# Supplementary material for: GPR65 is a novel immune biomarker and regulates the immune microenvironment in lung adenocarcinoma
Source: Front Immunol. 2025 May 30;16:1572757. doi: 10.3389/fimmu.2025.1572757 (PMC12162609; doi:10.3389/fimmu.2025.1572757)
Supplement: Supplementary file 8 [file Table1.xlsx]

## Sheet: Sheet1
id	TCGA-38-4626-11A-01R-1758-07	TCGA-44-6148-11A-01R-1858-07	TCGA-44-5645-11A-01R-1628-07	TCGA-44-2668-11A-01R-1758-07	TCGA-91-6829-11A-01R-1858-07	TCGA-91-6849-11A-01R-1949-07	TCGA-50-5935-11A-01R-1858-07	TCGA-44-6146-11A-01R-1858-07	TCGA-49-6744-11A-01R-1858-07	TCGA-49-6745-11A-01R-1858-07	TCGA-91-6836-11A-01R-1858-07	TCGA-55-6968-11A-01R-1949-07	TCGA-44-6778-11A-01R-1858-07	TCGA-55-6982-11A-01R-1949-07	TCGA-55-6984-11A-01R-1949-07	TCGA-55-6981-11A-01R-1949-07	TCGA-91-6835-11A-01R-1858-07	TCGA-44-6776-11A-01R-1858-07	TCGA-44-2665-11A-01R-1758-07	TCGA-91-6847-11A-01R-1949-07	TCGA-44-3396-11A-01R-1758-07	TCGA-50-5931-11A-01R-1858-07	TCGA-44-6145-11A-01R-1858-07	TCGA-44-6144-11A-01R-1755-07	TCGA-55-6970-11A-01R-1949-07
BX088651.1	0.0320252	0.0423827	0	0	0	0	0	0	0	0	0	0	0	0	0.0341002	0	0.0644814	0	0.0316386	0	0	0	0	0	0
RPS3AP50	0	0	0	0	0.06696	0	0	0	0.0360003	0	0	0	0	0	0.0191521	0	0	0	0	0	0	0	0	0	0
OR1AB1P	0	0	0	0.0204907	0	0	0	0	0	0	0	0	0	0	0	0	0	0	0	0	0	0	0	0	0
UQCRC1	42.7721	31.9384	35.576	39.0365	42.6197	31.0342	28.3899	24.6553	25.0401	47.4522	31.6176	37.4603	24.871	27.951	33.9473	27.9134	40.8088	28.1685	33.6795	35.0096	31.0852	30.0012	29.2039	33.9125	26.4875
ANK2	0.672522	1.46414	0.661383	1.78521	0.351334	0.889111	1.01799	1.80336	0.809533	0.572764	0.511401	0.73252	1.02515	0.861474	0.751563	0.875125	2.20679	0.440029	1.2105	0.391088	1.79235	0.761769	2.22	0.420597	1.15101
STX4	12.5768	8.41831	11.3006	11.2534	13.6004	9.47235	8.61599	8.23943	7.02504	6.18055	9.61719	11.6441	11.5784	10.837	8.68897	12.6891	9.39182	8.06539	9.44387	8.15884	9.56718	9.49512	10.9911	10.3748	9.63701
AC108039.1	0	0	0.0351306	0	0	0	0	0	0	0.043473	0	0	0	0.055522	0	0	0.0477522	0	0	0	0	0	0	0	0.113412
CHORDC1P1	0.0147381	0.0585141	0.0436623	0.0159116	0.0274331	0.0340679	0.032505	0.100842	0.0294982	0.0810461	0	0	0.0526274	0.0345029	0.0784652	0.0422417	0.0890238	0	0.0873614	0.0682427	0.115432	0.0603687	0.0281802	0.0260541	0.0704776
AL365503.1	0	0	0	0	0	0	0	0	0	0	0	0	0	0	0	0	0	0	0	0	0	0	0	0	0
AL603650.1	0	0.0796442	0	0	0	0	0	0	0.120451	0	0	0.137589	0	0	0	0	0	0	0	0	0.0523719	0	0	0	0
MMS22L	0.237265	0.469248	0.266045	0.241847	0.341715	0.350825	0.30842	0.402077	0.458967	0.218672	0.299935	0.293955	0.334871	0.459258	0.407891	0.450193	0.481727	0.400379	0.280234	0.385132	0.324137	0.226677	0.25978	0.265957	0.342282
POLR2J4	2.09956	1.79871	2.34378	1.79587	1.54812	1.92254	1.85671	1.92005	1.60376	3.79278	1.64107	2.22616	2.10066	2.27952	2.2464	2.0931	2.45066	1.97729	1.83373	3.07619	1.37697	1.80725	1.72604	2.06201	2.32814
AC106895.1	0	0	0	0	0	0	0	0	0	0	0	0	0	0	0	0	0	0	0	0	0	0	0	0	0
CCNYL4	0.0126364	0.0167232	0.0187179	0	0	0.0292096	0	0	0.0252916	0	0	0	0.0225612	0	0	0	0.0254428	0	0	0	0	0	0.0241615	0	0.0302135
AL161630.1	0.111188	0.132434	0	0	0.0206963	0.0514035	0	0	0.0445085	0.0203811	0	0	0.0198517	0	0.0118392	0.0637365	0	0.0238194	0.0109846	0	0.0096761	0	0	0.0196559	0
MTND5P13	0	0	0	0	0	0	0	0	0	0	0	0	0	0	0	0	0	0	0	0	0	0	0	0	0
CT47A8	0	0	0	0	0	0	0	0	0	0	0	0	0	0	0	0	0	0	0	0	0	0	0	0	0
AL121603.2	2.25144	1.58912	1.59676	1.31848	0.711162	2.49177	1.57996	1.61829	1.70691	1.42568	1.96776	1.07628	5.10389	2.02845	2.06315	2.42476	1.18138	2.11927	1.68505	1.64273	1.56151	5.3656	1.8785	1.23022	2.10434
SYTL3	6.79276	12.6199	4.04841	11.2105	5.98773	9.38421	4.65284	4.06082	6.07912	7.41412	6.67766	6.1345	4.91528	7.41408	6.12299	5.04595	14.9523	5.02156	5.02077	8.1288	9.40958	4.64752	8.75415	3.21808	5.70003
DR1	6.88727	6.12946	6.50296	5.14986	6.10419	6.1565	6.60723	6.55883	6.94918	7.25169	5.37604	5.01549	6.56167	7.34378	5.39374	6.64678	4.73574	5.92603	5.51786	5.28964	6.12907	5.16561	5.35735	5.51517	6.47848
Y_RNA	0	0	0	0	0	0.351438	0	0	0	0	0	0	0	0	0	0	0	0	0	0	0	0	0	0	0
AC091043.1	0.0318838	0	0.0472285	0	0	0	0	0.145437	0	0.0584439	0.0747633	0	0	0	0.0339496	0	0	0	0	0	0.0277467	0	0.304819	0	0
MAPK13	14.2346	11.54	12.4229	16.7417	12.4094	10.5722	12.765	14.688	14.7534	12.1211	15.3739	16.7699	8.80362	12.2858	15.7403	10.9862	11.3464	14.4754	10.7836	17.284	12.4365	13.1525	13.9176	16.536	11.3626
AC015813.5	0.228957	0.50501	0.325016	0.329583	0.479445	0.308726	0.378724	0.282854	0.477349	0.419684	0.357916	0.501646	0.391751	0.446669	0.304739	0.601539	0.537828	0.347426	0.348715	0.37547	0.406799	0.293072	0.200649	0.421616	0.433386
NOLC1P1	0	0.0091853	0	0	0.012919	0	0	0	0	0	0	0	0	0	0	0	0	0	0.00685681	0	0	0	0	0	0
AC139099.3	0	0	0	0	0.0076725	0	0	0	0	0	0	0	0	0	0	0	0	0	0	0	0.0107613	0	0	0	0
TRGC1	0.636037	0.3858	0.701	0.351516	0.493293	0.25379	0.292247	0.379929	0.447074	1.27691	0.355101	0.553963	0.365012	0.443157	1.06022	0.314681	0.121965	0.243314	0.213194	0.420726	0.197682	1.07778	0.513965	0.729515	0.678913
OR4C1P	0	0.0205313	0	0	0	0	0	0	0	0	0	0	0	0	0	0	0	0	0	0	0	0	0	0	0
TMEM106C	10.9354	7.89338	12.2641	8.12204	7.84484	10.1553	11.1744	7.46044	10.8728	21.302	10.3991	9.76863	8.99406	10.7131	12.976	9.29195	11.2391	12.243	9.91646	11.1335	7.00623	8.64863	9.97375	11.7195	9.63972
AP000897.1	0.00895434	0	0.0132638	0	0	0	0	0	0	0	0	0	0.0159872	0	0	0	0	0	0	0	0	0	0	0	0
AC004812.1	0	0	0	0	0	0	0	0	0	0	0	0	0	0	0	0	0	0	0	0	0	0	0	0	0
PSG11	0	0	0	0	0	0	0	0	0	0	0	0	0	0	0	0	0	0	0	0	0	0	0	0	0
RN7SL515P	0	0	0	0	0	0	0	0	0	0	0	0	0	0	0	0	0	0	0	0.112589	0	0	0	0	0
AC026904.2	0.0378098	0.250191	0.196023	0.0204102	0	0.0873994	0.125085	0	0.18919	0.173266	0.0886591	0	0.101259	0.221288	0	0.216737	0.114193	0.0404992	0.186767	0.0437682	0.148067	0	0.0722947	0.0334202	0.0452016
MIR4756	0	0	0	0	0	0	0	0	0	0	0	0	0	0	0	0	0	0	0	0	0	0	0	0	0
RAP1GAP	8.12391	8.69209	9.1489	13.4339	9.13277	9.90284	16.4007	13.7547	14.3461	7.54459	12.6997	15.7217	8.42852	6.50406	9.45465	12.6312	8.10027	16.8175	26.2867	12.1089	10.6451	9.51928	14.9912	12.0766	10.9873
LINC01243	0	0	0	0	0	0	0	0	0	0	0	0	0	0	0	0	0	0	0	0	0	0	0	0	0
AC011500.3	0	0	0	0	0	0	0	0	0	0	0	0	0	0	0	0	0	0	0	0	0	0	0	0	0
MOK	1.04563	2.29535	0.720989	0.450423	0.639815	1.70132	0.71181	0.742075	0.396507	1.29381	0.66142	0.566904	0.819838	1.60941	1.40954	1.14688	3.71406	0.795386	0.318846	1.54908	0.71472	0.507834	0.888025	0.477773	0.611694
DNM1P41	0	0	0	0	0	0	0	0.0196666	0.00862934	0	0	0	0	0	0	0	0	0.00923623	0.00425941	0	0.00375202	0.00883006	0	0	0
MTND2P8	0	0	0	0	0.0262287	0	0	0	0	0	0	0	0	0	0	0	0	0	0	0	0	0	0	0	0
EEF1A1P9	6.51674	6.10894	2.22763	2.19864	3.20747	3.79009	4.92911	4.57323	4.24323	16.176	3.08557	2.69806	1.71543	2.00481	1.93491	3.29259	4.28962	1.61083	2.53809	4.062	2.88102	3.42221	3.55441	6.64634	1.52319
AL121749.1	0.00670848	0.0532688	0	0.00724264	0.0249739	0	0	0	0.0402809	0.0122968	0.031461	0	0.0119774	0.015705	0.00714314	0	0.0135073	0.0143713	0.00662751	0	0.00583802	0.0137393	0.025654	0	0
AC016252.1	0.121885	0.282283	0	0.0328975	0.397028	0.422615	0.0672045	0	0.0609879	0.111709	0	0.0696654	0.217615	0.14267	0.0973365	0.34934	0.122705	0.0652772	0.0301034	0.211639	0.0265174	0	0	0	0.0728566
AC006946.1	0.0880692	0.116553	0.130454	0	0.573753	0	0	0.100432	0.17627	0.161433	0	0.20135	0.15724	0.309264	0.0937754	0.37863	0.0886619	0	0.0435031	0.101948	0.0383209	0.090185	0.0841968	0.155689	0.31586
IGLVI-38	0	0.0496484	0	0	0	0	0	0	0	0	0	0	0	0	0	0	0	0	0	0	0	0	0	0	0
FAM180B	0.187306	0.399369	0.138725	0.157282	0.135584	0.240537	0.619656	0.213598	0.0833092	0.476856	0.0488009	0.0951625	0.0928941	0.219248	0.0443204	0.0596496	0.314277	0.0891682	0.0205606	0.0963658	0.027167	0.12787	0.0198967	0.0183956	0.199043
EIF4A3P1	0	0	0	0	0	0	0	0	0	0	0	0	0	0	0	0	0	0	0	0	0	0	0	0	0
BTD	7.55312	6.94608	6.73488	6.07486	7.25822	5.05666	7.37892	5.93197	7.4456	9.0061	7.9732	6.94484	7.4842	5.63244	6.76368	6.51575	7.23102	7.58498	7.40032	6.76182	5.86384	5.51044	6.25548	6.08685	6.80612
AL121885.1	0	0	0	0	0	0	0	0	0	0	0	0	0	0	0	0	0	0	0	0	0	0	0	0	0
MIR4705	0	0	0	0	0	0	0	0	0	0	0	0	0	0	0	0	0	0	0	0	0	0	0	0	0
RN7SKP211	0	0	0	0	0	0	0	0	0	0	0	0	0	0	0	0	0	0	0	0	0	0	0	0	0
LINC01427	0	0	0	0	0	0	0	0	0	0	0	0	0	0	0	0	0	0	0	0	0	0	0	0	0
FAM32BP	0	0.133981	0	0.1093	0.565327	0	0	0.0769663	0.0675427	0	0.237391	0.0771528	0.241004	0.316008	0.143731	0.193443	0	0.0722929	0.0666777	0.0781284	0.0587348	0	0.0645247	0.119313	0.161374
AC021231.3	0.0780722	0.0516611	0.173469	0.0842887	0.0726607	0.360936	0.258283	0	0.0781305	0.0715542	0.274604	0.267741	0.209087	0.0913861	0.166261	0	0.31439	0	0.15426	0.271127	0	0.0799478	0.0746394	0	0.186671
RNF169	0.978522	2.94428	1.81319	2.08298	1.7939	1.80526	3.10283	3.09919	3.04123	1.2048	2.19926	1.51536	1.96793	3.2849	1.53733	2.23838	2.72484	1.77192	1.49202	2.40223	2.43737	1.73937	1.75803	1.81796	2.24694
RPS10P16	0.0582393	0.15415	0.21567	0	0.43362	0	0.0642237	0	0.174848	0.160131	0.136564	0	0.0519908	0	0.0620128	0.166923	0.293156	0	0.143841	0.0674172	0.0253412	0.178915	0	0	0
ACSS3	1.1665	2.54888	2.56417	1.70534	1.8517	2.54234	2.36779	1.99018	3.86091	2.06417	2.84659	2.87474	2.65249	2.43057	2.03356	2.50679	1.54343	2.68933	2.32778	2.56503	1.57852	1.85952	1.83068	3.41726	4.38769
BX088651.2	0.015986	0	0	0	0	0.00923812	0	0	0.00799897	0	0	0	0.0570834	0	0	0	0	0	0	0	0	0	0	0.0423902	0
AP001469.1	0.0517219	0.171125	0.0574606	0.0698004	0.625779	0.269005	0.0570366	0.53084	0.439965	0.0711058	0.727688	0.384314	0.323208	0.847592	0.578268	0.667093	0.36449	0.526308	0.102195	0.209555	0.202548	0.211858	0.173067	0.205727	0.463752
DSTYK	1.86193	5.93908	4.73609	2.78995	3.01761	4.63224	5.40529	5.8978	5.19302	2.1462	3.95578	2.88279	4.33553	5.69292	4.28418	5.32167	5.27638	4.63063	3.28364	4.9603	4.19327	3.6324	3.12628	3.93452	4.86185
OR2AK2	0	0	0	0	0	0	0	0	0	0	0	0	0	0	0	0	0	0	0	0	0	0	0	0	0
STAT2	12.5969	18.348	15.2168	10.7972	22.3868	14.275	14.8246	18.0588	16.4487	9.66	18.5721	18.7783	18.6662	24.1766	16.5926	22.2943	20.4268	17.7727	15.1005	12.9672	15.2872	9.88767	12.9561	17.7047	23.8047
AL139230.1	0	0	0	0	0	0	0	0	0	0	0	0	0	0	0	0	0	0	0	0	0	0	0	0	0.0812566
GPAT2P1	0.0707692	0.0340572	0.0952985	0.0555667	0.0359258	0.029743	0.0851357	0.0440199	0.0257535	0.0235858	0	0	0.114866	0	0.0274016	0.0921978	0.0259075	0.0275647	0	0	0.0167963	0.0263525	0.0369041	0.193346	0
YOD1	1.82508	2.16912	1.67652	1.91779	1.52129	2.9132	2.16404	2.42477	2.54017	1.42505	2.0411	1.4432	2.63766	2.80521	2.09427	2.72339	2.59103	2.15418	1.59955	2.42036	1.81571	4.59519	2.44361	1.61711	2.61614
AP000561.1	0	0	0	0	0	0	0	0	0	0	0	0	0	0	0	0	0.334266	0	0	0	0.0288948	0	0	0	0
DNAJA1P1	0	0	0	0	0	0	0	0	0	0	0	0	0	0	0	0	0	0	0	0	0	0	0	0	0
BACH1-IT3	0	0	0	0	0	0	0	0	0	0	0	0.0813335	0	0	0	0	0	0	0	0.164724	0	0	0	0	0
TKTL2	0	0.00720219	0	0	0	0.0125797	0.0120026	0	0	0.00997554	0.012761	0.0124421	0.0291493	0	0	0.0155979	0	0	0.00537642	0	0	0	0	0.00962059	0
ATIC	10.3104	8.97336	10.2071	12.9972	16.8918	8.10015	10.0885	8.21023	10.48	9.01824	12.7522	14.4847	7.28061	10.4073	8.6684	8.47328	13.5411	9.86217	9.89169	9.52601	9.67973	7.86961	11.235	12.149	9.29289
AC133561.3	0	0	0	0	0	0.11473	0	0	0	0	0	0	0	0	0	0	0	0	0	0	0	0	0	0	0
CDY4P	0	0	0	0	0	0	0	0.0217724	0	0	0	0	0	0	0	0	0	0	0	0	0	0	0	0.0168758	0
AC105265.2	0.0582393	0	0	0	0	0.0673116	0	0	0	0	0	0	0	0	0	0	0	0	0	0	0	0	0	0	0
ABHD6	6.5637	4.87852	6.05055	3.53665	4.79411	4.78147	5.57395	4.67185	6.00074	5.99728	4.58617	3.20185	10.713	5.98249	4.39221	11.9727	4.47277	3.64675	4.93393	4.57468	4.03449	6.20626	3.14717	3.61404	4.26263
AL590714.1	0.152436	0	0.0564499	0.123431	0	0	0.08405	0	0.0762751	0.0698551	0.0893609	0	0	0.178432	0	0.218453	0.306925	0	0.0752983	0	0	0	0	0	0
MAP7D1	30.2705	29.642	38.7342	38.4614	28.0678	33.0445	26.9114	29.548	20.9011	20.1213	19.3723	28.4356	24.9459	32.1514	32.4594	30.0011	18.3722	19.8234	30.0459	34.1621	30.7972	37.0558	24.1272	29.8685	24.4575
PPP1CA	90.0592	39.2234	56.5996	65.9111	69.3284	40.8373	47.6003	40.0986	37.5029	81.1733	53.6938	68.1622	44.688	46.8716	48.5371	46.3138	46.931	40.4372	56.5077	46.7972	46.1924	41.8451	44.3638	50.9248	41.9224
AP003122.3	0	0	0	0	0	0	0	0	0	0	0	0	0	0	0	0	0	0	0	0	0	0	0	0	0
ELOCP9	0	0	0	0	0	0	0	0	0	0	0	0	0	0	0	0	0	0	0	0	0	0	0	0	0
CDH26	1.77903	2.2746	0.796525	1.19094	1.1272	2.16072	1.34669	0.65333	1.57416	2.6254	1.87958	1.35578	1.30104	1.12357	1.51705	1.69246	2.61568	1.92172	1.51925	1.71616	1.53945	1.54902	1.15309	0.648543	1.54406
LINC00616	0	0.0242469	0	0	0.0113676	0	0	0	0.0244467	0.0111945	0	0.0418876	0	0	0	0	0	0.0523321	0	0	0.0106294	0	0	0	0
AC022188.1	0	0	0.0128573	0	0	0	0.0191436	0	0	0	0	0	0.0154972	0	0	0	0.0174766	0.0185946	0	0	0	0.0177769	0	0	0
C15orf54	0.0375396	0.0745209	0.0417047	0.0101322	0.0262032	0.0216937	0.0206985	0.0107023	0.0281757	0.00860139	0.0110032	0.0107282	0	0.032956	0	0.0268985	0.0188961	0.0603146	0.0231791	0	0	0.00961036	0	0	0.0673178
MIR659	0	0.394116	0.441124	0.321514	0.277159	0	0	0	0.298023	0	0.349153	0	0.26585	0.348586	0.475644	1.28031	0.899416	0.318983	0.294207	0.344731	0.25916	0.609911	0.284707	0.263227	0
AC079910.1	0	0	0	0	0	0	0	0	0	0	0	0	0	0	0	0	0	0	0	0	0	0	0	0	0
AC018992.1	0.00672096	0.0177893	0.0199111	0.0217684	0.0500409	0	0.0444694	0.0306576	0.0403559	0	0	0.0153659	0	0	0.00715643	0.0192633	0	0	0.0132797	0.0155602	0	0.0137649	0.0257018	0	0
CXorf58	0.0600243	0.228382	0.0555702	0	0.0279319	0.19078	0.0496441	0.034225	0.0300346	0.137533	0.052781	0.0343079	0.0401882	0.105391	0.0719026	0	0.287034	0.0964406	0.0518874	0.121596	0.0848833	0.0307332	0.0143463	0.0397918	0.0896988
AC005306.1	0.108132	0.306652	0	0.0833872	0.201274	0.214245	0.0681389	0.21139	0.0927538	0.0283156	0.217333	0.282536	0.441282	0.216981	0.131586	0.221373	0.21772	0.165462	0.0915659	0.107291	0.107544	0	0.118146	0.0819242	0.221609
RBM6	4.64434	11.1489	8.22145	5.33875	11.2368	12.1347	5.28734	10.0737	8.3811	4.33637	10.4266	9.86753	11.7848	12.9241	8.92379	19.5022	13.9113	12.0723	5.97767	10.5647	5.59265	6.48976	9.98841	8.00049	12.4856
MAGOH	13.9201	12.7518	12.0792	11.2447	11.0809	13.7837	10.9522	12.294	12.7845	20.3404	14.7463	14.468	15.5465	12.8734	13.5185	13.1859	16.3196	13.9162	11.0992	13.5996	10.2839	14.9824	15.1202	12.4611	14.5879
AC114752.2	0.0715017	0.331194	0.211827	0	0.0665457	0	0	0	0	0	0	0	0.0638302	0.0836952	0	0	0	0.0765875	0	0.165539	0.186672	0	0.136716	0	0.341921
UGT1A11P	0	0	0	0	0	0	0	0	0	0	0	0	0	0	0	0	0	0	0	0	0	0	0	0	0
GPR32P1	0	0	0	0	0	0	0	0	0	0	0	0	0	0	0	0	0	0	0	0	0	0	0	0	0
LINC02194	0	0	0	0	0	0	0	0	0	0	0	0	0	0	0	0	0	0	0	0	0	0	0	0	0
SUZ12P1	0.738233	1.25035	1.2805	0.598794	1.75148	1.12291	0.776127	1.13411	0.918695	0.792289	1.34538	1.338	1.3522	1.6208	1.03451	1.69929	1.38628	1.30288	0.786006	1.22208	0.722333	0.579706	0.943468	1.42	1.44502
OR2L9P	0	0	0	0	0	0	0	0	0	0	0	0	0	0	0	0	0	0	0	0	0	0	0	0	0
AC099786.3	0	0	0	0	0.019067	0	0	0	0	0	0	0	0	0	0	0	0	0	0	0	0	0	0	0	0
PATZ1	4.21656	7.9205	9.89491	4.29483	5.81796	6.46854	7.27409	6.42282	6.33717	4.54815	5.54449	7.43605	4.91016	8.49925	6.56985	6.71162	11.0491	5.99479	5.85499	7.859	6.40054	6.15203	5.20509	5.87534	5.11975
AC087863.2	0	0	0	0	0	0	0	0	0	0	0	0	0	0	0	0	0	0	0	0	0	0	0	0	0
MIR6736	0	0.323977	0	0	0	0	0	0	0	0	0	0	0	0	0.260664	0	0	0	0	0.566762	0	0	0	0	0
RN7SL328P	0.288867	0	0	0.051978	0.268844	0.333866	0.106183	0.21961	0	0	0.338678	0.220143	0.085958	0.450838	0	0.413968	0.290811	0.103138	0.285381	0.111463	0.125693	0.0986023	0	0	0.230227
OLAH	0.128304	0.145543	0.108602	0.0725582	0.125097	0.282458	0.309925	0.111477	0.1712	0.100793	0.0143265	0.139684	0.0654503	0.243155	0.221189	0.175114	0.123017	0.615163	0.0905395	0.311191	0.095705	1.78936	0.210278	0.378027	0.219125
LINC02060	0	0.0111067	0.0497258	0	0.0156214	0.038799	0	0	0	0.0153835	0	0.0383747	0.0599359	0.0196472	0.00893618	0.0240539	0.0337956	0	0.00829112	0.0194299	0.00730346	0.0171881	0.0641873	0	0.0200663
AP000959.1	0	0	0	0	0	0	0	0	0	0	0	0	0	0	0	0	0	0	0	0	0	0	0	0	0
AL513542.1	0	0	0	0.0397791	0	0	0	0	0	0	0	0	0	0	0	0	0	0	0	0	0.0641288	0	0	0	0
AL513548.2	0	0	0	0	0	0	0	0	0	0	0	0	0.0213649	0	0	0	0	0.0256349	0	0	0.0208273	0.0245076	0.0228803	0	0
RETREG2	18.183	21.0903	22.5754	16.5089	19.6778	17.4122	20.6841	19.9016	19.3653	17.256	19.0324	18.8412	14.2377	20.5409	19.9559	17.2966	20.6006	17.2573	19.4961	21.5128	18.5545	16.9716	18.7767	17.5082	18.0349
PFN1P11	0.148518	0.0982757	0	0	0.0691117	0.171653	0.0818893	0	0	0.0680593	0.174127	0.0848879	0.0662916	0.0869226	0.118605	0.212837	0.0747586	0	0.0366813	0.0859613	0.0969351	0	0	0.0656376	0.0887765
SUB1P4	0	0	0.126221	0.0459983	0	0.196971	0	0	0.0852752	0.0780975	0.099905	0	0	0.099743	0.0453663	0.488458	0.085785	0	0	0	0	0	0	0	0
RNU7-70P	0	0	0.324159	0	0	0	0	0	0	0	0	0	0	0	0.233018	0	0.440623	0	0	0	0	0	0	0	0
AC069113.1	0	0.0715903	0	0	0	0	0	0	0	0	0	0	0	0.12664	0	0	0	0	0	0	0	0	0	0	0
AC026412.1	2.07376	1.72168	1.81892	1.0615	1.83012	1.68719	1.10792	0.558166	2.30304	1.96753	2.15449	2.54237	1.14985	1.99017	2.10298	2.21505	2.84414	1.2417	1.40824	1.56062	1.55061	0.949677	0.73064	1.73054	2.12501
PRR23A	0	0	0	0	0	0	0	0	0	0	0	0	0	0	0	0	0	0	0	0	0	0	0	0	0
PDE11A	0.00808957	0.0795295	0.0325249	0.00998138	0.0236621	0.0480843	0.0203904	0.00790724	0.0208173	0.0254201	0.0243887	0.0237792	0.0165066	0.0541093	0.0369159	0.0165614	0.0535178	0.0198056	0.0148422	0.0481598	0.0211197	0.0118342	0.0265161	0.00204297	0.0221053
CCNYL1	8.97225	6.24971	6.19064	9.43821	6.48265	7.51144	8.29027	8.4121	7.31459	7.09264	7.24556	8.90953	9.30253	7.06859	7.77944	7.80093	8.43334	9.26203	8.27888	7.10409	7.47426	10.4195	9.12925	6.03745	9.20761
AL591222.2	0	0	0	0	0	0	0	0	0	0	0	0	0	0	0	0	0	0	0	0	0	0	0	0	0
C17orf113	0.493465	1.9843	1.29323	0.30736	0.777211	0.965183	0.544171	1.51505	1.1776	0.800166	0.934591	0.564098	0.813269	1.15524	0.889203	1.74073	1.68143	0.975812	0.787515	1.14246	0.809321	0.777416	0.435478	0.603935	0.363039
AC018558.4	0	0	0	0	0	0	0	0	0	0	0	0	0	0	0	0	0	0	0.0997834	0	0	0	0	0	0
THAP12P7	0.0630714	0.175287	0.0653981	0.10214	0.0939195	0.131214	0.139105	0.14385	0.201979	0.277468	0.0591577	0.0720991	0.101348	0.221482	0.107453	0.0903861	0.228585	0	0.00623102	0.146022	0.153685	0.129173	0.0844175	0.100348	0.196045
EME2	0.73377	0.835521	0.802023	0.726745	1.45921	1.66715	0.516392	1.05848	0.598333	0.406189	0.950985	1.68716	1.64227	1.24798	0.91487	2.07314	1.22066	1.20469	0.623715	1.04058	0.680402	0.90339	1.23113	0.968253	1.2746
RN7SL604P	0	0.129153	0	0	0.0908258	0	0	0	0	0	0	0	0	0	0.0519567	0	0	0	0	0	0	0	0	0	0.233338
AP004609.1	0.0701985	0.0464511	0.0129979	0	0	0.0202835	0	0	0	0.0160845	0.0205758	0.0401232	0.0783336	0.0410849	0.0186867	0.0502999	0.0176677	0.0375958	0.0260067	0	0.0229087	0.0898563	0	0	0.0209806
RNU6-609P	0	0	0	0	0	0	0	0	0	0	0	0	0	0	0	0	0	0	0	0	0	0	0	0	0
IGHVII-53-1	0	0.149919	0	0.0611506	0	0	0	0	0	0	0	0	0.303381	0	0	0	0	0	0	0	0	0	0	0	0.406283
SPTSSA	43.3197	30.1002	35.863	48.0886	28.1817	56.5179	38.9899	36.9273	50.3527	63.0749	37.5265	36.4936	33.5134	34.6165	36.0804	35.5682	24.9132	75.008	50.1548	47.5996	31.4028	53.0152	51.5237	55.4794	42.0328
AC008033.3	0.0205307	0.135854	0.121646	0	0.0764306	0.237289	0.0226403	0.117063	0.020546	0	0.0481419	0.0938775	0.274919	0.432574	0.0109305	0.0882662	0.0206689	0.153937	0.0101415	0.0237661	0.00893337	0.0210239	0.0785119	0.235913	0.269989
SRIP2	0	0.115148	0	0	0	0	0	0	0	0	0	0	0	0	0	0	0	0	0	0	0.0757184	0	0	0	0.208036
MAPKBP1	1.77247	2.97876	2.11115	2.73867	2.29726	2.80451	2.22065	3.06293	2.22457	1.17076	2.41656	2.19994	2.95546	2.8697	2.59413	3.32949	4.779	2.63197	2.35314	2.54093	2.31919	1.90502	2.71979	1.89335	2.42409
AL391119.1	0	0	0	0	0	0	0	0	0	0	0	0	0	0	0	0	0	0	0	0	0	0	0	0	0
TSPY14P	0	0	0	0	0	0	0	0	0	0	0	0	0	0	0	0	0	0	0.0155946	0	0	0	0	0	0
GTF3AP5	0	0	0	0	0	0	0	0	0	0	0	0	0	0	0	0	0	0	0	0	0	0	0	0	0
PPIAP38	0	0	0	0	0	0	0	0	0	0	0	0	0	0.0700059	0	0	0	0.0640608	0	0	0	0	0	0	0
PROCR	15.3005	9.88345	18.5377	18.8555	13.0433	13.7955	34.0999	12.1698	11.5376	28.773	11.9593	28.7835	24.1231	11.3629	18.8132	38.0188	35.6395	10.9259	28.5486	10.8156	24.7376	14.2856	19.729	9.45177	18.7785
AC119751.2	0	0	0	0	0	0	0	0	0	0	0	0	0	0	0	0	0	0	0	0	0	0	0	0	0
LINC02111	0	0	0	0	0	0	0.0137781	0	0	0	0	0	0	0.0146249	0	0.0179052	0	0.0133829	0	0	0	0	0	0	0
DNM1P50	0	0	0	0	0	0	0	0	0	0	0	0	0	0	0	0	0	0	0	0	0	0	0	0	0
KRTDAP	0.0218508	0.173506	0.0971007	0.259497	0.0813448	0.202037	0.048192	0.0996719	0	0.280371	0.153712	0.14987	0.117038	0.306925	0.0697996	0.125255	0.307969	0.18724	0.0431741	0.0505884	0.190155	0.0447514	0.2089	0.0386279	0.888168
AC019349.1	0	0	0	0	0	0	0	0	0	0	0	0	0	0	0	0	0	0	0	0	0	0	0	0	0
KLF10	31.5784	19.339	32.1639	18.9123	9.87263	73.6373	34.3775	36.2909	26.0702	33.9024	20.5	15.6982	65.8117	28.9137	19.9318	49.8044	40.1963	27.7104	27.818	25.8707	31.7544	114.214	34.7846	18.1595	43.7909
TBC1D15	8.37599	6.84706	7.29967	5.29763	6.05529	7.91749	7.08576	6.871	10.8367	10.4265	7.57466	5.66345	10.0617	7.40209	7.12598	7.69366	5.91025	7.92433	6.28899	6.10087	6.73762	8.14754	7.52599	6.58887	8.39949
AC127024.7	0	0	0	0	0.134422	0	0	0	0.144541	0	0	0.165107	0	0.338129	0.0768959	0	0.145406	0.154707	0	0	0	0	0.138083	0	0.17267
AL024507.2	0.26934	0.0742604	0.157924	0.163567	0.0940016	0.116736	0.160884	0.0895847	0.146001	0.236568	0.105261	0.128288	0.180332	0.118227	0.143396	0.160827	0.214662	0.0961659	0.149675	0.155892	0.146495	0.229842	0.139478	0.138874	0.295163
AC007967.4	0	0	0	0	0	0	0	0	0	0	0	0	0	0	0	0	0	0	0	0	0	0	0	0	0
AC096677.1	0.764648	2.0239	1.13265	0.642082	0.632575	1.17835	0.562146	1.35642	0.680195	0.856546	1.59378	1.3597	0.758453	1.59119	1.17605	1.82633	1.96725	0.364016	1.13313	1.1802	1.14602	0.957022	0.243676	1.20155	0.914136
AC093591.1	0.450416	0.755047	0.0444792	0.25935	0.167678	0.694107	0.662265	0.410914	0.420703	1.81638	0.422467	0.205955	0.160836	0.351485	0.799333	1.03277	0.241839	0.257309	0.207657	0.764716	0.313578	0.676481	0.574149	0.424666	0.358982
RPS4Y1	0.0444411	76.887	0.0658293	70.9894	48.3329	0	0.0140022	64.7392	0.152483	157.291	0.208417	114.465	78.1104	0.0148628	0	0.0181964	0.0894804	0.272012	0.0125442	0	0.0773492	0.0130025	0.0364174	87.4745	0.0303596
AC112786.1	0	0	0	0	0	0	0	0	0	0	0	0	0	0	0	0	0	0	0	0	0	0	0	0	0
LINC02603	0.109502	0.0724588	0.0811013	0.106399	0.0815298	0.177184	0.0724525	0.074924	0.0219168	0.160577	0.0770306	0.0500704	0.195507	0.205082	0.174896	0.31385	0.0881914	0.0703746	0.118999	0.15211	0.0571763	0.0224266	0.125625	0.0967894	0.052364
CBX1P1	0.0338252	0.0895298	0.0501042	0	0.0629612	0.156377	0	0.154293	0	0.0620025	0	0	0.120784	0.316748	0.0360168	0	0	0.289849	0	0	0.0294362	0	0	0.119593	0.161752
BLACE	0	0	0	0	0	0	0	0.0134127	0	0	0	0	0	0	0	0	0	0	0.00580986	0	0.00511777	0	0	0	0
MIR3672	0	0	0	0	0	0	0	0	0	0	0	0	0	0	0	0	0	0	0	0	0	0	0	0	0
CLEC4A	10.2603	5.22257	5.99581	6.91418	10.7244	4.03975	5.81893	4.11448	6.09308	9.30038	8.30171	10.904	8.49515	5.96542	5.05436	7.01258	3.01935	4.75835	8.00892	3.57622	5.39663	5.86534	9.46423	6.97624	8.62677
MRPS36P4	0	0	0	0	0.0902163	0.224071	0	0	0	0	0	0	0.0865349	0	0	0.277831	0.0975876	0.41532	0	0.112211	0	0	0	0.0856813	0.231772
EIF4A1P13	0	0	0	0	0.116889	0	0.1385	0	0.125688	0	0	0	0	0	0	0	0	0	0	0.145387	0	0	0	0	0
AC091133.4	0	0.0442468	0	0	0	0	0	0	0	0	0	0	0	0	0	0.095826	0	0	0	0	0	0	0	0	0
MIR8057	0	0	0	0	0	0	0	0	0	0	0.490838	0	0	0.490042	0	0	0	0	0	0	0	0	0	0	0
IDH3A	2.97662	3.13075	2.56158	3.20222	2.31776	3.09334	2.87683	2.87371	3.1354	3.99529	2.89998	2.61967	3.46499	2.74185	2.45139	2.86603	3.61386	2.99812	2.55013	2.90241	3.00249	2.52856	2.6032	2.56003	2.97725
RHEBP1	0.155864	0.103136	0	0.0841371	0.0483533	0.0600478	0	0.118495	0.0519933	0.190468	0.0609133	0	0.0927605	0	0.0276604	0.0744547	0.156912	0.0556499	0.0513274	0	0.0452131	0.0532027	0.0496701	0.0918455	0.0621116
EIF1	269.177	136.208	183.793	160.285	147.371	225.652	142.666	157.007	150.071	183.922	180.257	165.927	275.355	141.308	200.001	175.311	136.576	200.858	146.081	152.843	147.462	262.234	243.716	152.268	196.738
TAAR1	0	0.0374796	0	0	0.0263573	0	0	0	0	0	0	0	0.0252818	0	0	0.0811703	0.0285109	0	0	0	0	0	0	0	0.0338569
CTTN	16.2059	25.4137	25.985	25.0181	21.4449	29.4565	28.1372	29.6801	25.4429	16.2531	21.4738	26.1311	23.0821	26.047	25.2542	27.4748	36.4926	27.4594	25.3656	30.1331	23.9013	23.1656	28.8525	27.892	20.1668
AL357146.1	0.0350907	0.0743037	0.0415831	0.0303079	0.0261268	0.0973369	0.0309572	0.0480198	0.0983275	0.0900513	0.0164567	0.0641815	0.0877123	0.1643	0.149457	0.0603452	0.0282615	0.0902081	0.124802	0.162483	0.109935	0.100615	0.0670956	0.0496269	0.100682
ARPIN-AP3S2	0.156699	0.14302	0.120059	0.105006	0.150867	0.187354	0.13109	0.197181	0.108149	0.108951	0.0886923	0.135891	0.125416	0.215046	0.138085	0.201331	0.195832	0.0810287	0.101426	0.212668	0.12226	0.110665	0.134312	0.152835	0.116276
SNX2P2	0	0	0	0	0	0	0	0	0	0	0	0	0	0	0	0	0	0	0	0	0	0	0	0	0.106917
COL9A3	0.113609	0.20179	0.0885718	0.1162	0.161385	0.0621981	0.178034	0.136376	0.0478713	0.0712432	0.196294	0.191389	0.133448	0.153981	0.073219	0.137104	0.210689	0.0768571	0.381019	0.332244	0.171718	0.0428617	0.480189	0.042282	0.100078
AC012568.1	0.0306003	0	0	0	0	0	0	0	0	0	0	0	0	0	0	0	0.123225	0	0	0	0	0	0	0	0
AC009318.1	0.179708	0.747461	0.524785	0.0831501	0.41096	0.486615	0.294429	0.210789	0.267193	0.263527	0.325073	0.352166	0.770047	0.588991	0.617791	0.338474	0.289467	0.285985	0.268844	0.475491	0.160858	0.115673	0.431969	0.163382	0.147319
SRSF9P1	0.218013	0.144261	0.282569	0.176529	0.202901	0.188981	0.180311	0.186462	0.218176	0.049953	0.255606	0.436132	0.194622	0.574181	0.290173	0.156214	0.21948	0.23352	0.349995	0.189277	0.118578	0.111625	0.15632	0.0481755	0.195476
WAPL	8.11248	10.219	10.2917	9.42031	9.6976	11.2909	10.8473	12.5748	12.9849	6.68423	10.6116	8.43679	11.5193	12.1968	9.11765	11.0771	8.72034	11.79	8.27721	10.9228	9.88102	10.788	9.72649	9.69414	11.7786
MTCYBP17	0	0	0	0	0	0	0	0	0	0	0	0	0	0	0	0	0	0	0	0	0	0	0	0	0
SNORD114-25	0	0	0	0	0	0	0	0	0	0	0	0	0	0	0	0	0	0	0	0	0	0	0	0	0
SLC25A53	0.390361	0.536159	0.393822	0.255144	0.384905	0.365813	0.460721	0.471625	0.532132	0.564698	0.559103	0.361812	0.463382	0.577956	0.350497	0.423342	0.424852	0.397785	0.314773	0.366387	0.367254	0.388935	0.359076	0.43643	0.504515
CXCL10	6.669	7.81814	8.09571	1.31271	4.70935	6.52969	13.8146	19.1879	2.3107	51.847	10.1373	8.62038	77.6254	62.9678	12.4367	9.01156	25.8416	8.73515	2.85138	1.36485	15.2092	4.80435	6.73976	31.3735	55.9123
AC010326.4	1.01844	2.00132	1.89716	0.91628	2.12548	1.7478	0.714694	0.985431	1.26628	0.226283	1.37497	2.32843	2.0663	2.70936	1.56092	2.16714	2.08166	1.75202	0.990905	1.85772	0.752007	0.632066	1.26871	1.60945	1.6234
IGHA1	416.182	1663.32	1254.85	1091.74	621.751	1145.77	19.1932	1216.29	769.813	3.30938	390.698	926.559	504.478	375.286	68.5563	213.238	927.824	45.9947	255.097	414.228	575.281	341.588	1238.5	19.2875	1782.01
CCDC173	2.868	8.20663	1.76055	0.230135	2.59707	10.9596	2.35065	0.427239	0.724	3.80076	1.5601	0.38397	2.56029	4.06783	5.15161	2.88815	14.9698	3.37643	0.587098	6.66984	1.54024	1.36262	1.18568	0.194124	1.66801
AC126763.1	0	0	0	0	0.0126933	0	0	0	0	0	0	0	0	0	0	0.0195452	0	0	0	0	0	0	0	0	0
KLHL17	1.32309	1.15983	1.18473	0.776226	1.81341	0.894898	0.459762	1.27109	0.587532	0.647255	1.21705	1.95502	1.20012	1.36447	1.0736	2.18263	1.49046	1.33973	0.903635	0.916	0.718243	0.444364	0.911062	1.42143	1.09858
LINC02785	2.72293	0.407361	0.526095	0.94583	2.86474	0.492589	0.469991	0.0540026	0.900422	1.56246	1.49907	2.54427	0.718666	0.166293	0.655506	0.542909	0.429066	0.8623	1.12281	0.164454	0.494528	0.533422	1.44874	0.586004	0.0566132
AC004471.2	0.0286196	0.126252	0.0847867	0.0308984	0.0177572	0.0220519	0.084161	0.021758	0	0.104921	0.089479	0.0872428	0.0510979	0.0446669	0.0507899	0.109371	0	0.102184	0.103672	0.110432	0.0913222	0.0976905	0.145926	0.0505939	0.0456196
RBM4B	2.4345	4.36211	3.36376	1.49264	2.5548	2.84847	2.57786	2.84097	2.40624	3.04846	3.13228	2.88603	2.75463	3.26793	3.25718	3.85732	4.24954	2.56831	2.40182	3.10808	1.88321	1.73038	1.9156	1.85373	2.89846
AP001017.1	0	0	0	0	0	0	0	0	0	0	0	0	0	0	0	0	0	0	0	0	0	0	0	0	0
SLC6A5	0	0.738898	0	0	0	0	0.0492556	0	0	0	0	0	0	0	0	4.18973	0	0	0	0	0.00353367	0	0	0	0
NOB1	12.3099	11.384	12.3581	16.2851	11.0633	8.6657	13.1539	11.4573	12.4419	13.1688	11.5237	14.6485	9.13938	12.3188	11.8374	11.7216	15.4669	10.1921	12.6529	11.5829	12.8125	9.10175	12.316	11.6881	9.32207
MTND4P22	0	0	0	0	0.0229978	0	0	0	0	0	0	0	0.0441188	0	0	0	0.0248769	0	0	0	0	0	0	0	0
GPAA1	30.9993	26.9114	33.9903	35.6721	30.7427	26.8482	25.0609	24.182	20.3278	27.1718	21.6907	37.1238	20.9345	24.325	28.0665	25.968	32.0711	21.729	38.0915	27.8828	26.8039	23.8691	27.5574	24.7986	20.8071
AC011466.4	0.0626415	0.023686	0.0132556	0.00966135	0.0999422	0.124114	0	0	0.017911	0.0328068	0.0629513	0.102297	0.111841	0.104749	0.0381144	0.153892	0.108108	0	0.00884078	0.0414361	0	0.0183276	0.0684425	0.0632789	0.0427931
AC097376.1	0.113727	0.150509	0	0	0.211689	0	0.250826	0.259382	0	0	0.266676	0	0	0.266243	0.605479	0.651919	0.228985	0.243633	0	0	0.296911	0	0.217453	0.201048	0
Z83839.2	0	0	0	0	0	0	0	0	0	0	0.123605	0	0	0	0.112257	0	0	0	0	0	0	0	0	0	0
Y_RNA	0	0.390094	0	0	0	0	0	0.672277	0.294982	0.270154	0	0	0.263137	0	0	0	0	0.315728	0.145602	0	0	0	0	0	0
BCKDHB	4.2397	4.03327	3.64721	3.41668	3.61893	4.04313	3.7168	3.44709	4.65827	4.72792	4.23451	3.72312	3.92734	3.77083	4.60506	3.51837	4.51468	4.21064	4.00977	4.18911	3.30364	3.37878	3.48684	4.05167	4.05484
SIRLNT	0.0273721	0.0241499	0	0	0	0	0	0	0	0	0	0	0	0	0	0	0	0	0	0	0	0	0	0	0
CCDC85A	1.13893	1.70409	2.74013	1.2257	0.688652	3.2196	3.1279	2.70515	2.81678	2.23396	1.41187	0.920486	2.37021	2.95502	2.05854	1.8089	0.723011	2.3544	2.01744	2.54445	2.92609	2.79315	1.61594	3.20606	2.44566
BLK	0.135322	0.119392	0.338535	0.275961	0.0839614	0.229389	0.112749	0.164605	0.0782444	0.0826829	0.141028	2.94257	0.155702	0.380157	0.0416259	0.172379	0.357232	0.103073	0.237669	0.0278484	0.792938	0.15397	0.39674	0.0637927	1.25827
UBE2T	2.19702	1.32815	1.2455	1.63987	3.05448	1.348	1.4058	1.08259	0.89575	3.40571	1.43103	2.97658	1.7918	1.7462	1.44405	1.28272	2.23911	1.53981	1.16564	1.35012	1.02678	0.555506	1.55586	2.2776	1.94558
AP003174.3	0.027991	0.0370438	0	0.0604396	0.260508	0	0	0.0638402	0	0	0	0	0	0	0	0.0802264	0.0563587	0	0	0.0648041	0	0.114654	0.0535205	0	0
RRM2P2	0.0221524	0	0.0328137	0	0	0	0	0	0	0	0.0519445	0	0.118654	0.10372	0.0707631	0	0	0.142368	0	0	0	0.0453692	0	0.0391611	0
MLNR	0.0116573	0.0308549	0	0.025171	0.043397	0.0538928	0.102841	0	0.0466639	0.0427362	0.0273348	0	0.0416262	0	0.0124126	0	0.0938858	0	0.0230331	0.0269886	0.0608681	0	0.0222894	0	0.0278725
LINC01948	0.0505012	0.178225	0.074806	0.109045	0.188003	0.233472	0.222762	0.153574	0.168463	0.0617134	0.118419	0.115459	0.180332	0.157636	0.143396	0.144744	0.237259	0.0721244	0.133045	0.0389731	0.131845	0.0689527	0.193123	0	0.201247
AC093677.1	0	0	0	0	0	0	0	0.0485864	0.0426376	0.0390488	0.0499525	0	0	0	0.0226831	0.0610573	0.0428925	0	0.0420915	0	0.0185387	0	0	0	0
AC135776.3	0	0	0	0	0	0	0	0	0	0	0	0	0	0	0	0	0	0	0	0	0	0	0	0	0
RNU1-36P	0.875355	2.31692	0.518655	0.0945055	0.81468	3.43983	0.772241	0.399292	0	4.33228	1.0263	0	0.156287	2.86897	1.02528	0.50178	5.28748	0.937617	0.172958	3.85054	0.609418	0	0.502119	0	0
RDM1P5	0.0034628	0.0458274	0.0256467	0.0186927	0.0515645	0.0400223	0.0152745	0.0315911	0.0346539	0.0317371	0.0405991	0.0475014	0.0494604	0.0810666	0.0368717	0.0694744	0.0906388	0.0370911	0.0307891	0.0801701	0.0210944	0.028368	0.0331055	0.0367294	0.0827956
C16orf82	0	0	0	0	0	0	0	0	0	0.0215332	0	0	0	0	0	0	0.0118264	0	0	0	0	0	0	0	0
FAM76B	2.03192	2.59734	2.38307	1.30332	2.40723	2.7905	1.7662	2.76421	2.59801	1.67386	2.10763	2.07135	3.5638	2.86531	2.25011	3.93277	2.1948	2.81146	1.36503	2.07541	1.51447	1.66948	1.5952	1.81715	3.03502
CDH9	0	0.122792	0	0	0	0	0.00757909	0	0	0	0	0	0	0	0.00365909	0.14774	0	0	0	0	0	0	0	0	0
AC096576.3	0	0	0	0	0	0	0	0	0	0	0	0	0	0	0	0.0574159	0	0	0	0	0	0	0	0	0
GLUD1P9	0	0	0	0	0	0	0	0	0	0	0	0	0	0	0	0	0	0	0	0	0	0	0	0	0
AL024493.1	0	0	0	0	0	0	0	0	0	0	0	0	0	0	0	0	0	0	0	0	0	0	0	0	0
AC012414.3	0	0	0	0	0	0	0	0	0	0	0	0	0	0	0	0	0	0	0	0	0	0	0	0	0
RPS4XP2	0.0364271	0.361563	0.0809376	0.0786553	0.406826	0.168406	0.321361	0.290783	0.25518	0.300474	0.128125	0.0416411	0.0325188	0.213196	0.058181	0.36542	0.33005	0.0390181	0.0719749	0.379509	0.0792513	0.186511	0.348254	0.032198	0.0870972
RCHY1	4.1559	3.67443	3.85525	2.90491	3.02629	4.24643	3.77504	4.24	4.2845	6.71455	3.58539	3.80765	4.51722	4.25429	4.78125	3.70144	3.71654	4.52927	2.96465	3.87617	3.26437	4.61396	3.65977	3.34866	4.85002
AC004466.2	0.195937	0.185219	0.165849	0.241758	0.31261	0.323513	0.0617344	0.12768	0.0560238	0.102617	0.196906	0.51196	0.149927	0.458702	0.357655	0.481359	0.563588	0	0.138266	0.259217	0.170513	0.286635	0	0.0989653	0.535412
AC005884.2	0	0.154774	0	0.0631312	0	0	0.128967	0.266733	0.117038	0.107187	0	0	0	0.273788	0	0	0.235475	0.125269	0	0.13538	0	0.11976	0.111808	0.206745	0
AC130509.1	0	0	0	0	0	0	0	0	0	0	0	0	0	0	0	0	0	0	0	0	0	0	0	0	0
MTND2P6	0	0	0	0	0	0	0	0	0	0	0	0	0	0	0	0	0	0	0	0	0	0	0	0	0
AL356966.1	0.0278139	0.0157755	0	0.0386082	0.022188	0.0551085	0.0525804	0.027187	0.0159055	0.0218501	0.0559028	0.00908429	0.0567536	0.00930203	0.059232	0.0113884	0.0480018	0.0255362	0.0117764	0.0275975	0.0311206	0.0162755	0.0455844	0.0280969	0.0380017
AC079466.2	0	0	0	0	0	0	0	0	0	0	0	0	0	0	0	0	0	0	0	0	0	0	0	0	0
RPL41	216.252	127.97	141.857	122.913	111.417	107.033	121.886	105.728	119.114	321.351	150.755	178.006	139.295	116.107	127.67	107.335	178.015	134.885	182.586	105.234	113.169	115.169	113.842	134.917	116.457
AL356417.1	0.0683709	0.0904834	0.0506379	0.0184537	0.222711	0.118532	0	0.0389841	0	0.0313314	0.120241	0.117236	0	0	0.0728008	0.146971	0.068831	0.036617	0.0168864	0	0.118999	0	0.0653647	0.0906498	0.122606
MINK1	20.4687	20.6429	21.8543	22.3957	33.9727	17.3019	17.0991	18.9676	16.3716	11.0615	19.4706	24.9234	20.3541	22.5837	17.8738	26.8865	16.6816	14.3564	20.5976	15.5153	22.8263	12.5066	19.445	17.4456	18.5371
SEC16B	0.0274105	0.0336844	0.0319018	0.00634136	0.0218662	0.0407319	0.0259089	0.0357235	0.0195935	0.0143555	0.032137	0.0179051	0.0419478	0.0366684	0.0375254	0.0448929	0.0394213	0.0335544	0.0193426	0.0181315	0.02215	0.0120296	0.018718	0.0103835	0.0280879
ENPP5	4.79977	7.17247	5.3988	2.96948	4.29369	8.00996	7.60514	3.15973	5.34912	8.46283	5.38517	4.66977	2.44932	4.63103	7.86992	3.95134	9.90968	6.45096	3.66096	7.36378	3.13347	3.21891	3.93135	4.11978	4.40584
MIR450A2	0	0	0	0	0	0	0	0	0	0	0	0	0	0	0	0.372944	0	0	0	0	0	0	0	0	0
RP9	2.79279	3.41404	4.13687	2.69475	4.54684	3.76434	2.60143	2.96787	2.72633	2.98507	3.15838	4.07113	1.7255	3.38485	4.61051	3.31524	3.86114	2.73875	2.71397	3.85834	2.192	2.36895	3.50663	3.45732	2.67466
TMEM202	0	0	0	0	0	0	0	0	0	0	0	0	0	0	0	0	0	0	0	0	0	0.0292299	0	0	0
RNU6-298P	0	0.199111	0	0	0.280046	0	0	0.343141	0	0	0	0	0.268619	0	0.320399	0	0	0	0	0	0.13093	0	0	0	0
AC147651.1	0.137556	0.045511	0.152818	0	0	0.317967	0.227535	0	0	0.0630359	0	0	0	0	0.109851	0	0.138482	0	0.0679477	0	0.119707	0.14086	0	0.060793	0
Y_RNA	0	0	0	0	0	0	0	0	0	0	0	0	0	0	0	0	0	0	0	0	0	0	0	0	0
MIR3613	0	0	0.245914	0.179235	0	0	0	0	0	0.304311	0	0.759113	0.889221	0.388654	0	0.951651	0.334266	0	0.164012	0	0.144474	0	0	0.88045	0
HOMER3	2.60841	2.92696	5.01414	3.37204	2.35691	2.80986	5.08264	3.15746	2.16263	2.48349	3.28583	2.97212	4.14467	4.18956	2.7145	10.0649	3.61177	2.04347	6.27971	2.697	4.04038	3.18974	2.00143	4.34256	3.50184
IP6K1	11.138	15.424	15.0831	14.4119	9.83867	13.9004	13.667	14.3296	12.2304	9.28155	10.6293	11.4178	11.7283	13.9478	12.2264	14.6003	13.3885	11.603	14.2827	13.6649	14.3265	11.8152	10.6005	11.8827	11.5689
AC027369.5	0	0	0	0	0	0	0	0	0	0	0	0	0	0	0	0	0	0	0	0	0	0	0	0	0
SNRPEP2	0.880061	1.09618	0.613463	0.782465	0.4818	0.717991	1.3701	0.708421	0.51807	1.70807	0.60695	0.710138	1.47885	0.605965	0.496102	1.78051	0.521167	0.443604	1.02287	1.19853	0.585664	1.27229	1.38578	0.823646	0.866446
PER1	26.7435	26.4089	9.49951	22.3702	17.1243	48.8449	34.2388	43.127	47.9988	19.8279	43.3432	6.47506	37.0128	18.6932	11.1401	47.8943	17.7136	62.8593	49.1101	22.8991	53.2048	28.2035	31.3516	43.8897	40.8717
RPL3L	0.0733165	0.034653	0.0387863	0.0113078	0.0389912	0.0605268	0.01155	0.011944	0.0104816	0.0287981	0.0491194	0.0239459	0.00935004	0.0245198	0.027881	0.0150097	0.0738099	0	0.0206947	0.0484974	0.00455738	0.0214508	0.040053	0	0
AL391336.1	0	0	0	0	0	0	0	0	0	0	0	0	0	0	0	0	0	0	0	0	0	0	0	0	0
ADPRH	10.0462	9.00023	9.8234	9.74799	12.9791	11.5171	10.0776	8.85104	11.5821	6.60299	11.2795	8.60775	9.26447	10.045	8.67765	10.486	5.16087	10.6468	10.2836	9.64404	10.5702	12.2361	8.49142	10.5618	10.6034
AL807752.4	0	0.0329562	0.0368871	0	0	0	0	0	0	0	0	0	0	0	0	0.142748	0	0.0533472	0	0	0.0216711	0	0	0	0
CD320	6.90135	7.38729	15.4281	11.7242	7.82801	9.69193	10.5484	8.65132	9.17905	14.3014	9.71263	12.4864	13.3411	10.677	8.32785	17.835	12.0948	7.86783	16.6942	9.35468	10.8746	12.8092	9.09637	9.99119	6.64291
AC006557.5	0.0178093	0.0707076	0.0791412	0.0192274	0	0.0823343	0	0	0.0712905	0.0652899	0	0.0407169	0.0953912	0.0833856	0.0379264	0	0.0717167	0.190761	0	0.0412317	0.0464954	0	0	0	0.127746
DHX30	7.96585	10.2731	11.4487	10.201	8.75897	10.4635	9.99992	9.42646	8.92931	7.23073	8.48444	9.27874	8.87774	10.6888	8.62298	10.1675	10.9017	9.42945	11.2859	10.2338	11.2367	8.83524	8.98323	10.3003	8.15635
AC090001.1	0.109419	0.330989	0.0463085	0.033752	0.116383	0.397459	0.172375	0	4.44261	0.257874	0.0733069	0.178687	0.0279085	0.036594	0.0832206	0.0448018	0.629461	2.24358	1.59059	2.42468	0.788979	0.960412	1.94272	0.0552663	0.186873
AC108868.1	0.49535	0.103509	0.0772365	0.197029	0.776446	0	0.23	0.237845	0.104362	0.238945	0.366799	0.476843	0.0930954	0.122068	0.277602	0	0	0.0558508	0.0515127	0.0603591	0.158817	0.160184	0.348946	0.184354	0.311679
AC110769.3	0.0123132	0.0162955	0	0.0132936	0.0229194	0	0	0	0	0	0.0288728	0.0281512	0	0	0.0393329	0	0.0247921	0	0	0	0	0	0	0	0.0294408
AL360182.1	0	0	0	0	0.0574454	0.0713388	0	0	0	0	0	0	0	0	0	0	0.0621391	0.132228	0.0304894	0.0714507	0	0	0	0	0.0737907
NNT	5.68625	8.19066	6.41187	7.21704	8.78106	7.19562	7.5571	8.41019	8.21493	5.44272	7.64028	6.22781	6.05199	8.9033	7.04327	6.62249	7.11773	8.26354	5.76299	7.38536	6.56437	5.76904	6.41763	7.55617	8.49006
AC093827.3	0.299277	0.551052	0.57823	0.266914	0.508625	0.631638	0.286981	0.326448	0.677131	0.262366	0.305115	0.535482	0.464638	0.517855	0.540349	0.6713	0.681179	0.585377	0.527054	0.572378	0.317062	0.319791	0.522476	0.575068	0.373341
POLR1B	2.00824	3.35238	3.37025	4.30673	2.76958	2.45823	3.88057	3.40398	3.26126	2.40949	2.57393	3.03135	2.31023	3.61155	2.93295	3.17884	4.01594	2.60085	2.44844	3.60859	3.26296	2.36496	2.92354	2.69491	2.80463
TIMP3	3.31039	10.0536	9.94196	7.81534	2.82687	14.0712	14.6576	11.7654	14.7336	4.59561	5.64341	2.76912	14.5884	9.84342	4.7043	12.33	3.98657	6.86988	9.42382	6.40011	21.3511	13.4247	6.58166	8.64229	7.98267
AC104009.1	0.0454551	0.015039	0	0	0.0423044	0.0262679	0	0.0259178	0	0	0.0266466	0	0.0202891	0	0	0.0325703	0	0	0	0	0	0	0.0434564	0.0200889	0.0271708
ZNF574	3.39027	3.87845	4.52383	4.16646	3.11795	4.07884	3.61277	3.25053	3.16126	2.57852	2.25689	3.66042	2.21413	3.55317	3.64935	3.98761	4.14912	2.45178	3.88573	4.67802	3.97588	3.43697	3.4388	3.11392	2.83235
LINC01605	0.0948972	0.313972	0.0562274	0.0614721	0.176639	0.131616	0.0418593	0.151505	0.0379872	0.121764	0.0222522	0.0650882	0.0508293	0.0888643	0.0909412	0.0543979	0.13375	0.0203294	0.0375007	0.0878816	0.0743254	0	0.0362898	0.033552	0
AC091180.4	0.23581	0	0.261974	0.127293	0.219465	0.545087	0	0	0.353979	0.108062	0.138236	0	0	0.966082	0	0.844833	0.118698	0.252583	0	0.136485	0	0	0.225441	0.208433	0.563821
TRBV8-2	0	0.14159	0.0792389	0.288767	0.199144	0.123654	0	0	0.107068	0.0980558	0.125436	0.244603	0.0955089	0	0.11392	0	0	0.114598	0.0528482	0	0.186211	0	0	0	0
BMPR1A	2.19575	3.92052	3.17151	1.79681	1.85541	3.90294	3.40702	4.53237	4.10467	4.42805	3.11846	1.99989	2.69905	3.9498	4.11149	2.71849	4.09081	3.75055	2.47573	4.47717	3.21755	3.74446	2.93669	3.06576	3.29229
MET	9.01812	17.4147	13.9601	14.9532	6.89776	11.4688	19.9438	25.29	18.2715	8.32353	25.8856	14.8617	12.4156	21.9527	22.9191	17.802	35.1006	26.7303	11.2831	17.0734	12.8532	11.2078	12.9353	14.5784	15.8418
AC010591.1	0	0	0	0	0	0.0514431	0	0.0507574	0	0	0	0	0	0	0	0.0637856	0	0	0	0	0	0	0	0	0
ETV6	4.60962	6.41657	5.85741	6.80159	6.60426	5.88925	6.84825	5.6571	6.28014	3.65973	6.05073	6.00686	7.27515	6.89161	5.1061	7.32563	7.75222	5.28737	5.78425	5.19426	7.4314	5.06321	6.24935	6.0774	6.93121
COL1A1	6.13979	138.391	26.443	38.0299	13.1424	21.4281	54.9797	37.2627	33.1007	10.1974	16.808	68.6559	26.1315	45.5418	9.44772	40.1573	112.412	8.74766	283.804	7.17205	61.6238	7.19408	22.3993	31.4671	26.5503
AC011474.3	0	0	0	0	0	0	0	0	0	0	0	0	0	0	0	0	0	0	0	0	0	0	0	0	0
AC004076.2	0.0434648	0.201328	0.141643	0.098544	0.145627	0.180848	0.172552	0.168524	0.095694	0.0557705	0.122303	0.17887	0.26385	0.213684	0.180496	0.286526	0.323804	0.139669	0.124527	0.432704	0.0643025	0.106822	0.241011	0.115256	0.197456
CT47B1	0	0	0	0	0	0	0	0	0	0	0	0	0	0	0	0	0	0	0	0	0	0	0	0	0
GLYR1	17.8733	21.103	21.9538	19.211	19.2713	20.3249	22.1936	19.7228	18.9463	13.6005	19.5343	20.489	19.8379	21.0233	17.2151	20.04	20.8246	20.9179	18.6828	20.1428	20.5911	18.0999	17.9634	21.5094	19.4388
MT-ATP6	3561.95	4701.86	2519.12	2327.72	9445.01	2285.24	4693.11	3128.92	2443.07	1336.47	5159.19	4522.53	2795.15	2854.28	4474.16	3691.43	4406.19	3334.4	2388.35	4563.41	2881.04	4351.66	3857.68	4108.31	2731.64
LINC02800	0.171852	0.0413513	0	0.0843343	0.11632	0	0	0	0.0156345	0	0	0.0357181	0.04184	0.0182871	0.00831756	0.0223888	0.015728	0.117139	0	0.108509	0.0135957	0.0159982	0	0.0138091	0
BX322639.1	0.0801951	0.440855	0.319821	0.0643805	0.241133	0.299452	0.195012	0.201664	0.176973	0.241231	0.207334	0.188049	0.319406	0.202184	0.253984	0.542214	0.182171	0.123343	0.130014	0.252315	0.125263	0.143187	0.106157	0.134499	0.245829
AMOTL1	5.49236	16.4612	17.8511	8.88055	7.42906	17.3737	17.2432	17.5524	20.3381	8.05729	12.1566	9.38815	14.6655	16.187	10.7677	17.227	10.0386	15.2841	13.5111	14.4486	16.2091	15.4786	11.919	14.8313	14.7703
RNY4P19	0.150452	0	0	0	0.280046	0.347777	0.331822	0.686283	1.20451	0	0	0	0	0	0	0.862434	0.302928	0	0	0	0.13093	0	0	0.265969	0.35973
AL162426.1	0.155514	0.154358	0.259153	0.0839484	0.144735	0.404413	0.25724	0.177344	0	0.0712653	0.319077	0.13333	0.555314	0.273051	0.124192	1.0586	0.156561	0.416438	0.0576138	0.270032	0.101501	0.0398125	0.074338	0.137459	0.418313
LHFPL2	9.89506	6.07441	7.30315	17.8668	10.377	6.05202	7.01232	7.19784	8.36046	5.16093	12.2615	3.92432	8.29516	10.0883	7.55367	10.7527	6.26682	5.78332	7.11394	4.9255	12.6575	11.9739	10.2268	10.3323	13.3729
SLC9A3R2	53.949	60.526	117.718	31.6568	43.4771	103.724	58.6221	57.3183	42.2387	65.4717	40.6318	38.2583	60.5096	52.4147	40.4927	56.9061	27.5165	61.0024	30.1539	56.2433	60.2439	103.141	51.1646	107.85	46.0811
AL391427.1	0.0599309	0.356912	0.044387	0	0.223107	0.138533	0	0.136687	0.119951	0	0.351326	0.137018	0.481508	0.350756	0.127628	0	0.181003	0	0.0296038	0.0693754	0.0521546	0.122741	0.114592	0.158919	0.0716474
RN7SL717P	0	0	0	0.0525031	0.09052	0	0	0	0	0	0	0	0	0	0	0	0	0	0	0	0	0	0	0	0
AC020656.2	0.00272054	0.0684079	0.145075	0.0117487	0.0962148	0	0.0300009	0.00620485	0.0707869	0.00997366	0.0637932	0.0870785	0.048573	0.140117	0.046349	0.0623799	0.0328662	0.0349686	0.0188139	0.0566868	0.0142052	0.0055718	0	0.0432845	0.0910674
LINC01533	0	0	0	0	0	0	0	0	0	0.0142877	0	0	0	0	0	0	0	0	0	0	0	0	0	0	0
AC126773.1	0	0	0	0	0	0	0	0	0	0	0	0	0	0	0	0	0	0	0	0	0	0	0	0	0
UBE2V1P14	0	0	0	0	0	0	0	0	0	0	0	0	0	0	0	0	0	0	0	0	0	0	0	0	0
AL110118.1	0.0313986	0.145437	0.0930196	0.0847468	0.116889	0.0725795	0.0346249	0.0716121	0.125688	0.0863317	0.110438	0.0717857	0.0280298	0.147012	0.033433	0.0899931	0.0948297	0.134528	0.0775491	0	0.0409867	0.0321529	0.090054	0.194273	0.150148
LINC01107	0	0.0193566	0.0216653	0.0473724	0.0272248	0.0845229	0	0	0.0292742	0.0134051	0	0.0334394	0.0783415	0.0513613	0.0233608	0.0209604	0.0588985	0.031333	0.0433489	0.0338622	0.0190925	0.0449327	0.0279661	0.0129281	0.0699424
RPSAP51	0.0447856	0	0.0663396	0	0	0	0	0	0	0.0410466	0	0	0	0.0524231	0.0476874	0	0.045087	0	0	0	0	0	0	0.0395861	0
C9	0.0293664	0.038864	0.0144998	0	0.0273309	0	0.0215892	0	0.0195922	0.00897156	0.0114767	0	0.0349541	0	0.0364806	0.0561123	0	0	0	0.0226628	0.0255559	0.0400958	0	0	0.04681
AC096743.1	0	0	0	0	0	0	0	0	0	0	0	0	0	0	0	0	0	0	0	0	0	0	0	0	0
ZIM2-AS1	0.0144289	0.0636517	0.0712438	0.00519261	0.0179051	0.0444709	0.0318231	0.0658173	0.0770117	0.0617134	0.0451119	0	0.0515233	0.0337791	0.0512127	0.082711	0.019368	0.0515174	0.0142548	0.0556759	0.0125567	0.0295511	0.0367853	0.0255075	0.0344995
RNU6-622P	0	0	0	0	0	0	0	0	0	0	0	0	0	0	0	0	0	0	0	0	0	0	0	0	0
IGHD1-20	0	0	0	0	0	0	0	0	0	0	0	0	0	0	0	0	0	0	0	0	0	0	0	0	0
DIP2A-IT1	0.0337461	0	0.0999744	0.0364332	0	0.078006	0	0	0.202628	0	0.316521	0.154306	0.060251	0.079002	0.107798	0.0967216	0.135893	0.0722929	0.0333388	0	0.0881022	0	0	0.0596566	0.080687
Z95118.1	0	0	0	0	0.108844	0	0	0	0.117038	0	0	0	0	0	0	0	0	0	0	0	0	0	0	0	0
CYTH1	17.2877	14.8573	13.9393	19.7019	19.1284	18.6997	11.6385	15.7061	12.933	6.98581	15.8463	16.9153	18.278	18.9254	15.9623	19.6253	12.4065	16.1171	14.6481	14.546	15.0397	16.3583	19.692	14.5315	17.6055
SNHG21	0.507506	0.562729	0.772072	0.355405	0.638282	0.539004	0.363019	0.281552	0.603972	0.653705	0.578937	0.564468	0.514279	0.770664	0.525784	0.668325	0.52473	0.44076	0.311669	0.635117	0.537148	0.533745	0.576984	0.630445	0.39355
AC091860.2	0	0	0	0	0	0	0	0	0	0	0	0	0	0	0	0	0	0	0	0	0	0	0	0	0
AC113410.3	0.0711495	0	0.421567	0	0.264871	0.164466	0	0	0	0.130419	0.166836	0.325334	0.254063	0	0.0757595	0	0.573027	0	0.0702908	0.164724	0.433423	0.145718	0.136042	0.125779	0.510355
FRG1HP	3.60216	4.23876	3.06003	1.92106	3.0859	4.15326	3.12041	3.32583	3.96099	3.69124	3.4397	2.54011	4.5252	4.65333	3.41041	3.98046	2.3943	3.53297	2.20381	2.71289	3.25562	2.64875	2.57246	3.45248	3.23757
AP005131.5	0.0580054	0	0.0429609	0.0626241	0	0	0	0	0	0	0.0680076	0.066308	0.103564	0	0.0617637	0.166252	0.583958	0.0621313	0.0286527	0	0.0252395	0.059399	0.055455	0	0
RNU2-55P	0	0	0	0	0	0	0	0	0	0	0	0	0	0	0	0	0	0	0	0	0	0	0	0	0
ITFG2-AS1	0	0	0	0.0708791	0	0	0	0	0	0	0.769723	0	0.117216	0.153695	0	0.75267	0.396561	0.140643	0.0648592	0	0.171399	0	0	0	0.156973
AC020629.1	0	0	0	0	0	0	0	0	0	0	0	0	0	0	0.0186414	0	0.0176249	0	0	0	0	0	0	0	0
ORAI3	5.85275	4.99743	5.80396	3.74643	7.19156	3.96647	4.74871	3.61447	4.1235	4.61786	5.20254	6.69674	3.37588	5.53953	5.63263	4.19764	5.79862	3.20769	4.34063	5.01015	3.94246	3.41359	2.9675	4.87862	3.89374
MSH2	3.15076	5.24056	3.94802	2.39451	4.22875	4.08531	5.80135	4.50124	6.17921	4.23415	4.50132	4.01161	5.41014	4.806	4.13873	4.69261	7.83248	4.8193	3.4356	3.83461	3.98174	3.30768	4.03449	4.17885	6.29685
LCE1C	0	0	0	0	0	0	0	0.0476034	0	0	0	0	0	0	0	0	0	0	0	0	0	0	0	0	0
IGKV6D-41	0.0389309	0.0515219	0.0576671	0	0	0	0	0	0	0	0	0.0890065	0	0	0.538893	0	0	0	0	0	0.169397	0	0	0	0.0930837
LINC01897	0	0	0	0	0	0	0	0	0	0	0	0	0	0	0	0	0	0	0	0	0	0	0	0	0
AC040914.1	0	0	0.0672783	0	0	0	0	0	0.181813	0	0	0.103841	0	0	0.0483622	0	0	0	0	0.105154	0.039526	0	0	0	0
AC006023.1	0	0	0	0	0	0.128906	0	0	0	0	0.130764	0.127496	0.0995653	0	0.118758	0.159833	0	0	0	0	0	0	0.106628	0	0.133336
RN7SL638P	0	0	0	0	0	0	0	0	0	0	0	0	0	0	0	0	0	0	0	0.115307	0	0	0	0.088045	0
RNU6-986P	0	0.187398	0	0	0	0	0	0	0	0	0	0	0	0	0	0	0	0	0	0	0	0	0	0	0
AGBL1	0.0843161	0.345915	0.624475	0.254884	0.0470831	0.194901	0.09298	0.384607	0.388144	0.0309108	0.177939	0.212046	0.346241	0.19739	0.287293	0.894152	0.186744	0.252878	0.408162	0.312331	0.139414	0.172684	0.515896	0.208676	0.564479
HNRNPCP7	0.143636	0.591392	0.307324	0.155073	0.475305	0.664042	0.668778	0.545993	0.6708	0.292542	0.449076	0.547316	0.740854	0.709884	0.543794	1.28079	0.41774	0.786355	0.0630675	0.517287	0.222219	0.163429	0.305155	0.4232	0.572387
MPRIP-AS1	0.0409547	0.0180667	0.0202217	0.0147386	0	0	0	0.0622714	0	0	0	0	0.0974949	0.0639185	0.0581443	0.0391274	0.0274869	0.116981	0.0134868	0	0.0118802	0.111836	0.0522052	0	0.0979226
RNU7-116P	0	0	0	0	0	0	0	0	0	0	0	0	0	0	0	0	0	0	0	0	0	0	0	0	0
AC053481.3	0	0	0	0	0	0.0396045	0	0	0	0.0314058	0	0	0	0	0	0	0	0	0	0	0	0	0	0	0
AC093895.1	0.0553992	0.125685	0.023446	0.00854434	0	0.018294	0.0174548	0	0	0.0435207	0.0371154	0	0.0141301	0.111166	0	0	0	0.169542	0	0.0732908	0.0137745	0.0162086	0.0605295	0	0
HEXD	5.00805	3.68669	5.26491	2.85735	4.79686	5.88465	3.58972	4.28328	3.07668	3.58908	5.51279	7.06068	4.94264	5.76439	4.74743	7.88464	5.39888	5.029	4.60058	6.1918	3.66515	3.71806	4.84105	4.80781	4.67328
RNU6-897P	0	0	0	0	0	0	0	0	0	0	0	0	0	0	0	0	0	0	0	0	0	0	0	0	0
LINC02683	0.042232	0	0	0.0683922	0	0	0	0	0.0422636	0	0	0	0	0	0	0.0605217	0	0	0	0	0.0183761	0	0.0403751	0.037329	0
CHCHD2	173.958	97.6163	111.603	110.903	97.183	94.6739	89.4021	78.1926	82.8942	215.472	91.9098	125.785	99.6415	91.8802	107.07	100.457	116.016	88.0681	107.572	92.6956	93.0036	115.997	99.1708	116.613	98.2634
WASF1P1	0	0	0	0	0	0	0	0	0	0	0	0	0.0456011	0	0	0	0	0	0	0	0.0111134	0	0	0	0
LRRFIP1P1	0.154337	0.306379	0.438178	0.118027	0.251368	0.579731	0.836795	0.601338	0.501969	0.259328	0.3619	0.264642	0.241111	0.286039	0.212268	0.40549	0.297803	0.661258	0.235064	0.267988	0.235044	0.131704	0.20903	0.352415	0.399771
RNU6-456P	0	0	0	0	0	0	0	0	0	0	0	0	0	0	0	0	0	0	0	0	0	0	0	0	0
RPL21P112	0	0	0	0	0	0	0	0	0.0624369	0	0.0731486	0	0	0	0	0	0	0	0	0	0	0	0	0	0
AL359094.2	0	0	0	0	0	0	0	0	0	0	0	0	0	0	0	0	0	0	0	0	0	0	0	0	0
CTSB	333.457	106.916	120.547	352.873	339.878	86.7116	116.548	136.871	121.607	140.58	291.551	196.123	134.214	189.18	162.073	155.506	117.589	96.0357	163.923	97.0665	197.646	155.701	157.435	228.636	242.928
C8orf58	2.43408	2.52979	3.85063	2.39754	2.63414	2.87867	2.50652	2.41327	2.01321	2.21889	2.43007	2.75759	2.94647	3.35376	3.87145	3.56934	3.07732	2.49994	2.50794	3.50822	2.6677	3.21936	4.06297	2.2708	2.71733
G3BP1P1	0	0	0	0.0223082	0.0576919	0.0477633	0.0227861	0	0.0827132	0	0	0	0.0553378	0.0241866	0	0.0296115	0	0.0442652	0.0102067	0	0	0	0	0	0
ABI2	1.35699	4.20209	3.35989	1.47573	1.88863	3.93667	4.31723	3.60181	3.69113	2.79832	3.10792	1.90788	3.3258	4.10867	3.47318	4.24951	3.97869	3.93481	2.25922	3.94714	2.9749	3.62738	2.4526	3.3904	3.79814
OR1X5P	0	0	0	0	0	0	0	0	0	0	0	0.0369367	0	0	0	0	0	0	0	0	0	0	0	0	0.0386287
AC106791.2	0	0	0	0	0	0	0	0	0	0	0	0.168907	0.0659525	0.0864779	0	0	0.0743763	0.0791339	0.0364937	0	0	0	0	0	0
C12orf65	2.43031	3.32956	3.90171	2.18396	2.01728	3.23506	2.71823	2.6855	2.54833	2.82301	3.09062	3.26954	2.24776	2.90915	2.65502	2.5457	2.95733	3.15523	2.59016	3.89571	2.22488	2.01099	2.62922	2.74057	2.67407
HMGB2	14.2612	20.9951	15.7664	12.4579	17.3126	19.1176	13.1782	13.9126	17.5429	18.5564	15.8172	14.9459	19.7378	17.5218	10.9012	14.7388	19.3455	18.3976	12.9887	14.0865	18.9467	10.8516	12.4897	14.7494	19.1151
TDRD5	0.0509047	0.14821	0.180969	0.0109916	0.0189505	0.141203	0.0673624	0.154801	0.0203771	0.0933097	0	0.0232764	0.0181772	0.0158895	0.0108406	0.0291801	0.239154	0.225372	0.0871698	0.0471414	0.0383929	0.0486524	0.0583997	0	0.0081142
B3GAT3P1	0.0537594	0.0474308	0.0796322	0.0773867	0.0333554	0.0414225	0.0395223	0.163482	0.0358664	0.065695	0	0	0.0959829	0.0419515	0.0381617	0.154083	0.0360808	0	0.070814	0.082975	0.077973	0.110102	0.171319	0.0316787	0
OR2A41P	0	0.182044	0	0	0	0	0	0	0	0	0	0	0	0	0	0	0	0	0	0	0	0	0	0	0
LINC02109	0.00512903	0	0.00759748	0	0.0286411	0	0	0	0	0	0	0	0	0	0	0	0	0	0	0	0	0	0	0.00906713	0
U3	0	0	0	0	0	0	0	0	0	0	0	0	0	0	0	0	0	0	0	0	0	0	0	0	0
HNRNPA1P19	0	0.206645	0	0.0421444	0	0	0	0	0	0	0	0	0	0	0	0.111883	0	0	0	0	0	0	0.0746394	0	0
CREB5	0.642119	0.952947	0.778882	2.26408	0.914265	1.3842	1.50352	1.71283	1.1391	0.857253	0.870339	0.41298	1.63463	1.19333	0.617854	1.49999	1.7089	0.567197	1.01328	0.704641	2.26212	1.2036	2.2379	0.599285	1.15074
AL592146.1	0	0	0	0	0	0	0	0	0	0	0	0	0	0	0	0	0	0	0	0	0	0	0	0	0
AC244517.12	0.0217848	0	0.0645385	0.0235195	0	0	0	0	0.0436022	0	0	0.049806	0	0	0.0231963	0.0624387	0.0877258	0.0466687	0.0215219	0.100872	0	0.0446164	0	0	0.0520875
XRCC6P5	0.00804643	0.0212976	0	0	0.0449322	0	0.0709859	0.0183518	0.0322098	0	0	0	0	0.0188373	0.00856778	0.0230623	0.0162012	0	0	0.0186289	0.0140047	0	0.0307705	0.0142245	0.019239
ZDHHC19	0.813626	0.172912	0.387072	0.525765	1.09439	0.20592	0.170277	0.121905	0.213959	0.217723	0.459555	0.488804	0.349911	0.16684	0.221329	0.442565	0	0.254452	0.492845	0.412487	0.237741	0.316241	0.329309	0.745414	0.170398
FOXN3P2	0	0.101136	0	0	0	0	0	0	0	0	0	0	0	0	0.0813713	0	0	0	0	0	0	0	0.146119	0	0
RPL32P29	0	0	0	0	0	0	0	0	0	0	0	0	0	0	0	0	0	0	0	0	0	0	0	0	0
TAF13P2	0	0.0668343	0	0	0.0940016	0	0	0	0.101078	0	0	0	0	0.118227	0.107547	0.144744	0	0	0	0	0.0439484	0	0	0	0.362245
HSPE1P28	0	0	0	0	0.254829	0	0	0	0	0	0	0	0	0	0	0	0	0	0	0	0	0	0	0	0.163668
HTR5A	0	0	0	0	0	0	0	0	0	0	0	0	0	0	0	0.0137577	0.00966471	0	0	0	0	0	0	0	0
ZDHHC11B	1.70396	6.85994	2.02452	1.12118	1.72194	3.46282	0.895097	11.5023	1.39166	0.623586	2.5051	0.955164	1.91807	3.03198	2.97098	2.80541	5.17932	1.88589	0.81074	5.67218	1.22576	1.0451	5.63743	2.29481	1.75524
PRPF40A	7.66394	9.26265	8.06108	8.24639	9.41914	9.55802	9.52708	9.06446	10.7133	7.41835	9.53242	8.28998	9.96504	9.98146	8.42984	9.23788	9.02991	9.5621	6.52999	8.31415	8.43574	7.8977	8.00174	8.49852	9.87204
EPG5	1.58006	4.36386	3.17906	2.02059	3.03347	3.19339	2.92576	4.05898	4.06513	1.41523	3.73474	2.67552	3.60552	5.09851	3.37498	4.41364	3.62796	3.95733	2.63573	2.93431	3.10945	2.21936	2.46176	3.20027	5.03553
CAPN3	0.599874	0.920743	0.833612	0.667669	1.23746	0.99352	0.327347	1.07196	0.897388	0.226719	1.37762	1.30785	1.36362	1.41882	0.954819	2.34857	0.63504	1.35133	0.531537	0.844743	0.430546	0.702945	0.697657	0.951134	1.5452
AL138689.1	0.0648654	0.0572294	0.0640554	0.0466869	0.241477	0.0999598	0.190748	0.0986274	0.259655	0.1189	0.304202	0	0.154416	0.202472	0.115114	0.433799	0.261208	0.0463194	0.0427216	0.200233	0.263427	0	0.124026	0.114669	0.103395
KRT18P67	0.0114267	0	0	0	0	0	0	0	0.0228705	0	0.0535883	0	0.0204014	0	0	0	0	0	0	0	0.00994403	0	0	0	0
ABHD17AP9	0	0	0	0	0	0	0	0	0	0	0	0	0	0	0	0	0	0	0	0	0	0	0	0	0
Y_RNA	0.280453	0.742315	0.207714	1.66532	1.56608	1.62071	0.618542	0.959463	2.2453	0.25704	1.64407	1.60298	2.754	3.61108	1.34381	2.00956	1.4117	1.80241	1.10827	0.97395	0.854221	1.43596	1.07249	0.743681	1.67641
PANX2	1.68552	1.52202	0.55176	1.25672	1.21335	0.785693	0.544265	1.33805	0.782816	0.418207	0.971707	1.01129	0.839629	0.872028	1.175	0.827403	1.09687	0.837871	1.05339	1.0133	1.34526	1.02989	0.703323	1.38283	0.890627
TNNI1	0.374329	0.116862	0.176297	0.366831	0.382328	0.177494	0.249793	0.354634	0.176739	0.14075	0.315091	0.55299	0.29818	0.15729	0.429243	0.33562	0.274423	0.27964	0.231369	0.31999	0.292347	0.302726	0.381728	0.26809	0.165235
RN7SL525P	0	0	0.076409	0	0.192032	0	0	0	0.103244	0	0	0	0	0	0.0549256	0	0	0	0	0.23885	0.0448902	0	0.0986306	0	0
RN7SKP210	0	0	0	0	0	0	0	0	0	0	0.129762	0	0	0	0	0	0	0	0	0	0	0	0	0	0
UBE2K	12.9205	12.3143	11.4825	12.8047	12.271	14.3413	14.6733	14.2694	15.7411	13.548	12.6496	11.8361	14.5776	14.028	12.9425	14.6882	11.7988	15.3615	11.622	13.8346	11.7113	14.4943	13.4845	11.8635	15.3675
RBPMS2P1	0	0	0	0	0	0	0	0	0	0	0	0	0	0	0	0	0	0	0	0	0	0	0	0	0
USP17L22	0	0	0	0	0	0	0	0	0	0	0	0	0	0	0	0	0	0	0	0	0	0	0	0	0
CASP4LP	1.33803	2.74271	3.87952	0.586518	1.30459	2.22474	1.96736	2.5775	1.7988	3.59599	2.11526	1.49505	3.83189	3.73692	3.64929	3.95034	2.24168	2.24858	1.97454	1.82451	1.68971	0.968395	1.83384	2.07489	4.03311
AC106785.2	0	0	0	0	0	0	0	0	0	0	0	0	0	0	0	0	0	0	0	0	0	0	0	0	0
AC011944.2	0.0211469	0.0839588	0.0626486	0	0.0393623	0.146647	0.0932795	0.0482307	0.126976	0.0387629	0.396695	0.0483476	0.0755122	0.297038	0.270205	0.242441	0.255471	0.0453022	0.0417834	0.0489589	0.128821	0.0866199	0.0808684	0.112151	0.0505623
AC006457.1	0	0	0	0	0	0	0	0	0	0	0	0	0	0	0	0	0	0	0	0	0	0	0	0	0
IER5	24.224	8.49387	13.2924	15.3998	11.2789	15.8004	10.1163	9.39165	8.19344	8.4394	9.04112	13.2543	28.5767	11.0287	11.3398	13.107	9.60343	11.1117	8.69838	7.9126	11.5428	31.3818	17.9824	7.13925	15.2962
HLA-E	595.158	643.999	1172.41	467.787	416.488	809.447	731.796	725.844	836.572	880.432	580.614	417.668	1133.55	952.818	531.018	608.012	433.46	715.978	528.347	432.166	872.31	1047.18	600.435	723.482	932.733
AL033527.2	0.0845347	0.0799106	0.10733	0.013038	0.15735	0	0.0799037	0.0550862	0.0241708	0.066409	0.0283176	0.110439	0.0215614	0.0848149	0.0514354	0.0346127	0.0486306	0	0	0.0838769	0.0735659	0.024733	0.0230908	0	0.0288746
AP001619.3	0	0	0	0	0	0	0	0	0	0	0	0	0	0.352217	0.1602	0	0	0	0	0	0	0	0	0	0
ZNF394	6.44079	5.66076	5.73776	5.47215	5.54564	7.35362	4.76234	6.71049	6.47446	5.97483	6.33874	5.67158	6.67309	5.92328	7.29688	7.07467	5.94068	6.30304	4.80791	5.52386	5.33969	5.66295	6.26396	5.11389	6.23682
AC107909.1	0	0	0	0	0	0	0	0.055364	0	0	0	0	0	0	0	0.0695745	0	0	0	0	0	0	0	0.0429127	0
INHBE	0.0431145	0.0697382	0.0567682	0.0310317	0.0624183	0.0553674	0.147917	0.0764813	0.0862934	0.105373	0.0786317	0.0328571	0.0684243	0.0785042	0.045908	0.0274606	0.115746	0.0718373	0.0709902	0.0887269	0.100054	0.0196223	0.0549583	0.050812	0.0114541
CD164	85.0668	56.5346	37.6283	46.019	65.0469	41.0697	48.9338	41.2481	51.547	72.0858	52.6453	49.6225	41.808	49.6967	51.805	44.9201	43.785	42.5889	39.4186	42.2128	52.1233	38.2027	38.8875	42.1751	48.4889
MIR150	0	0	0	0	0	0	0.284419	0.294121	0	0	0	0	0	0	0	0	0	0	0	0	0	0	0	0	0
FAM153A	0.0762137	0.0627591	0.0878058	0.0274274	0.0977272	0.129193	0.033618	0.0888433	0.0915248	0.108657	0.0675132	0.108419	0.123978	0.301334	0.0541012	0.0728134	0.48082	0.134244	0.0953722	0.180369	0.073694	0.201182	0.395078	0.0479044	0.117435
CD200R1	0.255209	0.773396	0.443779	0.211639	0.516347	0.239391	0.758645	1.20631	0.481188	0.698318	0.450992	0.591933	0.891498	1.82702	0.594688	0.879881	0.588325	0.245629	0.259437	0.333961	0.41522	0.249978	0.205091	0.438083	1.38844
RNU6-706P	0	0	0	0	0	0	0	0	0	0	0	0	0	0	0	0	0	0	0	0	0	0	0	0	0
LINC01714	0.232489	0.11538	0.387426	0.0941252	0.108187	0.470233	0.128189	0	0.116331	0.213079	0.0681445	0	0.103772	0.272136	0.247552	0.166587	0	0.186769	0.0574206	0.538252	0.252902	0.178555	0.111133	0.102749	0.208455
RN7SKP102	0	0	0	0	0	0	0	0	0	0	0	0	0	0	0	0	0	0	0	0	0	0	0	0	0
COA3	25.6328	18.0008	22.3741	15.9991	23.5833	19.8895	18.4301	16.128	17.1013	39.3682	24.8282	23.3486	14.5574	17.2407	25.7493	17.123	25.6767	21.0408	21.5966	24.566	15.1459	17.0528	22.8893	21.6406	16.3147
AL121917.2	0.111103	0.245059	0	0.0399831	0.206803	0.171213	0.0816793	0	0.222371	0	0.0868405	0.169341	0.132243	0.173399	0.118301	0.318437	0.447402	0.158674	0	0.342963	0	0.151696	0	0.130939	0
AC021242.3	0.041956	0.0555254	0.0776852	0.0679452	0.136667	0.0969835	0.0462672	0.0956908	0.104968	0.11536	0.0491907	0	0.074909	0.0245555	0.122855	0.150315	0.126715	0.202231	0.051812	0.145703	0.04564	0.10741	0.0601668	0.0185425	0.200634
SNORD115-13	0	0	0	0	0	0	0	0	0	0	0	0	0	0	0	0	0	0	0	0	0	0	0	0	0
ZNF135	0.245298	1.28662	0.926718	0.189512	0.360247	1.01439	0.675019	0.744239	0.671133	0.470265	0.548808	0.370449	0.759399	1.13798	0.594271	1.36097	1.01498	0.742439	0.778149	0.750266	0.706996	0.451684	0.33133	0.696211	0.823264
LINC01706	0	0	0	0	0	0	0	0	0	0	0	0	0	0	0	0	0	0	0	0	0	0	0	0	0
U1	0.197854	0	0	0	0	0	0	0	0	0	0	0	0	0	0	0	0	0	0	0	0	0	0	0	0
RMND5A	5.7697	12.2964	10.3577	5.55991	6.73692	10.2358	10.5996	11.7552	9.54687	6.53316	9.13893	7.0566	9.52815	10.7591	9.96572	10.4283	10.4203	9.65895	6.74654	9.57855	8.83579	7.7908	6.72961	8.21455	10.2983
P2RY10	0.76903	0.975344	0.84249	0.821616	0.611349	0.759206	0.918722	2.39342	0.865805	0.93977	1.40881	2.69226	3.13225	1.98789	0.844447	0.895439	0.935499	0.463348	0.696436	0.259648	2.02865	0.607036	0.689265	0.637264	4.4628
XIRP2	0.00775869	0.010268	0.0410454	0.00239328	0	0.0102483	0	0	0.0221842	0.0081268	0.00519804	0.00253406	0.0375996	0.0051896	0.00472079	0.543232	0.00669506	0.0166211	0.0229951	0.0153966	0.0106102	0.00454005	0.0021193	0.0137159	0.0106006
IGKV1OR2-6	0.156426	1.10409	1.08131	0.731821	0.485279	0.361587	0.23	0.118923	0.52181	0	0.122266	0.715265	0.930954	0	0	0	0.104986	0	0.0515127	0.120718	0.408387	0.213579	0.697892	0.276531	2.24409
TMEM185AP1	0	0	0.0391841	0.0571187	0	0	0	0	0	0.0484891	0.0620289	0.0604788	0	0.0619283	0	0	0.0532621	0	0.0261337	0	0	0	0	0	0.0632492
AC007566.1	0.535702	2.09961	1.43444	0.400401	1.91758	1.7622	1.13605	2.16164	1.56707	0.528746	1.64266	1.13055	2.02326	2.31529	1.53572	2.65743	1.28604	1.85383	0.569947	1.24025	0.699288	0.632968	1.14248	0.801322	1.7735
RAB1C	0.0238339	0.315423	0.0706089	0.15439	0.221819	0.16528	0.210264	0.163077	0.286221	0.174753	0.111775	0.0544908	0	0.111594	0.0761345	0.136623	0.143966	0.0510584	0.0235462	0.386258	0.0829654	0.244065	0.136716	0.0421337	0
R3HDM4	25.5115	15.3007	17.3428	31.5349	19.7838	16.0328	16.7408	16.7103	11.1058	12.9555	13.4807	21.5415	20.9997	17.2552	16.3517	17.3455	19.0104	12.7239	22.3035	19.8689	22.3756	18.9068	27.7473	14.8345	14.9605
RPL23AP68	0	0	0	0	0	0	0	0	0	0	0	0	0	0	0	0	0	0	0	0	0	0	0	0	0
AC023866.2	0	0	0	0	0	0	0	0	0	0	0	0	0	0	0	0	0	0	0	0	0	0	0	0	0
AC009052.1	0	0	0.0717937	0	0	0	0	0	0	0	0	0	0	0	0	0	0	0	0	0	0	0	0	0	0
RPS26P20	0.166016	0.109854	0	0.0448087	0.231762	0	0	0.0946597	0.16614	0.0760778	0	0.0948891	0	0	0	0.118956	0.167133	0	0.0820059	0.0960889	0.0361185	0.340008	0.0793579	0.220112	0
AC073023.1	0	0	0	0	0	0	0	0	0	0	0	0	0	0	0	0	0	0	0	0	0	0	0	0	0
AC098798.1	0	0	0	0	0	0	0	0	0	0	0	0	0	0	0	0	0	0	0	0	0.00868642	0	0	0	0
Y_RNA	0	0.176987	0	0	0.24893	0	0	0	0	0	0.313591	0	0	0.939246	0	0	0	0.286494	0.132121	0	0.116382	0.273895	0.255709	0	0.31976
MIR4447	0	0	0	0	0	0	0	0	0	0	0	0	0	0	0	0	0	0	0	0	0	0	0	0	0
RPS3AP52	0	0	0	0	0	0	0.107256	0	0	0.0891416	0	0	0	0	0	0	0	0	0	0	0	0	0	0	0
PCOLCE-AS1	0.10679	0.169594	0.237277	0.0288233	0.109327	0.14811	0.153092	0.0487121	0.0641219	0.0978746	0.112684	0.122075	0.104866	0.200002	0.0966528	0.122431	0.36553	0.148702	0.121326	0.123619	0.0882868	0.0546778	0.0408378	0.0566352	0.114901
CARD10	1.99324	3.15195	6.63941	2.22645	1.90265	3.14845	4.59338	4.13809	2.71591	1.6301	3.02605	3.88521	5.2241	3.69118	2.46252	6.35748	4.81084	2.79742	4.25142	2.95815	3.39139	3.49086	1.91537	2.6292	2.71287
LINC00320	0	0	0	0	0	0	0	0	0	0	0	0	0	0	0	0	0	0	0	0	0	0	0	0	0
RNA5SP331	0	0	0	0	0	0	0	0	0	0	0	0	0	0	0	0	0	0	0	0	0	0	0	0	0
MCF2L2	0.0582846	0.0929338	0.0322457	0.0507953	0.0745047	0.0503201	0.0464629	0.0464462	0.0646529	0.0270311	0.0708049	0.0674299	0.0714645	0.0657582	0.0426202	0.128812	0.0523143	0.0616781	0.0402374	0.0585279	0.0525552	0.0589658	0.048337	0.05338	0.097383
AL049766.2	0	0	0	0	0	0	0	0	0	0	0	0	0	0	0	0	0	0	0	0	0	0	0	0	0
ACBD7	0.22176	0.421083	0.257077	0.0416379	0.323044	0.490323	0.38277	0.153933	0.135085	0.63625	0.158261	0.132262	0.395935	0.541728	0.390126	0.276347	2.64021	0.185896	0.114305	0.736639	0.159423	0.177721	0.147485	0.068179	0.115267
SPDEF	8.37624	3.81493	0.894232	1.0917	5.25328	1.18615	2.01382	2.01367	0.921319	2.28233	2.76038	3.32974	1.02395	1.28962	3.16583	1.14631	1.86885	1.82674	1.81904	3.26702	2.82381	0.772745	2.68374	1.961	1.28104
RPL13P	0	0	0	0	0	0	0	0	0	0	0	0	0	0	0	0	0	0	0	0	0	0	0	0	0
ASPDH	0.139803	0.265963	0.077657	0.094334	0.130112	0.222173	0.0770839	0.35871	0.192372	0.0640655	0.204887	0.159813	0.187204	0.368198	0.223291	0.325565	0.140743	0.0748732	0.0776898	0.101146	0.159682	0.178952	0.284018	0.0926789	0.188026
AC005324.4	0.0252948	0.23433	0.074937	0	0.235415	0.292352	0	0.057691	0.0506275	0.0463661	0.118626	0.115662	0.135486	0.177651	0.269337	0.144998	0.10186	0.108376	0.124948	0.351372	0	0.0518051	0.241826	0.0894327	0.12096
AL031432.3	0.178681	0.23647	0.485236	0.257211	0.221727	0.0688383	0.525442	0.271683	0.178814	0.436702	0.488814	0.272341	0.10634	0.348586	0.348806	0.426771	0.179883	0.38278	0.205945	0.137893	0.25916	0.243964	0.113883	0.0526454	0.284817
CEP250-AS1	0.585309	0.273391	0.3315	0.315957	1.37787	0.23876	0.379677	0.353366	0.275645	0.315555	0.524769	0.865877	0.307359	0.483617	0.256625	0.789451	0.41594	0.479425	0.255108	0.0398557	0.449437	0.211542	0.296244	0.578221	0.987863
FAM227B	0.40547	1.01923	0.515316	0.173548	0.392995	0.720972	0.545026	0.45965	0.638671	0.804807	0.776371	0.39494	0.514035	0.634693	0.528819	0.584507	1.03378	0.750405	0.298654	0.677666	0.409231	0.412754	0.357823	0.657412	0.66544
TMEM185B	7.29962	8.29705	8.31284	11.2469	6.81258	9.83893	10.8525	11.3155	9.07538	7.75244	7.8511	8.29022	12.3794	9.01253	8.01795	10.0432	11.2176	7.44858	9.92337	7.10832	10.6759	10.5219	11.0026	7.41668	9.56128
MIR222HG	3.29837	0.700069	0.868072	1.25979	1.23562	2.24175	0.343141	1.06454	0.66432	0.237658	1.1796	0.592844	7.27788	1.28695	1.52963	3.83497	1.56631	1.92203	0.568712	0.816462	0.505478	1.1896	1.69567	0.687604	4.12921
STRA8	0.0145452	0	0	0.0157033	0	0	0	0	0.0291121	0	0	0	0	0	0	0	0	0.0311595	0	0	0	0	0	0	0
C4B-AS1	0	0	0	0	0	0	0	0	0	0	0	0	0	0	0	0	0	0	0	0	0	0	0	0	0
AL133243.2	0.204933	0.719304	0.39595	0.153914	0.447798	0.432522	0.432331	0.508044	0.517175	0.244988	0.585008	0.346307	0.445433	0.542341	0.388986	0.995976	0.663789	0.70625	0.23767	0.391943	0.31016	0.364968	0.391845	0.567051	0.745646
CDCA4P3	0	0	0	0	0	0	0	0	0	0	0	0	0	0	0	0	0	0	0	0	0	0	0	0	0
AC009987.1	0	0.0237154	0	0	0	0	0	0	0	0	0	0.0409695	0	0	0	0	0	0	0	0	0	0	0	0	0
LINC02024	0.0149054	0.0197261	0	0.0321845	0	0	0	0	0.0298331	0.0546441	0.0349513	0.0340778	0.0266124	0	0	0	0	0	0.029451	0.0345087	0.0129714	0	0	0	0
RNU7-196P	0	0	0	0	0	0	0	0	0	0	0	0	0	0	0	0	0.46905	0	0	0	0	0	0	0	0
Metazoa_SRP	0	0	0	0	0.0992046	0.123198	0	0	0	0	0	0	0	0	0.0567497	0.152756	0	0	0	0	0	0	0	0	0
DEFB108B	0	0.0287006	0.0321239	0	0	0	0	0	0	0	0	0.0495817	0	0	0	0.124315	0	0	0	0.0502086	0.0188728	0	0	0.0383379	0
ARFRP1	3.94839	4.52866	6.34795	4.4243	3.8774	5.27479	4.14319	4.05129	3.28615	3.61355	3.6723	5.35997	3.86794	4.92098	4.18607	5.32454	4.57169	4.08116	4.97274	4.93232	4.62592	4.23911	4.65285	5.10862	3.92566
CCDC194	0.0337461	0.0223302	0.0499872	0	0.0942212	0.117009	0	0	0.0675427	0.0309288	0.0395652	0.115729	0.060251	0.39501	0.053899	0.0483608	0	0.144586	0.0333388	0.0390642	0	0.0345569	0.0322623	0.0298283	0.0403435
LINC02280	0.00756989	0.0150272	0.00560653	0.00408632	0	0.0087491	0.00834773	0.00863249	0.00757555	0	0.00887521	0.0173068	0.0135154	0.00886082	0.0161207	0.0108482	0.0152417	0	0	0	0.00658766	0	0	0.00669105	0.0090498
OR8B9P	0	0	0	0	0	0	0	0	0	0	0	0	0	0	0	0	0	0	0	0	0	0	0	0	0
AC009237.3	0.249524	0.595172	0.446973	0.332041	0.464456	0.140843	0.780695	0.66836	0.528456	0.553115	0.578297	0.709781	0.253834	1.16151	0.793983	0.548853	0.63677	0.565622	0.372634	0.792647	0.462068	0.243634	0.31622	0.666793	0.353804
SPTLC1P4	0.166654	0.0735178	0	0	0.103402	0	0	0	0	0	0	0	0	0	0	0	0	0	0	0	0.0483433	0	0	0	0
AC006427.1	0.0405712	0	0	0	0.0377591	0	0	0	0	0	0	0	0	0	0	0	0	0	0	0	0	0	0.0387873	0	0
TVP23B	3.68352	4.68898	3.53655	2.71063	3.10946	3.56533	4.05387	3.93928	4.55175	3.88861	4.52379	2.81656	2.84181	3.42051	4.34982	3.4109	3.51236	4.20152	2.42929	3.77628	2.89037	2.20518	2.66178	3.50197	3.75857
C9orf16	38.8632	13.8357	19.824	19.2713	27.7903	13.5997	18.4766	10.3859	9.27083	22.19	14.9165	24.2991	12.5058	14.343	19.9133	18.8801	14.8205	10.0904	25.7049	13.3595	16.88	18.4034	22.0002	17.2986	12.1347
KCNJ10	0.0191014	0.036113	0.0121261	0.0294604	0.0152377	0.0378461	0.0601831	0.0248944	0.0163848	0.0250095	0.0703846	0.0873417	0.204623	0.332188	0.0232445	0.0860316	0.0824139	0.0526114	0.0242625	0.0379055	0.085489	0.0502978	0.0469581	0.0434153	0.30665
CCL4	43.0031	3.16069	3.52715	5.23362	2.18304	10.4497	2.75909	11.964	2.91644	4.19536	10.9504	3.28264	61.537	4.8423	3.88264	5.9895	6.08242	7.18717	3.79899	1.2013	5.49286	51.6206	6.14306	7.84085	11.4037
AC010099.2	0	0	0	0	0	0	0	0	0.0706804	0	0	0	0	0	0	0	0	0	0	0	0	0	0	0	0
Z68694.1	0	0	0	0	0	0	0	0	0	0	0	0	0	0	0	0	0	0	0	0	0	0	0	0	0
AC139700.1	0	0.0124121	0	0	0	0	0	0.0213906	0	0	0	0.0214425	0.0167451	0	0.00998647	0	0	0	0	0	0	0	0	0	0
AC022017.1	0	0	0	0	0	0	0	0	0	0	0	0	0	0	0	0	0	0	0	0	0	0	0	0	0
LINC02265	1.49414	4.05462	0.223558	0.0162941	0.280924	2.51184	1.03187	0.0344217	0.21145	2.98778	0.353895	0.345051	0.350299	0.423986	0.86779	0.129771	2.46141	1.00228	0.104371	1.0133	0.485959	0	0.490576	0	0.144343
ZFP90	2.20511	4.951	4.41004	1.92056	3.33804	4.1168	4.38658	3.9868	3.9396	3.27966	3.59679	2.94204	3.49959	5.23943	3.97907	4.51441	5.85353	4.02701	2.40631	3.89922	3.16247	2.69874	2.54316	3.16661	4.7112
MIR548XHG	0	0	0	0	0	0	0	0	0	0	0	0	0	0	0	0	0	0	0	0	0.0086446	0	0	0	0
TLK2P2	0.00644793	0.0426666	0.0191022	0.00696134	0.024004	0	0.014221	0.0294121	0.0129055	0	0.0604782	0.0147417	0.0345367	0.0452851	0.0068657	0.0369615	0.0778958	0.0276262	0.0063701	0.0298562	0.0112225	0.0264113	0.0369865	0.0113987	0.015417
AL122034.1	0	0	0	0	0	0.0671762	0	0	0	0	0	0	0	0	0.030944	0.0832934	0	0	0	0	0	0.0595185	0	0	0
TBL1XR1-AS1	0.0506784	0	0	0	0.0628876	0	0	0.0385281	0	0	0.0396115	0	0.0603214	0	0	0	0	0	0	0	0	0	0	0	0
MIR5701-1	0	0	0	0	0	0	0	0	0	0	0	0	0	0	0	0	0	0	0	0	0	0	0	0	0
SSR1P2	0	0	0	0	0	0	0	0	0	0	0	0	0	0	0	0	0	0	0	0	0	0	0	0	0
GNRHR2P1	0	0	0.0339057	0.0247122	0	0.264553	0	0	0	0.0419573	0	0.156996	0.245205	0	0	0.328026	0.0460873	0	0	0.0529936	0	0	0	0	0
APOF	0.0168436	0.0111456	0	0.00909237	0	0	0	0.0192079	0	0.0154374	0	0.0192545	0.0150364	0.0394319	0	0	0.0508708	0	0.00832013	0.0194979	0.014658	0.0172482	0	0	0.0201365
CASR	0.0187298	0.0424927	0.0594512	0.0202212	0	0.0556649	0.0649137	0	0.396297	0.00490461	0.0501931	0.0122347	0.0191089	0.0125279	0.0142452	0.0536824	0.0646486	0.02866	0.0898753	0.0247788	0.102454	0.0328796	0.0102321	0.0283806	0.0575781
SNORD115-9	0	0	0	0	0	0	0	0	0	0	0	0	0	0	0	0	0	0	0	0	0	0	0	0	0
CXCL14	2.25243	4.47137	3.35813	3.31607	0.775906	4.73328	7.64518	5.67095	1.97601	4.7454	1.81771	9.31287	0.626732	3.08168	0.747545	3.0183	27.3289	1.87998	2.05185	0.389415	3.94579	0.254619	1.99958	0.517125	4.4938
AC023827.1	0	0	0	0	0	0	0	0	0	0	0	0	0	0	0	0	0	0	0	0	0	0	0	0	0.356021
NDUFS8	13.297	7.37453	11.972	10.1911	12.3218	8.37063	8.44441	6.84614	6.73653	14.1185	9.06785	13.7036	6.48819	7.8047	9.5138	8.45693	10.7439	8.5306	11.8272	11.0379	8.27297	8.3582	9.39073	11.3863	6.28378
RNU6-885P	0	0	0	0	0	0	0	0	0	0	0	0	0	0	0	0	0	0	0	0	0	0	0	0	0
BRD7P1	0	0	0	0	0	0	0	0	0	0	0	0	0	0	0	0	0.015186	0	0	0.0174616	0	0	0	0	0
RPS2P6	0.0161378	0.0640714	0	0	0.120154	0	0	0.0368062	0	0	0	0.0368954	0	0	0.0343669	0.0925069	0.0649857	0	0.015943	0.0373619	0	0.0991531	0.0308565	0	0
AC002398.1	1.28536	1.6563	1.60334	0.766889	2.95918	2.97117	0.746017	0.771465	1.21862	0.372015	0.872472	1.54667	1.38902	2.53399	2.70126	1.64812	3.26907	1.95648	1.00251	2.58427	0.61816	1.17769	2.1343	1.31552	1.45577
AC084880.2	0	0	0.0427036	0	0	0	0	0	0	0	0	0	0	0	0	0.0826284	0	0	0	0	0	0.0590433	0.0551229	0	0
SAGE1	0.0146732	0	0	0	0.00910411	0	0	0	0	0	0	0.0223646	0	0.0114503	0.0312479	0.0140186	0	0	0	0	0.0170257	0	0	0	0.0350837
AC138230.1	0.261024	0.431806	0.773296	0.187872	0.769284	0.50281	0.0959486	0.248054	0.174146	0.0797442	0.306034	0.696234	0.155346	0.661999	0.416905	0.872825	0.350375	0.279591	0.386811	0.503598	0.094648	0.311845	0.249547	0.34608	0.208036
SNRPGP7	0	0	0	0	0	0	0	0	0	0	0	0	0	0	0	0	0.27435	0	0	0	0	0	0	0	0
MTCYBP2	0	0	0	0	0	0	0	0	0	0	0	0	0.150804	0	0	0	0	0	0	0	0	0	0	0	0
TTL	3.00674	2.48835	4.24164	2.84075	3.85699	2.66761	2.7295	2.57971	3.3572	2.44522	3.0785	2.3068	3.68157	3.47543	2.15946	4.3444	2.1443	2.66105	2.1097	1.61753	2.92819	2.85052	2.17323	3.27521	3.90956
AL441992.1	3.15948	1.792	2.7923	2.23582	3.4594	1.59568	2.1666	1.21109	1.43479	2.87138	2.17899	2.00314	1.4695	2.1133	2.94014	2.5112	2.19178	1.7632	1.33772	1.72112	1.317	0.706891	1.72604	2.48759	2.47579
AC015936.1	0	0	0	0	0	0	0	0	0	0	0	0	0	0	0	0	0	0	0	0	0	0	0	0	0
HASPIN	0.165244	0.123011	0.114736	0.485029	0.884294	0.202922	0.182223	0.223772	0.196374	0.0851897	0.314824	0.448628	0.248931	0.35058	0.208941	0.296009	0.270329	0.14381	0.137742	0.119553	0.260642	0.0211517	0.266588	0.301248	0.604994
PART1	0.0784965	0.297931	0.0482649	0.00639598	0.0110273	0.304697	0.169858	0.0101338	0.0177861	0.119453	0.0104187	0.0203167	0.0343762	0.0242709	0.0536189	0.0891441	0.0268386	0.0222098	0.0160951	0.0411472	0.0451111	0.0151665	0.00849566	0.00261824	0.00354123
RN7SKP245	0	0	0	0	0	0	0	0	0	0	0	0	0	0.105665	0	0	0	0	0	0	0	0	0	0	0
AL096800.1	0	0	0	0	0	0	0	0	0	0	0	0	0	0	0	0	0	0	0	0.0374456	0	0	0	0	0
RBM12B-AS1	0.154829	0.526896	0.0655268	0.167158	0.782243	0.153384	0.341477	0.454019	0.13281	0.121631	0.518649	0.303413	0.197453	0.673151	0.188413	0.443764	0.267208	0.426451	0.15296	0.256041	0.269479	0.226498	0.211459	0.0782023	0.317311
IDI2-AS1	0.0113192	0.0749005	0.134135	0.0977643	0.168555	0.15699	0.0499294	0.0516325	0.135932	0.0207485	0.0796265	0.0258788	0.121257	0.29149	0.192842	0.194656	0.0683725	0.0484974	0.0559131	0.0786182	0.039402	0.0927294	0.0216431	0.0800409	0.162386
AC061975.6	0.00930029	0	0.0137762	0	0	0	0	0	0	0	0	0	0.0166049	0.0217726	0	0	0	0	0	0	0	0	0.0177827	0	0
Y_RNA	0	0	0	0	0	0	0	0	0	0	0	0	0	0	0	0	0	0	0	0	0	0	0	0	0
AC007992.1	0	0	0	0	0	0	0	0	0	0	0	0	0	0	0	0	0	0	0	0	0	0	0	0	0
AL021393.1	0	0	0	0	0	0	0	0	0	0	0	0	0	0	0	0	0	0	0	0	0	0	0	0	0
TNRC6B	1.07325	3.14754	2.04124	1.25228	2.05149	2.66618	2.11697	3.12317	2.55141	0.875089	2.34558	1.80645	2.82014	3.29032	2.3171	2.92084	3.21669	2.37808	1.45202	2.22893	1.90883	1.65964	1.78697	1.76196	3.05657
AC007551.1	0	0.0368297	0	0	0	0	0.0613775	0	0.0557	0	0	0	0.0496867	0.06515	0.0592646	0.0797627	0.056033	0	0	0	0	0	0.0532111	0	0.0665396
SCML1	1.94698	1.70735	1.49065	1.41836	2.09324	3.20686	1.31546	2.35511	2.25608	1.34856	2.29811	2.18661	4.18453	2.9464	2.06473	4.04404	1.88866	2.67367	1.24338	1.5147	1.30563	1.43679	2.25575	1.63036	3.37362
AL121790.1	0.195709	0.233105	0.0579797	0	0.145715	0.180957	0.0863277	0.0446363	0.0783422	0.143496	0	0	0.0698846	0	0.166712	0.112187	0.118216	0.0838519	0	0.135931	0.034063	0	0.0748416	0	0
VWA8P1	0	0	0	0	0	0	0	0	0	0	0	0	0	0	0	0	0	0	0	0	0	0	0	0	0
PLD4	0.277353	0.695178	1.22005	0.598874	0.22684	0.432267	0.644143	0.977608	0.252327	0.616237	0.423717	0.686945	0.967872	0.821465	0.456408	0.704601	0.871503	0.324088	0.882214	0.442674	0.846605	0.305532	0.229	0.416017	0.607888
NXPE2P1	0	0	0	0	0	0	0	0	0	0	0	0	0	0	0	0	0.0400566	0	0	0	0	0	0	0	0
AC117522.2	0	0	0	0	0	0	0	0	0	0	0	0	0	0	0	0	0	0	0	0	0	0	0	0	0
AC023824.3	0	0	0.0169529	0	0.021303	0	0	0	0	0.062936	0	0	0	0	0.0243727	0	0	0	0	0	0.00995979	0	0	0	0
RPL3P7	0.190671	0.709701	1.97705	0.218719	0.598911	0.440747	0.420527	0.353334	0.858662	0.480571	0.22355	0.108982	0.170214	0.278984	0.114202	0.785583	0.503881	0.127646	0.294328	0.441438	0.145189	0.390504	0.410147	0.210669	0.199454
AC103739.2	0	0.142116	0.0265112	0	0.266512	0.165485	0.11842	0	0.107466	0.0984203	0	0.245512	0.0639093	0.209497	0.0762289	0.205189	0.144144	0.153365	0.0884078	0.0828722	0.0467258	0.0366551	0.102664	0.126558	0.213966
SDAD1P2	0	0.0188507	0.0105496	0.0153781	0	0.0164628	0	0	0.0142546	0	0	0.0325655	0	0	0	0	0	0	0	0	0.00619786	0	0.0136176	0	0
MYEF2	0.558554	1.6469	0.7422	0.676191	0.781669	1.39556	0.951096	0.880503	1.03163	1.09348	1.14843	0.769959	1.33456	1.39415	1.14466	1.88047	1.55256	1.26035	0.916983	1.2884	0.914972	0.790669	0.973755	1.07636	1.42879
GLRX5P2	0	0.220978	0	0.360541	0.310803	0.578958	0.184133	0.380827	0.5013	0.153035	0.587303	1.14525	0	1.36815	1.33345	1.19644	0.504297	0	0	0.193289	0.145309	0	0.319267	0.442769	0.998094
AC024255.1	0	0	0	0	0	0	0	0	0	0	0	0	0	0	0	0	0	0	0	0	0	0	0	0	0
AL356752.1	0.0243564	0.0644675	0	0	0.0453363	0.0563011	0	0	0	0.044646	0.456901	0	0.0869727	0.17106	0.051869	0.139618	0.0490407	0	0.0481249	0.169168	0.0423921	0.0997662	0.0465709	0	0
AC005324.5	0	0	0	0	0	0	0	0	0	0	0	0	0	0	0	0	0	0	0	0	0	0	0	0	0
RNU7-141P	0	0	0	0	0	0	0	0	0	0	0	0	0	0	0.248051	0	0	0	0	0	0	0	0	0	0
MRPL49P1	0	0	0	0	0	0	0	0	0	0	0	0	0	0	0	0	0	0	0	0	0	0	0	0	0
TTC39C-AS1	1.25517	0.772072	0.0523733	0.0572586	0.26325	0.367783	0.194951	0.0806403	0.10615	0.777725	0.0829077	0.485014	0.126254	0.455253	0.263535	0.202677	0.177975	0.0757439	0.122256	0.491147	0.338462	0.0362065	0.169012	0.156261	0.169077
TMEM150A	7.79586	6.09147	8.08345	8.36621	9.35829	7.19743	7.14522	7.4209	7.9138	7.72689	8.15498	9.53074	6.70939	9.12532	8.19162	8.16163	7.82953	8.69038	9.33436	8.51645	8.08836	7.15137	8.43492	9.54807	6.47374
LINC02527	0	0	0	0	0	0	0	0	0.0379374	0	0	0	0.101525	0	0	0	0	0	0	0	0	0	0	0	0
GSTA5	0.0566962	0.0187582	0.0209956	0	0.0527663	0.032764	0	0.0323273	0.0283693	0	0.0997089	0	0	0	0	0	0.0285389	0	0	0	0.0246698	0.0290291	0	0.025057	0.0677803
AC092447.1	0	0.0198284	0	0	0	0	0.0330445	0	0	0	0	0	0	0	0	0	0	0	0	0	0	0	0	0	0
CASP5	0.544347	0.552307	1.15573	1.32231	1.06389	0.461372	0.340159	0.331071	0.94424	1.08095	1.23388	1.72159	0.647925	0.361067	0.656899	0.962112	0.146136	0.680244	0.797703	0.525109	0.836897	0.334455	0.745925	0.785879	0.845997
UGT1A10	0.0137251	0	0	0	0.00851582	0	0	0	0	0	0	0	0	0	0	0	0	0	0	0	0	0	0	0	0.0109389
AC243547.2	0	0	0	0	0	0	0	0	0	0	0	0	0	0	0	0	0	0	0	0	0	0	0	0	0
RN7SKP271	0.0902709	0.1792	0	0.0974588	0.168028	0	0.0995467	0	0	0	0	0.412768	0.402928	0	0.14418	0	0.272635	0.0966918	0	0	0.196395	0	0.172604	0	0.431676
RNU6-661P	0	0	0	0	0	0	0	0	0	0	0	0	0	0	0	0	0	0	0	0	0	0	0	0	0
RPL35AP18	0	0	0	0	0	0	0	0	0	0	0	0	0	0	0	0	0	0	0	0	0	0	0	0	0
KYNUP2	0	0	0.0160982	0	0	0	0	0	0.0217519	0	0	0	0	0	0	0	0	0	0	0	0	0	0	0	0
MED27	8.3356	5.49761	6.64073	6.32765	6.74982	6.16392	5.60901	5.44075	4.87064	8.51927	5.83484	6.81742	6.80484	4.76622	5.89766	6.42466	6.85966	6.1824	7.44942	6.14185	6.42481	7.21617	6.38314	6.66501	5.62182
AC087623.3	0.166254	0.110012	0.246268	0.112183	0.116048	0.144115	0.0916689	0.189592	0.124784	0.190468	0.146192	0	0.185521	0.29191	0.13277	0.297819	0.167373	0.0890399	0.246372	0.0962272	0.144682	0.255373	0.238416	0	0.149068
PER3P1	0	0	0	0	0	0	0	0	0	0	0	0	0	0	0	0	0	0	0	0	0	0	0	0	0
TNNT2	0.376056	0.932164	0.783984	0.481185	0.777756	1.32921	0.28963	0.580868	0.33054	1.02486	0.396578	0.350275	1.17942	0.619522	0.622879	0.268033	0.192298	0.664947	0.389209	0.870638	0.36016	0.839457	1.10329	0.517063	0.570889
FBP1	525.546	131.453	124.327	530.98	963.859	88.3503	107.883	92.4457	124.853	155.787	178.354	357.395	101.233	128.643	189.483	109.821	70.6281	75.0161	176.139	169.881	207.98	141.519	240.37	192.278	93.892
AC073429.1	0	0	0	0	0	0	0	0	0	0	0	0	0	0	0	0	0	0	0	0	0	0	0	0	0
SVEP1	1.59396	9.70818	6.48017	3.26813	2.16174	6.23028	6.20711	11.7791	14.4582	1.96651	3.29847	3.0066	7.21648	10.3059	4.77741	9.86639	10.4581	4.06446	6.05855	4.59285	11.703	3.80025	4.63974	6.58029	8.80995
HNRNPA1P31	0	0	0	0	0	0	0	0	0	0	0	0	0	0	0	0	0	0	0	0	0	0	0	0	0.0356021
AC107074.1	0	0	0	0	0	0	0	0	0	0	0	0	0	0	0	0	0	0	0	0	0	0	0	0	0
IDO2	0.0292507	0.0516146	0.0529567	0.0456153	0.205687	0.08264	0.0358404	0.0222378	0.0975752	0.0357449	0.0381051	0.0743056	0.203096	0.0989125	0.0484492	0.139728	0.0458073	0.299388	0.0481628	0.0752451	0.110306	0.0532506	0.0248574	0.0689461	0.209815
AL117351.2	0	0	0	0	0	0	0	0	0	0	0	0	0	0	0	0	0	0	0	0	0	0	0	0	0
AP005899.1	0.265503	0.49192	0.117984	0.257979	0.34594	0.306862	0.351341	0.605544	0.531402	0.535341	0.435799	0.242804	0.805857	0.248624	0.339246	0.53268	0.213832	0.68253	0.209839	0.491749	0.184842	0.43501	0.203063	0.422422	0.698299
FEN1P1	0	0	0	0	0	0	0	0	0	0	0	0	0	0	0	0	0	0	0	0	0.0109775	0	0	0	0
PDE6C	0.0654533	0.121271	0.096954	0.04711	0.211177	0.0907792	0.0962385	0.0895692	0.165939	0.0559896	0.194407	0.0997625	0.0856984	0.194092	0.130096	0.250132	0.114216	0.13087	0.0646633	0.101024	0.0493656	0.00893676	0.0584036	0.0539974	0.0938992
NDUFB10P1	0	0	0	0	0.0516016	0	0	0	0	0.0508159	0	0.0633808	0.049496	0	0	0	0	0	0	0	0	0	0	0	0
TRAPPC12-AS1	0.365856	0.905208	0.848241	0.326294	0.651385	0.110308	0.385908	0.834423	0.636746	0.553994	1.15628	0.654609	0.596405	1.41508	0.762184	1.50451	0.608526	1.02229	0.518588	0.883849	0.733668	0.651557	0.486636	0.815483	0.760662
CHRM5	0.0148977	0.0427179	0.051491	0.0134033	0.0231085	0.0459159	0.0109524	0.0396409	0.0198785	0.0227566	0.0349333	0.0227068	0.0709298	0.10463	0.0237945	0.156564	0.029996	0.0691487	0.0466068	0.0287424	0.0172862	0.0152556	0.0379805	0.00877877	0.0712409
AC068790.9	0.055982	0.101029	0.0452315	0.0494506	0.0189461	0.0588206	0.112244	0.0464293	0.0814892	0.0466439	0.250607	0.0232709	0.0545188	0.131058	0.124637	0.116693	0.0922234	0.0763177	0.0804455	0.106043	0.0620048	0.0729615	0.068117	0.0809716	0.0608422
CRYZP1	0.0610068	0.141291	0.0225919	0.115263	0.227113	0.21153	0.134551	0.208711	0.183157	0.111827	0.393396	0.069739	0.0816919	0.321347	0.146159	0.174855	0.368504	0.228711	0.0602704	0.176552	0.106182	0.0312362	0.233297	0.026962	0.328201
CRTC3-AS1	0.166016	0.199735	0.0894232	0.0651762	0.168555	0.10466	0.233004	0.0688434	0.0604144	0.0829939	0.106169	0.103515	0.0538922	0.0706643	0.0160702	0.129771	0.121551	0.129327	0.0745508	0.209648	0.039402	0.0309098	0.230859	0.106721	0.108257
AC069157.2	0	0	0	0	0	0	0	0	0	0	0	0	0	0	0	0	0	0	0	0	0	0	0	0	0
IGKV1OR22-5	0	0.215984	0	0.220246	0.227834	0.188625	0	0.372221	0	0	0	0.466404	0.655612	0.382066	0.043444	0	0.08215	0	0.080616	0.0944603	0.142025	0.0835613	0.234039	0	0.487769
AC008734.1	0	0.0711904	0.0398408	0.029038	0.0500641	0	0.11864	0	0	0	0	0	0	0.0629662	0	0	0	0.115238	0.0797152	0	0	0.165255	0.0514275	0	0.0643092
C1QTNF5	0	0	0	0	0	0	0	0	0	0	0	0	0	0	0	0	0	0	0	0	0	0	0	0	0
AC009312.1	0	0.161441	0.108418	0.0263402	0	0	0	0.0556445	0.0976631	0	0.0572091	0	0.130679	0.0571163	0.077935	0	0.0491235	0	0.0241031	0.0564847	0.0636955	0.0499674	0	0.0431301	0.0583345
RPS20P4	0	0.161532	0.180799	0.1757	0.378654	0.28214	0	0.0927931	0.407159	0.0745777	0.0954022	0.186036	0.217922	0.0952475	0.129965	0.466443	0.327675	0	0.0401944	0.188388	0.106219	0.0833259	0.0777931	0.35962	0.097279
ACVR2B	0.258703	1.12546	0.871054	0.36448	0.715484	0.744327	0.902395	0.68419	0.796887	0.371633	0.653951	0.639706	0.517583	1.32941	0.758018	0.857175	1.22834	0.693744	0.41328	1.00461	0.546073	0.296859	0.519214	0.585457	0.787457
LINC02873	0	0	0	0	0	0	0	0.00928716	0	0	0	0.00930967	0	0	0	0.0116709	0.0163976	0	0	0	0	0.00833963	0	0	0
RNU4-23P	0.206334	0.409599	0.152818	0.334145	0.384064	0	0.682606	0.235297	0	0	1.20956	0.235867	0	1.2076	0.549256	0	1.24633	0.22101	0	0.23885	0.448902	0.422581	0.789045	0.364758	0.493343
AL358944.1	0	0.133669	0.0498707	0	0	0	0.0742539	0	0.0673853	0.0617134	0.157892	0	0	0	0.0716978	0	0.203364	0	0.0332611	0	0.0878969	0	0	0.0595176	0.0804989
RNU6-669P	0	0	0	0	0	0	0	0	0	0	0	0	0	0	0	0	0	0	0	0	0	0	0	0	0
AC021074.3	0	0	0	0	0	0	0	0	0	0	0	0	0	0	0	0	0.014117	0	0	0	0	0	0.0134061	0	0
RN7SL833P	0	0.13461	0	0.0549064	0.189327	0	0	0	0	0	0.119253	0.232545	0.0908007	0	0	0.145763	0	0	0.100486	0	0	0	0	0	0
AL445649.1	0.229923	0.193636	0.18577	0.496462	0.194533	0.0966326	0.0460998	0.143017	0	0.0383141	0.588153	0.0955757	0.186595	0.244666	0.178051	0.119817	0.210428	0.134333	0.0619495	0	0.10914	0.128426	0.279763	0	0.0499769
AL022324.1	0.0217848	0.0864915	0.0968077	0.0705584	0.121649	0.0503568	0	0.0496856	0.130807	0.0399322	0.0510826	0.0996121	0.194475	0.254999	0.25516	0.124877	0.175452	0.140006	0.0645657	0	0.0379163	0.0892328	0.124962	0.0770227	0.364613
AL360182.2	0	0	0	0	0	0	0	0.0700884	0	0	0	0	0	0	0	0.0880784	0	0	0	0	0	0	0.0587587	0	0
AC013640.1	0	0	0.0378664	0	0	0	0	0	0	0	0	0	0	0	0	0	0.051471	0	0	0	0	0	0	0	0
AC096741.1	0.022674	0	0	0	0.126614	0	0	0.0517136	0	0	0.212671	0.0518389	0.0404826	0.106163	0	0	0.0913065	0	0	0	0	0	0.0433541	0.0400833	0
AC006058.1	0.190982	0.977045	1.00491	0.184647	0.864844	1.29145	0.27033	1.17022	0.399364	0.496375	1.57742	0.795068	0.905893	2.40901	2.23995	0.849669	2.75487	1.50829	0.419594	1.20108	0.332402	0.490384	0.38697	1.23961	1.19271
AC069213.1	0.12487	0.128533	0.143863	0.149793	0.154954	0.320716	0.122401	0.158221	0.0833092	0.279756	0.0976017	0.126883	0.123859	0.162406	0.0886408	0.159066	0.139679	0.208059	0.0822422	0.128488	0.0965937	0.113663	0.0795866	0.294329	0.199043
FAM74A6	0.0240455	0.0530372	0	0	0	0	0	0	0	0	0	0	0	0	0	0	0.0161382	0	0	0.0185566	0	0	0.0153255	0	0
AC100757.2	0	0	0	0.0556908	0.0960159	0.238475	0.113768	0	0	0	0	0.117934	0.0920979	0.12076	0	0	0	0	0	0	0.0897804	0	0.0986306	0.0911894	0
RN7SL494P	0	0.188631	0.0703767	0.102588	0.0884357	0	0.104786	0.216721	0.190186	0	0	0.325869	1.01792	0	0.252947	0.272348	0	0	0.18775	0	0	0.0973049	0.272532	0	0.340796
TRDN	0.00431145	0.00570586	0.00957963	0.018619	0.0040126	0.00498307	0	0.16225	0.00862934	0.0790301	0	0.00492857	0.00769773	0.0252335	0.0206586	0	0.299492	0.00461811	0.0021297	0	0.0206361	0.0264902	0.0164875	0	0.00515434
AC092941.2	0	0	0	0	0	0	0	0	0	0	0	0	0	0	0	0	0.0288503	0	0	0	0	0	0	0	0
MRO	0.138552	0.0415159	0.0464677	0.0564467	0.0389277	0.0604282	0.0461248	0.0596227	0.156968	0.071878	0.0919488	0.125511	0.0420066	0.0856797	0.0389698	0.217287	0.136852	0.044802	0.0619831	0.0121046	0.0705243	0.0374778	0.0299908	0.0924273	0.175014
AC097505.1	0.102254	0.169156	0.265065	0.0551979	0.0951662	0.177274	0.169141	0.233215	0.10233	0.140576	0	0	0.31949	0.299229	0.244978	0.219806	0.411768	0.219054	0.0505098	0.059184	0.155725	0.209421	0.146637	0.36153	0.244489
AC124293.1	0	0	0	0	0	0	0	0	0	0	0	0	0	0	0	0	0	0	0	0	0	0	0	0	0
ZNF571-AS1	0.0570132	0.134138	0.0891438	0.0410353	0.0766443	0.0878594	0.0489001	0.0939124	0.0887535	0.0638653	0.0668443	0.0434492	0.124413	0.140887	0.0876883	0.2088	0.114794	0.108566	0.0625834	0.109996	0.066154	0.0454089	0.0545064	0.0839903	0.121172
BZW1	13.8896	8.52297	9.74859	13.8807	9.46359	11.0917	11.9382	10.7727	11.2665	15.2891	10.5227	9.37751	14.573	10.4596	10.1938	11.7253	13.6539	11.305	9.56739	8.90051	11.0084	12.1213	14.0901	8.8363	12.4126
AC083760.1	0	0	0	0	0	0	0	0	0	0	0	0	0	0	0	0	0	0	0	0	0	0	0	0	0
CLC	0.477654	0.993358	0.539074	1.1296	0.254026	0.105155	0.200661	0.830024	0	3.08528	1.44005	0.0520022	2.72088	0.958475	0.363288	0.260767	0.320579	0.0487266	1.57296	0.157979	1.06888	0.139751	0.478397	0.924819	1.14207
AC092818.1	0	0.0299133	0	0.0244028	0	0	0	0	0.0452399	0	0	0	0	0	0	0	0.0455104	0	0.0223302	0	0.0196702	0	0	0	0.0540439
RNU6-1099P	0	0.357283	0.199949	0.145733	0.251257	0.624048	0.29771	0.307865	0	0	0.316521	0	0	0.316008	0.143731	0.386886	0.543572	0	0.133355	0	0.234939	0	0	0.238627	0.322748
MAGEA12	0	0	0	0	0.0138366	0.017183	0	0	0	0	0.0174307	0	0.557422	0	0.00791517	0	0	0.0318491	0	0	0	0.0304485	0	0	0
DDX18	7.9088	8.57735	8.50221	7.9407	7.68763	9.38107	10.0503	10.0197	11.5766	10.3526	9.09784	7.9073	11.3352	10.0392	8.73857	8.92687	8.8862	10.4044	7.54072	8.21173	9.43294	8.94843	9.7015	8.29637	10.3809
AC002451.2	0	0	0.00892181	0	0	0	0	0	0	0	0	0.0137704	0	0	0	0	0	0.012903	0	0	0	0	0	0	0.0144012
RNU6-741P	0	0	0	0	0	0	0	0	0	0	0	0	0	0	0	0	0	0	0	0	0	0	0	0	0
WBP1LP6	0	0	0.0504588	0	0	0	0	0	0	0	0	0	0	0	0	0	0	0	0	0	0	0	0	0	0
AC008453.1	0	0	0	0	0	0	0	0	0	0	0	0	0	0	0	0	0	0	0	0	0	0	0	0	0
AC003684.1	0	0	0	0.00909237	0	0	0	0	0	0	0	0	0	0.019716	0.00896745	0	0	0	0	0	0	0	0	0	0
MUC20-OT1	0.480105	1.55858	0.731831	0.49884	1.13502	0.597578	0.356578	0.585869	1.20403	0.246714	0.885231	1.16144	0.915798	0.962569	0.692102	2.43455	1.26907	0.738416	0.359989	0.754319	0.645639	0.304228	0.451933	1.72213	1.34612
FCER2	0.453749	0.327546	0.62848	0.687103	0.219375	0.163459	0.285928	0.188161	0.0943559	0.108017	0.276359	2.38465	0.0736483	0.675982	0.0250986	0.168898	0.2373	0.340847	0.133899	0.0545719	0.892309	0.132757	0.349292	0.28127	0.577681
GK-AS1	1.24244	0.704686	0.230049	0.598825	1.69318	0.666706	0.293594	0.101203	0.666089	0.0813366	1.09251	0.913034	2.69362	0.831038	0.54335	1.71692	0.491386	0.712935	0.372617	1.02731	0.540613	0.636144	0.593905	1.13742	1.59143
FP325330.3	0	0	0	0	0	0	0	0	0	0	0	0	0	0	0	0	0	0	0	0	0	0	0	0	0
LINC02404	0	0	0	0.0131258	0.02263	0	0	0	0	0	0	0.0277958	0	0	0	0	0	0	0	0	0.0211604	0	0	0	0
SSR4	34.3116	21.2718	24.2005	28.3467	27.9505	20.9775	18.3149	18.1645	16.8474	48.4742	23.3459	44.8775	18.731	20.5898	21.8994	19.4538	29.2649	18.9154	29.222	20.7773	21.1788	19.4498	22.1474	22.0619	23.2258
AC012676.2	0.155305	0.102767	0	0.0838355	0.14454	0	0	0	0	0.569356	0.182085	0.177534	0	0	0.0826837	0	0.15635	0.332703	0.0767152	0	0.0675766	0	0	0	0
TMEM185A	1.34969	2.06414	1.96192	1.33321	1.53759	1.59877	1.95774	2.15864	1.92236	1.48338	1.5102	1.31241	1.54485	1.94696	1.58622	1.95828	2.51457	1.49968	1.54088	1.61425	1.80327	1.51402	1.1083	1.52466	1.73407
MIR6068	0	0	0	0	0	0	0	0	0	0	0	0	0	0	0	0	0	0	0	0	0	0	0	0	0
PSMC1P13	0	0	0	0	0	0	0	0	0	0	0	0	0	0	0	0	0	0	0	0	0	0	0	0	0
ARMC7	8.05819	6.89291	9.82192	13.3176	8.44722	7.85288	7.10896	7.08308	4.78221	5.94587	6.15451	6.878	4.99671	7.52196	8.8418	7.00945	6.84019	6.55435	7.64755	9.92626	8.2014	7.03105	13.1577	7.74222	7.2053
RSPH14	2.23528	3.90767	0.895829	0.0384074	1.07052	2.54922	1.04614	0.0270456	0.272944	3.08658	0.444897	0.298223	0.190547	0.916112	1.19321	0.781714	5.02592	1.09235	0.275305	2.82776	0.846206	0.0485726	0.498821	0.0314446	0.184295
B4GALNT1	0.110089	0.119422	0.139012	0.11301	0.090701	0.137668	0.175136	0.111136	0.137263	0.0628547	0.105797	0.210433	0.212666	0.109851	0.0595719	0.129317	0.181689	0.104388	0.142637	0.0334264	0.171192	0.206987	0.062114	0.162712	0.0819876
ATP5MFP4	0	0.143181	0.0801293	0.0584023	0.302072	0	0	0	0	0.0991576	0	0	0.289746	0.25328	0.0575999	0.310089	0.217836	0	0	0.125239	0.188303	0	0	0.191259	0.129341
TMEM78	0	0.00878833	0	0	0	0	0	0	0	0	0	0.0151823	0	0	0.00707088	0	0	0	0	0.0153742	0	0	0	0	0
Y_RNA	0.265016	0	0	0	0.246646	0.306299	0	0	0	0	0	0.302949	0	0.31021	0	0	0	0.567732	0	0	0	0.271382	0	0	0
AC005920.2	0.0870081	0	0	0.0469681	0	0.201124	0	0	0.0870731	0	0	0.0994621	0.155346	0	0.32426	0.124689	0	0.372788	0.085958	0.201439	0	0	0.0831824	0.23072	0.208036
AC087289.5	0.181963	0.0662239	0.0606459	0.162073	0.101611	0.136701	0.0802644	0.0518765	0.0455248	0.100063	0.0426681	0.0624026	0.235539	0.181045	0.0823452	0.365074	0.137391	0.0974531	0.0719069	0.126383	0.158353	0.0652173	0.191359	0.112587	0.0870149
AC006065.4	0	0	0	0	0	0	0	0	0	0	0	0	0	0	0.025804	0	0	0	0	0	0.0105447	0	0	0	0
Z97652.1	0	0	0	0	0	0	0	0.100126	0	0	0.102942	0	0	0	0	0	0	0	0	0	0	0	0	0	0
UEVLD	4.7062	5.48657	4.51942	4.30621	4.70904	5.55736	5.36595	4.65303	5.64537	6.09671	5.29971	4.46672	5.1154	5.86744	5.4099	5.14176	4.71942	4.81934	3.92236	4.42012	4.69951	4.40894	4.60193	4.62048	5.54799
PRAMEF18	0	0	0	0	0	0	0	0	0	0	0	0	0	0	0	0	0	0	0	0	0	0	0	0	0
SPHKAP	0.00618206	1.26813	0.0335768	0	0.0460284	0.0142902	0.0363589	0.0140997	0.144356	0.0302184	0.0241602	0	0.099338	0.0482421	0.0263304	0.490218	0.0248947	0.0132436	0.0101791	0.0238543	0.0627656	0.0337631	0.0118205	0.0510005	0.157667
GGTA1	5.84986	4.87527	4.76279	3.99796	6.44486	3.61237	4.79133	4.88891	4.77202	4.44682	5.48536	3.74893	5.09331	5.72437	4.83482	5.0309	3.03023	3.47841	5.28788	2.25848	5.57113	4.21267	3.85319	3.98794	6.21475
Y_RNA	0	0	0	0	0	0	0	0	0	0	0	0	0	0	0	0	0	0	0	0	0	0	0	0	0
CRB1	0.0249787	0.10368	0.0437275	0.006129	0.0317009	0.0708621	0.062603	0.0103582	0.0454497	0.0478678	0.0212988	0.0103833	0.0364888	0.0345545	0.029015	0.0650842	0.0983011	0.055943	0.0594496	0.0552014	0.0375467	0.0302295	0.0151966	0.038136	0.0325767
F8	2.05775	7.61879	6.20082	2.61594	2.89576	9.3638	5.47657	9.57153	5.07828	8.3649	2.20287	2.4949	4.96748	5.79207	6.18272	1.68448	4.12505	3.67729	3.55649	6.03773	5.36047	8.86589	7.78862	2.63594	5.93357
AC115284.1	0	0	0	0.0196638	0	0	0	0	0	0	0	0	0	0	0	0	0.0366723	0	0	0.0421676	0.0158503	0	0	0	0
ZEB2P1	0	0.00986307	0.0110395	0.00804614	0	0.0172273	0.032874	0	0	0	0.0174756	0	0.0133062	0	0	0.0213606	0.0900344	0	0	0	0.00648568	0	0.0570001	0	0
KIR2DS4	0.0269466	0.0118872	0.745082	0.135764	0.0835959	0	0.435826	0.327777	0.449445	0.642119	0.252745	0.205357	0.336776	0.210279	0	0.36042	0	0.634991	0.230718	0.0623861	0.625336	0.018396	0.291966	0.0476363	0.579863
AC016877.3	0	0.113777	0.0424494	0.0309393	0	0.0662432	0.126408	0	0.172073	0	0.268792	0.0655187	0	0.067089	0	0	0.346204	0.0613916	0.0566231	0	0.149634	0	0	0	0
TSR1	4.06341	5.27763	5.09687	7.27786	4.33933	5.05766	6.46865	5.45957	5.54184	5.07538	5.09391	5.33583	6.16201	5.64666	4.85921	4.86012	6.46655	5.09458	4.99223	5.28269	5.98428	5.08393	6.10603	4.78888	5.2128
AP000851.2	0	0.0530225	0.0296734	0	0.0372877	0.0463059	0	0	0	0.11016	0	0.0915989	0.143065	0	0	0.114832	0.0806688	0	0	0.139136	0.0174331	0	0	0	0
ACADS	15.5561	9.93267	15.1975	12.4842	12.6402	11.6878	10.4058	9.14352	7.89301	15.857	10.0529	15.5505	8.1803	11.4284	14.6067	12.4753	9.64245	9.85029	14.1397	12.4386	10.5377	12.1205	10.4292	13.4222	9.16821
MIR579	0	0	0	0.159116	0	0	0	0	0	0	0	0	0	0	0.470791	0	0	0	0	0.341214	0	0	0.281802	0.260541	0
AL627082.2	0	0	0	0	0	0	0	0	0	0	0	0	0	0	0	0	0	0	0	0	0	0	0	0	0
RPL11P1	0	0.032843	0	0	0	0	0.0547336	0	0	0.0454898	0.116384	0.113476	0.0443083	0	0.0528494	0.213386	0.0499676	0.0531639	0.0490345	0	0.0215967	0	0.0474511	0	0.0593368
RBM17	8.44685	10.7708	11.4822	9.68303	9.05921	14.1005	9.0369	10.7205	10.1105	8.63667	9.43381	9.09002	14.7678	12.1155	9.5404	14.4202	9.31919	11.0192	8.29822	9.56961	8.82139	12.1705	11.3366	10.8473	11.4647
ODF2L	2.43462	4.74445	2.41272	1.15613	2.07221	4.0592	2.75932	2.23983	2.63405	3.2942	2.26241	1.93014	3.89012	4.32822	3.31771	4.66844	5.59847	3.11174	1.55286	3.09597	1.96647	1.83217	2.39725	1.56975	3.22905
LINC01978	0.00769491	0.0203672	0.0227965	0.0332305	0.0286462	0.0533616	0	0.0351002	0	0.042315	0.0180436	0.0527779	0.0412159	0.0360286	0.0327739	0.0661644	0.077467	0.032969	0.0228061	0.0890755	0.0133929	0	0.0294263	0.0272062	0.0735941
PPP1CC	14.9453	16.344	18.0673	11.353	16.5332	14.0102	15.8398	15.8364	18.1587	19.7777	17.5861	14.9902	14.9138	17.1219	16.3278	14.4883	16.2923	16.7969	12.5954	13.7126	12.6348	13.5739	12.6286	14.678	18.3571
AL133230.1	0.119653	0.0875097	0.0419775	0.122381	0.3458	0.0655067	0.0833353	0.136449	0.0756266	0.00577176	0.457773	0.115183	0.134924	0.339087	0.0502916	0.207571	0.145818	0.249582	0.111987	0.145799	0.216475	0.0773857	0.0662268	0.361815	0.263504
ZNF467	2.31918	3.03429	7.38713	2.19585	2.73368	3.01627	4.5557	4.32554	2.92889	2.25629	2.73767	4.15485	7.34762	5.04596	2.30631	7.51018	2.65921	2.4898	4.82245	2.67854	4.87783	4.91208	2.47478	4.96839	4.10518
NCOR1P2	0	0	0	0	0	0	0	0	0	0	0	0	0	0	0	0	0	0	0	0	0	0	0	0	0
PRPF3	4.73918	7.00834	7.53765	4.06015	6.44967	7.89148	4.00188	6.82374	5.96674	4.4199	6.47982	6.88945	8.25984	7.40699	6.0824	9.01439	7.0416	7.87787	4.67136	7.15082	4.25759	4.84478	5.93656	6.5674	8.04059
AC135626.1	0.0996093	0	0	0	0	0	0	0	0	0	0	0	0	0	0	0	0	0	0	0	0	0	0	0	0.0793886
ZNF426	1.55621	3.29878	2.56382	1.65526	2.25019	3.05611	2.52656	3.08102	3.58329	2.12448	2.86169	1.83379	2.84014	3.05021	2.70315	4.16883	3.40381	3.12826	1.86917	2.69662	2.33116	2.31081	2.63801	2.04549	3.88147
AC078841.1	0	0	0	0	0	0	0	0	0	0	0	0	0	0	0	0	0	0	0	0	0	0	0	0	0
SLC26A7	0.0529567	0.124932	0.133012	0.012429	0.0471431	0.138379	0.121874	0.210053	0.0599088	0.185701	0.0917826	0.0157922	0.147991	0.145536	0.129937	0.211175	0.0880824	0.123312	0.0887123	0.0426449	0.0841557	0.0235778	0.0132073	0.0122109	0.170661
AC087241.2	0.0335113	0.0221747	0	0	0.0311885	0	0	0.0764305	0	0	0	0	0.0299158	0.0392261	0	0.0480242	0.0337368	0.0358949	0	0.0387923	0.0145815	0.0343163	0.0320378	0.0296207	0.0400627
SLC25A13	5.19727	3.75079	4.0194	5.76662	6.174	4.8595	6.24219	4.44844	5.64919	3.4753	5.83329	4.45032	5.10883	4.45674	3.74738	6.52753	4.60124	6.07151	5.53069	4.01988	4.61437	3.45241	4.36952	5.29243	4.38424
PCYT1A	8.32964	9.00146	8.10138	10.0405	13.0109	8.41151	9.06376	9.3234	8.38478	6.35495	9.31386	9.12248	8.70786	9.34961	7.44091	9.24138	8.50052	8.36169	7.51547	8.36183	8.71088	7.55275	7.86819	9.35806	9.19407
AC104506.1	0	0	0	0	0	0	0	0	0	0	0	0	0	0	0	0	0	0	0	0	0	0	0	0	0
FBXO21	5.49758	10.813	9.54733	8.07159	5.82645	9.73875	11.9645	10.0024	21.7946	7.43314	8.94823	7.35129	10.5985	10.3351	8.82825	13.8684	9.8346	13.3089	12.6859	8.22379	12.9853	9.79496	6.99058	8.53918	8.93045
EIF5AL1	0.131645	0.876087	0.0612864	0.113702	0.280046	0.321693	0.846147	0.626233	0.481805	0.30336	0.476266	0.945926	0.120878	0.836516	1.01326	0.204828	0.795187	0.0725188	0.0706019	0.348322	0.507353	0.161769	0.172604	0.910944	0.63852
ITGA7	1.47765	4.349	1.95716	2.58137	1.70427	2.90227	2.70415	1.04929	1.80535	1.00948	0.664283	1.92232	1.67114	1.28927	0.528486	1.99417	2.91131	2.36927	1.30756	1.25403	1.96438	2.79422	1.41701	1.16988	0.991641
CHPF2	12.4443	9.40503	11.5393	17.4772	13.3879	12.116	13.6965	11.7665	10.3946	7.76938	10.6476	15.4074	10.3334	11.9491	11.3524	13.4577	13.1954	9.66136	17.7235	10.4253	14.835	11.783	12.4784	12.6481	12.1711
AL355987.6	0	0	0	0	0	0	0	0	0	0	0	0	0	0	0	0	0	0	0	0	0	0	0	0	0
AC011290.1	0	0	0.155033	0.0376652	0	0	0.0769443	0	0	0	0	0	0.249154	0.163347	0.0371478	0	0	0.149475	0	0	0.121442	0.0714509	0.0667067	0	0.0834156
AL138930.1	0.0682363	0.0903053	0.0336921	0.0982262	0.127013	0.0525773	0.0501652	0.0518765	0	0	0.0533351	0	0.12183	0.0532486	0.0484383	0.195576	0.045797	0.0974531	0.0449418	0.0526597	0.0593823	0.232919	0.0869813	0.080419	0.271922
MTMR4	3.16305	5.46716	4.57084	3.74242	6.37674	4.60042	4.35102	4.98861	6.50485	3.13451	4.87062	5.43362	4.48477	6.29213	4.57363	6.17491	5.76565	4.57808	3.30812	4.3616	4.26598	3.28454	3.46177	4.05454	5.59013
AC140063.1	0	0	0	0	0	0	0	0	0	0	0	0	0	0	0	0	0	0	0	0	0	0	0	0	0
UPP2	0.0244223	0.0711061	0.0506465	0.0158202	0.0636426	0.101616	0.0430909	0.0222804	0.0195524	0.00895335	0.0114534	0.0111672	0.0174416	0.0343046	0.0676122	0.0559984	0.196693	0.0104638	0.019302	0.0678504	0.0552588	0.0200072	0.0186788	0.0259043	0.0700725
PDCD5P1	0.0467422	0.123719	0	0.151392	0.0870047	0.108047	0.10309	0.106607	0	0.0856798	0	0	0.0834544	0	0	0.13397	0.282341	0	0	0.216433	0.122032	0.0957304	0.089374	0.0826312	0
AC104076.1	0.16351	0.360653	0	0.0588431	0.101451	0.755922	0.240415	0	0	0.199812	0.127803	0	0.194622	0.255191	0.116069	0	0.21948	0.11676	0.0538454	0.252369	0.0474311	0	0.104213	0	0.260634
LINC01852	1.43386	1.64175	2.43418	0.747927	1.31948	1.24757	1.15481	1.23095	0.886757	1.6833	1.43556	1.87852	1.03552	1.56524	2.05856	1.33911	1.36242	1.17346	0.899275	2.08877	1.10761	1.23734	1.17059	1.481	1.11711
AD001527.1	0.266764	0.504344	0.16935	0.164574	0.638417	1.23328	0.1681	0.521502	0.15255	0.27942	0.536166	0.697022	0.612366	0.356864	0.486939	0.873812	0.537118	0.653116	0.263544	0.617606	0.0994928	0.234148	0.364335	0.538956	0.546713
ZGPAT	1.51579	1.96591	1.96303	1.92638	1.45103	1.95214	1.62379	1.71869	1.3869	1.04789	1.20848	2.65359	1.72432	2.27109	1.35577	2.8053	1.95327	1.31744	2.00665	1.89504	1.82414	1.49899	1.84662	1.53887	1.90533
AC084121.1	0	0	0	0	0	0	0	0	0	0	0	0	0	0	0	0	0	0	0	0	0	0	0	0	0
SGK3	4.38807	1.96651	2.21175	2.2013	4.20251	2.23985	2.03634	2.13871	2.78159	2.43287	2.67808	2.58366	2.55427	2.34163	2.20946	2.48781	1.63633	2.50333	1.85994	2.24336	1.9648	2.28983	2.2987	2.26979	2.33408
ABCB10P4	0	0.0175042	0	0	0	0.0152869	0	0	0	0	0.0310145	0	0	0	0	0	0.0266311	0	0	0	0	0	0	0	0
LINC02659	0	0	0	0	0	0.0677212	0	0	0	0.053702	0	0	0	0	0	0	0	0	0	0	0	0	0	0	0
AC091932.4	0	0	0	0	0	0	0	0	0	0	0	0	0	0	0	0	0	0	0	0	0	0	0	0	0
NMT1	13.0919	16.879	17.3973	15.6495	17.5481	15.4142	17.1479	18.2663	16.7797	11.8739	15.611	16.3745	13.0696	19.9764	17.5838	16.1702	17.1024	15.8442	15.3966	17.5694	15.0891	13.3643	13.8476	17.5695	15.7783
CR559946.1	0	0.215984	0	0.0293661	0.10126	0	0	0	0	0.0498589	0	0	0.0485639	0.0636777	0	0.15592	0.1643	0	0	0.0629735	0	0	0	0.0480848	0
AC015722.2	0.0786389	0.104072	0.155314	0.0566004	0.146376	0.242371	0.346878	0.11957	0.419721	0	0.30733	0	0.0468011	0.122733	0.0558228	0	0.42223	0.168465	0.0776898	0.0606877	0.0912468	0.0536855	1.10266	0.185358	0.438726
LINC01415	0.227097	0.300544	0.201835	0.0829838	0.143072	0.419957	0.246579	0.247022	0.139856	0.307403	0.16385	0.031951	0.417938	0.286273	0.111605	0.230316	0.436146	0.217054	0.138065	0.210308	0.215873	0.393551	0.133607	0.148232	0.392622
ACSL3	10.7906	12.2212	10.8598	12.6406	11.2551	13.7973	13.4767	11.1792	19.3574	9.50762	10.8012	9.61908	12.7512	13.5905	11.0501	13.7113	9.7727	17.0904	9.19997	11.7544	15.9685	12.5187	12.9805	14.4135	15.4783
SYPL1P2	0.0993353	0.131462	0.0294285	0.128694	0.11094	0.275542	0.0876339	0.135935	0.0795276	0.145668	0.0931714	0.0454215	0.390181	0.232551	0.169234	0.512478	0.0800031	0.255362	0.235527	0.275975	0.0691568	0.0813774	0.075974	0.140484	0.190008
SLIT2	3.4532	24.4129	16.449	5.1186	3.59585	13.895	9.84643	29.5531	25.771	6.49064	7.89853	4.33848	16.3481	19.5977	12.4465	17.1009	10.6629	9.032	11.1381	9.56136	17.5467	6.28651	9.38656	11.1129	14.4473
AC008549.1	0	0.0297272	0	0.024251	0	0.0519231	0	0	0	0	0	0	0	0	0	0	0	0	0	0	0	0	0	0	0
LEMD1-DT	0.00500636	0	0	0.016215	0	0	0	0	0	0	0	0	0.0178769	0.0234405	0.00533073	0.014349	0.0100801	0	0.00494594	0.0115906	0.00871352	0.0102533	0.00957247	0.00885027	0
GHRHR	0.00471389	0.0436692	0.0279302	0.0101785	0.0087743	0.0653784	0.020793	0.0322535	0.0377393	0.0259221	0.0221069	0.0107772	0.0504975	0.0110355	0.0200772	0.0270214	0.0189825	0.0403934	0	0.0327405	0.0164089	0.0772342	0.0721059	0.00833324	0.0788963
AL133343.2	0.0307961	0.0815122	0	0	0.0573229	0	0.067921	0	0	0	0	0	0	0.0720957	0	0	0	0.0659731	0	0	0	0	0.0588839	0	0
CR382285.2	0	0	0	0	0	0	0	0	0	0	0	0	0	0	0	0	0	0	0	0	0	0	0	0	0
AC092175.1	0	0	0	0	0	0	0	0	0	0	0	0	0	0.169064	0	0	0	0	0	0	0	0	0	0	0
RPS4XP9	0.0185171	0.0245059	0	0	0	0.0428033	0.0408397	0	0.0370619	0	0	0	0	0.0433498	0.0197169	0	0	0	0	0	0	0	0	0	0
RN7SL552P	0	0.0692559	0	0	0.0974074	0	0	0.119354	0	0	0.245419	0	0	0.12251	0.0557216	0	0	0	0	0	0.0455408	0	0	0	0
AC109454.4	0.356076	0.11781	0.49448	0.240268	0.124273	0.154329	0.196332	0.152272	0.489971	0.163175	0.626215	0.101761	0.317873	0.4168	0.497631	0.0637856	0.4929	0.190702	0.175889	0.515238	0.154937	0.455789	0.425525	0.314737	0.159633
CRYGEP	0	0	0	0	0	0	0	0	0	0	0	0	0	0	0	0	0	0	0	0	0	0	0	0	0
RNA5SP505	0	0	0	0	0	0	0	0	0	0	0	0	0	0	0	0	0	0	0	0	0	0	0	0	0
LINC00870	0	0.0260684	0	0	0.00916619	0.0113831	0	0.0224627	0.0394249	0	0.0115472	0.0225171	0	0.0345853	0.010487	0.0282283	0.0198303	0	0.024325	0	0.0171418	0	0.00941581	0	0.0588715
IL9RP2	0	0	0	0	0	0	0	0	0	0	0	0	0	0	0	0	0	0	0	0	0	0	0	0	0
SLC30A5	8.39782	9.54409	9.06604	6.9313	7.64143	10.2168	9.24696	9.32319	10.0209	10.3767	8.21517	8.70637	9.34927	10.3824	9.23973	9.90547	9.95013	10.2228	7.64518	9.46396	8.03398	6.57178	7.65376	8.15344	10.3053
HEIH	19.0421	20.5494	30.6413	15.2347	19.252	13.6618	18.5306	16.2913	18.2514	24.6481	19.64	22.8471	12.3318	23.0263	20.1177	16.7893	21.494	15.4707	19.4342	21.5369	19.9115	14.7903	14.828	23.3074	19.5874
OR2G2	0	0	0	0	0.0281808	0	0	0	0	0	0	0	0	0	0	0	0	0	0	0	0	0	0	0	0.0361992
COX7B2	0.0178976	0	0	0	0	0	0	0	0	0	0	0	0	0	0	0	0	0	0	0	0.0155753	0	0	0	0
ADHFE1	1.75246	2.67095	2.10522	0.864915	1.67759	3.19621	1.32517	1.66025	2.0891	1.40494	3.02552	1.541	2.7094	2.5788	2.55499	3.95202	2.76852	3.26741	1.44212	2.74645	1.56194	1.4672	1.72327	1.98817	2.08125
LINC02729	0	0	0	0	0	0	0	0	0	0	0	0	0	0	0	0	0	0	0	0	0	0	0	0	0
AC005481.1	0.0292545	0.0442468	0.0123811	0.00451198	0.00777906	0.0193209	0.0553037	0.0571902	0.0418233	0.0229818	0.0195994	0.0286644	0.0223849	0.0782705	0.0178	0.0718695	0.0841467	0.00895294	0.0578028	0.00967562	0.0363694	0.0427961	0.0079909	0.00738803	0.00999249
RNU6-795P	0	0.185579	0	0	0.261014	0	0.309271	0	0	0	0.986441	0	0	0.32828	0	0	0.282341	0	0	0.6493	0	0	0	0.247894	0
ZNF736P9Y	0	0.0142116	0	0	0	0	0	0	0	0	0	0	0	0	0	0	0	0	0	0	0	0	0	0	0
AC138028.5	0	0	0	0	0	0	0	0.0590351	0	0	0.060695	0	0	0	0	0	0.0521167	0	0.0511435	0.0599264	0	0	0	0	0.061889
LINC00398	0.159419	0.126587	0.0472285	0.240958	0.356085	0.073701	0	0.181797	0.0957228	0.116888	0.186908	0	0.113852	0.0373211	0.0678992	0.137076	0.0320984	0	0.0787474	0.0738166	0.263594	0	0.274337	0.0281822	0.0762341
IGHG1	67.6881	39.4569	67.269	99.0658	94.352	120.401	28.8356	130.869	64.7989	16.1128	31.9233	833.183	267.817	118.753	37.1608	39.5921	23.9305	8.37669	20.9203	7.06136	276.927	88.4484	62.9086	18.3273	401.194
LINC01874	0	0	0	0	0	0	0	0	0	0	0	0	0	0	0	0	0	0	0	0	0	0	0	0	0
ZFPM2	0.360387	1.67668	1.40887	0.601675	0.31466	1.55446	1.56509	1.74135	2.31266	1.02155	0.827637	0.64981	1.71806	1.47428	0.844618	1.77833	3.07082	1.1899	1.25164	0.541904	1.82355	1.12235	1.15439	0.758602	1.33694
RNU6-1086P	0	0	0	0	0	0	0	0	0	0	0	0	0	0	0	0	0	0	0	0	0	0	0	0	0
AC026951.1	0	0	0	0	0	0	0	0	0	0	0	0	0	0	0	0	0	0	0	0	0	0	0	0	0
ZNF971P	0	0	0	0	0	0	0	0	0	0	0	0	0	0	0	0	0	0	0	0	0	0	0	0	0
PRSS40A	0	0.00468266	0.00524118	0	0	0.00817897	0	0	0	0	0	0	0	0	0.00376756	0	0	0	0	0	0.00307919	0	0	0	0
RETSAT	18.4608	21.3864	20.7428	21.1845	20.796	21.6492	22.6206	23.4333	23.899	17.9872	19.1114	21.2805	16.9663	24.0532	24.3763	18.2229	23.5336	20.7126	11.7287	11.3717	20.139	19.2995	21.5278	22.7343	14.4948
ZC2HC1A	5.12305	8.87383	4.5235	2.03636	4.39822	6.77154	5.10471	5.39703	5.29628	7.70633	4.94125	3.67255	5.55099	6.63965	6.53642	5.28723	6.34345	5.89077	3.44695	5.87041	4.44328	4.56339	4.44534	3.6214	6.16178
LAMA5-AS1	0	0.045349	0.025379	0	0.191348	0.118813	0	0.0390766	0.102876	0.0942173	0.0401753	0.0783426	0	0.200551	0.0547301	0.0982131	0.275977	0.183519	0.033853	0.0396666	0	0.0350898	0.0655197	0.151442	0.245794
AC008694.2	0.094401	0.0624661	0	0.101918	0	0.436426	0	0.107652	0	0	0	0	0.0842726	0	0	0	0	0	0	0.109278	0	0	0	0	0
AC100774.1	0	0.0119243	0	0	0.0335427	0.0208276	0.0198721	0.0205499	0	0	0.0633833	0	0	0.0210935	0	0.0258246	0	0.0193022	0.00890145	0	0	0	0	0.0159283	0
ZSWIM7	9.20559	6.96911	7.75854	5.73404	9.03502	6.67992	5.36517	5.38084	5.55798	9.01125	7.9144	8.67151	5.68351	6.10455	8.33564	8.52526	8.0118	6.91616	5.3697	8.85955	5.51102	6.56578	7.05793	6.1862	7.15242
AC092639.1	0	0	0	0	0	0	0	0	0	0	0	0	0	0	0	0	0	0	0	0	0	0	0	0	0
KIF9	1.86653	2.81001	1.41167	1.00224	1.41545	2.35703	1.68804	0.861549	0.9982	3.10912	1.15208	0.999109	1.1946	1.58371	1.99798	1.5285	4.22546	1.25352	1.0464	2.8466	1.2118	1.09221	1.45872	0.772538	0.985844
GNG13	0.0146782	0.0777017	0.0434848	0.0316939	0	0.0339294	0.161864	0	0.0293783	0.188339	0	0	0	0.137451	0.0312585	0.04207	0.177324	0	0.130509	0.0339827	0.0383209	0	0	0	0.0701911
THAP11	18.7408	14.9553	16.0712	15.0033	10.3646	14.7349	12.8836	13.0115	10.0235	18.1343	12.6564	14.4488	11.1249	15.5629	15.7866	13.1397	13.6326	10.626	15.619	13.1288	15.0546	13.8528	11.4438	11.6553	14.5879
LINC01065	0	0	0	0	0	0	0	0	0	0	0	0	0	0	0	0	0	0	0	0	0	0	0	0	0
MIR4632	0	0	0	0	0	0	0	0	0	0	0	0	0	0.554309	0	0	0	0	0	0	0	0	0	0	0
AL022578.1	0	0	0	0	0	0	0	0	0	0	0	0	0	0	0	0	0	0	0	0	0	0	0	0	0
USP3	6.17433	4.83528	4.47786	6.07749	6.09782	4.8936	4.47627	5.80423	5.05634	3.78167	5.83657	4.8018	5.32422	5.67467	6.08709	5.92907	5.16523	4.9138	4.28034	4.94435	5.08663	3.95095	4.61699	4.15356	5.44432
ARL4C	13.1405	9.87882	10.0815	19.0867	5.76813	12.0301	15.0027	24.8642	11.0432	8.08832	16.4739	11.4789	19.4257	23.5249	11.8956	11.7908	13.6311	10.139	10.3329	8.20766	12.4596	13.364	18.6427	11.4081	22.4002
AC103792.1	0	0.0207994	0.0465604	0	0	0.0726585	0.0346626	0.07169	0	0.0576171	0.0737058	0	0.0280603	0.110379	0	0	0	0	0.0310534	0	0	0.0321879	0	0	0.112734
PSMB10	28.2008	14.5655	18.5196	20.1965	21.3567	11.6934	16.2283	14.613	11.2326	14.6163	16.943	24.6992	17.2844	18.7403	13.5865	14.9681	13.9677	13.8426	16.9411	11.3508	20.8583	12.1324	11.8633	21.7162	16.7359
MYLPF	0.283962	0.0341638	0.172074	0.0418054	0.288305	0.179016	0.0569346	0.0883152	0.155004	0.212936	0.121065	0.118039	0.0921802	0.181302	0.164924	0.184972	0.181919	0.138255	0.127516	0.119531	0.078628	0.290784	0.0493594	0.0456355	0.0925846
RNU6-658P	0.408774	0	0.201835	0.294215	0.253627	0.629935	0	0.310769	0.27272	0.249765	0	0	0	0.637979	0.580346	0.390536	0	0.875699	0	0.315462	0.237156	0	0.781601	0	0.651586
AC104590.1	0.254179	0.465004	0.0775163	0.0484267	0.20873	0.20737	0.164881	0.0170505	0.0897773	0.315179	0.0876496	0.0512755	0.0533901	0.157513	0.199006	0.0214269	0.270942	0.240228	0.110784	0.363467	0.208186	0.0153109	0.0285886	0.0396476	0.0357495
LRRC74A	0.119056	0.0497561	0.1021	0.0405902	0.163289	0.0579376	0.0552797	0.0285827	0.0501662	0.0229719	0.146932	0.0716299	0.0223752	0.0293387	0.0266884	0.0359192	0.0126165	0.0939651	0.0680951	0.0290143	0.0981547	0.0769996	0.0958493	0.0886179	0.0449467
PGM2	7.84558	5.14505	5.40639	7.51885	8.50663	6.05717	7.38752	7.04366	5.752	5.92544	7.01312	5.58975	9.08547	5.52289	4.34719	6.77281	6.02193	6.61597	5.90947	3.43959	6.55949	4.63995	6.2182	5.43887	7.32823
AC007656.2	0	0	0	0	0	0	0	0	0	0	0	0	0	0	0	0	0.0507524	0	0.0249023	0	0	0	0	0	0
AL161912.3	0	0	0	0	0	0	0	0	0	0	0	0	0	0	0	0	0	0	0	0	0	0	0	0	0
AC026765.1	0	0	0	0	0	0	0	0	0	0	0	0	0	0	0	0	0	0	0	0	0	0	0	0	0
CD79A	1.72974	4.33672	4.65469	4.13957	1.73506	5.37561	0.572244	4.51495	2.80812	0.546059	2.70402	29.1327	1.81867	3.667	1.06416	1.79028	5.9981	1.58515	1.29114	1.62411	9.01507	1.23991	10.5836	0.458677	13.3495
RAD1P1	0	0	0	0	0	0.0410659	0.039182	0.0405185	0	0	0	0	0	0	0	0	0.0357701	0	0	0	0	0	0.0339687	0	0
MT1G	6.77875	0.968474	1.82566	20.6873	1.00369	4.18445	1.23172	5.13888	1.88867	3.53001	2.2127	3.78645	1.37533	0.676257	0.656178	1.82146	1.82242	1.89774	2.30207	0.93629	5.98296	18.2217	19.4421	2.96183	2.11809
AC026202.1	0	0	0	0	0	0	0	0	0	0	0	0	0	0	0	0	0	0	0	0	0	0	0	0	0
AP000907.3	0	0.0806524	0	0	0	0	0	0	0.121976	0	0.142902	0	0.108808	0	0	0.17467	0	0	0.0602069	0	0	0	0	0.107734	0.291427
FAM107A	52.5726	19.2368	23.6703	65.7379	14.0005	146.534	24.1142	41.3054	60.2939	36.8492	27.3947	7.49668	120.878	25.6536	6.08115	57.6646	6.9082	80.5604	30.8094	21.8443	73.9911	123.804	85.4707	33.9593	50.5128
MIR1197	0	0	0	0	0	0	0	0	0	0	0	0	0	0	0	0	0	0	0	0	0	0	0	0	0
EIF4BP6	1.10616	1.8299	1.17038	1.00658	1.4707	1.44285	2.10856	2.1084	2.56189	1.52072	1.98241	1.15611	1.00159	1.57226	0.731941	1.76639	1.71814	1.91268	1.28796	1.51829	0.96951	1.58584	1.08774	1.732	1.22796
AF181450.1	0	0.046621	0.0521817	0	0	0	0	0	0	0	0.0826044	0.16108	0.314481	0.0824704	0.0375102	0.201936	0.283718	0	0.0348025	0	0	0	0	0	0
AL365209.1	0.00223132	0.0118119	0.0198312	0.012045	0.0207666	0.0154735	0.0344484	0.0203563	0.0178639	0.0204504	0.0209287	0.0102028	0.00398384	0.0208947	0.00237589	0.0191859	0.00449268	0.0239003	0.00881757	0.0103318	0.0349523	0.0137096	0.00853285	0	0.0106702
IGKV2OR2-10	0	0	0	0.0501396	0	0	0	0	0.0929527	0	0	0	0	0	0	0	0	0	0	0	0	0	0	0	0
AL035419.1	0	0	0	0	0	0	0	0	0	0	0	0	0	0	0	0	0	0	0	0	0	0	0	0	0
KPNA4P1	0.0704063	0.173043	0.148987	0.0651535	0.074887	0.162748	0.28838	0.0688194	0.161049	0.184367	0.0943393	0.0919816	0.089789	0.0941863	0.107097	0.115312	0.263269	0.0861877	0.0496832	0.116431	0.0700237	0.102997	0.096158	0.053342	0.120244
NSUN5P1	0.476253	1.28039	1.6372	0.578851	2.14652	1.53708	0.561524	0.983738	0.803341	0.746705	1.29234	2.02703	0.887746	2.20183	1.38419	2.14625	1.51376	1.37318	0.665809	1.31759	0.701188	0.680932	1.0939	1.14904	1.36074
ANKRD26	0.392868	1.29982	0.862139	0.347568	0.863309	1.15619	0.818336	1.15322	1.03751	0.583445	1.0577	0.694443	1.28921	1.47753	0.935416	1.4388	1.76516	1.27413	0.589377	0.981145	0.713856	0.629535	0.789442	0.913157	1.122
AC026410.4	0	0	0	0	0	0	0	0	0	0	0	0	0	0	0	0	0	0	0	0	0	0	0	0	0
TNS4	1.14128	1.17519	0.291322	0.157639	0.560208	1.08143	0.992386	0.312629	0.322065	0.436972	0.42623	0.27251	0.260694	1.08129	0.434691	0.495361	3.68389	0.421318	0.176633	1.03483	0.391574	0.109852	0.262092	0.337139	0.41324
ZNF28	1.56425	2.35173	1.95896	1.34426	2.14212	2.14604	2.39952	2.2222	2.60339	2.96482	2.19965	1.76881	2.04176	2.47342	2.33236	1.89175	2.32688	2.11835	1.49283	2.49085	1.92936	1.45081	1.54864	1.61558	2.31229
AC106872.6	0.0462928	0.12253	0.137144	0.0499789	0.258504	0.321025	0	0	0	0.169712	0	0.211676	0.082652	0.108375	0.0985844	0	0.186417	0	0.137202	0	0.0402861	0.18962	0	0.0818367	0
OR5E1P	0.0467422	0.103099	0.253872	0.0336427	0.145008	0.180079	0.0687269	0.0710713	0.0311848	0.0285599	0.292279	0.0356218	0.139091	0.218854	0.149312	0.267941	0.0313712	0.267024	0.0461781	0.0721444	0.0542363	0	0.0297913	0.110175	0.0372536
TPT1P13	0	0	0	0	0	0.0669069	0	0	0.115865	0	0	0	0	0	0	0	0.0582788	0	0	0.0670119	0	0	0	0	0
TPH2	0	0	0	0.00225046	0	0.00481838	0	0	0	0.00382091	0	0	0.011165	0.00487991	0	0	0	0	0.00205932	0	0.00181401	0.00426911	0.00398565	0	0
C1orf195	0.0258378	0	0	0.0278952	0.0961876	0.119451	0	0.0589295	0	0	0.302932	0.118145	0.0461313	0.120976	0.110048	0	0.104047	0	0.025526	0	0.0449705	0	0.0494035	0	0
ZNF778	0.466369	1.12249	1.17667	1.03882	0.689222	1.16985	1.04554	1.15133	1.18474	0.568346	0.976407	0.990085	0.992791	1.15179	0.892218	1.42115	1.02157	0.988104	0.954391	1.19838	0.89422	1.13096	1.00197	1.00112	1.18248
AC013549.3	0	0	0	0	0	0	0	0	0	0	0	0.0675284	0	0.069147	0.0943507	0.0846561	0.118941	0	0	0	0	0	0	0	0.141244
TRAJ52	0	0	0	0	0	0	0	0	0	0	0	0	0	0.490042	0	0	0	0	0	0	0	0	0	0	0
LINC01145	0.333895	0.498697	0.50872	0.334733	0.408416	0.358343	0.410285	0.440599	0.453482	0.288533	0.441802	0.507099	0.638724	0.820755	0.383463	0.471661	0.56664	0.393409	0.38877	0.369949	0.292646	0.288187	0.342015	0.43848	0.541733
LINC01276	0.0144578	0.0191338	0	0.015609	0.0269114	0	0.0318868	0	0	0.0265016	0	0	0	0.0676934	0	0	0	0	0.0285666	0	0.0251637	0.0592206	0	0	0
AC020911.2	0.269801	0.785532	0.159859	0.0194189	0.10044	0.45735	0.0793398	0.0410231	0	0.527523	0.12653	0.0411225	0.0642277	0.421082	0.229826	0	0.398371	0.192661	0	0.374783	0.140876	0.147351	0.0343917	0	0
RNU6-946P	0	0	0	0	0	0	0	0	0	0	0	0	0	0	0	0	0	0	0	0	0.11747	0	0	0	0
NPDC1	16.8286	18.074	41.1162	11.6908	12.9462	27.2387	24.1036	13.8771	14.9453	17.9048	14.6385	16.203	29.7351	23.6579	7.83849	36.088	19.0191	15.5216	24.065	14.5142	24.0363	24.5119	14.2977	23.7979	18.9388
MIR548S	0	0	0	0	0	0	0	0.401726	0	0	0	0	0	0	0	0	0	0	0	0	0	0	0	0	0
ZBTB45P1	0	0.0131282	0	0.0107098	0	0	0	0.0226247	0	0.0181834	0	0	0.0177111	0.0232231	0.0211252	0	0	0.0425019	0.0294005	0.0459326	0	0	0.0189674	0.0175364	0.0237184
AC103702.2	0	0.0359297	0.0268102	0	0	0	0.0199592	0.144481	0.0362259	0.0331768	0	0.0206901	0.0161575	0.190674	0.0289082	0	0.072885	0	0	0.0209517	0.00787547	0	0.0346072	0.0479944	0.0649136
H3P25	0.0398988	0.105606	0.0591009	0.0430757	0.0742664	0.184456	0	0.0909988	0.159714	0	0.0935574	0	0.142472	0.0934057	0.254903	0.343068	0.0803346	0.170947	0	0.277118	0	0.0817146	0.0762889	0.141067	0.190796
AP003400.5	0	0	0	0	0	0	0	0	0	0	0	0	0	0	0	0	0	0	0	0	0	0	0	0	0
AP003419.1	0	0.0268841	0	0	0	0	0.044803	0	0	0	0	0	0	0	0.0216303	0	0	0	0	0	0	0	0.0388419	0	0
AC090186.1	0.126253	0.200503	0.261821	0	0.423007	0.175104	0.334143	0.230361	0.606467	0	0.236838	0.173189	0.225414	0.413794	0.32264	0.868465	0.152523	0.270467	0.0997834	0.233839	0.241716	0.155143	0.0965614	0.0446382	0.301871
CASC2	0.447755	1.37567	0.437188	0.169426	0.337664	0.888578	0.581086	0.27911	0.432241	1.10313	0.270078	0.28637	0.442129	0.771845	0.915208	0.495177	1.57697	0.549	0.244644	1.17663	0.415968	0.350887	0.371634	0.412316	0.344239
NAP1L4P1	0.149801	0.115646	0.12944	0.10782	0.5112	0.0577123	0.137662	0.427073	0.324812	0.0686475	0.556169	0.0570811	0.802374	0.350695	0.106338	0.322015	0.10054	0.213942	0.0369983	0.20231	0.228137	0.1534	0.214822	0.242751	0.298479
RAB23	1.19042	3.30994	2.7058	1.13959	1.22252	2.16884	2.82595	3.93212	3.69129	3.11724	1.88384	1.26696	2.60701	3.65174	2.49139	2.18497	3.09939	2.25496	2.05374	2.43698	2.55672	2.04771	1.46324	1.87636	2.82526
AC007952.2	0.0466366	0.00617198	0.0621733	0.02014	0	0	0.0205715	0	0.0186686	0.0427431	0	0.0319871	0.158205	0.163769	0	0.0267335	0.0281703	0.00999076	0.0414663	0	0.00811705	0.0286542	0.0624204	0.0494667	0.0334524
LINC01271	0.0706119	0.00849539	0.057052	0.034652	0.0955891	0.0296769	0.0707887	0.0585628	0.0256962	0.0353001	0.0301047	0.0587047	0.0229221	0.150279	0.0615167	0.147189	0.155099	0.0275034	0.0317089	0.059447	0.033518	0	0.012274	0.011348	0.0767423
LINC00364	0	0	0	0	0	0	0.0521357	0	0	0	0	0	0	0	0	0	0	0	0	0	0	0	0	0	0
Metazoa_SRP	0.255183	0.0675428	0.075599	0.110201	0.854982	0.117974	0.337685	0.349204	0.102149	0	0.478697	0.116683	0.273365	0.597401	0.271717	0.146279	0.30828	0.546667	0.100841	0.118159	0.133243	0	0.097585	0.360891	0.122028
Y_RNA	0	0	0	0	0	0	0	0	0	0	0	0	0	0	0	0	0	0	0	0	0	0	0	0	0
CD5L	2.16415	1.12073	1.12373	1.19998	1.3683	0.937978	0.557721	0.818174	0.694458	1.80022	0.923918	3.03861	0.713984	0.605768	1.61556	0.623649	0.130249	0.377948	0.639085	1.40237	0.972377	0.289062	2.54126	0.384659	0.393711
CHD4	16.6599	31.8483	29.3208	28.9106	25.0643	27.5482	31.6631	30.826	27.9568	14.2542	26.7897	27.5871	26.4775	34.3829	24.3939	30.6516	35.509	26.8967	26.6652	27.6137	30.5436	26.8894	23.1936	27.4906	29.6039
TPPP	6.35824	19.8986	8.35246	10.5182	5.59386	21.2228	9.6591	23.8063	7.96394	5.46032	6.11892	3.20234	8.62863	10.8704	14.6973	12.5112	15.376	7.18814	9.33813	23.5383	16.823	13.7686	12.8406	4.89715	7.67869
SETP9	0.0520794	0	0.0257146	0	0	0.0401281	0	0.0395932	0	0	0.0407065	0.119068	0.123978	0.0812809	0.0369692	0.0995116	0.0699065	0	0	0	0.0453218	0	0.033193	0	0.124522
AC087294.1	0.0475423	0.100669	0.0845076	0.0410623	0.0707951	0.109897	0.104855	0.0650591	0.0951556	0.0348586	0.0891844	0.130433	0.0679063	0.356159	0.172117	0.163516	0.210594	0.0203696	0.0845433	0.132083	0.0248241	0.0778952	0.0545423	0.0840456	0.204612
MTCYBP36	0	0	0	0	0	0	0	0	0	0	0	0	0	0	0	0	0	0	0	0	0	0	0	0	0
AC104365.3	0	0	0	0	0	0	0	0	0	0	0	0	0	0	0	0	0	0	0	0	0	0	0	0	0
GPX5	0	0	0	0	0	0	0.0318231	0.0164543	0	0.0132243	0	0	0	0.0168895	0	0	0	0	0	0	0.018835	0	0	0	0.0172498
TCF25	14.0922	15.4693	15.6645	14.2876	16.663	15.0068	13.0707	13.6812	11.643	11.818	13.8966	17.1975	13.6808	13.8467	14.1121	17.327	15.6089	12.934	14.2902	14.8452	13.3519	12.585	13.4689	14.7736	12.253
BARHL1	0.00616974	0	0.00913905	0.00666101	0	0	0	0	0	0	0	0.0141057	0	0.0144438	0	0.0176834	0.0372676	0.0132172	0	0	0.0107384	0	0	0	0
AC017104.1	0.560731	1.161	0.830595	0.341747	0.606036	2.11149	0.698136	1.34077	0.868878	0.58023	0.954321	1.05453	0.742781	0.804564	1.81045	1.34792	1.63889	1.62747	0.80414	2.09386	0.621773	1.62999	1.90221	0.863359	1.01634
PARP3	7.06382	9.81844	11.3183	8.67011	10.6693	10.5131	9.47597	11.3855	8.23412	7.89369	9.427	11.368	8.01453	11.1093	10.757	8.35571	12.1271	8.67584	9.68812	9.78728	9.19084	8.19328	8.71506	11.0835	8.94017
SNX19P4	0.0254284	0.0336525	0.150666	0	0.0946635	0.117558	0.0560826	0	0	0.233055	0	0.290681	0.0454004	0.178589	0.108304	0	0.0511991	0.108948	0.0753646	0.117743	0.022129	0	0	0	0.0607994
AC103808.5	0	0	0	0	0	0.0722653	0.0689501	0	0.062572	0	0	0	0	0	0	0	0.0629461	0	0.0308853	0	0	0	0	0	0
AC022182.2	0.0840707	0.178017	0.19925	0.108918	0.344271	0.155467	0.445005	0.153395	0.370188	0.36985	0.118281	0.422858	0.360243	0.118089	0.125325	0.0481919	0.0338546	0.144081	0.166112	0.0778555	0.219486	0.0344362	0.0642993	0.178345	0.16081
RPSAP47	0.585541	0.193729	0.216836	0.0702406	0.272478	0.187987	0.286981	0.0741927	0.227881	0.536657	0.0762788	0.0743725	0.203279	0.0761551	0.190508	0.139854	0.130996	0.174219	0.112481	0.263595	0.0990819	0.133246	0.217698	0.0862603	0.116669
DEFB131A	0	0	0	0	0	0	0	0	0	0	0	0	0	0	0	0	0	0	0	0	0	0	0	0	0
VPS37A	5.73348	4.73639	4.56967	4.86834	4.26806	5.43319	5.07125	4.94803	5.79103	5.06164	4.48808	4.30291	5.86147	4.91443	4.39794	5.22952	3.61799	5.33173	4.55793	4.22916	4.8024	4.6525	4.33951	5.32189	5.49266
TIMM10	24.6671	10.9472	18.0353	15.7941	17.231	12.3749	11.6432	11.4469	10.6034	34.7208	14.7763	19.1669	15.7313	11.5321	20.9014	11.6146	12.875	14.9331	15.6647	12.3083	13.556	12.7536	15.5321	20.7025	13.9558
Y_RNA	0	0	0	0	0	0	0	0	0	0	0	0	0	0	0	0	0	0	0	0	0	0	0	0	0
ZNF663P	0.0381343	0.170328	0.120035	0.015439	0.115346	0.187317	0.0630791	0.0217436	0.0572441	0.0699012	0.04471	0.0544908	0.178725	0.189709	0.131966	0.286909	0.441495	0.06127	0.018837	0.187611	0.0331861	0.0195252	0.0364575	0.0168535	0.0569869
AC139769.1	1.19794	2.88251	1.60308	0.646664	1.26694	2.26563	1.9215	1.83181	2.07072	3.09416	2.1706	1.52502	1.74995	3.26656	3.23963	2.63363	1.54862	4.47644	0.887611	2.55283	1.29128	1.57522	1.22335	2.65919	2.66898
Y_RNA	0	0	0	0	0	0	0	0	0	0	0	0	0	0	0	0	0	0	0	0	0	0	0	0	0
VMA21	7.91289	8.09257	8.43804	5.87538	6.90397	8.33194	8.88496	7.35044	8.53272	10.4004	8.39237	7.67203	7.93459	9.13987	7.98609	8.26478	9.8417	8.30312	7.01581	7.83449	6.87877	7.77586	7.12982	6.52694	8.75349
LINC00333	0	0.0311821	0	0	0	0	0	0	0	0	0	0	0	0	0	0	0	0	0	0	0	0	0	0	0
RIMS2	0.00466027	0.0878869	0.00345156	0.00251568	0.0086745	0.0323174	0.0205565	0	0.0256506	0.0277628	0.00273194	0.0106546	0.0291219	0.00545501	0.00496222	0.123553	0.0211124	0.0149753	0.00575503	0	0.00912505	0.0262473	0	0.0226558	0.0417852
KLF4P1	0.0365654	0	0	0	0.0226873	0	0.0268818	0	0	0	0	0.0278662	0	0	0	0	0.024541	0	0	0	0.010607	0	0	0	0
TRIM58	0.331413	0.983884	0.683298	0.309451	0.316778	0.610793	2.61754	0.55158	1.62245	0.84556	0.630098	0.112631	0.711653	0.492777	0.562711	0.218216	0.261505	0.24945	0.707921	0.974654	1.36021	0.11924	1.34443	0.538371	0.770993
DEFB130A	0	0	0	0	0	0	0	0	0	0	0	0	0	0	0	0	0	0	0	0	0	0	0	0	0
ENAM	0.0465057	0.161194	0.104972	0.0502088	0.181373	0.1075	0.195369	0.176779	0.323567	0.0893057	0.103857	0.141766	0.138387	0.0518443	0.122618	0.107903	0.133768	0.180278	0.153148	0.174321	0.0751611	0.149672	0.190547	0.0352342	0.195915
EPHA8	0	0	0	0.00291031	0.00501763	0	0	0	0	0	0	0	0.00962576	0	0	0.0231785	0	0	0	0	0.00234588	0	0.00515427	0.00953081	0
AC016598.1	0.0257917	0.0341332	0.0382045	0.0278454	0	0	0	0.0588242	0	0	0	0.0589668	0	0	0	0	0	0	0	0	0	0	0	0	0
ADORA2BP1	0.0171536	0.0681043	0.101637	0.0555585	0.0638585	0.118955	0	0.039123	0.0686657	0.0314431	0.040223	0.0392178	0.0918791	0.120473	0.018265	0.147495	0.103614	0.0734949	0.0508398	0	0.0447836	0.0351315	0.0327988	0.21227	0.0410143
EPB41L3	3.76601	5.93045	5.96139	8.24367	6.57273	4.30716	7.1136	6.24893	5.67555	3.72099	4.23386	4.53906	4.52633	8.50621	7.22361	4.41912	4.1903	3.81742	5.72731	6.93265	6.15273	3.7463	6.85208	5.68793	6.2561
AC010307.1	0	0	0	0	0	0	0	0	0	0	0	0	0	0	0	0	0	0	0	0	0	0	0	0	0
MIR4747	0	0	0	0	0	0	0	0	0	0	0	0	0	0	0	0	0	0	0	0	0	0	0	0	0
ADORA2B	6.67531	3.29692	1.88701	5.27523	3.70965	1.51817	1.91055	1.23967	1.88113	3.57014	2.36318	2.8219	1.20294	1.55081	2.41147	1.07103	2.88417	2.46221	1.77314	3.90623	2.95138	1.98287	2.51158	2.25203	1.24545
AC254562.3	0.389124	0.757315	0.440774	0.148273	0.170424	0.264553	0.403866	0.887491	0.320694	0.167829	0.536732	0.57565	0.49041	0.643034	0.560572	0.656051	0.783485	0.686496	0.384427	1.11286	0.45815	0.703186	0.262598	0.404644	0.711478
MTND4LP20	0	0	0	0	0	0	0	0	0	0	0	0	0	0	0	0	0	0	0	0	0	0	0	0	0
AC121251.1	0.174016	0.0767655	0.171843	0	0.215939	0	0.255863	0	0	0.106326	0.136015	0.265232	0	0.135795	0.370582	1.16377	0.116792	0.248525	0	0.537172	0.0504789	0.237596	0.33273	0	0.138691
MIR6839	0	0	0	0	0	0	0	0	0	0	0	0	0	0	0	0	0	0	0	0	0	0	0	0	0
OR4F15	0	0	0	0	0	0	0	0	0	0	0	0	0	0	0	0	0	0	0	0	0	0	0	0	0
AL138688.2	0	0.0126336	0.0848427	0	0	0.0882659	0	0.0435447	0	0.0174984	0.0447691	0.0436502	0.0340878	0.0446965	0.0609881	0.0273608	0.0192208	0.061351	0.00943095	0.0442022	0.0083075	0.039102	0.0182529	0.0168758	0.0684746
MIR1269A	0	0	0	0	0	0	0	0	0	0	0	0	0	0	0	0	0	0	0	0	0	0	0	0	0
SNORD82	0	0	0	0	0	0	0	0	0	0	0	0	0	0	0	0	0	0	0	0	0	0	0	0	0
MIR646	0	0	0	0	0	0	0	0	0	0	0	0	0	0.359711	0	0	1.23749	0	0	0	0.267431	0	0	0	0
RAC2	75.3941	31.5784	42.1468	57.687	96.8774	17.1943	27.7913	25.6169	23.291	28.3467	34.0952	66.2515	32.8963	34.4005	18.404	23.3634	17.4693	15.2874	33.069	21.8568	42.0266	25.8889	34.5752	36.313	43.0994
DAZ3	0	0	0	0	0	0	0	0	0	0	0	0	0	0	0	0	0	0	0	0	0	0	0	0	0
IDI1	43.4146	27.1727	26.4913	18.9432	23.4012	28.2237	22.6952	26.8746	31.7194	45.9791	39.1428	33.509	32.7067	28.6123	28.0716	23.4724	17.9316	50.3993	14.5195	20.246	21.4823	24.7096	31.7102	29.0902	39.5376
AC068234.1	0	0	0	0	0	0	0	0	0	0	0	0	0	0	0	0	0	0	0.00512353	0	0	0	0	0	0
LINC02050	0.0202856	0	0	0	0	0	0	0.0925325	0	0	0	0	0	0	0	0	0.0408443	0	0.0601223	0	0	0	0.0387873	0	0
ARL2BPP10	0	0	0	0	0	0	0	0	0	0	0	0	0	0	0	0	0	0	0	0	0	0	0	0	0
SCFD2	3.85458	4.153	3.85571	4.68047	5.3178	3.44872	3.71057	4.01298	4.32036	2.90104	4.00884	5.45346	3.44912	4.21467	2.74266	3.84724	5.02186	4.26476	4.70407	2.72971	4.12003	3.40851	3.73712	4.20073	3.79495
TMED10P2	0.96761	1.28055	1.99263	0.560548	0.922506	1.58204	1.61357	1.72243	1.60602	1.90344	1.43883	0.485609	2.86527	1.2155	0.427199	0.946986	0.190073	2.2751	0.326416	1.09278	2.17703	2.46506	0.857377	1.91915	1.97499
LYPD8	0	0	0	0.00697068	0.0120181	0.0149247	0.01424	0.0294516	0.0129228	0	0	0.0295229	0.0230554	0.0151153	0.0206247	0	0	0	0	0	0.0449504	0	0.0617268	0	0
MBL3P	0.0672827	0.0296811	0.232549	0.0242134	0.125238	0.103685	0.0989284	0.0511515	0.179555	0.205552	0.105179	1.02551	0.240255	0.0525045	0.143284	0.128562	0.045157	0.0960912	0.132941	0.155771	0.0780699	0.0459327	0.428829	0.396476	0.37537
CYP21A2	0.0496506	0.0394251	0.0514822	0.0643248	0.0277255	0.0573849	0.0328514	0.124564	0.0397501	0.0546065	0.0582121	0.0908117	0.177294	0.0348706	0.0687278	0.0426918	0.179945	0.0531821	0.0294308	0.080465	0.0302457	0.0203374	0.170883	0.0263318	0.0593572
AC090692.1	0	0	0	0	0	0	0	0	0	0	0	0	0	0	0	0	0	0	0	0	0	0	0	0	0
Y_RNA	0	0	0	0	0.263573	0	0.312303	0	0	0	0.332037	0	0	0	0	0	0.285109	0	0.139892	0	0	0	0	0	0.338569
AC099336.2	23.0298	5.41832	4.21152	10.9277	8.46754	4.46907	5.01652	4.53919	5.91823	13.5502	10.5337	12.6105	8.02049	6.92232	11.2619	4.40045	10.5333	8.64897	16.4038	5.79257	12.5198	5.47359	8.04577	7.74033	5.98228
UBE2Q2L	0	0.0383059	0	0.0624986	0	0.200721	0	0	0.0579324	0	0.0678713	0	0	0	0.0924599	0.248879	0	0.18602	0.0285952	0	0.0503778	0.11856	0.221375	0.0511684	0.0692065
AC087749.1	0.045348	0.0300073	0.0335864	0.0244795	0	0.157237	0.100015	0.0517136	0.136146	0	0.212671	0	0.16193	0.212326	0.120716	0	0.0456532	0.145721	0.0224004	0.0524944	0	0	0	0	0.108427
AL356215.1	0.0713839	0.220432	0.246724	0.038534	0.177163	0.247512	0.0524793	0.0814042	0.142875	0.0872325	0.0557954	0.136002	0.552284	0.306377	0.177355	0.477393	0.0958192	0.17841	0.0235075	0.165267	0.14495	0.19493	0.13649	0.231354	0.170679
GPR37	0.329888	0.221454	0.0708193	0.567784	0.418262	0.353648	0.896282	0.196275	0.344488	0.131455	0.246637	0.17489	0.187793	0.380549	0.264719	0.397388	0.847116	0.266294	0.443988	0.442753	0.378617	0.391667	0.319954	0.219748	0.182901
NPIPB1P	0.0764873	0.084354	0.0188831	0.0137629	0.0237286	0.0294674	0	0	0.0255148	0	0	0	0.0910412	0	0	0	0.0256674	0.0273092	0	0	0.0110938	0.0522166	0.0974989	0.0450716	0
HORMAD2-AS1	0.331223	0.0664163	0.104073	0.216726	0.130779	0.324817	0.221369	0.297596	0.220981	0.533549	0.235356	0.229475	0.50177	0.28197	0.438183	0.51782	0.121256	0.10751	0.158655	0.209139	0.209633	0.308346	0.307064	0.727488	0.239986
TRPM5	0.00364547	0.0771918	0.0323996	0.00787148	0.00678558	0.0252801	0.0402006	0.0166288	0.0218892	0.026729	0.0170963	0.00833453	0.0846129	0.0938772	0.0659884	0.146279	0.0807401	0.0234286	0.0180074	0.0253197	0.0126898	0.0223983	0.0209111	0	0.0261489
AC124067.4	0.066783	0.249077	0.0809376	0.00655461	0.0678044	0.168406	0.0669503	0.0553872	0	0.133544	0.0142361	0.0277607	0.0216792	0.0852784	0.0711101	0.0174009	0.256706	0.0650302	0.0239916	0.0843353	0.174353	0.0248682	0.0348254	0.0107327	0.101613
VN1R85P	0	0.04487	0.150666	0.109813	0.252436	0.235117	0.224331	0.0773276	0.271439	0.062148	0	0.15503	0.181601	0	0.0722027	0	0.136531	0.0726323	0.0669907	0.0784952	0.147526	0	0	0.119873	0
LECT2	0	0	0	0	0	0	0	0	0	0	0	0	0	0	0	0	0	0	0	0	0	0	0	0	0
GRXCR2	0.0193351	0.0255885	0.0286406	0	0	0	0	0	0	0	0	0	0.0345213	0	0	0	0	0	0	0	0	0	0.03697	0	0
AC004231.1	0.336716	0.164175	0.0262509	0	0.230909	0.16386	0	0.0404191	0	0.0324847	0.0415556	0	0	0.0829764	0.0377403	0.101587	0.6066	0.151859	0.052524	0.369264	0.0925344	0.0725906	0.0338854	0	0.169492
LINC02230	0	0	0	0	0	0	0	0	0	0	0	0	0	0	0	0	0	0	0	0	0	0	0	0	0
RPS27AP17	0.0317436	0	0	0.376984	0	0	0	0	0.0635347	0	0	0	0	0	0	0	0	0	0	0	0.0552495	0	0	0	0
MIR7152	0	0.707949	1.58478	0.577534	0.49786	0	0	1.83009	0.535339	0	0.627181	0.611507	1.91018	0.626164	0	2.29982	0	0	0.528482	0.61924	0.931056	0	1.53425	0	1.91856
AL354941.1	0	0	0	0	0	0	0	0	0.0623023	0	0	0	0	0	0	0.178435	0	0	0	0	0.0270889	0.191254	0	0	0
AP000785.1	0.0235617	0.0311821	0.0698026	0.0508757	0	0	0	0.161215	0.0471587	0.0431893	0	0.107737	0.0420676	0.165479	0.0752651	0	0.0474406	0	0	0	0.041009	0	0	0	0.169008
AL356361.2	0	0.0431481	0	0	0	0	0	0	0	0	0	0	0	0	0	0	0	0	0	0	0	0	0	0	0
AC005021.1	0.0406855	0.376908	0.180799	0.351401	0.302923	0.0940467	0.448661	0.463966	0.0814318	0.0745777	0.190804	0.372072	0.290562	1.23822	0.173286	0.466443	0.737268	0.610112	0.200972	0	0.247844	0.166652	0.233379	0.143848	0.97279
MAD1L1	4.30304	3.58763	4.58073	4.37392	3.81142	3.69884	3.75827	3.56753	3.52257	2.68779	4.0379	4.84131	2.88548	3.99862	2.94608	3.40679	3.78899	3.40227	3.73797	3.68615	4.0385	4.66008	4.42705	4.19547	3.54416
APBA3	1.97829	1.96788	2.45675	1.76815	1.71778	1.86282	1.75443	1.79649	1.33719	1.81075	1.40201	2.76367	2.24642	2.91511	1.92378	2.49603	1.93141	1.67627	2.42183	1.79954	1.90032	1.83681	1.35697	2.20128	1.76524
RASA3	4.62442	7.88182	8.67819	6.42332	4.47039	6.11234	6.32016	6.96455	5.73553	3.57967	5.48938	6.08015	7.65014	8.3911	3.8456	6.32729	8.75547	5.03455	5.54823	4.62655	8.46307	4.39083	5.86772	6.00399	8.20029
AC127496.5	0.216264	0.265765	0.205936	0.300194	0.460055	0.28566	0.204417	0.21139	0.525605	0.736205	0.326	0.565072	0.303381	0.253144	0.444104	0.177099	0.466542	0.397108	0.335742	0.429163	0.17476	0.348008	0.708874	0.191156	0.480152
RPL12P39	0	0	0	0	0	0	0	0	0	0	0	0	0	0	0	0	0.0586313	0	0	0	0	0	0	0	0
AP001340.1	0	0	0	0	0	0	0	0	0	0	0	0	0	0	0	0	0	0	0	0	0	0	0	0	0
AL512604.2	0	0.0581876	0.016282	0	0	0	0	0	0	0.0402969	0.0257746	0	0	0	0.0234082	0.0315044	0.0663952	0.0470949	0.0108592	0.0254482	0	0	0	0	0.0262816
RPH3AL	4.6954	4.30126	4.62384	6.46769	3.15558	4.55722	4.57921	4.97979	4.01266	4.76604	3.14335	5.58522	3.48168	3.42254	5.64613	4.44951	5.87279	4.65192	4.65519	6.65912	5.60084	6.27602	6.2827	5.05947	3.82004
DIAPH3-AS2	0	0	0	0	0	0	0	0	0	0	0	0	0	0	0	0	0	0	0	0	0	0	0	0	0
Metazoa_SRP	0	0	0	0	0	0.109824	0	0	0	0	0	0	0	0	0	0	0	0	0	0	0.0413462	0	0	0	0
SNORA70H	0	0	0	0	0	0	0	0	0	0	0	0	0	0.250466	0	0	0	0	0	0	0.0931056	0	0	0	0
FZD7	3.79891	7.73699	7.05204	3.30537	3.62268	4.98333	5.49764	9.24481	11.5438	3.96543	5.11659	6.55465	4.24333	7.24624	4.10085	5.07404	10.2489	5.86916	4.52956	6.36891	8.97338	4.43059	3.16313	5.36597	5.50361
AC005229.1	0	0.046735	0	0	0	0	0	0	0.141361	0	0	0	0	0.0826721	0	0	0	0	0	0	0	0	0	0	0
AC136469.2	0.01405	0	0	0.0303374	0	0	0	0	0	0	0.0329453	0	0	0	0.0299206	0.0402693	0	0	0.0277608	0	0.0244538	0.086325	0.0268644	0.0248376	0
SNED1	1.51638	3.88705	2.09664	2.93122	1.35095	3.29149	2.99988	4.04499	3.7135	1.29531	2.43443	1.86826	3.42454	2.99768	2.34105	3.81928	4.24064	2.1353	2.92582	2.22155	2.9287	2.16327	2.44022	2.24485	2.84057
ZNF788P	0.998639	0.833083	0.843233	0.276881	0.813694	0.583838	0.981272	0.420964	0.583299	0.826233	0.57403	0.750688	0.627861	0.832359	0.587528	1.01348	0.661112	0.599349	0.619975	0.57126	0.402405	0.302412	0.390064	0.360636	0.636422
LINC02238	0	0	0	0	0	0	0	0	0	0.0323261	0	0	0	0	0	0	0	0	0	0	0	0	0	0	0
AC017076.1	0.0249885	0.0661406	0.333133	0	0.0930258	0.0577622	0.110225	0.0569923	0.0500143	0.0458046	0.0585948	0.171391	0.133845	0.117	0.186253	0.286483	0.201253	0.267659	0.246869	0	0	0.0511777	0.0477795	0	0.0597475
CARMIL1	3.71315	7.26475	8.03286	5.76917	4.23547	9.3211	7.19701	8.79126	10.4209	6.59029	7.26994	6.17712	5.16819	8.11088	9.22385	5.66205	6.57464	9.57021	5.11196	9.14226	7.20108	9.51795	6.12882	9.06402	7.81768
EIF4G2	99.8485	109.374	110.96	102.599	97.9706	111.751	118.609	114.578	111.385	96.078	109.68	90.4187	118.574	106.963	120.356	110.32	114.177	121.774	89.622	109.091	100.789	105.78	111.245	101.893	127
HINT3	14.9533	19.3338	21.4591	11.8245	14.0263	22.607	21.8102	20.8345	21.8426	23.0159	18.661	16.431	20.1848	20.5285	21.064	19.3244	14.3651	22.6505	16.0903	23.9037	16.1117	23.3414	19.8416	17.7052	21.6645
IGLL5	5.01895	14.8772	8.19604	13.6505	7.51503	10.0754	2.31953	11.1538	4.94668	0.792538	5.53503	15.5356	10.484	6.05951	0.765226	3.95212	6.27032	0.438086	1.83558	4.0446	10.0727	5.97118	13.9088	0.867628	20.6618
AC051649.1	0	0	0	0.0472528	0	0	0.0965301	0.0998229	0	0	0	0.20013	0	0.102463	0.0466035	0.125445	0	0	0	0.10133	0.0380886	0	0	0	0
GLIS1	0.0556763	0.159647	0.10309	0.0851552	0.0259086	0.278847	0.081863	0.0529097	0.0742905	0.0340187	0.0326384	0.0318227	0.0248513	0.11948	0.0494031	0.0398942	0.30828	0.0596364	0.0183348	0.0214834	0.0888286	0	0.0532282	0	0.0554675
MFHAS1	7.87323	6.37339	6.47151	12.7072	6.23775	9.1288	8.93215	8.90662	7.52212	3.87721	8.1139	5.6419	9.05163	9.66293	7.69741	7.63222	6.33337	5.81246	7.89637	9.70181	9.38631	15.4285	12.3819	6.3879	8.70501
SREK1IP1P1	0	0	0.0484039	0.0352792	0.121649	0	0	0	0	0	0	0	0	0	0.0347945	0	0.0657944	0.0700031	0	0	0	0	0	0	0.0781313
CYP2F2P	0.246193	0.235313	0.2026	0.442995	0.330964	0.505857	0.935135	0.343141	0.492755	0.952701	0.705579	0.312703	0.488398	0.512316	0.393217	0.50962	0.220311	0.615311	0.216197	0.506651	0.4404	0.448192	0.339977	0.48358	0.49054
RNA5SP211	0	0	0	0	0	0	0	0	0	0	0	0	0	0	0	0	0	0	0	0	0	0	0	0	0
GPR143	0.499649	0.638179	0.611026	0.501799	0.583974	0.698351	1.06354	0.662542	0.779105	1.13951	0.51769	0.438337	0.892083	0.788876	0.748544	0.965815	1.59092	0.79656	0.476399	0.60529	0.64717	2.96283	0.699857	0.575161	0.583439
RNU2-23P	0	0	0	0	0	0	0	0	0	0	0	0	0	0	0	0	0	0	0	0	0	0	0	0	0
AC010460.3	0	0.024211	0	0	0	0	0.0201741	0.0208623	0	0.016767	0	0.0418257	0	0	0	0	0	0	0	0	0.0238808	0	0.0174899	0	0
TMOD1	1.95928	4.22192	3.83693	1.7326	1.10206	3.56556	3.33326	3.79343	5.44954	4.33397	2.21949	1.58517	3.60245	2.78126	2.34752	2.52311	4.07826	4.12218	1.95487	3.48999	3.444	4.55517	2.4131	2.14153	2.24453
AC108863.1	0	0	0	0	0	0	0	0	0	0	0	0	0	0	0	0	0	0	0	0	0	0	0	0	0
CALML3	0.0470467	0.0276723	0	0	0.0291905	0.0120834	0.0230582	0.0119224	0	0	0.0245152	0.0119513	0.0559987	0.220279	0.00556611	0	0.136828	0.0111985	0.0103286	0.0121024	0.00909826	0	0.0199903	0.17558	0.09999
AC087645.2	0.302743	0.200328	0.112111	0.408561	0.117399	0.20411	0.222567	0.11508	0.151484	0.0924893	0.147894	0.173038	0.472957	0.265778	0.322358	0.289236	0.558764	0.297253	0.162006	0.146022	0.274438	0.516693	0.434147	0.0891984	0.39209
AL109827.1	0	0	0	0	0	0	0	0	0	0	0	0	0.0295727	0	0	0	0	0	0	0	0	0	0	0	0
OR13C7	0	0	0.0223092	0	0	0.0348139	0	0	0.0602884	0	0	0	0	0.0352585	0.04811	0	0	0	0	0.0348685	0.0262132	0	0	0	0
C3orf70	0.621693	1.22766	0.989782	1.10985	0.628716	0.990112	1.85699	0.686632	1.35209	0.498006	0.585412	0.498035	0.782231	0.744903	0.268438	1.04527	1.42424	0.786512	1.4049	0.691332	0.875439	1.09781	0.748797	0.562497	0.673007
DNAJB13	0.893617	1.92521	0.430969	0.0403858	0.410036	1.20096	0.531679	0.104275	0.224611	1.32566	0.438576	0.237564	0.44525	1.16764	1.08871	0.536074	4.27639	0.667799	0.106761	1.18359	0.470217	0.0510746	0.333783	0.0734764	0.238508
AL583785.1	0.677032	0.0746665	0.167145	0.0913677	0.0525087	0.0652081	0.18665	0.257356	0.451692	0.672219	0	1.54788	0.402928	0.198122	0.0600749	0.24256	1.36318	0.0604324	0.306561	0.130621	0.0981973	0.0577748	0.161816	0	0.134899
TDP1	1.68162	1.98912	1.39836	1.2621	1.80036	1.47443	1.62677	1.20086	1.44379	1.25849	1.45762	1.35755	1.37075	1.77019	1.24229	2.08746	2.26036	1.27701	1.42072	1.05252	1.7016	1.01658	1.1664	1.0661	1.78022
RNU1-70P	0	0.116553	0	0	0	0	0	0	0	0	0	0	0.15724	0	0	0	0	0	0	0	0	0	0	0	0
PXN-AS1	1.48075	1.01998	1.24951	0.583115	1.31033	0.995986	0.548761	0.747414	1.14176	1.43499	1.33764	2.02568	0.888474	1.06553	1.21483	1.0958	1.23411	1.30006	0.887318	0.871098	0.765774	0.783018	0.963099	1.26592	0.972177
BORCS7-ASMT	0	0	0	0	0	0	0	0	0	0	0	0	0	0.012664	0	0	0	0	0	0	0	0	0	0	0
EVC	1.90544	7.3886	5.83351	2.55673	2.283	5.71233	5.018	7.10631	6.89544	2.19267	5.00341	2.34679	4.79095	6.8638	4.65807	4.1003	6.46066	5.34591	2.1679	6.15168	5.40893	4.22108	3.47332	4.65796	4.43029
TTI1	3.72451	5.5863	4.89604	4.28915	4.90391	4.89729	4.72952	5.42775	5.66032	3.4047	4.3554	4.00326	5.50984	5.58641	5.23283	5.73031	5.88245	5.04982	4.59705	4.77806	4.62753	3.90975	4.22357	4.78851	5.21981
ZNF836	0.949504	2.03127	1.76943	1.09859	2.1918	1.47109	1.62127	1.76195	2.30912	1.10417	1.55613	1.2916	1.71349	1.82449	1.99306	1.80453	1.93235	1.85911	1.28098	1.59158	1.21428	0.87822	1.21685	1.41382	1.76576
CYB5R4	4.91539	2.69013	2.37371	3.05718	3.41811	2.32164	2.60857	3.08389	2.79932	4.46243	3.16006	2.94057	2.85843	3.00403	3.01358	2.50057	2.146	2.59156	2.03632	2.46757	2.88304	2.56663	2.56532	2.82493	3.63441
PHBP19	0	0.0760529	0.0567494	0.0827237	0.106967	0.177117	0.126744	0.131067	0.0766798	0	0.089835	0.17518	0.239406	0.313913	0.244761	0.164709	0.0385691	0.123109	0	0.177395	0	0	0.183134	0.135454	0.0916022
AL031282.1	0.837599	1.80823	2.01616	0.932553	2.01706	1.07699	2.73636	1.11039	0.943003	0.988377	0.896103	1.12505	1.74782	5.01249	0.758089	1.7405	2.01323	2.13079	0.651648	1.24835	1.48061	0.192987	1.49143	1.51773	2.77875
AL451069.2	0.923985	0.514872	1.2246	0.105006	0.54312	0.899301	0.321767	0.443657	0	0.267425	0.456132	0.33355	1.04192	0.113848	0.828508	0.557533	0.489581	0.208359	0.432395	0.450356	0.253924	0.59759	1.30179	0.601789	0.232552
HSPE1P11	0	0	0.138029	0.100603	0.173448	0	0	0	0.279758	0	0.218502	0.213041	0.332741	0.109074	0	0.267076	0.28143	0.199622	0.0460291	0.107868	0.081092	0.190843	0	0.247094	0.1114
FAXDC2	7.36767	20.2659	18.1092	3.5151	7.21063	22.5644	19.6634	15.5631	18.4129	9.60464	11.691	5.11644	11.4547	15.1601	11.2437	11.5271	10.7152	17.2487	10.1772	13.5617	12.5832	14.86	8.95951	16.3197	16.3202
RPL39P28	0	0	0	0	0	0	0	0	0	0	0	0	0	0	0	0	0	0	0	0	0	0	0	0.164729	0
PHC3	1.32149	3.51246	1.97013	1.72441	2.26275	2.95603	2.93715	3.65455	4.05628	1.62115	3.67924	2.26206	3.14741	4.75447	2.61607	3.42547	3.52191	3.26988	2.06289	2.76303	2.68858	1.93195	1.84285	2.45385	3.52913
ZMAT4	0.0117394	0.0258936	0.104335	0	0	0.0542724	0.0258913	0	0.0234963	0.00717287	0	0.0178929	0.0349328	0.0183218	0.0166667	0.0112156	0.0236368	0.0419146	0.0154636	0.00905959	0.0136215	0	0.00748214	0	0.0187126
HPX	0.210823	0.168457	0.241579	0.0558288	0.377611	0.459743	0.0965035	0.172374	0.0716537	0.109371	0.167893	0.172792	0.347999	0.344554	0.275309	0.592849	0.45652	0.161907	0.110034	0.285488	0.0934646	0.154787	0.250991	0.25315	0.285327
RWDD2B	3.23752	4.44225	5.26828	2.41135	4.39495	4.1598	3.68748	3.88119	5.18561	7.93082	4.64872	4.90215	4.23081	4.44199	4.97388	4.09701	5.05386	4.19235	4.13991	4.68835	3.27652	3.65075	3.0667	4.4147	4.67913
AC087664.3	0	0	0	0	0	0	0	0	0	0	0.103255	0	0	0	0	0	0	0.0943334	0	0	0	0	0	0	0
LINC01489	0.0477466	0	0	0.0515485	0	0.0551844	0.0526528	0	0	0	0.167939	0.0545808	0	0.055889	0	0.0684245	0.144204	0.0511428	0.0943407	0	0.0831025	0.0488937	0	0	0.0570811
AC080078.2	0.0623903	0.0412843	0	0	0.116132	0.144218	0.137602	0	0.0624369	0	0	0.142641	0	0.07303	0.0332164	0	0	0.066828	0.0616373	0	0.0271474	0	0	0.055147	0
FCF1P10	0	0	0	0	0	0	0	0	0	0	0	0	0	0	0	0	0	0	0	0	0	0	0	0	0
AC000058.1	0	0	0	0	0	0	0.0594308	0	0	0	0	0	0	0.126167	0	0	0	0.115453	0.0266213	0	0	0	0	0	0
RNU7-180P	0	0	0	0	0	0	0	0	0	0	0.537584	0	0	0	0	0	0	0	0	0	0	0	0	0	0
SPATA7	1.3094	1.82746	1.14569	0.524167	1.21277	1.62269	1.14033	0.757388	1.50178	1.97253	1.06946	0.845717	1.0432	1.39247	1.60685	1.23492	2.27249	1.61641	0.834713	1.57171	0.929159	1.03309	0.787667	1.19268	1.42719
Z98751.2	0	0.0423827	0.0474379	0.0345752	0	0	0	0	0.0640982	0	0	0	0.114357	0	0	0.091789	0	0	0	0	0.0278697	0	0.0612341	0	0.0765722
HAUS1P1	0	0	0.0257146	0	0.258504	0	0.0382872	0.0395932	0	0	0.0407065	0.0396892	0.0929835	0.121921	0.0369692	0	0.0349533	0	0	0	0	0	0	0.0306888	0.0415073
KIF2C	0.495178	0.188735	0.498775	0.863925	1.05444	0.412067	0.489269	0.406574	0.364723	0.355809	0.269382	0.579641	0.35364	0.44515	0.278394	0.374683	0.534403	0.263078	0.434411	0.431056	0.548138	0.20283	0.401448	0.525227	0.596721
ALPP	3.10209	1.6309	1.25192	2.89031	1.88077	1.72444	1.1559	2.32605	1.61599	1.1684	2.10359	1.32776	0.505801	40.4561	5.22862	0.622509	1.57812	1.24413	1.23146	2.52514	1.03956	1.86632	2.08546	2.53745	1.41117
ST3GAL5	7.70451	10.8129	12.1412	10.4003	12.0784	11.2632	9.48357	12.6388	13.1127	9.39438	15.8872	13.7822	8.22558	13.2351	14.8166	12.481	16.519	14.8991	12.0807	14.7459	9.61551	8.57195	10.8048	15.3134	13.6543
CASC8	0.178846	0.0816167	0.0274054	0.00665816	0.16071	0.0142556	0.0544064	0.0421967	0.0123434	0.0678268	0.0144611	0.0281993	0.0550543	0.0288752	0.0328334	0.0176758	0.322848	0.026423	0.0304633	0.0428338	0.0429351	0.0126305	0.0235837	0.0109022	0.0147455
LINC01847	0.00772785	0.0102272	0.00381568	0	0	0.0119089	0	0	0.00515575	0	0.00604027	0.00588932	0	0	0.00822856	0	0	0	0	0	0.00224171	0	0.00492537	0.00455378	0
SCARNA15	0	0	0	0	0	0	0	0	0	0	0	0	0	0	0	0	0	0	0	0	0	0	0	0	0
AC003975.1	0	0	0	0	0	0.0398884	0	0	0	0	0	0	0	0	0	0	0.0347445	0	0.0170478	0	0	0	0	0	0
LINC00677	0.0989271	0.0981915	0.146538	0.0534021	0.230175	0	0	0.0564068	0.099001	0.045334	0.289964	0.282717	0.176626	0.173696	0.131671	0.212655	0.0995929	0	0	0	0.0645681	0.0506519	0.0472886	0.043721	0.118267
AC123912.4	0.0858264	0.129811	0.272426	0.410353	0.593375	0.765227	0.324498	0.503352	0.687124	0.606814	0.575005	0.47654	0.875634	0.545369	0.600545	0.245991	0.691232	0.0787981	0.472404	0.766427	0.73623	0.326442	1.00807	0.216749	0.117263
AC097637.1	0	0	0	0.00409921	0.00706741	0.0087767	0	0.00865972	0	0	0	0	0	0	0	0.0217649	0.0152898	0	0	0	0	0	0	0	0
LINC02310	0.0252506	0.0334172	0	0	0	0	0	0	0	0	0	0	0	0	0	0	0.101682	0	0	0	0	0	0	0	0
MEIS2	1.256	2.74204	2.87096	0.427454	0.985946	2.00047	1.71399	1.77856	2.84317	1.57899	1.90698	1.10703	3.98824	2.07299	1.21632	3.52705	3.15912	2.35542	1.46549	1.45548	2.02426	1.73682	1.38108	1.35256	1.61509
KC877982.1	0	0	0	0	0	0	0	0	0	0	0	0	0	0	0	0	0	0	0	0	0	0	0.0587587	0	0
AC104462.2	0	0	0	0	0.0992046	0	0	0	0	0	0	0	0	0.124771	0	0	0	0.114175	0	0	0.046381	0	0	0	0.127432
OR2Q1P	0	0	0	0	0	0	0	0	0	0	0	0	0	0	0	0	0	0	0	0	0	0	0	0	0
AC093639.1	0	0	0	0	0	0	0	0	0	0	0	0	0	0	0	0	0	0	0	0	0	0	0	0	0
NACAP8	0.0300278	0.119218	0	0	0.167678	0.138821	0.0662265	0	0.0601004	0.33025	0.0704112	0.0686516	0.0536121	0	0.0639467	0	0.0604597	0.0643272	0.088996	0.208559	0.052263	0	0.22966	0.106166	0.143593
AP000997.4	0	0	0	0	0	0	0	0	0	0	0	0	0	0	0	0	0	0	0	0	0.00558634	0	0	0	0
OR6C70	0	0.0203564	0.0455687	0	0	0	0	0	0	0	0	0	0	0	0	0	0	0	0	0	0	0	0	0	0
ATP5MC1P8	0	0	0	0	0	0	0	0	0	0	0	0	0	0	0	0	0	0	0	0	0	0	0	0	0
OR7E43P	0.0156993	0	0	0	0	0	0	0	0	0	0	0	0	0	0	0	0	0	0	0	0	0	0	0	0
AF127577.5	0.0323842	0.257147	0.0479698	0	0.060279	0.0748578	0.0714236	0	0.19445	0.0593611	0.0759368	0.074039	0.0578193	0.151627	0.0344824	0	0.130409	0.0693753	0.0639867	0.14995	0.0845465	0	0	0.114498	0.0774306
GEMIN8P3	0	0.0265481	0	0	0	0	0	0	0	0	0	0	0	0	0	0	0	0	0	0	0	0	0	0	0
FBLL1	0.0285254	0.251674	0.0422538	0.0513279	0.0353976	0.0439586	0.083884	0.151804	0.0761245	0.0348586	0.0445922	0	0.169766	0	0.0708718	0.354285	0.0574347	0.0611087	0.0187874	0.0440276	0.14067	0.272633	0.072723	0.0336182	0.136408
MPIG6B	0.506525	1.1129	1.46418	0.233609	0.439378	0.943509	0.422997	0.302834	0.797266	0.243387	0.449726	0.168649	0.860458	0.414458	0.361308	0.577892	0.257443	0.516216	0.403245	0.796978	0.56919	0.362582	0.789851	0.199952	2.03418
B9D2	12.1934	9.03442	6.3078	4.88183	6.43511	8.75256	5.05903	4.756	3.47075	13.3985	4.63237	5.44502	5.19275	5.2672	7.35068	7.14064	14.0544	4.34966	4.94428	9.50316	5.1958	6.27129	5.47715	2.56106	3.83128
AL592504.1	0	0	0	0	0	0	0	0	0	0	0	0	0	0	0	0	0	0	0	0	0	0	0	0	0
STOM	187.181	149.773	161.456	180.036	130.496	242.141	217.436	148.402	271.953	230.519	158.918	126.355	249.407	186.605	126.852	168.474	151.435	211.829	155.299	130.232	213.976	220.643	206.667	193.095	194.224
RNU6-945P	0.134985	0.714565	0.799795	0.145733	0.75377	1.2481	0.29771	0.61573	0.540342	0	0.316521	0	0.723012	0.948024	0.431192	0.773773	0.543572	0	0.266711	0	0	0.276455	0.258099	0	0
RNU6-185P	0	0	0	0	0	0	0	0	0	0	0	0	0	0	0	0	0	0	0	0	0	0	0	0	0
PKD1P6	0.340974	1.15355	0.675803	0.362939	0.4112	0.960245	0.487224	1.3801	0.826637	0.23328	0.574317	0.669761	1.239	1.22547	0.544599	0.88093	1.03464	0.776749	0.557476	0.806092	0.78153	0.481946	0.509632	0.81502	0.895646
AL117339.2	0	0	0	0	0	0	0	0	0	0	0	0	0	0	0	0.255536	0	0	0	0	0	0	0	0	0
HK1	21.2286	24.031	23.8817	44.1843	27.3006	25.657	28.6972	22.6572	22.3631	16.117	22.809	24.7239	21.0529	26.6639	20.0793	23.5511	25.8249	22.4685	30.4882	25.0255	27.3986	20.2384	25.6202	23.0945	21.04
R3HDM2P2	0	0.0180667	0	0	0.0127053	0	0	0	0	0	0	0	0	0	0	0	0	0	0	0	0.0059401	0	0	0	0
AC106901.1	0	0	0	0	0	0	0	0	0	0	0	0	0	0	0	0	0	0	0	0	0	0	0.0395653	0	0
SFRP4	8.63557	14.4181	9.66491	12.4064	0.715726	7.18468	14.6024	24.0347	11.1112	16.3432	2.47011	1.04394	1.83787	8.0547	2.51628	2.9274	27.5085	5.11399	14.1384	1.83608	7.40352	2.0508	4.56447	1.06211	4.09888
SLC6A11	0.00431145	0.00285293	0.00319321	0.0162916	0.0120378	0.0448476	0.0380357	0.0098333	0.0474614	0.0039515	0.0050549	0.0295714	0.0615819	0.0050467	0.0045908	0.0123573	0.0130214	0.0184725	0.0170376	0.0199635	0.0431482	0.0132451	0.00412188	0.0076218	0.0206173
CSGALNACT2P2	0	0	0	0	0	0	0	0	0	0	0	0	0	0	0	0	0	0	0	0	0	0	0	0	0
AL627443.1	0	0	0	0	0	0	0	0	0	0	0	0	0	0	0.0148591	0	0	0.0597901	0	0	0	0	0	0	0
RPS3	205.598	110.083	138.052	114.572	105.663	113.194	130.695	117.341	131.961	283.576	171.804	185.332	136.292	132.561	125.194	115.875	170.036	131.257	162.682	121.853	110.17	106.343	119.125	140.206	128.047
CFAP20DC-AS1	0	0	0	0	0	0	0.0124872	0	0	0	0	0	0	0	0	0	0	0	0.0055935	0	0	0	0	0	0
ANO8	1.94067	2.29959	2.66411	2.46789	2.5432	2.72242	2.38	2.47442	2.03211	0.983709	2.84329	2.45389	2.78643	2.98808	2.43707	3.58346	2.26037	1.96996	2.57639	1.91406	2.91574	2.19226	2.25192	1.95382	2.5663
PRDM15	0.425392	0.736421	0.549505	0.513225	0.750466	0.567397	0.558515	0.610498	0.497959	0.252454	0.614642	0.650068	0.630606	0.873664	0.580681	0.9009	0.818493	0.706674	0.45976	0.470573	0.549977	0.320738	0.54579	0.536029	0.610799
AC012531.3	0	0	0	0	0	0	0	0	0	0	0	0	0	0	0	0	0	0	0	0	0	0	0	0	0
AC025554.1	0	0	0	0	0	0	0	0	0	0	0	0	0	0	0	0	0	0	0	0	0	0	0	0	0
KIAA0895L	1.88247	2.33134	2.10364	1.43864	2.92467	2.92656	1.32618	2.40515	1.40308	1.0302	2.13268	3.36431	3.9868	2.75172	2.13314	5.81115	3.41308	2.37562	1.75825	2.10567	1.54355	1.63375	2.47856	1.88026	3.12829
AL365226.1	3.82003	0.433329	0.485014	1.41401	0.338595	1.76604	0.641913	0.497857	0.21845	1.40044	1.19433	0.748596	0.974335	0.936881	0.426123	0.625645	0.293009	1.55876	1.32986	0.673832	1.07646	2.16081	3.13034	1.2863	2.43565
AC087203.2	0	0.024089	0	0	0	0	0	0.0415143	0	0	0.0426815	0	0	0.0852246	0.00969072	0.026085	0.0366492	0	0	0	0	0	0.0348035	0	0
SNX24	6.81482	6.63897	7.83461	4.59457	7.4292	8.56765	7.34009	6.37489	6.81584	7.64421	7.67034	5.61829	5.8621	8.38178	10.3235	6.63515	5.09534	8.65487	5.60712	9.26871	5.44196	7.491	6.67465	6.19266	7.38348
BAIAP3	4.28647	14.7792	2.76743	0.512507	3.51256	7.9854	2.43603	0.761097	1.05831	3.304	1.54846	1.43992	1.27133	4.24174	3.12288	2.97712	11.5974	2.77898	0.986713	7.13828	3.61576	0.794145	2.08495	0.702096	0.876556
AC009153.1	0.0291197	0	0	0	0	0	0	0	0	0	0	0	0	0	0.0310064	0	0	0	0	0	0	0	0	0	0
RNA5SP481	0.118388	0.156677	0	0	0	0	0	0	0	0	0	0	0	0	0	0	0	0	0	0	0	0	0	0	0
CYP51A1-AS1	0.0586135	0.0840345	0.0723521	0.0210936	0.127285	0.112907	0.075409	0.0334206	0.0293287	0.170114	0.0687206	0.0335016	0.043604	0.0571743	0.0624112	0.0279992	0.0983467	0.0732464	0.0675571	0.0791588	0.0807629	0.0700253	0.0373575	0.0259043	0.0116787
CMBL	3.91935	6.84883	5.73481	2.71149	4.50501	7.44267	8.5004	5.70829	9.56652	9.11176	6.11332	5.56317	5.98913	8.43287	8.87865	4.86948	9.43999	8.75927	5.39596	8.64141	4.64351	5.68654	5.01817	5.8686	5.55828
AC077690.1	0.0573149	0.0379258	0	0.0309393	0	0.0331216	0.0316021	0.0980404	0	0.0262649	0	0	0	0	0	0	0.0865509	0	0.0283116	0	0	0	0.0273974	0.0253304	0
AC107398.2	0.168225	0.159023	0.213589	0.0518916	0.178931	0.166655	0.265016	0.328868	0.192401	0.220258	0.22541	0.0549441	0.300353	0.337566	0.204714	0.13776	0.387103	0	0.0237421	0.0556388	0.209139	0.147657	0.045951	0.169937	0.057461
MTND2P22	0	0	0	0	0	0	0	0	0	0	0	0	0	0	0	0	0	0	0	0	0	0	0	0	0
PAF1	24.832	28.3137	24.2332	24.3311	17.5736	30.9589	22.1719	21.4836	18.7015	20.0151	18.6095	22.3897	26.7056	21.2408	21.0282	26.5014	27.3153	25.6994	23.4466	27.7112	22.5945	26.698	27.099	20.8437	25.0074
MUTYH	2.58273	2.19068	2.77488	1.57171	2.6685	2.61353	1.73576	2.03093	1.61218	1.84899	2.16601	2.3991	2.67835	2.46525	1.73503	3.2194	2.87166	2.43795	2.04052	2.02738	1.83925	1.63454	2.0912	2.68459	2.03193
RSF1	1.49847	4.57221	3.33559	1.96949	2.67478	3.99833	4.21562	5.04797	5.2068	2.09748	3.83433	2.3287	4.14008	4.56495	3.31913	4.25541	4.29935	4.40138	2.48303	3.75604	3.40504	3.18547	2.51953	3.52336	4.16646
AC092620.1	0.0137425	0.0545612	0.183207	0	0.127899	0.190599	0.0909275	0.0313431	0.0275055	0	0	0.345609	0.0490721	0.128688	0.351189	0.19694	0.0276699	0.0588799	0.0135766	0.127265	0.0239187	0.112581	0.105106	0.024294	0.0328583
CACNA2D3	0.284537	1.33843	0.563496	0.210361	0.483575	0.643424	0.381986	0.881734	0.674733	0.680302	0.674455	0.346477	0.463842	0.593716	0.493978	0.744611	0.516859	0.735437	0.281103	0.77332	0.228777	0.291373	0.301594	0.475669	0.665538
TPH1	0.061614	1.75314	0.0988726	0.0388034	0.0812363	0.166161	0.0509588	0.105394	0.0719367	0.0658818	0.0963179	0.10565	0.183345	0.132222	0.133946	3.25965	0.0775359	0.0989948	0.0608704	0.160478	0.0848972	0.0578364	0.0981748	0.0499224	0.0982127
LYPD1	0.0718575	0.507187	0.195141	0.096974	0.133753	0.096893	0.105655	0.0682868	0.0719111	0.164646	0.0842482	0.123214	0.0962217	0.126167	0.178531	0.343257	0.349649	0.115453	0.183391	0.124772	0.0729559	0.0858478	0.160295	0.169373	0.100223
AL139135.1	0	0	0	0	0	0	0	0	0	0	0	0	0	0	0	0	0	0	0	0	0	0	0	0	0
RNU6-759P	0	0	0	0	0.783042	0.324141	0	0.319821	0	0	0	0.641192	0	0.32828	0.149312	0.401911	0.282341	0	0.138534	0.6493	0.122032	0.287191	0.268122	0	0.335282
HNF4GP1	0	0	0	0	0	0	0	0	0	0	0	0	0	0	0	0	0	0	0	0	0	0	0	0	0
CLCA3P	0	0	0.00622476	0	0.0156441	0	0	0	0.0084109	0	0	0	0.0225087	0.0295137	0.00447459	0	0.00846119	0.00900243	0	0	0.00365704	0	0	0	0.0100477
KDM2B	2.02184	2.80482	2.82685	1.97565	2.94046	2.31106	2.0016	3.15076	2.30239	1.46533	2.46619	2.74391	2.40213	3.17702	2.26686	2.69233	2.63423	2.08275	2.03409	2.36377	2.59634	1.97161	1.69879	1.84615	2.66426
TCEA1	10.0455	11.9276	12.405	8.62947	9.69824	13.2375	13.9433	11.5532	15.7807	16.3336	12.1403	11.0698	11.217	12.8598	12.6123	10.3139	13.0537	15.1219	9.45961	10.9813	9.98441	11.8835	10.6793	10.2051	13.9127
AL109917.1	0.0478257	0.400858	0.094457	0.0516338	0.385759	0.257954	0.14064	0.0363593	0.159538	0.14611	0.186908	0.364475	0.0284629	0.0746421	0.118824	0.228459	0.417279	0.0341516	0.0629979	0.22145	0.33296	0.130599	0.396264	0.169093	0.114351
RNA5SP524	0	0	0	0	0	0	0	0	0	0	0	0	0	0	0.132579	0	0	0	0	0	0	0	0	0	0
AC002069.3	0	0	0	0	0	0	0	0	0	0	0	0	0	0	0	0	0	0	0	0	0	0	0	0	0
RNF11P1	0.0328258	0	0.0486239	0	0	0	0.0723976	0.0748672	0.0657006	0	0	0	0	0	0	0	0	0	0	0.0759976	0.0285665	0	0.0627649	0	0
AC090907.1	0.0588324	0.19465	0.39216	0.222309	0.219018	0.135994	0.194633	0.201272	0.294382	0.431366	0.206932	0.134507	0.420162	0.206596	0.187933	0.337245	0.236913	0.315085	0.377795	0.408622	0.255993	0.301229	0.112491	0.260011	0.281336
RNA5SP459	0	0	0	0	0	0	0	0	0	0	0	0	0	0	0	0	0	0	0	0	0	0	0	0	0
ZNF470	0.346568	0.800165	0.971165	0.528041	0.656263	0.832323	0.966203	0.954679	0.996941	0.64077	0.517146	0.651716	0.693772	1.02559	0.907382	0.748213	1.03613	0.790649	0.530623	1.0073	0.552279	0.774315	0.639711	0.562273	1.11562
AC245123.1	0.0251626	0.0111002	0.0124242	0	0.0156123	0	0	0	0	0	0.0196677	0.0191762	0.0149753	0.0196358	0.017862	0	0	0	0	0.0388373	0	0.103069	0.032075	0.0148276	0.0601638
AL137847.2	0.137034	0.253894	0.324774	0	0.204057	0.506817	0.181337	0.250031	0.0548544	0.100475	0.0642653	0	0.440392	0.577449	0.321007	0.235656	0.717371	0.469698	0.0812278	0.317257	0.143103	0.0561303	0	0.0484498	0.262118
MARCHF7	13.327	12.658	11.8235	10.1947	10.5263	13.5553	13.4907	15.1401	15.769	16.0838	13.2336	10.0251	18.0077	14.5512	12.9652	14.6219	12.7507	14.6391	10.0187	11.5345	10.9101	15.8676	12.5698	10.6753	15.7952
RC3H2	2.91619	5.44713	4.7496	4.24649	4.06119	6.05556	5.87709	5.9777	6.32001	2.81147	4.91956	3.48376	6.09561	6.58099	4.75429	6.02038	4.50386	6.31692	3.8747	4.88043	5.22149	4.42749	4.70283	4.71294	6.61367
AL008626.1	0	0	0	0	0	0	0	0	0	0	0	0	0	0	0	0	0	0	0	0	0	0	0	0	0
WEE2-AS1	0.276171	0.687341	0.665526	0.0712028	0.928373	0.466878	0.572734	0.535865	0.924009	0.664899	0.386619	0.235598	0.404768	0.665836	1.05337	0.767921	1.24491	0.671103	0.354282	0.400809	0.233163	0.185723	0.457124	0.415349	0.256246
AL163973.2	0	0	0	0	0	0	0	0	0	0	0	0	0.0895396	0	0	0	0	0	0	0	0	0	0	0	0
ERG28	25.2004	23.2163	25.4329	19.0994	22.0446	20.8333	19.805	21.569	23.792	27.5912	26.9347	34.0749	16.4048	21.1507	24.0822	18.1593	25.2044	34.4785	19.1843	26.2127	16.7892	23.132	21.8688	29.0629	22.1133
GLT8D2	1.88545	4.47625	3.45347	2.29778	0.92875	3.18453	3.03844	4.62249	4.59563	3.15661	1.93619	2.15028	3.16134	3.38025	2.65174	4.13842	6.34788	2.24185	4.11799	2.48415	4.13083	1.33841	2.59196	1.89683	3.45235
AL158042.1	0.0627972	0	0	0	0.116889	0.0725795	0.0692499	0.0716121	0.188532	0	0.0736256	0	0	0.0735062	0.033433	0.359972	0.0632198	0.0672638	0	0.0726933	0	0	0	0.0555066	0
CCDC138	0.692763	1.48076	0.538923	0.14259	0.468483	1.39975	0.813411	0.494465	0.468837	1.16023	0.537584	0.410204	0.64513	0.880908	1.05606	0.821366	2.85493	0.720684	0.324967	1.07309	0.583356	0.270493	0.471712	0.246696	0.47666
FOXE3	0.0145819	0.00964898	0	0	0.0135712	0	0	0	0	0	0	0.0166691	0	0.0170686	0.00776334	0.0417939	0.01468	0	0.00720294	0.0168798	0.0063449	0.0149322	0.0139407	0	0
RNU1-97P	0	0	0	0	0	0	0	0	0	0	0	0	0	0	0	0	0	0	0	0	0	0	0	0	0
OR10AG1	0	0	0	0	0	0	0	0	0	0	0	0	0	0	0	0	0	0	0	0	0	0	0	0	0
AC099542.2	0	0	0	0	0	0	0	0	0	0	0	0	0.0932637	0	0	0	0	0	0	0	0	0	0	0	0
LINC01782	0	0.0131462	0	0	0	0	0	0	0	0	0	0.0113554	0	0	0	0	0	0	0	0	0	0	0	0	0
BX284668.1	0	0	0	0	0	0	0	0	0	0	0	0	0	0	0	0	0	0	0	0	0	0	0	0	0
LARP1B	1.93191	1.76754	1.54521	1.86759	1.49834	2.29741	1.8913	1.96705	2.25229	1.86096	1.89139	1.64882	2.31125	2.04985	1.74572	1.91635	1.99122	2.34383	1.57589	2.0462	1.63263	2.12636	2.20819	1.6176	1.87753
OR52B2	0	0	0	0	0	0	0	0	0	0	0	0	0.0238994	0	0	0	0	0	0	0	0	0	0	0	0
MTRNR2L12	0.812352	1.20264	0.591459	0.356761	1.87089	0.922984	1.12358	3.39151	0.79918	0.706675	0.936288	0.314789	0.294994	0.741369	1.53938	1.26282	0.803958	0.678409	0.258448	1.14757	0.491267	1.43815	1.81653	0.778892	0.823023
AC112492.2	0	0	0	0	0	0	0	0	0	0	0	0	0	0	0	0	0	0	0	0	0	0	0	0	0
AC073263.3	0	0	0	0	0	0	0	0	0	0	0	0	0	0	0.0179244	0	0	0.0360622	0	0	0	0	0	0	0.0402495
TAS2R1	0	0	0	0	0	0	0	0	0	0	0	0	0.0149319	0	0	0	0	0	0	0	0.00727809	0	0	0	0
SNHG32	39.6009	38.5158	43.8819	26.2949	33.0197	52.5546	40.9993	37.8801	39.0687	60.5795	42.8002	46.0393	36.7553	40.4966	41.6117	39.558	39.8836	33.3638	39.6776	33.8103	34.6789	37.7109	35.2376	49.9319	37.3719
KDR	6.25825	23.1214	34.7973	7.16266	6.48594	20.0778	27.8139	18.2365	18.6363	11.9538	18.3002	6.14106	29.8951	20.9122	11.7107	21.5417	20.5273	12.3044	11.335	10.1936	17.7283	23.3422	10.8587	19.9198	23.9735
LINC00244	0	0.0623642	0.0698026	0	0.0877143	0.0544642	0	0	0.0471587	0.0431893	0.0552493	0	0	0.110319	0.0250884	0.0675315	0	0.151426	0	0	0	0.0482556	0.090103	0.0416526	0.0563361
PIRT	0	0.0301018	0.00561536	0	0.0141126	0.00876288	0	0.00864608	0.0151749	0.0277953	0	0.00866703	0.0270734	0.00887477	0	0.0217306	0.0152657	0	0	0	0.00329902	0.00776396	0	0	0
SYNGAP1	1.08286	2.85747	1.64872	0.996199	1.27288	2.62748	1.60375	2.00272	1.83895	1.04418	1.45579	1.48542	2.04818	2.48281	1.66873	2.42648	3.98795	1.42279	1.31746	1.73515	1.83787	1.2043	1.6338	1.072	1.9332
RAB24	3.20342	3.55449	4.569	2.0313	3.42402	3.73477	2.52988	2.56833	1.53991	2.69238	2.39453	6.36442	4.38324	4.0117	3.46311	5.59308	2.59125	1.99283	2.77089	3.25483	2.72689	2.59279	3.81149	3.94433	2.85972
AHCYP7	0	0	0	0	0	0	0	0	0	0	0	0	0	0	0	0	0	0	0	0	0	0	0	0	0
AP000350.1	0.0271492	0.0359297	0	0	0	0.0627567	0.0598777	0	0	0	0.0636613	0	0	0	0.0289082	0	0.0546637	0.116321	0.0804644	0.12571	0.118132	0.0556028	0	0.0479944	0
RN7SKP297	0	0	0.0758671	0	0	0	0	0.116814	0	0	0	0	0	0	0	0	0	0	0	0	0	0	0	0	0
AC245884.9	0.0299034	0	0	0	0	0	0	0	0	0	0	0.205102	0	0	0	0.342831	0	0	0.0295425	0	0.0260233	0	0	0.0528634	0.0714991
TIMM10B	14.2819	14.1615	13.9792	11.3835	11.705	13.9102	14.4243	11.9374	15.8943	17.4469	14.2332	13.606	12.3383	12.987	13.4726	12.2108	13.5795	14.7127	10.3182	13.888	11.9575	13.5598	12.3507	14.3324	13.2526
RPL32P24	0	0	0	0	0	0	0	0	0	0	0	0	0	0	0	0	0	0	0	0	0	0	0	0	0
NBEAL2	4.65559	10.0138	12.1691	9.49993	8.8766	15.2295	8.18191	10.9872	8.21703	4.64035	9.18525	9.43661	13.3389	18.4784	16.2312	13.9549	12.8035	8.59325	14.487	12.059	13.5703	9.4716	9.00583	9.18711	13.3226
IMPDH1P7	0	0	0	0	0.0357982	0	0	0.0219318	0	0	0	0.021985	0	0	0	0	0	0	0	0.0222629	0	0	0.0183865	0	0
SV2A	0.431145	1.55722	1.64096	0.607703	0.378968	0.96893	1.29427	0.901386	0.803008	0.378686	0.449324	0.698214	1.76406	0.469623	0.334746	2.09387	0.753553	0.602921	0.680323	0.277271	0.844204	0.686782	0.303416	1.30735	0.866215
YBX2	0.0344038	0.0745048	0.0602271	0.0371433	0.0291083	0.0578373	0.0551839	0.0427998	0.0187797	0.0229321	0.0220016	0.0643553	0.0335047	0.0366099	0.0599448	0.134464	0.226704	0.0335008	0.0278088	0.028964	0.0108872	0.0256221	0	0.0221161	0.0149563
AC027237.1	0	0.0291826	0	0	0	0.0509719	0	0	0	0	0.103413	0.0504144	0	0.0516227	0	0	0	0	0	0	0	0	0	0	0
AC090503.2	0	0	0	0	0	0	0	0	0	0	0	0	0	0	0	0	0	0	0	0	0	0	0	0	0
DRD5P2	0	0	0	0	0	0	0	0	0	0	0	0	0	0	0	0	0	0	0	0	0	0	0	0	0
ITGB3BP	1.47899	1.20801	1.16006	0.768388	1.03913	1.48004	0.986167	0.94136	1.51982	2.26486	1.8426	1.63323	1.26599	1.75289	1.96078	1.97922	1.59816	1.98378	1.11612	1.67225	0.845011	0.861573	0.930839	1.48268	1.41071
AC136443.5	0	0	0	0	0	0	0	0	0	0	0.0915346	0	0.0696957	0	0	0	0	0	0	0	0.033971	0	0	0	0
CASP9	6.54597	3.57696	3.62598	3.74668	5.01564	3.94759	2.76894	3.08222	2.24397	3.13038	3.59954	3.68506	3.75873	3.17016	3.415	4.83971	4.98943	3.27089	4.22736	4.08071	3.40651	3.43021	5.1103	2.0062	3.38196
WBP1LP10	0	0	0	0	0	0	0	0	0	0	0	0	0	0	0	0	0	0	0	0	0	0	0	0	0
AC073578.2	0.0311279	0	0	0	0.0579406	0	0	0	0	0	0	0	0	0	0	0	0.0626748	0	0	0	0.0270889	0	0	0	0
PRDM16-DT	0.582892	1.5121	0.985676	0.286807	0.676912	0.959864	0.654164	1.09413	0.505895	0.36876	0.713643	1.10268	0.603241	1.41893	2.11189	1.10145	0.846468	0.712757	0.644654	1.14051	0.525215	0.734235	0.680551	1.04412	0.869518
MIR4740	1.60482	0.91022	0.679191	0	1.28021	1.05989	1.01127	1.04576	0	0.840478	0.537584	1.57245	0.818648	1.07342	0.976455	1.97128	0.461605	0.982266	1.81194	2.65388	0.399024	3.28674	0.438358	0.810573	0
DDX39A	10.5241	5.19181	6.83064	9.91237	10.2357	7.45112	6.03916	6.56258	4.97614	8.50098	7.40858	10.8609	8.46149	8.05697	5.84328	8.94775	8.58802	5.78539	7.78479	6.65295	7.10294	7.28733	8.68052	7.04153	7.37446
HMGB3P23	0	0	0	0	0	0	0	0	0	0	0	0	0	0	0	0	0	0	0	0	0	0	0	0	0
RBM19	3.21262	4.56526	4.41859	5.00878	4.92487	3.77801	3.65858	4.09541	4.20031	2.23014	4.58292	5.26153	3.91696	4.93009	3.51702	4.8315	5.08132	4.11889	3.97515	4.15159	4.44984	3.31732	3.21851	5.05305	3.90786
AC091180.2	0.0163943	0.0650895	0.0971374	0.053099	0.0915475	0.113689	0.0723154	0.112173	0.196878	0.0601023	0.15377	0.0374817	0.175624	0.15352	0.069826	0.0469885	0.0660184	0.0351207	0.0161964	0	0.0428011	0.0671525	0.0626937	0.0579638	0.235192
AC023050.3	0	0	0	0	0	0	0	0	0	0	0	0	0	0	0	0	0	0	0	0	0	0	0	0.0659768	0
RAP1GDS1	6.86485	5.67025	5.78251	7.41722	8.58974	5.42285	6.27232	6.12188	6.37965	7.33629	6.56251	6.28892	6.48013	7.48696	6.75958	6.29653	5.86555	6.53169	5.76654	6.09102	6.73419	5.59546	6.11495	6.80693	7.17549
LCT-AS1	0	0	0.0574504	0.00837455	0	0	0	0.035383	0.0310508	0.0142186	0	0.0177344	0.0969452	0.0181594	0.0247785	0	0	0.0166173	0.00766328	0	0.0135008	0	0	0.0274254	0
TSPY24P	0	0	0	0	0	0	0	0	0	0	0	0	0	0	0	0	0	0	0	0	0	0	0	0	0
SAMD4B	8.78038	12.3034	10.2684	12.5858	8.55884	12.6261	11.8888	12.3188	10.3118	5.52043	9.7774	9.21747	11.9543	11.9774	9.8093	13.626	12.2179	11.1407	11.6125	12.5173	11.4819	11.2786	11.4038	9.45328	10.8441
TRBV21-1	0.0415039	0.0549271	0.0614785	0.0448087	0.0772542	0	0.0915372	0	0	0.228233	0	0.379556	0.444611	0.29149	0	0	0.167133	0	0.0410029	0	0.25283	0.255006	0	0	0.396943
AC243960.4	0	0	0	0	0	0	0	0	0	0	0	0	0	0	0	0	0	0	0	0	0	0	0	0	0
IGKV2-19	0	0	0	0	0	0	0	0	0	0	0	0	0	0	0	0	0	0	0	0	0	0	0	0	0
AC008171.1	0.0722168	0	0	0	0.134422	0.667731	0	0	0.144541	0	0	0.330214	0	0.169064	0.461375	0.206984	0	0.309414	0.14269	0.167195	0.0628463	0.147903	0	0	0
NPPA	0.335292	0.307199	0.076409	0.0417681	0.216036	0.238475	0.0853257	0.0588242	0.361353	0.0472769	0.181435	0.1769	0.552587	0.15095	0.178508	0.406576	0.233688	0.44202	0.0509608	0.119425	0.0897804	0.105645	0.320549	0.0911894	0.585845
Y_RNA	0	0	0	0	0	0	0	0	0	0	0	0	0	0	0	0	0.309374	0	0	0	0	0	0	0	0
SNORD18	0	0	0	0	0	0	0	0	0	0	0	0	0	0	0.219702	0	0	0	0	0	0	0	0	0	0
NAT14	6.31688	10.7371	7.86345	2.70343	5.8666	8.41224	7.02487	3.97492	2.86009	7.88254	3.47603	7.61797	2.87322	7.94126	8.09842	5.89469	15.4212	4.63477	6.50451	8.45636	6.38051	3.70613	4.14951	6.1029	4.05532
AC136624.2	0	0	0	0	0	0	0	0	0.0509846	0	0	0	0	0	0	0	0	0	0	0	0	0	0	0	0
RNU6-539P	0	0	0.207714	0	0	0	0	0	0.280663	0	0.657627	0	0	0.32828	0.447937	0.803822	0	0	0	0	0.122032	0	0	0.743681	0
COX11P1	0	0	0.102489	0	0.0643939	0	0	0.039451	0.311586	0.0634133	0	0	0	0	0	0	0.0696554	0.111167	0.051266	0	0	0.17713	0	0.0305785	0.0827163
LINC00272	0	0.0516611	0	0	0.0363303	0	0	0.0445156	0.0390652	0.0715542	0.0457673	0	0	0	0.0207827	0	0	0.0418127	0.0385649	0.0903755	0	0	0	0.0345041	0.0466676
ZNF667-AS1	1.0348	2.77581	2.86518	0.915237	1.03715	1.88599	1.96625	2.08778	2.66061	1.62688	1.67052	1.17381	2.31653	2.38526	1.31373	2.89744	2.76467	1.60291	1.95811	1.67701	2.00194	1.86662	1.28608	1.97707	2.36
AC023983.1	0	0	0.26413	0.0275016	0.237076	0.117766	0.224726	0.116196	0.0509846	0.14008	0.0597316	0	0.136441	0.0596347	0.162743	0.146021	0.102579	0.327422	0.0754975	0.0589752	0.088672	0.104341	0.0487065	0.0900636	0.0609066
AC009107.1	0	0	0	0	0.081468	0	0	0	0	0	0	0	0	0	0	0	0.0881246	0	0	0	0	0	0	0	0
RILPL2	12.7617	9.94172	12.1657	9.08283	10.0472	9.45436	8.93764	9.19961	7.95554	8.94574	9.03362	9.71123	11.5101	10.0266	10.095	9.20154	9.01652	9.55298	8.28119	9.20238	9.21049	11.1415	9.6957	10.4485	9.98737
RPS18P1	0.0630714	0.125205	0.140139	0.0340468	0.293498	0.0728964	0	0.0719248	0.0631185	0	0	0	0.563044	0.147654	0.503685	0	0	0	0.0623102	0.0730108	0.0548876	0.129173	0.0602982	0.055749	0.0754018
AL132989.1	1.05316	2.55525	1.70859	1.13702	2.28704	2.20259	1.4932	2.17323	2.35884	0.735419	2.46953	1.71986	4.2979	3.87439	2.5632	4.02469	1.91855	2.30986	1.18909	1.91577	1.02562	1.07846	1.24658	2.12775	2.75793
RNA5SP445	0	0	0	0	0	0	0	0	0	0	0	0	0	0	0	0	0	0	0	0	0	0	0	0	0
TRIM51JP	0	0.0434423	0	0	0	0	0	0	0	0	0	0	0	0.0256158	0	0	0	0.0468809	0.0108099	0	0.00952216	0.0224096	0	0	0
CLK1	14.4266	17.2327	13.7223	7.46192	13.3226	22.9508	5.47141	16.3115	8.54947	7.42531	10.3962	13.2724	28.6106	18.6461	8.46598	24.3577	10.395	17.2003	8.3765	11.1377	11.1932	5.20666	10.1599	13.4728	21.3817
AC090948.1	0.420936	0.452623	0.35073	0.284033	0.489698	1.3379	0.522212	0.600029	0.42125	0.675138	0.80197	1.14282	0.751546	0.739079	0.588274	0.754041	0.847537	1.12719	0.467837	1.21818	0.686844	0.754334	1.15698	1.02318	1.57259
IGHVIII-11-1	0	0	0	0	0	0	0	0	0	0	0	0	0	0	0	0	0	0	0	0	0	0	0	0	0
TRAJ26	0	0	0	0	0	0	0	0	0	0	0	0	0	0	0	0.689947	0	0	0	0	0	0	0	0	0
KIAA2026	2.10367	4.63282	3.7663	2.58973	3.51227	4.32804	4.51513	5.30887	5.53377	2.08328	4.76199	3.17305	5.61925	5.27447	3.51801	5.1211	4.09629	5.27135	2.94737	4.44447	4.34138	3.53998	3.72284	4.16965	5.76148
ATP5MF	48.1487	19.5431	26.3411	21.5772	31.6705	20.164	19.9111	17.6509	16.2268	49.6568	27.4217	35.7212	16.0392	21.4024	28.1016	20.6711	24.7733	22.2098	25.8599	24.1495	18.5804	20.999	25.9171	27.1043	23.7564
PRELID3BP7	0	0	0.0912346	0	0.0573229	0.142373	0	0	0	0	0.216638	0.281632	0	0.216287	0	0.0882662	0	0	0	0.0712984	0	0	0	0.0544415	0
BCL2L1	43.0555	35.5818	37.1854	60.0822	36.5301	54.1701	50.5219	29.7607	40.2919	43.2836	32.948	28.4478	24.5424	37.2717	32.313	25.9948	46.8685	45.7211	46.7123	42.9035	48.6082	51.8778	72.3664	49.4866	34.1485
AC093063.1	0.0397888	0	0.058938	0	0.148124	0.091974	0	0.181496	0.0796371	0.145868	0	0.181936	0.0710397	0.372594	0.0847337	0	0.160227	0.170476	0	0.0921183	0.0692521	0	0	0	0.19027
HSP90AB7P	0	0.00778917	0	0.00635428	0	0	0.0129808	0.0134236	0	0	0	0	0	0.0137787	0	0.0168691	0.0118505	0	0	0	0.00512195	0	0	0	0
LINC02178	0	0	0.05034	0	0	0	0	0	0	0	0	0	0	0	0	0	0	0	0	0	0	0	0	0	0
AC000036.1	0	0.0470803	0.0105392	0.00768148	0.0662178	0.0657863	0.0156921	0.0324547	0.0569621	0.0260838	0.0667346	0	0.076219	0.0999395	0.0454557	0.122355	0.0143257	0.0457262	0.00702908	0	0.0185753	0.0582871	0.0680211	0.0125779	0.0170118
AL161631.1	0	0	0	0	0	0	0	0	0	0	0	0	0	0	0	0	0	0	0	0	0	0	0	0	0
AP001360.1	0	0	0	0	0	0	0	0	0	0.0471087	0	0	0	0	0	0	0	0	0	0	0	0	0	0	0
ASH2LP3	0	0.0116411	0.0130295	0	0	0.0203329	0	0	0	0	0	0	0.0157049	0	0.0187322	0	0	0	0	0	0	0	0	0	0.0841268
BX005195.1	0	0	0	0	0	0	0	0	0	0	0	0	0	0	0	0	0	0	0	0	0	0	0	0	0
ACER3	10.0686	5.19867	5.21811	9.01211	14.9358	5.1729	5.05634	5.34198	6.56788	3.98286	8.52111	7.37329	7.10513	7.01731	6.63297	7.55656	3.68251	5.39513	5.26341	5.39095	5.85731	5.05275	6.73567	6.44224	6.30383
RPLP0P7	0	0.0286576	0	0	0	0	0	0	0	0	0	0	0	0	0	0	0	0	0	0	0	0.0443489	0	0	0
AC010729.2	0	0	0	0	0	0	0.0265679	0	0	0	0	0	0	0	0	0	0.0242545	0	0	0	0	0	0	0	0
MEIS3P1	4.17621	6.54446	6.1191	5.50164	2.27311	4.80934	8.44588	7.22101	6.91023	5.96933	5.05542	3.75713	2.36878	4.4472	3.83677	5.09898	5.67659	5.45834	3.53002	5.02631	8.16083	6.7313	4.20879	5.19723	5.15487
RNVU1-33	0	0	0	0	0	0	0	0	0	0	0	0	0	0.198899	0	0	0	0.182008	0	0	0	0	0	0	0.203141
ACTR5	3.00692	3.13733	2.98606	2.55331	3.06053	2.74642	2.60801	2.97951	2.45692	3.21004	2.7596	3.54031	2.79489	3.5197	2.45827	3.06643	3.82079	2.93129	2.52559	2.84198	2.76377	2.23729	2.61631	2.25965	3.43321
FAAP100	5.452	4.9768	5.6703	6.48027	6.51775	5.81178	5.37857	5.61742	4.13053	3.48616	4.66204	6.84605	4.95615	6.63121	5.09862	8.3505	6.14321	4.47881	7.51296	5.61479	5.63198	4.48075	5.53466	5.75137	4.59895
GOT2P3	0	0.079248	0.0532202	0.0258597	0.0445845	0.0276837	0.0264137	0.0819442	0.0239704	0.241481	0.0280827	0	0.0641478	0	0.0510089	0.137303	0.120568	0	0.0473268	0.0831814	0	0.0490559	0.0457986	0.12703	0.0286352
LINC00365	0.30833	0.369796	0.28545	0.057214	0.125544	0.501133	0.297511	0.40655	0.472484	0.883091	0.101671	0.0660869	0.309655	0.484974	0.384736	0.400436	0.59171	0.350903	0.180862	0.992684	0.209627	0.720277	0.22108	0.204401	0.506837
RNF19BPX	0	0	0	0	0	0	0	0	0	0	0	0	0	0	0	0	0	0	0	0	0	0	0	0	0
AGTRAP	33.8336	19.4286	23.4329	22.2855	28.8056	17.8656	15.5677	13.0143	14.1395	25.029	18.1787	22.3217	16.4044	18.5797	20.2171	16.3037	22.4886	14.5494	19.4903	20.5852	19.4036	16.7037	16.1049	21.0975	17.2883
MMP7	6.71495	6.53337	3.22345	14.9289	4.74499	3.88049	8.37855	2.94957	15.7546	7.82969	8.26648	2.88564	4.56247	23.4492	8.38804	8.16175	60.9414	9.98968	15.5098	5.95941	6.80136	2.72504	20.1983	11.519	10.5698
AC034268.1	0	0	0	0	0	0	0	0	0	0	0	0	0	0	0	0	0	0	0	0	0	0	0	0	0
SPINT1	29.0253	42.2497	47.1924	39.9521	48.6911	45.1972	52.0723	40.605	36.368	31.5877	39.5857	41.4585	25.205	49.1251	69.3148	41.8526	49.5085	42.2365	47.0209	37.5268	42.2855	52.0877	53.5334	49.3648	36.7668
AC061975.2	0	0	0	0	0	0	0	0	0	0	0	0	0	0	0	0	0	0	0	0	0	0	0	0	0
LINC01639	0	0	0	0	0	0	0	0	0	0	0	0	0	0	0	0	0	0	0	0.0351619	0	0	0	0	0
TSPY11P	0	0	0	0	0	0	0	0	0	0	0	0	0	0	0	0	0	0	0	0	0	0	0	0	0
LINC02515	0	0.0713232	0	0	0	0	0.118862	0	0	0	0	0	0.0481108	0	0	0	0	0	0	0	0.0234501	0	0	0	0.0644292
AC074029.4	0.0388471	0.0822576	0.0115086	0	0.0433853	0.0718377	0.034271	0	0.0311009	0.0142416	0.0364366	0	0.0277433	0.0545662	0.0330913	0.0445367	0.0938605	0.0166441	0.0460539	0.0539628	0.0338065	0.0318243	0	0	0.0371534
RN7SL689P	1.11851	2.44564	1.58478	2.25763	2.08196	2.58549	3.43218	3.66017	3.21203	2.67425	2.50873	1.00065	2.17066	1.48002	1.91592	1.81198	2.05624	3.12539	1.48936	2.47696	3.2587	2.29076	1.48776	2.40716	1.39531
TRPC2	0.55347	0.292989	0.222996	0.267698	1.00549	0.399165	0.126951	0.171676	0.159518	0.154208	0.155738	0.657998	0.229257	0.38353	0.169727	0.431481	0.0713209	0.265591	0.297454	0.112762	0.296699	0.299253	0.304781	0.250477	0.370537
BIN2P1	0.0188802	0.0249864	0.0139833	0.0407671	0.140572	0.0436426	0	0.0861217	0.0188943	0.017304	0.0442716	0.0215826	0.033709	0.0883997	0.0201035	0.0541135	0.0190073	0	0.0373046	0	0.0492912	0	0.01805	0.066753	0.112856
GFOD1-AS1	0	0.0575742	0.193324	0	0.0809773	0.100562	0.0959486	0.0992216	0.261219	0.159488	0	0.0994621	0.233019	0.101846	0.0926456	0.374068	0	0.0931969	0.257874	0.10072	0.113578	0.0890985	0.0831824	0.0769067	0.208036
AC092924.1	0	0	0	0	0	0	0	0	0	0	0	0.0678058	0	0	0	0	0	0.0635346	0	0	0	0	0	0	0
H1-4	0.131303	0	0.0324159	0.0236264	0.162936	0	0.048265	0	0.219002	0	0.0513148	0.0500324	0	0.0512316	0	0	0.176249	0.0468809	0.0216197	0.0506651	0.057133	0.224096	0.0418433	0.0386864	0.0523243
CDY23P	0	0	0	0	0	0	0	0	0	0	0	0	0	0	0	0	0	0	0	0	0	0	0	0	0
NSUN4	3.19466	2.9322	2.53662	2.57251	2.70495	3.00432	2.67088	2.96427	3.61183	2.61374	2.88764	2.80378	3.53252	3.00275	2.72968	3.29982	2.50356	3.28487	2.841	3.17093	2.94787	2.67232	3.20258	3.00619	3.07087
KRTAP23-1	0	0	0	0	0	0	0	0	0	0	0	0	0	0	0	0	0	0	0	0	0	0	0	0	0
RPL23AP88	0	0.0421027	0	0	0	0.0735387	0.14033	0	0.0636746	0.0583151	0.149197	0.0727344	0.0568005	0	0.135499	0.0911825	0.128111	0.0681528	0.0628591	0.147308	0.0553712	0	0.121659	0.0562402	0.0760662
AL162231.2	1.9113	3.90916	2.92767	1.03174	0.768127	1.40575	2.44301	2.37774	3.12992	2.6276	3.20853	1.98625	2.75324	3.25417	3.16834	3.5483	3.32356	3.21046	1.78095	2.86619	2.04132	1.91274	1.41197	2.18855	3.01199
AL731568.1	0.166398	0.0440429	0.246481	0.179648	0.185837	0.230783	0	0.0759022	0	0.183007	0.0780364	0.152172	0.118836	0.15582	0.177179	0.190769	0.201022	0.142587	0.0328779	0.231145	0.115846	0.136317	0.190898	0.117664	0.238715
HSFY6P	0	0	0	0	0	0	0	0	0	0	0	0	0	0	0	0	0	0	0	0	0	0	0	0	0
TMEM182	0.518054	0.803135	0.477967	0.332387	0.523473	0.485847	0.652899	0.540136	0.622129	1.01472	0.756628	0.751255	0.523254	0.596005	0.674553	0.576959	0.756979	0.621491	0.412366	0.479755	0.486901	0.394086	0.486785	0.476226	0.629951
STARD5	0.428356	0.307571	0.246379	0.241072	0.555586	0.268609	0.281413	0.348176	0.259942	0.246416	0.197682	0.34381	0.321376	0.314712	0.245038	0.293872	0.536755	0.195244	0.236354	0.269031	0.309324	0.214657	0.25704	0.25376	0.277841
CAVIN2	62.7966	122.283	112.068	59.8576	37.2835	197.621	111.971	149.619	273.621	114.091	102.621	43.5854	174.339	104.758	85.6737	140.203	50.2908	231.711	89.1759	87.196	175.977	180.7	143.702	140.017	149.601
AC241929.1	0	0	0	0	0	0	0	0	0	0	0	0	0	0	0	0	0	0	0	0	0	0	0	0	0
PMVK	28.3451	31.3898	42.8225	28.0438	27.9136	35.9166	37.3798	27.0996	24.8656	43.2702	29.5814	44.9917	26.5328	33.628	40.142	32.0502	36.6695	37.1538	33.6771	43.2094	25.5313	34.4107	42.1584	34.31	31.5393
UNC50	17.3191	14.8803	16.2522	11.5237	14.4308	14.9865	12.1134	14.2402	12.9115	24.6349	13.7749	15.3557	14.6052	15.7844	15.1102	15.4078	12.5844	15.8592	11.6136	14.7701	11.7576	12.071	12.7185	14.3809	15.5016
AC010547.3	0	0	0	0	0.061101	0	0	0	0	0	0.153945	0	0	0	0	0	0.0660934	0.0703213	0.0324296	0	0	0	0.0627649	0	0
LINC00629	0	0	0	0	0	0.0734578	0	0	0.0636046	0	0.0372583	0	0.028369	0.0743958	0	0.0455411	0	0.0680778	0.0470925	0	0.0276551	0	0	0	0.0379912
RASL12	6.92271	16.2563	19.0581	5.9324	7.6566	11.9868	10.6069	20.3739	9.57419	13.7478	7.7236	9.75793	15.6547	15.1567	8.57326	14.8922	11.1156	8.77887	5.63733	8.67598	9.62207	13.3018	5.76577	10.5249	11.7332
AC005845.1	0.0221185	0.029272	0	0.0955186	0.247024	0.204512	0.146347	0	0.0885399	0	0.10373	0.151706	0.276435	0.155342	0.0235516	0.12679	0	0.0473834	0.131109	0.102416	0.134739	0.0905993	0.126875	0.117303	0.158656
NAA50	16.8401	13.0084	12.6419	18.4936	13.5467	14.1462	15.9473	15.6058	15.5726	12.7521	13.6082	13.3194	14.9211	15.8872	13.5942	13.9447	13.2844	14.9947	12.1806	13.1501	14.614	14.4272	15.0913	13.0998	17.1812
TMEM131	4.29686	7.2587	5.13732	4.50209	5.31892	5.85711	6.13057	5.61668	6.27812	2.69542	5.62072	4.83432	5.44942	6.62196	5.0798	6.20395	7.8005	5.70455	4.66257	5.42079	5.70238	3.96839	4.91292	4.62682	6.02916
AC017083.2	0	0	0	0	0	0	0	0	0	0	0	0	0	0	0	0	0	0	0	0	0	0	0	0	0
TFIP11	4.9473	5.46785	5.69497	6.39112	5.12367	5.77939	5.16266	5.5145	5.5147	3.73554	4.67894	4.90826	5.62143	5.6728	4.90855	5.80287	5.9703	5.56102	4.64347	5.66543	5.75281	4.70701	4.99394	4.63127	5.39991
PGM5	2.53624	9.66542	6.68398	2.84318	3.90632	5.22424	7.03931	6.68058	5.50838	4.21048	3.44789	2.4457	6.11869	4.3302	3.99701	3.27785	6.41069	3.97913	2.82076	3.49429	6.37095	3.65676	5.292	2.00111	4.25049
STYXL2	0.328868	1.14137	0.0795335	0.387662	1.0369	0.279256	0.473679	0.198996	0.134332	0.067664	0.196723	0.820932	0.059915	0.0942738	0.768244	0.201983	0.168919	0.539173	0.553654	0.271924	0.219027	0.0962197	0.757146	0.059324	0.0802371
PALD1	2.84745	8.56486	12.1838	9.69838	5.4123	14.1096	14.9519	9.37262	10.6494	3.62688	7.19737	5.19788	9.19402	9.96199	3.05558	15.6863	4.48188	12.0641	11.8319	5.16817	15.1162	7.82541	6.28724	12.5395	10.6976
AC112220.1	0	0	0	0	0.227193	0	0	0	0	0	0	0	0	0.0952475	0	0	0.0819186	0	0	0	0	0	0	0	0
ANKRD18B	0.019728	0.124015	0.0255697	0.00266235	0.0275408	0.0627031	0.0326327	0.00562431	0.00987136	0.0271215	0.0289122	0	0.0132085	0.080823	0.0157547	0.0212038	0.362459	0.0316968	0.00487247	0.114185	0.0214602	0	0.0141454	0.00871881	0
CHFR	1.97672	1.44082	1.46153	2.40998	2.56962	1.58287	1.27963	1.48869	1.27941	0.806912	1.54439	1.88562	1.78722	1.80841	1.24456	2.04966	1.40762	1.31881	1.54379	1.31202	1.78701	1.26081	1.52055	1.66821	1.66551
PRR23D3P	0	0	0	0	0	0	0	0	0	0	0	0	0	0	0	0	0	0	0	0	0	0	0	0	0
C6orf47-AS1	0	0	0	0	0	0	0	0	0	0	0	0	0	0	0	0	0	0	0	0	0	0	0	0	0
MIR5009	0	0.191146	0	0	0	0	0.637099	0	0	0	0.338678	0	0	1.01439	0.153792	0	0	0	0	0	0	0	0	0	0
CD72	1.27115	0.620971	0.985689	1.47368	1.46888	0.946577	0.583286	1.08962	0.503718	1.32141	1.11026	1.92121	1.51556	1.70762	1.75775	1.83388	0.695679	0.895527	1.81629	0.582663	1.26583	0.864881	1.09292	1.12357	2.69255
SLC20A2	7.88175	9.87824	7.48051	8.58917	6.70391	10.1703	11.9774	8.61114	10.6257	6.00383	8.15969	6.3845	7.14095	7.10269	6.33137	8.53993	8.03113	10.306	10.1286	9.39573	10.0198	8.71252	7.40212	8.0317	6.73936
SDHDP4	0	0	0	0	0	0	0	0	0.0609879	0	0	0	0	0.0713352	0	0	0	0	0	0	0	0	0	0	0
AC107952.2	0.564658	1.21925	1.84891	0.417108	0.663814	2.1296	0.589906	1.0845	0.713785	0.817132	0.627181	0.815343	1.48569	1.39148	1.96195	2.12947	0.478701	1.52797	0.968884	2.54576	0.620704	1.52164	1.70473	0.577908	0.92375
CTSC	56.9109	25.1698	37.3247	38.6306	51.2054	20.001	29.3837	23.4263	26.3873	41.2228	35.6559	52.9857	30.3348	30.2394	48.0766	39.7766	14.4629	29.8225	43.5442	26.3623	30.3044	25.7112	35.7509	32.2444	37.0679
HLA-DOA	29.5059	24.9033	32.2357	45.6414	51.5576	21.9276	35.3247	31.8003	33.5486	32.137	44.462	27.0459	40.4744	54.9248	34.078	23.3915	25.9715	39.7024	29.3703	21.9703	40.7843	30.8489	33.1096	30.0707	56.0619
HNRNPA1P1	0	0	0	0.0330369	0	0	0	0	0.0612464	0.0841369	0	0	0	0	0	0.0438526	0	0.0327769	0	0	0.0266298	0.0313355	0.0292548	0	0
CFHR1	0.0131482	0.00870033	0	0	0	0.0303929	0.0144993	0	0	0.0361517	0.0308309	0.0150302	0	0.0153905	0.0140002	0.0565273	0.0661837	0	0.0194843	0.0304405	0.0057211	0.107713	0.0251403	0.0348653	0.0157187
AP003040.1	0	0.0373332	0	0	0.0525087	0	0	0.0321695	0.0282307	0	0.033074	0	0	0	0.0150187	0	0	0	0	0	0	0	0	0	0
TMEM50A	42.0086	34.0139	42.5883	34.5021	41.5566	36.2651	41.6823	38.2934	41.8958	49.0138	40.0057	33.4378	36.4578	41.8149	41.8124	32.6076	37.0464	36.3402	35.7521	39.2246	36.4398	40.6322	36.3308	38.4718	44.4993
UBBP1	0.580177	0.484937	0.361852	2.7033	0.90941	0.705847	0.740812	0.417863	1.22234	0.559727	0.0716021	0.0698127	0.163557	0.071486	0.455197	0.437599	0.430376	0.327076	0.271504	0.494868	1.93986	0.562846	0.58386	0.161943	0.146021
ZNF487	2.27274	1.79776	0.821212	0.507663	0.788812	2.13363	1.06909	0.893712	0.88886	1.942	1.04816	0.477802	1.43033	1.24352	1.19918	1.28117	2.35524	1.20632	0.929092	1.47169	0.99776	1.54561	1.20434	0.569567	1.3672
AL161734.1	0	0	0	0	0	0	0	0	0	0	0	0	0	0	0	0	0	0	0	0	0	0	0	0	0
PRR13P3	0	0.203347	0	0	0	0	0	0	0	0.0704124	0	0	0	0	0.0409021	0.110098	0.0773434	0	0	0.0889333	0	0	0	0	0.0918459
TCERG1P1	0	0.0353974	0	0	0	0	0	0	0	0	0	0	0	0	0	0	0.0538539	0	0	0	0	0	0	0	0
AL358335.3	0	0	0	0	0	0	0	0	0	0	0	0	0	0	0	0	0	0	0	0	0	0	0	0	0
RNU6-561P	0	0	0	0	0	0	0	0	0	0	0	0	0	0	0	0	0	0	0	0	0	0	0	0	0
RN7SKP148	0	0	0	0	0	0	0	0	0	0	0	0	0	0	0	0	0	0	0	0	0	0	0	0	0
AC090607.5	0	0	0	0	0	0	0	0	0	0	0	0	0	0	0	0	0	0	0	0	0	0	0	0	0
AC010723.1	0	0	0	0	0	0	0	0	0	0	0	0	0	0	0	0	0	0	0	0	0	0	0	0	0
FURIN	43.605	36.0218	46.1692	70.0714	35.7948	42.4676	42.1566	40.8774	39.2964	20.1083	34.4409	35.1725	36.1722	33.298	31.835	52.9368	24.1974	38.4477	60.2027	45.8442	48.5809	45.9226	40.6188	48.5279	35.4982
HMGB1P19	0	0	0	0	0	0	0	0	0	0	0	0.0572295	0	0	0	0	0	0	0	0	0	0	0	0.0442514	0
TTTY7B	0	0	0	0	0	0	0	0	0	0	0	0	0	0	0	0	0	0	0	0	0	0	0	0	0
ANXA8	0.507193	0.304754	1.1917	0.151056	0.596829	2.95796	4.14018	0.345704	1.88443	1.95023	0.334919	0.573126	1.19699	1.25561	2.86167	1.48711	12.0022	0.387157	1.64432	1.74112	1.54484	0.316403	0.718978	2.57649	0.243934
MDP1	2.89675	1.69393	1.9758	1.36733	1.42949	1.71293	1.1589	1.22916	1.3753	2.74136	1.70603	2.12544	1.73199	1.23013	1.47766	1.58327	1.92608	1.4143	1.71707	1.71562	1.1725	0.9106	1.28809	1.90545	1.15973
MIR4297	0	0	0	0.205176	0	0	0	0	0	0	0	0.434492	0.678616	0	0	0	0	0	0	0	0	0	0	0.335961	0.454395
RN7SKP243	0	0	0.0692379	0.0504641	0	0	0	0	0	0	0.109605	0	0	0.109427	0.149312	0.13397	0	0	0	0	0	0	0	0	0.223521
AC008446.1	0	0	0	0	0	0	0	0	0	0	0	0	0	0	0	0	0	0	0	0	0	0	0	0	0
SEPTIN7	12.2014	18.3794	17.7889	10.3512	12.4225	17.577	18.5684	16.9779	21.4503	21.4964	15.8499	12.6376	19.7658	17.9624	14.4455	15.7143	18.169	15.6585	13.2988	13.2457	15.9878	16.7801	12.8976	14.9304	20.1233
SNORD116-1	0	0	0	0	0	0.351438	0	0	0.304298	0	0.356503	0	0	0	0.323772	0	0.306117	0	0	0	0.132308	0	0.290701	0	0
SLX1B	0.00586651	0	0	0	0.043679	0	0	0	0	0	0	0.0134124	0	0.0137339	0	0	0.011812	0.0125676	0	0	0.0102106	0	0	0.0414834	0
MIR551A	0	0	0	0.162431	0.280046	0	0	0	0	0	0	0	0	0	0	0	0	0	0	0	0	0	0.287673	0	0
AC134312.5	0.00958418	0.0507356	0.0283935	0.031042	0	0.066463	0.0845519	0.021859	0.057548	0	0.0224737	0.043824	0.0171118	0.0897488	0.0714361	0.0549394	0.0385947	0.102659	0.113622	0.0221891	0.0250217	0	0	0.0677718	0.0687473
SNORD68	0	0	0	0	0	0	0	0	0	0	0	0	0	0	0	0	0	0	0	0	0	0	0	0	0
TAS2R46	0	0.0616601	0	0	0.028908	0	0	0.035421	0	0.0284678	0	0	0.0554568	0	0.0165367	0	0.03127	0	0	0	0.0270307	0	0.0296952	0	0.0371334
UBAP2	2.85549	3.72323	4.04445	3.98423	4.32804	4.20868	4.73835	4.73872	4.37353	2.36037	3.92499	3.41033	3.11721	4.53937	3.59359	3.60498	4.56942	4.75685	4.15497	4.44824	3.63635	3.72892	3.57752	4.23067	3.3032
AL008723.2	0.0965035	0.127715	0.0952985	0.0347292	0.0598763	0.148715	0.0709464	0.0733665	0.128767	0.0589645	0.0754294	0.0735443	0	0.301228	0.0685041	0	0.0647686	0.206735	0.0635591	0.0744742	0.0279939	0	0.0615068	0.284332	0.153826
ACOT2	11.9265	6.30231	8.77059	14.9288	13.5714	5.42723	6.60261	5.60268	6.78916	12.0814	8.15205	7.21696	6.08855	8.42143	6.70308	9.67022	4.67874	5.70211	11.6156	8.55187	9.56482	9.85199	8.33229	7.03146	10.073
RNU6-465P	0	0	0	0	0	0	0	0	0	0	0	0	0	0	0	0	0	0	0	0	0	0	0	0	0
AC105036.3	0.435279	0.122194	0.332152	0.113924	0.098208	0.12196	0.203639	0.300836	0.264003	0.217603	0.185577	0.301565	0.423903	0.277914	0.0702245	0.378053	0.106232	0.169542	0.156373	0.305378	0.218097	0.1891	0.0504412	0.186543	0.220766
AC020914.2	0	0	0	0	0	0	0	0	0	0	0	0	0	0	0	0	0	0	0	0	0.0413462	0	0	0	0
AL357632.1	0.0449249	0	0	0	0.0836219	0	0	0	0.0449584	0	0	0	0.0401048	0	0	0	0.180909	0	0	0	0.0195478	0.0460042	0.128849	0	0
OR7D1P	0	0	0	0	0	0	0	0	0	0	0	0	0	0	0	0	0	0	0.0152937	0	0	0	0.0295997	0	0
MIR1256	0	0	0	0	0	0.280559	0	0	0	0	0	0	0	0	0	0	0	0	0	0	0	0	0	0	0
AC093824.1	0	0	0	0	0	0	0	0	0	0	0	0	0	0	0	0	0	0	0	0	0	0	0	0	0
AC132825.2	0	0	0	0	0	0	0	0	0	0	0	0	0	0	0.0305142	0	0	0	0	0	0	0	0	0	0
AL158825.3	0	0	0	0	0	0	0	0	0.172073	0	0	0	0	0	0	0	0	0	0.0849347	0	0	0	0	0	0
VDAC2P5	0.672165	2.60358	2.20988	0.707987	1.86147	3.94121	2.42257	1.49564	2.2641	5.34911	0.461309	0.262372	2.51727	2.76337	1.51871	2.25545	1.32037	0.561932	1.74921	2.69485	1.61217	2.88756	3.13468	1.82586	1.45035
CES4A	1.75716	3.45296	0.616201	0.822786	2.14952	1.57702	0.623887	0.523725	0.759342	1.87278	1.0769	1.78042	0.873445	1.09074	1.02764	1.71692	3.90652	1.81085	0.920582	1.5949	1.15266	0.695214	1.15175	1.01779	1.06626
SNRPEP5	0	0	0	0	0	0	0.114586	0	0	0.190468	0.121827	0.118782	0	0	0	0	0	0	0	0.120284	0.0452131	0	0.0993402	0.0918455	0
RPS15AP9	0	0	0	0	0	0	0	0	0	0	0	0	0	0	0	0	0	0	0	0	0	0	0	0	0
AL050335.1	0	0	0	0	0.0309372	0	0	0	0	0.0304661	0	0	0	0	0.0176975	0	0	0	0	0	0	0	0	0	0
IQCN	1.07292	4.11359	1.11951	0.592802	0.698984	9.73076	0.66118	5.94129	1.85058	1.07879	5.70876	0.710642	13.3698	4.07055	8.64385	6.15028	1.48678	9.86987	1.32184	3.17074	1.62024	7.04456	2.04243	1.15197	5.37213
UBE2B	28.1011	19.556	20.9394	16.6642	17.0897	24.378	18.72	19.829	20.0627	30.8594	19.0899	17.9305	26.5553	21.422	24.9497	23.145	15.95	22.7336	18.1712	20.2198	17.2135	23.163	22.4726	18.0772	25.9609
CPXM2	2.18776	9.88579	2.93685	4.59234	1.25044	3.53173	8.73896	5.87104	5.64601	3.18202	1.59616	3.85329	3.30635	2.35904	0.949527	2.91371	14.0049	3.10114	10.1636	1.2525	6.92745	0.730538	2.9441	1.22437	1.90474
TRAJ1	0.232957	0	0	0	0.86724	0	0	0	0	0	0	1.06521	0.415926	0.545369	0	0	0.46905	0	0	0	0.20273	0	0	0.411823	2.228
PRMT7	2.22041	2.63538	2.47921	1.68827	2.57531	2.19565	1.97704	2.4485	1.85529	2.70125	2.44215	2.63599	2.09397	2.56689	2.87973	3.08135	3.01019	1.99886	2.62207	2.60568	1.96552	1.72017	1.98554	1.91673	2.03013
CNIH2	0.802796	1.12711	0.289534	0.120587	0.480776	0.484097	0.277133	0.095529	0.0838326	0.959705	0.245537	0.319202	0.548403	0.473936	0.572352	0.500203	2.15051	0.194412	0.310346	0.85658	0.382727	0.185862	0.387086	0.0863853	0.317132
Z97055.2	0.0510366	0.144735	0.075599	0.0629719	0.0542846	0.185387	0.0482407	0.0997725	0.0875566	0.0668225	0.0854816	0.133352	0.0520695	0.136549	0.147503	0.125382	0.17616	0.0156191	0.0432176	0.0337597	0.063449	0.0447966	0.0697036	0.012889	0.0871632
MT2A	152.85	43.9239	39.4786	526.911	33.0933	269.457	51.8654	117.033	145.832	106.43	65.4412	48.7568	238.062	38.6805	20.1859	98.7278	70.2066	187.149	235.225	42.1655	333.98	412.741	497.056	92.5204	83.5835
SLC22A23	3.04677	8.74529	4.7343	8.13668	2.61351	9.44414	8.72091	11.2175	5.45482	2.9873	4.77681	3.70739	3.0778	6.36129	6.82021	4.86638	12.1384	4.84741	4.24318	11.2252	7.20705	5.08969	10.0311	3.19952	3.94708
PRSS55	0	0	0	0.00497398	0	0	0	0	0	0	0	0	0	0	0	0	0	0	0	0	0	0	0.00880911	0	0
AL136985.1	0	0	0	0	0	0	0	0	0	0	0	0	0	0	0	0.104802	0	0	0	0.0846555	0	0	0	0	0
FTL	20329.2	3212.58	5792.23	9764.62	13893.7	3109.17	4402.15	3519.61	5048.58	7584.11	12241.6	10065.6	5086.55	4555.5	7477.69	6598.13	2616.04	4500.07	9096.42	3936.96	6093.32	8086.81	5713.48	10631.1	5223.53
REG3A	0	0	0	0	0	0	0	0	0	0	0	0	0	0	0	0	0	0	0	0	0	0.0560594	0	0	0
PRKAR2B-AS1	0	0.0261844	0.0195384	0	0.036828	0.06098	0	0.0300836	0	0	0.0309295	0	0	0.0154397	0	0.0189027	0.013279	0.0565139	0.00651554	0.0152689	0.0114788	0.0135072	0.0504412	0.0116589	0.0315379
AC144568.2	0	0	0	0	0	0	0	0	0	0	0	0	0	0	0	0	0	0	0	0	0	0	0	0	0
RNU6-187P	0	0	0	0	0	0	0	0	0	0	0	0	0	0	0	0	0	0	0	0	0	0	0	0	0
AL138847.2	0	0	0	0.00857252	0	0	0.0175123	0	0	0.0145547	0.0186189	0	0	0	0	0	0.0159874	0.0170101	0	0.0183831	0.00690998	0	0.0151823	0	0
AGBL4-AS1	0	0	0	0	0	0	0	0	0	0	0	0	0	0	0	0	0	0	0	0	0	0	0	0	0
FOXP1-IT1	0	0.0216045	0.0120907	0	0.0151932	0	0	0.0186163	0.016337	0.00748095	0.0382795	0.0186614	0.0145733	0.0382174	0.0434563	0.0467893	0.049304	0	0.0120958	0.0094487	0	0	0.00780349	0.00721476	0.0292744
TRIM54	0.240374	0.0207467	0.0387021	0.0846242	0.155626	0.0241581	0	0.0834265	0.0522943	0.0670497	0.0490127	0.0836287	0.0186595	0.0244666	0.0723333	0.0149771	0.0420855	0.0335833	0.056787	0.0725881	0.0272849	0.0535106	0.0999152	0.0369509	0.0624711
AC005377.1	0	0	0	0	0	0	0	0.0722403	0	0	0	0	0	0	0	0.0907825	0.0637744	0	0	0	0	0	0	0	0
AL772337.3	0	0.042289	0.189332	0	0.356873	0.295456	0	0	0.0639564	0	0	0.0730562	0.285259	0	0	0.0915859	0	0.0684544	0	0	0.0278081	0.916216	0	0.282445	0
AL138701.1	0	0	0	0	0	0	0	0	0	0	0	0	0	0	0	0	0	0	0	0	0	0	0	0	0
SELENOTP1	0.0889734	0.196249	0.0878625	0.224135	0.331225	0.274222	0.130821	0.202925	0.23744	0.978545	0.0695437	0.135612	0.105903	0.277724	0.126318	0.255011	0.11943	0	0.0878995	0.343316	0.0774287	0.182222	0.170123	0.209717	0.283647
POTEC	0	0	0.00300569	0	0	0	0	0	0	0	0	0	0	0	0	0	0	0	0	0	0	0	0	0	0
TALDO1	92.572	39.9022	45.11	64.2469	87.6496	39.2417	37.9821	32.5689	38.9901	51.7255	54.3575	65.1197	36.8404	40.7555	46.9666	36.9196	40.2684	39.0757	45.5422	45.4235	41.054	44.1299	39.7017	55.7988	36.9934
OR52B5P	0	0	0	0	0	0	0	0.0346389	0	0	0	0	0.0542322	0.0355551	0.0161716	0	0.122318	0	0	0	0	0	0.0290395	0	0.0363134
HSPD1P3	0	0.0122845	0	0	0	0	0	0	0	0	0	0	0	0	0	0	0	0	0	0	0	0	0	0	0.0221941
TH	0.0089074	0	0.0923599	0.00961666	0.00828999	0.0411798	0.0196453	0.0304732	0.0178281	0	0	0	0.0238551	0.0417057	0.0189691	0.012765	0.0538041	0	0	0.0103111	0.0116274	0.0273642	0.0170315	0	0.0212976
AL356580.1	0	0	0	0	0	0	0	0	0	0	0	0	0	0	0	0	0	0	0	0	0	0	0	0	0
AC022973.5	0.220509	0.229292	0.046662	0.204058	0.527721	0.0728169	0.0347382	0.215539	0.157624	0.0577428	0.369333	0.144041	0.19685	0.184367	0.117398	0.451438	0.09514	0.33742	0.140045	0.218793	0.0822416	0.419355	0	0.250597	0.263619
NPHS1	0.00529157	0.0875372	0.00783825	0.0542727	0.00492479	0.0122318	0.00583531	0.00603436	0.00529553	0.0048498	0	0.0786368	0.00944767	0.0123879	0	0.0151665	0.0319631	0.00566796	0.0104554	0.0122509	0.0437472	0.0054187	0.0151767	0.00467724	0.0379564
OR2AI1P	0	0	0.0229555	0	0	0	0	0	0	0	0	0	0	0	0	0	0	0	0	0	0	0	0	0	0
ZNF696	0.662407	1.59606	1.64245	1.20876	0.837626	1.14007	1.26245	1.18235	1.02317	0.798475	0.751305	1.66259	0.764881	1.88786	1.33782	1.93983	1.29024	0.724947	1.2697	1.67528	1.30016	0.729932	1.02564	1.35557	1.12761
RNU6-400P	0	0	0	0	0	0	0	0	0	0	0	0	0	0	0	0	0	0	0	0	0	0	0	0	0
SCHLAP1	0	0.013311	0	0	0	0	0	0	0	0	0	0	0	0	0	0	0	0	0	0	0	0	0	0	0
TUBB1P2	0	0	0	0	0	0	0	0	0	0	0	0	0	0	0	0	0	0	0	0	0	0	0	0	0
XAGE2	3.83286	1.82486	3.56575	4.84456	8.91798	2.26899	3.86589	3.30482	1.26298	5.31215	11.8373	1.76328	1.33527	9.90312	11.0242	1.94257	7.34086	21.5789	1.66241	1.56914	3.78298	2.91978	2.68122	9.62653	4.41455
SCAMP4	13.0433	12.4975	13.1266	13.2834	12.7018	12.7294	14.0193	10.2051	10.8889	9.40507	11.6611	12.614	8.14086	11.6179	12.2317	12.372	18.7001	11.3076	14.1397	15.7985	12.3107	11.5847	11.2603	12.537	8.34916
AC027045.1	0	0	0	0	0	0	0	0	0	0	0	0	0	0	0	0	0	0	0	0	0	0	0	0	0
AC090425.3	0.403607	0.190765	1.2384	0.311246	0.375631	0.666398	0.762992	0.657516	0.577012	0.369911	0.676004	0.527288	0.669134	1.01236	0.767424	0.826284	0.812646	0.370555	0.313292	1.26814	0.15053	0.826606	0.881966	0.407713	1.24074
HMGB3	5.84725	9.15979	4.48168	6.67447	6.25519	13.2469	8.47163	3.72845	6.7115	8.42904	4.2943	3.92062	4.36832	7.11715	6.48585	7.52385	16.4502	5.1166	6.24427	9.71895	6.53018	3.89239	4.83133	3.55287	4.11762
AC023794.2	0	0	0	0.029533	0	0	0	0	0	0.0501422	0	0.0625405	0	0	0.0291272	0.0784031	0.165234	0	0.0540493	0	0	0	0	0	0.0654054
C2CD4C	0.517499	0.22829	0.925392	0.483205	0.17356	0.948359	0.668357	0.23393	0.345257	0.239284	0.240507	0.287791	0.59932	0.534807	0.347496	0.641397	0.178354	0.259676	0.193447	0.302224	0.434122	0.983477	0.249601	0.527474	0.312122
AL117379.1	0.384018	0.705857	0.568835	0.161232	1.03249	0.690416	0.329372	0.194633	0.683209	0.234639	0.700368	0.536537	0.266635	1.14874	0.295316	0.794917	0.601382	0.182815	0.252922	0.395143	0.278492	0.131081	0.285548	0.37715	0.153031
MIR8076	0	0.230297	0	0	0	0	0	0	0	0	0	0	0	0	0.185291	0	0	0	0	0	0	0	0	0	0
AL451064.1	0.153326	0.324664	0.136271	0	0.114159	0.212653	0	0.209819	0.0613764	0.337262	0.287625	0.280437	0.0547503	0.358948	0.228565	0.0878914	0.246973	0.197079	0	0.212987	0.0533726	0	0.117268	0.0542103	0.219962
AC005954.1	0.0428586	0.11344	0	0	0.0797758	0.0990699	0	0.0977495	0	0	0	0.195973	0.229562	0	0.091271	0.491357	0.172588	0.0918142	0	0	0	0.175553	0.0819483	0	0.512375
GREM2	0.588818	1.50808	1.44682	0.545956	0.496427	1.31304	1.31392	0.845263	0.949744	1.1682	1.21014	0.182132	0.606035	0.608145	0.899884	0.496365	1.33201	1.76596	0.564602	0.657552	1.37147	0.524933	0.854325	1.24298	1.78053
SUSD6	18.8011	26.6556	27.7798	32.6178	21.1663	26.652	30.0791	30.365	36.2618	15.7942	27.7391	22.9847	28.0388	30.9942	24.9707	30.9305	23.7936	28.5319	30.1559	26.9404	36.7333	32.9802	30.2977	31.3272	30.5357
THRB-IT1	0.00823452	0.0871818	0.0487902	0	0.107293	0.114207	0.0363226	0	0	0	0.0386178	0.0753054	0.0294041	0.115665	0.184129	0.188811	0.0331598	0.141124	0.0162703	0.133451	0.0143321	0.0337294	0.0314898	0.0291141	0.118132
AC009161.1	0	0	0	0	0	0	0	0	0	0	0	0	0	0	0	0	0	0	0	0	0	0	0	0	0
TTC4P1	0.0124727	0.0165066	0	0.0134658	0.0232163	0	0	0	0.024964	0.0228628	0	0	0.0445378	0.0583987	0.0132808	0.0357486	0	0	0	0	0.0434171	0	0.0238485	0	0.0298221
AL139008.2	0.0365654	0	0	0	0	0	0	0	0	0	0	0	0.195854	0	0	0.104802	0	0	0	0	0.0318209	0	0	0	0
RPS6P7	0	0	0	0	0	0	0	0	0	0	0	0	0.0466319	0	0	0	0	0	0	0	0	0	0	0	0
GPR17	0.805713	0.76573	1.71412	0.350283	0.734768	2.31244	1.13299	1.02364	1.09312	0.178417	0.773469	0.951946	3.33083	1.39252	0.61033	1.58086	0.370183	1.69129	0.422034	0.475732	0.781167	1.04103	0.889189	1.5295	1.28
AC005253.2	0	0	0	0	0	0	0	0	0	0	0	0	0	0	0	0	0	0	0	0	0	0	0	0	0
DZIP1L	2.5079	4.56553	1.23829	0.933441	3.11742	3.02431	1.30703	0.763957	0.905353	1.81049	1.91325	1.47271	1.25742	2.47983	1.8138	2.48627	6.93451	1.40447	1.13983	2.95615	1.42261	0.334212	1.45062	0.678182	0.84196
SPATA31A5	0	0	0	0	0	0	0	0	0	0	0	0	0	0	0	0	0	0	0	0	0	0	0	0	0
RNU6-1035P	0.269969	0.535924	0.399897	0.291466	0	0	0.29771	0	0.540342	0.247431	0	0	0.964015	0.316008	0.574922	1.16066	0	0.289172	0.666777	0.312513	0.469879	1.38228	0	0.71588	0
AC105384.2	0.0677032	0.0895998	0	0.0243647	0.0420069	0.104333	0.0497733	0.0514712	0.0903384	0.0413673	0.0529184	0.0515959	0.0402928	0.0528326	0.0720899	0.0646826	0.136318	0.241729	0.0222954	0	0	0.184879	0.129453	0	0.0539594
PCBP2P3	0	0.0226745	0.025379	0	0	0.0396045	0	0	0.0685843	0	0	0	0.0305901	0	0	0	0	0	0	0	0	0.0350898	0	0	0
SUCLG2P2	0.111446	0.265481	0.0990487	0.132351	0.290418	0.334896	0.294953	0.35585	0.57995	0.24514	0.10453	0.127397	0.238772	0.156541	0.178	0.255536	0.0897565	0.26262	0.154141	0.232215	0.184271	0.273895	0.127854	0.177313	0.15988
ABHD17AP3	0	0.0168115	0.0376333	0.0411436	0.0236451	0.0293637	0.0280167	0.0579447	0.025425	0.116425	0	0.0290426	0.0226802	0.0297387	0.0405783	0.0728176	0.0767312	0	0.0250994	0.0294098	0.0552738	0	0.0971559	0	0.0303729
CCDC66	0.983463	2.0214	1.36905	0.516583	1.44184	1.59241	0.900614	1.29036	1.1854	1.15134	1.63729	1.32912	1.34962	1.81342	1.60314	1.66624	2.5921	1.57261	0.812997	1.75007	0.7053	0.558608	0.959591	1.34457	1.52789
AC105443.1	0	0	0	0	0	0	0	0	0	0	0	0	0	0	0	0	0	0	0	0	0	0	0	0	0
Metazoa_SRP	0	0	0	0	0	0	0	0	0	0	0	0	0	0	0	0	0	0	0	0	0	0	0	0	0
PREPL	4.19146	7.91031	6.0906	3.81372	5.13419	5.70024	6.68903	7.58791	7.6304	5.4262	6.41382	5.94572	6.8351	7.24117	5.72876	6.87493	6.97333	8.40612	4.95994	6.39002	5.55927	4.95612	4.86415	6.0693	8.25971
NEK4P1	0	0	0	0	0	0	0	0	0	0	0	0	0	0	0	0	0	0	0	0	0	0	0	0	0
RAB10	44.0659	34.0073	33.5147	43.6152	35.9693	30.5086	42.7335	36.8427	35.1262	36.4643	33.1403	31.3662	36.0285	38.1431	34.4941	34.4081	31.4678	30.7709	32.8569	33.3008	36.9185	36.0084	35.7547	31.7634	38.7093
MTRNR2L10	0.0566406	0.0124932	0.0559334	0.0509589	0.175715	0.0872851	0.0416404	0.0430609	0.113366	0.0519119	0.0221358	0.0215826	0.033709	0.0441998	0.0904657	0.108227	0.0570218	0.0202231	0.0186523	0.0218555	0.0492912	0.0580013	0.1083	0.0333765	0.112856
MED28P5	0	0	0	0	0	0	0	0	0	0	0	0	0	0	0	0	0	0	0	0	0	0	0	0	0
WASF4P	0.0483379	0.166325	0.0143203	0.0521868	0.10797	0.134083	0.0426438	0.0440985	0.0967479	0.0531628	0.0226692	0.0221027	0	0.0226324	0	0.166252	0.136257	0.0621313	0.0477544	0.0223822	0.0504789	0.059399	0.0924249	0.0512712	0.0231152
FRG2DP	0	0.0103322	0	0	0	0	0	0	0	0	0	0	0	0	0	0	0	0	0	0	0	0	0	0	0
RPL23AP25	0.0935854	0.0412843	0.0924169	0.101037	0	0.144218	0	0.0711481	0.124874	0.114363	0.292594	0.285282	0.167089	0	0.0332164	0.35764	0.12562	0.200484	0.184912	0	0.10859	0.127778	0.119294	0	0.149175
DPY19L2P2	0.22778	0.897496	0.233883	0.0475068	0.298716	0.945354	0.313982	0.135781	0.181324	0.341614	0.321683	0.171617	0.29577	0.818053	0.545713	0.697366	1.93353	0.321613	0.0792724	0.671176	0.243276	0.0848192	0.24746	0.173881	0.105211
LINC00882	0.0892943	0.241272	0.132269	0.0562359	0.0554033	0.215009	0.188734	0.110314	0.171275	0.225059	0.104692	0.0680503	0.146142	0.113232	0.182236	0.127965	0.269686	0.143468	0.0771895	0.129208	0.123038	0.114299	0.135166	0.0920821	0.222399
FBRSL1	3.50109	4.95777	5.59736	4.72776	4.07121	5.522	4.12599	4.70543	3.32518	2.18943	3.29912	4.47922	4.19589	6.07186	4.61986	6.13994	4.51318	3.61885	5.8158	5.05301	4.97451	5.0609	4.88799	4.1024	4.75488
AL157838.1	0.144318	0.221552	0.0598567	0.124648	0.429807	0.13344	0.0636589	0.0526644	0.207973	0.0634894	0.189508	0.039594	0.164908	0.283801	0.116788	0.264728	0.151101	0.0371	0.0684366	0.0801893	0.165782	0.0354684	0.187643	0.163281	0.220841
SERBP1	21.1513	26.2166	25.2994	24.6923	21.7429	23.9047	31.4482	25.5645	27.7785	23.9297	24.9464	25.7039	26.4895	28.9057	24.7137	27.704	30.1002	26.5154	25.5117	25.1053	25.0665	24.4553	23.8857	24.5252	26.8048
SIGLEC8	0.441818	1.25984	0.802885	1.27855	0.474781	0.336919	0.683108	1.22583	1.54068	0.409107	1.58071	0.624814	1.46381	2.08998	0.989388	0.313316	0.541087	1.06358	0.436485	0.421809	0.994917	4.1885	0.374491	1.11118	2.18901
TSPYL4	4.89968	12.548	7.87195	3.17091	4.43143	8.69009	7.99422	8.03049	8.27828	5.63704	6.83028	4.61352	6.73681	9.01946	6.3062	9.2004	12.9543	8.45336	6.74877	7.26377	7.19575	6.44689	4.34069	4.75843	7.29511
SRM	21.6955	12.9311	17.1336	26.7996	19.4764	12.3133	16.2464	12.3921	11.743	15.2322	13.4186	26.8799	12.8394	14.7865	10.6066	15.8782	15.9042	8.83573	25.3204	12.174	18.3108	13.7306	15.4816	15.5512	11.3355
AP001596.1	0.0642784	0.102081	0.171385	0.0485776	0.0717876	0.148583	0.0708833	0.0879615	0.0643264	0.117824	0.105507	0.0440873	0.149193	0.180576	0.0889761	0.460579	0.155306	0.110161	0.0825533	0.119053	0.0727193	0.105316	0.0368713	0.0227263	0.0614758
MIR1915	0	0	0	0	0	0	0	0.41177	0	0	0	0	0	0	0	0	0	0	0	0	0	0	0	0	0
EPHA10	0.203752	0.114894	0.0498645	0.25632	0.211065	0.0368596	0.128952	0.117187	0.0638308	0.0487152	0.054009	0.178231	0.0569398	0.194947	0.0962141	0.0914062	0.317495	0.03416	0.0857682	0.0533251	0.0493396	0.0399151	0.230364	0.0908315	0.110143
ZNF677	0.571677	1.41294	1.61123	0.573827	0.727617	1.20717	0.950741	1.84301	1.87094	0.662726	1.20646	0.674699	1.76551	1.44685	0.858786	1.9175	1.32837	1.07573	0.95249	1.15183	1.28946	0.639206	0.720843	1.12533	1.50357
GOLT1A	7.2471	3.95417	9.49193	6.57504	7.64408	5.46646	5.38393	4.72665	9.49189	13.7036	10.2557	12.383	5.42534	2.7979	6.79608	6.01274	3.89114	9.53299	9.04375	7.9182	5.11179	8.56694	8.9219	8.96803	9.2111
SNRPFP3	0	0	0	0	0	0	0	0	0	0	0	0	0	0	0	0	0	0	0	0	0	0	0	0	0
RGMB-AS1	0.425167	0.440354	0.428986	0.15966	0.367023	0.726414	0.46206	0.252964	0.332988	0.384024	0.187833	0.408541	0.242032	0.259655	0.209955	0.22959	0.471452	0.56761	0.377423	0.328112	0.284202	0.277634	0.223854	0.337681	0.338858
AC093019.1	0	0.0758517	0.0848989	0	0.106684	0	0	0.130721	0	0	0.134396	0	0	0	0.0610285	0.164273	0	0.245566	0	0	0	0	0	0	0.27408
RPS26P55	0	0	0	0	0.0755181	0	0.0894801	0	0.081203	0	0.0951343	0	0	0	0.0431999	0	0	0	0	0.0939296	0	0	0.0775746	0	0
AC006450.1	0	0	0	0	0	0	0	0	0	0	0	0	0	0	0	0	0	0	0	0	0	0	0	0	0
AC114284.1	0.0388959	0.171585	0.0192051	0.0139977	0.0241333	0.14985	0.200166	0.118282	0.0519	0.0475315	0.030402	0.0592844	0	0.091058	0.0138054	0.0371605	0.0522103	0.05555	0.0768529	0.060034	0.011283	0.0796607	0	0.0229201	0.031
SLC22A18	3.62714	2.31562	2.4751	3.71649	4.1065	2.46819	2.70851	1.55537	1.69665	2.08673	2.48466	3.58415	1.68812	2.11807	3.2228	3.1694	4.25057	1.76941	2.82911	3.10738	2.94843	2.22579	2.4884	2.95868	2.02033
PIGN	3.09652	3.56641	3.22681	3.23524	3.38231	3.24237	3.37017	3.51907	3.92618	3.20225	3.65788	3.15832	2.83828	3.54249	3.17948	2.77157	3.05104	3.45108	3.40559	2.56352	3.26623	2.2895	2.82017	3.1334	3.68919
AC131212.4	0.0148137	0	0.0658293	0	0.0275738	0.0684853	0.0326717	0	0.0296495	0	0	0	0.0264486	0.10404	0.0157735	0.0424583	0.0298268	0	0	0.0342963	0.0257831	0	0.0283247	0	0.247937
AC124945.1	0	0	0	0	0	0	0	0	0	0	0	0	0	0	0	0	0	0	0	0	0	0	0	0	0
AKAP8L	4.86372	6.77156	6.68657	5.17734	5.74092	6.93883	4.3886	6.10725	5.71793	2.92315	6.29897	6.82395	5.70967	6.20224	5.99609	7.1534	7.14865	7.22838	4.84434	6.30476	4.99208	5.11738	6.02227	5.7639	6.61999
Y_RNA	0	0	0	0	0	0	0	0	0	0	0.335325	0	0	0	0	0	0	0	0	0	0	0	0	0	0
STX18-AS1	0.158458	0.259786	0.273256	0.0842611	0.154078	0.207743	0.224294	0.253521	0.255616	0.195084	0.149735	0.216286	0.304027	0.332204	0.19139	0.311815	0.304764	0.207728	0.151873	0.186167	0.216108	0.125937	0.140186	0.225771	0.237503
AL022069.1	0.00882845	0.140205	0.0261547	0.0190629	0.0328661	0.0408149	0	0	0	0.0647312	0.0621048	0.0605527	0.0157625	0.10334	0.0282014	0.151822	0.0177757	0.0378256	0.0174438	0.0408789	0.0307317	0.0361622	0.0168805	0.015607	0
PLRG1	8.04125	8.43103	8.38577	7.0385	8.09888	8.71529	7.75395	8.34468	9.29829	9.53291	8.44515	7.69126	8.78478	8.89354	8.31554	8.56797	9.96441	9.09427	6.57918	7.9872	7.30904	7.55189	7.59196	7.69683	8.96695
ASS1P3	0.0115547	0.0152917	0.0171156	0.0124747	0.0215076	0	0.0254839	0	0	0.0635402	0	0	0	0	0	0	0.0232649	0	0	0.0267511	0	0	0	0	0
ZNF10	1.17038	1.97321	1.29734	0.731689	1.43617	2.38002	1.0923	1.8608	1.49732	1.22795	1.64419	1.01907	3.03901	2.1053	1.82074	3.18265	1.74245	2.30622	1.13308	1.70785	0.968611	1.82577	1.75438	1.0322	2.1315
MIR1827	0	0	0	0	0	0	0	0	0	0	0	0	0	0.520198	0	0	0	0	0	0	0	0	0	0.392816	0
ALG12	2.57551	2.88684	3.05522	3.25859	2.51759	2.76453	3.09023	3.56508	2.67469	2.44956	2.49419	3.41941	2.24134	3.17272	2.59865	3.14925	3.50604	2.88015	3.34455	3.35014	2.9203	2.77561	2.89071	2.83488	2.67881
Y_RNA	0	0	0	0	0	0	0	0	0	0	0	0	0	0	0.150776	0	0.285109	0	0	0	0	0	0	0	0
EML6-AS1	0	0	0	0	0	0	0	0	0	0	0.0853093	0	0	0	0	0	0	0	0	0	0.0316606	0	0	0	0
AC016700.1	0	0	0	0	0	0	0	0	0.0645274	0	0	0	0	0.0754752	0	0	0	0	0	0	0	0	0.0616441	0	0
U6	0	0	0	0	0	0	0	0	0	0	0	0	0	0	0	0	0	0	0	0	0	0	0	0	0
MIR151B	0	0.199111	0	0	0.280046	0.347777	0	0	0	0.275782	0	0.687946	0	0.352217	0	0	0	0	0	0	0.261859	0	0	0.265969	0
AL513331.1	0	0	0	0.0392781	0.203157	0	0	0	0.0728168	0	0.0853093	0.166355	0	0.085171	0	0.208548	0	0.155876	0	0	0.0316606	0	0	0	0
SETP15	0	0	0	0	0	0	0	0	0	0	0	0	0	0	0	0	0	0	0	0	0	0	0	0	0
CDRT15P11	0	0	0	0	0	0	0	0	0	0	0	0	0	0	0	0	0	0	0	0	0	0	0	0	0
SZRD1	26.7812	24.0876	26.1674	27.7968	19.8164	25.5164	27.7347	26.2658	24.6272	31.0038	23.3229	26.4129	26.6077	24.731	24.5671	27.5398	26.7164	22.1028	31.039	23.6686	26.0652	27.0756	25.2139	22.2574	24.1818
DAAM1	2.07374	5.61554	5.69016	2.61006	2.32403	6.96281	5.18029	5.48616	5.9371	3.20558	3.16167	2.24109	6.3963	5.08203	3.47725	4.69927	5.48664	4.26339	2.4097	5.05705	5.50902	5.1363	3.81043	4.34291	4.94541
Y_RNA	0	0.187398	0.20975	0	0.790719	0.327319	0.312303	0	0	0	0.664074	0	0	0.662997	0.301552	0.405851	0.570218	0	0	0	0	0	0.270751	0	0.338569
CDH12P2	0	0	0	0	0	0	0	0	0	0	0	0	0	0.113466	0	0	0	0	0	0	0	0	0	0	0
AC010624.1	0.7198	1.84252	0.336701	0.0102252	0.387841	1.16032	0.751985	0.108005	0.0947812	0.98956	0.222084	0.173227	0.304376	0.798206	0.554659	0.2986	1.62091	0.486946	0.130994	1.22792	0.370896	0.0969859	0.380294	0.0502289	0.113226
RN7SL854P	0	0	0	0	0	0	0	0	0	0	0	0	0	0	0	0	0	0	0	0	0	0	0	0	0
LINC00161	0	0.0659125	0.0245914	0	0.0309017	0.0383754	0.0366149	0.0378639	0.0996837	0.0304311	0	0	0.0889221	0.116596	0.0707088	0.0951651	0	0	0	0.0384356	0.0144474	0.0340008	0.0634864	0	0
PPIAP41	0.0300903	0.238933	0.133716	0.129945	0.0560093	0.139111	0.132729	0.274513	0.120451	0.0551564	0.705579	0.137589	0.268619	0.422661	0.12816	0.0862434	0.242343	0	0.0891814	0.0696644	0.13093	0	0.115069	0.106388	0.0719459
TICAM2	0.0623326	0.100169	0.0791412	0.0672959	0.0828744	0.0514589	0.0490982	0.101546	0.124758	0.0816124	0.156602	0.091613	0.0556448	0.104232	0.0711121	0.0638052	0.0537875	0.0286141	0.0615803	0.0721555	0.0774923	0.0729487	0.0595919	0.0708377	0.0638731
GCC2-AS1	0.0903839	0.430617	0.133883	0.0390323	0.235533	0.208927	0.079737	0.371056	0.180903	0.165676	0.254326	0.123985	0.129098	0.126957	0.211728	0.207243	0.655144	0.1549	0.0535758	0.376659	0.110119	0	0.138256	0.25565	0.129665
AC132938.1	0	0.212385	0.178288	0	0	0.278221	0.0884859	0.0915044	0.0803008	0	0.0940772	0.275178	0.214895	0.187849	0.0854398	0.229982	0.0807809	0	0.118909	0	0.0698292	0.0821686	0.153425	0.0709251	0.191856
ZNF121	2.07956	2.6994	2.43126	2.82793	2.97727	3.70194	1.91103	2.85303	3.30506	1.53352	3.05002	3.18783	3.40347	3.52538	2.82938	5.01832	3.97053	3.0169	2.23944	2.76237	2.37483	2.04385	4.52849	2.33111	3.59581
KRT18P66	0	0	0	0	0	0.0263093	0	0	0.0227804	0	0	0	0	0	0	0	0	0	0.0112443	0	0	0	0.0435249	0	0
SLC25A47	0.0401427	0.0106251	0	0.0346713	0.0149441	0.0742336	0.017707	0.0366221	0.0160691	0	0	0	0.143343	0	0.0598411	0	0.0484955	0.0687968	0.00793164	0.0185875	0.0209604	0.0328857	0.0307021	0.0283858	0
ZFP37	0.159118	0.514416	0.420887	0.115343	0.186169	0.399336	0.320855	0.497701	0.755237	0.504168	0.415752	0.452134	0.482956	0.606652	0.343696	0.599388	0.718561	0.443133	0.23355	0.268396	0.302659	0.279327	0.256433	0.204939	0.380451
AC015911.4	0	0.0357283	0.0399897	0.0291466	0.0251257	0	0	0.0307865	0.0270171	0.0247431	0.0316521	0.0617222	0	0.126403	0.0287461	0.116066	0.108714	0.0289172	0.0133355	0.0625027	0.011747	0	0	0.0238627	0.129099
SP140	1.25493	1.10263	1.06934	1.01125	1.53158	0.663903	0.99297	1.04455	0.844151	0.649782	1.05571	2.40177	1.1226	1.87176	0.79899	0.897352	0.739792	0.703969	0.805221	0.964469	1.53119	0.853187	1.1577	1.45001	2.30763
AC091133.2	0	0	0	0	0	0	0	0	0	0	0	0	0	0	0	0	0	0	0	0	0	0	0	0	0
SLC5A3	1.22296	2.83895	1.74683	3.13242	1.7398	1.2375	2.35871	2.71525	2.43525	1.24438	1.81132	1.8117	1.58637	3.86216	3.00169	2.62173	2.84932	1.64946	1.64956	2.03107	1.63007	1.06832	2.55788	1.50454	3.00465
CYP11A1	0.525438	0.651573	0.533177	0.379673	0.777808	0.372981	0.520118	0.330265	0.587937	0.341271	0.630595	0.406737	0.147737	0.426172	0.603537	0.166014	0.883013	0.336801	0.31064	0.747132	0.417655	0.567719	0.332253	0.767966	0.791385
AC006441.4	0.0293863	0.0388904	0.0652935	0.0158631	0	0.033964	0	0.0335113	0.0588164	0	0.0344535	0	0.0524668	0	0	0.0421127	0.0887521	0.0314765	0	0	0	0	0	0	0
IFNL1	0.0337068	0.0223041	0.0499288	0	0	0.0389575	0	0.0768765	0.0337319	0.0617855	0.039519	0.0385314	0.0300903	0	0.0538361	0.0483044	0.101801	0	0	0	0.0146666	0	0	0	0.0805929
AC010480.1	0	0	0	0	0.0393047	0.0488108	0.0465715	0	0.0422636	0	0.0990286	0	0	0.098868	0.0224842	0.0605217	0	0.0452359	0	0	0.0367522	0.0432466	0	0	0.0504884
FBXO46	4.10624	5.27207	5.6588	4.46849	5.08789	4.97729	4.21729	4.33319	3.33651	2.87593	3.36283	5.53938	3.98301	5.68171	5.20325	5.67962	4.81257	3.79874	4.76711	5.59996	4.95303	3.69863	2.9765	3.8137	4.56221
AC091962.1	0	0	0	0	0	0	0	0	0	0	0	0	0	0	0	0	0	0	0	0	0	0	0	0	0
AL139021.1	0.033127	0.219204	0.14721	0.107294	0.123323	0.153149	0.146124	0.151108	0.530427	0.121445	0.155357	0.151474	0.295727	0.387762	0.0705467	0.189894	0.200099	0.0709664	0.0327271	0.0766948	0.115314	0.135691	0.190022	0.29281	0.0792065
COX7A2P2	0	0.0764585	0	0	0.107538	0	0.12742	0	0.115633	0.1059	0.135471	0	0	0	0	0	0	0.123765	0.0570761	0.401267	0.050277	0	0	0.102132	0
ATP6V1G1P7	0	0	0	0	0	0	0	0	0	0	0	0	0	0	0	0	0	0	0	0	0	0	0	0	0
CENPL	0.593723	0.649601	0.60953	0.764756	0.837062	0.45521	0.609354	0.610029	0.788301	0.851254	0.640966	0.732465	0.587747	0.639926	0.732341	0.665517	0.633227	0.642251	0.44137	0.61924	0.606209	0.55983	0.545138	0.644301	0.660602
RN7SL658P	0	0	0	0	0.0887275	0	0	0	0	0	0	0	0	0	0	0	0	0	0	0	0	0	0	0	0.113974
AL512638.1	0	0	0	0	0	0	0	0	0	0	0	0	0	0	0	0	0.0366261	0	0	0	0	0	0	0	0
AC023511.1	0	0	0	0.027309	0	0	0	0	0	0	0	0	0	0	0	0	0	0	0	0	0	0	0	0	0
AC018816.2	0	0	0	0	0	0	0	0	0	0	0	0	0.0730522	0.191574	0	0.117271	0.164766	0	0	0	0	0	0	0	0.0978302
NLRP14	0.051754	0.168596	0.0530735	0.0128942	0.0296411	0.0736198	0.0263409	0.181596	0.0717129	0.0729743	0.00933511	0.00910182	0.0852946	0.0652398	0.118693	0.0798726	0.152299	0.0596994	0.0275312	0.0829522	0.0554322	0.0815344	0.0456724	0.0281511	0.07615
NME2P2	0	0.0967829	0.0541633	0	0	0	0	0	0	0	0	0	0	0	0	0	0	0	0	0	0	0	0	0	0
ZMYM6	1.67158	1.45089	1.40533	0.959244	1.86125	1.70222	1.00636	1.5078	1.50102	1.3802	1.58198	1.40128	1.60785	1.92139	1.5121	1.89914	1.36142	1.60336	0.965551	1.45387	1.04056	1.34472	1.48002	1.30447	1.6095
AC021517.1	0.0221609	0.0146641	0.0164131	0	0.0206248	0	0.012219	0	0.0221774	0.0203108	0	0.0126664	0.0296748	0.0259401	0.0353951	0.0635164	0.011155	0.0712114	0	0.0384798	0.00482135	0	0.0317797	0.00979403	0.0529866
MIR3124	0	0	0	0	0	0	0	0	0	0	0	0	0	0	0	0	0	0	0	0	0	0	0	0	0
BFSP2-AS1	0	0.021381	0	0.0174423	0	0.0373452	0	0.0368474	0	0	0.0378834	0.0738734	0.11538	0	0	0	0	0.03461	0	0	0.0140596	0	0	0	0
AC127496.1	0.0102995	0.00908706	0.0610255	0	0.0191712	0.00793595	0.0454313	0.0156604	0.0481003	0.0125862	0.0563524	0.00784916	0.0306482	0	0.0255893	0.01968	0.0414753	0.0147095	0.0373091	0.0079484	0.0179262	0.0281252	0.0196933	0.0121384	0.0246261
MIR5701-2	0	0	0	0	0	0	0	0	0	0	0	0	0	0	0	0	0	0	0	0	0	0	0	0	0
AL133383.1	0	0.0212149	0	0	0.0298385	0	0.0353551	0.0365611	0	0	0	0	0.0286209	0.0375282	0	0	0	0	0.0158369	0	0	0	0	0	0
AL157392.3	0.335561	0.978878	0.889955	0.368046	0.791937	0.88677	0.614445	0.781568	0.792764	0.303467	0.962165	0.608455	0.975749	1.3461	0.896573	1.64291	1.00539	0.875213	0.472205	0.809854	0.550733	0.503129	0.568431	0.637264	0.908735
IZUMO4	0.578777	0.558947	0.324393	0.382799	0.601746	0.494169	0.321999	0.440014	0.323522	0.602141	0.513519	0.751028	0.437548	0.683582	0.466372	0.866793	0.839888	0.379786	0.479068	0.53116	0.340323	0.427158	0.428705	0.32262	0.473752
TPD52L2	25.8374	21.395	26.4811	24.493	22.4973	20.2851	20.9493	22.2815	20.0584	28.3251	22.9585	23.5948	20.8321	24.0234	23.5209	21.501	24.1558	21.0538	24.568	23.1807	21.952	22.781	22.8863	22.4271	21.9167
LGI1	0.00748942	0.0198233	0.0249612	0.00202144	0	0.0129841	0.016518	0.0128111	0.00749502	0.0274566	0	0	0.00334294	0.0219166	0.00199367	0.00536646	0.0150797	0	0.00369951	0	0.0146647	0.011504	0.00358006	0	0.0134304
LINC02450	0.0288003	0.0571723	0.341288	0.0155468	0	0.0665734	0	0.032843	0.0576436	0	0.270132	0.0658453	0.0771308	0	0.0459995	0.082546	0.0289941	0.0925465	0.0284527	0	0.0501266	0.176953	0.027534	0.101827	0.137723
ZNF530	0.405761	0.609352	0.592516	0.407001	0.642784	0.572075	0.482362	0.649774	0.685412	0.691021	0.533085	0.565818	0.652521	0.538958	0.569939	0.618602	0.712687	0.468528	0.400863	0.61961	0.383163	0.406668	0.41268	0.513815	0.598618
PTK2	4.62456	8.79367	9.02829	4.9406	4.45466	9.084	9.17956	8.08317	9.59893	6.49643	7.51194	5.0462	7.96216	7.46531	6.91626	8.40167	8.04799	9.77416	6.3869	7.02018	7.54869	8.88583	6.2279	7.54546	8.02661
PMP2	0.0160126	0.0317871	0.0118595	0.0172876	0.00745134	0.018507	0.0176579	0.0365206	0.0240368	0	0.00938686	0.0366091	0.0357364	0.0281149	0.00426252	0.0229472	0.0161204	0.00857577	0	0	0.0174186	0.00819864	0	0	0.00957152
PMS2P2	0	0.0508368	0.0379335	0	0.0476675	0	0	0	0.0512558	0.0704124	0.0300246	0.0585486	0	0.119904	0.0409021	0	0	0	0.0126498	0	0.011143	0.026224	0.0734483	0.113178	0
AC018511.1	0	0	0	0.0410353	0	0	0.0838288	0.260065	0	0.0696712	0.178252	0	0	0.0889812	0.0404715	0	0.153058	0	0	0.0879972	0	0	0	0	0.0908791
MIR3148	0	0	0	0	0	0	0	0	0	0	0	0	0	0	0	0	0	0	0	0	0	0	0	0	0
INSL6	0	0.0338912	0	0.0414718	0	0	0	0.0292035	0	0	0.0900739	0	0.114306	0.029976	0.0818041	0.0366993	0	0	0	0.0296444	0.011143	0.078672	0.0244828	0	0.0612306
LINC02827	0	0.0318153	0	0.0155726	0.0178991	0.0333421	0.0106042	0	0.00962326	0	0.0225485	0	0.0257531	0	0.0153587	0.0826834	0.048404	0.0103001	0.00475001	0	0.0167367	0	0.0275798	0.00849968	0
SNORD110	0	0	0	0	0	0	0	0	0	0	0	0	0	0	0	0	0	0	0	0	0	0	0	0	0
AC211476.1	0.0925856	0.12253	0	0	0.172336	0	0.136132	0	0	0.282853	0.0723671	0	0.0551013	0.144499	0.0985844	0	0.434974	0.066114	0.0914681	0.0714507	0	0	0	0.0545578	0
MIR6806	0	0	0	0	0	0	0	0	0	0	0	0	0	0	0	0	0	0	0	0	0.196395	0	0	0	0
RNU6-1102P	0	0	0	0	0	0	0	0	0	0	0	0	0	0	0	0	0	0	0	0	0	0	0	0	0
AL158823.1	0.453243	0.479865	0.358067	0.228355	0.224974	0.419078	0.266568	0.275662	0.302388	0.886195	0.283413	0.138165	0.161846	0.0707382	0.418262	0.346417	0.304196	0.258924	0.298515	0.34978	0.341842	0.309421	0.288876	0.373915	0.361235
ICMT	14.4316	20.2903	18.4795	15.4283	18.8958	15.7209	23.9788	19.3758	19.176	15.0007	14.5404	16.7999	10.9872	20.4117	19.7517	16.6093	27.168	17.9536	20.058	21.3778	17.5099	16.8869	16.8624	20.6656	16.1417
MRPS12	13.7899	5.21551	8.11275	11.0041	8.53932	5.59038	6.49282	4.99347	4.70569	14.744	6.88729	10.6272	4.90731	6.79727	7.64655	6.83511	7.59581	4.93561	8.76507	7.33036	7.62714	6.47078	7.66411	6.60953	4.94494
AC091982.3	1.99134	3.05834	2.13035	1.22093	2.26516	2.04581	1.0302	1.12142	1.7714	2.97422	1.61412	1.62999	0.833976	1.8705	1.68844	1.47972	2.37599	1.44832	1.42083	1.96365	1.5297	1.18323	1.3397	1.97745	1.05806
AL139124.1	0.137229	0.0454029	0.0508183	0.037039	0.0638585	0.237909	0.0756649	0	0	0	0.160892	0.705921	0.183758	0.401578	0.255711	0.19666	0.276305	0.14699	0	0	0.119423	0.281052	0.0655975	0	0.246086
AC015813.6	0.733607	1.40529	1.37399	0.902098	0.828567	1.67278	1.34374	1.79795	1.51311	1.0074	0.868854	1.10299	2.03795	1.87461	1.55169	2.45188	1.58224	1.14538	0.926209	1.42783	1.09288	1.35986	1.22201	1.17378	1.76595
AC034105.5	0	0.182624	0.0681354	0	0	0	0	0.104909	0.0920646	0	0	0	0	0.107684	0.146935	0	0.092615	0	0	0	0	0	0.263853	0	0.109981
RNA5SP209	0	0	0	0	0	0.344191	0	0	0	0	0	0	0	0	0	0	0	0	0	0	0	0	0	0	0
GNB1	59.0744	63.8554	77.5764	67.1073	60.38	68.4432	73.107	67.5053	70.3674	50.9409	62.5158	53.9705	60.9181	66.5719	53.742	63.4919	57.3556	62.7699	62.2371	63.1833	71.2826	68.6482	63.7156	64.3996	62.2872
FGF14-IT1	0.0121424	0.0321389	0.0269792	0	0.0226015	0	0.0133901	0.0138468	0.0243029	0.122415	0	0.0138804	0.0433584	0.0142131	0.0387873	0.0696038	0.0488964	0.0260121	0.00599791	0.0140559	0.0264171	0.0248682	0.023217	0	0.0145162
AP002893.1	0	0	0	0	0	0	0	0	0	0	0	0	0	0	0	0	0	0	0	0	0	0	0	0	0
KDM5B	2.64094	5.93103	4.26758	5.30011	3.56399	4.45633	5.51639	5.42397	5.1376	2.61642	4.26568	3.27155	4.1671	5.77716	5.25146	5.35434	7.63103	4.83619	4.28944	4.88642	4.5695	4.15382	4.1064	3.87894	4.97505
RN7SL152P	0	0	0	0	0	0	0	0	0	0	0	0	0	0	0	0	0	0	0.0478826	0	0	0	0.092673	0	0
AL670379.8	0	0	0	0	0	0	0	0	0	0	0	0	0	0	0	0	0	0	0	0	0	0	0	0	0
RNU6-1244P	0	0	0	0	0	0	0	0	0	0	0	0	0	0	0	0	0	0	0	0	0	0	0	0	0
MIR708	0.164129	0.217212	0	0	0.305505	0	0	0	0	0	0	0	0.293039	0	0	0	0.330467	0.351606	0	0.379988	0.142832	0	0	0	0.392432
AC090617.7	0	0	0	0	0	0	0	0	0.173103	0.158533	0.608403	0	0.154416	0	0	0	0	0.185278	0.0854433	0	0.075265	0	0.165369	0	0
AC009831.3	0.133323	0.176443	0.329146	0.0479797	0.165443	0.102728	0.0980152	0	0.177897	0.0814618	0	0.203209	0.158692	0.10404	0.283923	0.127375	0.178961	0.190408	0.0878094	0.102889	0.0773492	0	0	0.0785632	0.106259
AL136367.1	0	0.140549	0	0	0	0	0	0	0	0	0	0	0.189613	0	0	0	0	0	0	0	0	0	0	0	0
RPL23AP12	0.0305356	0.0808229	0.0452315	0	0.113676	0	0.0673466	0.0696439	0.183351	0	0.0716021	0.0698127	0	0	0.0325141	0	0.184447	0	0	0	0	0	0	0.0539811	0
SLC26A3	0.00427065	0.129993	0.018978	0.0138321	0.0397464	0.0296155	0.0282569	0.253247	0.0341907	0.0156565	0.0100141	0.00976387	0.0304996	0.0299937	0.0318315	0.036721	0.0343952	0.00914884	0.00843822	0.0197747	0.0185826	0.0962116	0.5961	0.422782	0.0204223
AC010894.3	0.0316047	0	0	0	0.0588281	0.0730559	0.0697044	0	0.0632566	0	0.074109	0.216771	0.0564276	0.147978	0.100957	0	0.12727	0	0	0	0.0275038	0.064728	0	0	0.151134
KRTAP13-6P	0	0	0	0	0	0	0	0	0	0	0	0	0	0	0	0	0	0	0	0	0	0	0	0	0
CEACAMP4	0	0	0	0	0	0	0	0	0	0	0	0	0	0	0	0.0983298	0	0	0	0	0	0	0	0	0
MRPS24	2.73611	1.89464	2.10424	1.90964	1.9137	1.90379	1.65797	1.70192	1.40503	3.84005	1.73681	3.0456	1.9047	1.91516	2.17769	2.2655	1.99216	1.5749	2.32629	2.12433	1.66917	1.75469	1.94468	1.97385	1.24233
IMMP1LP2	0	0	0	0	0	0	0	0	0	0	0	0	0.0524134	0	0.062517	0	0	0	0.0290021	0	0	0	0	0	0
RNU6-1247P	0	0	0	0	0	0	0	0	0	0	0	0	0	0	0	0	0	0	0	0	0	0	0	0	0
AC099520.2	0	0	0	0	0	0	0	0	0	0	0	0	0	0	0	0	0	0	0	0	0	0	0	0	0
LINC00469	0.034172	0.0150746	0.0337453	0.0245953	0.0212022	0.0526602	0.0251222	0.103917	0	0.0208794	0.0534192	0.156253	0.0203371	0.0266663	0.0363861	0.0652947	0	0.0488034	0.101279	0.0263714	0.0396506	0.0466572	0.0217796	0.161092	0.10894
TUBAP4	0	0	0	0	0	0	0	0	0	0	0	0	0	0	0	0	0.0699065	0	0	0	0	0	0	0	0
AP001610.3	0	0.0452953	0.0506979	0	0	0	0	0	0	0	0	0	0	0	0.0728871	0	0	0	0	0	0	0	0.0654421	0	0
RNU6-494P	0	0.212385	0	0	0	0	0	0	0	0	0.376309	0	0	0	0.17088	0	0	0	0	0	0	0	0	0	0
IGHVII-28-1	0	0	0	0	0	0	0	0	0	0	0	0	0	0	0	0	0	0	0	0	0	0	0	0	0
AC021613.2	0	0	0	0	0	0	0	0	0	0	0	0	0	0	0	0	0	0	0	0	0	0	0	0	0
AL136460.1	0	0	0	0	0	0	0	0	0	0	0	0	0	0	0	0	0	0	0.0301671	0	0	0	0	0	0
AL845552.1	0.0447163	0.0591784	0.132474	0.0482768	0	0.310092	0.0986221	0	0.0894993	0.0819662	0	0.3067	0	0	0.0476135	0.128164	0.0900344	0	0.0441765	0.207052	0.0389141	0.274743	0	0	0.32075
SRGAP2C	0.794177	2.23801	2.27084	0.682518	0.797965	3.0642	1.86049	1.90143	2.21033	1.14794	1.43606	0.542001	2.51137	1.77597	1.40097	2.15732	1.33651	2.36155	1.09296	2.1451	1.67796	2.33862	1.72627	1.45634	1.6627
MIR486-1	0	0	0	0	0	0	0	0	0	0	0	0	0	0	0	0	0	0	0	0	0	0	0	0	0
ARL15	4.68639	5.05427	5.31905	5.47433	5.53691	6.57707	9.63954	5.28349	10.4685	5.4247	6.547	5.31369	8.04116	4.80878	5.89731	8.80923	5.3766	6.29095	7.33932	4.14794	6.39883	4.85351	5.14947	4.9627	8.06734
AL590609.1	0	0	0	0	0	0	0.0971187	0	0	0	0	0	0.0786202	0	0.0468877	0	0	0.188667	0	0.101948	0	0	0	0	0
AC087393.3	0	0	0	0	0	0	0	0	0	0	0	0	0	0	0	0	0	0	0	0	0	0	0	0	0
LINC01784	0	0	0	0	0	0	0	0	0	0	0	0	0	0	0	0	0	0	0	0	0	0	0	0	0
C15orf40	0.969959	1.1736	1.04409	0.685782	1.0585	1.06939	0.754356	1.06936	1.19229	1.33204	1.20182	1.05294	0.772156	1.38727	0.984099	1.03693	1.22453	1.09574	0.72819	1.16012	0.750012	0.802701	0.844817	0.95935	0.937115
KRT222	0.104827	0.048254	0.0675119	0.0393649	0.00848357	0.0526768	0.120625	0.0207899	0.0912221	0.175442	0.0320617	0.0521007	0.130198	0.0213398	0.038824	0.0914414	0.0825907	0.0488188	0.103562	0.0527594	0.0832926	0.0186688	0.0174292	0.064457	0.0653847
SLC4A7	1.38636	1.92418	0.88328	1.87458	1.27768	1.31935	1.38471	1.64776	1.79775	1.0655	1.38768	1.10918	2.18828	3.31588	0.999582	2.71645	1.85084	1.13906	1.73318	0.657234	2.35673	0.898249	1.61116	0.854996	2.74017
AC091564.1	0.150766	0.558674	0.491314	0.0976623	0.224505	0.348503	0.066503	0.0687715	0.362108	0.0552715	0.424231	0.137876	0.699867	0.635315	0.0963205	0.864235	0.121424	0.258383	0.0595784	0.20943	0.183684	0	0.0576546	0.266524	0.216288
TDRKH	1.60545	2.74407	2.55877	1.95071	2.28613	1.89488	2.34595	2.08311	2.12895	2.29291	3.6515	2.91823	2.23842	2.61631	2.03868	2.01619	2.51861	2.6068	1.73179	2.14083	2.07595	2.21332	2.03382	2.59242	3.00443
TRIM49D2	0	0	0	0	0	0	0	0	0	0	0	0	0	0	0	0	0	0	0	0	0	0	0	0	0
AC005180.2	0.976597	2.10873	0.304548	0.138731	0.621882	1.84161	0.736858	0.23446	0.87445	1.0835	0.421841	0.235028	0.27531	1.08297	0.0273651	1.39954	0.724441	1.92695	0.279287	0.535499	0.313113	1.3685	0.442258	0.318027	0.430139
ERVFRD-1	0.218299	0.619073	1.21425	0.0865766	0.190729	0.401627	0.314423	0.274344	0.89168	0.155159	0.438756	0.152783	0.485204	0.458904	0.222955	0.574601	0.170432	0.3913	0.347703	0.309429	0.372193	0.492707	0.170367	0.267774	0.575212
PHF3	4.62471	10.8982	8.49142	4.8998	7.50474	8.41581	8.46559	10.5827	11.6909	4.75776	9.33012	6.52601	9.11679	9.84933	7.27169	8.36074	8.72882	11.0462	6.04419	9.68563	7.97781	6.45314	5.86499	8.65289	9.2042
MS4A10	0.00629066	0	0	0.00679156	0.0117093	0.0145412	0.0138741	0	0.0125907	0.011531	0	0	0.0336944	0	0.147361	0.10818	0.012666	0.0404286	0.0124295	0	0	0.0257671	0.0120281	0	0.015041
ZNF416	1.44377	2.10477	2.13026	1.71095	1.60614	1.79904	2.18917	1.80079	2.59621	2.60512	1.7324	2.07593	1.38956	2.38974	2.04175	1.74575	2.29379	1.42565	1.71607	2.21969	1.7276	0.843182	1.70379	1.84444	1.79345
MTND1P24	0	0	0	0	0	0	0	0	0	0	0	0	0	0	0	0	0	0	0	0	0	0	0	0	0
PITPNM3	1.50574	2.53865	2.6781	1.65209	1.69532	2.99909	2.46216	2.48715	2.56956	0.928337	3.17321	2.28464	5.21874	2.94815	1.93961	2.89532	2.78503	3.05068	2.33625	2.45536	1.9762	1.65902	2.26732	1.59566	2.21677
AC090155.1	0	0	0	0	0	0	0	0	0	0	0	0	0	0	0	0	0	0	0	0	0	0	0	0	0
AC098818.3	0	0	0	0	0	0	0	0	0	0	0.483826	0	0	0	0	0	0.415444	0	0	0	0	0	0	0	0
AC106799.1	0	0	0	0	0	0	0	0	0	0	0	0	0	0	0	0	0	0	0	0	0	0	0	0	0
MYOZ2	0.172408	0.213448	0.0823816	0.0240176	0.0310563	0.128558	0.0735963	0.0887913	0.0556571	0.163112	0.0130411	0	0.0496485	0.0260399	0.0236876	0.0956415	0.0671878	0.0595714	0.038461	0.012876	0.0241996	0.136684	0.0957062	0.0294952	0.0531907
GGA2	28.1181	25.4057	23.9782	26.2858	38.7376	24.3291	22.1913	27.3426	26.506	21.3158	31.9421	28.5843	24.1802	29.2325	31.2105	26.8116	20.1141	23.8291	24.5803	26.0532	23.6252	21.0418	24.966	24.5962	24.7205
AC016745.2	0.00838998	0.0388621	0.0310696	0.0181161	0.00780844	0	0.00925209	0.0669739	0.0167925	0.00768953	0.0295101	0.0383635	0	0.157132	0.0714687	0.0721409	0.00844645	0.00898675	0	0.0388486	0.00730134	0	0.0320843	0.0296637	0.240725
PRELID3BP1	0	0	0	0	0	0	0	0	0	0	0	0	0	0	0	0	0	0	0	0	0	0	0	0	0
AC087318.1	0.0371294	0.0982757	0	0	0	0	0	0.0846827	0	0	0	0	0	0.0869226	0	0	0.0747586	0	0	0.0859613	0	0	0	0	0.0887765
PARP1P2	0	0	0	0	0	0	0	0	0	0	0	0	0	0	0	0	0	0	0	0	0	0	0	0	0
MIA-RAB4B	0.0117521	0	0	0	0	0	0	0	0	0	0	0	0.0209824	0	0	0	0	0	0	0	0	0	0.0224708	0	0
RBPJP5	0	0	0	0	0	0	0	0	0	0	0	0	0	0	0	0	0	0	0	0	0	0	0	0	0
AC148477.9	0	0	0	0	0	0	0	0	0	0	0	0	0	0	0	0	0	0	0	0	0	0	0	0	0
AC093720.1	0.0202288	0	0.62925	0	0	0	0.267689	0.0922733	0.202439	0.11124	0	0.0462485	0.0361168	0.142071	0.0215395	0.0579788	0.0407299	0.780035	0	0	0.105624	0.0414295	0.0386787	0.214563	0.386936
RNU6-161P	0	0	0	0	0	0	0	0	0	0	0	0	0	0	0	0	0	0	0	0	0	0	0	0	0
Y_RNA	0	0	0	0	0	0	0	0	0	0	0	0	0	0	0	0	0	0	0	0	0	0	0	0	0
MIR7159	0	0	0	0	0	0	0	0	0	0	0	0	0	0	0	0	0	0	0	0	0	0	0	0	0
OSBPL11	17.9827	11.5071	9.44911	12.375	19.5331	10.9536	12.0245	10.1867	12.9746	8.58497	13.2934	11.2041	10.8417	11.5856	12.5719	11.9123	5.71769	11.0816	11.9607	11.6968	12.4493	8.50507	9.97649	9.36394	11.7091
CDKN2C	2.78159	2.56359	2.58565	2.20883	2.07427	2.19357	2.9474	2.55153	2.91871	3.40713	1.34736	2.9359	2.10621	2.68016	1.82158	2.66996	3.00628	1.77181	1.99973	1.41093	2.91313	1.10549	1.62304	1.97	2.321
RPS24P1	0	0	0	0	0	0	0	0	0	0	0	0	0	0	0	0	0	0	0	0	0	0	0	0	0
SZT2-AS1	0	0	0.0612146	0	0.115384	0.0477633	0	0	0	0.0378756	0	0.0472409	0	0.0483732	0.0220017	0.118446	0.124812	0	0	0.0478382	0.0179818	0	0	0	0.148215
PLAGL2	6.80774	7.08296	6.65649	8.55246	5.13656	8.93039	6.61667	6.51325	6.35931	2.441	7.03477	5.44086	9.0222	6.0632	5.31329	8.17052	5.57664	9.23089	8.65396	7.39115	8.6762	10.1368	8.65529	8.056	8.06299
AL390239.1	0	0	0	0	0	0	0	0	0	0	0	0	0	0	0	0	0	0	0	0	0	0	0	0	0
PAK1	5.12935	7.85038	5.70951	5.66898	7.95138	5.74552	6.69566	6.75671	5.45673	5.40513	6.33912	5.28426	6.12037	9.12019	6.12823	5.09985	9.28897	5.14298	5.18524	5.44663	5.67502	4.58339	4.55088	6.28294	8.10856
AC087627.1	0	0.0192494	0.0215453	0.0314067	0.027074	0.0672438	0	0	0.0291121	0	0.0341065	0	0.0259692	0	0	0	0.0292861	0.0311595	0.0862177	0.0336747	0.0126579	0.0297892	0	0	0.104332
AC097359.1	0.0311951	0.123853	0.138625	0.0673582	0.116132	0	0	0	0	0.285908	0	0.142641	0.0556964	0.21909	0	0.08941	0.188431	0	0.0308186	0.144445	0	0	0	0	0.0745876
RNA5SP150	0	0	0	0	0	0	0	0	0	0	0	0	0	0	0	0	0	0	0	0	0	0	0	0	0
THAP12P5	0.0190462	0.0168041	0.0282125	0.0137085	0.0236347	0	0.0560087	0.0434394	0	0	0.0446608	0	0	0.0594512	0.0135201	0	0.0511316	0.0272012	0.0062721	0.0293969	0	0	0.0242783	0.0224466	0
AL078599.1	0.295768	0.195713	0.0730188	0.0532198	0.183512	0.113947	0.10872	0.112429	0	0.180717	0.231179	0	0.0880116	0	0.262443	0.141286	0	0.105602	0	0	0	0.100958	0	0.0871435	0
EDDM3CP	0	0	0	0	0	0	0	0	0	0	0	0	0	0	0	0	0	0	0	0	0	0	0	0	0
NLGN2	1.21012	2.52451	3.39614	2.86582	1.48712	3.41084	3.4036	3.34758	2.66165	1.08285	2.1114	2.92135	2.73672	3.07057	1.779	3.5206	5.156	2.49761	3.1289	1.68098	3.41748	2.71823	2.7318	2.40609	2.58228
FKBP9P1	0.392619	0.569348	0.556826	0.036075	0.217688	0.656532	0.589565	0.857357	1.1035	0.168436	0.313409	0.496562	0.872506	0.557355	0.115633	1.40064	0.370032	0.232642	0.416764	0.232081	0.378023	0.650125	0.351396	0.516863	0.69907
MTCO3P10	0	0	0	0	0	0	0	0	0.037446	0	0	0	0	0	0	0	0	0	0	0	0	0	0	0	0
FOXI2	0.0718351	0.261437	0.073155	0.0339303	0.033428	0.0830253	0.0891186	0.133118	0.0539166	0.0905271	0.0736943	0.030794	0.136272	0.15766	0.100392	0.0514726	0.244075	0.0480904	0.017742	0.0831556	0.0820498	0	0.0515074	0.0158738	0.0429394
SPATA32	0.207818	0.15716	0.0989469	0.120196	0.124337	0.223035	0.180064	0.169278	0.0148552	0.0816292	0.156634	0.169689	0.636072	0.208507	0.150156	0.361637	0.164385	0.2544	0.0879899	0.223384	0.135639	0.121606	0.312212	0.0393623	0.337177
AC008750.2	0	0	0	0.0356014	0	0.076225	0	0	0	0	0	0.0753913	0.0588754	0.0771983	0.0351123	0	0.0663952	0	0	0	0.0286969	0	0	0	0
AL160412.1	0	0	0	0	0	0	0.0311997	0	0	0	0	0	0	0.0331174	0	0	0.028483	0	0	0	0.0123107	0	0	0	0
AL160413.1	0	0	0	0	0	0	0	0	0	0	0	0	0	0	0	0	0	0	0	0	0	0	0	0	0
GFAP	0.0261053	0.0533928	0.0140615	0.0179352	0.00883485	0.0329148	0.0209365	0.0216507	0.0189999	0.0217508	0.0111297	0.0379806	0.00847434	0.0333351	0.0328507	0.00680198	0.0621187	0	0.0117228	0.0109888	0.0247833	0.0680463	0.0226886	0.00839075	0.00567434
AC106738.1	0.120697	1.11813	0.893921	0.0868714	0.299548	0.650991	0.798592	0.275278	0.966293	0.66372	0.377357	0.459908	0	0.188373	1.11381	0.115312	0.972071	0.861877	0.317973	0.465723	0.175059	0.576782	0.538485	0.355613	0.865756
ATE1	4.63096	6.24901	6.32485	4.36452	4.48857	6.31543	7.5015	7.83226	8.35914	5.81804	6.25844	4.90125	6.75793	6.12415	5.27247	6.52072	5.71454	6.90231	4.85945	5.8752	6.01874	5.68342	4.85704	5.89224	7.04567
AC103855.1	0	0	0	0	0	0	0	0	0	0	0	0	0	0	0	0	0	0	0	0	0	0	0	0	0
AL355816.2	0	0	0	0	0	0	0	0	0	0	0	0	0	0	0	0	0	0	0	0	0	0	0	0	0
AC078906.1	0	0.0239532	0	0	0	0	0	0	0.0362259	0	0	0	0.0323151	0.042372	0	0	0	0.116321	0.017881	0	0.0157509	0	0.0692145	0	0
MIR2117HG	0	0	0	0.030817	0	0.131963	0	0	0	0.104645	0	0	0	0	0	0.163624	0.0574726	0.122298	0	0.0660849	0	0	0.0545782	0.0504606	0
RNU4-75P	0	0	0	0	0	0	0	0	0	0	0	0	0	0	0	0	0	0.211927	0	0	0	0	0	0	0
AC011933.3	0.0388262	0.256917	0.172536	0	0.21681	0.358995	0.0856315	0	0.0777104	0	0.0910425	0.0887672	0	0.0908948	0	0	0.3127	0	0.0767152	0	0.168942	0	0	0	0.0928334
RPL35AP31	0	0	0	0	0.0797758	0	0	0	0.0857812	0	0	0	0	0.100335	0	0	0.0862941	0	0	0	0	0	0	0	0
AC244098.3	0	0	0	0	0	0	0	0	0	0	0	0	0	0	0	0	0	0	0	0	0	0	0	0	0
HGH1	5.11728	5.14886	7.70172	7.20378	8.40736	4.15256	5.80724	5.04542	4.23248	3.89505	5.03082	8.97703	3.65642	6.62079	5.39965	5.25184	6.70705	4.60712	6.86576	6.69016	4.97142	3.52151	4.64202	7.03202	4.65117
RNU6-1229P	0	0	0	0	0	0	0	0	0	0	0	0	0	0	0	0	0	0	0	0	0	0	0	0	0
JTBP1	0.0584751	0.0773871	0	0.0631312	0	0	0	0	0.117038	0	0	0	0	0	0.186792	0	0	0	0	0	0	0.11976	0	0.103373	0
RNA5SP319	0	0	0	0	0.22592	0	0	0	0	0	0	0	0	0	0	0	0	0	0	0	0	0	0	0	0
AC010326.3	1.40392	3.65965	2.99334	1.6535	4.15739	3.73693	1.45435	2.32871	2.12874	0.896799	2.99274	3.79333	3.38009	4.88021	3.14831	5.609	3.04088	4.64804	1.59712	2.95484	1.03664	1.56834	2.23698	3.76039	3.56021
AP001962.1	0.103351	0	0	0	0.144281	0	0.0569856	0	0	0.0473615	0	0	0.0461313	0	0.0275119	0	0.0520235	0	0	0	0	0	0	0	0
KRT81	0.1198	0.0297272	0.0887279	0.024251	0.153307	0.155769	0.0330274	0.0683081	0.0899169	0.178422	0.158015	0.0513552	0.253997	0.122701	0.127562	0.257523	0.165833	0.0802005	0.0813682	0.208018	0.0977391	0.0766736	0.186115	0.0397092	0.107415
MIR1289-1	0	0	0	0	0	0	0	0	0	0	0	0	0	0	0	0	0.403904	0	0	0	0	0	0	0	0
CMTM6	47.1397	32.9319	27.2267	37.2291	44.9232	31.1093	34.8506	30.8888	34.6533	45.457	32.3943	32.4901	38.9587	32.0046	30.1694	28.8549	28.3101	25.3252	30.5331	27.4225	34.9079	28.2133	34.8884	25.1917	40.591
ZBTB37	0.345797	1.1765	0.884843	0.403775	1.0525	1.07892	0.769206	0.944379	1.10203	0.454309	1.14145	0.826214	0.926089	1.9144	0.818579	1.60364	1.19229	0.979238	0.477247	0.886482	0.763299	0.445291	0.611526	0.75429	1.38569
RNA5SP527	0.113727	0.301018	0	0	0.423377	0	0	0	0	0	0	1.04004	0.20305	0.532486	0.121096	1.95576	0.228985	0.243633	0.224709	0	0.0989705	0.232919	0.217453	0	0.543843
AC090971.5	0	0	0.0730188	0	0.0917558	0	0	0	0	0	0.11559	0	0	0.230805	0.0524886	0	0.099253	0	0	0	0	0	0	0	0
AC244097.1	0	0	0	0	0	0	0	0	0	0	0	0	0	0	0	0	0	0	0	0	0	0	0	0	0
SALL4P5	0	0.0108606	0	0	0	0	0.0180994	0	0	0	0	0	0	0	0	0	0	0	0.0081074	0	0	0	0	0	0
SLC2A13	1.54704	2.35239	1.09885	1.241	1.60336	1.85795	1.91886	2.46725	3.10792	1.55518	2.28668	1.2218	1.34505	1.91203	1.52304	1.91151	1.70246	2.32361	1.2281	1.65411	1.56066	1.59896	1.41291	1.83088	2.33166
ACAD10	1.79834	2.45915	2.74289	2.52819	2.91391	2.50838	2.1365	2.18356	2.26579	1.29248	2.92376	2.75456	2.3388	2.52527	2.47107	3.10557	3.40924	2.80277	2.63141	2.4936	2.27854	1.5832	2.16455	2.84177	2.5482
AP000892.3	0.133735	0.176987	0.132065	0.0962556	0.663814	0.20609	0.196635	0.508358	0	0.163426	0.731712	0.101918	0.0795908	0.313082	0.427199	0.383304	0.179513	0.286494	0.220201	0.412826	0.077588	0	0	0.472834	0.31976
ADAM2	0	0	0	0	0	0	0	0.0113396	0	0	0	0	0	0.0232791	0.00529403	0	0	0	0	0	0	0.0101827	0	0	0
LYPD3	0.556175	0.644995	0.645487	1.03378	0.213453	0.596425	0.670231	0.732325	0.424615	0.567548	0.376458	0.61612	0.665416	0.604041	0.305263	0.42728	0.773495	0.196531	0.940317	0.42479	0.982986	0.587151	0.679725	0.699397	0.904822
CCDC39-AS1	0.306219	0.202628	0.151198	0	0.284994	0.117974	0.225123	0	0	0.187103	0	0	0.0911216	0.11948	0.217373	0.292557	0.616561	0	0.100841	0.354476	0.177657	0.104525	0	0	0
KRT18P4	0.0784965	0.148405	0.0166106	0.0968535	0.146111	0.129606	0.148393	0.102303	0.0673329	0.123331	0.262949	0.153826	0.220234	0.210018	0.262688	0.224983	0.248364	0.216205	0.0886275	0.103848	0.0878286	0.25263	0.235856	0.15859	0.160873
AC132825.3	0	0	0	0	0	0	0	0	0	0	0	0	0	0	0	0	0	0	0	0	0	0	0	0	0
RSBN1L	3.26108	6.57314	5.28776	2.76336	4.46955	5.59223	5.75122	6.92568	7.77868	5.6029	5.95953	4.95825	5.29991	6.64902	6.08039	5.95158	5.59345	7.40686	3.75438	6.3017	4.54035	3.71914	3.33039	4.94645	5.57356
PPP2CB	31.1287	32.3416	35.4175	32.5369	20.9849	42.2729	33.9358	32.7592	34.3942	31.8217	26.3758	22.8576	31.058	32.5325	30.8741	31.3868	26.6663	35.71	28.9204	35.2012	33.4466	37.1462	38.3489	32.0463	36.637
AC067852.2	1.43622	1.70238	2.12743	2.06294	1.54588	1.44343	1.83169	1.46692	1.24982	1.33921	1.27389	1.84166	1.15949	2.03199	1.77529	2.094	2.09967	1.16381	2.15917	1.69146	1.90196	1.151	1.51634	1.52337	1.79165
FAR2P2	0.0269265	0.220937	0.0558395	0.0377916	0.0350841	0.0746903	0.0653252	0.079836	0.0431145	0.0789711	0.0505113	0.0615612	0.0240375	0.113466	0.0602093	0.0848928	0.151803	0.121135	0.0425623	0.0810414	0.0492085	0.0386027	0.041188	0.114242	0.0708193
LINC02212	0.00678092	0.062818	0	0	0.0252436	0.0783722	0.0149554	0	0	0.0372888	0	0	0.0121068	0.0793729	0.0433216	0	0.122878	0	0.00669907	0	0	0	0	0	0
AC108134.1	0.150992	0.424631	0.265597	0.122261	0.281053	0.665332	0.187321	0.516562	0.226658	0.155685	0.221286	0.539389	0.488621	0.640688	0.597883	0.919629	0.760042	0.212273	0.247063	0.46974	0.209419	0.280248	0.369905	0.200194	0.439996
AC005332.2	0.0544285	0.19645	0.161247	0.0373943	0.0736813	0.19444	0.163694	0.304701	0.148552	0.0634894	0.232051	0.192314	0.282699	0.521267	0.0526864	0.312001	0.119552	0.1484	0.0831016	0.0916449	0.133486	0.0405354	0.132454	0.104966	0.721677
FTH1P4	0.731309	1.00239	0.386881	0.845936	2.67386	0.543362	1.15208	0.893533	0.731855	0.191501	0.306219	0.417992	0.419687	0.5503	0.389346	1.19774	0.99917	0.0559518	0.387044	0.241873	0.545501	0.855861	1.29843	0.184687	0.124897
MIR3909	0	0	0	0	0	0.280559	0.267689	0	0	0	0.569207	0	0.216701	0.284142	0.38771	0.695745	0	0	0	0	0.105624	0.745732	0	0	0
AC104662.1	0	0.187032	0	0	0.0526114	0	0	0	0.056572	0	0	0	0	0.13234	0	0.243034	0	0.0605506	0	0	0.0245974	0	0	0.0999336	0.0675813
FO393411.1	0.928501	2.13902	0.254697	0.668289	1.60026	1.19238	1.44106	1.96081	1.92722	3.84519	1.04829	0.707601	0.306993	0.644055	0.659107	1.97128	2.42343	0.810369	1.05319	3.10504	0.897804	1.54946	1.31507	0.790308	0.493343
MRPL33	30.3414	16.2456	21.4918	14.9652	15.128	17.0295	15.9792	13.014	15.7596	34.9904	18.9255	18.71	19.2358	15.753	20.4556	17.2958	16.7042	19.361	15.7618	17.8819	14.1047	16.4337	21.6052	18.9465	17.9739
ARL5AP5	0	0.0438409	0	0	0	0.0765747	0	0.0755541	0.0663034	0	0	0	0	0.0775525	0	0	0	0	0	0	0	0	0	0	0
MIR5588	0	0	0	0	0	0	0	0	0.917723	0	0	0	0	0	0	0	0	0	0	0	0	0	0	0	0
PPP6R1	14.4828	15.1715	14.4883	17.7158	14.8165	12.3799	12.8475	13.9763	9.73563	8.59444	11.8535	14.9732	11.7166	14.6284	11.2908	13.2183	14.958	9.57429	13.8182	12.8717	17.5145	9.51723	12.1281	11.632	12.244
AL135923.1	0	0	0	0	0	0	0	0	0	0	0	0	0	0	0	0	0	0	0	0	0	0	0	0	0
AC025034.2	0	0	0	0	0	0	0	0	0	0	0	0	0	0	0	0	0	0	0	0	0	0	0	0	0
AC090506.2	0	0	0	0	0	0	0	0.0786195	0	0	0	0	0	0	0	0	0	0	0	0	0	0	0	0	0
AC011479.3	0.00764198	0.091022	0.0452794	0.0247514	0.128021	0.0706594	0.0337089	0.0348588	0.0764769	0.0560319	0.143356	0.192188	0.136441	0.214685	0.130194	0.175225	0.138482	0	0.0754975	0.0353851	0.033252	0.0626046	0.0876716	0.121586	0.0548159
AC002059.2	0.787819	1.21638	0.583487	0.708791	2.19964	0.303514	0	0.299469	0.788408	0	1.84733	1.20078	0.937724	1.22956	0.279621	0.75267	2.11499	1.40643	0.908029	0	0.457064	0.537831	2.00848	1.16059	3.13946
SLC16A7	0.961833	0.800114	0.496309	1.28148	0.958121	0.723192	0.913804	0.773819	1.87645	0.375863	0.770793	0.964181	1.0549	1.0739	0.438923	0.551352	1.43863	1.12535	0.866688	0.389081	0.851747	0.692705	0.598207	0.614736	0.866826
KLF3P2	0	0	0	0	0	0	0	0	0	0	0	0	0	0	0	0	0	0.115453	0	0	0	0	0	0	0
IFNA6	0	0	0	0	0	0	0	0	0	0	0	0	0	0	0	0	0	0	0	0	0	0	0	0	0
HTR1DP1	0.016265	0	0	0	0.0605506	0	0	0	0	0	0.0381394	0.0371863	0	0	0	0	0.098247	0	0	0.0376565	0	0	0	0	0.0777794
AC055764.1	0	0.0808229	0	0	0.0568382	0	0	0	0	0	0	0	0.109038	0.071486	0.0325141	0	0	0	0.0603341	0	0.0531469	0	0	0	0.0730107
AC145098.2	0.0429578	0.0758015	0.0848427	0.0618377	0.0977293	0.154465	0.0631625	0.152406	0.0382132	0.0262476	0.0671536	0.0654753	0.340878	0.0893929	0.0457411	0.218886	0.0864937	0.0511259	0.0707321	0.0773538	0.0415375	0.0879796	0.12777	0.075941	0.182599
ZNF324	1.34641	2.06873	1.60912	1.91889	1.19138	2.52875	1.60287	1.99487	1.66896	0.89746	1.72209	1.46334	1.57984	1.68348	1.99571	1.95144	1.83811	1.53505	1.51155	1.98957	1.86186	1.47277	2.1161	1.51467	1.56696
RNU6-657P	0	0	0	0	0	0	0	0	0	0	0	0	0	0	0	0	0	0	0	0	0	0	0	0	0
AL450471.1	0	0	0	0	0	0	0	0	0	0	0	0	0	0	0	0	0.228985	0	0	0	0	0.232919	0.217453	0	0
NIP7P2	0	0	0.0393281	0	0	0	0	0	0	0.0486674	0	0	0	0	0	0	0	0.0568775	0.0262298	0	0	0	0	0	0
RN7SL795P	0	0	0	0	0	0	0	0	0.102512	0	0	0	0	0	0	0.146797	0	0	0.0505994	0	0	0	0.0979311	0	0
TCAM1P	0.00407314	0.0377333	0.0120668	0.00879493	0.0379081	0	0.0179667	0.00928978	0	0	0.00955098	0.0093123	0.0145445	0.019071	0	0.0233485	0.0328044	0	0.00402398	0.0282901	0.0141785	0	0.00778809	0.00720052	0.0194777
RNU6-366P	0	0	0	0	0	0	0	0	0	0	0	0	0	0	0	0	0	0	0	0	0	0	0	0	0
POU5F1P3	0.227771	0.177316	0.0793859	0.130186	0.448905	0.309708	0.0886501	0.183348	0.1609	0.0736783	0.219921	0.336953	0.645881	0.407762	0.071332	0.576023	0.269769	0.11481	0.158839	0.310194	0.174897	0.246963	0.179328	0.142113	0.160176
MIR4436A	0	0.224878	0	0	0	0	0	0	0	0	0	0	0	0	0	0	0	0	0	0	0	0	0	0	0
AC018462.1	0.0236002	0.176987	0.0815695	0.0509589	0.117144	0.127291	0.0694007	0.125594	0.0944715	0.0720999	0.073786	0.107913	0.0842726	0.202583	0.1424	0.135284	0.126715	0.134821	0.0699462	0.12749	0.095844	0.0805574	0.0902502	0.0556275	0.188094
ACTG2	5.86299	14.3146	12.5976	12.3773	11.668	12.186	16.3914	3.85514	15.4137	13.5397	4.58562	4.05511	5.96135	6.39703	2.13476	6.713	12.4993	22.5464	18.7358	7.59856	10.1616	15.0969	5.90593	6.21744	4.06869
AC092648.1	0	0	0	0	0	0	0	0	0	0	0	0	0	0	0	0	0	0	0	0	0	0	0	0	0
TAS2R5	0.100388	0.464995	0.446106	0.121929	0.140145	0.348079	0.138379	0.429299	0.125579	0.138011	0.323671	0.43034	0.403278	0.969439	0.400847	0.53949	0.378989	0.161293	0.0619853	0.348625	0.131043	0.257	0.263929	0.2662	0.570067
LINC02076	0	0.0102163	0	0.00833427	0	0	0.0340512	0	0	0	0	0	0	0	0.00821976	0.044251	0.0310862	0.049612	0.00762642	0	0.0201538	0.0158101	0.0295206	0	0.0184575
TBC1D8B	0.893685	1.53673	0.918548	0.82701	0.837398	1.41936	1.3643	1.49404	1.94993	1.44313	1.46477	1.11195	1.2754	1.40546	1.52125	1.43754	1.55152	1.641	1.16819	1.33362	1.29224	1.20464	0.950291	1.02637	1.17742
AC130456.3	1.25495	0.573741	0.439382	0.221707	0.552129	1.16035	0.352266	0.520404	0.36535	0.334598	0.58854	0.260833	1.30363	0.427335	0.315844	0.392387	1.19448	0.635447	0.0676257	0.475435	0.555986	1.44866	1.30884	0.322692	0.545561
PIGPP3	0	0	0	0	0.0647818	0	0	0	0	0	0	0	0	0	0	0	0	0	0	0	0	0	0	0	0
AC108516.1	0	0	0	0	0	0	0	0	0	0	0	0	0	0	0	0	0	0	0	0	0	0	0	0	0
H2AZP2	0	0	0	0.0816409	0	0	0.0833899	0.0862345	0.151352	0.0693065	0	0	0	0	0.161038	0.108369	0.0761286	0.0809983	0	0	0	0	0.0722947	0.0668404	0
HSPD1P9	0	0.0116838	0	0	0.016433	0	0	0.0402709	0	0.0161828	0.0207016	0	0	0	0.00940047	0	0.0355515	0.0189128	0	0	0	0	0	0.015607	0.0211088
PPIAP45	0	0	0.179786	0.0327593	0.0564799	0	0.0669221	0	0	0	0	0.0693727	0.0541752	0.142071	0	0	0.0610948	0	0.0299769	0	0	0.0621443	0	0.0536408	0
KIF25-AS1	0.0280635	0.0309498	0	0.0504968	0	0	0	0.0640056	0.0561689	0.00857353	0.0438702	0.0427738	0.0167017	0.229945	0.0149409	0.09384	0.0188349	0.0701391	0.157107	0	0.0529146	0	0.0178864	0.0661478	0.268399
AC093716.1	0	0	0	0	0	0	0	0	0	0	0	0	0	0	0	0	0	0	0	0	0	0	0.0732535	0	0
AL356859.1	0	0	0	0	0	0	0	0	0	0	0	0	0	0	0	0	0	0	0	0.0807704	0	0	0	0	0
AC022447.3	0	0	0	0	0	0	0	0	0	0	0	0	0	0	0	0	0	0	0	0	0.0507849	0	0	0	0
LINC00632	0.0288099	0.139801	0.0497878	0.0259199	0.0268129	0.0332978	0.0423603	0.0547566	0.0384419	0.0264047	0	0.0658672	0.0514377	0.0786869	0.0255638	0.192671	0.164355	0.0308591	0.0426932	0.0444667	0.0626791	0.029502	0.0367242	0.00848838	0.0574037
RPS3AP6	2.18013	3.46227	0.538227	1.15725	1.48794	2.51974	3.20553	2.77621	2.98173	10.6566	1.57624	1.12148	1.20017	1.70128	1.37349	3.43672	2.7435	1.1676	1.43588	4.9212	0.901192	2.56738	3.19588	2.28031	1.25973
AC004706.2	0	0	0	0	0	0	0	0	0	0	0	0	0	0	0	0	0	0	0	0	0	0	0	0	0
RNA5SP159	0.140227	0.185579	0	0	0	0	0.309271	0	0	0	0.657627	0	0	0.32828	0	0.803822	0	0	0	0.32465	0	0	0	0	0
FAM184A	2.52494	4.22234	2.77077	4.34718	3.50592	4.57667	2.4941	4.86238	3.58803	2.19861	4.32531	3.28476	3.91561	3.53275	4.5421	3.33151	4.19924	4.63068	2.04026	4.86283	3.04914	2.54384	4.95546	3.36246	3.82086
PTPN6	46.0809	18.7292	23.2525	32.815	66.0437	13.3706	15.9306	16.8292	13.8395	17.7434	25.8217	39.2908	18.2453	19.7517	20.6632	18.1406	13.7655	11.2362	19.4707	19.2329	25.683	10.5177	21.629	20.1807	16.45
AL732618.1	0	0	0	0	0	0	0	0	0	0	0	0	0	0	0	0	0	0	0	0	0	0	0	0	0
IDSP1	0.0768263	0.101674	0.227601	0.0414718	0.429007	0	0	0.0876105	0.0768837	0	0.0900739	0.0878229	0.137167	0	0.245412	0.660588	0.386717	0.164582	0	0.2668	0.0334289	0	0.367242	0.203721	0.275538
AC100827.4	0.011834	0.00783065	0.00876465	0.0191644	0.0220274	0.0136774	0.0391499	0.0134951	0.0118428	0	0	0	0.0316928	0.0138521	0.0252014	0.0508769	0	0.0253514	0.00584557	0.0273977	0.0154477	0.0121183	0	0.0209201	0.0424425
AC021193.1	0	0	0	0	0	0	0	0	0	0	0	0	0	0	0	0	0	0	0	0	0	0	0	0	0
LINC01593	0	0	0	0	0	0	0	0	0	0	0	0	0.199387	0	0	0	0.0749513	0	0.0367758	0	0	0	0	0	0
AC016987.1	0	0	0.0428748	0	0	0	0.127675	0	0.173797	0	0.0678713	0	0	0	0.06164	0.0829596	0	0	0	0.134024	0.0251889	0.0592799	0.0553438	0.153505	0
LSS	13.2061	12.6524	15.6572	18.1248	16.8557	11.4994	13.3352	14.3272	13.0722	7.77646	20.3216	19.3165	11.579	15.4676	14.0087	11.1699	11.8607	14.2524	10.7422	15.5137	12.1438	12.5794	12.9383	16.3294	15.3061
AC008667.2	0	0.0407561	0	0	0	0.0711867	0	0.0702379	0	0	0	0.0704081	0.0549838	0	0.0983742	0.0882662	0.18602	0.131946	0	0.213895	0.0268001	0	0	0	0
AC118282.3	0	0	0	0	0	0	0	0	0	0	0	0	0	0	0	0	0	0	0	0	0	0	0	0	0
CCDC92	5.73659	8.44502	11.4713	7.3634	7.92181	9.65502	8.45281	8.46874	7.56544	6.38454	8.59154	7.6058	7.31318	7.56606	8.76031	8.03974	7.37372	7.87927	8.93311	10.1459	7.42263	9.0904	7.79497	7.84342	8.37418
RNU7-51P	0	0	0	0	0	0	0	0	0	0	0	0	0	0	0	0	0	0	0	0	0	0	0	0	0
RPL31P47	0	0	0	0	0	0	0	0	0	0	0	0	0	0	0	0	0	0	0	0	0	0	0	0	0
GALNT8	0.0156857	0.0394415	0.078998	0.0152412	0.0233575	0.0507615	0.0588112	0.0429299	0.0376737	0.0115009	0.0257466	0.0502063	0.0644125	0.0991472	0.0200424	0.0629405	0.284242	0.0672054	0.0154963	0.0326836	0.038221	0.019275	0.0419887	0.033275	0.0225026
MIR3135A	0	0	0	0	0	0	0	0	0	0	0	0	0	0	0	0	0	0	0	0	0	0	0	0	0
KRT86	0.337856	0.670688	0.223418	0.319163	0.381818	0.529945	0.452409	0.481602	0.519238	0.475534	0.792229	0.234488	0.344694	0.833316	0.417563	0.501465	0.595228	0.271416	0.494707	0.712358	0.462028	0.407754	0.715216	0.181312	0.346206
KARS1P1	0	0	0	0	0.015345	0	0	0	0.0330003	0	0	0.0188478	0	0.0385992	0	0	0	0	0	0	0	0	0	0	0
HLTF	2.48635	5.88606	4.63832	2.36852	3.65511	4.23429	4.73276	4.57157	4.6069	4.11366	4.66638	3.71655	5.08128	5.09102	4.3605	5.0028	5.12685	5.03876	3.25933	3.91897	3.56797	3.08378	3.09449	4.31061	5.22826
AC069282.1	2.96556	5.12388	4.8402	2.99417	4.29333	6.85504	2.72523	4.44649	5.00124	1.86231	4.6359	5.08504	6.12819	6.62115	5.55521	7.87012	4.3677	6.6471	2.68562	4.13219	3.32153	2.98056	5.67032	3.78627	6.04017
LINC00265	0.500765	1.58317	0.858528	0.380449	1.21692	1.38262	0.695389	0.729685	0.54754	0.32297	1.05463	0.561841	0.935466	2.019	0.854124	1.59474	2.53001	0.725111	0.655047	0.880254	0.770699	0.408337	0.833373	0.606563	1.01995
AC016573.1	0.0267966	0.0354631	0	0	0.0997568	0	0	0	0	0	0	0	0	0	0	0	0	0	0	0	0.0233196	0	0.0512367	0	0.0640706
WWC2	6.95791	18.639	19.602	6.77811	8.50289	21.4001	22.0293	19.9877	24.1076	12.7673	16.7062	9.18145	15.0776	19.8785	18.5643	16.2871	8.58485	30.2304	10.7655	25.5372	11.9929	20.2607	13.0213	23.5449	19.1209
BIN1	4.4858	5.71314	7.01211	6.62984	5.23023	5.75797	5.48002	5.84762	4.06777	4.49721	4.63855	7.51071	4.78606	6.15356	7.46208	7.34855	5.44353	5.70243	4.93001	6.8094	5.3223	5.9298	5.556	7.04195	6.07548
U2	0	0.131825	0	0	0	0	0	0	0	0	0	0	0	0.466384	0	0.285495	0	0	0	0	0	0.612014	0	0	0.714497
SPSB2	4.71824	7.33559	8.03603	4.0319	10.3942	7.20289	10.562	5.14544	6.15421	9.97674	4.41994	6.6797	3.34437	5.95724	7.9342	6.82069	5.84706	6.88988	7.11705	8.237	6.28463	4.83762	4.83177	6.12293	3.83086
AC019133.1	0	0	0	0	0	0	0	0	0	0	0	0	0	0	0	0	0	0	0	0	0	0	0	0	0
SATB2-AS1	0	0.0342096	0.00478624	0.00348846	0	0	0	0	0.0129344	0.0118457	0	0.00738734	0	0.0075644	0	0	0.0130117	0	0.00319218	0	0.00562383	0	0.0061782	0.0114242	0
AC134026.2	0	0.0170742	0.0191108	0	0	0	0.0142273	0	0.0387337	0.0354735	0	0.0147483	0.0230348	0	0.0618189	0.0739559	0	0.0138193	0.0127459	0.0149348	0	0.0660578	0.037003	0.0114038	0
MIR769	0	0	0	0	0	0	0	0	0	0	0	0	0	0	0	0	0	0	0	0	0	0.250684	0	0	0
MLF2	42.8984	33.9271	39.8523	39.5094	41.3755	37.5985	32.7059	32.4188	29.9557	37.1393	35.2024	40.8554	28.8975	29.4577	34.9723	35.2218	36.5956	33.6501	39.4257	42.9373	32.7977	36.9583	39.0912	34.5888	27.8848
AC091912.1	0	0	0	0	0	0	0	0	0	0	0	0	0	0	0	0	0	0	0	0	0	0	0	0	0
AC087258.1	0	0	0	0	0	0	0	0	0	0	0	0	0	0	0	0	0	0	0	0	0	0	0	0	0
AC021660.2	0	0	0.0551405	0	0	0.0860478	0	0	0.0745059	0.0682347	0	0.0851067	0	0	0	0	0	0	0.110328	0	0.06479	0	0	0	0.0890053
PIK3R3	5.59997	4.82896	8.69351	4.08459	4.10342	20.3428	9.99067	5.27687	13.9821	3.89087	6.17482	4.57219	7.49958	5.48033	2.65867	6.35757	5.22754	8.77716	7.62748	4.21033	13.5599	6.93809	11.3001	10.5543	9.86154
RBP5	0.780722	1.17285	2.04725	2.52866	1.35502	1.07305	5.35181	3.51313	2.42838	4.81541	2.30073	8.20108	5.38729	4.51991	2.1232	17.6897	6.20284	1.17527	8.1299	1.12359	4.71003	1.1452	0.827085	1.08175	2.57303
HPS5	7.87615	11.9953	16.9314	6.84045	9.67054	9.44041	11.0722	9.37603	11.841	9.45744	13.5303	7.01185	9.52046	10.8697	11.2672	9.17642	4.79637	14.5833	7.62804	10.5728	9.3356	9.5736	8.95081	12.9154	13.528
PPIAP86	0	0	0	0	0.0517009	0	0	0	0	0.0509136	0.0651304	0	0	0	0	0	0.0559252	0	0	0.0643056	0	0	0	0	0
MIR512-1	0	0	0	0	0	0	0	0	0	0	0	0	0	0	0	0	0	0	0	0	0	0	0	0	0
UBE2L3	21.0366	19.8617	22.0746	19.6238	21.9531	17.5719	19.9695	17.5952	18.6043	21.5429	19.4841	19.9264	16.7907	21.9193	22.3916	17.5705	22.6481	18.8808	19.3476	22.3914	17.6683	19.2452	21.8817	20.9161	18.6707
AL365436.2	0.0274588	0.109019	0.040674	0	0.153333	0.190418	0.0605607	0	0	0	0.321937	0.125557	0	0.128566	0.175428	0.0787012	0.165862	0	0.0542549	0	0.11948	0.056237	0	0.0485419	0
DUX4L50	1.39383	1.17628	1.52604	0.981404	2.21844	0.840501	1.20291	0.598938	0.444743	0.851646	1.08945	1.61643	0.901658	1.46601	1.22603	1.21585	1.34221	0.0865493	1.1974	0.748284	1.63488	0.413716	0.888365	0.428527	1.15918
KXD1	15.5533	12.1233	11.9564	13.1095	13.2395	12.7798	11.8681	11.3277	9.89855	14.5188	12.0992	14.1256	10.6298	12.5236	11.3661	13.6815	12.9493	9.78205	12.9018	10.7912	11.9762	10.5964	11.6323	11.5681	11.489
SNORD57	0	0	0	0	0	0	0	0	0	0	0	0	0	0	0	0	0	0	0	0	0	0	0	0	0
AL356310.1	0.790064	1.07826	0.109715	0	0.413607	1.25556	0	0	0	1.0409	0.115787	0	0.308567	0.231199	0.236603	0.141528	1.54105	0.0528912	0	1.37185	0.36526	0	0.0944156	0.0436462	0
ZNF560	0	0	0.0075439	0.00549838	0.0189594	0	0.0673941	0	0.0407733	0.0186707	0.0238842	0.034931	0.0363715	0	0	0.0437907	0.0205085	0.0109102	0.0150942	0.0117909	0.0221602	0	0.0486893	0.0180064	0
FUT11	4.93015	5.70713	6.98045	5.34813	6.41175	6.13334	6.5786	5.6893	7.47729	3.81759	6.43557	4.74136	6.28141	6.88653	6.14854	7.26763	4.82119	5.69674	6.26558	6.13615	6.87341	4.92811	5.28146	5.96464	6.28787
GLS	21.2792	13.3843	14.1512	18.7464	15.8702	16.9124	16.3991	21.5241	18.6358	14.4809	19.6652	15.3228	19.6417	18.1434	21.3324	17.8992	14.9652	21.7097	12.3436	19.3141	12.1382	15.3457	15.9399	19.2998	22.5401
OR5T3	0	0	0	0	0	0	0	0	0	0	0	0	0	0	0	0	0	0	0	0	0	0	0	0	0
AC026401.3	2.8985	2.66564	3.29893	2.65194	2.9262	3.02826	2.34759	2.42767	2.29431	2.04116	2.07354	2.7705	3.56697	2.60689	2.44114	2.86305	2.60477	3.08712	3.67241	2.35058	2.40839	2.91782	2.88064	3.21334	3.83712
AC017100.1	0.172974	0.277971	0.402634	0.120052	0.183983	0.11424	0.217998	0.422689	0.51931	0.203829	0.115886	0.338971	0.286772	0.289246	0.197338	0.424946	0.348277	0.158809	0.329567	0.200233	0.236547	0.227738	0.188993	0.109209	0.265874
ITPK1	22.1516	14.0788	14.6383	20.782	27.7326	12.6252	12.8913	14.4966	13.0072	9.30121	13.7908	16.2356	11.8805	15.2938	13.9394	15.697	9.6937	10.5738	16.9953	15.4254	17.1759	13.6151	15.3615	14.3795	11.3179
RNU6-261P	0	0	0	0	0	0	0	0	0	0	0	0	0	0	0	0	0	0	0	0	0	0	0	0	0
HYPK	0.207851	0.42756	0.338002	0.219522	0.35745	0.438678	0.184363	0.370998	0.298443	0.223628	0.301965	0.32541	0.649425	0.597662	0.382495	0.951875	0.37301	0.304913	0.185254	0.329525	0.149423	0.296131	0.46654	0.195701	0.480765
AC087379.1	0	0.0192494	0.0215453	0	0	0	0	0	0	0	0	0	0	0	0	0.0416887	0	0.0311595	0.0431088	0.0336747	0	0	0.0278112	0	0
AKR1B1P8	0	0	0	0	0	0	0	0	0	0	0	0	0	0	0	0	0	0	0	0	0	0	0	0	0
SPSB4	0.100408	0.204434	0.383271	0.0875566	0.0790719	0.178538	0.178865	0.308277	0.0463769	0.184051	0.235445	0.256048	0.413702	0.41588	0.139811	0.132824	0.202168	0.0827309	0.347188	0.277168	0.302469	0.126548	0.16245	0.184329	0.221609
AC093788.1	0.233711	0.453637	0.253872	0.185035	0.696037	0.144063	0.171817	0.319821	0.124739	0.0571199	0.401883	0.534327	0.194727	0.765987	0.315215	1.16108	0.313712	0.367158	0.215498	0.721444	0.108473	0.0638203	0.297913	0.302981	0.260775
TVP23BP2	0	0	0	0	0.0874291	0	0	0	0	0	0	0	0	0	0	0	0	0	0	0	0	0	0	0	0
SNORA50A	0	0	0	0	0	0	0	0.242217	0	0	0	0	0	0	0	0	0	0	0	0	0	0	0	0	0
AC004494.1	0.0342144	0.142309	0.0289604	0.0422157	0.145567	0.13558	0.0646801	0.10033	0.058697	0.00895941	0.126073	0.189971	0.226894	0.297508	0.057249	0.210136	0.29524	0.0942377	0.00482877	0.0226321	0.0680569	0.0100104	0.06542	0.112328	0.350599
GPR34	12.0386	5.53214	5.1156	8.32242	14.4044	2.25117	3.58533	5.00616	7.34702	5.3829	6.83328	7.60451	4.4807	6.55914	4.34733	5.96905	3.65022	5.18364	6.00957	2.39345	8.8402	2.71565	2.67858	7.86651	10.8904
RPL5P16	0	0	0.0541633	0	0	0	0.0403227	0	0	0	0	0	0	0	0.0194673	0	0	0	0	0	0	0	0	0	0
AC009951.1	0	0	0	0	0	0	0	0	0	0	0	0	0	0	0	0	0	0	0	0	0	0	0	0	0
Metazoa_SRP	0	0	0	0	0.0887275	0	0	0	0	0	0	0	0	0	0	0	0	0	0	0	0	0	0	0	0
IFIT6P	0	0	0	0	0.0450326	0	0	0	0	0	0	0.0553122	0.0215975	0.028319	0	0.0693414	0.024356	0	0	0	0	0	0	0	0
PRR34	0.153816	0.257847	0.334171	0.23249	0.276766	0.248888	0.271395	0.479448	0.307862	0.122178	0.348657	0.316499	0.219701	0.348091	0.223836	0.308603	0.350997	0.131806	0.30392	0.225538	0.383726	0.147011	0.147053	0.25379	0.269701
AL158069.1	0	0	0	0	0	0	0	0	0	0	0	0	0	0	0	0	0	0	0	0	0	0	0	0	0
LINC00334	0.032132	0.701649	0.0475962	0.0693811	0	0.0742749	0.0354337	0.14657	0.032156	0.0294495	0.0753455	0.110194	0.0860537	0.0752233	0.0513209	0.0920953	0	0.0344175	0.0476163	0.0371957	0.0279627	0.032904	0.0921576	0.0568032	0
RPL9P31	0.0249885	0	0	0	0	0	0	0	0	0.137414	0	0	0	0	0	0	0.0503133	0	0	0	0	0	0	0	0
Y_RNA	0	0	0	0	0	0	0	0	0	0	0	0	0	0	0	0	0	0	0	0.363467	0	0	0	0	0
AL512844.1	0	0.0967013	0.0120261	0.0262958	0.0302242	0.0375341	0.0179061	0.0370338	0.0974984	0.044646	0.0190375	0.0185618	0.0144955	0.0380133	0.00864484	0.0465394	0.0490407	0.0347851	0.0240624	0.0751859	0.00706535	0.0332554	0.0620946	0	0
LINC00906	0	0.00913919	0	0	0.00642707	0.00798149	0.022846	0	0	0	0.0242896	0	0.0246593	0.0080834	0.00367659	0.0296893	0.00695222	0.00739693	0.0204672	0	0.00300484	0.0141433	0.0198063	0.012208	0
AL359195.2	0.00982095	0.00433242	0.00484916	0.0530148	0	0.00756722	0	0	0.0131044	0	0	0	0.00584483	0	0.00348576	0	0.00659137	0.028052	0.022639	0.00757909	0.0113955	0	0.0625942	0.0231487	0
RN7SL309P	0	0	0	0	0	0	0	0	0	0	0	0	0	0	0	0	0	0	0	0	0	0	0	0	0
LCN12	0.276673	0.0610257	0.0683046	0.110631	0.295643	0.165808	0.0339002	0.0934844	0.0615288	0.0469583	0.120141	0.316275	0.109773	0.17992	0.158211	0.234959	0.732444	0.10976	0.172099	0.166068	0.0713402	0.0524666	0.195932	0.280782	0.110254
RNU6-61P	0	0	0	0	0	0	0	0	0	0	0	0	0	0	0	0	0	0	0	0	0	0	0	0	0
BMP2	23.6404	11.1099	9.75556	19.3261	3.82997	28.0555	12.933	21.7537	11.2229	10.5797	25.0928	5.46536	62.2593	10.9955	21.5548	19.3017	7.17135	30.0993	13.0367	15.9627	18.8277	49.0903	27.8083	10.3876	25.481
AC127894.1	0	0	0	0	0	0	0	0	0	0	0	0	0	0	0	0	0	0	0	0	0	0	0	0	0
AC073575.2	0.115178	0.304858	0.238854	0.298439	0.771802	0.319489	0.203221	0.262692	0.553269	0.042225	0.432125	0.684654	0.329026	0.80892	0.343395	0.72626	0.649339	0.493483	0.318607	0.693311	0.0400933	0.0943563	0.264273	0.285058	0.330469
ZNF285B	0.0163479	0.108176	0.0726469	0.044124	0.0304295	0.075578	0.0540831	0.205069	0.0981605	0	0.0383337	0	0.116751	0.287036	0.095739	0.140566	0.0164579	0.122575	0.0403764	0.170317	0.0355666	0.0334813	0.0156291	0.0144499	0.234527
AL157400.2	0	0	0.0353628	0	0	0	0	0	0	0	0	0	0	0.055889	0	0	0	0.0511428	0.0235852	0	0	0	0	0	0
SNRPCP17	0.0704554	0	0	0	0	0	0	0	0	0.129147	0	0	0	0	0	0.201936	0.141859	0	0	0	0	0	0	0	0
H2AB3	0	0	0	0	0	0	0	0	0	0	0	0	0	0	0	0	0	0	0	0	0	0	0	0	0
SRMP1	0	0	0	0.0176197	0	0	0	0	0	0	0	0	0	0	0	0	0	0	0	0	0	0	0	0	0
ERLNC1	0	0	0.0190005	0	0.0716282	0.0889518	0	0.0292554	0	0	0.030078	0	0.0229018	0	0.0546329	0.0367645	0.0516538	0	0.0126723	0	0.0111627	0	0	0.0453518	0.0306697
AC055733.1	0.0252506	0.0334172	0	0	0	0	0	0	0	0	0.0592094	0.0577297	0	0	0.134433	0	0.101682	0	0	0	0	0	0	0	0
RNU6-413P	0	0	0	0	0	0	0	0	0	0	0	0	0	0	0	0	0	0	0	0	0	0	0	0	0
CMIP	6.98143	8.52228	8.15061	10.9602	7.18681	7.63309	9.07922	7.76452	9.19199	3.86871	7.22637	5.33952	8.08607	8.60014	5.81663	9.53934	10.2716	5.93033	8.40206	8.14211	9.6244	6.27441	7.97329	6.30344	6.56459
AL356309.1	0	0	0	0	0	0	0	0	0	0	0	0	0	0	0	0	0	0	0	0	0	0	0	0	0
FGF7P3	1.3347	1.45094	0	0.823415	0.976003	1.32224	1.78724	0.326154	2.57599	1.22327	0.782424	0.762871	1.87235	1.6739	2.89311	1.7761	0.191955	1.42963	0.141277	0.993236	1.36893	0.97626	1.64059	2.10669	0.683842
CYP3A4	0.00919666	0.0365131	0.0204341	0.00992895	0.0085592	0.0425171	0.0101417	0.0314628	0.00920353	0.0168577	0.021565	0.010513	0.0410497	0.075355	0.0685477	0.105436	0.0370342	0.0098508	0.00908566	0.0425838	0.012005	0	0.0263769	0.0162579	0.0329838
AL359922.1	0	0	0	0	0	0	0	0	0	0	0	0	0	0	0	0	0	0	0	0	0	0	0	0	0
SMIM34B	0	0.0182044	0	0	0	0	0	0	0	0	0	0	0	0	0	0	0	0	0	0	0	0	0	0	0
AL513314.1	0	0.0601089	0	0	0	0	0	0	0	0	0	0	0.0810925	0	0	0	0	0	0.134613	0	0	0	0	0	0
SIRT3	3.25128	4.53798	5.08747	2.91065	3.73654	5.1986	3.71702	3.54619	3.76219	3.75598	3.63288	4.15148	3.03381	4.10148	4.37842	4.06647	5.34999	4.30633	4.41895	4.30039	3.67993	3.53126	3.41889	4.06899	3.87695
PHETA1	5.62092	8.36016	9.68196	8.48103	6.60713	7.2614	8.99445	7.24303	6.86367	4.56086	5.9251	5.01069	4.57283	6.37827	13.1691	8.59714	4.10129	6.48102	8.96643	10.3073	7.3411	7.31376	7.26363	9.78475	6.28826
RNA5SP477	0.364118	0	0.179786	0.131037	0	0	0	0	0.242927	0	0.569207	0	0	0.284142	0.258473	0	0	0	0.119908	0	0.105624	0	0	0	0.290202
WFDC10A	0	0.0270745	0.121215	0.022087	0.03808	0	0.0451203	0	0.0409466	0.0750002	0	0.093545	0.0730522	0	0.0217835	0.117271	0.0411914	0.0438263	0.0202111	0	0	0.041899	0.156468	0.0723316	0.146745
AP001931.1	0.074707	0.757994	0.479532	0.295737	0.55623	1.26639	0.439378	0.738345	0.348893	0.13694	0.875891	0.569335	0.84476	0.874471	0.981085	1.71297	0.601678	0.640166	0.541239	1.26837	0.433423	0.153004	0.333303	0.396202	0.952663
AL035690.1	0	0	0	0	0	0	0	0	0	0	0	0	0	0	0	0	0	0	0	0	0	0	0	0	0
RNU6-776P	0	0	0	0	0	0	0	0	0	0	0	0	0	0	0	0	0	0	0	0	0	0	0	0	0
KIF1B	2.47185	5.0636	4.43416	4.37581	3.94917	4.71182	4.60189	6.41777	5.29051	1.83304	3.62739	3.5778	4.39142	4.95545	3.92541	4.69116	4.02037	4.60981	3.52592	3.744	3.81702	4.20814	3.58533	4.86474	5.69354
LIN28B	0	0	0	0	0	0	0	0	0.00525128	0.00480928	0	0.00599844	0	0	0	0	0	0	0	0	0	0	0	0	0
LINC00888	2.66365	1.85675	2.14849	1.4708	2.47271	1.45704	1.86854	1.56128	2.37398	2.64626	1.92304	2.20039	1.59734	1.80885	1.32791	2.07858	1.91054	1.481	1.35258	1.55347	1.61023	1.2493	1.58105	1.48573	2.17154
AP000821.1	0.0453956	0.0901161	0.0224144	0	0	0.0874452	0.0333734	0.0517678	0	0.0138686	0.0887056	0	0.445775	0.0885617	0.145011	0.151796	0.12187	0.113457	0.0149492	0.140132	0.00658421	0.0309908	0.028933	0	0.0180901
MLH1	10.2437	9.89284	9.87346	9.31102	10.4356	10.275	9.11816	8.74835	9.85435	10.6215	9.32994	11.2751	8.93652	9.535	9.5053	9.05995	11.0413	10.2583	8.904	9.75145	9.68672	7.34492	8.78851	9.60742	10.2175
HEYL	5.81127	11.1628	9.5314	4.50637	4.09031	19.762	14.2786	14.8736	10.5731	4.79458	8.37213	3.20202	15.7288	8.5525	2.41127	25.5437	7.40333	12.7281	22.602	5.92785	13.946	15.1176	9.88192	10.3081	9.49898
CR383656.11	0	0	0	0	0	0	0	0	0	0	0	0	0	0	0	0	0	0	0	0	0	0	0	0	0
PAUPAR	0	0	0	0	0	0	0	0	0	0	0	0	0	0	0	0	0	0	0.00481249	0	0	0	0	0	0
MIRLET7G	0	0	0.192743	0	0	0	0	0	0	0	0	0.29749	0	0.30462	0.138551	0.745889	0.785976	0	0.12855	0	0.226473	0	0	0	0
REXO1L10P	0	0	0	0	0	0	0	0	0	0	0	0	0	0	0	0	0	0	0	0	0	0	0	0	0
LINC01301	0.0619746	0.138136	0.0579797	0.0316939	0.0303573	0.060319	0.0791338	0.133909	0.117513	0.0837062	0.0841341	0.0596593	0.104827	0.0687254	0.121561	0.149582	0.0919457	0.0978273	0.0837838	0.128379	0.105028	0.0400822	0.0561312	0.0691952	0.0779902
RC3H1	3.05986	4.43981	3.31106	3.02031	2.76133	6.35354	3.39642	4.54278	4.9336	2.06362	4.18197	2.55953	5.28611	5.03608	5.19856	5.77354	4.30859	5.49298	2.72783	4.05056	3.02872	5.36452	4.08201	2.7734	5.10148
DHCR7	17.6931	10.8806	15.583	23.4613	21.514	9.84743	13.6685	11.3633	13.3353	11.8692	17.7073	26.2504	9.51531	13.3301	12.8246	9.11526	19.8744	19.4797	12.1527	13.0219	15.8234	13.674	16.4903	18.6342	12.6182
CUL1	17.7774	18.3819	19.0669	19.8346	14.8213	21.5676	17.0677	20.3239	18.2999	18.9907	19.0817	16.7341	19.7258	20.4898	17.4511	19.5317	21.0813	20.3543	17.5628	18.3971	17.614	20.2096	18.3073	18.1998	21.1312
AP001922.3	0	0.0681043	0	0.0185195	0.0319293	0.0396515	0	0	0	0.0314431	0.040223	0.0392178	0	0	0	0	0	0	0	0	0	0	0.0327988	0	0
BRAT1	6.33515	5.72373	7.11861	4.99581	6.36982	6.07988	5.08124	4.20267	3.22219	3.73259	4.48918	6.89873	4.93686	6.4631	5.36499	7.18942	5.8171	4.10594	6.91421	6.32615	5.63051	4.78085	4.46341	5.39967	4.47866
AL355537.1	0	0	0	0	0	0	0	0	0	0	0	0	0	0	0	0	0	0	0	0	0	0	0	0	0
KIAA1328	0.643831	1.33993	1.09982	0.540942	0.604036	1.48225	1.07357	1.43881	1.40813	1.01598	1.27533	0.646955	1.11706	1.56499	1.19003	1.17564	1.21269	1.47936	0.952807	1.22011	0.981638	1.10326	0.903427	1.12669	1.30973
AC006205.1	0	0	0.0549987	0	0.0691117	0	0	0	0.0743143	0	0	0	0	0	0.0395351	0	0.0747586	0	0	0	0	0	0	0	0
AC055716.2	0	0.0469839	0.00876465	0	0.0220274	0.0273548	0.01305	0.0269902	0.0236856	0	0	0.0135278	0	0	0	0.016959	0	0	0	0.0136989	0.0154477	0.0121183	0	0.0104601	0
NMS	0	0	0	0	0.0554318	0	0	0	0	0	0	0	0	0	0	0	0	0	0	0	0	0	0	0	0
ZNF460	0.589272	0.327212	0.268576	0.338117	0.429538	0.342915	0.372625	0.488719	0.536102	0.506085	0.879306	0.320322	0.963809	0.578822	0.443166	0.578729	0.572496	0.423733	0.362323	0.381614	0.638324	0.497935	0.646094	0.44437	0.630579
OR10J8P	0	0	0	0	0	0	0	0	0	0	0	0	0	0	0	0	0	0	0	0	0	0	0	0	0
NAIPP2	0.0815088	0.19956	0.1147	0.123199	0.106203	0.188412	0.0719073	0.325326	0.122354	0.0672335	0.191128	0.083858	0.203738	0.248063	0.0867899	0.560679	0.0902631	0.183343	0.0402625	0.113224	0.102852	0.10016	0.140265	0.0432275	0.253354
SLC35E2B	2.62544	7.93274	4.363	3.02024	3.62195	5.42059	2.67513	8.33055	7.41388	2.55132	6.68077	5.99853	3.93185	4.17274	7.04749	8.1413	8.85424	5.0752	5.07702	6.29345	4.15482	4.71811	3.3028	5.43813	5.65215
LINC02769	0	0	0	0	0.0943314	0	0	0	0	0	0	0	0	0	0	0	0	0	0	0	0	0	0	0	0
DNAH3	0.951948	4.18452	0.278872	0.0385666	0.979413	1.82555	1.01144	0.0550494	0.289856	0.667186	0.62257	0.101536	0.341304	1.14141	1.07325	0.75267	4.55656	0.732169	0.107781	1.73677	1.26113	0.0217505	0.537194	0.013654	0.103879
TTLL10	2.33702	4.32418	1.38904	0.0355924	1.22047	2.6164	1.43804	0.267342	0.329919	1.96733	0.472414	0.452233	0.614765	2.60693	2.21541	1.36485	7.19099	1.42034	0.358264	3.41767	1.20815	0.3601	0.812458	0.0777064	0.543016
AC087273.1	0	0	0	0	0	0	0	0	0.054647	0	0	0	0	0	0	0	0	0	0	0	0	0	0	0	0
KRT8P17	0	0.0396021	0	0.0107689	0.0185666	0	0	0.0227497	0	0	0.0233894	0	0	0	0	0.028589	0	0	0	0	0.00868042	0.0204287	0	0.0176333	0
RAD54B	0.0877177	0.262026	0.211606	0.0784676	0.19593	0.144832	0.127132	0.205778	0.230745	0.206729	0.158673	0.114598	0.156613	0.228822	0.141436	0.251412	0.216986	0.20939	0.0643753	0.145059	0.111232	0.112923	0.0718807	0.150637	0.233703
RIT1	12.092	7.42344	8.88208	11.4275	9.36394	9.99297	8.59165	9.95224	11.2638	10.7076	9.44565	7.69292	11.8047	10.7849	10.7407	9.80257	7.13114	9.64006	7.84633	8.56665	9.68913	9.12556	9.04814	8.60005	11.7287
LINC02026	0.216496	0.155537	0.146601	0.126884	0.299356	0.0714916	0.0682118	0.183401	0.0990434	0.158737	0.203062	0.254555	0.110439	0.101366	0.191005	0.0531865	0.174362	0.172265	0.0733312	0.128887	0.0699787	0.0760103	0.106445	0.0656095	0.0147897
AC004877.2	0.409911	1.11688	1.32153	0.260324	1.12206	1.00327	0.691342	1.37486	0.868696	0.530385	0.735027	1.15768	0.904066	0.846733	0.898616	1.3822	0.82534	0.61986	0.50025	1.33979	0.608528	0.740752	0.737671	1.02303	0.576528
RPL7P35	0	0	0	0	0	0	0	0.0445156	0	0.0357771	0	0	0.0348479	0	0	0	0	0.0418127	0	0	0	0	0	0	0
AL391005.1	0.0355894	0.00784995	0.0263587	0	0.0110408	0.0137111	0	0.0135284	0.011872	0.0217454	0	0.0135611	0	0.0138862	0.00631588	0	0.0358289	0	0	0.0274652	0.00516191	0	0	0	0
CCL3	77.7756	0.946775	2.21964	4.20626	3.563	8.17904	1.7484	5.84305	0.851382	2.6227	11.8787	2.63022	74.4624	2.05955	3.20142	5.04299	7.18269	5.19832	2.02479	0.492407	2.20425	33.2832	1.88547	8.86991	10.6792
LINC01202	0	0	0	0	0	0	0	0	0	0	0	0	0	0	0	0	0	0	0	0	0	0	0	0	0
RNU2-36P	0	0	0	0	0	0	0	0	0	0	0	0	0	0	0	0	0	0	0	0	0	0	0	0	0
AC114300.1	0	0	0	0	0	0	0	0	0.103244	0	0	0	0	0	0	0	0	0	0	0	0	0	0	0	0
CHAD	2.76524	8.02984	0.463033	0.328829	1.05927	0.81521	0.671747	0.840906	0.288762	0.249765	0.41348	0.60472	0.32914	1.2009	0.537674	1.35539	1.3072	0.686823	0.490943	1.20618	1.0393	0.114908	0.658997	0.524263	0.613257
RN7SL167P	0	0	0	0	0	0	0	0	0	0	0	0	0	0	0	0	0	0	0	0	0	0	0	0	0
AC012676.5	0.14037	1.42749	0.689439	0.598213	1.18264	0.495248	0.635469	0.859345	0.51754	0.24376	0.98745	1.0979	0.923334	2.12736	0.66866	1.99044	0.847889	0.458977	0.583899	0.718381	0.372899	0.242093	0.678054	0.901166	0.865559
ATP6V0C	62.4452	21.7133	27.8597	57.6112	46.7013	21.4689	26.8673	19.7182	19.1666	23.5069	23.3278	38.5108	25.8206	19.4337	21.1662	23.9792	14.5406	17.6039	42.8439	26.9537	39.6029	28.4943	21.958	33.726	17.9346
AC011586.2	0.0888275	0	0.157893	0.0575403	0.165341	0.0821318	0.0783639	0.0405185	0.0711151	0.0325647	0	0.0406167	0.0634377	0	0.0378331	0.101837	0.0357701	0.0380583	0.0702043	0.0411303	0.216445	0.0363846	0.0339687	0.125624	0
RN7SL273P	0.0483055	0	0	0	0	0	0	0	0	0	0	0	0	0	0	0	0	0	0	0	0	0	0.184726	0	0
AC011755.1	0	0.0559725	0.0417658	0.00761025	0	0.0651763	0.0777329	0.0160769	0	0.0387629	0.14876	0	0.0125854	0.0990128	0.120091	0.121221	0.0709642	0.105705	0.0626751	0.114237	0.0306717	0.0866199	0.0539123	0.0623061	0.0505623
H2AZ2	23.6161	30.3403	33.2518	20.8076	22.4348	34.7785	28.5682	30.6525	37.12	27.0493	28.1839	22.3689	29.7188	32.2394	28.4235	35.3647	28.5361	32.5637	24.2324	30.1718	27.3194	31.113	25.7382	27.9578	32.6434
AL390023.1	0.0551273	0	0	0	0	0	0.121584	0	0	0	0	0	0	0.129057	0.176097	0	0.110997	0	0	0	0	0	0	0	0
AL135902.1	0.150452	0.696887	0.11143	0.162431	0.0700116	0.173888	0.165911	0.257356	0.677538	0.344727	0.264592	0.0859932	0	0.0880544	0.2403	0.107804	0.37866	1.53095	0.111477	0.261242	0.261859	0.154066	0.143836	0	0.35973
U4	0	0	0	0	0	0	0	0	0	0	0	0	0	0	0	0	0	0	0	0	0	0	0	0	0
SNORA38B	0	0.437739	0.163317	0	0.205225	0	0	0	0.220674	0	0.517066	0	0.19685	0	0.117398	0	0	0	0	0	0.0959485	0	0	0.194909	0
YPEL2	1.90312	5.85546	4.49514	2.85169	3.14226	3.87526	4.78908	4.2569	4.5929	3.06997	3.58334	3.36043	6.02212	4.6699	4.93652	5.33999	4.53648	3.81992	3.34706	3.56497	3.73728	2.36181	2.45034	2.86941	4.13994
RNU6-162P	0	0	0	0	0	0	0	0	0	0	0	0	0	0	0	0	0	0	0	0	0	0	0	0	0
PUM2	10.7652	24.6123	22.4186	13.247	16.116	21.1908	22.4235	23.9815	26.7458	15.6999	22.0544	15.1857	19.4533	26.8594	19.765	21.0722	22.8381	23.6384	14.8825	22.1632	18.753	15.4898	15.5655	18.46	22.2012
PRRG3	0.0680862	0.597707	0.705979	0.306282	0.198549	0.299031	0.705774	0.833374	0.445162	0.187206	0.32995	0.176419	0.316062	0.409112	0.280324	2.6865	0.886508	0.218787	0.831837	0.162886	0.278483	0.455517	0.277728	0.256775	0.282176
DNAJC18	1.58901	2.49117	2.28463	1.68675	1.45198	2.77922	2.2547	2.81314	2.45091	2.51348	1.98027	1.45317	3.70999	2.68463	1.96174	2.97466	2.55953	2.8518	1.74109	2.15586	2.16998	2.35316	2.50712	2.24332	2.8216
AC069213.2	0	0	0	0	0	0	0	0	0	0.0723363	0	0	0	0	0	0	0	0	0.0389864	0	0.0343422	0	0	0	0
AC009133.2	0	0	0	0	0	0	0	0	0	0	0	0	0	0	0	0	0	0	0	0	0	0	0	0	0
ARSA	14.8966	10.4896	15.7759	24.975	26.1967	15.8279	14.4499	13.9541	12.1371	11.1878	16.0214	14.9227	12.4539	16.5143	18.8515	22.0115	17.7542	12.1993	23.8807	17.3695	12.2649	15.2746	15.4189	17.7129	10.0116
FGFBP3	0.29511	0.811151	0.949933	0.379879	0.306345	0.878939	0.876167	0.608351	0.829196	0.821819	0.372612	0.506025	0.445833	0.810446	0.670761	0.797031	0.948421	0.449835	0.616736	0.735788	0.523513	0.918222	0.575119	0.531729	0.678468
AC005062.1	0.0619645	0.02982	0.0333768	0.0547351	0.146795	0.091149	0.0745435	0.0385432	0.0450987	0.0413028	0.0660448	0.0257577	0.0905174	0.0395626	0.0959699	0.113018	0.0907367	0.0724057	0.0556514	0.0782502	0.024511	0.0115369	0.11848	0.069708	0
RSRC1	3.05408	3.32087	2.7386	2.3739	2.5902	3.17097	3.06285	3.22527	3.82468	3.47172	2.42244	2.80717	3.185	2.85463	2.92135	2.49174	2.97802	2.96292	2.6547	2.63355	2.87641	2.82684	2.85503	2.61468	3.42168
CYCSP6	0	0	0	0.103268	0.0890213	0	0	0.109078	0	0	0	0	0.0853888	0	0	0	0.0962951	0	0.0472484	0	0	0	0	0	0
RPL34P22	0.0454193	0	0.0672783	0.0490359	0.0845423	0	0	0	0.0909065	0	0.106502	0	0.162185	0.10633	0.193449	0	0.1829	0	0	0	0.039526	0.093021	0.173689	0	0
AC013791.1	0	0	0	0	0	0	0	0	0	0	0	0	0	0	0	0	0	0	0	0	0	0	0	0	0
ABCF2	8.67965	8.50876	9.86033	13.7564	9.14482	8.48925	10.5562	8.93895	8.50091	9.52341	8.64207	10.5048	9.11372	9.68471	8.13215	10.0886	10.7289	8.75791	9.96715	9.65279	10.1277	9.08436	11.1075	9.97671	9.16146
LY96	48.0414	8.56536	12.9354	16.1843	25.9986	8.96542	12.0702	9.49716	12.3825	25.6464	22.6529	23.2292	22.6861	12.9235	19.205	14.3218	8.76745	8.92049	15.3269	8.48368	13.8531	12.8167	12.4661	19.644	25.545
IGHD1-7	0	0	0	0	0	0	0	0	0	0	0	0	0	0	0	0	0	0	0	0	0	0	0	0	0
BTBD9	3.562	8.31567	6.06144	7.84658	5.26582	6.17881	8.61423	8.26561	7.88408	3.21188	8.22103	6.67561	4.44797	7.33906	6.00202	5.68192	10.6146	7.47498	7.53175	8.00823	6.96403	5.58302	6.62253	6.0988	6.07252
CCL21	42.8924	114.419	106.093	70.1366	14.0823	77.9742	74.5006	138.611	38.5131	153.836	84.8528	185.406	83.6137	51.7073	98.4167	31.8989	120.951	49.3254	52.3506	91.4866	142.996	7.97142	88.8572	27.5779	33.4128
UST-AS1	0	0	0	0	0	0	0	0	0	0	0	0.0462485	0	0	0	0	0.0814597	0	0	0	0.017604	0	0	0	0
AC006499.7	0	0	0	0	0	0	0	0	0	0	0	0	0	0	0	0	0	0	0	0	0	0	0	0	0
LINC01806	1.81681	2.41245	1.71912	1.18082	1.36854	2.45799	1.70197	2.00948	1.53237	4.65569	2.22271	1.20861	1.83343	1.43673	1.8116	1.86347	1.9942	1.77031	1.08053	2.77134	1.16333	1.61779	2.18423	2.09463	2.19379
DUSP28	1.2617	1.04102	0.980606	0.773575	1.03653	0.972162	0.601199	0.905915	0.763821	1.27771	0.940518	1.35326	1.13328	1.04839	0.978561	1.31702	0.878157	0.792513	0.553988	0.919593	0.786214	0.72576	0.908391	0.70906	0.940399
TDG	3.84724	2.79526	2.37814	3.85462	2.65938	2.64886	3.00163	3.35261	3.20745	3.50445	3.1913	2.41111	4.22865	3.25508	3.43781	3.52924	2.68687	3.38885	2.4679	2.85762	3.30702	2.61237	3.40208	2.3851	4.28946
CCM2	4.85146	4.40317	5.79761	6.6057	6.78672	4.78231	4.56292	4.45732	2.81817	3.31746	3.95455	6.30936	4.33566	5.56122	4.82429	5.33371	4.79008	3.83936	5.83052	4.4267	4.73417	5.11057	5.80568	4.9471	4.6096
AC006971.1	0.0225376	0.0553923	0.028615	0.0278081	0.0299648	0.0520967	0.0497068	0.117491	0.128882	0.0295085	0.0603973	0.00736099	0.103472	0.0452245	0.0445674	0.04614	0.0453785	0.0758705	0.0318079	0.0894488	0.0364245	0.052752	0.0307808	0.0512254	0.0384909
MIR596	0.375152	0.992967	0	0.202512	0.349149	0	1.2411	0.855625	0.375432	0	0.439841	0	0	2.19564	0	0.537621	0.755354	0	0	0	0	0.76833	0.358657	2.32119	1.34548
SLC30A7	4.55062	3.96624	3.45592	5.36163	5.19008	4.20919	4.35838	4.10196	5.15973	2.84158	4.46799	4.31297	5.56018	4.74333	4.27628	4.59635	4.12469	4.64342	3.72228	3.43332	4.42835	3.45744	4.53022	4.09394	5.096
MTND3P1	0	0.0868846	0.0972478	0	0	0	0	0	0	0	0	0	0	0	0	0	0	0	0	0	0	0	0	0	0
HEATR9	0.0197179	0.0195713	0.0438113	0.010644	0.0458779	0.0455789	0.021744	0.168643	0.0295989	0.00903586	0.0577949	0.0450804	0.0968128	0.242345	0.0209955	0.0565144	0.099253	0.0211204	0.0194799	0.0114126	0.0214492	0	0.0377018	0.0435717	0.0825045
RNF216	4.73736	7.29311	7.2588	6.2914	5.93511	6.55549	7.88116	8.10676	7.67574	4.76058	6.60109	6.91287	6.74555	7.93952	5.58527	7.36221	8.04607	7.01755	7.65422	7.02222	7.72896	6.24304	5.89738	6.5215	7.05729
RNU6-416P	0	0	0	0	0	0	0	0	0	0	0	0	0	0	0	0	0	0	0	0	0	0	0	0	0
APOOP1	0	0	0	0	0	0	0	0.0556445	0	0	0	0	0	0	0	0	0	0	0	0	0	0	0	0	0
AC139099.1	0.0110045	0	0	0.00594035	0	0	0	0	0	0	0	0	0.00982378	0	0.00585873	0	0.0110785	0.0117872	0.0108716	0	0	0	0	0.00972687	0.0263117
MIR218-1	0	0	0	0	0.244404	0	0	0	0	0.240682	0	0	0	0.30739	0	0	0	0	0	0	0	0	0	0	0
AL355863.1	0.0492947	0	0	0	0	0	0	0	0	0	0	0	0	0	0	0	0	0	0	0	0	0	0.0942545	0	0
AP001533.1	0.149931	0.396843	0.0987059	0	0.0310086	0.269557	0.220449	0.303959	0.2334	0.183218	0	0.0761739	0.17846	0.117	0.212861	0.286483	0.100627	0.214127	0.0822897	0.115706	0.217461	0.170592	0.127412	0.0294499	0.159327
MIR6127	0	0	0	0	0	0	0	0	0	0	0	0	0	0	0	0	0	0	0	0	0	0	0	0	0
AC010533.1	0.00686145	0.0726446	0.060982	0.0148156	0.127717	0.0317212	0.0756649	0.156492	0.0137331	0.0377317	0.0321784	0	0.0245011	0.192757	0.0219181	0.137662	0.0414458	0.014699	0.0135573	0.0476564	0.0238846	0	0	0.0606486	0.0656229
AC018755.3	0.107933	0.129855	0.305221	0.0741535	0.219167	0.158768	0.173125	0.17903	0.0589163	0.179858	0.0920321	0.269196	0.0525559	0.206736	0.125374	0.224983	0.177806	0.0420399	0.135711	0.159017	0.0683112	0.160765	0.0375225	0.0867291	0.234606
AC055811.2	0.0170624	0.0903231	0.0252741	0.0368421	0.0158798	0.0986018	0.0188157	0.038915	0.0683007	0.015638	0.0200046	0.0780187	0	0.0599165	0.0545039	0.097807	0	0.109656	0.0421412	0.0987565	0.0519697	0.0698894	0.0978732	0.105571	0.0203981
TSPY17P	0	0	0	0	0	0	0	0	0	0	0	0	0	0	0	0	0	0	0	0	0	0	0	0	0
USP12	9.08305	13.3195	13.2238	9.56316	9.00978	13.8495	11.8099	18.5792	16.5047	10.5136	15.0661	9.62992	14.9612	13.2778	12.6793	13.5466	9.48845	15.7476	8.83608	12.9121	9.77958	14.7704	12.4235	13.0491	14.9503
AL355877.1	0.121034	0	0	0.043557	0.225289	0	0	0.184031	0	0	0	0.0922386	0	0	0	0	0.243696	0	0	0.280215	0.0351096	0	0	0	0
AC016687.3	0	0	0	0	0.0100315	0	0	0	0	0	0	0	0	0	0	0.0154466	0	0	0	0	0	0	0	0	0
AL589765.2	0	0	0	0	0	0	0	0	0	0	0	0	0	0	0	0	0	0	0	0	0	0	0	0	0
AL135903.1	0	0	0	0	0	0	0.0200345	0.020718	0	0	0	0	0.0162185	0	0.00967244	0.0260357	0	0.01946	0.00897423	0.0210308	0.0158104	0.0186042	0	0.032117	0
DPYSL3	10.4313	40.8894	27.0209	17.3521	7.90697	24.8069	34.8341	40.2481	28.0932	17.8311	17.7328	12.5974	27.7168	23.1555	13.7756	59.703	50.3318	18.8654	35.1866	15.4265	36.1217	16.5246	23.4263	14.2492	28.6048
AL139354.1	0	0	0	0	0	0	0	0	0	0	0.0525082	0.051196	0.0399805	0	0.071531	0	0	0	0	0	0.0194872	0	0.0428164	0.0395861	0.107082
GJB6	0.0643643	0	0.0381364	0.0277957	0.179709	0	0.0141956	0	0	0.0235963	0	0.0588617	0.126409	0.0150681	0	0.0184478	0.0647975	0	0.00635875	0	0.0504114	0	0.0369205	0.0682702	0.246232
DPY19L2P4	0.0143145	0.161025	0.0742129	0.00772716	0.0133223	0.397065	0.252566	0.0326477	0.0286504	0.170553	0.0503486	0	0.0383361	0.217823	0.114315	0.246166	0.187341	0.0459981	0.00707087	0.0662813	0.1308	0.0146584	0.0684256	0	0.034226
U2	0	0	0	0	0	0	0	0	0	0	0	0	0	0	0	0	0	0	0	0	0	0	0	0	0
RPL7AP53	0.0364271	0.192833	0.0809376	0.0196638	0.169511	0.0421016	0.160681	0.166162	0.109363	0.233702	0	0.124923	0	0.0426392	0.058181	0.0522028	0.110017	0	0.0539812	0.0421676	0.063401	0.149209	0.174127	0.032198	0.0435486
LINC02525	0	0	0	0	0	0	0	0	0	0	0	0	0	0	0	0	0	0	0.00948108	0	0	0	0	0	0
AC245187.1	0	0	0	0.0278952	0	0	0	0	0.0517143	0	0	0	0	0	0.0275119	0.0740552	0	0	0	0.0598192	0.0449705	0.105834	0.0494035	0	0.0617783
SAMD12	1.00174	2.4222	1.9851	1.3961	1.79713	2.52976	2.92013	2.53279	3.63638	1.30948	2.42453	1.52274	2.40708	2.74439	2.23481	2.68256	2.85242	2.91981	1.29477	2.55549	2.54634	2.37064	1.6612	2.47592	2.14794
RNU6ATAC5P	0	0	0	0	0	0	0	0	0	0	0	0	0	0	0	0	0	0	0	0	0	0	0	0	0
ZNF354A	2.24467	3.09388	2.98376	1.88899	3.14731	3.16079	3.1455	3.09631	3.81585	3.56654	2.988	2.6332	3.08014	4.3141	3.47036	3.61011	3.41434	3.19178	2.45968	3.16575	2.41831	2.18819	2.78321	2.26132	3.70301
PTPMT1	16.4464	6.41805	6.75411	8.91215	14.4921	6.59202	6.16172	5.33798	7.34312	11.9718	9.62884	9.42436	5.92922	6.33066	7.96461	6.42104	5.35984	6.33508	7.98336	8.20108	7.3443	6.48832	7.28714	7.96743	6.03716
AC007684.1	0.106988	0.424769	0.316956	0	0.597432	0.247308	0.471925	0.976046	0.642406	0.196112	1.25436	0.489206	0.573054	1.25233	0.341759	1.53322	0.430831	1.37517	0	0.247696	0.186211	0	0.204567	0.378267	0.767423
AC107058.1	0	0	0	0	0	0	0	0	0	0	0	0	0	0	0	0	0	0	0	0	0	0	0	0	0
FLJ31356	0.187701	0.273885	0.178228	0.0519607	0.107502	0.311504	0.169836	0.109769	0.115595	0.220552	0.112855	0.0550173	0.206231	0.0788704	0.143491	0.110355	0.339167	0.195897	0.128378	0.211709	0.125651	0.177425	0.239264	0.170164	0.103568
RNU6-1204P	0	0	0	0	0	0	0	0	0	0	0	0	0	0	0	0	0	0	0	0	0	0	0	0	0
AL596223.2	0.0665592	0.0880858	0	0.0359295	0.247783	0	0	0.151804	0	0.0610025	0.156073	0.152172	0.29709	0	0.212615	0	0	0	0	0.0770482	0.0289614	0	0.127265	0.0588319	0.159143
ST7-OT4	0.0216867	0.0358758	0.0240929	0.0117068	0.0201835	0.0375975	0.0239151	0	0.0108515	0.00993809	0.088992	0	0.00967996	0.0634626	0.0346378	0.0621574	0.0218327	0.0464585	0.021425	0.0251043	0.00471819	0.0333116	0.0207332	0.0287534	0
IFI30	3.52788	0.716509	0.526024	1.36387	4.22609	1.23803	0.783213	0.929428	0.722416	1.33389	1.01016	1.53062	1.51752	0.926753	1.0166	1.80204	0.621241	0.411554	0.598137	1.50954	0.871387	1.10883	1.75873	1.12177	1.07179
RFPL1S	0.0437608	0.0487696	0.0409399	0.0472452	0.180058	0	0.0355581	0.068289	0.0599279	0.0337746	0.0378049	0.0263287	0.0205608	0.113231	0.0490485	0.0396079	0.0139122	0.0148021	0.0386818	0.0373262	0.0340739	0.0141512	0.0484424	0.0162864	0.0826042
DCBLD1	1.64788	2.58169	3.77753	2.05351	2.06985	2.61942	2.97574	3.20768	3.08202	2.41106	3.06941	2.59077	3.61909	3.15864	2.98607	3.79425	2.34986	3.29424	2.31226	1.85363	2.55108	2.07355	2.31252	3.18648	3.4843
ANXA2P1	0.686293	0.454127	0.346563	0.37047	0.493559	0.360546	0.447207	0.426889	0.468277	0.486043	0.109723	0.249622	0.111393	0.36515	0.381988	0.581165	0.690912	0.267312	0.184912	0.288889	0.339343	0.638892	0.536823	0.220588	0.335644
MTND1P32	0	0.0203781	0	0	0.0286615	0	0	0	0	0	0	0	0	0	0	0	0	0	0	0	0	0	0	0	0
KRT8P7	0.0302584	0.0400446	0	0.185117	0.0375481	0.0932586	0.0444901	0.0920156	0	0	0	0	0.018008	0.0236123	0	0.0578168	0.223388	0.0216071	0.119573	0.0467024	0.131661	0.123941	0.192853	0.0178303	0.024116
AL390877.2	0	0	0	0	0	0	0	0	0	0	0	0	0	0	0	0	0	0	0	0	0	0	0	0	0
AL096840.1	0	0	0	0	0	0	0	0	0	0	0	0.355069	0	0	0	0	0	0	0	0.359558	0.135153	0	0	0	0
AC022915.2	0.0426237	0.0644675	0.0631373	0.0394437	0.0226682	0.0703764	0.0402887	0.041663	0.0487492	0.0334845	0.0285563	0	0.0761011	0.02851	0.0129673	0.0523569	0.0980813	0.0391333	0.0541405	0.0140974	0.0529901	0.0249416	0.0465709	0.0322931	0.0582362
IRF9	1.32861	1.36029	1.25751	0.850774	2.42343	1.48717	0.688483	1.48471	0.739089	0.697814	1.27651	1.54053	1.88274	2.335	1.25255	3.08785	2.21519	1.23961	0.646883	1.36611	0.917681	0.576956	1.09185	1.57478	2.17544
AL390718.1	0	0	0	0	0	0.0659814	0	0	0	0	0	0.0652597	0	0	0	0	0	0	0	0	0	0	0	0	0
AC026786.2	0.0368453	0.0487618	0	0.0795582	0	0	0	0	0	0.0675384	0.0863974	0	0	0	0.0784652	0	0.0741865	0	0.0364006	0	0	0.0754609	0	0	0
CIAPIN1	10.7924	7.47371	10.6393	12.0117	9.32413	8.22057	10.113	8.60855	7.59573	14.0335	10.8292	10.3327	9.6271	9.22169	9.61582	10.4996	10.5915	9.93757	9.84884	9.84395	9.52097	8.2192	9.34981	11.0747	9.62505
NME7	2.07952	3.67832	1.72663	1.02742	1.74325	2.4151	2.6319	1.61349	2.10627	3.28112	1.35778	1.70374	1.95529	2.77599	3.37232	1.78951	6.07272	1.9362	1.51719	3.45639	1.76806	1.04669	1.81479	1.59331	1.84198
RNU6-138P	0	0	0	0	0	0	0	0	0	0	0	0	0	0	0	0	0	0	0	0	0	0	0	0	0
FAM50B	3.9024	6.25282	8.36069	4.15663	5.16259	5.3225	5.9357	4.80824	4.92279	7.16691	5.55698	6.17015	2.82967	7.70065	7.35526	5.37816	6.83376	5.38111	4.46092	8.27319	6.03741	4.39423	4.21682	5.14097	2.91359
RNA5SP131	0	0	0	0.131037	0.451839	0.561119	0.267689	0	0	0	0.85381	0.554982	0.216701	0	0.38771	0.347873	0.244379	0.520023	0.239816	0	0.211248	0	0	0.214563	0
ARL16	7.66382	4.54865	6.61525	4.53332	7.37071	8.13773	4.29312	5.70801	5.71041	10.6532	5.89459	8.07416	7.39762	6.56207	5.09283	9.27723	6.37164	5.99288	5.79662	6.11609	4.95607	5.27372	5.74237	7.26566	4.28185
SPTY2D1	5.86152	6.17206	4.50692	5.47652	4.72772	7.14434	6.46647	6.79677	6.55672	5.48018	5.98961	4.63014	8.7733	5.97426	6.42314	5.72869	5.70968	7.75982	4.65971	5.48499	6.15799	6.51711	6.70984	4.7537	7.66017
ZNF304	1.89591	3.57907	4.04774	2.69984	2.65986	3.50599	3.75984	3.50214	4.59748	2.88359	3.05685	2.54341	4.02281	3.63879	3.33677	4.43698	3.19268	4.35019	2.60675	2.67715	3.76887	2.55437	2.60647	2.82531	3.55156
AC018442.3	0	0	0	0	0	0	0	0	0	0	0	0	0	0	0	0	0.158913	0	0	0	0	0	0	0	0
PELO	8.51856	5.57748	6.39031	6.60094	5.59449	6.55602	6.57754	4.98403	6.40117	6.50158	4.78152	4.70758	6.28527	5.3802	5.20183	7.0248	5.68382	5.00156	6.64072	6.05884	7.0693	5.99912	6.566	5.76534	6.03492
IGKV1OR2-3	0.501505	0.13274	0	0.0541438	0.0933488	0.115926	0	0.343141	0.200752	0	0	0.343973	0	0	0	0	0.100976	0	0.0495452	0	0.0436432	0	0.0958909	0	0.23982
RN7SL25P	0	0	0	0	0	0	0	0	0	0.101827	0	0.127005	0	0	0	0	0.11185	0	0	0	0	0	0	0.098204	0
DUOX2	0.574268	0.567569	0.437289	0.485213	0.658852	1.00492	0.796859	1.03508	0.646718	0.290757	0.847211	0.789102	0.85486	1.01776	0.883591	0.875589	0.842802	1.00369	0.596356	1.23772	0.555992	0.806144	0.79755	0.841235	0.677758
AC073941.1	0	0	0	0	0	0	0.1182	0	0	0	0	0	0	0	0	0	0	0	0	0	0.0233196	0	0	0	0
ZFYVE26	3.02459	3.81173	3.52943	3.30216	5.81475	2.72942	2.93075	3.65155	3.59283	1.58284	4.54129	3.82019	3.15898	4.21315	3.10697	4.25671	2.77369	3.22889	3.11891	2.8359	3.73812	2.64241	2.59883	4.04308	4.40855
MTND6P15	0	0	0	0	0	0	0	0	0	0	0	0	0	0	0	0	0	0	0	0	0	0	0	0	0
RN7SL442P	0	0	0	0	0.0840139	0	0	0	0	0	0	0	0	0.21133	0	0	0	0	0	0	0	0	0	0	0
AC093599.1	0	0	0	0	0	0	0.0566814	0	0	0.0471087	0	0	0	0	0	0	0	0	0	0	0	0	0	0	0
PDE6G	1.31386	1.02637	0.864971	1.33967	1.85117	0.400723	0.70431	1.41505	0.620898	1.67246	0.877182	1.29332	0.71677	1.2816	1.71959	1.30754	0.312305	0.527743	1.08167	0.380228	0.928997	1.17725	0.942069	1.12907	1.78888
PPY2P	0	0	0	0	0	0	0	0	0	0	0	0	0.0609632	0	0	0	0	0	0	0	0	0	0	0	0
MFFP3	0	0	0	0	0	0	0	0	0	0	0	0	0	0	0	0	0	0	0	0	0	0	0	0	0
ANAPC1P3	0	0	0	0	0	0	0	0	0	0	0	0	0	0	0	0	0	0	0	0	0	0	0	0	0
LCEP2	0	0	0	0	0	0	0	0	0	0	0	0	0	0	0	0	0	0	0	0	0	0	0	0	0
AL136439.1	0	0	0	0.0180898	0	0	0	0	0	0	0.0392898	0	0	0	0	0	0	0	0.0165534	0	0	0	0	0	0.0400627
GTF2H2	0.0932259	0.0925327	0.665804	0.183325	0.257193	0.111596	0.304744	0.277171	0.30321	0.405853	0.0429398	0.304485	0.142669	0.350756	0.265892	0.438971	0.258097	0.0998569	0.271368	0.292918	0.226003	0.306854	0.366056	0.317839	0.433865
AC011487.2	0.00705586	0.0560272	0.0836131	0.00761769	0	0	0.0155618	0.0160926	0.0141223	0.0388008	0.0330902	0	0.037793	0.066073	0.00751303	0	0.0142067	0.0151155	0.0069707	0.0163356	0.00614033	0.0144508	0.0134912	0.0249468	0.0168706
RPL24P4	3.56795	4.85811	4.01465	2.00011	3.00135	4.67888	5.22088	5.55547	5.69926	13.5205	3.29829	1.80402	2.02134	2.00789	1.53426	4.71983	5.66426	3.45426	5.35512	8.73701	2.14961	5.05893	4.65743	4.3667	1.80463
MIR548AL	0	0	0	0	0	0	0.328401	0	0	0	0	0	0	0	0	0	0	0	0	0	0	0	0	0	0
SERTAD4-AS1	3.82662	5.25462	3.04723	1.97247	2.16896	2.76004	2.44306	2.00143	1.2381	6.72425	2.4625	2.03917	3.54449	3.50253	5.33063	4.04073	8.13924	1.66418	3.24038	5.12908	2.54139	2.71058	3.74089	1.60217	1.82301
KCNK4	0.0054876	0	0.00812861	0	0	0	0	0	0	0	0	0	0	0	0	0.0314566	0	0	0.0379495	0	0	0.0112389	0	0	0
NCBP2AS2	9.7233	9.41156	13.3774	8.98575	11.9779	10.4378	8.67509	7.75096	8.34498	16.756	10.1456	11.4388	6.06763	10.608	11.4255	9.1993	13.0833	7.68478	10.3831	11.2192	9.22841	10.8591	9.08519	8.37194	7.82471
GAPDHP14	0.431605	0.0815992	0.479493	0.332837	0.315613	0.106894	0.0339967	0.0703128	0	0.169531	0.0722898	0.317175	0.165128	0.0721726	0.114892	0.132541	0.124146	0.0660435	0.106599	0	0.174387	0.157848	0.0589468	0.0544996	0.147424
AL021368.3	0.174919	0.165351	0.407162	0	0.0930258	0.404336	0.0551123	0.0569923	0.0500143	0.183218	0.527353	0.114261	0.401534	0.643498	0.372506	0.787829	0.654074	0.107064	0	0.289264	0.217461	0.307066	0.238898	0.265049	0.298737
AL603962.1	0	0	0	0	0	0	0	0	0	0	0	0	0	0	0	0	0	0	0	0	0	0	0	0	0
AC004832.4	0.0436355	0.115496	0	0	0.162444	0.403463	0.0962385	0	0.0873362	0.0799851	0.204639	0.0997625	0.0779076	0.102154	0.0929255	0.125066	0.351433	0.0934785	0.0862177	0.101024	0.113921	0.178735	0	0	0
RN7SL678P	0	0	0	0	0.0899145	0.111661	0	0	0	0	0	0	0	0	0	0	0	0	0	0	0	0	0	0	0
AC119868.1	0	0	0	0	0	0	0	0	0	0	0	0	0	0	0	0	0	0	0	0	0	0	0	0	0
STC2	0.690585	0.945126	1.39302	3.29528	0.320262	1.48736	1.1904	1.8922	0.962351	0.924554	1.33194	0.598136	3.76628	1.80983	0.825677	4.1005	0.42236	1.18656	1.45531	0.278294	2.63158	2.05153	3.21773	1.62081	1.37505
AC093655.1	0	0	0.0333768	0	0	0	0	0	0	0	0	0	0	0	0	0	0	0	0	0	0	0	0	0	0
AC007743.1	0.564041	1.18919	1.53847	0.541759	0.709581	2.11307	1.9904	1.56146	2.16442	1.29773	1.17666	0.791518	1.54877	2.12184	1.49525	1.47169	0.634412	1.84165	1.40653	1.46796	1.59104	1.31452	1.39831	1.49911	2.44612
AC003092.2	0	0	0.143909	0	0	0	0	0	0	0	0	0	0.0578193	0	0	0.185636	0	0	0	0	0	0	0	0	0.0774306
AC005699.1	0.00716436	0.0948146	0	0.0232045	0.0266711	0.0165608	0.0316021	0	0.0286788	0	0.0839975	0	0.0511655	0.0167723	0	0.0205341	0.0721258	0.0460437	0	0.0497603	0.0311737	0	0.0273974	0.0379956	0.01713
HDGFL3	1.53471	2.51326	2.64585	1.92939	1.88239	2.89023	3.31034	2.56187	3.20156	3.12267	2.20048	1.5888	3.32239	2.76902	2.03062	3.10228	2.37079	2.41203	2.7014	2.20759	2.51339	2.65904	2.73906	2.15223	3.38265
AL160262.1	0	0	0	0	0	0	0	0	0	0	0	0	0	0	0	0	0	0	0	0.131649	0	0	0	0	0
VN1R104P	0	0	0	0	0	0	0	0	0	0	0	0	0	0	0	0	0	0	0	0	0	0	0	0	0
AC004408.1	0	0.0333588	0.0373377	0	0	0	0	0	0	0.0462043	0	0	0	0	0.0805192	0	0	0	0	0	0	0	0	0	0
NEDD1	2.99352	4.91678	4.77458	3.04321	3.73479	4.86996	5.08194	4.72386	5.64822	4.03978	3.81705	3.10755	4.35087	5.00791	3.79741	4.47082	4.47652	4.65888	3.08848	4.03095	4.16253	4.07621	2.93925	3.60998	4.9058
Y_RNA	0	0	0	0	0	0	0	0	0	0	0	0.653889	0	0	0	0.40987	0	0	0	0	0	0	0	0	0
AL451142.1	0.0372732	0.12332	0.0828175	0.0402411	0	0.0861589	0.0411031	0	0	0	0.0874008	0.0426083	0	0.0436295	0.0992205	0	0.112572	0.0399243	0.0368233	0.043147	0.0162184	0.114506	0.0356343	0	0
CFAP47	0.269513	1.29084	0.249039	0.00554235	0.329665	0.996791	0.484023	0.0117084	0.141279	0.439918	0.255799	0.0440129	0.167272	0.892343	0.549354	0.39359	1.96389	0.343671	0.0481805	0.784421	0.42106	0.0131423	0.228216	0.00680639	0.0583034
SNRPGP4	0.0630714	0.58429	0.0934258	0.204281	0.234799	0.437379	0	0.14385	0.757422	0.462447	0.295789	0	0.450435	0.738272	0.268632	1.08463	0.507967	0.540461	0.18693	0	0.164663	0	0.120596	0.111498	0.754018
SLC26A5	0.136863	0.379236	0.114036	0.0646455	0.350286	0.247161	0.245256	0.321905	0.25681	0.101918	0.240695	0.166232	0.290175	0.410521	0.373436	0.355495	0.421965	0.265709	0.130986	0.505	0.148881	0.15767	0.155379	0.151217	0.214751
AP000949.1	0	0	0	0	0	0	0	0	0	0	0	0	0	0	0	0	0	0	0	0	0	0	0	0	0
RNA5SP447	0	0	0	0	0	0	0	0	0	0	0	0	0	0	0	0	0	0	0	0	0	0	0	0	0
AC034236.3	0.0313305	0.12439	0.185636	0	0.0583177	0	0	0.142914	0.0627078	0	0.0734659	0	0.111876	0.146694	0.166802	0.269394	0.252331	0	0	0.0725357	0.0817956	0	0.0599058	0	0.0749112
XRRA1	0.85045	0.952996	1.0596	0.295187	0.473422	1.03989	0.588997	0.594587	1.32992	0.457471	1.25616	1.19569	0.99619	0.759171	0.507787	1.10714	1.59072	1.23956	0.477414	0.588843	0.531212	0.716239	0.45288	1.25333	1.9232
MTFR1P1	0	0	0	0	0	0	0	0	0	0	0	0	0	0	0	0	0	0	0	0	0	0	0	0	0
AL590730.2	0	0	0	0	0	0	0	0	0	0	0	0	0	0	0	0	0	0	0.111477	0	0	0	0	0	0
AL031716.1	0.245264	1.26229	0.686239	0.353058	0.710155	1.13388	0	0.559385	0.327264	0.049953	0.575113	0.560741	0.729832	1.33976	0.348208	0.546751	1.04253	0.700559	0.430763	0.883293	0.260871	0.111625	0.416854	0.289053	0.977379
UBQLNL	0.137377	0.173544	0.314489	0.094383	0.209217	0.418595	0.179038	0.356048	0.13748	0.103016	0.190351	0.342635	0.523998	0.409321	0.3391	0.357949	0.402333	0.214035	0.240593	0.289139	0.179328	0.140678	0.358192	0.110389	0.35833
LUC7L2	3.87382	5.82578	5.68736	3.80947	5.027	6.92998	4.67031	5.40855	5.28643	3.69712	5.37295	4.90929	6.07939	7.25403	5.85607	8.1863	6.40926	6.21179	4.12979	6.00376	4.2667	4.62257	4.78786	5.07346	6.20038
AC124283.4	0.126696	0.20959	0.0938356	0.136784	0.707485	0.658945	0.209572	0.650163	0.443767	0.174178	0.5199	0.144831	0.282757	0.889812	0.505894	0.635478	0.318872	0.271416	0.344209	0.293324	0.165385	0.0648699	0.302813	0.223974	0.530128
MTCL1P1	0	0	0	0	0	0	0	0	0	0	0	0	0	0	0	0	0	0	0	0	0	0	0	0	0
ITGB7	0.799364	1.23705	1.51829	1.71907	1.6979	0.618408	0.924156	2.35244	0.735448	0.986685	1.23197	2.29919	1.61135	2.49767	0.792812	0.665158	1.03838	0.379776	0.550891	0.380582	2.28889	0.415886	1.04155	1.7607	2.33515
RNA5SP478	0	0	0	0	0	0	0	0	0	0	0	0	0	0	0	0	0	0	0	0	0	0	0	0	0
OR10G8	0	0	0	0	0	0	0	0	0	0	0	0	0	0	0	0	0	0	0	0	0	0	0	0	0
RNU2-37P	0	0.107992	0	0	0.15189	0.188625	0.179971	0.186111	0	0	0.191343	0	0	0.191033	0.086888	0.23388	0.3286	0	0.080616	0	0.0710127	0	0.312052	0	0.195108
AL513318.1	0.165108	0.29451	0.106335	0.0775021	0.0267241	0.298687	0.0791624	0.294706	2.61496	0.0394757	0.0673316	0.196947	0.179435	0.201667	0.0458623	0.349774	0.158992	0.199919	0.0992875	0.066479	0.181167	0.147021	0.329422	0.0380711	0.154476
LINC01922	0	0	0	0	0	0	0	0	0	0	0	0	0	0	0	0	0	0	0	0	0	0	0	0	0.0147644
AC107990.1	0	0	0	0	0	0	0	0	0	0	0	0	0	0	0	0	0	0	0	0	0	0	0	0	0
AC078878.2	0	0	0	0	0	0	0	0	0	0	0	0	0	0	0	0	0	0	0	0	0	0	0	0	0
AC008737.3	0	0.172983	0	0	0	0.15107	0	0	0	0	0	0	0.350055	0.305999	0.069589	0	0	0.140006	0.0645657	0	0	0.133849	0	0	0
SSR2	37.141	23.187	37.5457	29.4706	29.5563	25.0236	28.919	24.3731	27.5783	55.3624	35.5227	40.0864	29.3506	27.2242	30.8555	28.8552	32.5747	31.0158	32.7237	27.823	24.6793	29.4917	29.5349	30.2588	30.0323
C10orf55	0.384926	0.0456196	0.255304	0.124053	0.470531	0.185924	0.114039	0.117929	0.0919913	0.168497	0.255962	0.223295	0.256438	0.201747	0.177405	0.214065	0.208218	0.0615381	0.0851374	0.0399033	0.154991	0.270627	0.230687	0.172658	0.12363
LINC00160	0.166734	0.0275824	0.0308723	0.225013	0.0387943	0	0	0	0	0	0.0488713	0	0.0372113	0.048792	0	0	0.0419641	0	0	0	0.0544123	0	0.159403	0	0
DEFB123	0	0	0	0	0	0	0	0	0	0	0	0	0	0	0	0	0	0	0	0	0	0	0	0	0
AP001120.3	0	0	0	0	0	0	0	0	0	0	0	0	0	0.069147	0	0	0	0	0	0	0	0	0	0	0
AL121878.1	0	0	0	0	0	0	0	0	0	0	0	0	0	0	0	0	0	0	0	0	0	0	0	0	0
CSRNP2	5.41557	5.01439	5.44067	5.67684	3.96841	6.66455	5.68273	6.2041	5.21233	3.71562	4.33223	4.0156	8.05672	6.0708	4.70785	6.07101	4.7931	6.62607	5.00371	4.23901	5.71985	5.06209	5.45467	5.34095	6.77475
AL158163.2	0.1238	0.600745	0.275072	0.155934	0.230438	0.524646	0.364056	0.329416	0.33038	0.113465	0.338678	0.330214	0.515748	0.772866	0.307583	1.06449	0.3739	0.663029	0.183459	0.477699	0.125693	0.549356	0.315618	0.109427	0.740015
GDAP1	1.55056	2.25017	1.86912	1.65863	1.95728	2.10108	2.06758	2.05682	1.92627	1.54198	1.67166	1.37725	2.27199	1.91929	1.48023	2.39064	2.75596	2.40536	1.46141	1.92282	1.73711	1.85427	1.87427	1.95972	2.18182
H3P38	0	0	0	0	0	0	0	0	0	0.0792667	0	0	0.0772078	0	0	0	0	0	0	0	0	0	0	0	0
CBLN1	0.0445439	0.00736878	0.0989723	0.0300567	0.0207282	0.0257414	0.294726	0.0126991	0.0891543	0.0204125	0.0130562	0	0.119294	0.0391051	0.0177862	0.0159587	0.0224218	0.0596403	0.0715102	0.0386726	0.324649	0.0114035	0.0425853	0.0295293	0.0266261
MIR93	0.180542	0.716798	0	1.16951	0.336056	0.417332	0.398187	0.41177	0	0.661877	0	0.825535	0.644685	0.845322	0.384479	1.03492	2.18108	0	0	0	0.157116	0	0.690414	0	0
AC112198.3	0	0	0	0	0	0	0	0	0	0	0	0	0	0	0	0	0	0	0	0	0	0	0	0	0
RFX1	4.79155	4.5994	5.05795	6.11182	3.30583	5.41883	4.74472	4.03255	3.01514	1.68588	3.35269	3.86106	4.59596	4.46095	3.2081	5.92357	4.65085	3.08564	5.95304	5.31719	5.80509	5.5589	3.98204	3.65826	4.50554
PKNOX1	2.20223	2.54828	2.37498	2.65176	2.13777	2.47519	2.57063	2.29523	2.39733	2.07743	2.27089	2.36579	2.48704	3.17231	1.99984	2.76486	2.56811	2.44007	2.03522	2.51856	2.215	2.43368	2.56199	2.04707	2.32009
AC007114.2	0.020243	0.129485	0.0349829	0.0764919	0.100479	0.0779878	0.022323	0.115422	0.0742796	0.0803961	0.181957	0.0848483	0.0662606	0.126374	0.13292	0.125709	0.156241	0.0939588	0.0566628	0.0702991	0.0675293	0.0207293	0.0709606	0.0596427	0.0806682
SNORD3B-1	0.0381091	0.0252172	0	0	0	0	0	0.217293	0.0381376	0	0	0	0.0680407	0	0.121735	0.0546132	0.0767312	0.0408197	0	0.0441147	0	0.0390247	0	0	0
CDRT15P8	0	0	0	0	0	0	0.05436	0	0	0	0	0	0	0	0	0	0	0	0.0243499	0	0	0	0	0	0
SNORD114-7	0	0.248242	0	0	0	0	0	0	0	0	0.439841	0	0	0	0	0	0	0	0	0	0.163237	0	0	0	0
ERMP1	5.08438	9.20008	8.28841	5.00432	8.36432	7.22148	11.1258	7.0243	9.84423	4.89513	7.41377	5.55415	6.84188	8.86759	8.16312	8.16776	7.35938	10.347	6.56183	8.86685	8.72993	7.34986	6.66723	8.91779	9.86611
AL359893.2	0	0	0	0	0	0	0	0.577922	0	0	0	0	0	0	0.26981	0	1.02039	0	0	0	0	0	0	0	0
CYP2C18	0.412155	0.355731	0.698994	0.490116	0.533686	0.455648	1.23836	0.572186	0.669505	0.52556	0.504235	0.723794	0.127977	0.615288	0.387977	0.410887	0.384862	0.818961	0.525204	0.318071	0.306694	0.464874	0.513956	0.285108	1.17113
RPS3AP8	0	0	0	0	0	0.0488108	0.0465715	0.0481602	0.0422636	0	0	0	0.0377009	0	0	0	0	0	0	0.0488873	0	0.172986	0	0.074658	0
CCIN	1.30965	0.177261	0.143291	0.36955	0.8449	0.533222	0.147704	0.560058	0.134041	0.491037	0.488562	0.340251	0.464997	0.313566	0.570479	0.426552	0.224738	0.143468	0.63957	0.44792	0.49215	0.457198	0.64026	0.105237	0.37363
LTB4R2	0.303788	0.490725	0.344112	0.197751	0.39915	0.557648	0.295592	0.48908	0.268249	0.262048	0.324745	0.725184	0.765726	0.826235	0.461423	0.909117	1.04343	0.334967	0.2604	0.320633	0.377116	0.356835	0.298973	0.410677	0.480678
GABRG1	0	0.140859	0	0	0.00396234	0.00492064	0.0375592	0	0	0.003902	0	0	0	0.0199339	0.00453329	0.00610123	0.0128583	0.00456026	0	0	0.0611327	0	0.00814048	0	0
AL590705.3	0.121885	0.403262	0	0.296077	0.567182	0.281743	0.873659	0.277988	1.40272	0.0558546	0.500157	0.766319	0.435231	0.428011	0.551574	0.17467	0.0613526	0.391663	0.150517	0.493824	0.291692	0.499252	0.291314	0.592539	1.01999
AC129778.1	0	0	0	0	0	0	0	0	0	0	0	0	0	0	0	0	0	0	0	0	0	0	0	0	0
GIMAP6	17.3483	24.8202	43.0077	14.4178	11.2059	26.0574	28.7207	21.8376	26.2191	35.5143	20.6426	13.6541	33.1289	29.9503	13.5084	23.5284	12.7978	22.3856	15.9501	14.895	26.1857	30.0494	16.1126	25.272	33.8192
LINC01869	0.123447	0.0408432	0.0457148	0.0333193	0.0287227	0.107008	0	0.140776	0.0308849	0.0565707	0.144734	0.0352793	0.110203	0.288999	0.065723	0.132682	0.0621391	0.066114	0.167692	0	0.228288	0.0948099	0.0295049	0.0545578	0.110686
RGS16	26.661	20.0518	9.34412	21.6779	5.19522	38.1738	11.0252	40.7867	14.9842	14.6829	34.2306	12.1228	46.3047	9.37621	26.0692	23.4019	8.04014	35.5819	31.4659	15.9824	18.1936	71.9346	47.3589	21.388	19.9065
AL390065.1	0	0.109226	0	0.0891052	0.153625	0	0	0	0	0	0	0	0	0	0	0	0	0	0	0	0	0	0	0	0
AC015969.1	0	0.026998	0	0.0110123	0	0	0.0449928	0	0	0.0186971	0	0	0	0	0.010861	0	0.0205375	0	0	0	0.00887659	0.0208903	0	0	0.0487769
OPN1SW	2.06898	1.79636	1.77637	2.84551	1.30007	2.2542	2.03453	2.28427	2.79587	1.86002	1.63777	1.59684	1.67053	2.06703	2.34336	1.66192	2.38805	3.38774	2.26534	2.1357	1.99548	3.61662	3.20009	1.60746	1.89055
AC074029.2	0	0	0	0	0	0	0	0	0	0	0	0	0	0	0	0	0	0	0	0	0	0	0	0	0
COA7	3.42271	2.75361	3.08204	5.30513	3.47271	2.97393	4.08416	3.59866	3.86601	3.56603	3.34206	3.61531	2.51373	3.79938	2.99091	3.15073	3.95196	2.61497	3.35742	3.33988	3.54897	2.81958	4.03142	3.05906	3.07614
AC093525.9	0	0.120424	0.0245069	0.0535856	0.153977	0.0956087	0.036489	0.0566006	0.0827843	0.0151633	0.135782	0.113476	0.0738471	0.213025	0.114507	0.142257	0.0999351	0.0177213	0.0245172	0.0191517	0.0503922	0	0.0316341	0.0731187	0.0395579
RNA5SP511	0	0	0	0	0	0	0	0	0.251376	0	0	0	0	0	0	0	0	0	0	0	0	0	0	0	0
MIR8080	0	0	0	0	0	0	0	0	0	0	0	0	0	0	0	0	0	0	0	0	0	0	0	0	0
CSNK1A1P3	0	0	0	0	0	0.101171	0	0	0	0	0	0	0	0	0	0	0	0	0	0	0	0.0896384	0	0	0
WDR31	0.939857	2.99913	1.11461	0.360359	0.926486	1.97626	1.40774	1.0217	1.2072	1.24513	1.31132	0.930463	0.878225	1.70675	1.62427	1.3343	3.14805	1.12275	0.804133	2.38607	1.0778	0.707586	0.778168	0.993785	1.19711
TET1	0.0419865	0.197567	0.177366	0.0201465	0.124465	0.122216	0.195492	0.198614	0.174296	0.0826633	0.153149	0.0853266	0.230443	0.211148	0.087758	0.276335	0.234828	0.12659	0.0952497	0.104407	0.123148	0.0987297	0.0386537	0.118209	0.141289
RNU6-47P	0	0.178641	0	0	0	0	0	0	0	0	0	0	0	0	0	0	0	0	0	0	0	0	0	0	0
IMPDH1P3	0	0.01234	0	0	0	0	0.0205648	0	0	0	0	0	0	0	0.00992845	0	0	0	0	0	0	0	0	0	0
RPS20P22	0.0438341	0.217541	0.0486977	0.0354934	0.0611937	0.101325	0.0725074	0.249936	0.153534	0.120524	0.334053	0.100217	0.52827	0.102619	0.16336	0.408315	0.132387	0.140856	0.129915	0.101484	0.0762929	0.179549	0.146674	0.0968628	0.445432
AC027369.1	0	0	0	0	0	0	0	0	0	0	0	0	0	0	0	0	0	0	0	0	0	0	0	0	0
NAALAD2	0.149332	0.524374	0.545628	0.189167	0.170483	0.474058	0.28983	0.535857	0.561906	0.310226	0.261455	0.350517	0.799858	0.577998	0.279853	0.530729	0.3127	0.260191	0.18687	0.212047	0.310159	0.342539	0.228425	0.225271	0.752189
Y_RNA	0	0	0	0	0	0	0	0	0	0	0	0	0	0	0	0	0	0	0	0	0	0	0	0	0
PDCD5	11.488	10.4439	11.7466	8.74837	11.5032	11.7068	9.06303	9.40143	6.72345	15.1706	9.74094	14.085	10.782	12.0364	11.6658	10.9326	12.7399	10.6571	8.86668	11.176	7.9053	11.4358	12.4783	10.7209	12.477
AC087465.1	0	0.0780189	0	0	0	0	0	0	0	0	0.276472	0	0	0.138012	0.125544	0	0.118698	0	0	0	0	0	0	0	0
AL031432.1	0	0	0	0	0.0640106	0	0	0	0	0	0	0	0.0613986	0	0	0	0	0	0	0	0	0	0	0	0
CR383656.4	0	0	0	0	0	0	0	0	0	0	0	0	0	0	0	0	0	0	0	0	0	0	0	0	0
RNA5SP409	0	0	0	0	0	0	0	0	0	0	0	0	0	0	0	0	0	0	0	0	0	0	0	0	0
ENTPD7	1.60745	2.09597	1.31047	2.54987	1.1983	1.99023	2.65676	1.74752	1.84185	1.23796	1.79665	1.78787	2.55265	2.26529	1.53918	2.68281	2.41746	1.7937	2.27087	1.64589	2.66714	1.38318	1.73689	1.65473	1.98309
MTF2	3.10181	3.52273	3.40343	2.3592	4.31771	3.50873	3.05665	3.47868	4.07524	2.98399	3.80002	3.48153	4.15898	3.86253	3.6047	5.21226	3.64683	3.95865	2.42204	2.78422	2.56745	2.27274	2.73876	2.94263	4.31895
AC009509.3	0	0	0	0	0	0	0.101449	0	0	0	0	0	0	0	0	0.263674	0	0	0.0454428	0	0	0	0	0	0
RNU6-21P	0	0	0	0	0	0	0	0	0	0	0	0	0	0	0	0	0	0	0	0	0	0	0	0	0
BX088651.4	0.0224015	0.00741164	0.0414783	0.0181389	0.0416975	0.0258911	0.0123517	0	0.0448364	0.0102656	0.0131321	0.0256079	0.019998	0.0786651	0.00596323	0.0160515	0.0676567	0.0479897	0.0165983	0.0129659	0.0146211	0.0114698	0.0214165	0.0396015	0
EMC4	16.105	12.4916	13.7656	11.5578	10.9431	13.1105	12.5877	11.0002	13.6211	22.7226	12.9349	13.0412	12.6942	12.2391	13.127	12.4497	13.1155	13.7463	12.3906	12.3587	11.7828	13.9246	12.4488	12.1395	12.3529
TRAJ42	0	0	0.648319	0	0	0	0	0	0	0	0	0	0	0	0	0	0.440623	0	0	0	0	0	0	0	0
GBX1	0	0	0	0	0.0549784	0.0227584	0.0217143	0.0224551	0.0394114	0	0	0	0.0351567	0	0	0.0282187	0.0594706	0	0.00972667	0	0.034272	0	0	0	0.0235406
C8B	2.44516	7.97785	5.53482	2.51986	2.16731	1.52925	10.5405	1.67786	4.91515	10.8267	3.3632	4.34397	3.36399	0.656681	5.16772	21.7072	0.266408	4.69393	17.7304	3.54117	1.91141	5.56061	5.92	0.795276	1.8349
LILRB5	4.00347	1.30209	0.856756	3.8978	1.88501	0.623292	0.676412	2.1454	1.10821	0.682911	3.56681	0.776476	1.91835	2.58765	1.32598	1.51617	2.48663	0.6041	0.75646	0.29069	1.57093	2.44082	0.932753	1.8594	3.17928
AC217774.2	0.0257917	0.0341332	0	0	0	0	0	0	0	0	0	0	0	0	0	0	0	0.0552524	0	0	0	0	0	0	0
MRPS10P1	0	0	0	0	0	0	0	0	0	0	0	0	0	0	0	0	0	0	0	0	0	0	0	0	0
AC008738.2	0.0715017	0.28388	0.635481	0.0771951	0.0665457	0.16528	0.0788488	0.57077	0.214665	0.262129	0.335325	0.490417	0.0638302	0.418476	0.228404	0	0.143966	0.30635	0.0706387	0.579388	0.062224	0.219659	0.205074	0.316003	0.256441
CDKN2B	5.65561	12.3694	21.2574	5.61793	8.04281	19.9924	32.1218	14.9609	17.2609	13.0288	15.44	7.54333	11.6736	23.5224	17.9184	13.6289	11.0864	18.0479	10.8899	15.1785	13.2662	24.3833	12.8759	15.6734	16.6543
AL133320.2	1.30187	3.53523	0.554875	0	0.308622	2.05827	0.866801	0	0.208946	3.48949	0.431987	0.224635	0.252173	0.603801	0.980814	0.915236	1.78048	1.06558	0.0970682	2.04728	0.684041	0.0125768	0.164384	0	0.249608
SMAD2	2.40365	2.96448	2.72741	2.28846	2.95636	3.09849	3.15694	2.94668	3.20196	2.40391	3.07889	2.34453	2.72226	3.37329	2.69218	2.67168	3.43062	3.0128	2.38759	2.96083	2.54834	2.48905	2.53718	2.39631	2.69219
AC093801.2	0	0	0	0	0	0	0	0	0	0	0	0	0	0	0	0	0	0	0	0	0	0	0	0	0
RPL7P38	0.0195445	0	0.0579012	0.0211007	0.109138	0.045178	0	0.0445759	0.0782362	0.0358255	0	0	0	0	0	0.112035	0.039352	0.0418692	0	0.0452489	0.0170085	0.080056	0.0373702	0	0.0467308
EIF2S2P6	0	0.0835612	0.023382	0	0.0587638	0	0.104442	0.0720034	0	0	0	0.036089	0.0845489	0.0739079	0.0336157	0	0.0953479	0.0338157	0	0	0	0.0323286	0	0.027905	0
OR6V1	0	0	0	0	0	0	0	0	0	0	0	0	0	0	0	0	0	0	0	0	0	0	0	0	0
OR11H6	0	0	0	0	0	0	0	0	0.0246237	0	0	0	0	0	0.0130998	0	0	0	0	0	0	0	0	0	0
IGFBP5	17.5845	74.6604	54.921	24.1865	16.1549	62.1554	109.865	60.5701	67.8236	33.3055	23.6265	28.3927	40.5465	43.245	38.6867	44.7577	177.001	33.463	45.6445	32.4267	59.6835	32.694	30.6174	15.862	23.1156
PTPN20	0.176295	0.182408	0.180424	0.17649	0.13126	0.177825	0.197945	0.60678	0.654382	0.311402	0.120258	0.483669	0.148796	0.0825436	0.266217	0.376669	0.174254	0.528736	0.0696668	0.296839	0.437943	0.0656473	0.349344	0.368319	0.206928
RNU6-876P	0.138878	0	0	0	0	0	0	0	0	0	0	0	0	0	0	0	0	0	0	0	0.120858	0	0	0	0.332058
LINC00508	0	0	0	0	0	0	0	0	0	0	0	0	0	0	0	0	0	0	0	0	0	0	0	0	0
AL031710.2	0.160037	0.0264745	0.0296323	0.0647926	0.0744722	0.0462418	0	0.0456254	0	0.0733381	0.0469083	0	0.0357166	0.0468322	0.127805	0.0573363	0.120836	0	0	0	0.0174089	0.0409705	0.0765002	0.0707286	0.0478311
COL6A5	0.245594	2.12363	1.16503	1.66898	0.49921	0.741846	1.12652	3.48453	2.45778	0.585512	1.55454	1.26767	1.61945	2.43738	1.55942	2.72927	1.82326	1.30402	0.943726	1.13719	1.73473	0.675795	1.33099	1.52357	2.44613
AP000484.1	0	0	0	0.0124548	0	0.0266666	0.0254432	0	0	0	0	0	0	0	0.0245674	0	0.0232277	0	0.011397	0	0.0100393	0.0236267	0	0	0
HEMK1	1.15026	1.21723	1.17849	0.848506	1.47397	1.31312	0.782229	0.947971	1.01793	1.32205	1.50988	1.77474	1.25585	1.54225	1.18758	1.57276	1.42673	1.25995	1.14299	1.2205	0.964128	0.904552	1.1658	1.13436	1.45959
AC127526.1	0	0.0424769	0	0	0	0.222577	0.0707887	0	0.0642406	0.117667	0	0	0	0.0751397	0.0683519	0	0.258499	0.0687586	0	0	0.0279317	0	0.0613701	0.0567401	0.153485
RNU6-914P	0	0	0	0	0	0	0	0	0	0	0	0	0	0	0	0	0	0	0	0	0	0	0	0	0
LINC02304	0	0	0	0	0	0	0	0	0	0	0	0	0	0	0	0	0	0	0	0	0	0	0	0	0
BX276092.3	0	0	0	0	0	0	0	0	0	0	0	0	0	0	0	0	0	0	0	0	0	0	0	0	0
AC002128.2	0.116856	0.247438	0.173095	0.100928	0.304516	0.594259	0.154636	0.106607	0.187109	0.0428399	0.767232	0.320596	0.75109	0.875414	0.497708	0.736837	0.423511	0.500669	0.0461781	0.108217	0.101693	0.239326	0.268122	0.0826312	0.614684
AC091173.1	0.0157564	0	0	0.00567033	0	0	0	0	0	0	0	0	0.00937724	0	0	0	0.010575	0	0	0	0	0	0	0	0.0125578
AC022400.1	0.454398	0.81613	0.673086	0.595703	0.785388	0.37513	0.859009	0.962338	0.324812	0.356967	0.684967	0.816259	1.39078	0.911808	0.760319	1.20935	1.11096	1.18203	0.480978	0.976868	0.423683	0.398841	0.496478	0.573776	0.776046
HMGB1P13	0	0	0	0	0	0	0.0992366	0	0	0.0412384	0	0	0	0	0	0	0	0	0	0	0	0	0	0	0
AC025244.2	0	0	0	0	0	0	0	0	0	0	0	0	0	0	0	0	0	0	0	0	0	0	0	0	0
OR11K2P	0	0	0	0	0	0	0	0	0	0	0	0	0	0	0	0	0	0	0	0	0	0	0	0	0
GON4L	1.99385	3.74082	2.75856	2.49661	2.9924	3.65196	2.81629	3.5207	3.79018	1.45129	3.35933	2.83387	3.82922	4.40497	2.58054	4.06462	4.0194	3.32244	2.4515	2.7747	2.99973	2.67208	2.65619	3.49274	3.61876
DSCR10	0	0	0	0.0181319	0.031261	0	0	0	0	0	0	0	0	0	0.0178828	0	0	0	0	0	0	0	0	0	0.0401559
AC058791.1	0.140007	0.0418394	0.0267599	0.0487599	0.10088	0.0835186	0.00996089	0.0412027	0.018079	0.0331145	0.0741321	0.0413026	0.153209	0.0528657	0.0913709	0.116501	0.100029	0.0677266	0.0267712	0.115018	0.0432338	0.0462487	0.0518134	0.00798407	0.172778
AC138853.1	0	0	0	0	0	0	0	0	0	0	0	0	0	0	0.0373734	0	0	0	0	0	0	0	0	0.0310244	0
AL158066.1	0	0	0	0	0	0	0	0	0	0.00697447	0	0	0	0	0	0	0.015322	0	0	0	0	0	0	0	0
MEI1	0.64276	0.935705	0.801352	0.618763	0.508476	0.76765	0.383937	0.726877	0.503871	0.535098	0.596596	0.967436	0.741155	0.783721	0.302279	0.59873	0.523061	0.367189	0.373064	0.229416	0.976547	0.822752	0.742518	0.4119	1.23587
AL162574.1	0	0.0201207	0.112603	0.0164141	0.0565988	0.0351438	0	0	0.0608595	0.055737	0	0	0	0	0.0323772	0.174302	0	0	0.0300401	0.0351989	0.0396924	0.0934127	0.0290701	0	0.109055
AC005070.3	0.147381	0.462334	0.291082	0.117864	0.335294	0.403768	0.373206	0.423285	0.480712	0.270154	0.396788	0.262075	0.48729	0.626164	0.33711	0.672738	0.56052	0.479439	0.258849	0.480227	0.299268	0.413638	0.198305	0.337739	0.443748
TUBGCP6	3.6423	6.09808	5.42584	4.12498	6.54541	7.21226	3.76177	6.19502	4.42516	2.24155	5.98159	6.69962	6.51644	7.47586	5.2004	9.34646	6.63015	6.39028	5.1442	5.57098	5.13788	3.85484	5.36959	5.53897	6.38222
KIDINS220	7.20213	12.9932	10.5003	11.9293	7.98382	12.2014	11.6502	14.4197	14.7593	5.38245	11.4971	8.42966	13.529	12.3389	9.26053	11.9013	9.82491	12.7457	9.20366	10.7933	11.8116	14.2965	13.2675	10.3703	14.0386
SLC22A18AS	0.397152	0.364701	0.636313	0.332519	0.739247	0.468386	0.500526	0.573058	0.373115	0.401137	0.342099	0.407672	0.607784	0.265645	0.224387	0.696916	0.489581	0.225723	0.544497	0.412826	0.331512	0.331994	0.139478	0.716415	0.290691
DYRK4	2.68842	1.87515	2.67811	1.76846	2.82794	2.16298	1.96892	1.77924	2.09825	2.7023	2.45342	2.64958	2.47857	2.13787	1.93384	2.32395	2.17675	2.03966	2.16038	1.88195	1.90481	2.28124	1.77742	2.56272	2.20305
HSP90AA2P	0.144697	0.73116	0.0876824	0.134916	0.281577	0.440897	0.464188	0.345016	0.42125	0.241121	0.092535	0.0300741	0.187886	0.292552	0.147069	0.358169	0.529711	0.0845393	0.0909683	0.563406	0.15454	0.282875	0.238941	0.151152	0.110081
CXXC1P1	0	0	0	0	0	0	0	0	0	0	0	0	0	0	0	0	0	0	0	0	0	0	0	0	0
ADM	5.54778	3.13654	3.32961	10.9751	1.07815	6.09262	4.60596	7.56274	6.00926	5.37684	2.29274	2.98869	10.0759	4.40388	3.16297	7.09747	4.40817	2.52722	9.0612	2.2391	7.34825	8.34746	11.1868	4.07702	3.04936
RPL32P21	0	0.0948616	0	0	0.133422	0	0	0	0	0.065695	0	0	0	0	0	0	0.0721616	0	0	0	0	0	0.0685275	0	0.171385
FAM71E2	0	0	0	0	0	0	0	0	0	0	0	0	0	0	0	0	0.00888244	0	0	0	0	0	0	0	0
AC011337.1	0.0174174	0.0749141	0.0322498	0.0893201	0.202626	0.120783	0.124846	0.139036	0.0610063	0.0399082	0.193997	0.0597312	0.0855175	0.122326	0.106639	0.062401	0.122742	0.0932812	0.0559232	0.0806486	0.0568402	0.0178358	0.0333031	0.0769763	0.0312337
ZNF90P2	0	0	0	0	0	0	0	0	0	0	0	0	0	0	0	0	0	0.0287827	0	0	0	0	0	0	0
SNORA5B	0	0	0	0	0	0	0	0	0	0	0	0	0	0	0	0	0	0	0	0	0	0	0	0	0
RPSAP39	0	0.0649421	0	0	0.0608934	0	0	0.0373064	0.0654774	0.0299831	0	0	0	0	0	0.046882	0.0988033	0	0	0	0	0	0.0625517	0	0
SPICE1	1.19679	2.18563	1.19622	0.779572	1.36437	1.67332	1.20344	1.67176	1.6855	1.41694	1.83392	1.16018	1.52951	1.69043	1.45251	1.54306	2.14968	1.66377	1.23266	1.74332	1.5575	1.12124	1.10939	1.65269	1.70909
GPR174	0.126293	0.471028	0.816325	0.173536	0.406045	0.185776	0.329185	0.576085	0.321714	0.252544	0.807658	1.25996	1.02494	1.77397	0.293402	0.460696	0.53169	0.0983827	0.170139	0.212648	0.819299	0	0.263433	0.669786	1.94906
RNU6-313P	0	0	0	0	0	0	0	0	0	0	0	0	0	0.301901	0	0	0	0	0.127402	0	0	0	0	0	0.30834
PSG7	0	0	0	0	0	0	0	0	0	0	0	0	0	0	0	0	0	0	0	0	0	0	0	0	0
UPK3BL1	0.193726	0.0142434	0	0	0.600994	0.0248782	0.0237369	0.0245466	0.0215412	0.0394561	0.429026	0.221455	0.365097	0.0251959	0.424016	0.0616942	1.04016	0.806966	0	0.0249172	0.224785	0.0220422	0	1.02741	0.102933
RN7SL801P	0	0	0	0	0	0	0	0	0	0	0	0	0	0	0	0	0	0	0	0	0	0	0	0	0
AMIGO2	16.5062	11.7075	16.2081	5.95593	13.7956	13.3597	10.009	8.64341	13.7819	12.5348	11.1979	10.2837	12.9198	14.1457	13.7036	19.6311	7.21147	9.2214	11.9858	9.40787	11.4286	12.5546	12.3493	7.77738	10.5802
AL645634.2	0	0	0.10411	0	0	0	0	0	0	0.257665	0	0	0	0	0.187095	0	0	0	0	0	0.0305821	0	0	0	0
LINC01381	0	0.0410185	0	0.0334623	0	0	0	0	0.0620349	0.0568135	0	0	0	0	0	0	0	0	0	0	0.0269726	0	0	0	0
LINC02146	0	0	0	0	0	0	0	0	0	0	0	0	0	0	0	0	0	0	0	0	0	0	0	0	0
TRMT2A	6.97931	4.83774	5.99241	4.97352	6.53964	4.9031	4.26019	4.49694	3.23148	4.81669	4.60629	7.59917	4.65254	5.74213	4.261	6.17349	5.4229	4.01309	5.33603	4.69985	4.27539	3.41115	4.50172	6.21091	4.88862
MRPS5	5.60193	5.69826	6.27602	5.18929	6.96219	5.86836	4.57983	4.96648	4.78004	5.12637	5.96807	6.49714	5.33096	6.28047	5.62385	6.47538	6.94675	6.06486	5.38141	6.77339	4.56077	4.76795	6.02969	5.9738	6.35274
Y_RNA	0.291785	0	0	0	0	0	0	0	0	0	0	0	0	0	0	0	0	0	0	0	0.126962	0	0	0	0
MIR4719	0	0	0	0	0	0	0	0	0	0	0	0	0	0	0	0	0	0	0	0	0	0	0	0	0
OR5A1	0	0	0	0	0	0	0	0	0	0	0	0	0	0	0	0	0	0	0	0	0	0	0	0	0
AC008555.1	0.199074	0.88744	0.830327	0.118775	0.43881	0.871902	0.820348	1.30237	0.461358	0.480143	0.405382	0.335364	0.636033	0.833977	0.669387	1.26127	0.411376	0.90905	0.64177	0.800497	0.51973	0.77251	0.370625	0.527887	0.889342
AC034228.1	0	0	0	0	0	0	0	0	0	0	0	0	0	0	0	0	0	0	0	0	0	0	0	0	0
CTPS1	2.62847	2.90814	3.68979	5.38432	3.20428	3.2213	4.12913	3.20248	3.55664	3.48994	3.23672	4.63702	3.59286	2.59385	2.444	3.70616	2.8751	4.41858	4.16942	2.67536	3.65664	4.46256	4.38872	4.21188	3.36995
LYN	27.2264	11.0732	12.854	24.7301	18.4649	11.2278	13.669	11.9836	12.1242	12.8544	17.9989	16.6362	20.3172	14.0062	11.2267	12.4626	9.14985	8.80466	13.72	10.1263	17.5848	13.0519	19.0391	13.4539	17.1861
VN1R78P	0	0	0	0	0.0476675	0.059196	0	0	0.0512558	0	0	0.0585486	0	0	0	0	0	0	0.0252997	0	0	0	0	0	0
MTND1P29	0	0	0	0	0	0	0	0	0	0	0	0	0	0	0	0	0	0	0	0	0	0	0.0492274	0	0
Y_RNA	0	0	0	0	0	0	0	0	0	0	0	0	0	0	0	0	0	0	0	0	0	0	0	0.25791	0
LINC02410	0.0367515	0	0	0	0	0	0	0	0.220674	0.0673666	0.0861776	0	0	0	0.0391328	0	0.0739977	0.157462	0.145232	0.170173	0.0639657	0	0.0702712	0.0649696	0
IL7R	32.3069	33.3213	72.2047	26.6658	16.2638	51.7712	23.3708	24.1408	64.6	14.5089	48.84	17.0447	77.8644	47.1595	19.125	12.5557	3.35441	58.4363	11.6931	21.7353	47.5454	43.1361	33.9374	76.182	91.4639
NIPAL4	0.113268	0.0227122	0.0254212	0.151932	0.00638889	0.0158681	0	0.023485	0.00686984	0.0188748	0.0724359	0.0706256	0.140948	0.0160708	0.0109642	0.108214	0.0414655	0.0367649	0.0271274	0	0.0298699	0.231978	0.229701	0.0606774	0.139515
RPS29P33	0	0	0	0	0	0	0	0	0	0	0	0	0	0	0	0	0	0	0.0977331	0	0	0	0	0	0
AC090386.1	0	0	0	0	0	0	0	0	0	0	0	0	0	0	0	0	0	0	0	0	0	0	0	0	0
RNU6-929P	0	0	0	0	0	0	0	0	0	0	0	0	0	0	0	0	0	0	0	0	0	0	0	0	0
MIR4736	0	0	0	0	0	0	0	0.700884	0	0	0	0	0	0	0	0	0	0	0	0	0	0	0	0	0
AQP2	0.0838754	0.208685	0.00496969	0.0507103	1.82352	0.0077553	0.014799	0.0459116	0.0134301	0.00614984	0.0157342	0.0613638	0.0119802	0.0157087	0.035724	0.028848	0.067552	0.00718731	0.0132581	0.0233024	0.0379559	0.0343562	0.06415	0.142344	0.0882403
MIR4698	0	0	0	0	0.336056	0	0	0	0	0	0	0	0	0	0	0	0.363514	0	0	0	0	0	0	0	0
U47924.2	0.763641	0.7841	0.702099	0.270077	0.612681	0.821729	0.49365	0.510489	0.553395	1.03776	0.648335	0.481625	1.12835	0.400699	1.14958	1.09436	0.84831	0.592314	0.234132	0.640125	0.607266	0.862882	0.780413	0.558608	0.849972
ACER2	0.832526	1.9815	0.83169	0.843075	0.924979	1.08902	1.96425	1.51608	2.07964	1.13566	1.36198	0.663969	1.24443	1.2389	1.42247	1.25781	2.46891	1.50697	0.816102	1.13555	1.57818	0.528699	1.07357	0.775803	1.45049
BBOX1-AS1	0.0550433	0.0582763	0	0.0118852	0.0614736	0	0	0	0	0	0	0	0.0982752	0	0	0.157762	0.0664965	0.0707501	0.0435031	0.025487	0	0	0	0.0389223	0
AC138207.1	0.212012	0.0350727	0.117768	0.314729	0.394634	0.12252	0	0.18133	0	0	0.0621427	0.121179	0	0.186126	0.141093	0.0759575	0.0533598	0	0.0523634	0.0613558	0	0	0.152018	0.140549	0.253461
AC092754.1	0	0.0399053	0	0.0325541	0.0561262	0	0	0	0.181054	0.165815	0	0	0	0	0	0.0864235	0.182136	0.258383	0.0297892	0.0698099	0.0262406	0.12351	0.0576546	0.0533049	0.0720961
H2AC14	0	0	0	0	0	0	0	0.0851203	0	0	0	0	0	0.0873718	0	0	0	0	0	0	0.0324787	0	0	0	0
AC105345.1	0.115581	0.254937	0.247299	0.0739462	0.207171	0.306753	0.141619	0.263611	0.128519	0.0313872	0.210795	0.215314	0.382149	0.370799	0.250698	0.355812	0.241337	0.247604	0.0972696	0.188305	0.186266	0.15781	0.171887	0.204325	0.235413
RPL7P56	0	0.0266592	0	0	0.112487	0	0	0	0.0806368	0	0.0472354	0	0.0359657	0.0943176	0	0.0577362	0	0	0	0.0466373	0.0350607	0	0	0	0
AC006450.3	0	0	0	0	0	0	0	0	0	0	0	0.0153874	0	0	0	0	0	0	0	0	0	0	0	0	0
RNA5SP334	0	0.161988	0	0	0	0	0.269957	0	0	0	0	0	0	0	0	0	0	0	0	0	0	0	0	0	0
HTR7P1	0.988867	0.832012	1.19316	0.533803	0.962989	0.688773	0.895491	1.22476	1.17311	0.840288	0.859939	0.71867	1.21016	1.17283	0.965774	2.41192	0.923001	0.77862	1.24866	0.765661	1.21105	0.650493	0.939126	0.549907	1.05692
RD3	0.0101571	0.0896138	0	0.0584844	0.0315101	0.133045	0.0672045	0.0849407	0.643761	0.148946	0.023817	0	0.0241795	0.0871874	0.0216303	0.0388156	0.0136339	0.116048	0.127103	0.0548693	0.153212	0.0346703	0.245998	0.0418967	0.0242855
NRBP1	20.2164	16.0191	18.263	18.7888	17.6119	15.7441	15.2072	16.9437	15.3574	13.6673	16.7845	16.111	15.485	16.1672	14.3258	16.9192	14.8762	14.382	17.1287	15.7751	17.0696	14.5988	15.5573	17.0907	17.0564
RNA5SP389	0	0	0	0	0	0	0	0	0	0	0	0	0	0	0	0	0	0	0	0	0	0	0	0	0
SPATA31A7	0	0	0	0	0	0	0	0	0	0	0	0	0	0	0	0	0	0	0	0	0	0	0	0	0
NCOA4P3	0.0230847	0.050918	0	0.00830763	0.0143231	0	0.0678848	0.0351002	0.0770066	0.014105	0.0180436	0.0527779	0.0549545	0.0180143	0.016387	0	0.0309868	0	0.0152041	0.0178151	0.0200894	0.0630382	0.0588526	0.0680156	0.0735941
AC009908.1	0	0	0	0.0756962	0	0	0	0	0	0	0	0	0	0.16414	0.0373281	0.200956	0	0	0	0	0	0	0	0	0
IGKV1-17	10.2785	20.9351	13.3574	9.3643	4.69411	4.94616	1.26408	16.4708	5.81225	2.87163	11.4685	9.17261	5.45765	20.1267	4.39405	1.64273	11.3863	0.163711	2.68016	4.68853	11.8045	7.98209	26.5207	1.28341	10.7805
CYP4F22	0.071015	0.38316	0.760622	0.035386	0.101681	0.164155	0.0963841	0.37377	0.0656012	0.310411	0.422707	0.174849	0.204817	0.52433	0.476964	0.391422	0.318968	0.23405	0.0701578	0.177059	0.166386	0.111879	0.10445	0.337994	0.901229
AP001043.1	0	0	0	0	0	0	0	0	0	0	0.117597	0	0	0	0	0	0	0	0.0495452	0.116107	0	0	0	0	0
[truncated: 54,462 more rows]
