# Supplementary material for: GPR65 is a novel immune biomarker and regulates the immune microenvironment in lung adenocarcinoma
Source: Front Immunol. 2025 May 30;16:1572757. doi: 10.3389/fimmu.2025.1572757 (PMC12162609; doi:10.3389/fimmu.2025.1572757)
Supplement: Supplementary file 9 [file Table2.xlsx]

## Sheet: Sheet1
id	TCGA-55-6969-11A-01R-1949-07	TCGA-91-6828-11A-01R-1858-07	TCGA-49-6742-11A-01R-1858-07	TCGA-38-4627-11A-01R-1758-07	TCGA-49-4512-11A-01R-1858-07	TCGA-55-6983-11A-01R-1949-07	TCGA-49-6761-11A-01R-1949-07	TCGA-55-6975-11A-01R-1949-07	TCGA-44-2655-11A-01R-1758-07	TCGA-44-2657-11A-01R-1758-07	TCGA-50-5936-11A-01R-1628-07	TCGA-50-5932-11A-01R-1755-07	TCGA-44-2661-11A-01R-1758-07	TCGA-49-6743-11A-01R-1858-07	TCGA-55-6971-11A-01R-1949-07	TCGA-50-6595-11A-01R-1858-07	TCGA-55-6980-11A-01R-1949-07	TCGA-44-2662-11A-01R-1758-07	TCGA-55-6986-11A-01R-1949-07	TCGA-38-4625-11A-01R-1758-07	TCGA-91-6831-11A-02R-1858-07	TCGA-50-5933-11A-01R-1755-07
BX088651.1	0	0	0	0	0	0	0.0836411	0	0	0	0	0	0	0	0	0	0	0	0	0	0	0
RPS3AP50	0	0.0694109	0	0	0	0	0	0	0	0	0	0	0	0	0	0.0793184	0	0	0.0159437	0	0	0
OR1AB1P	0	0	0	0	0	0	0	0	0	0	0	0	0	0	0	0	0	0	0.0168236	0	0	0
UQCRC1	31.8974	30.2971	32.7904	50.4842	45.3399	28.3065	32.1617	24.8314	32.795	38.0385	27.8235	27.6369	32.3063	35.0766	23.1742	26.8716	30.3135	30.9026	34.088	40.587	21.4584	26.2136
ANK2	1.12861	0.700843	0.588031	1.14904	0.726031	0.816476	0.457753	1.25611	0.712782	1.21977	0.52771	1.36397	1.56919	1.13688	0.901039	0.743174	0.778598	1.16173	0.511774	0.561899	2.07564	2.05958
STX4	12.139	7.68809	6.56818	8.98829	7.04041	8.86797	10.0364	8.10916	8.62424	10.1522	8.19336	7.94525	9.9359	7.74099	9.42815	9.92171	10.666	8.53484	9.57226	8.91134	10.2379	8.43564
AC108039.1	0	0	0	0	0	0	0	0	0.0219748	0	0.0922869	0	0.0324077	0	0	0	0	0	0.0630679	0.0235673	0	0
CHORDC1P1	0	0	0.0488938	0.0680042	0.0950164	0	0	0	0.0409673	0.0471755	0	0.071101	0.0402782	0.0578832	0.142872	0.0812406	0	0.0717845	0.0261281	0.0585815	0.0491376	0.0234957
AL365503.1	0	0	0	0	0	0	0	0	0	0	0	0	0	0	0	0	0	0	0	0	0	0
AL603650.1	0	0	0.0998249	0	0	0	0	0	0	0	0.117089	0.145165	0	0	0.233358	0	0	0	0.10669	0.0598019	0.200645	0.0959409
MMS22L	0.280569	0.372125	0.305617	0.238528	0.206516	0.352749	0.211173	0.378036	0.318708	0.284269	0.370077	0.282962	0.305196	0.23166	0.380345	0.324411	0.375894	0.23484	0.448829	0.124472	0.37564	0.209201
POLR2J4	2.37738	1.82006	1.5142	3.86885	3.70546	1.97692	1.56293	1.99129	2.46226	2.24017	1.91421	1.19883	2.14826	1.97185	1.84851	1.73321	2.68655	1.60557	1.89704	1.9654	1.25122	1.35826
AC106895.1	0	0	0	0	0	0	0	0	0	0	0	0	0	0	0	0	0	0	0	0	0	0
CCNYL4	0	0	0	0	0	0.031576	0	0.0335248	0	0	0	0	0.0172671	0	0.0244995	0.013931	0.0363806	0	0	0	0	0
AL161630.1	0	0.0214538	0.0184434	0	0	0.055568	0	0	0	0.0355904	0	0	0	0	0	0	0	0	0.157694	0.0331466	0	0.0177258
MTND5P13	0	0	0	0	0	0	0	0	0	0	0	0	0	0	0	0	0	0	0	0	0	0
CT47A8	0	0	0	0	0	0	0	0	0	0	0	0	0	0	0	0	0	0	0	0	0	0
AL121603.2	2.13763	2.56701	1.92388	1.71044	1.01165	2.25038	1.21167	2.33497	1.8206	1.68156	3.4911	1.69507	1.46367	1.82208	1.71959	1.79765	1.19819	3.19843	1.77195	1.70169	2.59313	6.06915
SYTL3	3.67396	11.0762	8.01633	2.29358	3.59045	7.75167	4.14214	5.33235	4.59798	5.1085	4.31806	4.12636	4.04812	3.13401	3.99351	5.12994	5.98762	3.88668	16.7241	5.06995	5.35424	12.7691
DR1	5.18693	5.22295	4.95833	10.9562	7.37626	5.16533	6.52876	5.7781	6.02825	6.24716	6.0109	5.84529	5.54289	6.94757	5.40161	6.83231	5.26387	4.25344	5.7799	5.75593	7.12933	4.50043
Y_RNA	0	0	0	0	0	0	0.397075	0	0	0	0	0	0	0	0	0	0	0	0	0	0	0
AC091043.1	0.0762579	0	0.0528874	0	0	0	0	0	0.0295423	0.0510286	0	0	0	0	0.0618166	0	0	0.0388239	0	0.0633663	0	0
MAPK13	15.0429	15.5431	14.4241	9.37728	10.3721	17.0854	14.5081	19.6413	10.7701	16.5605	14.8804	12.562	12.2169	12.1971	17.9449	12.7571	15.2015	11.6222	8.68639	13.832	12.298	12.5319
AC015813.5	0.616057	0.423365	0.506377	0.337476	0.36902	0.429092	0.323902	0.506193	0.388928	0.595458	0.241293	0.345173	0.338932	0.262271	0.425408	0.220863	0.411985	0.302026	0.515832	0.274915	0.381677	0.258546
NOLC1P1	0	0	0	0	0	0	0.0181269	0	0	0	0	0	0	0	0	0	0	0	0	0	0	0
AC139099.3	0	0	0	0	0	0	0	0	0.0114578	0	0	0	0.00563251	0	0	0	0	0	0	0	0	0.00657129
TRGC1	0.371255	0.379859	0.163278	0.62306	0.357982	1.31499	0.652598	0.482124	0.361314	0.496857	1.42164	0.410951	0.2328	0.252774	0.609238	0.667813	0.457795	1.20321	0.580571	1.67038	0.5049	0.543204
OR4C1P	0	0	0	0	0	0	0	0	0	0	0	0	0	0	0	0	0	0	0	0	0	0
TMEM106C	9.81172	8.82969	10.8242	23.212	19.7397	9.60706	9.0316	9.72581	10.9411	11.2354	8.59618	8.94297	14.6929	14.7568	8.70307	10.5116	9.17819	9.96018	10.0248	12.4237	7.73249	7.10321
AP000897.1	0	0.0172774	0	0	0	0	0	0	0	0	0.0174218	0	0.0122358	0	0	0	0	0	0.031749	0	0	0
AC004812.1	0	0	0	0	0	0	0	0	0	0.316657	0	0	0	0	0	0	0	0	0	0	0	0
PSG11	0	0	0	0	0	0	0	0	0	0	0	0	0	0	0	0	0	0	0	0	0	0
RN7SL515P	0	0	0	0	0	0	0	0	0	0	0	0	0	0	0.0942859	0	0	0	0.043107	0	0	0
AC026904.2	0.135647	0.218862	0	0.0581537	0.0406265	0.0944801	0.0493745	0.200622	0.140133	0.0907695	0.0367819	0.273609	0.154997	0.111372	0.109959	0.125051	0.163284	0.161139	0.150818	0.131502	0.18909	0.271246
MIR4756	0	0.357288	0	0	0	0	0	0	0	0	0	0	0	0	0	0	0	0	0	0	0	0
RAP1GAP	13.6679	11.3023	14.9576	6.04101	7.06528	15.3083	12.7619	15.9001	12.9432	12.0982	10.2102	10.2127	12.9666	12.7546	13.6438	11.4575	13.4684	13.5441	6.45589	9.16762	6.8446	10.0305
LINC01243	0	0	0	0	0	0	0	0	0	0	0	0	0	0	0	0	0	0	0	0	0	0
AC011500.3	0	0	0	0	0	0	0	0	0	0	0	0	0.0305043	0	0	0	0	0	0.0197879	0	0	0
MOK	0.806433	1.55176	0.561464	0.27443	0.470838	1.04907	0.390619	0.581274	0.619962	0.461941	0.359914	0.645586	0.518102	0.389025	0.785985	0.723188	1.46555	0.445711	3.57487	0.548859	0.774222	0.953744
DNM1P41	0	0	0	0	0	0.0215471	0.0112603	0	0.00399482	0	0	0	0.0117829	0	0	0	0	0.00524991	0	0.00428432	0	0.00687338
MTND2P8	0	0	0	0	0	0	0	0	0	0	0	0	0	0	0	0	0	0	0.0124905	0	0	0
EEF1A1P9	4.24629	2.63975	2.92762	5.124	5.54342	2.11381	8.89184	2.13344	2.36108	5.2316	1.76776	4.00541	3.5962	5.90635	1.82232	4.06426	1.62363	5.1757	4.24908	17.0714	1.6365	2.48073
AL121749.1	0	0	0.0111277	0	0	0.0502899	0	0.0533936	0.0124316	0.0107366	0.0391565	0	0.00916688	0.0263472	0.0130065	0.0147916	0	0.0081687	0.0178394	0.0266651	0	0
AC016252.1	0.291517	0	0	0	0	0.0761422	0.0795826	0	0.141167	0.0975357	0.0592855	0.073501	0	0	0.236312	0.134373	0.087728	0.0371038	0.270101	0	0.203185	0.145733
AC006946.1	0.210639	0.16993	0	0.0677278	0	0.330104	0	0.116826	0.0408008	0.140951	0	0	0.120343	0	0.426874	0.194185	0.507111	0.107239	0.117099	0	0.440441	0.210602
IGLVI-38	0	0	0	0	0	0	0	0	0	0	0	0	0	0	0	0	0	0	0	0	0	0
FAM180B	0.398211	0.0602344	0.0172608	0.160048	0.201259	0	0	0	0.0482084	0.0166542	0.0202459	0.200804	0.142192	0	0.302625	0.137664	0.359508	1.38113	0.129135	0.0413616	0.173469	0.0663568
EIF4A3P1	0	0	0	0	0	0	0	0	0	0	0	0	0	0.0438374	0	0	0	0	0	0	0	0
BTD	5.88493	5.86863	8.49266	6.99307	8.10324	6.35302	5.917	7.06581	6.67688	6.81497	6.92671	6.96978	7.15068	7.87174	6.10107	5.5241	6.17459	6.32456	5.67207	7.71484	5.29132	6.74487
AL121885.1	0	0	0	0	0	0	0	0	0	0	0	0	0	0	0	0	0	0	0.0283875	0	0	0
MIR4705	0	0	0	0	0	0	0	0	0	0	0	0	0	0	0	0	0	0	0	0	0	0
RN7SKP211	0	0	0	0	0	0	0	0	0	0	0	0	0	0	0	0	0	0	0	0	0	0
LINC01427	0	0	0	0	0	0	0	0	0	0	0	0	0	0	0	0	0	0	0	0	0	0
FAM32BP	0.242137	0.0651132	0.0559766	0	0.0725203	0	0	0.17906	0.0312679	0.162028	0	0	0.0922257	0	0.327137	0	0.29147	0	0.0897391	0	0	0
AC021231.3	0	0.15064	0.0647513	0.0600397	0	0.390177	0.101952	0	0.144677	0.0624756	0.0759496	0.0941608	0.106683	0.153312	0.227051	0.301249	0.112387	0.095066	0.242215	0	0	0.0622319
RNF169	2.06659	2.52216	2.07332	0.985364	0.845103	2.14066	1.78894	2.31196	1.93136	1.55722	2.34567	2.98382	1.92746	1.81641	2.67393	2.53818	1.81258	1.38486	2.41392	1.00906	2.7146	4.39736
RPS10P16	0	0.112373	0	0.134363	0.062578	0.0727649	0.0760527	0	0.0269812	0.419443	0.0566559	0.0702409	0.0795818	0.114366	0.169373	0.128413	0.0838368	0.212749	0.12906	0.202555	0	0.139269
ACSS3	2.45179	2.00327	1.61831	1.69162	1.63647	3.75021	3.55038	2.95543	2.30765	2.20637	3.51537	2.73824	2.10184	2.68535	3.42669	2.28476	2.12553	2.21239	1.70363	1.27758	3.36387	2.32818
BX088651.2	0.0286758	0	0	0	0.0171769	0	0.0521889	0.0106029	0	0	0	0.00964014	0	0	0	0.0132179	0	0	0.0212553	0.00397135	0.0799472	0
AP001469.1	0.340191	0.0997976	0.235934	0	0	0.613909	0.101313	0.960543	0.0599045	0.144863	0.427684	0.467853	0.106014	0.152352	0.877442	0.171063	0.930686	0.0787252	0.561626	0.0128491	0.172444	0.164912
DSTYK	4.28341	4.17409	3.16892	2.47215	2.38215	3.50137	3.741	4.7192	4.6524	3.27654	4.85261	5.32264	5.0956	3.08491	4.64421	5.76663	5.15113	2.87039	5.96613	2.38548	3.53987	2.93518
OR2AK2	0	0	0	0	0	0	0	0	0	0	0	0	0	0	0	0	0	0	0	0	0	0
STAT2	19.1583	13.5488	11.0829	9.78553	8.38842	16.8021	13.4612	16.6347	14.4123	16.5887	15.0834	14.8506	18.4053	11.0684	18.5876	17.9823	21.6798	13.5711	18.2076	11.3781	16.3722	12.5928
AL139230.1	0	0	0.0563717	0	0	0	0	0	0	0	0	0	0.0464383	0	0	0	0	0	0.0301242	0	0	0
GPAT2P1	0.0615498	0	0.106717	0	0.0138257	0.0321527	0.0168027	0.0512056	0.1073	0.164746	0.0250346	0.108631	0.0175824	0.0252675	0.0374204	0.0212782	0.0740901	0.0391697	0.028514	0.0255723	0.0214498	0
YOD1	2.02893	2.98301	1.83331	1.41035	1.56122	2.61788	1.5156	2.99687	1.55355	1.34704	1.46949	1.53334	1.55566	1.73543	2.34896	2.10974	2.31478	2.19806	2.32064	1.47244	4.55629	9.30425
AP000561.1	0	0	0	0	0	0	0	0.0880892	0	0	0	0	0	0	0	0	0	0	0	0	0	0
DNAJA1P1	0	0	0	0	0	0	0	0	0	0	0	0	0	0	0	0	0	0	0	0	0	0
BACH1-IT3	0	0.0686415	0	0	0	0	0	0	0	0	0	0.0858115	0	0	0.0689727	0	0	0	0.0315339	0	0	0
TKTL2	0	0.0105006	0	0	0	0.0135989	0	0	0	0.00870986	0.0105883	0	0.00743643	0	0.0105512	0	0.0156681	0	0	0.00540786	0	0
ATIC	10.9404	9.4574	12.8024	9.15056	12.1689	11.3383	9.72824	9.70652	10.0302	16.9603	12.0761	10.4572	11.8026	9.61793	10.1945	9.83847	8.16205	9.54581	10.8243	10.2601	8.7532	7.23367
AC133561.3	0	0	0	0	0	0	0	0	0	0	0	0	0	0	0	0	0	0	0	0	0	0
CDY4P	0	0.0184193	0	0	0	0	0	0	0	0	0	0	0	0	0	0	0	0	0	0	0	0
AC105265.2	0.0696468	0	0	0	0	0	0	0	0	0.0466048	0	0	0	0	0	0	0	0	0	0	0	0
ABHD6	3.28219	4.09214	3.76492	3.99852	3.35553	3.5297	3.34233	2.71189	11.7047	3.9482	7.35223	5.24194	6.1535	7.96592	3.96363	5.71885	4.59974	3.89085	6.09282	6.03052	4.06546	2.7844
AL590714.1	0	0.0735316	0.189641	0	0	0.380912	0	0	0.0353105	0.182976	0.148292	0	0.104149	0	0	0	0.109718	0.0464043	0.135122	0	0.127058	0.121508
MAP7D1	26.0184	28.688	16.9628	24.8277	10.0577	22.6162	30.7302	18.5597	33.8997	27.212	27.5842	27.1128	33.4555	16.9283	24.6241	36.7492	28.1086	36.112	32.6008	21.8704	30.6507	33.8944
PPP1CA	51.8108	45.6525	51.5569	83.8439	65.3175	45.8631	51.0105	42.0645	51.1414	81.652	46.8736	42.8201	59.4783	58.1798	41.1729	43.705	45.1876	50.2251	39.0317	69.7188	36.6624	38.3565
AP003122.3	0	0	0	0	0	0	0	0	0	0	0	0	0	0	0	0	0	0	0	0	0	0
ELOCP9	0	0	0	0	0	0	0	0	0	0	0	0	0	0	0	0	0	0	0	0	0	0
CDH26	1.55055	2.02662	2.46332	0.452178	1.29598	2.18507	0.958147	1.55995	1.1874	1.74134	1.39822	1.09707	0.614613	1.19905	1.48589	1.04991	0.969403	1.02194	2.88664	2.05749	1.32367	2.73201
LINC00616	0	0	0.0101302	0	0	0.0152606	0.095701	0.12962	0	0.0195484	0	0.0147313	0	0.0119927	0	0.00673284	0	0.0223094	0.00541344	0.0121374	0.0407229	0
AC022188.1	0.0207601	0.0167479	0	0	0	0	0	0.0230281	0	0	0.0168878	0	0	0	0	0	0	0	0	0	0	0.0138376
C15orf54	0.0112231	0.0271622	0.0233509	0.028869	0.0201681	0.0234512	0.061277	0.0248985	0.0173914	0	0.0182595	0.0226377	0.0128241	0	0.0181955	0.113811	0.0270195	0.00571384	0.00831889	0.0233146	0.0469346	0.0149615
MIR659	0.712264	0	0.740968	0.458035	0	0.744152	0	1.18512	0.137966	1.19154	0.289705	0.35917	0.610401	0	0.57738	0.164156	1.28607	0.543934	0.131987	0.295927	0	0.474759
AC079910.1	0	0	0	0	0	0	0	0	0	0	0	0	0	0	0	0	0	0	0	0	0	0
AC018992.1	0.0160748	0.0259362	0	0.0103372	0	0.033589	0	0.017831	0.00622739	0.0215132	0.0130765	0.016212	0.00918395	0	0.0521227	0.0296383	0.0386999	0.0081839	0.0178727	0.00667867	0	0.0107147
CXorf58	0.0179454	0.188203	0.199131	0.0346203	0.016124	0.131241	0.0391918	0.0398118	0.0347602	0.0360249	0	0.0180984	0.0410105	0.0294678	0.0436409	0.0661742	0.0864064	0.0274086	0.345841	0.044735	0	0.0956917
AC005306.1	0.40641	0.0894175	0.051247	0.0712771	0	0.0386004	0.0806891	0.163931	0.0715651	0.197784	0.0601098	0.111784	0.147758	0	0.149748	0.153271	0.355791	0.131669	0.397091	0.0460507	0.154508	0.0985061
RBM6	14.3109	8.75517	6.79827	2.50988	3.22204	9.97925	6.30252	8.86864	5.97107	8.27832	8.405	8.76951	6.87608	5.88464	14.5192	9.07808	18.5364	5.39515	11.7876	3.66576	9.89213	11.0241
MAGOH	12.2548	13.5056	14.853	13.5293	19.2851	13.3708	13.6914	11.184	11.544	14.568	11.2943	12.0021	10.8462	14.5982	12.2118	11.8961	12.6767	8.65536	12.7328	13.5186	17.6754	16.1322
AC114752.2	0	0.0689814	0	0.274934	0.0768284	0	0.0933716	0	0.0331254	0.0572178	0	0	0	0	0.138628	0.275896	0.205857	0	0	0	0	0
UGT1A11P	0	0	0	0	0	0	0	0	0	0	0	0	0	0	0	0	0	0	0	0	0	0
GPR32P1	0	0	0	0	0	0	0	0	0	0	0	0	0	0	0	0	0	0	0	0	0	0
LINC02194	0	0	0	0	0	0	0	0	0	0	0	0	0	0	0	0	0	0	0	0	0	0
SUZ12P1	2.15905	1.13658	0.704273	0.711859	0.698699	0.812439	1.21878	1.21776	0.740725	0.973369	0.982356	0.987242	0.81015	0.758644	1.92075	1.2187	1.43162	0.512339	1.52915	0.623359	1.63237	0.719556
OR2L9P	0	0	0	0	0	0	0	0	0	0	0	0	0	0	0	0	0	0	0	0	0	0
AC099786.3	0	0	0	0	0	0	0	0	0	0	0	0	0	0	0	0	0	0	0	0	0	0
PATZ1	5.89197	5.29662	7.45294	4.34695	5.61019	5.75002	7.83862	5.70777	9.64031	9.24152	7.0241	7.4538	8.12957	4.59345	7.20609	8.39371	9.42978	4.78837	8.97521	5.54636	4.32235	4.86968
AC087863.2	0	0	0	0	0	0	0	0	0	0	0	0	0	0	0	0	0	0	0	0	0	0
MIR6736	0	0	0	0	0	0	0	0	0	0	0	0	0	0	0	0	0.704798	0	0.216996	0	0	0
RN7SL328P	0.575747	0.18579	0.0798599	0	0	0.240609	0	0.127729	0.133827	0	0	0.116132	0	0	0.186686	0.159232	0.27722	0	0.0853518	0.0956831	0	0.0767527
OLAH	0.0584515	0.223985	0.152018	0.178545	0.0525189	0.137404	0.382966	0.0972559	0.169831	0.156453	0.142646	0.132638	0.141928	0.251954	0.130301	0.303106	0.105541	0.111594	0.162472	0.327848	0.162961	0.175323
LINC02060	0.0200725	0	0	0	0	0.0419423	0	0.0890618	0.0077761	0.0134317	0	0	0.0458717	0.0164804	0.0162713	0	0.0483243	0	0.0297566	0.00833961	0.0559615	0.0133793
AP000959.1	0	0	0	0.0227377	0	0	0	0	0	0	0	0	0	0	0	0	0	0	0	0	0	0
AL513542.1	0	0	0	0	0	0	0	0	0	0	0	0	0.0503477	0	0	0	0	0	0	0	0	0
AL513548.2	0	0	0	0	0	0	0	0	0.0332626	0	0	0	0	0	0	0	0	0	0	0	0.0398963	0
RETREG2	18.3502	15.4455	18.6476	18.6847	21.0816	17.6365	18.6389	17.1556	21.5172	23.0672	18.2024	21.8382	22.3035	17.2799	17.4151	20.0992	19.9692	18.0015	20.1617	21.7671	12.8746	13.7451
PFN1P11	0.0888041	0	0.0615886	0.114214	0	0	0	0	0.137611	0.29712	0	0	0.050736	0	0.143974	0.0818671	0.213795	0.0452113	0.131648	0.0737916	0.123791	0.0591923
SUB1P4	0.203804	0	0	0	0	0.106464	0.111275	0	0	0.0681887	0	0	0.0582192	0	0.165209	0.046971	0	0	0.0755326	0	0.14205	0
RNU7-70P	0	0.42225	0	0	0	0	0	0.580588	0	0	0	0	0	0	0	0	0.630046	0	0.193981	0	0	0
AC069113.1	0	0	0	0	0	0	0	0	0	0	0	0	0	0	0	0	0	0	0	0	0	0
AC026412.1	2.40294	1.2178	2.01549	2.25185	1.70694	2.017	1.65959	1.79975	0.807575	2.28136	1.35328	0.579968	0.95044	2.04037	1.14043	1.32535	1.8789	1.44295	1.81918	2.16311	1.54599	1.19783
PRR23A	0	0	0	0	0	0	0	0	0	0	0	0	0	0	0	0	0	0	0	0	0	0
PDE11A	0.0138201	0.0557459	0.0613422	0.0106648	0.0149009	0.0462044	0.0271643	0.018396	0.024628	0.0147966	0.0134908	0.013938	0.0410581	0.00907754	0.0156841	0.0114665	0.036599	0.014072	0.045073	0.0103354	0.019265	0.0165812
CCNYL1	7.06015	9.71578	7.25814	6.98487	6.36995	10.6273	5.79416	13.0253	5.97628	7.17985	7.02683	8.09739	7.42994	9.5808	9.18558	7.96327	6.88192	7.32707	5.01558	6.76002	9.45296	11.442
AL591222.2	0	0	0	0	0	0	0	0	0	0	0	0	0	0	0	0	0	0	0	0	0	0
C17orf113	0.817091	0.84228	0.881503	0.350298	0.407867	0.37941	0.644399	1.20848	1.31892	1.0024	1.14473	1.00719	0.778041	0.559056	0.883141	1.17174	1.47535	0.485324	1.86742	1.3202	0.442949	0.756433
AC018558.4	0	0	0	0	0	0	0	0	0	0	0	0	0	0	0	0	0	0	0	0	0	0
THAP12P7	0.105595	0.170375	0.115082	0.0970075	0.013554	0.0788022	0.0988353	0.133865	0.0584396	0.0807545	0.0981706	0.106496	0.0948032	0.111469	0.0978268	0.12516	0	0.0921601	0.223629	0.0564071	0.168227	0.120659
EME2	2.07499	0.847066	0.423053	0.315102	0.170715	0.987302	0.644263	1.79697	0.519113	0.7528	0.9843	0.80682	0.628454	0.484413	1.40643	0.852738	2.07644	0.740755	1.37867	0.351074	0.801536	1.04981
RN7SL604P	0	0	0	0	0	0	0	0	0	0	0	0	0	0	0	0	0.140483	0	0	0	0	0
AP004609.1	0.0419743	0.033862	0.0291105	0	0	0.0657802	0	0.02328	0	0.0421312	0.06829	0.0211662	0.0119905	0	0.0340254	0.0483693	0.0757893	0.106848	0.0388906	0.0174392	0.0877671	0.251801
RNU6-609P	0	0	0	0	0	0	0	0	0	0	0	0	0	0	0	0	0	0	0	0	0	0
IGHVII-53-1	0	0	0	0	0	0	0	0.15027	0	0.0906509	0	0	0	0	0.109815	0	0	0	0	0	0	0
SPTSSA	36.9581	46.143	32.0763	38.9817	53.6387	62.2534	54.4709	45.2595	29.917	23.8402	41.1755	38.1892	19.6723	39.6078	37.6935	44.0195	44.8025	29.0313	31.2485	46.5615	57.3801	53.3482
AC008033.3	0.392834	0.059421	0.0170277	0.0315774	0.110301	0.230862	0.134052	0.0544688	0	0.0985756	0.0998626	0.0742846	0.0280544	0.0201583	0.0597077	0.147122	0.147772	0.0499992	0.100093	0.0204015	0.0342252	0.0327304
SRIP2	0	0	0	0	0	0	0	0	0.0806185	0	0	0	0	0	0	0	0	0	0.15425	0.0864606	0	0
MAPKBP1	2.96518	3.04866	2.41268	1.12178	0.503476	1.9166	1.55157	2.87104	2.72641	2.30557	3.00088	2.18314	2.78218	2.22367	2.51991	2.31383	2.93494	2.20753	3.45503	1.51465	1.8691	2.2699
AL391119.1	0	0	0	0	0	0	0	0	0	0	0	0	0	0	0	0	0	0	0	0	0	0
TSPY14P	0	0	0	0	0	0	0	0	0	0	0	0	0	0	0	0	0	0	0	0	0	0
GTF3AP5	0	0	0	0	0	0	0	0	0	0	0	0	0	0.0406927	0	0	0	0	0	0	0	0
PPIAP38	0	0	0	0	0	0	0	0	0	0.0478592	0	0	0	0	0	0	0	0	0	0	0	0
PROCR	12.2496	10.5437	20.3678	40.9027	24.2921	16.118	15.1672	14.668	28.2744	24.4878	13.1543	13.6463	25.8124	23.8601	12.9628	15.6869	9.8405	24.3325	11.0552	15.2255	8.18061	13.9556
AC119751.2	0	0	0	0	0	0	0	0	0	0	0	0	0	0	0	0	0	0	0	0	0	0
LINC02111	0	0	0	0	0	0	0	0	0	0	0	0	0	0	0	0.00688718	0	0.00760693	0	0	0	0
DNM1P50	0	0	0	0	0	0	0	0	0	0	0	0	0	0	0	0	0	0	0	0	0	0
KRTDAP	0.0522614	0.252966	0.0724901	0.100823	0.187829	0.982822	0.0570683	0.115942	0.0202461	0.244798	0.0425134	0.210829	0.0298582	0.0858178	0.720196	0.0722685	0.314547	0.026607	0.251794	0.151993	0	0.243844
AC019349.1	0	0	0	0	0	0	0	0	0	0	0	0	0	0	0	0	0	0	0	0	0	0
KLF10	31.7488	56.2173	17.2548	27.6144	21.9512	25.4885	23.031	39.1995	35.4876	22.0188	43.8965	42.7856	24.43	44.312	28.3037	35.4184	23.7054	73.5869	32.7186	31.8314	78.1329	116.072
TBC1D15	6.36982	7.25251	6.44742	8.27887	8.75285	6.64622	7.00613	7.30326	7.01097	5.39476	7.7435	7.86397	5.3305	10.7287	7.11391	8.009	6.57586	5.17975	7.8323	8.26222	10.6354	7.61836
AC127024.7	0	0	0	0	0.155193	0	0	0.191594	0	0	0	0	0	0	0.140015	0.0796158	0	0	0.192042	0.0717623	0	0
AL024507.2	0.134207	0.0757884	0.186154	0.20713	0.0964683	0.252387	0.117241	0.163756	0.181971	0.188592	0.174678	0.135352	0.161019	0.176303	0.13055	0.105165	0.177705	0.204979	0.134295	0.195158	0.168374	0.0805098
AC007967.4	0	0	0	0	0	0	0	0	0	0	0	0	0	0	0	0	0	0	0	0	0	0
AC096677.1	0.812819	1.06556	1.90255	0.588036	0.730322	1.59227	1.44232	1.01432	1.02338	1.22379	1.32242	0.409876	0.870719	0.66736	1.15306	1.45182	1.46764	0.672452	1.20497	0.717623	1.69958	0.948121
AC093591.1	0.861825	0.173816	0.39847	0.508029	0.580765	0.300136	2.43116	0.31866	0.306048	1.00922	0.0584228	0.579451	0.984763	0.412764	0.291091	0.728294	0.172903	0.402202	0.851744	0.447582	0.100114	0.287224
RPS4Y1	91.0465	78.73	101.297	0.117176	2.08744	80.1467	0	99.3931	0.011765	0.0406435	68.2955	63.584	0.0173506	0.112204	0.0369269	0.0209976	80.9727	61.8915	0.0506483	0.0946317	73.9998	75.0489
AC112786.1	0	0	0	0	0	0	0	0	0	0	0	0	0	0	0	0	0	0	0	0	0	0
LINC02603	0.183331	0.105642	0.127146	0.0505262	0.047064	0.136813	0.200193	0	0.131899	0.122678	0.149135	0.0528271	0.0897785	0.107516	0.127383	0.0965772	0.25221	0.0666687	0.106771	0.108813	0.146034	0.0872851
CBX1P1	0.0809012	0	0	0.10405	0	0.0845232	0.0883422	0	0	0.108272	0.0658111	0	0.0462208	0.332117	0	0.149163	0.0973842	0.123564	0.149915	0	0	0.0539246
BLACE	0	0	0	0	0	0	0	0	0	0	0	0	0	0	0	0	0	0	0	0	0	0
MIR3672	0	0	0	0	0	0	0	0	0	0	0	0	0	0	0	0	0	0	0	0	0	0
CLEC4A	6.31029	5.06897	6.20925	9.71135	14.4896	7.32534	6.39009	6.40143	5.4638	8.80608	5.90106	3.88919	7.93458	3.94112	5.63993	6.77449	5.35613	5.91732	3.92778	9.91564	8.00702	5.35651
MRPS36P4	0	0	0	0	0	0	0	0	0	0	0	0	0	0.0951771	0	0.0534334	0	0.118035	0.128887	0.0963253	0	0
EIF4A1P13	0	0	0	0	0.134951	0	0	0	0	0	0	0	0.17162	0	0	0	0	0.0764661	0.0556642	0	0	0
AC091133.4	0	0	0	0	0	0	0	0	0	0	0	0	0	0	0	0	0	0	0	0	0	0
MIR8057	0	0	0	0	0	0	0	0	0	0	0	0	0	0	0	0	0	0	0	0	0	0
IDH3A	2.75064	3.42237	3.01579	3.06948	1.92174	4.56425	2.4018	3.11284	2.86184	3.98913	2.94916	2.8098	2.67214	3.67404	2.67241	2.64065	2.56851	2.51246	3.0489	2.76251	3.80615	4.07805
RHEBP1	0.186393	0.0501231	0.0861798	0.0399545	0.2233	0	0.135691	0.0689187	0.0481391	0.0415755	0	0.125322	0.0709939	0.0510122	0.050365	0.0859163	0	0.0632634	0.115133	0.154883	0.173219	0
EIF1	154.741	237.54	172.447	170.348	136.192	176.592	169.203	187.014	181.13	170.151	210.655	153.686	153.02	228.374	127.478	162.704	177.213	221.304	181.688	192.766	224.413	276.621
TAAR1	0	0	0.0234882	0	0.0304301	0	0.0369825	0	0.0262405	0.0226627	0	0	0	0	0	0	0	0	0	0	0	0
CTTN	35.7329	29.8095	26.2266	15.1689	14.2798	24.6859	23.3748	28.0016	24.5121	21.965	24.3324	26.3916	25.7006	21.8976	26.8585	23.6705	30.8357	24.1346	29.3143	14.9101	25.5223	22.436
AL357146.1	0	0.162498	0.0349242	0.356213	0.120656	0.0526114	0	0.0744778	0.182077	0.112323	0.0682734	0.13543	0.0575402	0.275634	0.0408206	0.123795	0.101028	0.170916	0.118199	0.237116	0.0701966	0.156638
ARPIN-AP3S2	0.168007	0.177241	0.0985925	0.10804	0.0464477	0.175529	0.197572	0.186362	0.100132	0.0691836	0.126156	0.104271	0.258425	0.169773	0.125715	0.0595704	0.18668	0.118432	0.172428	0.0912802	0.162138	0.0516853
SNX2P2	0	0	0	0	0	0	0	0	0	0	0	0	0	0	0	0	0	0	0	0	0	0
COL9A3	0.150164	0.0980675	0.119021	0.124156	0.0321245	0.171828	0.109317	0.12691	0.138508	0.411504	0.255943	0.12981	0.118475	0.105678	0.121727	0.0461445	0.0860755	0.152901	0.119256	0.22876	0.109647	0.157287
AC012568.1	0	0	0	0	0	0	0	0	0	0.146924	0	0.0738125	0	0.0600906	0	0.0337355	0	0	0	0	0.102023	0
AC009318.1	0.331571	0.277397	0.400293	0.22112	0.121374	1.11623	0.107279	0.245197	0.0903913	0.320485	0.249745	0.346785	0.371853	0.2924	0.388238	0.277368	0.413909	0.0937818	0.455129	0.219394	0.39373	0.311049
SRSF9P1	0.195537	0.157746	0.316426	0	0.234254	0.204291	0.142348	0.0722997	0.101001	0.17446	0.477193	0.394409	0.297906	0.0535147	0.158507	0.270393	0.235376	0.265467	0.193249	0.108321	0.0908583	0
WAPL	9.11072	11.1129	7.67116	6.61559	7.7682	10.8919	9.40463	10.2534	9.36603	9.10033	11.8543	11.7009	9.10093	8.47767	10.4126	11.7871	9.48757	7.19916	10.1525	6.73265	13.4675	14.6505
MTCYBP17	0	0	0	0	0	0	0	0	0	0	0	0	0	0	0	0	0	0	0	0	0	0
SNORD114-25	0	0	0	0	0	0	0	0	0	0	0	0	0	0	0	0	0	0	0	0	0	0
SLC25A53	0.413831	0.325709	0.329007	0.366729	0.299277	0.337451	0.308611	0.593396	0.324547	0.388362	0.390011	0.488618	0.305631	0.389496	0.347735	0.523406	0.400947	0.3186	0.544282	0.383711	0.534663	0.28593
CXCL10	4.46498	10.735	3.70778	39.4235	43.0477	14.1481	8.50031	3.22582	3.24325	12.5605	5.92613	3.34767	14.3659	5.23361	8.83426	20.7841	56.717	28.8335	6.98927	2.28224	17.1163	12.8052
AC010326.4	1.99297	1.42915	0.716692	0.474673	0.563737	1.34957	1.37025	0.859717	1.07233	1.72876	1.14087	0.930542	1.11755	0.57574	1.94465	1.41199	1.59935	0.80796	2.43472	0.52135	0.977503	0.762607
IGHA1	3780.3	115.283	923.653	947.321	1352.28	470.584	112.284	1553.43	308.223	1043	439.109	599.352	679.145	517.213	382.169	327.814	2514.8	173.595	260.534	745.889	53.2648	1237.16
CCDC173	1.00421	6.71785	3.8037	0.387466	2.2349	3.51875	0.269926	0.908273	1.16111	0.971781	0.678655	0.623247	0.388371	0.596177	0.37571	1.17501	2.84535	0.267426	15.053	1.22599	2.36898	3.91315
AC126763.1	0	0	0	0	0	0	0	0	0	0	0	0	0	0	0	0	0	0	0	0	0	0
KLHL17	2.51327	0.886537	0.6704	0.530012	0.447981	0.914244	0.655554	1.16254	0.88298	1.0826	0.935332	0.862008	0.976642	0.492903	1.59192	1.32263	1.94748	1.10859	1.56499	0.811686	1.17728	0.400154
LINC02785	0.622939	0.45686	0.864058	1.60237	0.559714	0.532496	0.556556	0.502542	0.658164	0.947376	0.460678	0.628253	0.679446	0.743942	1.37719	0.44376	0.749859	0.345978	0.356799	2.14111	0.552597	0.981428
AC004471.2	0.0228169	0.0184072	0.0316486	0	0.0410022	0.143031	0.174409	0.075929	0.00883928	0.0763407	0.111366	0.115058	0.104287	0	0.018496	0.0841382	0.0549314	0.0580819	0.0591938	0.0473992	0.0636128	0.0608344
RBM4B	3.11502	2.39057	2.42073	2.27027	2.49745	2.84559	2.42468	2.60479	3.09426	3.35649	2.32608	2.27161	3.31296	2.64938	2.60929	2.51825	3.41318	1.58997	4.12057	2.54196	1.9596	1.50666
AP001017.1	0	0	0	0	0	0	0	0	0	0	0	0	0	0	0	0	0	0	0	0	0	0
SLC6A5	0	0	0.00673544	0	0	0.106539	0	0	0	0.0259949	0	0	0	0	0	0	0	0	0.00179966	0.0020175	0	0
NOB1	9.81405	9.86378	13.7371	13.7649	11.4546	11.3776	14.6509	10.8501	13.8184	17.6724	9.91968	11.0816	16.0014	13.6259	9.18454	10.2197	12.0491	8.69816	11.2077	13.0859	9.22646	10.3122
MTND4P22	0	0	0	0	0	0	0	0	0	0	0	0	0	0	0.0239546	0	0	0.0150447	0	0	0	0.059091
GPAA1	29.6295	21.2851	28.2467	36.5238	24.9981	24.0646	25.0019	26.4644	36.2208	36.1947	25.4185	24.0294	37.1475	26.0108	23.5557	24.1381	29.2023	37.3002	27.1491	29.9961	12.6281	20.13
AC011466.4	0.107016	0.0172667	0.0445316	0.0275275	0.115385	0.0670844	0.0233718	0.0712246	0.0165832	0	0.052233	0.0215858	0.0489128	0.017573	0.15615	0.029597	0.051528	0.0435866	0.111053	0.00889248	0.0596715	0.0285326
AC097376.1	0.544013	0	0	0	0.244399	0.284184	0.297025	0	0	0	0	0	0.466212	0	1.10248	0.250758	1.63713	0.138482	0.403237	0.113012	0.758344	0
Z83839.2	0	0	0	0	0	0	0.137672	0	0.0488418	0	0	0	0	0	0	0	0	0	0	0	0	0
Y_RNA	0.352498	0.568744	0	0.453361	0.316721	0	0.38492	0.391008	0.273116	0.235877	0	0	0	0	0.857232	0.162481	0	0	0.522562	0	0	0
BCKDHB	4.26825	3.59394	4.53736	3.53602	4.03327	4.28203	3.40064	4.82868	3.63577	3.33311	3.65159	4.28754	3.26272	4.42406	4.14782	3.82922	3.72828	2.75192	3.61031	4.50211	4.00995	3.9649
SIRLNT	0	0	0	0	0	0	0	0	0	0	0	0	0	0	0	0	0	0	0	0.0181333	0	0
CCDC85A	0.815473	2.4985	0.854353	1.89679	0.537837	1.25985	2.27356	1.89573	2.08369	1.2481	3.14041	2.79101	2.31463	1.42455	1.6948	3.48694	1.79615	2.56167	2.34385	1.96436	2.53956	2.39394
BLK	2.19366	0.058023	0.119715	0.0693776	0.122785	0.127744	0.0235616	0.702073	0.167179	9.21655	0.152121	0.0217611	0.0821832	0.0708627	0.0991151	0.139241	0.233759	0.0659109	0.375847	0.218141	0.35091	0.182174
UBE2T	1.71913	1.36071	1.88964	3.81718	2.24411	2.47387	1.52305	1.69107	1.60843	4.79684	0.791587	1.04682	2.07555	1.70443	1.23581	0.971836	1.2104	0.90826	1.65895	1.40156	1.22083	0.497271
AP003174.3	0.133895	0.0540087	0	0	0	0	0.0731049	0	0	0	0	0	0.0764973	0	0.108538	0.0617177	0	0	0.0496232	0.0556297	0	0
RRM2P2	0	0	0	0.0681433	0	0.0553549	0	0	0.0410511	0.0709079	0	0.0534348	0	0	0	0.024422	0.0637777	0	0.0785446	0	0	0
MLNR	0	0	0.154692	0.0179295	0	0	0	0	0.0432047	0.0373139	0.0453613	0.028119	0.0159292	0	0	0.0128516	0	0	0.0723321	0.0231678	0	0
LINC01948	0.442882	0.357288	0.0558461	0.0776738	0	0.126194	0.175861	0.178643	0.031195	0.0808251	0.196513	0.324844	0.069008	0.264455	0.554836	0.24126	0.242326	0.0819917	0.0596866	0.100367	0.0561246	0.107346
AC093677.1	0	0	0	0.0327651	0	0	0	0	0	0.0681887	0	0	0	0	0	0.046971	0	0	0.0188831	0	0.0710249	0.0679227
AC135776.3	0	0	0	0	0	0	0	0	0	0	0	0	0	0	0	0	0	0	0	0	0	0
RNU1-36P	0.209362	4.0536	5.5176	0	0.940566	1.09368	0	0	0.729964	0.560387	0.170311	0.422297	0.119614	0	0	1.25455	2.01615	0	6.90574	0.173969	0	1.53505
RDM1P5	0.0828214	0.0200444	0.0631834	0.0372819	0.0595323	0.0519176	0.0180878	0.0643087	0.0352935	0.0443366	0.0404239	0.00835279	0.0189272	0.0272	0.0537098	0.0534462	0.119635	0.0252993	0.0859453	0.00344101	0	0.0165614
C16orf82	0	0	0	0	0	0	0	0	0	0	0	0	0	0	0	0	0	0	0	0	0	0
FAM76B	3.02453	2.20475	1.3918	1.54054	1.32539	2.12654	1.73564	2.30852	1.8384	1.9512	2.54875	2.04124	1.23148	2.03731	2.82717	2.6644	3.42052	0.829586	3.01952	1.63668	2.94891	1.33765
CDH9	0	0.00663061	0	0.0105709	0	0	0	0	0.00318407	0	0	0	0	0	0	0	0	0	0	0.00682963	0	0
AC096576.3	0	0	0.0332288	0	0	0.0500574	0	0	0	0	0	0	0	0	0	0	0	0	0	0	0	0
GLUD1P9	0	0	0	0	0	0	0	0	0	0	0	0	0	0	0	0	0	0	0	0	0	0
AL024493.1	0	0	0	0	0	0	0	0	0	0	0	0	0	0	0	0	0	0	0	0	0	0
AC012414.3	0	0	0	0	0	0	0	0	0	0	0	0	0	0	0	0	0	0	0	0	0	0
RPS4XP2	0.39206	0.140572	0.0906355	0.056027	0.195704	0.0455125	0.903809	0	0.135008	0.37895	0.0354368	0.0878676	0.199105	0.536496	0.105938	0.180717	0	0.243959	0.30675	0.144792	0	0.0290363
RCHY1	3.49395	3.41299	3.25887	4.87945	5.46073	4.2606	3.71188	4.75702	4.1524	3.59856	3.71974	3.90054	3.24679	5.13252	3.9925	4.13541	3.97145	2.48069	3.94907	4.10133	3.8876	4.17726
AC004466.2	0.334737	0.432069	0.0928604	0.0430518	0	0.279778	0	0.891135	0.0259354	0.0895968	0.05446	0.202555	0.114746	0.0549666	0.596962	0.154294	1.12822	0.374921	0.322551	0.0278149	0.186647	0.401613
AC005884.2	0	0	0.0969959	0	0.125663	0	0	0.155137	0	0	0.227541	0	0	0.229658	0	0.0644662	0	0	0.155499	0.232429	0	0
AC130509.1	0	0	0	0	0	0	0	0	0	0	0	0	0	0	0	0	0	0	0	0	0	0
MTND2P6	0	0	0	0	0	0	0	0	0.0129929	0.0224427	0	0	0	0	0	0	0	0	0	0	0	0
AL356966.1	0.0760271	0.0230001	0	0	0.0256165	0.0297866	0	0.0105416	0.00736323	0.0190778	0.0386538	0.0575067	0.0217181	0	0.0308148	0.0219026	0.0343189	0.0290298	0.0246546	0.00394841	0.0529902	0.0253379
AC079466.2	0	0	0	0	0	0	0	0.207129	0	0	0	0	0	0	0	0	0	0	0	0	0	0
RPL41	113.858	120.593	169.137	247.179	317.69	129.471	139.551	139.469	135.635	196.528	117.855	96.8333	149.6	188.112	105.423	108.111	124.099	109.451	122.862	260.442	146.058	122.515
AL356417.1	0	0	0.0850579	0	0	0	0	0.0453477	0	0.246206	0.0665121	0.0412302	0.0934263	0.0671308	0.0994187	0	0	0.0208133	0.0454536	0.0169852	0	0.0272495
MINK1	22.5776	16.1357	16.3234	9.53723	5.78526	21.2707	14.0427	18.1472	19.1521	19.6591	19.9697	19.5925	21.7284	12.2348	18.8286	19.1701	22.688	18.7144	18.3926	17.0294	14.5383	15.9357
SEC16B	0.0515105	0.0339998	0.00649532	0.0120454	0.00841499	0.0244621	0.0255674	0.0623324	0.0272116	0.0125341	0.0190466	0.0188909	0.0160523	0.0269133	0.0493477	0.0388528	0.0507317	0.0166884	0.0399165	0.0175101	0.0522216	0.0343343
ENPP5	4.55304	7.69259	11.3609	4.41272	8.70597	6.88987	4.99836	5.46385	4.10205	4.32069	3.46654	3.91372	3.59641	4.88899	5.79892	3.65217	3.74482	3.03982	10.5719	4.13004	4.23501	4.37404
MIR450A2	0	0	0	0	0	0	0	0	0	0	0	0	0	0	0	0	0	0	0	0	0	0
RP9	3.62193	2.55485	3.20618	2.41108	4.20281	2.96642	3.95506	2.62458	2.6441	3.39797	2.058	2.97365	2.92197	2.5404	3.3934	3.07054	3.9436	1.35286	3.42666	2.31394	3.01919	2.20795
TMEM202	0	0	0	0	0	0	0	0	0	0	0	0	0	0	0	0	0	0	0.0253019	0	0	0
RNU6-298P	0	0	0	0	0	0	0	0	0	0.240791	0	0	0.205586	0	0.291697	0.331732	0	0	0	0	0	0
AC147651.1	0	0.0663535	0.114086	0	0.0739016	0	0	0	0.063727	0	0	0.0829512	0.986815	0.270122	0	0	0.198015	0.0837486	0.21338	0.0341725	0	0.0548233
Y_RNA	0	0	0	0	0	0	0	0	0	0	0	0	0	0	0	0	0	0	0	0	0	0
MIR3613	0	0	0	0	0	0	0	0	0	0	0	0	0	0.326009	0	0	0	0.202152	0	0.164971	0	0.793993
HOMER3	5.51183	1.84052	1.61727	7.31618	2.78459	1.55039	5.01565	2.44112	6.24942	3.66802	2.84955	2.84051	6.45957	3.15787	3.15053	3.96916	3.09868	4.73344	3.51683	3.11208	2.05453	1.80331
IP6K1	12.7417	12.9696	10.7627	12.3762	7.80742	11.5701	12.4193	12.6526	16.2805	13.4117	12.316	13.3127	15.3867	11.3397	11.2712	13.9756	14.4901	11.1002	14.7503	12.6026	8.70492	9.92324
AC027369.5	0	0	0	0	0	0	0	0	0	0	0	0	0	0	0	0	0	0	0	0	0	0
SNRPEP2	1.4858	0.699209	0.858709	1.59245	1.5575	0.776159	0.811229	0.549374	1.48696	1.4085	0.705052	0.749236	1.34405	0.914928	0.702582	0.799012	0.44713	0.630366	0.96365	0.874523	1.38078	0.412649
PER1	57.4859	41.6117	28.7106	22.9825	6.7778	32.2153	31.7799	47.5674	35.366	9.19753	50.9573	40.9794	8.32634	37.335	24.8635	38.7209	43.8873	67.5583	34.0749	34.3213	36.9105	24.6635
RPL3L	0.0501012	0.0606276	0.0260602	0	0.0112541	0.0261721	0.0820641	0.0555748	0.0291138	0.0167629	0.0407561	0.0252643	0.014312	0.0102838	0.03046	0.0346407	0.0150773	0.0191304	0.0835569	0.0364276	0	0.0333949
AL391336.1	0	0	0	0	0	0	0	0	0	0	0	0	0	0	0	0	0	0	0	0	0	0
ADPRH	7.3506	9.60149	8.25421	8.1109	6.75251	7.27302	11.2799	7.87134	9.86518	8.98092	11.5146	11.3238	7.6251	11.7016	8.88934	9.0191	6.2262	9.67201	8.97997	10.7449	11.1961	8.94589
AL807752.4	0	0	0	0	0.053515	0	0	0	0	0	0	0	0.0340281	0	0	0.0823612	0.14339	0	0	0	0	0
CD320	9.98265	7.07421	10.8058	16.244	11.2868	6.75228	10.7186	7.84215	18.1844	17.0959	7.79976	8.61424	13.1749	12.9669	6.81318	12.9931	9.8616	11.3541	9.83964	15.5375	7.1693	6.00673
AC006557.5	0.0425953	0.0687262	0	0	0	0	0	0.0944977	0.0330029	0	0	0.0859173	0.097343	0.0349726	0	0.0981699	0.0512738	0.0867433	0.0631456	0	0.0593772	0.0283919
DHX30	9.70681	10.6954	9.29362	7.75105	5.41093	8.32842	8.68038	8.53069	11.2571	10.9192	9.57275	9.73562	11.2469	7.99168	8.12895	9.83272	9.71381	9.61346	11.7877	8.34385	8.12738	8.35815
AC090001.1	0.112158	1.38739	1.815	0.528922	0.268733	3.04668	2.24537	0.124412	0.0869004	0.0750519	2.1593	1.54591	1.13206	0.0613913	0.0909186	0.12063	0.13501	1.00879	0.221693	0.823248	0	0.174438
AC108868.1	0.685908	0.0503041	0.518945	0.160395	0.560265	0.260588	0.136181	0.138335	0.0483129	0.166902	0.405796	0.188661	0.178125	0.0511964	0.505468	0.0862265	0	0.0634917	0.138658	0.362698	0.260766	0.0415628
AC110769.3	0.0883499	0.0237583	0	0.0189384	0	0.0615369	0	0.0653347	0.0114089	0	0	0	0	0.0241797	0.0238729	0	0.0354502	0.0149934	0.0654873	0	0	0
AL360182.1	0	0.059548	0	0	0.066322	0	0	0	0	0	0	0	0.0421716	0	0	0	0	0	0.0273564	0	0	0.0492004
NNT	6.84612	5.97592	6.29968	6.11073	6.17009	7.24454	6.10783	7.98444	6.63371	7.70719	8.60252	8.68346	7.27215	7.21368	8.07992	7.00658	6.55141	5.58226	5.21428	5.4381	6.70489	5.94845
AC093827.3	0.466822	0.451921	0.323756	0.180119	0.475367	0.390177	0.577726	0.379736	0.37375	0.249902	0.202532	0.313869	0.533413	0.613249	0.605469	0.487736	0.599396	0.649618	0.77278	0.155162	0.433828	0.228184
POLR1B	3.01291	2.58474	2.80879	2.86064	2.3393	2.93681	2.90262	2.54288	3.47624	3.73639	2.9349	3.31936	3.27743	2.63954	3.13258	3.04173	3.04202	1.5617	3.85358	2.00694	2.59453	2.05191
TIMP3	4.3303	10.2501	2.70653	5.93615	1.0317	3.52838	6.28566	4.82835	13.3042	6.90516	12.8388	13.1244	9.88744	5.31764	5.45701	12.6334	7.86853	14.1026	9.06736	8.88026	10.2733	12.0006
AC104009.1	0	0.0219264	0	0.0174781	0	0.0283961	0	0.0602971	0	0	0	0	0	0.066946	0.0220322	0.0375842	0.0327168	0	0.020146	0.0338768	0	0
ZNF574	3.64484	4.65466	3.40283	2.00227	1.63745	3.53051	4.27013	3.47832	4.54473	4.088	2.67089	3.18481	4.1184	2.77449	3.32542	4.04371	4.74271	3.28305	4.23022	3.26165	2.49928	3.17207
LINC01605	0	0.0549313	0.0472233	0.248127	0.0815734	0.213418	0.0495692	0.201413	0.0615497	0.0455637	0.0553903	0.183125	0.103739	0.093176	0	0.115082	0.136607	0.0577767	0.580415	0.08487	0	0.151287
AC091180.4	0.281998	0	0	0	0.126688	0	0.153968	0	0.327739	0.377404	0	0.142202	0	0.231533	0	0.194977	0.339454	0.287138	0.104512	0	0.196551	0.281949
TRBV8-2	0	0.103217	0	0.49366	0	0	0.279423	0	0.148696	0.171229	0.104079	0	0.219292	0	0.518573	0	0	0	0.0474177	0.106315	0.356703	0.255842
BMPR1A	3.13214	4.23669	3.3596	3.28136	3.98639	2.76404	3.04832	3.23146	3.17131	1.88835	3.56956	4.14332	2.98477	3.99725	4.05254	3.49861	3.0199	2.33464	4.09215	2.62286	4.18388	3.85317
MET	18.6195	18.8654	31.5106	6.35292	26.9995	24.9753	17.3579	31.3453	17.5653	13.3625	21.7657	17.8875	12.5472	16.6131	22.8232	15.4911	24.3567	9.0647	13.5376	15.0906	11.2195	28.1059
AC010591.1	0	0	0	0	0	0	0	0	0	0	0	0	0	0	0	0	0	0	0	0	0	0
ETV6	6.86502	7.362	6.44749	4.71611	4.13264	6.75406	7.07523	5.29152	5.31334	7.01484	6.1247	5.93379	6.29609	4.84272	6.30907	7.27852	6.50048	5.24012	7.64909	3.76917	6.47283	7.48542
COL1A1	49.9368	11.5317	95.8929	73.5626	27.4319	87.4037	15.5168	31.2201	48.9389	30.4281	22.0569	20.0046	147.607	32.0544	16.9347	14.6047	24.2748	138.416	11.9696	5.50478	12.8688	8.95565
AC011474.3	0	0	0	0	0	0	0	0	0	0	0	0	0	0	0	0	0	0	0	0	0	0
AC004076.2	0.249496	0.19289	0.057678	0.0534811	0.0747245	0.184638	0.0908146	0.288285	0.189282	0.132171	0.0591963	0.199203	0.148483	0.0938882	0.227529	0.158129	0.275302	0.0582183	0.400689	0.0950208	0.173897	0.0485046
CT47B1	0	0	0	0	0	0	0	0	0.0100773	0	0	0	0	0	0	0	0	0	0	0	0	0
GLYR1	20.1585	21.2402	16.5034	13.6578	11.116	20.0515	18.5921	19.0964	20.6171	20.7114	20.9501	20.4133	19.5126	13.9584	18.6806	20.5458	20.7459	17.4554	23.4195	17.1495	18.8042	17.8524
MT-ATP6	5594.99	3789.29	2828.2	2793.67	4476.36	3369.64	2994.01	2458.26	3148.76	2193.34	3320.46	3357.69	2527.61	3018.2	4169.15	4267.27	4251.67	2950.39	5184.01	3575.98	4138.49	1904.11
LINC02800	0	0.0753609	0.0259145	0	0	0.0585582	0	0	0.00723779	0	0.0151981	0	0.0213481	0.0613581	0	0.00861177	0.0224895	0.00951174	0.0346208	0.00776229	0	0.0498125
BX322639.1	0.265578	0.134899	0.191009	0.142321	0.119312	0.149011	0.11278	0.250949	0.291507	0.029619	0.244046	0.128962	0.252885	0.153443	0.295019	0.274303	0.455851	0.125194	0.342671	0.114427	0.281086	0.150795
AMOTL1	12.2688	14.8187	7.18381	7.91184	5.74997	10.4372	13.9273	14.1132	17.4795	9.42376	15.6259	16.5639	14.4162	11.2688	15.0884	20.0234	13.6083	12.5398	14.9717	6.46326	12.4718	13.2396
RNY4P19	0	0	0.249562	0	0	0	0	0	0.139403	0	0.292722	0	0.205586	0.295446	0	0	0	0	0.266724	0	0	0
AL162426.1	0.790393	0.0750161	0	0	0	0.291451	0.10154	0.154719	0.126082	0.0622233	0.189107	0.140671	0.053126	0.22904	0.640713	0.128585	0.279832	0.236705	0.275699	0.173852	0.388868	0.123961
LHFPL2	7.6261	7.74532	5.16582	11.4791	7.00773	10.8134	5.02678	5.46176	6.01104	6.61574	5.63647	7.35486	8.87973	5.46491	7.68439	8.82291	7.5743	4.77767	6.71034	5.66038	8.88001	13.6244
SLC9A3R2	47.4772	53.7901	21.0965	93.1954	31.9392	28.8121	91.5001	47.8068	84.3673	36.9465	53.5667	81.4851	53.2435	32.1977	36.459	92.8701	74.217	62.3231	87.4231	73.2865	57.3246	50.3649
AL391427.1	0.501688	0.173455	0	0	0	0.149757	0.234785	0.158999	0.166589	0.0959169	0.116603	0	0.0409467	0	0.174292	0.132142	0.43136	0.145952	0.239056	0	0	0.0477714
RN7SL717P	0	0	0	0	0	0	0	0	0	0	0	0	0	0	0	0	0	0	0	0	0	0
AC020656.2	0.0715752	0.0209971	0.00902542	0	0	0.00679815	0.0994745	0.0360885	0.010083	0.0304788	0.0317589	0.0131247	0.0223051	0.0053424	0.290104	0.107974	0.117488	0.00662543	0.0602881	0.0135171	0.0181408	0
LINC01533	0	0	0	0	0	0	0	0	0	0	0	0	0	0	0	0	0	0	0	0	0	0.0124262
AC126773.1	0	0	0	0	0	0	0	0	0	0	0	0	0	0	0	0	0	0	0	0	0	0
UBE2V1P14	0	0	0	0	0	0	0	0	0	0	0	0	0	0	0	0	0	0	0	0	0	0
AL110118.1	0.0375487	0.0605836	0.0260413	0.169025	0	0.117689	0.123007	0.166604	0.0145464	0.0502521	0.0610899	0	0.042905	0.0308291	0.0913139	0.15577	0.090398	0	0.0139161	0.0156005	0	0.0750841
LINC01107	0.017491	0.0564425	0.0849144	0	0	0.109645	0	0.0194019	0	0.0351129	0	0	0.0499653	0.0430827	0.0850722	0.00806236	0.0210547	0.0890492	0.0648242	0.0145341	0.0487644	0.0233173
RPSAP51	0.107116	0.0864139	0	0	0	0	0	0	0	0	0	0	0	0	0	0	0	0	0.0396985	0	0	0
C9	0.0117061	0.0377749	0.0081186	0.0150557	0.010518	0	0.0127828	0	0.0317447	0.00783327	0.00952265	0	0.03344	0.0192225	0	0.0215834	0	0.0119195	0.0347076	0	0.0489545	0.0234081
AC096743.1	0	0	0	0	0	0	0	0	0	0	0	0	0	0	0	0	0	0	0	0	0	0
ZIM2-AS1	0.080524	0.0278406	0.00797801	0.0369875	0.0206718	0	0.0753689	0.0638009	0.0846722	0.0307905	0.0467888	0.0348047	0.032861	0.0377793	0.0559499	0.0371169	0.0553887	0.0351393	0.0511599	0.0525731	0.0160356	0.0460056
RNU6-622P	0	0	0	0	0	0	0	0	0	0	0	0	0	0	0	0	0	0	0	0	0	0
IGHD1-20	0	0	0	0	0	0	0	0	0	0	0	0	0	0	0	0	0	0	0	0	0	0
DIP2A-IT1	0.161424	0.130226	0.111953	0	0	0.168651	0	0.17906	0.0312679	0.0540093	0.131315	0.0814007	0.0461128	0	0.196282	0.111611	0.29147	0.0410916	0.209391	0	0.112511	0.322792
Z95118.1	0.139858	0.225656	0	0	0	0	0	0	0	0	0	0	0	0	0.113372	0	0.168352	0	0	0.0581072	0	0
CYTH1	19.5623	16.5435	11.5928	8.49453	7.31735	16.1932	12.814	15.2307	11.6844	19.0944	14.6088	14.0499	13.8566	11.46	17.974	16.379	17.9171	14.3211	16.3197	11.7056	17.4324	18.4171
SNHG21	0.852958	0.635179	0.455042	0.506318	0.677958	0.514122	0.286588	0.655023	0.406691	0.548812	0.213496	0.496289	0.44983	0.861927	1.19671	0.786329	0.829292	0.350742	0.693028	0.517943	0.41158	0.393604
AC091860.2	0	0	0	0	0	0	0	0	0	0	0	0	0	0	0	0	0	0	0	0	0	0
AC113410.3	0	0	0	0.218864	0	0	0	0.188763	0.131849	0.227744	0.13843	0	0	0	0	0	0.204843	0.0866365	0.189204	0	0	0.113428
FRG1HP	2.90641	2.84714	3.03794	3.5378	2.25702	2.16895	3.44577	3.33908	2.38057	2.80615	3.24246	3.62213	3.24985	3.30672	3.48354	4.0095	4.12332	2.64231	3.45459	4.01076	4.19619	2.91974
AP005131.5	0	0	0	0	0	0.0724727	0	0	0	0	0	0.0699588	0	0	0.0562308	0	0.0835001	0	0.128542	0.0288202	0.0966965	0.0462366
RNU2-55P	0	0	0	0	0	0	0	0	0	0	0	0	0	0	0	0	0	0	0	0	0	0
ITFG2-AS1	0	0.126675	0	0	0	0.328104	0	0.174176	0	0	0	0	0	0	0.127286	0	0	0	0.0581944	0	0	0.104663
AC020629.1	0	0	0	0	0	0	0	0	0	0	0.0170311	0	0	0	0.0169715	0.0193008	0	0	0.00775926	0	0	0
ORAI3	4.39162	3.05783	4.81335	5.95082	5.81315	3.94643	5.29509	3.50857	5.32674	6.48087	4.01903	3.88863	5.08529	3.3267	4.64067	4.63898	5.27065	3.15412	5.97753	6.66306	2.56899	1.78596
MSH2	5.61581	4.16313	5.25265	4.6362	5.10038	3.94056	4.16004	4.11641	4.79212	4.80398	4.44485	5.67137	5.54108	4.3429	4.96449	4.48451	3.76367	3.7709	5.63075	3.43993	3.89301	4.14282
LCE1C	0	0	0	0	0	0	0	0	0	0	0	0	0	0	0.0809333	0	0	0	0	0	0	0
IGKV6D-41	0.0931127	0	0.0645768	0	0	0	0	0	0	0.0623072	0	0.093907	0	0	0	0.128759	0.112084	0	0.103526	0.348173	0	0.0620642
LINC01897	0	0	0	0	0	0	0	0	0	0	0	0	0	0	0.069143	0	0	0	0	0	0	0
AC040914.1	0	0	0	0	0	0	0	0	0.0420839	0	0	0	0	0	0	0.100146	0	0	0	0	0	0.144816
AC006023.1	0	0.1076	0	0	0	0.278698	0	0	0.0516705	0.178502	0	0	0	0	0	0.0614794	0.160552	0.135809	0.0988631	0	0	0
RN7SL638P	0	0	0	0.0766024	0	0	0	0	0	0	0	0	0	0	0	0	0	0	0	0	0	0
RNU6-986P	0.338675	0	0	0	0	0	0	0	0	0	0	0	0	0	0	0	0	0	0	0	0	0
AGBL1	0.282328	0.618215	0.27972	0.0518732	0.0905974	0.779557	0.572548	0.223694	0.218748	0.161933	0.442928	0.244059	0.334123	0.0331147	0.572155	0.18591	0.558325	0.390142	0.239165	0.167571	0.730897	0.470463
HNRNPCP7	0.305368	0.215557	0.158837	0.270013	0.342969	0.71784	0.458501	0.381071	0.487987	0.255425	0.310512	0.69294	0.501585	0.250721	0.402252	0.75657	0.73517	0.291501	0.778069	0.126873	0.478888	0.127214
MPRIP-AS1	0.0979531	0.105363	0	0.0209969	0	0	0	0.108654	0	0	0.0265608	0	0.0373087	0.0268079	0.132339	0.0301005	0.0393035	0.0664923	0.0121009	0	0	0.217635
RNU7-116P	0	0	0	0	0	0	0	0	0	0	0	0	0	0	0	0	0	0	0	0	0	0
AC053481.3	0	0	0	0	0	0	0	0	0	0	0	0	0	0	0	0	0	0.0208626	0	0	0	0
AC093895.1	0	0.076352	0.0262553	0.0486898	0	0	0	0	0.00733297	0	0.046194	0.0190901	0	0.0466237	0	0.00872502	0.0683557	0.00963683	0.266578	0.0157287	0	0
HEXD	8.45113	3.77127	2.99403	3.01153	2.90731	4.37998	4.57788	6.08968	4.33092	4.07994	3.06523	3.98477	4.52419	3.1757	5.38751	5.22976	7.47955	4.09084	6.16556	5.24955	3.49016	2.73338
RNU6-897P	0	0	0	0	0	0	0	0	0	0	0	0	0	0	0	0	0	0	0	0	0	0
LINC02683	0	0	0	0.0324776	0	0	0	0	0.0195653	0	0	0	0.0577085	0	0	0	0	0	0	0.0209831	0	0
CHCHD2	81.9676	86.3873	137.039	263.299	278.087	90.6748	104.269	100.13	105.111	129.507	91.5528	85.3136	99.1348	122.972	86.4331	92.2755	119.974	89.4586	101.088	179.241	78.0177	94.9916
WASF1P1	0	0	0	0	0	0	0	0	0	0	0	0	0	0	0	0	0	0	0	0	0	0
LRRFIP1P1	0.50756	0.372241	0.554682	0.0890171	0.234932	0.707044	0.167953	0.18767	0.309839	0.339638	0.588051	0.43433	0.289981	0.303075	0.286762	0.836568	0.314743	0.219253	0.535824	0.0511219	0.235843	0.225542
RNU6-456P	0	0	0	0	0	0	0	0	0	0	0	0	0	0	0	0	0	0	0	0	0	0
RPL21P112	0	0	0	0	0	0	0	0	0	0.0499265	0	0	0	0	0	0	0	0	0.0276518	0	0	0
AL359094.2	0	0	0	0	0	0	0	0	0	0	0	0	0	0	0	0	0	0	0	0	0	0
CTSB	169.65	124.436	170.805	263.056	145.7	257.494	105.391	128.312	93.2769	171.148	106.939	119.105	169.082	126.128	157.217	129.285	120.103	120.205	131.661	193.948	102.572	152.253
C8orf58	2.91605	2.88179	2.47019	1.82165	1.89021	1.83884	3.74151	2.5877	3.84091	2.41822	2.54158	2.94093	3.39748	2.44551	2.62554	2.71227	3.53525	2.06253	3.57798	2.02934	2.74383	3.8735
G3BP1P1	0.0494203	0.0199345	0	0.047671	0	0	0	0.0274097	0	0	0	0	0.028235	0	0.0400614	0	0.0594894	0.0125803	0	0.0102664	0	0
ABI2	2.53189	3.65512	2.61339	2.16805	2.71128	2.55089	3.19323	3.12384	3.66645	2.04597	3.44838	3.81829	3.10709	2.75835	2.9202	3.88541	3.44164	2.41145	4.85694	1.6345	4.44789	2.91931
OR1X5P	0.0386407	0	0	0	0	0	0	0	0	0	0	0	0	0	0	0	0	0	0.0143208	0	0	0
AC106791.2	0.0883499	0.0712749	0	0	0.158766	0	0.096476	0.0980021	0	0.0591201	0	0.0891035	0	0	0.0716187	0.122173	0.319052	0	0.130975	0	0	0.0588895
C12orf65	3.22548	2.9087	2.58503	2.18701	2.09259	2.77939	3.74561	2.97255	2.44625	3.21146	2.46927	2.47169	2.94235	2.37223	3.37694	2.62766	3.04982	2.13329	3.12214	2.27737	3.04958	2.33506
HMGB2	13.3324	15.6063	14.746	15.9145	20.6589	15.0608	12.8459	13.4772	17.0237	35.7027	16.4861	13.3081	14.4235	14.3909	13.2699	16.8527	17.0078	13.5311	24.9366	19.3228	14.7675	11.0939
TDRD5	0.0892841	0.176797	0.123843	0.0104392	0.0364646	0.0932813	0.0265899	0.018007	0.128921	0.0217255	0.105644	0.0327439	0.0695593	0.0599777	0.0263185	0.0785682	0.0586227	0.037191	0.168458	0.0202337	0.12446	0.0216408
B3GAT3P1	0.214298	0.172881	0.0594491	0.082685	0.0385095	0.134335	0.0936033	0.0950839	0.0498114	0.0860396	0.0348652	0.0864503	0.0734602	0.0351896	0.0347431	0.0790231	0	0.0654611	0.11119	0.0356141	0	0.057136
OR2A41P	0	0	0	0	0	0	0	0	0	0	0	0	0	0	0	0	0	0	0	0	0	0
LINC02109	0	0	0	0	0	0	0	0	0	0	0	0	0	0.010072	0	0	0	0	0	0.00509676	0	0
U3	0	0	0	0	0	0	0	0	0	0	0	0	0	0	0	0	0	0	0	0	0	0
HNRNPA1P19	0	0	0.0647513	0	0	0	0	0	0	0	0	0	0	0.0766562	0	0	0	0	0	0	0.130148	0
CREB5	0.822636	1.51111	0.476122	0.93814	0.869423	0.664695	1.39592	0.87312	1.09707	0.3188	0.633087	1.15793	1.01775	0.847919	0.918719	1.32034	0.847762	1.25494	0.910254	0.532347	2.6111	3.12428
AL592146.1	0	0	0	0	0	0	0	0	0	0	0	0	0	0	0	0	0	0	0	0	0	0
AC244517.12	0	0	0.0361357	0	0.140447	0	0	0	0	0	0.0423851	0	0.0595363	0.0427795	0.0422367	0.0720505	0.0627196	0	0.0193104	0	0	0
XRCC6P5	0.019245	0	0	0.0123759	0.0345835	0	0	0.0426951	0	0	0	0	0	0.031602	0	0.0177417	0	0.0391916	0.00713247	0.0079958	0	0
ZDHHC19	0.710214	0.2521	0.118214	0.347105	0.127626	0.519407	0.604919	0.204829	0.187093	0.266138	0.207987	0.257858	0.243458	0.174935	0.679347	0.176778	0.290671	0.368811	0.336915	0.472121	0.297008	0.388182
FOXN3P2	0	0	0	0	0	0	0	0	0.0708078	0	0	0	0.104425	0	0	0	0	0	0.203219	0	0	0
RPL32P29	0	0	0	0	0	0	0	0	0	0	0	0	0	0	0	0	0	0	0	0	0	0
TAF13P2	0	0.0974422	0	0	0	0	0	0.133982	0.0467925	0	0	0	0.069008	0	0	0.0556754	0.290791	0	0	0	0	0
HSPE1P28	0	0.132078	0	0	0	0	0	0	0	0	0	0	0	0.134421	0.132715	0	0	0.0833517	0	0	0	0
HTR5A	0	0	0.00796211	0	0	0	0	0	0	0	0	0	0	0	0	0	0	0	0	0	0	0
ZDHHC11B	3.23322	3.09202	1.4751	0.348826	0.320647	2.00591	0.849527	1.90011	0.655308	0.678196	1.59086	3.37597	0.978659	1.29508	4.48394	2.2174	6.15154	3.1359	3.43347	0.373639	2.79577	3.19697
PRPF40A	8.40074	9.98016	8.41142	7.07255	9.18857	9.51865	8.53653	9.27833	7.78316	7.37403	9.21781	9.38942	7.42595	8.35179	9.11505	9.26736	8.35499	5.8538	9.88939	6.50497	12.4225	9.66813
EPG5	3.3648	3.47872	2.98708	1.40517	1.10082	3.20666	2.604	3.91735	3.10811	2.90915	3.91056	3.39605	3.80294	2.23999	3.74942	3.63409	4.0534	2.67506	3.84785	1.8304	3.07064	2.63008
CAPN3	2.58846	0.60856	0.33852	0.0808499	0.0797397	1.33672	0.613762	1.53407	0.303696	0.524576	0.643726	0.462438	0.51971	0.400759	2.41601	0.743149	2.47486	0.478179	0.931908	0.285759	0.845365	0.744358
AL138689.1	0.155141	0.250316	0.143461	0.166278	0	0.108058	0.282351	0.401545	0.120204	0.0692095	0.168272	0.573704	0.147727	0.0424593	0.125762	0.333719	0.18675	0.131641	0.287487	0.0214857	0.865058	0.448107
KRT18P67	0	0.0220478	0	0	0	0	0	0	0	0	0	0	0	0	0	0.0125974	0	0	0.0101288	0	0	0
ABHD17AP9	0	0	0	0	0	0	0	0	0	0	0	0	0	0	0	0	0	0	0	0	0	0
Y_RNA	4.36002	2.16454	0	0	0.602693	1.75201	0	3.34825	0.259858	1.34656	0.545657	0.676495	0.958073	1.10147	3.26248	1.54594	2.42231	0.341499	1.11869	0.139344	2.33762	2.01196
PANX2	0.879768	0.485138	0.579255	0.264972	0.190114	0.849346	1.48359	1.16118	0.987953	0.946399	1.40416	0.527871	1.21523	0.493743	0.875656	0.759712	0.911557	0.793749	2.02236	1.22611	0.714095	0.964976
TNNI1	0.509632	0.370394	0.52221	0.118101	0.28052	0.37895	0.160434	0.56531	0.177866	0.331808	0.295057	0.245414	0.183618	0.173404	0.461505	0.268772	0.403451	0.497884	0.154845	0.289949	0.172805	0.238705
RN7SL525P	0	0	0	0	0	0	0.134722	0	0.0477952	0	0	0	0.0704868	0	0	0	0	0.0628115	0.0457242	0.0512588	0	0
RN7SKP210	0	0	0	0	0	0	0	0	0	0	0	0	0	0	0	0	0	0	0	0	0	0
UBE2K	12.5336	14.7339	11.5976	15.0823	16.8065	14.5673	13.8015	13.3257	11.3874	10.2512	14.4873	14.1816	10.4796	14.7249	13.4649	14.6147	11.7574	8.96965	12.8052	11.5586	16.985	16.0368
RBPMS2P1	0	0	0	0	0	0	0	0	0	0	0	0	0	0	0	0	0	0	0	0	0	0
USP17L22	0	0	0	0	0	0	0	0	0	0	0	0	0	0	0	0	0	0	0	0	0	0
CASP4LP	1.79662	1.57233	1.2182	3.73426	3.38709	1.01394	1.79546	1.67261	2.91454	2.15756	1.57895	1.83621	3.12976	2.96337	2.50316	2.41417	3.37917	1.93962	3.00525	1.79614	2.00133	0.817959
AC106785.2	0	0	0	0	0	0	0	0	0.0101461	0.0175254	0	0	0	0	0	0	0	0	0	0	0	0
AC011944.2	0.202312	0.244818	0	0	0	0.21137	0	0.112207	0.0195939	0	0	0.0510095	0.057793	0.0415268	0.245999	0.0932542	0.243532	0	0.168704	0.0210139	0	0.0674255
AC006457.1	0	0	0	0	0	0	0	0	0	0	0	0	0	0	0	0	0	0	0	0	0	0
IER5	11.0448	15.4315	10.2285	11.0967	6.90737	13.5213	8.83606	11.6018	16.8498	16.7243	19.5059	8.73483	11.6731	10.0096	8.95318	9.60789	11.6766	35.4768	12.9067	15.2846	18.2363	48.4872
HLA-E	456.619	642.951	397.823	651.358	613.877	413.723	874.266	469.203	893.791	692.656	770.742	786.26	655.968	515.917	509.211	1230.55	827.021	877.037	957.488	764.511	927.94	564.995
AL033527.2	0.0288836	0.0699042	0.0600953	0.0742967	0.0259521	0.0301767	0	0	0	0.0579832	0	0.02913	0.0330038	0	0.140483	0.0266274	0.0695369	0.0441151	0.128456	0	0	0.0192523
AP001619.3	0	0	0	0	0	0	0	0	0	0	0	0	0	0	0	0	0	0	0	0	0	0
ZNF394	5.69669	5.5896	5.83057	4.92463	6.13689	5.99292	5.99464	5.96921	6.22361	5.99498	5.51604	6.15282	5.29868	6.92683	5.34492	6.81902	7.65223	4.5511	6.52375	5.49939	6.41607	6.15554
AC107909.1	0	0	0	0	0	0	0	0	0	0	0	0	0	0	0.0470637	0	0	0	0	0	0.0809326	0
INHBE	0.137492	0.00924327	0.031785	0.169465	0.175011	0.0359118	0.0125115	0.0508376	0.115406	0.0460019	0.102526	0.0577769	0.0785524	0.0752578	0.0650151	0.126752	0.0965444	0.0933318	0.0806808	0.0761657	0.0319435	0.0229112
CD164	42.2856	47.1765	47.7952	74.2196	71.4149	47.3751	42.3722	44.7862	33.9115	37.6633	44.6327	43.7852	37.4461	47.0044	49.1261	44.816	36.8044	27.6573	54.9446	66.9258	46.2894	44.2577
MIR150	0.308436	0	0	0	0	0	0	0	0	0	0	0	0	0	0	0	0	0	0	0	0	0
FAM153A	0.097218	0.0751612	0.0280933	0.0260491	0.0218377	0.220069	0.0353866	0.0853726	0.0251082	0.0758967	0.0724941	0.0694502	0.0462859	0.0399101	0.0985093	0.0728193	0.141406	0.0164983	0.124605	0.100979	0.0903469	0.0594005
CD200R1	0.513086	0.235508	0.233138	0.802119	1.17637	0.360452	0.289799	0.56914	0.661422	1.29639	0.295046	0.374714	1.49096	0.631898	0.530657	1.02349	0.649569	0.495414	0.626205	0.488829	0.357616	0.141516
RNU6-706P	0	0	0	0	0	0	0	0	0	0	0	0	0	0	0	0.153107	0	0	0	0	0	0
LINC01714	0	0.16822	0.241026	0	0.187356	0	0.0758997	0	0.0807807	0.046511	0.113084	0.0700996	0.0397109	0.342408	0.112688	0.352424	0	0.10616	0.128801	0.202147	0.290673	0
RN7SKP102	0	0	0	0	0	0	0	0	0	0	0	0	0	0	0	0	0	0	0	0	0	0
COA3	20.1481	20.1111	26.0397	35.4141	43.7319	18.6278	27.4182	15.2518	19.4613	23.5971	14.8987	15.6433	19.2126	25.2786	15.7061	17.4475	19.8612	15.4277	22.0352	24.8741	13.5545	12.2557
AL121917.2	0.531459	0.0714576	0.0614307	0	0	0.46271	0.193447	0.0982534	0.102944	0.177815	0	0.178664	0	0.0727251	0.287209	0.163314	0.31987	0.135286	0.361104	0.110404	0.123474	0.0590405
AC021242.3	0.150522	0.101193	0.0173987	0.0483981	0.0225408	0.104841	0.0821833	0.111311	0.0388748	0.0167872	0.061223	0.050602	0.0859969	0.0823901	0.0813447	0.0115637	0.0301983	0.0255442	0.0929759	0.083384	0.0349709	0.0836086
SNORD115-13	0	0	0	0	0	0	0	0	0	0	0	0	0	0	0	0	0	0	0	0	0	0
ZNF135	0.446747	0.690415	0.507679	0.508813	0.425585	0.253056	0.493714	0.608993	0.781941	0.569075	0.648021	0.819689	0.787238	0.512634	0.554125	0.588001	1.20512	0.531617	1.19689	0.438312	0.502707	0.55968
LINC01706	0	0	0	0	0	0	0	0	0	0	0	0	0	0	0	0	0	0	0	0	0	0
U1	0	0	0	0	0	0	0	0	0	0	0	0	0	0	0	0	0	0	0.17538	0	0	0
RMND5A	7.7477	9.56801	6.60218	6.02383	7.65475	9.01754	8.92048	9.03342	10.9713	7.31802	10.3418	11.1933	8.55994	8.00778	9.16968	10.798	10.2796	6.66112	13.0003	6.73537	10.3826	7.27255
P2RY10	2.43327	0.370961	0.345484	0.985678	0.946826	1.56136	0.397516	1.63647	0.66802	6.51299	1.12218	0.888861	1.29167	1.35286	1.2425	1.36005	1.40686	0.907161	1.03672	0.620905	2.16336	0.689625
XIRP2	0.0159058	0.00213863	0.0202239	0.00681903	0.0214372	0.00276966	0.0086844	0.00294059	0.0328636	0.00354784	0.0021565	0.0106943	0.00151457	0.0195891	0.0752131	0.0109975	0.00638218	0.00404893	0.00294746	0.00220282	0.00739082	0
IGKV1OR2-6	5.48726	0	1.03789	0.96237	1.34464	0.260588	0.136181	0.968346	0.144939	0.667609	0	0.628872	0.926252	0.102393	0.303281	0.287422	1.80143	0	0	0.310884	0.521533	0.997508
TMEM185AP1	0	0	0	0	0	0	0	0	0	0	0.0514677	0.0638086	0	0	0	0	0.0761595	0	0.0937932	0.0262866	0	0.0421718
AC007566.1	2.02045	1.11315	0.307592	0.06338	0.177111	1.54457	0.807178	1.85854	0.744542	0.758441	0.761663	1.64009	0.675708	0.525986	2.91614	1.81719	2.7287	0.60213	2.02726	0.491383	1.92345	0.919718
RAB1C	0.114009	0.18395	0.0395346	0.0733159	0.153657	0.0595567	0.186743	0	0.176669	0.457742	0.0927437	0.172473	0.227977	0.187213	0.0462094	0.341586	0	0.522392	0.19014	0	0.0794635	0.0759928
R3HDM4	22.8624	20.8472	18.562	25.5503	15.6401	19.3334	18.9567	17.3906	15.7044	27.181	14.5306	13.8085	19.5961	15.1741	16.8377	16.1601	15.272	24.6352	16.2189	17.8083	16.4479	29.4889
RPL23AP68	0	0	0	0	0	0	0	0	0	0	0	0	0	0	0	0	0	0	0	0	0	0
AC023866.2	0	0	0	0	0	0	0	0	0	0	0	0	0	0	0	0	0	0	0	0	0	0
AC009052.1	0	0	0	0	0	0	0	0	0	0	0	0	0	0	0	0	0	0	0	0	0	0
RPS26P20	0.0992667	0	0	0.127671	0.178383	0	0.108397	0	0	0.13285	0.080751	0.100113	0.0567135	0.163004	0	0.183025	0.119492	0.101076	0.147158	0.0824854	0	0
AC073023.1	0	0	0	0	0	0	0	0	0	0	0	0	0	0	0	0	0	0	0	0	0	0
AC098798.1	0	0	0	0	0	0.0249422	0	0	0	0	0	0	0.0272789	0	0	0	0	0	0	0	0	0
Y_RNA	0.319859	0.258041	0.221833	0	0	0	0.349279	0.354804	0	0	0	0.645176	0	0.262618	1.03715	0.147437	0	0	0	0	0	0.213202
MIR4447	0	0	0	0	0	0	0	0	0	0	0	0	0	0	0	0	0	0	0	0	0	0
RPS3AP52	0	0	0	0	0	0	0	0	0	0	0	0	0	0	0	0	0	0	0	0	0	0
PCOLCE-AS1	0.114937	0.185446	0.0531415	0.123187	0.0458982	0.0667124	0.0697267	0.0708296	0.103895	0.0598195	0.062332	0.141676	0.182406	0.104853	0.072466	0.141278	0.23059	0.136537	0.449635	0.0265295	0.106813	0.102148
CARD10	3.75274	2.22869	2.44582	1.78441	1.47725	2.08809	4.7186	4.12883	8.10726	3.57455	3.88308	4.13611	5.11915	3.58298	3.77534	5.20348	5.46642	3.60021	4.86786	2.87456	2.46227	1.56031
LINC00320	0	0	0	0	0	0	0	0	0	0	0	0	0	0	0	0	0	0	0	0	0	0
RNA5SP331	0	0	0	0	0	0	0	0	0	0	0	0	0	0	0	0	0	0	0	0	0	0
MCF2L2	0.112529	0.0582625	0.0698891	0.0248414	0.0226361	0.0666799	0.0550206	0.0838364	0.0390393	0.0618134	0.0423542	0.0355712	0.0278273	0.0303375	0.0953036	0.0781913	0.0566086	0.0641307	0.04046	0.0418683	0.0608726	0.109711
AL049766.2	0	0	0	0	0	0	0	0	0	0	0	0	0	0	0	0	0	0	0	0	0	0
ACBD7	0.276727	0.967397	0.943605	0.0741479	0.207201	0.289117	0	0.05116	0.223342	0.154312	0.112555	0.232573	0.237152	0.132536	0.112161	0.329518	0.444145	0.0117405	1.35891	0.0958109	0.0642922	0.522615
SPDEF	2.9419	1.71812	4.11817	2.06594	3.03251	3.62045	2.16794	2.00203	2.16052	2.57247	1.40947	1.03754	1.69109	1.74859	2.09217	1.53907	1.65116	1.91125	2.8629	3.64436	0.553504	1.07069
RPL13P	0	0	0	0	0	0	0	0	0	0	0	0	0	0	0	0	0	0	0	0	0	0
ASPDH	0.271677	0.101156	0.0579745	0.0403171	0.0375544	0.327508	0.0912816	0.208632	0.0890558	0.125858	0.289004	0.042153	0.179095	0.0343167	0.220229	0.105962	0.45281	0.117035	0.278826	0.13024	0.32045	0.0139297
AC005324.4	0.120998	0.0488064	0.0419579	0	0.108717	0.0632073	0.132127	0	0.0468745	0.0404833	0	0.0610149	0.0691289	0.0993442	0.196168	0.0278864	0.2913	0.0616014	0.13453	0	0	0
AL031432.3	0.498585	0.172382	0.444581	0.274821	0.383984	0.223246	0.233333	0.237024	0.386304	0.285971	0.115882	0.287336	0.24416	0.23392	0.115476	0.393975	0.342953	0.181311	0.501552	0.414298	0.0992884	0.379807
CEP250-AS1	0.658781	0.166081	0.0856662	0.264776	0.0739897	0.387154	0.134882	0.319704	0.175458	0.468381	0.602889	0.1661	0.305807	0.236638	0.333765	0.550383	0.644315	0.251545	0.259413	0.136853	0.286978	0.219555
FAM227B	0.413161	0.907345	0.59298	0.446508	0.608399	0.521587	0.620347	0.693813	0.557982	0.464623	0.39678	0.520856	0.44587	0.489988	0.460513	0.571329	0.614766	0.388555	1.26539	0.58888	0.663929	0.550783
TMEM185B	9.6291	11.3383	10.5006	9.1319	6.16113	10.7038	7.47008	8.9009	10.8518	8.85154	10.1539	9.74394	9.10407	11.992	7.58221	8.03256	8.21514	10.5226	8.68738	7.48268	8.74516	13.2471
MIR222HG	3.48549	2.55169	0.352703	0.271203	0.211754	2.73439	0.446977	2.50414	0.663127	0.622513	0.80722	0.41282	0.517325	1.59891	1.56857	0.617487	1.55283	2.58914	1.69171	0.376205	3.28525	1.79411
STRA8	0.0347883	0	0	0.0894852	0.0312575	0	0.0759761	0.0385889	0	0	0	0	0	0	0	0	0	0	0.0257861	0.0144536	0	0
C4B-AS1	0	0	0	0	0	0	0	0	0	0	0	0	0	0	0	0	0	0	0	0	0	0
AL133243.2	0.426216	0.378227	0.325155	0.287791	0.440401	0.289444	0.465418	0.354585	0.809069	0.45633	0.485403	0.451344	0.31656	0.314948	0.362777	0.618852	0.743929	0.27124	0.568661	0.265622	0.415897	0.284094
CDCA4P3	0	0	0	0	0	0	0	0	0	0	0	0	0	0	0	0	0	0	0	0	0	0
AC009987.1	0	0	0	0	0	0	0	0.047542	0	0	0	0	0.0244867	0.0351896	0	0	0	0	0	0.017807	0	0.028568
LINC02024	0	0	0	0	0.096095	0.037246	0	0	0.0138108	0	0	0.107862	0	0.0292702	0.0288988	0.0657303	0	0.0181499	0.0132124	0.0148116	0	0.0475249
RNU7-196P	0	0	0	0	0	0	0	0	0	0	0	0	0	0	0	0	0	0	0.206496	0	0	0
Metazoa_SRP	0.127472	0	0	0	0	0.133179	0	0	0	0	0	0	0	0	0.103332	0	0	0	0.0944854	0	0	0
DEFB108B	0	0	0	0	0	0	0	0	0.0200941	0	0	0	0	0	0.0420464	0	0	0	0.0576702	0	0	0
ARFRP1	5.16791	4.12162	3.11922	5.45829	3.9597	3.03325	5.08435	3.70779	5.37798	5.58578	3.76551	3.63606	5.03564	3.12002	3.99832	5.21725	5.03773	5.16294	5.81303	4.60099	4.19864	2.88615
CCDC194	0.121068	0.0325566	0.0279883	0.0259518	0.0725203	0.0421628	0	0.08953	0.015634	0.0540093	0.131315	0.0814007	0.115282	0.0331341	0.327137	0.0930091	0.29147	0.0821832	0.134609	0.0167669	0	0.0537986
LINC02280	0.0181052	0	0	0.0116429	0.0244015	0	0	0	0.014028	0.0121153	0.00736409	0	0	0	0.0146766	0.00417274	0.0217941	0	0.0234852	0.00376113	0	0.018102
OR8B9P	0	0	0	0	0	0	0	0	0	0	0	0	0	0	0	0	0	0	0	0	0	0
AC009237.3	0.624555	0.559833	0.784482	0.218666	0.523754	0.543763	0.522866	1.06227	0.408631	0.408639	1.02176	0.489908	0.4718	0.341858	0.787547	0.502197	0.751803	0.402761	0.617249	0.38058	0.348247	0.231276
SPTLC1P4	0	0	0	0	0	0	0.145085	0	0.0514718	0.0889076	0	0	0.0759088	0	0	0.0612429	0.159935	0	0	0.0552018	0	0
AC006427.1	0.048518	0	0.0336488	0	0	0	0	0	0	0	0	0	0	0	0	0	0.0584032	0	0	0	0	0
TVP23B	2.76382	4.41655	3.50256	3.88056	5.27901	3.48477	4.04763	2.81737	3.10025	2.93386	2.85232	3.16182	3.14124	3.59978	3.94105	3.41443	3.07865	1.77612	4.16276	3.5012	4.99457	3.81014
C9orf16	20.5772	12.3916	23.9724	34.0839	22.5413	20.4778	19.5647	14.871	19.607	28.7767	12.884	11.4664	20.2588	16.178	15.2146	14.237	13.5858	20.8041	15.2601	27.3405	8.08376	11.4852
KCNJ10	0.0717916	0.0579167	0.0181054	0.033576	0.0762333	0.150011	0.0071268	0.0723953	0.0581525	0.593949	0.0371641	0.0197465	0.0745751	0.0267927	0.0634867	0.0541502	0.0628499	0.049841	0.0725644	0.0677899	0.0636849	0.0478526
CCL4	7.87118	6.47338	2.25196	7.70737	5.13238	4.99098	3.84276	7.95794	5.05802	11.3532	11.9348	3.77199	5.90535	3.6291	3.95514	7.27199	4.39978	23.6631	7.5922	5.48106	13.6265	8.53269
AC010099.2	0	0	0	0	0	0	0	0	0	0	0	0	0	0	0	0	0	0	0	0	0	0
Z68694.1	0	0	0	0	0	0	0	0	0	0	0	0	0	0	0	0	0	0	0	0	0	0
AC139700.1	0.0224317	0	0	0	0.020155	0	0	0	0	0	0	0.022623	0	0	0	0.0103397	0	0	0	0	0.0312694	0
AC022017.1	0	0	0	0	0	0	0	0	0	0	0	0	0	0	0	0	0	0	0	0	0	0
LINC02265	0.216582	2.59174	1.32683	0.0464257	3.0163	0.829687	0.0394171	0.160162	0.195776	0.338165	0.058728	0.182024	0.144362	0.0592744	0.0877835	0.349411	0.955933	0	4.40137	1.06481	0	0.409027
ZFP90	3.43725	3.83762	3.01908	2.9419	3.20342	3.06121	3.2049	3.25014	3.90892	3.57531	3.397	4.03274	3.97821	3.35178	3.39308	3.85651	4.37467	2.32156	5.35654	2.62089	3.26753	1.98911
MIR548XHG	0	0	0	0	0	0.0248221	0	0	0	0	0	0	0	0	0	0	0	0	0	0.00987102	0	0
TLK2P2	0.0308436	0.0497651	0	0	0.0138566	0.0644489	0.0168402	0.0171066	0.0119488	0.0206393	0	0.0311067	0.0264325	0.012662	0.0500052	0.0710855	0.0928193	0	0.0743018	0.00640735	0.0429954	0
AL122034.1	0	0	0	0	0.0624521	0	0	0	0.0269269	0	0	0	0	0	0	0	0	0	0	0	0	0
TBL1XR1-AS1	0.0404033	0.0325947	0.028021	0.0259821	0	0.0422122	0	0	0.0313045	0	0.0328671	0	0	0	0	0	0.0486352	0	0.014974	0	0.225286	0.0269308
MIR5701-1	0	0	0	0	0	0	0	0	0	0	0	0	0	0	0	0	0	0	0	0	0	0
SSR1P2	0	0	0	0	0	0	0	0	0	0	0	0	0	0	0	0	0	0	0	0	0	0
GNRHR2P1	0.0547461	0.0441656	0	0.176028	0	0	0	0	0	0	0	0	0	0	0	0.0252348	0	0	0.0405793	0	0	0.036491
APOF	0	0.0162498	0.0139697	0.0129532	0	0.0210445	0	0.0446867	0	0.0269574	0	0.0203146	0.011508	0.0330761	0	0	0.0242467	0	0.0149304	0	0	0
CASR	0.0255982	0.020651	0.0266298	0.234575	0.0287502	0.0133721	0.0908462	0	0.039667	0.0942111	0.0260294	0.0387249	0.350998	0.0367802	0.0207506	0.0619463	0	0.0586458	0.187369	0.0611535	0	0.0127969
SNORD115-9	0	0	0	0	0	0	0	0	0	0	0	0	0	0	0	0	0	0	0	0	0	0
CXCL14	7.11885	0.945411	2.89922	5.10657	7.52786	0.730965	2.12008	1.84318	5.31919	21.9221	0.426856	1.97571	7.65469	3.51842	5.10433	1.16904	2.50551	8.6912	2.06141	1.34441	1.63361	1.84206
AC023827.1	0	0	0	0	0	0	0	0	0	0	0	0	0	0	0	0	0	0	0	0	0	0
NDUFS8	11.0745	8.17631	9.94762	17.0183	11.0897	8.52213	11.6761	7.18425	9.68416	13.5844	7.88428	6.93246	10.1932	10.5036	7.93715	8.03023	10.2785	11.1947	9.0947	13.1022	5.65338	5.24355
RNU6-885P	0	0	0	0	0	0	0	0	0	0	0	0	0	0	0	0	0	0	0	0	0	0
BRD7P1	0	0	0	0.0116004	0	0	0	0	0	0	0	0	0	0	0	0	0	0	0	0	0	0
RPS2P6	0.0385976	0	0	0	0	0	0	0	0.0448581	0.0516558	0	0.0389268	0.0220517	0.0633805	0.0312882	0	0	0.039301	0	0.0160363	0	0
AC002398.1	2.75064	1.63164	1.06605	0.364176	0.872281	2.36665	1.06011	0.717917	1.12828	0.866172	0.855545	1.14228	1.61773	0.39854	1.18045	1.30518	1.65553	0.864945	3.05827	0.638634	1.24052	1.13242
AC084880.2	0	0	0	0	0	0	0	0	0	0	0.0560905	0	0	0	0	0	0	0.0351042	0	0	0	0
SAGE1	0.0116982	0	0	0	0	0.0244439	0	0	0.0181276	0	0	0	0.00668347	0	0.0189657	0	0	0	0	0	0	0.00779743
AC138230.1	1.04051	0.167882	0.252569	0.301103	0.28047	0.163064	0.284052	0.577091	0.302319	0.382945	0.253928	0.209876	0.148617	0.17086	1.05433	0.215826	0.501001	0.344328	0.501313	0.302612	0.362612	0.104032
SNRPGP7	0	0	0	0	0	0	0	0	0	0	0	0	0	0	0	0	0	0	0	0	0	0
MTCYBP2	0	0	0	0	0	0	0	0	0	0	0	0	0	0	0	0	0	0	0	0	0	0
TTL	2.67233	2.08323	1.54573	2.81991	2.37742	2.04178	2.66395	2.04357	2.92374	2.45089	3.13666	3.1934	2.68344	1.97054	2.34426	3.29354	2.38154	2.37559	2.96388	2.34281	2.60181	2.37986
AL441992.1	2.98457	1.43441	2.86263	3.83857	5.42036	2.32206	1.73355	1.33834	1.59903	2.25211	1.80799	1.53704	1.6326	2.13764	1.90461	1.14155	2.5225	1.16386	1.83569	3.19237	2.12448	0.973518
AC015936.1	0	0	0	0	0	0	0	0	0	0	0	0	0	0	0	0	0	0	0	0	0	0
HASPIN	0.407572	0.099637	0.282665	0.111193	0.0776799	0.567759	0.2023	0.1781	0.124401	0.859514	0.120564	0.174384	0.310474	0.0811234	0.650765	0.153709	0.327075	0.0503031	0.210557	0.0821021	0.241033	0.0576263
PART1	0.00354233	0.0314349	0.100726	0.00455593	0.0604732	0.0111028	0	0.00392933	0.123507	0.0213334	0.0057632	0.0214353	0.0121429	0.00581681	0.00861452	0.0163281	0.00852811	0.00541034	0.0748316	0.0647568	0.00493795	0.00472227
RN7SKP245	0	0	0	0	0	0.112786	0	0	0	0	0	0	0	0	0	0	0	0	0	0	0	0
AL096800.1	0	0	0	0	0	0	0	0.0429102	0	0	0	0	0	0	0	0	0	0	0	0	0	0.0257848
RBM12B-AS1	0.529017	0.512131	0.146756	0.170097	0.19013	0.276351	0.0577674	0.528131	0.184447	0.389396	0.172137	0.160059	0.15112	0.347477	0.514602	0.341385	0.19104	0.0269329	0.176455	0.0659378	0.589953	0.246831
IDI2-AS1	0.216582	0.0218405	0.0375517	0.0348193	0	0.0848544	0.0886884	0.120122	0.0734159	0.018116	0.022023	0.0546073	0.0154673	0.0666837	0.26335	0.0873528	0.130354	0.0137831	0.130436	0.0449921	0.150956	0.0180453
AC061975.6	0	0	0	0	0.0199863	0	0	0	0	0.0148847	0	0	0	0	0	0	0	0	0	0	0	0.0148267
Y_RNA	0	0	0	0	0	0	0	0	0	0	0	0	0	0	0	0	0	0	0	0	0	0
AC007992.1	0	0	0	0	0	0	0	0	0	0	0	0	0	0	0	0	0	0	0	0	0	0
AL021393.1	0	0	0	0	0	0	0	0	0	0	0	0	0	0	0	0	0	0	0	0	0	0
TNRC6B	2.8105	2.32028	1.67842	0.678727	0.732586	2.45085	1.52601	2.52163	2.21438	2.01823	2.46333	2.3972	1.96791	1.68492	2.74316	2.56946	3.03795	1.89345	3.45645	1.04353	2.2611	1.71905
AC007551.1	0.0665603	0.0536965	0	0	0	0.0695403	0.218047	0	0.0257855	0.0445394	0	0	0.0760551	0	0	0.0306805	0.0801215	0	0.0246682	0	0	0
SCML1	3.39352	1.75921	0.993709	1.42656	0.903436	2.61313	1.2558	2.83714	1.4096	1.5349	2.0244	2.01545	1.21355	2.14127	3.01068	2.34922	3.27551	1.36615	2.74362	1.3577	3.18872	2.21587
AL121790.1	0.0468087	0.0755243	0.0973902	0	0	0.146713	0	0.0519225	0.0362674	0.0626449	0	0	0	0.153728	0.0379443	0.0431522	0.0563456	0.0476618	0.41635	0.0194478	0.130501	0.0624006
VWA8P1	0	0	0	0	0	0	0	0	0	0	0	0	0	0	0	0	0	0	0	0	0	0
PLD4	0.93473	0.267576	0.303221	1.20219	0.672791	0.561795	0.411574	0.641063	0.763166	1.90335	0.592769	0.456147	1.27766	0.441492	0.264793	0.433173	0.695672	1.04643	0.76921	0.317366	0.469359	0.458908
NXPE2P1	0	0	0	0	0	0	0	0	0	0	0	0	0	0	0	0	0	0	0	0	0	0
AC117522.2	0	0	0	0	0	0	0	0	0	0	0	0	0	0	0	0	0	0	0	0	0	0
AC023824.3	0	0	0	0	0	0	0	0	0	0	0	0	0	0	0	0	0.0329501	0	0	0	0	0
RPL3P7	0.484539	0.367901	0.0988365	0.384908	0.230485	0.119113	0.684725	0.25293	0.198752	0.896411	0.0927437	0.258709	0.602511	0.842459	0.161733	0.367862	0.137238	0.841632	0.443661	0.130262	0.119195	0.246976
AC103739.2	0.171226	0.138134	0.0593754	0	0	0.223615	0.186975	0.0949661	0.0331665	0.085933	0.139288	0.129515	0.0244564	0.035146	0.1735	0.0986565	0.25764	0.0435866	0.349022	0.0533549	0	0.142663
SDAD1P2	0.0170339	0	0	0	0	0	0.0186007	0	0.0131979	0.0113984	0	0	0	0.0419568	0	0	0	0.0173444	0.00631301	0	0	0
MYEF2	1.12964	1.46999	0.831129	0.546406	0.509699	1.44448	1.04046	1.13047	0.571762	0.851217	0.950895	0.851979	0.787095	0.860945	1.41338	0.963291	1.3125	0.602619	1.63095	0.52239	1.4138	1.0214
GLRX5P2	0.998405	0.966536	0.415456	0	0	0.625862	0.218047	0.664488	0.154713	0.133618	0.649742	0.604153	0	0.49184	1.78053	0.368166	0.721094	0.20332	0.370022	0	0.835056	0.133097
AC024255.1	0	0	0	0	0	0	0	0	0	0	0	0	0	0	0	0	0	0	0	0	0	0
AL356752.1	0.0582543	0	0.0808026	0	0	0.0608624	0	0.323093	0.0225677	0	0.0473884	0.0587512	0.0332821	0.0478293	0.236112	0.107407	0.0701232	0	0.0647695	0.0242031	0	0.0776587
AC005324.5	0	0	0	0	0	0	0	0	0	0	0	0	0	0	0	0	0	0	0	0	0	0
RNU7-141P	0	0	0	0	0	0	0	0	0	0	0	0	0	0	0	0	0.670695	0	0	0	0	0
MRPL49P1	0	0	0	0	0	0	0.0705087	0	0	0	0	0	0	0	0	0	0	0	0	0	0	0
TTC39C-AS1	0.126848	1.02332	0.0586487	0.435049	0.151964	0.530106	0.138515	0.234509	0.229324	0	0.206375	0.213216	0.0724711	0.138863	0.205652	0.0194898	0.407178	0.129159	1.48869	0.38648	0.176823	0.0845501
TMEM150A	8.22868	7.01666	8.13054	7.28045	7.81484	7.5239	7.46152	7.23277	7.67319	8.72639	6.79373	6.77872	8.59875	6.24275	7.53925	6.38162	8.41338	7.91254	7.22897	8.54932	4.84039	5.82715
LINC02527	0	0	0	0	0	0	0	0	0.0175626	0	0	0	0	0	0	0.0417931	0	0	0.0168015	0	0	0
GSTA5	0.0339007	0	0.0235113	0.087202	0	0.106255	0.0740376	0	0.0131331	0	0	0	0	0	0.0274808	0.0312525	0.0408077	0	0.0251281	0.0422546	0.047257	0
AC092447.1	0	0	0	0	0	0	0	0	0	0	0	0	0	0	0	0	0	0.018244	0	0	0	0
CASP5	0.954756	0.682707	0.917988	0.823284	1.46225	1.94966	1.01888	0.577671	0.739745	0.522723	1.11205	0.656523	0.74383	0.391948	0.897079	0.610121	0.70524	0.607598	0.345804	0.775322	0.725953	1.0269
UGT1A10	0.0109423	0	0	0	0	0	0.0238975	0	0	0.00732213	0	0	0.0250064	0	0	0	0	0	0.00811072	0.0227312	0	0
AC243547.2	0	0	0	0	0	0	0	0	0	0	0	0	0	0	0	0	0	0	0	0	0	0
RN7SKP271	0.539763	0.087089	0	0	0	0.112786	0	0	0.0418208	0.0722374	0	0	0.0616759	0.0886337	0.0875091	0.14928	0.389841	0.05496	0.120026	0	0	0.0719556
RNU6-661P	0	0	0	0	0	0	0	0	0	0	0	0	0	0	0	0	0	0	0	0	0	0
RPL35AP18	0	0	0	0	0	0	0	0	0	0	0	0	0	0	0	0	0	0	0	0	0	0
KYNUP2	0	0	0	0	0	0	0	0	0.0100697	0	0	0	0	0	0	0	0	0	0	0	0	0
MED27	5.95148	6.58685	6.39031	8.91962	6.64378	6.01238	5.55001	5.21951	6.49126	7.73458	5.62827	6.71326	6.32273	8.42672	5.06365	5.60749	5.40757	6.53573	6.20998	8.17416	5.11946	7.34378
AC087623.3	0.149114	0.160394	0.103416	0.0639272	0.0893199	0.41544	0.0542765	0.055135	0.0770225	0.166302	0.121301	0.40103	0.0851927	0.244859	0.241752	0.137466	0.299159	0.177137	0.165791	0.0413021	0.0692876	0.397568
PER3P1	0	0	0	0	0	0	0	0	0	0	0	0	0	0	0	0	0	0	0	0	0	0
TNNT2	0.380712	0.717923	0.297041	0.997657	0.649935	0.76568	0.171488	0.733753	0.361345	0.194252	0.348412	0.9359	0.396955	0.418077	0.493783	0.822591	0.991028	0.51606	0.620826	0.773084	0.875664	0.970643
FBP1	210.375	117.138	264.945	101.138	148.197	203.198	185.625	133.863	110.094	160.703	195.042	168.224	197.552	163.562	176.412	106.469	132.652	123.279	64.7661	365.093	100.265	104.072
AC073429.1	0	0	0	0	0	0	0	0	0	0	0	0	0	0	0	0	0	0	0	0	0	0
SVEP1	3.69306	4.55833	1.98721	5.20065	1.52459	3.12334	3.52233	7.69887	10.5552	3.88361	10.8128	11.3284	10.5191	5.28479	4.69478	6.96736	10.0075	11.7298	6.69101	4.52927	8.97601	10.4955
HNRNPA1P31	0	0	0	0	0	0	0	0	0	0	0	0	0	0	0	0	0	0	0	0	0	0
AC107074.1	0	0	0	0	0	0	0	0	0	0	0	0	0	0	0	0	0	0	0	0	0	0
IDO2	0.1166	0.100337	0.0161733	0.0299929	0.0419064	0.0893351	0.0679066	0.0258678	0.0572166	0.150847	0.0695578	0.047038	0.0310878	0.0319113	0.0504103	0.0752445	0.102928	0.0514477	0.0547373	0.0613629	0.0650156	0.0673572
AL117351.2	0	0	0	0	0	0	0	0	0	0	0	0	0	0	0	0	0	0	0	0	0	0
AP005899.1	0.381009	0.307373	0.132121	0.0816717	0.0570564	0.729789	0.554737	0.493073	0.123002	0.16997	0.361598	0.448302	0.10884	0.521375	1.2869	0.55614	0.764395	0.387953	0.823708	0.0791496	0.79668	1.39679
FEN1P1	0	0	0	0	0	0	0	0	0.0116879	0	0	0	0.0172369	0	0	0	0	0	0	0	0	0.0201099
PDE6C	0.20873	0.0252584	0.0506664	0.0134228	0.0187545	0.163556	0.0569821	0.0115767	0.0444741	0.0628531	0.00848983	0.0947297	0.0536637	0.102826	0.219963	0.173182	0.238694	0.0265668	0.189527	0.0650414	0.101838	0.0626079
NDUFB10P1	0	0	0	0	0	0	0	0	0	0	0	0	0.0378816	0	0.0537484	0.0305627	0	0	0	0	0	0.0441954
TRAPPC12-AS1	0.494584	0.675227	0.606865	0.269121	0.205101	0.476979	0.415442	0.844027	0.899056	0.687369	0.773716	0.460434	0.695552	0.281129	0.956047	0.666388	1.09911	0.445491	0.606299	0.33194	0.742476	0.608612
CHRM5	0.0653246	0.0383269	0.0164745	0	0.0106717	0.0434313	0.0129696	0.0197622	0.0184049	0.0556341	0.0241545	0.0299463	0.0135715	0.00487584	0.0433258	0.0492723	0.0214456	0.0241873	0.057224	0.00986933	0.0413915	0.0118751
AC068790.9	0.194756	0.0687383	0.101302	0.0313104	0.0437473	0.127172	0.0398754	0.108016	0.103742	0.130323	0.0792145	0.0859325	0.111269	0.0999393	0.0789371	0.0953819	0.0879135	0.0557734	0.0812015	0.0657442	0.0678716	0.0973607
CRYZP1	0.109434	0.176569	0.151793	0	0	0.190556	0.159333	0.202317	0.0423949	0	0.0890222	0.220736	0.0833635	0.269551	0.354842	0.218586	0.131731	0.0557145	0.351502	0.0606229	0.3051	0.121572
CRTC3-AS1	0.144388	0.0291207	0.0751034	0.185703	0.1946	0	0.275919	0.160162	0.0839039	0.169082	0.088092	0.109215	0.185608	0.148186	0.0877835	0.133109	0.086903	0.183774	0.147158	0.119979	0.201274	0.0481208
AC069157.2	0	0	0	0	0	0	0	0	0	0	0	0	0	0	0	0	0.22723	0.096105	0	0	0	0
IGKV1OR22-5	1.26859	0	0.270712	0	0.26304	0	0	0.649472	0	0.391796	0	0.492083	0.167257	0.0801209	0.0791043	0	0.234933	0	0.0723321	0.162175	0	0.195134
AC008734.1	0.192988	0.0518966	0	0	0	0	0	0	0	0	0.104661	0	0.0367529	0	0.052147	0.0593041	0	0	0.119206	0	0	0.0428786
C1QTNF5	0	0	0	0	0	0	0	0	0	0	0	0	0	0	0	0	0	0	0	0	0	0
AC009312.1	0.0583527	0.141225	0	0	0.0524302	0.0609652	0.12744	0	0.0226059	0	0	0.0588505	0	0.0479101	0	0.0268972	0.0702417	0.0297081	0.0216263	0.0484881	0.162685	0
RPS20P4	0.291928	0.157005	0.0674873	0.0625766	0	0.101666	0	0.215881	0.150791	0.130231	0.0791587	0.196279	0	0.0798952	0.236644	0.134562	0.234271	0.0495414	0.288513	0	0	0.324307
ACVR2B	0.70213	0.692109	0.515863	0.270911	0.49878	0.520373	0.589408	0.530583	0.812616	0.463964	0.66398	0.637308	0.718299	0.412543	0.939122	0.875855	0.993092	0.281503	1.27101	0.426636	0.39762	0.272027
LINC02873	0	0	0	0	0	0	0	0.0216063	0	0	0	0	0	0	0.00789482	0	0.0117234	0.00495834	0	0.00809274	0	0.00649163
RNU4-23P	0.986995	0.19906	0.513385	0.476029	0	0.515591	0	0	0.286771	0.165114	0.602172	0.497707	0.140974	0.202591	0.600063	0.454947	0	0.376869	0.457242	0.102518	0.687927	0.82235
AL358944.1	0	0.129923	0.0558461	0.103565	0.144702	0	0	0	0.031195	0.215534	0	0	0	0	0	0.0371169	0.19386	0	0.0298433	0.0334556	0	0
RNU6-669P	0	0	0	0	0	0	0	0	0	0	0	0	0	0	0	0	0	0	0	0	0	0
AC021074.3	0	0.0135284	0	0	0	0	0	0	0	0	0	0	0	0	0	0	0	0	0	0	0	0
RN7SL833P	0	0	0	0	0	0	0	0	0	0	0.0989484	0.122674	0.069494	0	0.0986018	0	0	0	0.0901604	0.0505369	0	0
AL445649.1	0.849872	0.120992	0.4854	0	0	0.678999	0.545906	0.221817	0.0774684	0.0334529	0.447344	0.352933	0.0571239	0.041046	0.324202	0.368698	0.0601781	0.101807	0.129695	0.0623117	0.139377	0.499837
AL022324.1	0.312623	0.0840678	0.0722714	0.0335063	0.140447	0.0544365	0.0568961	0.173388	0.0807401	0.139463	0.0423851	0.157645	0.0595363	0.0855589	0.337894	0.192135	0.439037	0.0265267	0.212414	0	0.145264	0
AL360182.2	0	0	0	0	0	0	0	0	0.0284738	0	0	0	0	0	0	0.0338791	0	0	0	0	0	0
AC013640.1	0	0	0	0	0	0	0	0	0.0473723	0	0	0	0	0	0	0	0	0	0	0	0	0
AC096741.1	0	0	0	0.034874	0	0.113317	0	0.12031	0	0.0362888	0	0	0	0	0	0.0249971	0.0652795	0	0.0200985	0.0450627	0	0
AC006058.1	1.64986	0.670999	0.713964	0.0263052	0.134764	0.683792	0.379678	0.854554	1.1172	0.679747	0.67106	0.618819	0.993242	0.901205	1.5198	0.795058	1.76443	0.267262	2.30687	0.195445	0.399152	0.327187
AC069213.1	0.165921	0.240938	0.184115	0.0853591	0.0298162	0.13868	0	0.220858	0.0899891	0.177644	0.242951	0.133869	0.132713	0.136229	0.2152	0.183552	0.159781	0.0337891	0.159881	0.151659	0.0925166	0.19907
FAM74A6	0	0.0154653	0	0	0	0.040057	0	0	0	0	0	0	0	0	0	0	0.0461521	0	0.0426286	0	0	0
AC100757.2	0	0	0	0	0	0	0	0	0.0477952	0.082557	0.100362	0.124427	0.140974	0	0.10001	0	0.148511	0	0	0	0	0
RN7SL494P	0.113634	0	0	0	0	0.118722	0	0.504195	0	0	0.0924386	0	0.064922	0	0.0921149	0	0.136786	0.289263	0.0421144	0.0944241	0.316808	0.227228
TRDN	0.0154678	0.00415947	0.0107275	0.00663126	0.0602243	0.00538677	0.0112603	0.051473	0.00599224	0	0	0.0571992	0.00883715	0.0423325	0.0334363	0.00237659	0	0.00787487	0.00955431	0.00428432	0.0215619	0.00343669
AC092941.2	0	0.0276473	0	0	0	0	0	0	0	0	0	0	0	0	0	0	0	0	0	0	0	0
MRO	0.0562721	0.0302644	0.0563717	0.381972	0.0505607	0.189439	0.0751029	0.0277421	0.036333	0.07531	0.0356035	0.0756695	0.0893045	0.0975372	0.0810944	0.0230562	0.0602108	0.108229	0.199283	0.0233796	0.0610107	0.0333405
AC097505.1	0.122283	0.295948	0.084807	0.393181	0.219743	0.255514	0.200295	0.135642	0.189489	0.0409132	0	0.123326	0.279452	0.0501996	0.198251	0.253643	0.147197	0.0622556	0.566494	0.203221	0	0.244522
AC124293.1	0	0	0	0	0	0	0	0	0	0	0	0	0	0	0	0	0	0	0	0	0	0
ZNF571-AS1	0.0909074	0.0733381	0.0472855	0.068203	0.0952942	0.0395739	0.0661792	0.067226	0.14674	0.0506929	0.0616258	0.137524	0.0476095	0.0746389	0.178089	0.104758	0.155025	0.0231411	0.221802	0.053507	0.0950425	0.10099
BZW1	9.39568	13.0777	13.2132	16.0325	14.3427	12.1688	9.90527	13.4365	10.1897	10.0984	11.8279	10.7513	10.2282	14.6287	8.95678	9.46133	8.75379	9.3755	9.01974	9.51506	16.2899	18.8165
AC083760.1	0	0	0	0	0	0	0	0	0	0	0	0	0	0	0	0	0	0	0	0	0	0
CLC	1.19683	0.614423	0.0754582	0.314854	4.30142	0.0568368	0	10.0172	0.0210751	3.16707	0.177016	0	1.92701	0.0446658	0.617387	0.325986	0.720337	0.609321	0.383075	1.62737	1.51669	2.64706
AC092818.1	0	0	0.0374929	0	0	0	0	0	0	0	0	0	0	0.0443862	0	0	0	0.0825691	0.0601069	0	0	0
RNU6-1099P	0	0	0.223906	0	0	0	0.352543	0	0.125072	0	0	0.651205	0	0	0.26171	0	0.777254	0.328733	0.717913	0	0.450046	0.215194
MAGEA12	0.0177791	0	0	0	0	0.0185751	0	0.0591644	0	0	0	0	0.0203153	0.0291948	0.0144122	0	0	0.0181032	0	0	0	0
DDX18	7.44489	10.7307	8.84654	8.67537	10.0932	8.56429	8.91282	10.357	8.82291	8.83889	9.13088	9.60737	8.50689	10.054	8.77789	10.0354	9.12592	5.8736	10.2328	8.90105	11.9605	10.6521
AC002451.2	0	0	0	0	0	0	0	0	0.00558076	0	0	0	0	0	0.0233552	0.00664018	0	0	0	0	0.0200813	0.00960209
RNU6-741P	0	0	0	0	0	0	0	0	0	0	0	0	0	0	0	0	0	0	0	0	0	0
WBP1LP6	0	0	0	0	0	0	0	0	0	0	0	0	0	0	0	0	0	0	0	0	0	0
AC008453.1	0	0	0	0	0	0	0	0	0	0	0	0	0	0	0	0	0	0	0	0	0	0
AC003684.1	0	0	0	0	0.0361967	0	0	0.0223433	0.0078033	0	0	0	0	0.0165381	0.0163282	0	0	0.0205099	0.00746518	0	0	0.0134261
MUC20-OT1	1.47609	1.01187	0.345777	0.133801	0.186948	1.01103	0.336518	1.191	0.579441	0.458405	0.324142	0.350394	0.663895	0.293314	1.55139	0.852299	1.01128	0.439705	1.41857	0.292774	0.798979	0.491943
FCER2	1.07116	0.0682215	0.0293243	0.0996988	0.151964	0.103076	0.061562	0.437751	0.289384	39.0076	0.298097	0.12793	0.161047	0.0578596	0.205652	0.103946	0.254486	0.430532	0.172375	0.0936922	0.471529	0.178495
GK-AS1	1.43273	0.642131	0.184009	0.034124	0.0476785	1.60776	0.405614	0.353169	0.1439	0.461609	0.60433	0.214067	0.48507	0.479248	1.84966	0.562569	0.574881	0.918533	0.904651	0.198421	2.07118	0.813508
FP325330.3	0	0	0	0	0.00325455	0	0	0	0	0	0	0	0	0	0	0	0	0	0	0	0	0
LINC02404	0	0	0	0	0	0	0	0	0	0	0	0	0	0	0	0.0134033	0	0	0.0107767	0	0	0
SSR4	29.6905	19.8844	32.6747	51.4665	58.8788	22.1817	27.1123	23.5506	21.6688	37.6705	17.9934	15.6892	22.7548	29.2093	18.4856	18.9829	23.5184	23.3845	19.5696	38.5515	13.8275	20.1614
AC012676.2	0.185725	0	0	0.119434	0	0.19404	0	0	0	0.124279	0	0.561927	0.106109	0	0.45166	0.342434	0.223565	0.0945549	0.275328	0.231491	0	0.247589
TMEM185A	1.60066	1.44799	1.4817	1.48155	1.13732	1.32246	1.41147	1.44866	2.03672	1.69852	1.66712	1.91151	2.05092	1.52866	1.62328	1.75964	1.9026	1.39798	1.92364	1.33841	1.43774	1.32137
MIR6068	0	0	0	0	0	0	0	0	0	0	0	0	0	0	0	0	0	0	0	0	0	0
PSMC1P13	0	0	0	0	0	0	0	0	0	0	0	0	0	0	0	0	0	0	0	0	0	0
ARMC7	9.41019	8.95384	6.5772	9.4745	4.61787	8.33567	9.22008	6.27109	7.48064	9.05642	5.20617	6.14597	8.08888	5.98803	6.71554	8.42128	7.35032	5.31417	7.43314	6.21788	6.39677	6.83515
RSPH14	0.184352	2.8143	1.78996	0.0729547	1.05756	0.977846	0.108397	0	0.620789	0.521912	0.173038	0.185925	0.0810193	0.0232864	0.0114955	0.352976	0.887652	0.00721971	5.5342	0.689343	0	0.954682
B4GALNT1	0.116545	0.0348225	0.0598725	0.346975	0.112473	0.0586265	0.127264	0.0909731	0.0919713	0.395713	0.12992	0.143659	0.214552	0.0673364	0.104972	0.137286	0.0727431	0.109879	0.145577	0.0538016	0.0782223	0.0632972
ATP5MFP4	0	0.104376	0	0.0832012	0	0	0.141281	0	0.0501223	0	0	0	0.147837	0.106228	0.10488	0	0	0.0658697	0.143851	0	0.180355	0.086239
TMEM78	0	0	0	0	0	0	0	0	0	0	0	0.0160182	0	0	0	0	0	0	0.00588633	0	0	0
Y_RNA	0	0.511348	0	0	0.284759	0	0	0	0	0	0	0	0	0	0	0	0	0	0.234913	0	0	0
AC005920.2	0	0.251823	0	0	0.09349	0.108709	0	0	0.0403092	0	0.0846426	0	0.118893	0	0.0843462	0.0479613	0.12525	0	0.115688	0	0.145045	0
AC087289.5	0.348168	0.149217	0.1811	0.188912	0.0488798	0.193245	0.0950479	0.217241	0.105375	0.145612	0.0796574	0.0768115	0.136755	0.0267995	0.158757	0.115349	0.0654851	0.260346	0.125003	0.0768479	0.19717	0.145044
AC006065.4	0	0	0	0	0	0	0	0	0	0.0193926	0	0	0	0	0	0	0	0	0	0	0	0
Z97652.1	0	0	0.0728206	0	0	0	0.114657	0	0	0	0	0	0	0	0	0	0	0	0.0389142	0	0	0
UEVLD	4.30949	4.92688	4.2703	5.46204	4.78947	4.52206	4.50066	5.3153	4.10337	3.30707	5.01901	4.97165	4.11188	4.79313	4.85926	5.04113	4.55416	3.01677	5.87326	4.28622	6.71461	5.01432
PRAMEF18	0	0	0	0	0	0	0	0	0	0	0	0	0	0	0	0	0	0	0	0	0	0
SPHKAP	0.00492864	0.0715698	0.129891	0.034864	0	0.0720901	0	0	0.0821022	0.0395765	0.300699	0.00497068	0.0647646	0.0161865	0.0159811	0.0363491	0.0237312	0.155572	0.0858511	0.00819088	0	0.0689887
GGTA1	4.44378	2.95959	4.71601	6.22367	7.75795	5.30826	3.34395	3.93319	4.06148	5.49524	3.12168	4.70616	6.9851	4.92142	5.73621	4.80773	3.88022	3.47368	4.03056	6.08091	5.21027	3.26382
Y_RNA	0	0	0	0	0	0	0	0	0	0	0	0	0	0	0	0	0	0	0.121931	0	0	0
CRB1	0.0162934	0.0766761	0.0339001	0.00523891	0.0341594	0.0312087	0.0266881	0.0180735	0.0715369	0.0327087	0.0154634	0.0136937	0.0248236	0.0289848	0.0176105	0.0350482	0.0359574	0.0152079	0.162035	0.0259497	0.0302837	0.0416314
F8	2.30802	19.6521	4.04411	4.00646	3.84067	7.57209	2.81866	11.0861	4.64473	2.47302	1.51488	14.7857	2.84676	4.22682	8.57952	6.56878	11.5328	2.46722	5.59863	6.34502	6.74539	13.1292
AC115284.1	0	0	0	0	0	0	0.0475689	0	0	0	0	0.0439338	0	0	0	0	0	0	0	0.0180989	0.0607249	0
ZEB2P1	0	0.0575201	0.0123622	0.0229254	0	0	0	0.0197724	0.0069054	0	0.0145002	0.017977	0	0.0146351	0	0.00821628	0	0	0.118911	0.00740581	0.0248477	0.0237624
KIR2DS4	0.300763	0.242636	0.0744962	0.0138151	0.193027	0.0448898	0.72723	0.0714903	0.0582579	0.23001	1.04856	1.40831	0.110464	0	0.0174148	1.42595	0.258601	0.492179	0.294591	0.133885	0.0598941	0.30071
AC016877.3	0	0	0.0950713	0.0881536	0.0615847	0	0.0748455	0.304118	0.0796587	0	0	0	0.0391593	0.112551	0.0555614	0.0631871	0	0	0.0254023	0.0854314	0	0.0456861
TSR1	4.85932	5.94561	5.71621	4.19455	3.58806	5.45439	4.78925	6.06743	5.64751	5.58619	5.16923	5.60448	5.70199	5.66744	4.67136	4.81284	5.33193	3.7236	4.93871	3.81783	5.67958	6.86414
AP000851.2	0.0479124	0	0.166144	0.030811	0.0430495	0	0	0	0	0	0	0.0483211	0.0273735	0.0393381	0	0.0220848	0.0576742	0	0.017757	0.0199063	0	0
ACADS	13.8414	9.74554	11.6261	17.5922	12.8703	9.97693	13.4763	9.44947	11.3864	14.7006	10.1029	9.74927	12.0967	10.379	11.2308	10.8239	12.9397	12.1211	11.0961	15.9514	7.23778	7.08687
MIR579	0	0.284372	0.244469	0	0	0	0.38492	0.391008	0	0	0.286748	0	0.201391	0	0	0.162481	0	0	0.391922	0	0.982753	0
AL627082.2	0	0	0	0	0	0	0	0	0	0	0	0	0	0	0	0	0	0	0	0	0	0
RPL11P1	0.118711	0	0.0411649	0	0	0	0	0	0.0229943	0.119154	0	0	0	0.0487333	0.09623	0.0547188	0.0714486	0	0.0659937	0	0.0827403	0
RBM17	10.9732	11.7048	6.69211	8.0636	6.24255	9.27165	11.7239	9.90953	10.7328	8.8517	9.5218	12.0058	8.89502	9.22597	11.011	12.1005	12.9303	7.92918	13.4809	7.12369	16.7068	14.4956
ODF2L	2.57073	3.93299	2.48857	1.51251	1.78007	2.81829	1.67185	2.53162	2.37862	1.39994	1.93909	2.08436	1.58644	1.84262	3.09887	2.91345	3.60961	1.2749	6.97233	1.3104	3.4289	3.15025
LINC01978	0	0.0593894	0	0.0118352	0	0.0384565	0.0401941	0.0408299	0.0356491	0.0246308	0.0149714	0	0.0420592	0.0302214	0.014919	0.0169666	0.088616	0.0468493	0.0272835	0.00764649	0	0.0122673
PPP1CC	13.7859	12.7599	14.9798	18.9369	26.8678	14.215	15.9715	15.1921	16.522	18.3194	14.3884	16.3402	16.5327	18.8633	14.6381	16.2298	14.3247	11.0347	13.7927	15.8239	15.5287	12.3064
AL133230.1	0.564827	0.382759	0.010446	0.0290578	0.00676666	0.149496	0.106908	0.192137	0.0291752	0.0705523	0.0796419	0.0835479	0.0688425	0.0803829	0.396815	0.215225	0.154112	0.184039	0.142346	0.0500631	0.545902	0.195772
ZNF467	4.3339	2.44639	1.62115	4.59082	1.40775	1.87453	4.91188	3.34974	6.94097	4.29514	3.44329	2.6633	5.91223	2.67652	3.15468	6.55797	4.19785	3.84037	4.45803	3.48575	2.44825	2.98982
NCOR1P2	0	0	0	0	0	0	0	0	0	0	0	0	0	0	0	0	0	0	0	0	0	0
PRPF3	8.02381	6.64943	3.98631	2.70397	2.95194	5.64915	5.48315	6.61825	5.52692	5.83385	5.65374	6.63331	5.43272	4.37609	8.45352	6.66503	9.79791	4.37962	8.50421	3.50464	7.79727	5.59682
AC135626.1	0	0	0.0550758	0	0	0	0	0	0	0	0	0	0	0	0	0.036605	0	0	0.0294317	0	0	0
ZNF426	2.81333	2.82128	2.37129	1.5524	1.76904	2.80024	2.22013	3.38541	2.80206	2.02691	3.01659	2.76328	2.61944	2.54726	2.81629	2.93839	3.41415	1.83653	3.39672	1.77904	2.85334	1.94253
AC078841.1	0	0	0	0	0	0	0	0	0	0	0	0	0	0	0	0	0	0.0148666	0	0	0	0
SLC26A7	0.0385483	0.173262	0.0190961	0.0743677	0.0494798	0.0402741	0.0240536	0.0366512	0.469343	0.0994949	0.0806351	0.0555388	0.179335	0.0723425	0.0357123	0.142148	0.0464023	0.0785018	0.128579	0.0434715	0.0614122	0.0587299
AC087241.2	0	0	0.0833804	0.0515422	0	0	0	0	0.0621005	0	0	0	0.0228959	0.0329035	0.032486	0	0	0.0612084	0.0148524	0	0	0
SLC25A13	6.10819	3.88356	4.882	4.1196	3.7146	5.00999	4.33144	5.1436	4.84085	4.34904	4.96886	4.86438	5.25592	5.58846	4.39291	4.15891	4.16952	3.47478	4.97272	3.97691	4.1665	3.9659
PCYT1A	9.26622	7.97489	6.93094	6.00337	5.14718	8.50487	7.58887	7.48797	7.5938	7.48705	8.56637	9.22735	8.78461	7.1778	8.87684	8.37473	8.50634	5.91678	8.56781	6.42065	8.95736	7.21829
AC104506.1	0	0	0	0	0	0	0	0	0	0	0	0	0	0	0	0	0	0	0	0	0	0
FBXO21	7.7998	8.52216	10.6809	5.38345	7.85235	7.73869	10.276	9.90918	12.8954	8.24644	9.94405	10.6539	10.2388	9.76718	9.70773	11.432	9.1855	8.6582	11.5002	7.18553	9.35517	7.73712
EIF5AL1	1.94315	0.0653167	0.124781	0.190908	1.48727	0.122184	1.27705	0.0798309	0.655193	1.46883	0.329313	0.22682	0.118212	0.132951	0.597979	0.269533	0.70388	0.21984	2.00377	0.108391	0.551775	0.11393
ITGA7	2.21698	1.57862	2.28189	3.66353	1.45623	0.328464	0.781315	1.20855	2.1734	0.990218	1.25228	1.43775	1.4803	1.39299	2.26291	2.82085	1.63775	1.56472	3.43523	1.81517	1.62456	2.12446
CHPF2	15.1734	11.8698	13.2125	12.1824	7.38137	13.5182	10.8008	12.9309	12.6666	17.036	11.4544	11.0774	15.9392	10.0029	10.4287	11.4586	11.9162	12.4302	10.6928	10.458	7.66126	10.9188
AL355987.6	0	0	0	0	0	0	0	0	0	0	0	0	0	0	0	0	0	0	0	0	0	0
AC011290.1	0	0	0.0578695	0	0.224918	0	0	0	0.0646506	0	0.0678777	0	0.0476722	0	0	0	0	0.0424812	0.154623	0	0	0
AL138930.1	0	0	0.0377291	0.0349838	0	0.113674	0.0594049	0	0.0632252	0.218419	0	0.0548653	0.0621616	0	0	0.0752275	0.13097	0	0.0403237	0.0452046	0.0758344	0
MTMR4	4.82472	3.51944	3.88776	2.30617	3.06442	4.30683	3.43158	4.33682	4.28245	5.09943	4.37592	5.10358	4.41459	3.84747	5.22596	4.73967	5.22361	2.67279	5.05603	3.16426	3.1502	2.31336
AC140063.1	0	0	0	0	0	0	0	0	0	0	0	0	0	0	0	0	0	0	0	0	0	0
UPP2	0.0350472	0.0376983	0.0243064	0.0601007	0.0209934	0.0244108	0.0127569	0.0129587	0.0407318	0.0312695	0.00950333	0.0353461	0.0133489	0.0287752	0.00947004	0.0323094	0.0984381	0.0118953	0.086593	0.0485373	0.0325701	0.0233606
PDCD5P1	0	0	0.0775339	0	0.100449	0.116801	0.122078	0.248018	0.0866192	0	0	0	0.0638715	0.183578	0	0.0515313	0.134573	0.17075	0.0828659	0	0	0
AC104076.1	0	0.105164	0.271222	0.0838291	0.234254	0.136194	0.284695	0.144599	0.202002	0.0872301	0.106043	0.394409	0.0744766	0	0	0.180262	0	0.0663668	0.676373	0.216641	0	0.0868898
LINC01852	1.69545	1.50766	1.41637	1.93279	2.0427	0.986324	1.30439	2.17988	1.42559	0.876679	1.37921	1.263	1.3429	1.58186	1.43685	1.2433	1.57705	1.08878	1.33526	1.25674	1.42343	0.963154
AD001527.1	1.45836	0.294126	0.0632137	0.234456	0.818962	0.0952279	0.398123	0.909946	0.211863	0.182976	0	0.18385	0.104149	0.224508	0.443318	0.168054	0.768025	0.32483	0.709389	0.113608	0.889404	0.0607541
ZGPAT	2.85888	1.61278	0.897975	1.36552	0.530496	1.59083	1.59485	1.74646	1.79372	2.36358	1.50829	1.25359	1.73987	0.892981	2.29229	1.91937	2.65583	1.78245	2.53368	1.42449	2.02149	1.2911
AC084121.1	0	0	0	0	0	0	0	0	0	0	0	0	0	0	0	0	0	0	0	0	0	0
SGK3	2.51883	2.13409	1.80273	2.32613	2.34586	2.91399	2.30465	2.00301	1.69539	1.74322	2.21274	2.06473	1.79062	1.95475	2.96019	2.52353	2.26364	1.29115	2.26345	2.88626	2.75766	1.97791
ABCB10P4	0	0	0	0.0101716	0	0	0	0	0	0	0	0	0.0180735	0	0	0.0145816	0	0.0161055	0.00586208	0	0	0
LINC02659	0	0.0565283	0	0	0	0	0	0	0	0	0	0	0	0	0	0	0	0	0	0	0	0
AC091932.4	0	0	0	0	0	0	0	0	0	0	0	0	0	0	0	0	0	0	0	0	0	0
NMT1	14.5193	15.0562	13.1627	13.2542	11.1142	16.1272	16.607	13.6923	17.8335	20.499	15.4433	18.1537	19.4847	14.2856	14.4612	17.074	17.5897	14.4727	15.0431	14.0167	13.7193	11.4318
CR559946.1	0	0	0	0	0.0584533	0.0679687	0	0	0	0	0	0	0	0	0.0527362	0.0299871	0.0783109	0	0.0482214	0.0270291	0.0906871	0
AC015722.2	0.0626948	0.151734	0.260885	0.28222	0.112663	0	0.136922	0.347721	0.315743	0.46148	0.102001	0.126459	0.250733	0	0.152466	0.231189	0	0.0957561	0.20912	0.104192	0.0873954	0
LINC01415	0.158769	0.485372	0.150679	0.284804	0.105114	0.0785734	0.145998	0.259537	0.19747	0.0894668	0.387464	0.160123	0.152773	0.308739	0.14225	0.300437	0.261529	0.174426	0.845466	0.319407	0.361103	0.350901
ACSL3	12.0191	14.0959	10.1921	10.7238	11.4937	14.5113	14.4949	11.5645	10.3937	8.96223	13.8333	12.9493	9.72367	8.77914	11.9438	12.7847	10.5164	10.0908	13.7877	9.66809	18.0381	14.6265
SYPL1P2	0.237585	0.115001	0.0329546	0.0611134	0.0426942	0.0496443	0	0.210833	0.0552242	0.0635928	0.0386538	0.0479223	0.0542952	0.0390135	0.231111	0.153318	0.285991	0.120957	0.0880521	0.0394841	0.397427	0.126689
SLIT2	5.1931	8.87533	4.51679	12.8229	5.05913	5.32898	9.11204	14.413	20.6734	6.31691	21.9817	29.5088	17.6066	13.536	10.2675	16.1199	18.8562	20.2583	16.5347	8.87719	17.9341	18.277
AC008549.1	0	0	0	0	0	0	0	0	0.0416257	0	0	0.0541827	0	0	0	0	0	0	0.039822	0.0223211	0	0
LEMD1-DT	0	0.00965978	0.00830432	0.00770007	0.0107586	0	0	0.0265642	0.0046387	0	0.0097405	0	0.013682	0	0.00970639	0.0110386	0	0.00609609	0	0	0	0
GHRHR	0	0.0727636	0	0	0	0.0588959	0.0246228	0	0.0174708	0.00754438	0.00917146	0.0568529	0.0257654	0.0185136	0.00913934	0.0623622	0.027143	0.0286998	0.0584983	0.042158	0.0628654	0.0300598
AL133343.2	0.0736563	0	0	0	0	0	0	0.0817032	0	0.0492878	0	0	0	0	0	0	0.0886633	0	0.0818941	0	0	0
CR382285.2	0	0	0	0	0	0	0	0	0	0	0	0	0	0	0	0	0	0	0	0	0	0
AC092175.1	0	0	0	0	0	0	0	0	0	0	0	0	0	0	0	0	0	0	0	0	0	0
RPS4XP9	0	0.0357288	0	0	0	0	0	0	0	0	0	0	0.0253029	0	0	0	0	0	0.0164138	0.0184006	0.061737	0
RN7SL552P	0	0	0	0	0.224918	0	0	0	0.0484879	0.0837535	0.101816	0	0	0	0	0	0.150663	0	0	0	0	0.0834268
AC109454.4	0.106456	0.386466	0.0738304	0.171146	0.239127	0.500497	0.0581235	0.767557	0.226825	0.0712357	0.303096	0.161045	0.486565	0.305916	0.302035	0.196279	1.21738	0.135495	0.591808	0.221147	0.296794	0.283831
CRYGEP	0	0	0	0	0	0	0	0	0	0.0437803	0	0	0	0	0	0	0	0	0	0	0	0
RNA5SP505	0	0	0	0	0	0	0	0	0	0	0	0	0	0	0	0	0	0	0	0	0	0
LINC00870	0	0	0.00816842	0.0454443	0.0105826	0	0.0257226	0.0261294	0.00912558	0.00788134	0.0191622	0.0118784	0.0403743	0.0193405	0	0.0108579	0	0.0299816	0.0174603	0.0146803	0	0
IL9RP2	0	0	0	0	0	0	0	0	0	0	0	0	0	0	0	0	0	0	0	0	0	0
SLC30A5	8.24799	10.6338	7.27355	9.47889	8.70414	9.81531	8.57618	9.46708	8.64413	8.081	8.8424	9.31221	8.19616	9.00312	9.15517	9.24171	8.82849	6.08741	10.1267	8.32264	10.3986	8.17289
HEIH	17.6488	15.4525	17.7219	23.546	18.3188	15.7518	17.6052	17.5821	20.2036	23.9136	14.3058	15.8802	20.5965	18.1474	19.2562	24.4438	21.0936	14.5957	19.5607	14.144	13.7585	9.92395
OR2G2	0	0	0	0	0	0	0	0	0	0	0	0	0	0	0.0293532	0	0	0	0	0	0	0
COX7B2	0	0	0	0.0275275	0	0	0	0	0	0	0	0	0	0	0	0	0	0	0	0	0	0
ADHFE1	3.56502	2.14773	0.836932	0.568697	1.19189	2.02112	1.31776	2.96332	1.41321	1.57805	1.70856	1.85811	1.96837	1.3236	2.53893	2.34389	3.99197	1.7212	3.51308	1.9328	2.02893	2.16136
LINC02729	0	0	0	0	0	0	0	0	0	0	0	0	0	0	0	0	0	0	0	0	0	0
AC005481.1	0.0299868	0.0161276	0.0277291	0.0385672	0	0.0208862	0.0218299	0.0332629	0.0271061	0.0267546	0.00813118	0.0201617	0.085661	0.00820682	0.0243081	0.0138222	0.0481285	0.0152667	0.0296361	0.0332233	0.0418011	0
RNU6-795P	0	0.270568	0	0	0	0	0.366234	0	0	0.224427	0	0	0.191615	0	0	0.618375	0.403719	0	0	0	0	0
ZNF736P9Y	0	0	0	0	0	0	0	0	0	0	0	0.025903	0	0	0	0	0	0	0	0	0	0
AC138028.5	0.123817	0	0	0	0	0	0	0	0.0239833	0.0828529	0.0503608	0	0	0	0	0.0285361	0	0	0.0688321	0	0	0
LINC00398	0.228774	0.0922797	0.0528874	0.0980782	0.102777	0.0796719	0.124908	0.084589	0.103398	0.153086	0.0620339	0.0769084	0.130704	0.062611	0.0927249	0.158177	0.0458974	0.0582358	0.0847866	0.158416	0.106302	0.0254148
IGHG1	632.302	37.214	205.587	34.1479	270.401	65.2497	4.58128	281.223	46.5945	592.787	10.8128	35.9447	196.76	97.6523	46.9858	33.0922	332.778	23.7006	72.9793	86.2629	15.4081	104.763
LINC01874	0	0	0	0	0	0	0	0	0	0	0	0	0	0	0	0	0	0	0	0	0	0
ZFPM2	0.964145	0.827989	0.687155	1.97718	1.02997	0.53847	0.766572	1.14833	1.8555	0.897881	1.04815	1.74758	1.93682	1.8714	1.03728	1.8903	1.19802	1.84807	1.06704	0.738391	1.61652	1.32676
RNU6-1086P	0	0	0	0	0	0	0.377221	0	0	0.23116	0	0	0	0	0	0.159232	0	0	0	0	0	0
AC026951.1	0	0	0	0	0	0	0	0	0	0	0	0	0	0	0	0	0	0	0	0	0	0
ZNF971P	0	0	0	0	0.0194478	0	0	0	0	0	0	0	0	0	0	0	0	0	0	0	0	0
PRSS40A	0	0	0	0	0	0	0	0	0.00327846	0	0	0	0	0	0	0	0	0	0	0.00351604	0.0117969	0
RETSAT	20.0369	20.416	24.5681	16.729	17.825	19.9967	17.453	20.4845	16.6506	20.9054	19.9972	17.398	25.9553	22.3078	18.4728	21.1315	20.8071	19.4491	17.9527	20.0684	19.2139	17.3973
ZC2HC1A	3.76762	6.8988	3.55846	5.14854	5.501	4.45424	3.62695	4.15174	4.37873	2.94133	5.55843	5.7913	3.20992	4.15164	5.18399	5.50703	5.43036	2.54491	10.35	4.5862	7.49792	4.6316
LAMA5-AS1	0.327827	0.0330587	0.0568398	0.13176	0.147277	0.0856261	0.0447475	0.227277	0.0476251	0	0.100005	0.041328	0.0702359	0	0.132873	0.169998	0.147982	0.104313	0.121497	0	0.114246	0.136571
AC008694.2	0	0	0	0	0	0.117946	1.4793	0	0	0.0755424	0	0	0	0	0	0	0	0	0.0418391	0.093807	0	0.150495
AC100774.1	0	0.0173852	0	0	0.0193629	0	0	0	0.00834851	0	0.0175305	0	0	0	0.0524072	0.0397334	0.0518816	0	0.00798676	0	0.0600809	0
ZSWIM7	7.55963	6.29464	6.62847	10.912	8.80581	7.65831	8.35813	6.42391	5.37085	5.99805	6.3692	5.84062	5.1828	8.26832	8.71056	6.83843	7.79987	4.85899	7.66465	7.96425	5.87117	5.18283
AC092639.1	0	0	0	0	0	0	0	0	0	0	0	0	0	0	0	0	0	0	0	0	0	0
KIF9	1.12197	2.17708	2.41627	1.35187	2.117	1.41281	0.876959	0.890831	1.31539	0.908833	0.807013	1.01838	0.948017	1.42056	1.06746	1.05066	1.49983	0.781654	3.67451	1.35428	1.16066	1.76728
GNG13	0.140426	0.0566432	0	0	0	0	0	0.0389419	0.0544011	0.187935	0	0	0.120343	0.0576479	0	0.0647283	0.0422592	0.0178732	0.156131	0.0291717	0	0.140401
THAP11	11.406	12.8532	11.2877	18.8836	14.0805	14.9043	14.5964	17.5462	13.9714	17.0253	10.7274	12.591	15.7498	12.9605	11.8688	13.8819	15.5789	11.1646	15.2676	20.456	9.84054	13.5606
LINC01065	0	0	0	0	0	0	0	0	0	0	0	0	0	0	0	0.0275965	0	0	0	0	0	0
MIR4632	0	0.45686	0	0	0	0	0	0	0	0	0	0	0	0	0	0	0	0	0	0	0	0
AL022578.1	0	0	0	0	0	0	0	0	0	0	0	0	0	0	0	0	0	0	0	0	0	0
USP3	5.49496	4.85293	4.98045	3.68528	4.53347	6.10355	4.42132	5.95709	3.7559	5.09123	4.87177	4.67578	4.68241	4.76001	6.16035	4.6945	5.24876	3.35027	4.71777	4.24991	5.08591	5.21373
ARL4C	18.2839	11.3613	9.51036	7.47318	10.2483	12.0874	13.4138	17.2163	9.5276	16.4686	15.6718	16.8511	13.8297	11.1246	12.7349	16.8874	13.8023	10.0711	12.2923	8.21163	17.3996	16.6626
AC103792.1	0	0	0	0.0483454	0	0	0	0	0.0873732	0	0.0305782	0	0	0.0617253	0	0	0	0	0	0	0	0
PSMB10	17.4309	13.3402	13.1103	30.1511	20.3686	15.6208	20.3573	11.6218	17.7882	27.3824	16.515	12.7475	18.8416	14.189	12.664	16.1208	19.2543	17.9289	17.8258	24.5301	15.9303	10.9724
MYLPF	0.246969	0.124524	0.0856407	0.277932	0.0832136	0.0645065	0.168553	0.102731	0.0956759	0.351181	0.17579	0	0.158737	0.101386	0.0750749	0.184988	0.0743218	0.110018	0.125854	0.16674	0.0430338	0.0205771
RNU6-658P	0	0.26291	0.452037	0	0	0.340485	0	0	0	0	0.265107	0	0.186191	0	0.792536	0.600874	0	0	0.603904	0.135401	0.454291	0
AC104590.1	0.0894017	0.288493	0.21081	0.126481	0.14459	0.205489	0.0780997	0.079335	0.103903	0.0957183	0.0145452	0.0540986	0.0510774	0.0440416	0.10146	0.0659344	0.172187	0.0273093	0.596403	0.170863	0.0249249	0.119181
LRRC74A	0.0599476	0.0362713	0.0727574	0.0192752	0.0269316	0.0939472	0.130923	0.0997453	0.0290296	0.0300859	0.0975318	0.0453442	0.0256872	0.0369147	0.109339	0.0483567	0.0902019	0.00763003	0.0499891	0.07472	0.125349	0.059937
PGM2	6.63104	5.13881	5.05808	8.73834	6.64516	5.79762	5.20411	6.8589	5.66523	5.42951	6.61565	6.07622	6.29281	8.26993	4.98972	5.46821	4.68146	4.86212	5.20199	5.67666	7.96948	7.37273
AC007656.2	0	0	0	0	0	0.0629867	0	0	0	0	0	0	0	0	0	0.0277891	0	0	0.0223434	0	0	0.0401847
AL161912.3	0	0	0	0	0	0	0	0	0	0	0	0	0	0	0	0	0	0	0	0	0	0
AC026765.1	0	0	0	0	0	0	0	0	0	0	0	0	0	0	0	0	0	0	0	0	0	0
CD79A	32.7291	0.445005	3.34742	2.55698	6.36055	1.70492	0.47686	10.7843	1.54929	148.662	1.88838	1.41398	2.70504	2.52868	0.987462	1.33488	6.64001	1.07653	3.95242	4.41174	4.86995	3.75337
RAD1P1	0	0	0	0	0	0	0	0	0	0	0	0	0	0	0.0344439	0	0	0	0	0	0	0
MT1G	2.80964	14.4916	2.45969	4.05789	0.786313	2.16548	7.19235	4.44498	1.62376	1.66435	2.24811	1.39358	1.34207	1.58832	2.24023	0.806773	0.665329	1.78217	1.39977	5.93235	10.9151	35.7975
AC026202.1	0	0	0	0	0	0	0	0	0	0	0	0	0	0	0	0	0	0	0	0	0	0
AP000907.3	0	0	0	0	0	0	0	0	0	0	0	0	0	0	0.118156	0	0.350912	0	0.10804	0	0	0
FAM107A	24.852	77.2733	14.0299	22.724	5.62908	21.0267	22.0406	27.7399	30.3065	15.874	49.8652	57.0618	10.3299	31.0439	15.3461	46.1386	30.8298	99.6862	42.4963	58.3189	121.55	135.77
MIR1197	0	0	0	0	0	0	0	0	0	0	0	0	0	0	0	0	0	0	0	0	0	0
EIF4BP6	1.90866	1.34159	1.59895	1.02081	1.08669	1.57949	2.33184	1.5512	1.65453	2.41529	1.42966	1.44847	2.37527	2.24978	1.19487	1.90764	1.29663	1.76065	1.57583	1.48393	1.31715	1.34779
AF181450.1	0	0	0	0	0	0	0	0	0.0652813	0	0	0.169949	0.0481373	0.0691775	0.0682998	0.116511	0	0	0.0624526	0	0	0
AL365209.1	0.00533675	0.00861068	0.0185061	0.0137276	0.0191804	0	0	0.00591979	0.00206746	0.00714228	0	0.0107646	0.00609804	0.00438171	0.00432611	0.0270593	0.0449686	0.0380382	0.015823	0.00665185	0.0148787	0.00355721
IGKV2OR2-10	0.111077	0	0	0	0	0	0	0	0	0	0	0	0	0	0	0	0	0	0	0.0922988	0	0
AL035419.1	0	0.0494122	0	0	0	0	0	0	0	0	0	0	0	0	0	0	0	0	0	0	0	0
KPNA4P1	0.0240563	0.038814	0.100103	0.108289	0.0216147	0.175933	0.0525378	0.0533688	0.139791	0.0965848	0.176123	0.121307	0.0412318	0.0987562	0.156005	0.15524	0.144788	0.0979789	0.151565	0.1899	0.0670681	0.112243
NSUN5P1	2.47158	0.82646	0.606154	0.594296	0.482767	0.920622	0.56325	1.65291	0.70771	0.723872	0.716812	0.946489	0.683526	0.72348	1.9803	1.08312	2.99239	0.63098	1.64615	0.449445	0.878811	0.940706
ANKRD26	1.1006	1.15461	0.760283	0.335696	0.422135	0.899899	0.684043	1.05195	0.852743	0.707364	1.02624	0.947655	0.753066	0.792915	0.909804	1.05072	1.06825	0.566972	1.97821	0.379551	1.29771	0.910478
AC026410.4	0	0	0	0	0	0	0	0	0	0	0	0	0	0	0	0	0	0	0	0	0	0
TNS4	0.342098	1.31092	0.474513	0.105413	0.300973	0.707382	0.171217	0.245076	0.59638	0.462606	0.243502	0.208447	0.183234	0.239916	0.43908	0.440211	0.403219	0.112483	1.89123	0.532999	0.0695449	0.698328
ZNF28	1.38202	2.24851	1.96909	2.26461	2.6082	2.01179	2.00166	1.66771	2.3096	1.79542	2.19204	2.06448	2.17053	1.94656	1.89842	2.23894	2.42928	1.04216	2.52455	2.14062	1.97488	1.17943
AC106872.6	0	0	0	0	0	0.115678	0.483617	0.122817	0.0428932	0.148179	0	0	0.0632574	0	0	0.0510358	0.133279	0	0.0820691	0.230007	0	0
OR5E1P	0.0745303	0.300631	0.0258446	0	0.0334829	0.155734	0.0813854	0.124009	0.0577461	0.074809	0.0303143	0.0751661	0.0638715	0.0917889	0.120832	0.0515313	0.179431	0.0379444	0.193354	0.0464481	0.207788	0.0496781
TPT1P13	0	0.0558486	0	0	0.0622018	0	0	0	0.026819	0	0	0	0	0.0568392	0	0	0	0.0352449	0.0513137	0	0.0965028	0
TPH2	0.00498554	0.004022	0.00691528	0	0.00447953	0	0	0.00553021	0.0019314	0	0	0.00502807	0	0	0	0.00919218	0	0	0.00184771	0.00207136	0.00694976	0.00332311
C1orf195	0.308988	0.249271	0.0428586	0	0.0555254	0.129128	0	0.0685489	0.0478807	0.124057	0	0.0623247	0.0353064	0	0.250473	0.0284851	0.0743883	0	0.091612	0	0.0861447	0
ZNF778	1.16753	1.08033	1.03712	0.327122	0.382718	1.25502	0.856637	1.18631	1.00195	0.908398	1.03701	1.01369	1.0312	0.800086	1.07809	0.91389	1.35376	0.510159	1.00055	0.616215	0.734732	0.876259
AC013549.3	0	0.113981	0	0	0	0	0	0.156723	0.0273674	0	0	0	0	0	0.0572657	0.0325627	0	0	0	0	0	0
TRAJ52	0	0	0	0	0	0	0	0	0	0	0	0	0.572067	0	0	0	0	0.254887	0	0	0	0
LINC01145	0.564719	0.423365	0.352091	0.330139	0.199886	0.375455	0.442251	0.480883	0.293906	0.480947	0.361939	0.454478	0.469291	0.416824	0.656608	0.439096	0.679776	0.331067	0.490463	0.367344	0.341919	0.31938
LINC01276	0	0	0.023982	0	0.0310697	0	0.0755198	0.0383572	0	0.0231391	0.0281295	0	0	0	0.0840929	0.0318782	0	0	0.0384468	0	0	0.0230489
AC020911.2	0.0430197	0.451171	0.119342	0.0276646	0.0773068	0.0449457	0	0	0.0333317	0.057574	0.0349955	0.0433867	0.0245782	0	0	0.118978	0.103569	0.0219019	0.749353	0.214483	0	0.143374
RNU6-946P	0	0	0	0	0	0	0	0	0.125072	0	0	0	0	0	0	0	0	0	0	0	0	0
NPDC1	21.1409	14.5299	15.3797	29.3247	12.293	6.44819	26.5447	12.8103	36.9356	19.6194	15.4111	18.7372	20.9045	18.0001	12.3287	31.9394	19.7204	23.4796	29.9651	21.5523	16.7495	13.1071
MIR548S	0	0	0	0	0	0.440139	0	0	0.326406	0	0	0	0	0	0	0	0	0	0	0	0	0.280803
ZBTB45P1	0.0237258	0.0765617	0.0164547	0	0	0	0	0.0526357	0.0183828	0.0476291	0.0386008	0	0	0	0.0192328	0.0109362	0	0.0120791	0.00879312	0.00985746	0.0661468	0
AC103702.2	0.0216446	0	0.0150113	0.041757	0.116687	0.0452273	0.0236354	0	0	0.0579348	0.0176074	0.0654878	0.111295	0	0.105274	0.0199538	0.0781637	0.0220391	0.0160436	0	0	0.0144272
H3P25	0.190855	0.153969	0.132365	0	0	0.0997	0.104205	0.211706	0.0739374	0.191569	0.077628	0	0	0.1567	0.0773561	0.13196	0.344611	0.0971669	0.1061	0	0.133025	0.127214
AP003400.5	0	0	0	0	0	0	0	0	0	0	0	0	0	0	0	0	0	0	0	0	0	0
AP003419.1	0	0	0	0	0	0	0	0	0	0	0	0.0490007	0.0277585	0	0	0	0	0.0247359	0	0	0	0
AC090186.1	0.422751	0.292327	0.0837692	0.0388369	0.217054	0.126194	0.131896	0.267964	0.233963	0.16165	0.393026	0.426357	0.241528	0.198341	0.244781	0.334052	0.508884	0.0922406	0.290972	0.0752752	0.673495	0.0805098
CASC2	0.27892	1.0834	0.771374	0.186008	0.445531	0.63678	0.293294	0.324671	0.474903	0.297245	0.327737	0.375066	0.310839	0.310995	0.228892	0.46506	0.497405	0.23667	2.16825	0.40631	0.508813	0.617418
NAP1L4P1	0.328429	0.45765	0.20707	0.0384005	0.187788	0.249552	0.0978102	0.198715	0.0925336	0.0998962	0.145729	0.180671	0.0852908	0.0735422	0.363046	0.233962	0.215643	0.152007	0.34303	0.0496196	0.707548	0.696546
RAB23	1.38151	2.34217	1.45907	3.20639	2.06672	1.51663	2.07525	2.16253	3.0509	1.6565	2.94362	3.91113	4.07066	3.05738	1.154	2.66032	2.16948	1.96723	2.63281	1.92299	3.49968	1.86974
AC007952.2	0	0.0269956	0.0309435	0.0573838	0	0	0.0852615	0	0.0129635	0.119424	0.00907373	0.0112494	0.00637272	0.00915815	0.0271259	0.0257074	0.0402807	0.028394	0.0372054	0.0139029	0	0.0148697
LINC01271	0.107473	0.024772	0.031944	0.0197464	0.013795	0.0481219	0	0.102184	0.0237914	0.0616426	0.0124895	0	0.0438584	0.037817	0.0746745	0.0424618	0.0184814	0.00781654	0.102422	0.0382732	0.107011	0.0307011
LINC00364	0	0	0	0	0	0	0	0	0	0	0	0	0	0.0464203	0	0	0	0	0	0	0	0
Metazoa_SRP	0.854465	0	0.169314	0.156994	0	0	0.133294	0.135402	0.0945771	0.0816819	0	0	0.0697396	0.200444	0.692652	0.562656	0	0.248583	0.271437	0.202862	0.170159	0
Y_RNA	0	0	0	0	0	0	0	0	0	0	0	0	0	0	0	0	0	0	0	0	0	0
CD5L	1.19557	1.16875	3.10205	2.11655	1.33962	2.36593	0.261106	0.499268	0.648427	0.451778	1.3387	2.39734	0.787523	1.50129	1.66467	1.11514	1.45608	0.38669	0.239791	0.970077	0.921531	1.23754
CHD4	32.1691	31.2616	26.2948	13.9578	12.8034	26.2018	26.785	31.6179	31.0609	30.6409	30.1655	27.6096	32.9	21.9874	27.2161	29.8373	28.7476	26.3691	30.9809	14.4293	31.4353	33.6638
TPPP	11.513	23.3471	6.33363	3.95084	2.82966	14.0602	6.56473	11.3073	8.08249	3.87697	7.18633	20.6653	8.40317	5.15259	14.8989	13.8369	16.5517	10.9022	13.5001	3.26517	11.2511	14.0938
SETP9	0	0	0	0	0	0.0433791	0	0	0	0.0555672	0.101327	0.0418744	0.0237215	0	0.0336574	0	0	0	0.0307759	0.0172506	0	0
AC087294.1	0.159193	0.183466	0.0157722	0.0292491	0.0204336	0.16632	0.0248335	0.0504527	0.0264305	0.106525	0.0739996	0.0229358	0.0259859	0.037344	0.221221	0.0733786	0.0821259	0.0231563	0.0758558	0.0850377	0.126807	0.0454756
MTCYBP36	0	0	0	0	0	0	0	0	0	0	0	0	0	0	0	0	0	0	0	0	0	0
AC104365.3	0	0	0	0	0	0	0	0	0	0	0	0	0	0	0	0	0	0	0	0	0	0
GPX5	0.0172552	0	0	0	0	0	0.0188422	0	0.00668465	0	0	0.0348047	0.00985829	0.0141672	0	0.00795363	0	0.00878482	0	0	0	0
TCF25	18.6161	13.7837	12.8203	11.0143	9.16404	13.1224	12.6759	14.2117	14.1436	16.007	12.9804	13.213	15.33	10.8525	13.714	13.4973	17.3319	12.9457	16.6917	13.3735	12.8062	11.0993
BARHL1	0.0147564	0	0	0	0	0	0	0	0.00571665	0.0098744	0.012004	0	0	0	0.011962	0.0204056	0	0	0.00546893	0	0	0
AC017104.1	1.36276	1.44839	0.825103	0.403398	0.174921	1.89836	1.41724	2.03951	0.569832	1.46194	0.686257	0.981701	0.432543	1.29648	1.33264	1.38592	1.38003	1.35456	1.41095	0.898714	1.05537	1.83111
PARP3	10.5003	9.37515	9.48337	8.01186	6.689	8.2956	8.82502	10.4565	9.89531	9.64744	9.08879	10.0782	10.0704	7.50723	10.3385	8.57066	12.4408	10.2472	10.0831	7.55367	7.48308	8.35157
SNX19P4	0.0608183	0.147193	0.0843591	0	0.0546456	0	0	0.0674627	0.0706831	0.0406971	0	0	0	0	0.147903	0.0560675	0.0732096	0.0619268	0.0901604	0.0505369	0	0.0810768
AC103808.5	0	0	0	0	0	0	0	0	0	0	0	0	0	0	0	0.0344657	0	0	0.0277116	0	0	0
AC022182.2	0.442367	0.0648858	0.111562	0.206889	0.144534	0.210078	0.21957	0.267652	0.23369	1.42625	0.16357	0.202791	0.321663	0.330184	0.0977983	0.203905	0.290452	0.163792	0.149043	0.116958	0.0560592	0.241248
RPSAP47	0.272313	0.125534	0.0539594	0.250166	0.349535	0.162574	0.212399	0	0.0753528	0.312378	0.0316457	0.117701	0.222256	0.22358	0.0315348	0.143452	0.0468278	0.277276	0.17301	0.468718	0.0542285	0.10372
DEFB131A	0	0	0	0	0	0	0	0	0	0	0	0	0	0	0	0	0	0	0	0	0	0
VPS37A	4.67964	6.40432	3.89882	6.04814	4.67593	4.71359	5.57158	4.81809	4.40697	3.99009	5.01218	4.84281	4.05839	4.61982	4.51167	5.15437	3.83712	3.73313	4.62931	5.05637	6.41686	4.69069
TIMM10	13.9602	14.4543	16.3112	27.99	29.9601	15.2819	15.3413	11.2441	14.5711	26.0018	11.4648	12.5099	13.7417	17.8864	14.7763	11.7426	14.4497	9.80085	16.642	21.4641	11.0316	11.913
Y_RNA	0	0	0	0	0	0	0	0	0	0	0	0	0	0	0	0	0	0	0	0	0	0
ZNF663P	0.0570046	0.174753	0.0869762	0.00733159	0.0717065	0.0952908	0.0248991	0	0.0397505	0.0228871	0.074195	0.0114982	0.0195409	0.00936065	0.0924189	0.063062	0.0548951	0.0116087	0.354928	0.0189472	0.0158927	0.0531949
AC139769.1	1.74189	3.50654	1.65967	0.753751	1.05315	2.5002	1.93766	3.0879	1.81	1.14382	2.58236	2.69259	1.46953	2.60638	2.57331	2.88148	2.42992	1.54986	2.75121	1.82619	3.69898	1.93148
Y_RNA	0	0	0	0	0	0	0	0	0	0	0	0	0	0	0	0	0	0	0	0	0	0
VMA21	7.23487	7.57669	7.02467	10.5921	10.972	8.34291	8.86754	7.29775	8.01545	7.87726	6.83145	8.35357	6.76033	8.77697	7.56391	8.58336	8.1636	5.66619	9.12909	8.11874	9.23699	5.58857
LINC00333	0	0	0	0	0	0.0588767	0	0	0	0	0	0	0	0	0	0	0	0	0	0.0234135	0	0
RIMS2	0.00557309	0.02248	0.0154605	0.0125436	0.0100149	0.0087339	0.00608569	0.00309098	0.00647705	0.0130525	0.00906715	0	0.0127362	0.00228787	0.00451769	0.0115599	0	0.00709333	0.0237528	0.0162083	0.0310752	0.00742948
KLF4P1	0	0	0	0	0	0	0	0	0	0.0390143	0	0	0.0166551	0	0	0	0	0	0	0	0	0
TRIM58	0.396328	1.63322	0.482874	0.805929	0.0577464	0.973628	0.748594	0.439627	0.456463	0.2222	1.08049	0.604965	0.587499	0.738752	0.868308	1.99472	0.412607	0.419912	0.559749	0.315977	1.50811	0.763957
DEFB130A	0	0	0	0	0	0	0	0	0	0	0	0	0	0	0	0	0	0	0	0	0	0
ENAM	0.23835	0.123917	0.466523	0.211179	0.1047	0.132811	0.179299	0.141008	0.0984925	0.311899	0.176657	0.235041	0.21788	0.400088	0.210387	0.104982	0.12114	0.14292	0.125633	0.0550156	0.0959849	0.0847316
EPHA8	0	0	0.00447144	0	0	0	0	0	0	0.00431429	0.00524475	0	0	0	0	0.00594369	0.00776093	0	0.00477894	0	0	0.00429746
AC016598.1	0	0	0.0427821	0	0.110852	0	0	0.0684265	0	0	0	0	0	0.0506478	0	0	0	0	0	0.0256294	0	0
ADORA2BP1	0.0410271	0.16549	0.0569073	0.0527665	0.036863	0.0428639	0	0	0.0794695	0.0274536	0.166873	0.165508	0.0468796	0.06737	0.0665153	0.113467	0.0493861	0.146212	0.076026	0.0340914	0.343146	0.246119
EPB41L3	4.36871	7.64123	4.87126	3.53595	2.29822	6.66282	4.03713	5.0862	3.932	3.91672	4.96822	6.90333	6.28291	4.91652	6.90978	4.76957	4.6959	5.9359	3.84653	3.78534	7.818	5.60845
AC010307.1	0	0	0	0	0	0	0	0	0	0	0	0	0	0	0	0	0	0	0	0	0	0
MIR4747	0.639719	0	0	0	0	0	0	0	0	0	0	0	0	0	0	0	0	0	0	0	0	0
ADORA2B	1.57083	3.48492	2.97714	3.1698	2.55512	2.0656	2.72084	1.69738	2.43417	1.5314	2.5777	2.00761	0.905193	1.91235	2.9419	1.86634	1.59747	1.48916	3.6988	2.97064	1.0571	3.21332
AC254562.3	1.04018	0.309159	0.683429	0.176028	0.442707	0.228789	0.836941	0.42509	0.911972	0.65941	0.267208	0.165639	0.563001	0.179796	0.576922	0.504696	1.31801	0.362336	0.669559	1.16003	0.381576	0.218946
MTND4LP20	0	0	0	0	0	0	0	0	0	0	0	0	0	0	0	0	0	0	0	0	0	0
AC121251.1	0.138734	0	0.0962168	0.0892157	0.623267	0	0.151495	0	0	0.464176	0	0.139918	0.158524	0.227814	0.337385	0	0.334001	0	0.514168	0	0	0
MIR6839	0	0	0	0	0	0	0	0	0	0	0	0	0	0	0	0	0	0	0	0	0	0
OR4F15	0	0	0	0	0	0	0	0	0	0	0	0	0	0	0	0	0	0	0	0	0	0
AL138688.2	0.022832	0.0736774	0	0	0.0205147	0.0715626	0	0.0253264	0.0353805	0.0305565	0.0185733	0.0460535	0.0130445	0.0749842	0.0185082	0.0526211	0.0549677	0.0116241	0.0423092	0.0094861	0.0318274	0.0760932
MIR1269A	0	0	0	0	0	0	0	0	0	0	0	0	0	0	0	0	0	0	0	0	0	0
SNORD82	0	0.398121	0	0	0	0	0	0	0	0	0	0	0	0	0	0	0	0	0	0	0	0
MIR646	1.10249	0	0	0	0	0	0	1.22294	0.142369	0	0.298951	0.370633	0	0.301732	0	0	0	0	0	0	0	0.244955
RAC2	32.7712	18.7881	27.951	36.6648	23.7448	25.244	45.3351	25.667	28.9746	122.555	42.6071	32.0463	41.5148	36.8873	21.1681	33.3116	31.0888	42.2454	18.0766	59.2238	22.9744	30.1736
DAZ3	0	0	0	0	0	0	0	0	0	0	0	0	0	0	0	0	0	0	0	0	0	0
IDI1	29.5108	31.6189	21.2745	39.9605	36.8503	35.297	32.9609	43.102	17.145	24.417	36.6281	23.7732	12.5985	35.2381	33.7533	26.2295	28.9656	22.0465	23.1192	41.6577	36.7233	27.5745
AC068234.1	0	0	0	0	0	0	0	0	0	0	0	0	0	0	0	0	0	0	0	0	0	0
LINC02050	0	0	0	0	0	0.0506902	0.0529805	0	0	0	0	0	0	0.0398354	0	0	0	0	0.0359629	0	0	0
ARL2BPP10	0	0	0	0	0	0	0	0	0	0	0	0	0	0	0	0	0	0	0	0	0	0
SCFD2	4.05644	3.58746	3.64823	4.32437	4.16123	4.28337	4.15713	2.95963	4.75641	5.25462	4.64091	3.74101	4.75902	5.20949	3.74545	3.63958	3.62954	3.95919	3.8348	3.92496	4.11244	3.39061
TMED10P2	0.903132	1.86701	0.078294	3.04908	1.06505	0.471783	1.84912	1.25225	1.04962	0.64211	1.74485	2.61865	0.515982	0.4171	1.28118	1.35295	1.83455	1.03454	1.65265	1.92304	2.5179	1.5802
LYPD8	0	0.012458	0.0214197	0.0198612	0	0	0.0168628	0.0171296	0.0119648	0.0206669	0.0125621	0	0.00882266	0.0380368	0	0	0.0371775	0	0.00572319	0.0128319	0.0430531	0
MBL3P	0.590051	0.21637	0.111605	0.0344949	0	0.392298	0.410023	3.68908	0	0.143577	0.0872713	0.0540986	0.0612929	0.0880832	0.521794	0.0741762	0.32285	0.355021	0.0795203	0.468015	0	0.286035
CYP21A2	0.0356254	0.124541	0.0823581	0.0534558	0.0426795	0.0992544	0.0129674	0.05269	0.0230022	0.0635709	0.0193203	0	0.0203537	0.0195	0.0866368	0.0273688	0.0428839	0.0120916	0.0836207	0.0493381	0.0331075	0.0554076
AC090692.1	0	0	0	0	0	0	0	0	0	0	0	0	0	0	0	0	0	0	0	0	0	0
Y_RNA	0	0	0	0	0	0	0	0	0	0	0	0.341564	0	0	0	0.156109	0	0	0	0	0	0
AC099336.2	4.89611	5.70536	7.92311	17.8417	25.5397	9.52017	11.7325	8.74997	17.2289	20.9318	3.31906	5.6237	11.9661	13.3997	7.49685	7.08393	9.00421	15.1638	9.57688	26.5577	3.79172	3.80742
UBE2Q2L	0.138456	0	0.048012	0.0445185	0	0.216982	0	0.153582	0	0.0463246	0.0563153	0.0698186	0	0	0	0	0	0.0352449	0.153941	0.0287625	0	0.276863
AC087749.1	0.0542305	0.174998	0	0.034874	0	0.0566584	0	0.0601551	0.0210089	0.0362888	0.0441151	0	0	0	0.0439606	0.0249971	0.0652795	0	0.180887	0	0.0755963	0.108442
AL356215.1	0.284554	0.206603	0.0986737	0.0182988	0.0767018	0.089188	0.248581	0.126256	0.0771653	0.0952058	0.20833	0.200887	0.0487717	0.233631	0.115333	0.262326	0.171265	0.231792	0.137097	0.118225	0.237998	0.606941
GPR37	0.274437	0.359772	0.682021	0.338258	0.349326	0.573448	0.374599	0.240999	0.305662	0.512668	0.158134	0.530492	0.601039	0.197159	0.723015	0.627228	0.0963527	0.261974	0.411079	0.133025	0.223161	0.449693
NPIPB1P	0	0.0491941	0.0211456	0	0.0273951	0	0.033294	0.0676413	0.0236234	0.0204024	0.0248026	0.0614995	0	0	0.0247157	0.014054	0	0.0310454	0.0451996	0.0126677	0	0.0203229
HORMAD2-AS1	1.03226	0.232399	0.0499471	0.648379	0.452962	0.57686	0.576711	0.159773	0.269699	0.514045	0.234341	0.169476	0.26059	0.748982	0.35028	0.154916	0.173383	0.109996	0.186837	0.618383	0.0334641	0.304024
TRPM5	0.00871903	0.0281358	0.0181408	0.0168208	0.00783409	0.0455469	0	0.0483579	0.027022	0.0525098	0.049649	0.00879341	0.0149442	0	0.0212036	0.0361707	0.0104955	0.0177559	0.0549337	0.0108676	0.0243084	0.0813633
AC124067.4	0.0290415	0.0937149	0.100706	0.056027	0.0391408	0.0758541	0.0158563	0.0644284	0.106881	0.0583001	0.0118123	0.0878676	0.0497763	0.0357664	0.0470835	0.0334661	0.157313	0.0443561	0.468197	0.0844618	0.0607249	0.0580726
VN1R85P	0	0.0654189	0.112479	0.156442	0.145721	0	0	0.0899503	0.251318	0.0542628	0.131931	0.163566	0.0926587	0.0665793	0.131469	0.0373783	0.195226	0	0.120214	0.0673825	0.11304	0
LECT2	0	0	0	0	0	0.0165937	0	0	0	0	0	0	0	0	0	0	0	0	0	0	0	0
GRXCR2	0	0	0	0	0.0415511	0	0	0	0.0179152	0	0	0	0	0	0	0	0	0.0235438	0	0.038427	0	0
AC004231.1	0.0847725	0.102583	0.117585	0.0545146	0	0	0	0	0.0492613	0.0850895	0	0.0854957	0	0	0	0	0.0510222	0.0215794	0.392723	0.0176104	0.0590857	0.11301
LINC02230	0	0	0	0	0	0	0	0	0	0	0	0	0	0	0	0	0	0	0	0	0	0
RPS27AP17	0	0	0	0	0	0	0	0	0.205887	0.0508043	0	0	0	0	0	0	0	0.11596	0.0562759	0.0315439	0	0.0506062
MIR7152	0	1.54825	0.443666	0	0	0.668359	0.698558	2.12882	0.495654	0.428074	0	0	0.365487	1.05047	1.55572	0.294873	2.31017	0	0.948354	0	0	3.41123
AL354941.1	0	0	0	0	0	0.0777832	0	0	0	0	0	0	0	0	0	0	0	0	0.0551844	0	0	0
AP000785.1	0	0.0454624	0.0390832	0	0	0	0.0615369	0.0625103	0.0218314	0.0754192	0	0.0568344	0.0643925	0.0462688	0	0.0779274	0.203506	0.0286904	0.0417709	0.046827	0.0785561	0
AL356361.2	0	0	0	0	0	0	0	0	0	0	0	0	0	0	0	0	0	0.0397003	0.0578003	0.0323983	0	0
AC005021.1	0.973093	0.0785027	0.404924	0.0625766	0.0874329	0	0.318779	0.431761	0.263884	0.0651154	0.0791587	0	0.277976	0.239685	1.10434	0.358832	0.351406	0.0990829	0.360642	0.080859	0.406943	0.194584
MAD1L1	4.26674	3.36503	3.74778	2.83291	1.89752	3.62911	4.39831	3.47148	3.38731	5.79338	3.85179	3.35866	4.19567	3.05596	3.27282	3.72862	3.99151	5.29562	3.27949	4.52807	3.08378	3.39495
APBA3	2.67355	1.52484	1.354	2.74285	1.162	1.76689	2.49851	1.9587	2.36533	3.32843	1.69943	1.71188	2.39422	1.52126	2.10677	2.19818	2.46984	2.10186	2.23979	1.97359	1.49076	1.67845
RASA3	6.58549	5.15476	3.77754	5.96061	2.86731	3.31892	4.91821	4.87533	7.27154	8.37669	6.89111	6.18816	8.91303	4.92463	4.53291	8.96284	5.9367	6.35104	7.77091	4.0921	5.63138	4.47173
AC127496.5	0.628087	0.476894	0.614964	0.974121	0.431554	0.463205	0.201723	0.45081	0.386451	0.543905	0.510934	0.484399	0.358842	0.394349	0.479194	0.153271	0.266843	0.300958	0.356013	0.414456	0.257513	0.369398
RPL12P39	0	0	0	0	0	0	0	0.0772557	0	0	0	0	0	0	0	0.0321031	0	0	0	0	0	0
AP001340.1	0	0	0	0	0	0	0	0	0	0	0	0	0	0	0	0	0	0	0	0	0	0
AL512604.2	0	0.0424178	0	0	0	0	0	0	0.0101847	0.0175921	0	0	0.01502	0	0	0.0121181	0.0949385	0	0	0	0	0
RPH3AL	5.12534	6.56053	5.67945	2.5269	3.02405	4.70033	4.58934	5.89375	3.78359	4.61862	3.48371	4.09505	5.98987	5.31627	4.87027	4.06348	6.63574	5.38112	3.88558	5.16746	2.83404	5.76594
DIAPH3-AS2	0	0	0	0	0	0	0	0	0	0	0	0	0	0	0	0	0	0	0	0	0	0
Metazoa_SRP	0	0	0	0	0	0.237443	0	0	0	0	0	0	0	0	0	0	0	0	0.0842288	0	0	0
SNORA70H	0	0	0	0	0	0	0	0	0	0	0	0	0	0	0	0	0	0	0	0	0	0
FZD7	5.46952	3.84916	3.43942	7.63325	5.47741	4.26475	7.28245	5.70959	9.95637	5.03771	6.08778	8.08016	7.52322	5.62993	6.81388	5.45902	6.99337	6.37132	4.1935	5.03954	4.41742	6.53362
AC005229.1	0	0	0	0	0	0	0	0	0	0.113037	0	0	0	0.0693467	0	0.0389319	0	0.129002	0	0	0	0
AC136469.2	0.0336039	0.0542188	0	0	0	0	0.0366947	0	0	0	0	0.0338905	0.0383975	0	0	0	0	0	0	0.0139615	0	0.0671959
SNED1	3.48701	2.64906	2.12576	1.03621	0.842648	2.5332	1.93995	4.53048	3.45102	2.31636	2.65466	2.8862	3.20468	2.41852	3.43032	2.54335	3.71103	2.81561	3.22707	2.05277	2.44105	3.43557
ZNF788P	0.464687	0.408618	0.518864	0.932336	0.822521	0.432087	0.476982	0.371127	1.07112	0.718293	1.03197	0.571754	0.878762	0.831731	0.395522	0.668284	0.682423	0.492082	0.725043	0.658352	0.537645	0.17655
LINC02238	0	0	0	0	0	0	0	0	0	0	0	0	0	0	0	0	0	0	0	0	0	0
AC017076.1	0.239064	0.0964307	0	0	0	0.124884	0.0652632	0	0.185227	0	0.145855	0.120552	0	0.0490706	0.290688	0.110195	0.143886	0.121711	0.0443003	0.0496625	0	0
CARMIL1	6.63121	8.61148	6.02059	2.6133	3.68817	6.32309	7.07325	9.53849	5.658	6.64228	8.69595	9.99032	6.81592	7.18221	6.2478	7.77615	8.0563	5.97198	6.45362	4.64363	8.27227	7.58646
EIF4G2	107.382	125.033	124.224	118.815	92.9618	114.371	109.715	119.556	113.112	96.1897	116.308	126.759	113.894	118.567	102.577	102.589	97.0896	93.1828	102.026	81.0073	128.702	131.403
HINT3	18.3356	18.8705	15.572	13.9764	17.533	20.899	21.7523	24.1429	18.5354	14.7526	25.3794	18.6182	17.1278	19.5048	20.5248	22.2655	18.6584	14.6737	21.9046	15.6734	26.1263	22.8799
IGLL5	25.9505	1.95034	15.0028	8.87869	25.6898	5.43123	5.53929	12.9435	4.34179	45.7644	6.09317	6.32805	6.05981	5.79418	3.19451	3.47836	13.7433	2.46876	4.37635	25.5987	0.915566	13.9906
AC051649.1	0	0	0	0	0	0	0	0	0	0	0	0	0	0	0	0	0	0	0	0	0	0
GLIS1	0.11097	0.152189	0.0307844	0.0713611	0.029912	0.0695626	0.0363528	0.0246186	0.0988761	0.0371281	0.0451355	0.0111916	0.0570596	0.0455554	0.0359819	0.102301	0.0801473	0.0225984	0.139831	0.0968204	0	0.0739666
MFHAS1	7.93984	11.3531	7.90129	5.26078	3.95931	8.8249	6.19842	7.89981	6.20234	7.64375	8.23076	9.24261	9.9384	7.23183	8.52741	8.32363	5.68497	8.16887	6.20143	4.2142	11.2709	32.5064
SREK1IP1P1	0.156311	0.0630508	0.0542036	0	0.140447	0	0.0853442	0	0	0	0	0	0	0.0641692	0	0	0	0	0.115862	0	0	0
CYP2F2P	0.654258	0.263906	0.635249	0.12622	0.176356	0.444307	0.107165	0.870882	0.304151	0.262682	0.186278	0.362911	0.317724	0.376022	0.291697	0.437284	0.236267	0.299782	0.47283	0.394149	0.228006	0.392485
RNA5SP211	0	0	0	0	0	0	0	0	0	0	0	0	0	0	0	0	0	0	0	0	0	0
GPR143	0.333498	0.650189	1.06009	0.634451	1.07374	0.769446	0.51591	0.431588	0.705201	0.874055	0.8817	0.602614	0.984433	0.821448	0.687119	0.698159	0.936706	0.919685	0.849742	0.548465	0.290556	0.639091
RNU2-23P	0	0	0	0	0	0	0.193447	0	0	0	0	0	0	0	0	0	0	0	0	0	0	0.118081
AC010460.3	0	0	0	0	0	0	0	0	0	0	0	0	0	0	0	0.0100843	0	0.0111382	0	0	0.0609941	0
TMOD1	1.48129	3.20172	1.17593	2.74389	1.56533	1.49894	2.51277	1.65346	3.56943	1.90763	2.64492	4.33145	3.66729	4.09991	2.5979	5.05436	2.31017	3.78969	3.49763	3.11202	4.72718	3.35327
AC108863.1	0	0	0	0	0	0	0	0	0	0	0	0	0	0	0	0	0	0	0	0	0	0
CALML3	0	0	0.008671	0.0160801	0.0224674	0.0391872	0	0	0.0145306	0	0	0	0.0285723	0.0102652	0.0912147	0	0	0.0127305	0.092673	0.0311671	0	0.0166673
AC087645.2	0.482722	0.6815	0.690492	0.252219	0.13554	0.441292	0.0658902	0.368128	0.0935033	0.161509	0.441768	0.12171	0.0172369	0.074313	0.317937	0.12516	0.145268	0.5376	0.268355	0.401117	0.336453	0.603296
AL109827.1	0	0	0	0	0	0	0	0	0	0	0	0	0	0	0	0	0	0	0	0	0	0
OR13C7	0	0	0	0	0	0	0	0	0	0	0	0	0.0205801	0.0295754	0.0292001	0.0166039	0.0433609	0	0	0.0149661	0	0
C3orf70	0.643947	0.722568	0.876957	0.843263	0.841584	0.262994	0.58811	0.6104	1.84604	0.470076	1.03815	1.09224	1.40472	1.01416	0.484036	1.43554	0.704678	0.655683	1.01971	0.661561	0.840527	0.651637
DNAJB13	0.228642	1.36335	1.43403	0.0319636	0.589512	0.810109	0.0434212	0.099243	0.415922	0.345908	0.153648	0.240618	0.221501	0.0326478	0.112818	0.343665	0.88551	0.0556718	3.41899	0.417151	0.124718	0.748753
AL583785.1	0.337352	0.108861	0.514722	0.477269	0.24249	0.140982	0.073676	0.374207	0.104552	0.225742	0	0.136092	0.30838	0.609357	1.03917	0.0621998	0.0812169	0.927451	0	0.224257	0.0940525	0.134917
TDP1	1.33142	1.5664	1.50819	1.23792	1.02681	1.50695	1.07829	1.24304	1.52804	2.42779	1.30872	1.33718	1.47697	1.18425	0.939877	1.40386	1.26879	1.05066	2.4117	1.09021	1.38425	1.32749
RNU1-70P	0	0	0	0	0	0	0	0	0.163203	0	0	0	0	0	0	0	0	0	0.156131	0	0	0
PXN-AS1	1.24826	0.854789	1.26836	1.37208	1.31719	0.834045	0.982677	1.07872	0.820953	1.22379	1.01543	0.849029	1.04486	1.31088	1.64723	0.876443	1.06578	1.10105	1.28028	1.63425	0.849792	0.967471
BORCS7-ASMT	0	0.0104376	0	0	0	0	0	0	0	0	0	0	0.00739187	0	0	0	0	0	0	0	0	0
EVC	4.7603	4.61225	3.45561	1.52594	0.833719	3.97369	2.94473	5.70386	6.09035	3.13366	6.71083	7.35977	6.60178	3.341	5.27307	5.34856	5.14844	4.65761	4.32909	2.50385	4.79662	4.86093
TTI1	4.93607	5.17051	4.22033	3.6107	2.97289	4.67359	4.24469	4.77381	5.45286	5.41902	4.98157	5.49933	4.92636	4.36935	4.7453	4.60026	5.23618	4.35459	5.35378	3.59853	4.73055	4.27718
ZNF836	1.457	1.68761	1.38306	0.670001	0.724041	1.19057	2.11543	1.4356	1.71856	1.30177	1.41036	1.74033	1.95782	1.14948	1.62317	1.78592	2.0576	0.766643	2.03927	1.07204	2.12181	0.840952
CYB5R4	2.79657	2.68995	2.34731	4.45447	4.20721	3.13529	2.21596	2.99869	1.93483	2.91019	2.77951	2.87466	2.14877	3.05559	2.93835	2.65414	2.37371	1.92209	2.43831	3.25779	3.16868	2.77218
PHBP19	0.229077	0.0369608	0.063549	0	0.0823307	0.430799	0.150088	0.101641	0.0177489	0.0919734	0.0745394	0.138619	0.104702	0.0752328	0.371392	0.147828	0.38605	0.0933009	0.186778	0.0380702	0	0.0610764
AL031282.1	0.863933	0.313129	0.442862	0.161034	0.483749	0.850286	0.68362	1.3472	0.727582	1.57514	0.397228	1.90676	0.658115	0.503725	1.75589	2.11231	0.693302	1.04542	2.79814	0.327729	0.41889	1.08494
AL451069.2	0.581562	0.750666	0.484	0.448782	0.313522	0.364559	0.381032	0.258039	0.135178	0.544821	0.662321	0.938437	0.332261	0.477488	0.0942859	0.428907	0.420031	0.118432	0.603498	0.386598	0.486413	0.620224
HSPE1P11	0.111435	0.179797	0.231851	0	0	0	0	0.123609	0.12951	0.0745677	0.181299	0	0	0.274479	0.541992	0.051365	0.268278	0.340398	0.289095	0.0462983	0.155338	0.148554
FAXDC2	6.61527	15.5588	5.42057	8.71732	5.6559	9.68501	18.8402	8.2612	19.1475	8.32841	11.7744	16.7299	14.3253	8.71855	10.6707	27.0023	16.0356	15.0083	26.6532	11.6139	14.4625	9.23328
RPL39P28	0	0	0	0	0	0	0	0	0	0	0	0	0	0	0	0	0	0	0	0	0	0
PHC3	3.27909	3.34211	1.82528	0.95718	1.22548	3.02486	2.16937	3.78002	2.17442	1.92508	3.33183	3.35443	1.98891	2.43914	3.93421	3.43046	3.33274	1.63928	3.43017	1.35305	3.47237	2.2755
ZMAT4	0.0093592	0.00755038	0	0.0120372	0.0252279	0	0.0817602	0.0103817	0.0181288	0	0	0.00943904	0.03743	0.0153686	0.00758681	0.00431405	0.0112661	0.0285893	0.00693729	0.0038885	0	0
HPX	0.323471	0.25328	0.151758	0.0244723	0.0170965	0.218675	0.103889	0.316597	0.0810847	0.101861	0.0773929	0.17271	0.130452	0.101547	0.308487	0.302588	0.515351	0.0920289	0.874439	0.0592914	0.251981	0.139512
RWDD2B	4.76199	3.00438	5.86424	7.55758	8.33793	5.3579	5.1111	4.58246	4.58046	4.69809	4.23796	4.51528	5.46454	5.98166	4.21487	4.83557	4.98507	3.14964	4.25754	3.91047	3.53183	2.42805
AC087664.3	0	0	0	0	0	0.110035	0	0	0	0	0	0	0	0	0.0853748	0.0485462	0	0	0	0	0	0
LINC01489	0	0.0921272	0.1584	0.146874	0.0513036	0.0596552	0	0.0633369	0.0663603	0.152833	0	0.0575859	0.16311	0.140642	0	0.0263193	0.137465	0.116279	0.0423232	0.0711693	0	0.0761184
AC080078.2	0	0	0.0517451	0	0	0.0779512	0	0	0	0	0.0606941	0	0	0	0.0604815	0	0	0.0379853	0.0276518	0	0.104006	0
FCF1P10	0	0	0	0	0	0	0	0	0	0	0	0	0	0	0	0	0	0	0	0	0	0
AC000058.1	0	0	0	0	0	0	0	0.0714903	0	0	0.0524279	0	0	0	0	0	0	0	0	0	0.0898412	0
RNU7-180P	0	0	0	0	0	0	0	0	0	0	0	0	0	0	0	0	0	0	0	0	0	0
SPATA7	1.29694	1.3991	1.73967	0.859882	1.78409	1.02938	0.988065	1.12079	1.16261	0.898132	0.940528	1.308	1.21485	1.27121	1.3651	1.17477	1.31914	0.739625	2.06424	1.07769	1.25433	0.680186
Z98751.2	0	0.0617926	0	0	0	0	0	0	0.0593466	0.0512549	0	0	0.0875224	0.188666	0	0	0	0	0	0	0.106774	0
HAUS1P1	0.0415202	0.0334958	0	0	0	0	0	0.0921125	0.0160849	0.0277836	0	0	0.0237215	0.0340899	0.168287	0.0765536	0.0999593	0.042277	0	0.0172506	0	0
KIF2C	0.852724	0.275169	0.591393	0.682405	0.570376	0.791912	0.310385	0.630589	0.440461	2.98618	0.30059	0.563777	0.719947	0.36562	0.284177	0.345016	0.376369	0.231538	0.375726	0.322793	0.158491	0.214722
ALPP	1.07282	3.03374	2.31826	0.566442	0.497187	3.63392	2.47864	8.98156	0.533732	1.24686	1.46065	1.12753	2.84528	1.30734	1.48299	1.68653	2.43327	1.35684	1.27651	4.24615	1.35381	1.32479
ST3GAL5	12.1271	11.3654	17.4644	6.75769	9.54262	12.3253	15.0712	14.3014	9.69996	12.9806	11.5211	11.2009	9.67075	10.4016	16.0377	11.1052	15.2499	8.52896	10.3317	8.83288	8.57398	6.91314
CASC8	0	0.0713966	0.112527	0.00948536	0.0397592	0.030821	0.0322136	0.0163616	0.0457136	0.0888317	0.0359966	0.014876	0.0337085	0.096884	0.0358705	0.0339948	0.0355107	0.00750948	0.0601326	0.0183849	0	0.0491584
LINC01847	0	0	0	0.00396196	0	0	0	0.0068341	0	0	0	0	0.00351994	0.0101169	0	0	0.0148326	0.00313665	0.00228336	0.00255974	0	0
SCARNA15	0	0	0	0	0	0	0	0	0	0	0	0	0	0	0	0	0	0	0	0	0	0
AC003975.1	0	0	0	0	0	0	0	0.0457811	0	0.0276176	0.0335739	0	0	0	0	0	0	0	0.0305921	0	0	0.0550198
LINC00677	0.236608	0	0	0	0.0531484	0	0	0.196843	0.0229155	0.0395821	0.144356	0.0596566	0.0675901	0.0485664	0.287701	0.218125	0.284816	0.0301151	0.109613	0.0491523	0	0.0394277
AC123912.4	0.821099	0.591436	1.01689	0.490308	0.526972	0.459568	0.864599	1.30115	0.340815	0.569069	0.477103	0.591502	0.0837704	0.698235	0.0713147	1.09489	0.776594	0.134368	0.456466	0.560453	1.06284	0.469117
AC097637.1	0	0	0	0	0	0	0	0	0.0070361	0	0	0	0	0.00745604	0	0	0.0109314	0	0	0.00377299	0	0
LINC02310	0	0	0	0	0	0	0	0	0	0.0404125	0	0	0	0	0	0	0	0	0	0.0250917	0	0
MEIS2	1.89392	1.69048	0.996215	0.717997	1.01182	0.965958	1.4358	1.54013	2.80964	1.63554	2.15484	1.83264	1.84057	1.58126	1.60269	2.77527	1.30164	1.92518	2.48633	1.64286	3.08159	1.44791
KC877982.1	0	0	0	0	0	0	0	0	0.0284738	0.0491829	0	0	0	0	0	0	0	0	0	0	0	0
AC104462.2	0	0	0	0.0819731	0	0	0.139196	0	0.0493825	0	0	0	0	0	0.103332	0.176271	0	0.0648975	0	0	0	0
OR2Q1P	0	0	0	0	0	0	0	0	0	0	0	0	0	0	0	0	0	0	0	0	0	0
AC093639.1	0	0	0	0	0	0	0	0	0	0	0	0	0	0	0	0	0	0	0	0	0	0
NACAP8	0.0718187	0.115877	0	0.138553	0.193588	0.150068	0.0784244	0.15933	0	0.144174	0.0584228	0.0724314	0.0410318	0.0589663	0.0582181	0.0993128	0.0864513	0.109692	0.212936	0.0596776	0.100114	0.0478707
AP000997.4	0	0	0	0	0	0	0	0	0	0	0	0	0	0	0	0.00707696	0	0	0	0	0	0
OR6C70	0	0	0	0	0	0	0	0	0	0	0	0	0	0	0	0	0	0.0187297	0.0136345	0	0	0
ATP5MC1P8	0	0	0	0	0	0	0	0	0	0	0	0	0	0	0	0	0	0	0	0	0	0
OR7E43P	0	0	0	0	0	0	0	0	0	0	0	0	0	0	0	0	0	0	0.0139161	0	0	0
AF127577.5	0	0	0.0537174	0	0.20878	0.0809224	0	0.171833	0.120024	0	0.0630075	0.156231	0.0885036	0.0635937	0.0627868	0.0714043	0	0.0788664	0.143529	0.0965413	0.215941	0
GEMIN8P3	0	0	0	0	0	0	0	0	0	0	0	0	0	0	0	0	0	0	0	0	0	0
FBLL1	0.0682254	0.0366932	0.157722	0.0438737	0.0408673	0.19008	0.0248335	0.0504527	0.255495	0.0456537	0.0369998	0.114679	0.0259859	0.056016	0.110611	0.188688	0.0547506	0.0347345	0.0252853	0	0	0.10611
MPIG6B	0.388144	0.645235	0.0897303	0.86983	0.11625	0.430098	1.28438	0.587112	0.574129	0.432883	0.48797	0.355868	0.275515	0.357311	0.381381	1.83791	0.934451	0.736543	0.457709	0.493565	0.96736	0.509594
B9D2	5.24997	8.83066	8.41078	8.08575	7.42947	7.18537	3.84101	4.92088	5.52187	5.53308	3.45928	4.28875	5.08405	5.2372	3.59612	4.69467	6.16162	4.34335	11.8786	9.57558	3.98851	5.35402
AL592504.1	0	0	0	0	0	0	0	0	0.0304844	0	0	0	0.0449574	0	0	0	0	0	0	0.0326935	0	0
STOM	136.462	194.417	173.834	259.345	175.769	160.527	188.351	141.006	173.485	131.128	165.12	192.195	169.314	223.63	140.987	211.432	139.26	203.226	191.537	158.164	294.004	256.221
RNU6-945P	0	0.781359	0	0	0	0	0.352543	0.35812	0.250143	0.216037	0	0.651205	0.737806	0	0.523419	0.595258	0.777254	0.328733	0.598261	0.134135	0.450046	0
RNU6-185P	0	0	0	0	0	0	0	0	0	0	0	0	0	0	0	0	0	0	0	0	0	0
PKD1P6	0.84998	0.884934	0.334575	0.147729	0.0774032	0.414016	0.395095	0.904617	0.836556	0.418893	1.01847	0.868815	0.498739	0.311213	0.786782	1.01125	1.74213	0.663724	1.18556	0.305422	0.608441	0.857486
AL117339.2	0	0	0	0	0	0	0	0	0	0	0	0	0	0	0	0	0	0	0	0	0	0
HK1	24.4823	24.7755	27.3665	22.7415	15.0772	23.2725	21.8767	19.4465	28.0941	26.0811	26.1163	26.5154	27.5489	23.4963	22.9538	23.456	19.85	24.636	23.3941	21.7426	22.9158	26.6088
R3HDM2P2	0	0	0.0226446	0	0	0	0	0	0	0	0	0	0	0	0.0132339	0.00752512	0	0	0	0	0	0.0108818
AC106901.1	0	0	0	0	0	0	0	0	0	0	0	0	0	0	0	0	0	0	0	0	0	0
SFRP4	12.6549	1.80844	2.86353	14.7297	9.80395	0.580505	1.50637	3.11354	6.46124	2.05774	2.77429	18.7144	29.7796	12.3173	7.02015	3.93884	7.4725	30.3314	6.9517	2.47168	5.92922	2.64995
SLC6A11	0	0.00831894	0.00715163	0.00663126	0.0602243	0.0269339	0.0112603	0.0114385	0.0199741	0.0379516	0.0335538	0.0103998	0.0353486	0.050799	0.0125386	0.0831807	0	0.0262496	0.0114652	0.00642648	0.0359365	0.0103101
CSGALNACT2P2	0	0	0	0	0	0	0	0	0	0	0	0	0	0	0	0	0	0	0	0	0	0
AL627443.1	0	0	0	0	0	0	0	0	0	0	0	0	0	0	0	0	0	0	0	0	0	0
RPS3	130.847	115.034	159.275	281.521	367.914	129.18	171.58	151.682	152.881	196.807	113.936	93.4826	150.242	205.902	112.449	119.618	136.799	114.565	111.671	270.038	117.519	119.227
CFAP20DC-AS1	0	0	0	0	0	0	0	0	0	0	0	0	0	0	0	0	0	0	0	0	0	0
ANO8	3.92697	2.52994	1.62639	1.29389	0.617158	1.84118	1.93194	2.61667	2.34109	1.89422	2.78812	2.48404	2.21979	1.7773	2.53652	2.55205	3.35738	2.3313	2.51736	1.39806	1.68286	2.15968
PRDM15	0.964301	0.692211	0.462431	0.244287	0.229138	0.549531	0.400312	0.539245	0.54955	0.780368	0.609396	0.605485	0.578247	0.401319	0.637409	0.562037	0.761056	0.344874	0.732487	0.321176	0.440667	0.407254
AC012531.3	0	0	0	0	0	0	0	0	0	0	0	0	0	0	0	0	0	0	0	0	0	0
AC025554.1	0	0	0	0	0	0	0	0	0	0	0	0	0	0	0	0	0	0	0	0	0	0
KIAA0895L	4.68306	1.99977	0.967341	1.05032	0.681812	2.05374	1.24688	3.03023	1.40266	1.44112	1.44034	1.77842	1.53596	1.08586	3.42714	1.79552	5.04564	1.67042	2.89536	1.07493	1.82344	2.17734
AL365226.1	2.3494	2.45692	0.603476	1.00722	2.89277	0.909103	0.95018	1.54434	0.438223	0.931626	0.849411	0.526541	0.646277	0.714428	0.493754	0.762066	0.733203	3.36682	0.644976	1.04842	0.849078	1.73999
AC087203.2	0	0	0	0	0	0	0	0	0	0	0	0	0.0124362	0	0	0	0.0262023	0.011082	0.0242018	0	0	0
SNX24	7.38578	7.2144	6.23582	4.97484	7.71158	7.47244	6.59872	6.06625	4.95347	5.30691	6.70474	7.42915	7.51647	6.40759	7.60417	8.14997	6.4893	5.52883	8.02427	6.73555	9.29186	4.83866
BAIAP3	1.46138	8.00323	3.34071	0.527717	0.89389	2.46051	0.804035	0.885336	2.44529	1.45556	0.63555	1.17908	0.757853	0.41072	0.523973	2.13224	2.67929	0.569453	15.7587	2.23717	0.454439	3.70901
AC009153.1	0.20894	0	0	0	0	0	0	0	0	0	0	0	0	0	0	0.0963094	0.0838368	0	0	0	0	0
RNA5SP481	0	0	0	0	0	0	0	0	0	0	0	0	0	0	0	0	0	0	0	0	0	0
CYP51A1-AS1	0.105141	0.0848212	0.0810212	0.0826384	0.0629801	0.0732324	0.0510276	0.0777521	0.0633606	0.0547216	0.05702	0.0353461	0.0533955	0.0479587	0.0473502	0.0430792	0.0843755	0.0475812	0.0779337	0.0728059	0.016285	0.0467213
CMBL	3.12816	5.17294	6.57331	7.47173	12.5406	5.2769	15.2636	5.39507	6.84835	4.93753	10.6437	4.5698	6.35908	8.9423	5.04626	6.35681	5.85466	5.15341	8.85487	6.52856	4.62136	5.48629
AC077690.1	0.0342706	0	0	0.0661152	0.092377	0	0	0	0.0531058	0	0	0	0	0	0	0.0631871	0	0	0.0381035	0	0	0.0456861
AC107398.2	0.229916	0.231851	0.0797271	0.110889	0.0516451	0.120104	0.251062	0.191275	0.0890693	0.115388	0.0935153	0.115938	0.0656782	0.0471926	0.186376	0.132472	0.13838	0.0585265	0.191722	0.0955239	0.160249	0.076625
MTND2P22	0	0	0	0	0	0	0	0	0	0	0	0	0	0	0	0	0	0	0	0	0	0
PAF1	27.5918	29.8322	19.5489	19.6002	13.3322	23.8084	25.4921	22.4197	24.9395	24.5542	23.0351	20.0706	25.2844	20.9319	19.4593	23.1686	23.7373	25.4777	28.9502	20.3398	26.0628	28.4975
MUTYH	2.84559	1.98195	1.58126	1.43211	1.58012	1.67115	2.04582	1.89192	2.46153	3.06912	1.79722	1.92513	2.01958	1.66883	2.28522	2.34631	3.42536	2.01562	3.07214	2.11487	1.86017	1.30179
RSF1	3.4479	3.58359	3.17816	1.66681	2.0962	3.49449	3.46305	3.98039	3.64835	2.45552	4.77044	4.66592	3.34414	3.2219	3.90333	4.42591	3.72504	2.32187	4.25973	1.89938	5.22545	3.05304
AC092620.1	0.164343	0.0265161	0.0911817	0	1.12224	0	0.21535	0	0.0127333	0.0439885	0	0.0662978	0.0187786	0	0.0799322	0.030301	0.118696	0	0.121815	0	0.0458181	0.0438169
CACNA2D3	0.362462	0.799652	0.502758	0.589855	0.432016	0.370961	0.686591	0.451292	0.607521	0.623686	0.589707	0.723647	0.524047	0.30367	0.545667	0.446667	1.18427	0.92267	0.592163	0.565493	0.783677	0.84806
TPH1	0.110524	0.104024	0.285315	0.11056	0.011034	0.224529	0.0469348	0.0612992	0.0856338	0.106828	0.0749236	0.0805036	0.0280644	0.0604965	0.149322	0.0990598	0.199563	0.0312606	0.218462	0.0688796	0.0941528	0.0613912
LYPD1	0.171865	0.0693245	0.178791	0.414453	0.141553	0.359118	0.0625574	0.0476602	0.122064	0.210842	0.0699039	0.0288885	0.368215	0.164626	0.069659	0.0528131	0.120681	0.102082	0.0849272	0.0952071	0.0399294	0.0572781
AL139135.1	0	0	0	0	0	0	0	0	0	0	0	0	0	0	0	0	0	0	0	0	0	0
RNU6-759P	0	0	0	0	0	0.350402	0.366234	0.744055	0.259858	0	0	0.338247	0	0	0.543746	0.463781	0	0.341499	0.372896	0	0	0.223552
HNF4GP1	0	0	0	0	0	0	0	0	0	0	0	0	0	0	0	0	0	0	0	0	0	0
CLCA3P	0.0201017	0.00810837	0	0.0064634	0	0	0	0.0111489	0.0038937	0.00672562	0	0	0	0	0	0.00463287	0	0	0.00744997	0	0.0140107	0.00669939
KDM2B	2.98967	1.98637	1.97495	1.52305	1.1711	2.24131	1.98814	2.5484	2.46375	3.39537	2.54754	2.26586	2.63382	1.86545	2.51806	2.56444	3.01273	1.7777	2.6192	1.74362	1.95122	2.19897
TCEA1	10.6758	11.862	13.6622	14.2769	19.029	12.3702	11.589	10.5767	11.8771	12.3819	12.1147	13.5359	10.5626	14.0813	10.969	13.3521	10.2277	8.51123	11.619	11.7507	13.2588	9.94761
AL109917.1	0.152516	0.369119	0.317324	0.171637	0	0.159344	0.0832718	0.296062	0.118169	0.3572	0.248136	0.153817	0.065352	0.281749	0.432716	0.421806	0.0458974	0.465886	0.607637	0.110891	0.0531511	0.101659
RNA5SP524	0	0	0	0	0	0	0	0	0	0	0	0	0	0	0	0	0	0	0	0	0	0
AC002069.3	0	0	0	0	0	0	0	0	0	0.0199448	0	0	0	0	0	0	0	0	0	0	0	0
RNF11P1	0	0	0	0	0	0	0.0857321	0	0	0	0	0	0	0	0	0.072378	0	0.0799419	0.0581944	0	0.109443	0
AC090907.1	0	0.0567586	0.195177	0.180975	0	0.220518	0.153654	0.0780424	0.327071	0.0941587	0.286164	0.425737	0.160785	0.173296	0.171097	0.25944	0	0.42983	0.182524	0.409235	0.0980751	0.187583
RNA5SP459	0	0	0	0	0	0	0	0	0	0	0	0	0	0	0	0	0	0	0	0	0	0
ZNF470	0.595662	0.781602	0.654508	0.38536	0.680291	0.881009	0.768	0.784129	0.786807	0.660319	0.808567	0.759976	0.742136	0.727704	0.753377	0.792271	0.816371	0.487772	0.889691	0.556089	0.850351	0.456833
AC245123.1	0.0200609	0.0323676	0	0.0129005	0	0.020959	0	0	0.00777158	0.0268478	0.0815951	0	0	0	0.0162619	0.0647283	0	0.0204265	0.208175	0.0250043	0.055929	0.0133715
AL137847.2	0.0655499	0.211525	0.363688	0.0421531	0	0.136969	0	0.218134	0.228546	0.0877267	0	0.132218	0.112351	0.0538193	0.371955	0.332362	0.394526	0.0667446	0.728811	0.108937	0.274126	0.174769
MARCHF7	11.2293	13.2872	11.678	13.6369	18.0269	12.5069	10.8643	14.3513	13.4614	10.9367	15.4003	15.1425	10.4676	16.4232	12.2157	14.6393	13.2725	8.82997	13.7842	12.6543	16.7179	19.1772
RC3H2	5.16452	5.93095	3.21861	2.83817	2.49492	5.10813	4.98932	5.03837	4.81289	3.6521	6.15333	5.83324	4.6909	3.97005	5.08152	6.17203	5.129	3.68654	5.81753	2.64175	6.84471	4.02877
AL008626.1	0	0	0	0	0	0	0	0	0	0	0	0	0	0	0	0	0	0	0	0	0	0
WEE2-AS1	0.768977	0.636266	0.683732	0.34869	0.5492	0.360502	0.505976	0.448365	0.542334	0.382627	0.497227	0.695994	0.963158	0.712307	0.231759	0.28629	1.05619	0.396515	1.38843	0.671748	0.247371	0.144568
AL163973.2	0	0	0	0	0	0	0	0	0	0	0	0	0	0	0	0	0	0	0	0	0	0
ERG28	21.7004	23.9946	23.8124	25.7245	27.0071	34.3369	31.5187	26.8217	16.6559	23.2828	24.8995	22.4677	16.723	24.0755	28.2794	20.5374	27.5746	21.448	19.0704	24.5295	22.1845	23.6292
GLT8D2	2.54518	1.46542	1.93363	4.48233	2.52409	1.77643	2.42178	3.16297	4.24678	1.7314	2.5	4.42017	5.45448	4.61296	3.12475	2.63358	3.2163	4.39277	2.41887	2.874	2.92963	3.40706
AL158042.1	0.0750974	0	0	0.0965857	0	0	0.164009	0	0	0	0	0.075738	0	0	0.182628	0.0346156	0.180796	0.0382331	0.0834964	0	0.104685	0
CCDC138	0.405288	1.37034	0.934179	0.295123	0.664043	0.697418	0.240807	0.396675	0.704229	0.602228	0.349085	0.396723	0.401809	0.435522	0.37202	0.489014	0.638525	0.224543	2.60429	0.381346	0.34064	0.699196
FOXE3	0	0	0	0	0	0	0	0.0386863	0.00675551	0.0116688	0	0.0175868	0.00996279	0	0	0.0321518	0	0.00887795	0.0129256	0	0	0
RNU1-97P	0	0	0	0	0	0	0	0	0	0	0	0	0	0	0	0	0	0	0	0	0	0
OR10AG1	0	0	0	0	0	0	0	0	0	0	0	0	0	0	0	0	0	0	0	0	0	0
AC099542.2	0	0	0	0	0	0	0	0	0	0	0	0	0	0	0	0	0	0	0	0	0	0
LINC01782	0	0.00958338	0	0.00763917	0.0106735	0	0	0	0	0	0.00966346	0	0	0	0	0.00547564	0	0	0.00880521	0	0	0
BX284668.1	0	0	0	0	0	0	0	0	0	0	0	0	0	0	0	0	0	0	0	0	0	0.0275099
LARP1B	1.87812	3.21413	1.52599	1.50086	1.46509	2.33165	1.49739	1.6649	1.48561	1.44606	1.87619	1.91792	1.52198	1.72267	1.89829	2.08457	1.56078	1.59029	2.31242	1.35983	3.12196	3.03274
OR52B2	0	0	0	0	0	0	0	0	0	0	0	0	0	0	0	0.0147573	0	0	0	0	0.0446292	0
MTRNR2L12	1.41604	0.717301	0.433939	0.550603	1.39067	0.481677	1.798	0.584462	0.420999	0.63905	0.428619	0.730666	0.602061	0.270379	1.46822	1.42686	0.792813	0.989176	2.27008	0.451508	0.826299	0.395104
AC112492.2	0	0	0	0	0	0	0	0	0	0	0	0	0	0	0	0	0	0	0	0	0	0
AC073263.3	0	0	0	0	0	0.0420646	0	0	0	0	0	0	0	0	0	0	0	0	0.0149216	0	0	0
TAS2R1	0	0	0	0.0128632	0	0	0	0	0	0	0	0	0	0	0	0	0	0	0	0	0	0
SNHG32	37.3644	25.0367	34.5868	56.1597	64.6452	32.7247	53.5776	46.3826	39.5833	53.2656	31.3156	36.5225	47.9983	44.5048	36.6168	38.5922	50.2876	28.7001	40.15	58.6929	34.8929	23.7546
KDR	11.7504	14.6934	11.0087	8.78437	8.2221	4.66495	18.5447	13.0525	32.6602	9.2294	26.494	26.2729	21.0607	20.6592	14.3035	29.8085	15.7058	17.8598	29.0522	9.80068	30.2286	16.6467
LINC00244	0.281768	0	0.0390832	0.0362393	0.0506341	0	0	0.125021	0	0	0	0.0568344	0.128785	0	0.0456818	0.0779274	0.0678353	0	0.0626563	0.046827	0	0.075125
PIRT	0.0362675	0	0	0	0	0	0	0	0	0	0	0	0.00518013	0	0.0220495	0.00417931	0.0109142	0.0923213	0.00672062	0.00376705	0	0
SYNGAP1	1.56651	2.08938	1.56323	0.609673	0.265143	1.03643	1.05584	1.48344	1.97262	1.48099	1.74165	1.90598	2.32624	1.07739	1.35638	1.80156	2.1502	1.32016	3.66026	1.12561	1.05902	2.05274
RAB24	5.1859	2.06483	1.195	3.42096	1.89389	2.5867	4.16496	3.37725	3.18851	3.62691	2.44951	2.66568	3.07752	1.38724	3.86481	3.64729	5.19537	2.52098	4.91031	3.33617	2.82167	2.10745
AHCYP7	0	0	0	0	0	0	0	0	0	0	0	0	0	0	0	0.0121737	0	0	0	0	0	0
AP000350.1	0.129868	0.0523843	0.135101	0	0	0	0.425438	0	0.100622	0.0434511	0	0	0.111295	0	0.210548	0.0897923	0	0.0330587	0.0240654	0.0269783	0	0.0432816
RN7SKP297	0	0.0988244	0	0	0	0.383951	0	0	0	0	0	0	0	0	0	0	0	0	0	0	0	0
AC245884.9	0.0715213	0	0	0.0459932	0	0.0747234	0	0.079335	0	0.0478592	0.116362	0	0.0408619	0	0.0579771	0	0.0860933	0.0364124	0.132534	0	0.0996995	0
TIMM10B	12.4502	13.893	13.6295	16.5387	14.2588	12.7703	15.8282	14.5034	13.7567	12.9224	12.318	13.2094	13.3306	15.1654	14.7151	13.5041	13.3049	10.4679	15.5183	13.5265	12.874	9.48745
RPL32P24	0	0	0	0	0	0	0	0	0	0	0	0	0	0	0	0	0	0	0	0	0	0
NBEAL2	14.2661	11.3756	7.49068	3.71942	3.14212	8.05707	6.52329	12.4607	9.9249	9.34385	10.0082	9.86391	15.7364	4.89033	11.0027	12.4495	13.9965	13.6377	13.8667	3.66595	6.18426	10.236
IMPDH1P7	0	0	0	0	0	0	0.0251146	0	0	0	0	0	0	0	0	0	0	0	0	0.00955557	0	0.0153301
SV2A	0.508433	0.612367	0.402279	1.03153	0.334579	0.269339	0.633394	0.667243	1.32883	0.709197	0.728165	0.426105	1.24375	0.823132	0.528248	0.712977	0.258601	0.813008	1.23941	0.413556	0.798588	0.572781
YBX2	0.0523633	0.0784517	0.0726314	0.0240523	0.120982	0.0468922	0.0245055	0.0829771	0.0144897	0.0500562	0.0121704	0.0226328	0.0256427	0.0368507	0.090958	0.0413768	0.117059	0.019042	0.060992	0.00310794	0.0521382	0.0199444
AC027237.1	0.0527402	0	0	0	0	0.0551014	0	0	0	0	0	0.10638	0	0.043302	0	0	0	0	0.0390924	0	0	0
AC090503.2	0	0	0	0	0	0	0	0	0	0	0	0	0	0	0	0	0	0	0	0	0	0
DRD5P2	0	0	0	0	0	0	0	0	0	0	0	0	0	0	0	0	0	0	0	0	0	0
ITGB3BP	1.70857	1.58257	1.85204	2.4579	2.32548	1.09749	1.62387	1.57936	0.919307	1.70649	0.859668	1.17429	1.57269	1.18979	1.06184	1.12591	1.88148	0.586348	1.38839	1.38556	1.19086	0.898424
AC136443.5	0	0	0	0	0	0	0	0	0	0	0	0	0	0	0	0	0	0	0	0	0	0
CASP9	3.61904	3.75	3.87856	2.86274	2.37989	3.48653	2.50574	3.63625	3.16724	4.12394	2.77867	3.70942	3.01907	4.34943	3.45984	3.2215	3.42514	2.57349	3.68848	3.72363	3.69227	3.71017
WBP1LP10	0	0	0	0	0	0	0	0	0	0	0	0	0	0	0	0	0	0	0	0	0	0
AC073578.2	0	0	0	0	0	0	0	0	0	0	0	0	0	0	0	0	0	0	0	0	0	0
PRDM16-DT	1.46815	1.2491	0.735852	0.317353	0.254961	0.689603	0.67361	1.8133	0.970243	0.540749	0.677443	0.852323	0.814122	0.298822	1.53516	0.904208	1.99005	0.653239	1.09052	0.599728	0.541742	1.00327
MIR4740	1.09666	0.884713	0.380285	2.4683	0.492677	0	1.19753	0.608235	1.69939	0.73384	0.446053	1.10602	0.313275	0	1.77796	1.26374	1.98015	1.39581	1.42253	1.59472	0.764363	0.730978
DDX39A	9.42785	6.14703	4.98501	9.59166	5.90058	7.20888	6.5719	6.25674	6.52405	12.9666	7.08388	5.52532	7.13899	6.58844	6.03084	6.46878	8.35993	6.49902	9.83213	6.33901	6.37049	10.1158
HMGB3P23	0	0	0	0	0	0	0	0	0	0	0	0	0	0	0	0	0	0	0	0	0	0
RBM19	5.10109	4.42633	3.22168	2.23575	1.31778	3.5835	3.50933	3.7204	3.93195	4.7272	4.23041	4.35494	4.46337	2.8689	4.41453	4.0562	4.71959	4.11122	4.83786	2.67045	3.66537	4.39718
AC091180.2	0.0784218	0.0948983	0.0271941	0.100861	0	0	0.128452	0	0.0455709	0.078715	0.0318971	0.0395454	0.0896086	0.0643877	0.158927	0.126518	0.0471998	0.0199628	0.0435963	0.0162911	0.109319	0.052272
AC023050.3	0.0892631	0	0	0	0	0	0	0	0	0	0	0	0	0	0.072359	0	0	0	0	0	0	0
RAP1GDS1	6.3243	5.9909	6.08667	8.51072	7.43921	7.83843	5.92538	5.99791	5.46755	6.414	6.19121	6.84072	6.63699	7.10115	6.61869	6.60529	5.07522	5.12636	5.67911	5.87435	6.68522	4.83949
LCT-AS1	0	0	0	0	0	0.0193831	0	0	0	0.0248292	0.015092	0	0	0	0	0.00855164	0	0.0472267	0	0.0231243	0	0.0247323
TSPY24P	0	0	0	0	0	0	0	0	0	0	0	0	0	0	0	0	0	0	0	0	0	0
SAMD4B	12.5068	14.1539	9.11396	6.11545	3.37469	10.5403	9.07354	12.6699	11.617	9.40763	10.7808	10.3649	11.7041	7.94876	10.9586	11.7887	11.9015	13.3176	12.9077	7.71866	10.1247	15.5754
TRBV21-1	0.198533	0.0800818	0	0	0.0891916	0	0	0.550558	0	0.730677	0	0	0.0567135	0.244507	0.0804682	0.274537	0.238983	0	0.0735792	0.0824854	0.138376	0.0661661
AC243960.4	0	0	0	0	0	0	0.13098	0	0	0	0	0	0	0	0	0	0	0	0	0	0	0
IGKV2-19	0	0	0	0	0	0	0	0	0	0.0816819	0	0	0	0	0	0	0	0	0	0	0	0
AC008171.1	0.345448	0.139342	0.11979	0	0.155193	0.180457	0	0	0	0	0	0	0	0	0.420044	0.0796158	0.415831	0.351744	0.128028	0	0.240774	0
NPPA	0.370123	0.0746477	0.0855642	0.0198346	0	0.29002	0.0336805	0.478985	0.0836417	0.103196	0.050181	0.0622134	0.140974	0.0506478	0.250026	0.127954	0.111383	0.157029	0.251483	0.0512588	0.128986	0.226146
Y_RNA	0.367498	0	0.254872	0	0	0	0	0	0	0	0.298951	0	0	0	0	0	0	0	0	0	0	0
SNORD18	0	0	0	0	0	0	0	0	0	0	0	0	0	0	0	0	0	0	0	0	0.687927	0
NAT14	6.81953	7.93665	6.28025	8.11355	8.5525	4.30494	4.65641	3.57855	7.0904	7.34197	4.09243	3.55965	5.12797	4.24852	4.73836	5.46231	5.61362	3.07349	16.7093	6.60227	2.98324	3.53424
AC136624.2	0	0	0	0	0	0	0	0	0	0	0	0	0	0	0	0	0	0	0	0	0	0
RNU6-539P	0	0	0.465203	0	0	0	0	0	0	0.224427	0	0.338247	0	0.275367	0.543746	0	0.403719	0	0.248598	0	0.467523	0
COX11P1	0	0.0667508	0	0.0266044	0	0.0432232	0.0451762	0	0	0.0276838	0.0336543	0	0	0.0679348	0	0.0762786	0.0498001	0	0.0306653	0	0.0576705	0
LINC00272	0	0	0	0	0	0.0487721	0	0.103564	0.0180847	0	0	0.0470804	0	0	0	0.0430356	0	0.047533	0.103806	0	0	0
ZNF667-AS1	0.970948	1.63571	1.03648	3.60553	2.02705	0.765786	1.9334	1.20373	3.37793	1.58608	1.54097	2.25607	2.83346	2.50099	1.28864	2.42204	2.44067	1.80767	3.13631	3.23118	2.32216	1.54817
AC023983.1	0.426479	0	0.0422539	0.0391794	0	0.509226	0.0665293	0	0.0708078	0	0	0.0614453	0	0.250113	0.148164	0.112333	0.0733387	0.093054	0.158059	0.050626	0.254788	0.0406099
AC009107.1	0	0	0	0	0	0	0	0	0	0.0700484	0	0	0	0	0	0	0	0.0532946	0	0	0	0
RILPL2	9.52359	8.10051	8.2942	9.80327	8.32449	9.87944	10.6084	9.98997	10.0746	9.61754	10.7857	9.01481	9.01487	9.13558	8.24447	10.2032	8.46423	10.6537	11.3267	10.7112	10.7978	7.49904
RPS18P1	0.226276	0	0	0	0	0.551615	0	0	0.0584396	0.151415	0.18407	0	0.0430924	0	0.122284	0	0.272378	0.0768001	0.0559073	0.0940118	0.210283	0
AL132989.1	3.95826	1.64501	0.956655	0.308538	0.32332	2.8823	1.04784	2.86061	0.999053	1.7658	1.5124	1.6331	1.43911	1.67419	4.47269	2.76444	3.60964	0.946534	3.15624	0.772442	2.92608	0.799507
RNA5SP445	0	0	0	0	0	0	0	0	0	0	0	0	0	0	0	0	0	0	0.111328	0	0	0
TRIM51JP	0	0.0211125	0	0	0.0235142	0	0	0	0	0	0	0	0	0	0.0212143	0	0	0	0.0290972	0.0108731	0	0
CLK1	18.4751	18.4784	5.30597	14.0292	3.14589	11.8397	9.24448	11.5624	8.41011	10.1585	9.03374	9.91948	7.74564	8.443	20.1491	14.876	16.2069	12.6342	20.846	7.14014	24.6922	7.82521
AC090948.1	1.19554	0.609147	0.392754	0.283248	0.226147	1.05184	0.755817	0.977165	0.487529	0.926323	0.409491	0.634599	0.287596	0.516626	1.47921	1.24717	1.81784	0.57663	1.04941	0.366001	0.964852	0.545238
IGHVIII-11-1	0.129381	0	0	0	0.11625	0	0	0	0	0.0865767	0	0	0	0	0	0	0	0	0	0	0	0
TRAJ26	0	0	0	0	0	0	0	0	0	0	0	0	0	0	0	0.265386	0.693051	0	0	0	0	0
KIAA2026	4.73085	5.19415	3.07556	1.60798	1.6126	3.04934	4.30499	3.91403	3.69753	2.91792	5.36158	5.56202	3.63616	3.16533	4.55886	5.33717	3.99575	3.04505	4.81275	1.91668	5.94497	4.7939
ATP5MF	23.4601	20.2	24.4003	54.4871	51.722	25.6368	26.0158	19.4542	21.4829	25.7273	19.6895	17.7796	21.3412	26.4428	21.6638	19.6747	20.8555	20.177	22.5554	34.6099	19.389	19.6352
PRELID3BP7	0.147313	0	0	0	0	0	0	0	0.0285345	0.0492878	0	0	0	0	0	0	0.177327	0	0.0545961	0	0	0
BCL2L1	31.9284	48.3283	59.7431	52.1851	33.0055	26.4968	47.1811	23.8307	37.4626	37.2478	32.2055	35.6805	36.8224	35.9541	24.454	35.0992	30.4156	42.4768	44.2689	41.1562	31.2992	62.1919
AC093063.1	0	0.153545	0	0.0611975	0.085506	0.198851	0.103918	0.105561	0	0	0	0	0	0	0.154286	0.0877309	0.229108	0	0.0352694	0.079077	0	0
HSP90AB7P	0.0140769	0.0113563	0	0	0	0	0	0	0	0	0	0.014197	0.0080425	0	0	0.00648866	0	0.00716675	0.0104342	0	0	0
LINC02178	0	0	0	0	0	0	0	0	0	0	0	0	0	0	0	0	0	0	0	0	0	0
AC000036.1	0.0510514	0.0274566	0.0354059	0.0109432	0	0.035558	0	0.0566288	0.00659245	0.0113872	0.0415291	0.0343246	0.00972231	0.0139718	0.0827673	0.125503	0.0819371	0.00866365	0.0504543	0	0.0237216	0.102085
AL161631.1	0	0	0	0	0	0	0	0	0	0	0	0	0	0	0	0	0	0	0	0	0	0
AP001360.1	0	0	0	0	0	0	0	0	0	0	0	0	0	0	0	0	0	0	0	0	0	0
ASH2LP3	0	0	0	0	0	0	0	0	0	0	0	0	0	0	0.0170542	0	0	0	0.0155941	0.00874085	0	0.028046
BX005195.1	0	0	0	0	0	0	0	0	0	0	0	0	0	0	0	0	0	0	0	0	0	0
ACER3	6.62907	5.50305	4.53505	6.12865	6.23936	7.61844	6.11276	5.33341	5.19961	4.37566	6.06832	6.40086	5.02876	5.85936	7.37722	6.32249	5.58579	4.55826	5.06227	5.99635	8.003	5.73054
RPLP0P7	0	0	0.035919	0	0	0	0	0	0	0	0	0	0.0295897	0	0	0	0	0.0263676	0.0191946	0	0	0
AC010729.2	0	0	0	0	0	0	0	0	0	0	0	0	0	0	0	0	0	0	0	0	0	0
MEIS3P1	5.19254	6.92348	8.12771	4.54497	2.52716	4.06876	6.06389	8.87973	8.78674	3.98135	6.30667	8.40075	5.39761	5.18109	4.58921	6.63188	5.81642	6.29688	6.61521	6.547	3.97102	7.71533
RNVU1-33	0	0.163932	0	0	0	0	0	0	0	0	0	0	0	0	0	0	0	0	0.0753104	0	0	0
ACTR5	3.12452	2.6619	2.05488	3.05723	2.8316	2.43423	2.70599	2.31556	2.94262	3.67693	2.5965	3.02893	2.63151	2.91921	2.96951	3.09772	3.3234	2.05698	2.94988	2.88168	2.15899	2.19037
FAAP100	7.91679	4.47124	4.53295	5.59724	3.11894	5.05576	4.76987	5.35347	6.39638	7.30955	5.35889	4.78929	6.69796	3.94663	5.38196	5.70129	6.95899	6.03431	5.95661	4.58132	3.14797	4.69634
GOT2P3	0.0572882	0.0231082	0	0.0736806	0.0514738	0.119706	0.125115	0.063547	0.0332902	0.0383349	0.0233013	0.0288885	0.0327302	0.0705542	0.069659	0.0792197	0	0.116665	0.0318477	0.0357027	0	0.133649
LINC00365	0.230452	0.557741	0.311661	0.0889181	0.16565	0.337078	0.163572	0.102252	0.205338	0.200472	0.384308	0.313765	0.204078	0.16083	0.149449	0.520504	0.5132	0.140792	0.610673	0.205856	0.69068	0.468504
RNF19BPX	0	0	0	0	0	0	0	0	0	0	0	0	0	0	0	0	0	0	0	0	0	0
AGTRAP	16.2581	15.4736	15.4669	29.1483	22.0521	20.2023	20.2011	13.4863	20.5549	24.9956	16.6762	14.4795	22.1192	17.5418	14.1222	19.5459	20.117	23.1776	23.4446	27.7147	12.3008	13.9384
MMP7	20.135	8.48171	38.0151	12.9578	33.4437	33.2948	5.69973	4.89913	3.3183	3.91071	3.99201	0.419934	12.795	16.0067	5.4487	5.07238	9.2546	5.05736	6.26085	14.1239	4.00081	4.7479
AC034268.1	0	0	0	0	0	0	0	0	0	0	0	0	0	0	0	0	0	0	0	0	0	0
SPINT1	45.5168	46.1458	56.6685	27.9409	30.8196	46.0466	47.7437	36.9124	49.7259	50.4871	41.3348	45.2854	61.2984	38.9087	43.8465	45.8184	43.9428	36.6144	48.2508	29.9813	35.6743	43.2953
AC061975.2	0	0	0	0	0	0	0	0	0	0	0	0	0	0	0	0	0	0	0	0	0	0
LINC01639	0	0	0	0	0	0	0	0	0	0	0	0	0	0	0	0	0	0	0	0.015092	0	0
TSPY11P	0	0	0	0	0	0	0	0	0	0	0	0	0	0	0	0	0	0	0	0	0	0
LINC02515	0.0644493	0	0	0	0	0	0	0	0	0	0	0	0	0	0	0	0	0	0	0	0	0
AC074029.4	0.0557474	0.0599644	0.0644378	0	0	0	0	0	0.00719885	0	0.0151164	0	0.0318499	0	0	0.0171309	0.044737	0	0.0413215	0	0	0
RN7SL689P	3.02412	2.15816	2.42	1.19675	1.3586	3.28104	1.77815	0.387059	2.70357	1.16747	1.70311	2.81531	3.45551	1.43246	1.32	1.23311	1.68012	2.48708	2.19846	1.30477	2.26993	1.47303
TRPC2	0.254162	0.0768903	0.146891	0.115773	0.142728	0.265541	0.265975	0.152711	0.147693	0.155902	0.198139	0.128165	0.217813	0.130424	0.300461	0.209901	0.407927	0.285752	0.176617	0.259594	0.206673	0.0917644
BIN2P1	0	0.0182147	0.0156588	0.0435582	0.0202867	0.117946	0.073965	0	0.0262405	0.0453254	0.0183669	0.0227709	0.0773972	0.0556133	0.0183026	0.0208146	0.0271785	0.0689695	0.00836783	0.0750456	0.0629475	0.0451486
GFOD1-AS1	0	0.167882	0	0	0	0	0.113621	0.230836	0.201546	0.0696264	0.169285	0.104938	0.17834	0.25629	0.0843462	0.143884	0.375751	0.0529735	0.115688	0.129691	0.145045	0
AC092924.1	0	0	0	0	0	0	0	0	0	0	0	0	0	0	0	0	0	0	0	0	0	0
H1-4	0	0	0.2541	0.134635	0.188113	0.0546839	0.571547	0.174176	0.0608303	0.210145	0	0.263935	0.0897104	0	0.0848573	0.168882	0.189014	0.0266473	0.0969907	0.195715	0.437772	0.104663
CDY23P	0	0	0	0	0	0	0	0	0	0	0	0	0	0	0	0	0	0	0	0	0	0
NSUN4	3.13302	3.21534	2.37656	2.85685	3.01663	2.88544	2.83762	3.05446	2.5049	2.56601	2.95681	2.92523	2.46354	2.77666	3.19778	2.8864	2.99056	2.45905	2.71386	2.25592	3.68497	2.71644
KRTAP23-1	0	0	0	0	0	0	0	0	0	0	0	0	0	0	0	0	0	0	0	0	0	0
RPL23AP88	0	0.0613843	0	0	0	0	0.166177	0	0	0.0509162	0.0618972	0.153478	0.043472	0.0624731	0	0.105219	0.0915927	0.0387384	0.0281999	0.0316134	0.212136	0
AL162231.2	2.6493	3.05925	2.01751	2.70585	1.63361	2.33373	2.9497	0.691467	2.41492	2.50278	1.30999	1.72888	2.84915	3.02821	2.65291	3.3283	2.12605	2.56535	2.5413	3.2374	1.73792	1.45426
AL731568.1	0.159193	0.385278	0.0552027	0.102372	0.0715177	0.0831599	0.0869174	0	0.154178	0.0532626	0.129499	0	0.0454753	0.065352	0.258091	0.0733786	0.383254	0.121571	0.058999	0.0992106	0.221912	0
HSFY6P	0	0	0	0	0	0	0	0	0	0	0	0	0	0	0	0	0	0	0	0	0	0
TMEM182	0.502702	0.508361	0.549968	0.978922	1.13238	0.532605	0.463892	0.675429	0.600698	0.649086	0.552927	0.542693	0.481373	0.540631	0.424722	0.398161	0.545463	0.378491	0.574669	0.703062	0.503361	0.405866
STARD5	0.561305	0.224214	0.234326	0.266338	0.254616	0.335919	0.22613	0.193438	0.171004	0.364663	0.230521	0.302283	0.370503	0.389267	0.353405	0.266265	0.446072	0.216407	0.339307	0.233208	0.189915	0.141664
CAVIN2	66.3616	111.31	80.8665	80.1353	56.531	49.1129	135.76	107.385	156.394	42.8601	171.062	125.137	73.7437	104.193	66.8549	141.439	135.979	184.685	141.172	82.9945	166.67	131.787
AC241929.1	0	0	0	0	0	0	0	0	0	0	0	0	0	0	0	0	0	0	0	0	0	0
PMVK	35.0306	33.8776	33.0545	40.2468	51.82	33.8921	38.5178	30.8347	36.3214	38.5748	28.76	28.2799	34.8315	30.5565	31.919	34.8692	37.4897	32.3028	32.6871	34.872	33.8965	25.1485
UNC50	14.515	12.897	11.6889	18.0108	19.0129	14.2747	12.8221	12.7672	12.8786	13.3617	13.3072	13.0921	12.2489	12.7823	15.7846	14.7593	14.9177	9.29046	14.8581	17.1264	15.2023	11.8227
AC010547.3	0.0785109	0	0.05445	0	0	0	0	0	0	0	0	0	0	0	0	0	0	0	0.0581944	0	0	0
LINC00629	0	0.0306584	0	0.0244386	0.034146	0.0397045	0	0	0.0147224	0	0	0.0383273	0.0217121	0	0	0	0	0.0193479	0.0140845	0.0157893	0	0
RASL12	9.33277	7.41966	7.01126	33.7185	19.762	3.55504	10.0835	12.7046	26.7749	6.93809	14.2111	18.4517	13.0801	10.2236	8.40487	18.5316	19.263	11.5177	19.7205	17.9739	9.29757	7.83962
AC005845.1	0.105803	0.128033	0.0366891	0.136078	0.285195	0.0552701	0.173302	0.0586812	0.0614824	0.141599	0.30124	0.160059	0.15112	0.0434346	0.300184	0.195077	0	0	0.0392122	0.109896	0.0737441	0.0352616
NAA50	14.3311	17.4762	10.6426	15.9811	16.4164	16.6886	12.6131	15.3787	12.4345	14.0039	14.9982	15.0921	13.2567	14.8777	15.211	14.5896	12.515	10.4988	12.7491	12.6153	20.688	19.4303
TMEM131	5.67189	6.32701	6.39125	2.40196	1.88359	6.04534	3.83177	5.44461	4.75118	6.04558	5.42983	5.68271	5.31064	4.04309	5.58333	5.31589	5.29996	4.62401	7.13347	3.11698	4.87297	5.50243
AC017083.2	0	0	0	0	0	0	0	0	0	0	0	0	0	0	0	0	0	0	0	0	0	0
TFIP11	4.89321	5.62393	5.12567	3.55125	2.4952	5.41105	4.66322	5.47714	5.67458	6.00012	5.59856	6.07576	6.45532	5.40542	4.8423	5.36337	6.30325	4.1671	5.62653	5.03498	5.70488	4.64244
PGM5	4.02852	3.77534	8.60435	4.4932	6.82132	2.77028	2.49923	3.48822	7.71855	2.93852	3.14087	7.19684	5.02311	9.47208	5.62246	5.63079	3.77977	3.7917	4.05496	4.74292	4.14368	3.37356
STYXL2	0.184603	0.213676	0.617875	0.154842	0.158655	0.176096	0.0262933	0.213674	0.0808432	0.209462	0.163228	0.526154	0.651151	0.204286	0.175669	0.0258973	0.425106	0.110329	0.246894	0.073363	0.302087	0.197945
PALD1	9.55575	4.41123	3.05589	6.47177	4.01356	3.19316	11.1386	4.60162	14.5373	8.35321	8.34712	9.07892	8.19349	4.24663	6.14773	10.0188	10.1242	12.5253	9.87121	4.46486	5.68767	5.33815
AC112220.1	0	0	0	0	0	0	0	0	0.0376976	0	0	0	0	0	0	0	0	0	0	0	0	0
ANKRD18B	0.0176941	0.0856466	0.0368144	0	0.0211977	0.0308105	0	0.0065424	0.0091396	0.00789345	0.00959582	0.0118967	0.00673939	0	0.00956221	0.0108746	0.0354986	0	0.242634	0.0122524	0.00822176	0.0393133
CHFR	2.15817	1.41238	1.05613	1.35932	0.73578	1.37816	1.17833	1.53929	1.30178	1.77888	1.60138	1.31612	1.61675	1.02674	1.77236	1.68557	1.69955	1.42222	1.81049	1.40449	1.37489	1.42642
PRR23D3P	0	0	0	0	0	0	0	0	0	0	0	0	0	0	0	0	0	0	0	0	0	0
C6orf47-AS1	0	0	0	0	0	0	0	0	0	0	0	0	0	0	0	0	0	0	0	0	0	0
MIR5009	0	0	0	0	0	0.360914	0	0	0	0	0	0.69679	0	0	0	0	0	0	0	0	0	0
CD72	1.14265	0.806589	0.990584	1.31215	1.15501	3.41088	0.53475	0.995882	0.727233	8.50635	0.614146	0.339546	1.18907	0.544472	1.2488	0.695992	1.52283	0.670039	1.50487	0.79265	1.52173	0.782034
SLC20A2	8.9158	9.76089	8.34795	8.04493	5.51975	6.49439	8.56572	6.4509	8.40119	8.6289	9.27967	7.60687	8.50257	8.72537	7.02919	8.3608	6.59969	8.24144	11.6364	7.52527	6.91034	8.62991
SDHDP4	0	0.0587942	0	0	0	0	0	0	0	0	0	0	0	0	0	0	0	0	0.0270101	0	0	0
AC107952.2	1.49268	1.72028	0.197185	0.685639	1.46891	2.59917	1.39712	1.41922	0.688409	0.903711	0.462574	0.501803	0.649755	0.700316	1.09476	1.47437	1.71124	1.04944	1.47522	0.856423	1.18901	1.84775
CTSC	24.1309	19.7844	39.0384	33.5603	60.4196	51.2661	20.5009	36.1346	26.0881	37.8304	29.7892	35.4069	32.6243	35.8651	31.3497	30.1956	27.2342	31.8067	21.0274	38.9669	23.9615	39.5094
HLA-DOA	32.4094	27.4586	39.5259	19.8891	26.2575	51.9691	34.8544	20.0477	25.0708	60.0773	35.2458	24.7228	39.2119	24.2695	38.6471	43.7569	43.7286	31.8034	28.2893	26.7875	28.2304	35.3939
HNRNPA1P1	0	0.0295217	0	0	0	0	0	0	0	0.0244873	0	0	0	0.0300453	0.0296641	0	0	0	0.0271245	0	0	0.0243917
CFHR1	0	0.0126848	0.0327146	0.101114	0.056511	0	0.0343397	0.0523243	0.00609134	0.168346	0	0.0158578	0.0179666	0	0	0.00724768	0	0.0080051	0.0174822	0.0130655	0	0.0104806
AP003040.1	0	0	0	0	0	0.0352455	0	0	0.013069	0	0	0	0	0.027698	0.0273466	0.01555	0	0	0.0250054	0.0140161	0	0
TMEM50A	32.8632	36.4415	37.1805	53.1133	55.5146	39.4783	41.8041	30.5876	34.893	34.4028	38.4684	43.4012	40.2539	46.1623	35.2623	40.2235	32.9616	31.9922	38.3032	40.6962	45.0057	32.4927
UBBP1	0.292134	0.41243	0.253256	0.375724	0.328104	0	0.638006	0.324049	0.933674	0.879678	0.0594109	0.147313	0.166903	0.539672	0.118406	0.673284	0	3.04895	1.84057	0.576526	0.203615	0.778886
ZNF487	1.0344	1.9322	1.12664	1.03127	1.0105	1.00818	0.523076	0.723868	0.788007	0.766506	0.81887	0.987212	0.618742	0.758089	0.872278	0.959998	1.06966	0.89774	2.74014	1.11335	1.69355	1.85095
AL161734.1	0	0	0	0	0	0	0	0	0	0	0	0	0	0	0.0502746	0	0	0	0	0	0	0
PRR13P3	0	0.0741183	0	0	0	0	0	0	0	0.122957	0	0	0	0	0	0.0423488	0.221187	0.0467745	0.0340499	0.0381715	0	0.0612388
TCERG1P1	0	0	0	0	0	0	0	0	0	0	0	0	0	0	0	0	0	0	0	0	0	0
AL358335.3	0	0	0	0	0	0	0	0	0	0	0	0	0	0	0	0	0	0	0	0	0	0
RNU6-561P	0	0	0	0	0	0	0	0	0	0	0	0	0	0	0	0	0	0	0	0	0	0
RN7SKP148	0	0	0	0	0	0	0	0	0	0	0	0	0	0	0	0	0	0	0	0	0	0
AC090607.5	0	0	0	0	0	0	0	0	0	0	0	0	0	0	0	0	0	0	0.0571552	0	0	0
AC010723.1	0	0	0	0	0	0	0	0	0	0	0	0	0	0	0	0	0	0	0	0	0	0
FURIN	44.3866	39.9931	30.8697	27.7355	14.423	40.4349	49.8653	38.1567	43.9239	40.9321	41.2189	38.8481	47.3412	29.8805	37.8288	43.132	41.4248	52.8695	32.1613	33.9262	33.5495	55.8356
HMGB1P19	0	0	0.0415216	0	0	0	0	0	0	0	0.097405	0	0	0	0	0.0275965	0	0	0.044377	0	0.0834573	0
TTTY7B	0	0	0	0	0	0	0	0	0	0	0	0	0	0	0	0	0	0	0	0	0	0
ANXA8	0.341614	1.6648	0.609224	0.623177	0.858183	1.06344	2.10879	0.618669	3.39766	2.27194	1.31007	1.1953	3.59675	1.51688	0.960746	2.34268	1.55255	1.25648	1.48311	0.816831	1.29255	0.813222
MDP1	1.28899	1.48181	1.22919	3.3778	3.06912	1.11102	1.79462	1.21534	1.83512	1.63882	1.07477	1.29998	1.45445	2.01079	1.27998	1.23286	1.51282	0.984359	1.672	2.59737	1.97651	1.00953
MIR4297	0.454537	0	0	0	0	0	0	0	0	0.304158	0	0	0	0.373194	0	0	0	0	0.168458	0.188848	0	0
RN7SKP243	0.111796	0	0.155068	0	0	0	0	0	0	0	0	0	0	0.0917889	0	0.103063	0	0	0	0	0	0.0745172
AC008446.1	0	0	0	0	0	0	0	0	0	0	0	0	0	0	0	0	0	0	0	0	0	0
SEPTIN7	13.4757	13.9708	13.5044	22.9074	20.39	12.0947	16.5105	14.4752	18.6109	14.3972	17.2703	19.8343	17.3955	22.1861	13.7879	18.8294	15.0418	12.3888	16.9725	14.9213	21.7644	14.5983
SNORD116-1	0	0	0	0	0	0.759819	0	0	0	0	0	0	0	0	0	0.167612	0	0	0.134766	0	0	0
SLX1B	0.0561248	0	0	0	0	0	0.0306435	0	0	0	0	0	0	0.0230404	0.0113741	0	0	0	0	0.0116592	0	0
MIR551A	0	0	0.499125	0	0.32332	0	0	0	0	0.481583	0	0	0.411173	0	0	0	0	0.1832	0	0	0	0
AC134312.5	0.0229229	0	0.0953868	0.014741	0	0.0718475	0.0250313	0.0254272	0.026641	0.153391	0.0372944	0.0462369	0.0523857	0	0.0371638	0.0211323	0.0275933	0	0.0254866	0.0571432	0.0319541	0
SNORD68	0	0	0	0	0	0	0	0	0	0	0	0	0	0	0	0	0	0	0	0	0	0
TAS2R46	0.037145	0	0	0	0	0	0.0405614	0.041203	0	0	0	0	0	0.0304976	0.0301107	0.0171217	0	0	0	0.0308655	0	0
UBAP2	4.94008	4.13226	4.11404	1.63546	1.68314	3.57788	3.30628	3.6075	3.90695	3.4711	4.74088	4.45415	4.48535	2.93454	4.29983	4.05349	3.81694	3.44227	3.84131	2.55512	3.83081	3.78489
AL008723.2	0.230812	0.124136	0.160076	0	0	0.0803817	0	0.170685	0.0894165	0.102966	0	0.0775935	0.0879122	0	0.311837	0.283709	0.0926126	0.0391697	0.313654	0	0	0.0512824
ACOT2	9.35438	8.58298	8.71017	13.1172	8.82002	8.86826	7.78719	9.03126	6.09015	10.7417	9.28883	5.59062	7.9506	11.9828	7.92226	5.55614	5.578	7.68017	6.13656	16.2957	6.33882	9.13142
RNU6-465P	0	0	0	0	0	0	0	0	0	0	0	0	0	0	0	0	0	0	0	0	0	0
AC105036.3	0.28393	0.279957	0.350071	0.304311	0.0566916	0.296642	0.206697	0.24496	0.232211	0.295547	0.179643	0.190901	0.414552	0.103608	0.409175	0.189042	0.189877	0.0803069	0.327377	0.196609	0.175908	0.210281
AC020914.2	0	0	0	0	0	0	0.124086	0	0	0	0	0	0	0	0	0	0	0	0	0	0	0
AL357632.1	0.0537244	0	0.0372597	0.0345485	0.0482717	0	0	0	0.0208129	0	0	0.0541827	0.0306941	0.0882202	0	0	0	0.0273518	0.039822	0.0223211	0	0.03581
OR7D1P	0	0	0	0	0	0.0386832	0	0	0	0	0	0	0	0	0	0	0	0	0	0	0	0
MIR1256	0	0	0	0	0	0	0	0	0	0	0	0	0	0	0.235319	0	0	0	0.107586	0	0	0
AC093824.1	0	0	0	0	0	0	0	0	0	0	0	0	0	0	0	0	0	0	0	0	0	0
AC132825.2	0	0	0	0	0	0	0	0	0	0	0	0	0	0	0	0	0	0	0	0	0	0
AL158825.3	0	0	0	0	0	0	0	0	0	0	0	0	0	0	0	0	0	0	0	0	0	0
VDAC2P5	2.11739	1.13878	1.822	2.42067	1.90248	1.06513	4.75273	1.17436	3.50896	3.22732	1.75434	3.20318	3.65155	2.12479	1.17606	3.10872	1.2272	1.65691	2.67391	2.31334	2.78763	2.56133
CES4A	1.44069	2.20893	0.844602	0.296879	0.550686	1.55509	0.677955	1.20077	0.770891	0.788287	0.692821	0.594037	0.500229	0.392112	1.47112	0.664076	2.47199	0.6889	5.38366	0.625027	0.510397	1.4484
SNRPEP5	0	0	0	0	0	0	0	0	0.0481391	0	0	0.125322	0	0	0	0.114555	0	0	0.138159	0.0516276	0	0.0828266
RPS15AP9	0	0	0	0	0	0	0	0	0	0	0	0	0	0	0	0	0	0	0	0	0	0
AL050335.1	0	0	0	0	0	0	0	0	0	0	0	0	0	0	0	0	0	0	0	0	0	0
IQCN	4.13979	5.61084	2.10947	0.395564	0.250913	5.20435	0.923067	8.82831	1.75141	2.4015	10.1305	3.12467	1.1966	1.45935	2.58187	3.69291	6.56862	4.54186	8.05034	2.16212	3.47721	6.66576
UBE2B	19.0831	23.3634	16.154	32.9407	33.7926	23.0959	21.9501	17.4769	19.1001	16.0639	19.0246	19.9975	16.198	22.9591	18.8218	21.6373	19.3069	15.6099	23.0808	25.578	30.9619	22.0253
CPXM2	4.53583	1.38797	4.63973	1.98876	2.39545	1.55983	1.25766	3.16235	8.24883	3.26354	1.15089	5.73607	12.8475	9.18186	5.26748	2.33653	2.27641	6.93499	2.81139	2.04107	2.33887	2.81958
TRAJ1	0.557174	0.449491	0	0	0	0	0	0	0	0.372838	0.453248	0	0	0	0	0	1.34139	0	0.412993	0	0.776692	0
PRMT7	2.92195	1.99776	1.81116	2.36522	1.79183	1.85074	1.85859	2.17969	2.47193	2.54672	1.94909	2.09228	1.6986	2.11116	2.25906	2.11624	2.73469	2.04546	2.84807	2.21554	1.28304	1.50941
CNIH2	0.250446	0.619599	0.416862	0.118106	0.16502	0.610536	0.182321	0.351889	0.523923	0.268141	0.203731	0.235743	0.181242	0.0822507	0.14888	0.230882	0.683337	0.136006	1.021	0.270539	0.0930979	0.500803
Z97055.2	0.0871903	0.0984751	0.0846572	0.0784972	0.0313364	0.0910939	0.114252	0.0773727	0.027022	0.0583442	0.0283709	0.0703473	0.0597768	0.143174	0.113086	0.0562656	0.167928	0.0355118	0.0969418	0.0507154	0.0729251	0.10461
MT2A	81.2428	227.003	87.4217	193.177	32.2573	59.2354	112.179	83.1569	84.592	46.0718	88.7821	92.6371	38.637	178.277	53.3112	54.0333	37.7417	528.158	77.9895	91.9817	355.323	627.263
SLC22A23	5.76912	10.392	7.42864	1.91239	1.83483	5.8611	3.70523	4.90074	5.41744	4.25274	4.20352	10.3602	6.03091	3.66249	6.39177	4.62233	6.85574	3.40162	8.0503	2.34853	4.10761	10.0249
PRSS55	0.0110191	0	0	0.00708603	0	0	0	0	0	0	0	0	0	0	0	0	0	0	0.00816764	0	0	0
AL136985.1	0	0	0.0606531	0	0	0	0	0	0	0.0585214	0	0	0	0	0	0	0	0	0.0324121	0	0	0
FTL	8266.44	3835.02	7859.66	18698.9	10650.7	9595.05	8632.57	4758.91	4218.57	8561.02	6431.78	3743.54	6721.49	6412.06	6466.67	4968.93	3619.67	5616.97	5094.85	12897.8	4814.99	6560.05
REG3A	0	0	0	0.0140333	0	0	0.0238295	0	0	0	0	0	0	0	0	0	0	0	0	0	0	0
PRKAR2B-AS1	0	0	0	0	0.0425187	0.0494403	0	0	0.00611081	0.0105552	0.0128317	0	0	0	0.0383602	0.00727085	0.0379754	0.00803069	0.0233841	0	0.0219885	0
AC144568.2	0	0	0	0	0	0	0	0	0	0	0	0	0	0	0	0	0	0	0	0	0.0495421	0
RNU6-187P	0	0	0	0	0	0	0	0	0	0	0	0	0	0	0	0	0	0	0	0	0	0
AL138847.2	0	0.061283	0	0.0122126	0	0	0	0	0.00735715	0	0.0154488	0	0	0	0.0307894	0	0	0	0.00703836	0.0157806	0.0264733	0
AGBL4-AS1	0	0	0	0	0	0	0	0	0	0	0	0	0	0	0	0	0	0	0	0	0	0
FOXP1-IT1	0.0292835	0.0157493	0	0	0.00877047	0.0203964	0	0.0216552	0.00378148	0.00653178	0.00794048	0	0.0055768	0	0.047476	0.0179974	0.0587497	0	0.028941	0.00405551	0.0136069	0
TRIM54	0.149977	0.0604959	0.0866786	0.11252	0.179674	0.104461	0.0545906	0.110908	0.0532595	0.0919955	0.0508346	0.0378142	0.0499834	0.020523	0.141838	0.0288046	0.0601781	0.0254518	0.0138959	0.306366	0.0348443	0.0249918
AC005377.1	0	0	0	0	0	0	0	0	0	0	0	0	0	0	0	0	0	0	0.0280763	0	0	0
AL772337.3	0.0764266	0	0	0	0	0.239545	0	0	0.0296077	0.153425	0	0	0	0.0627495	0.0619534	0.211369	0.0919979	0.116729	0.169948	1.17487	0.106537	0
AL138701.1	0	0	0	0	0	0	0	0	0	0	0	0	0	0	0	0	0	0	0	0	0	0
SELENOTP1	0.496537	0.400573	0	0.319308	0.191203	0.0741096	0.309833	0	0.0549596	0.427195	0	0.071539	0.283684	0.407679	0.172503	0.130786	0	0.288907	0.473203	0.0884136	0.0988806	0.189124
POTEC	0	0	0	0	0	0	0	0	0	0	0	0	0	0	0	0	0	0	0	0	0	0
TALDO1	42.7988	36.7808	43.0127	78.5536	55.7044	42.2888	58.9495	34.3658	39.3152	48.0089	48.6654	33.5758	44.6415	43.6343	39.1016	36.4458	35.6466	43.5788	41.2884	68.9396	35.1907	37.4543
OR52B5P	0.0363247	0.0293044	0.0251924	0	0	0	0	0	0.0140722	0	0	0	0.0207532	0	0.117783	0	0	0	0.0403873	0	0	0
HSPD1P3	0	0	0	0	0	0	0	0	0	0.014856	0	0	0	0	0	0	0	0	0.00822801	0	0	0
TH	0	0.00859342	0.0073876	0.00685005	0.0382839	0	0.0232637	0.0118159	0.0165065	0.00712796	0.0346609	0.0322289	0.0365149	0.0174917	0.00863488	0.0343701	0.0512896	0.0108463	0.0276347	0.013277	0	0.00710016
AL356580.1	0	0	0	0	0	0	0	0	0	0	0	0	0	0	0	0	0	0	0	0	0	0
AC022973.5	0.263701	0.182345	0.0783794	0.0484508	0.0338481	0.118074	0.164546	0.125361	0.102158	0.0756248	0.153224	0.0759858	0.129136	0.15465	0.702363	0.364652	0.226734	0.0958954	0.223385	0.0626062	0.472621	0.200879
NPHS1	0.0379683	0	0	0.032555	0.0113716	0.0132227	0.0276403	0.0350969	0.00980595	0.940052	0.0308863	0	0.0108461	0	0.0820749	0.00875059	0.00761734	0.00644338	0.0187621	0.0525828	0.0441059	0.0210898
OR2AI1P	0	0	0	0	0	0	0	0	0	0	0	0	0	0	0	0	0	0	0	0	0	0
ZNF696	1.18823	1.14614	1.0092	0.88593	0.61118	0.881594	1.46676	1.06972	1.9547	1.41162	1.11369	1.19837	1.55942	0.756435	1.73099	1.52802	1.96929	0.561107	1.63385	0.940852	0.720163	0.499313
RNU6-400P	0	0	0	0	0	0	0	0	0	0	0	0	0	0	0	0	0	0	0	0	0	0
SCHLAP1	0	0	0	0	0	0	0	0	0	0	0	0	0	0	0	0	0	0	0	0.00999475	0	0
TUBB1P2	0	0	0	0	0	0	0	0	0	0	0	0	0	0	0	0	0	0	0	0	0	0
XAGE2	1.28565	5.8623	48.8851	17.6495	22.0485	23.7689	9.94937	1.11608	0.54137	7.81754	19.1889	0.563746	0.798394	0.367156	0.906244	1.95819	10.0257	0.82529	0.497195	1.88115	0.779205	2.161
SCAMP4	14.9149	12.7939	14.9647	9.63926	6.03542	11.8713	11.0242	11.2923	13.81	14.2426	12.1814	10.292	12.9948	11.0465	11.1037	11.43	11.6801	12.0907	15.5666	12.7589	8.46329	9.70972
AC027045.1	0	0	0	0	0	0	0	0	0	0	0	0	0	0	0	0	0	0	0	0	0	0
AC090425.3	0.275807	0.723134	0.382563	0.177363	0.371721	0.792426	0.602349	0.611877	0.373967	0.461397	0.168272	0.347699	0.590907	0.566123	0.335364	0.413176	0.664001	0.386146	0.664415	0.343772	0.865058	0.229798
HMGB3	4.78942	10.8537	18.5649	3.21993	7.73033	8.82497	5.56275	4.87799	5.88338	5.59398	4.03067	3.63588	6.18905	4.22546	5.20952	4.47149	5.73379	2.41176	15.7396	4.82998	3.83588	5.54314
AC023794.2	0	0	0	0	0	0	0.0714434	0	0	0.0437803	0	0	0	0	0.106072	0.0301575	0	0.0333091	0.0242477	0.0271827	0	0
C2CD4C	0.312219	0.521747	0.556803	0.293997	0.0400758	0.302897	0.535757	0.136058	0.168471	0.186539	0.462611	0.303637	0.401351	0.100707	0.433874	0.889189	0.510057	0.136247	0.553768	0.421586	0.357509	0.334461
AL117379.1	0.612316	0.205823	0.106165	0.0984404	0.0916948	0.479797	0.557195	0.226404	0.256979	0.478026	0.249052	0.308769	0.204068	0.251369	0.827265	0.540964	0.429958	0.155869	0.416043	0.339202	0.213389	0.170058
MIR8076	0	0	0	0	0	0	0	0	0	0	0	0	0	0	0	0	0	0	0	0	0	0
AL451064.1	0.146687	0.0591687	0	0.141495	0.197699	0.229881	0.160179	0.244069	0.142067	0.098157	0.178989	0	0.251418	0.180655	0.297271	0.101421	0.176574	0.0373402	0.353367	0.0609447	0.204479	0
AC005954.1	0.102507	0.0826957	0	0	0	0.321288	0	0.568528	0	0.0685934	0	0	0.0585647	0	0.166189	0.0944995	0.246784	0.0521876	0.151962	0	0	0.0683258
GREM2	0.637878	0.82202	0.706674	2.20016	0.841096	0.337545	0.497534	0.284864	1.13287	0.388038	1.1591	1.32006	1.11697	0.394494	0.846132	1.56559	0.598318	1.44662	1.10221	0.681484	0.958478	0.49696
SUSD6	27.3633	27.5339	26.7524	17.5584	13.6985	28.4769	26.4378	27.7105	27.5022	28.8692	31.3116	28.2839	32.4413	24.4367	29.6456	28.2902	28.5518	31.2799	25.2674	17.4347	28.4882	41.0199
THRB-IT1	0.256033	0.127108	0.0409772	0	0.318527	0.102883	0.0430127	0.0436931	0.0152596	0.026358	0.0480639	0	0.0337565	0	0.191582	0	0.165953	0.0100269	0.248172	0.0245481	0.082363	0.0131276
AC009161.1	0	0	0	0	0	0	0	0	0	0	0	0	0	0	0	0	0	0	0	0	0	0
TTC4P1	0	0.024066	0	0.0191837	0	0	0	0	0	0.0998099	0	0.0300859	0.0170434	0	0.0241821	0.0137506	0	0.0303752	0	0	0	0.0397682
AL139008.2	0	0.0705531	0	0	0	0	0	0	0	0	0	0	0	0	0	0	0	0	0.0324121	0	0	0.0582932
RPS6P7	0	0	0	0	0	0	0	0	0	0.041801	0	0	0	0	0	0	0	0	0	0	0	0
GPR17	0.879464	1.12684	0.233211	0.357631	0.104586	0.35132	0.437808	0.903813	0.826709	0.389449	0.515525	0.847835	0.694576	0.637127	0.995986	1.96133	1.15206	0.618943	5.15275	0.225685	1.47836	0.551723
AC005253.2	0	0	0	0	0	0	0	0	0	0	0	0	0	0	0	0	0	0	0	0	0	0
DZIP1L	1.58858	3.35858	1.39141	0.61206	0.541408	1.59532	0.403765	0.850685	1.47753	1.04927	0.640566	1.0773	1.08364	0.685879	1.37656	1.20568	1.92873	0.644923	7.16397	0.995711	0.75406	1.59287
SPATA31A5	0	0	0	0	0	0	0	0	0	0	0	0	0	0	0	0	0	0	0	0	0	0
RNU6-1035P	0	0.781359	0.223906	0	0	0	0	0	0.500287	0.432074	0.525259	0.325603	0.368903	0.530145	0	0.892887	0.777254	0.328733	1.19652	0	0.450046	0
AC105384.2	0	0	0.0374343	0	0.145494	0	0.0589408	0	0.0209104	0.0722374	0	0	0	0.0443168	0.0875091	0.0248799	0.0649735	0.0824401	0.100022	0.112129	0.075242	0
PCBP2P3	0	0	0	0.026352	0	0	0	0.0454553	0	0	0	0	0	0	0	0	0	0	0	0	0	0
SUCLG2P2	0.10662	0.301048	0.203347	0.188551	0.263446	0.0556966	0.232853	0.059134	0.175544	0.178364	0.108416	0.34947	0.319801	0.306388	0.15125	0.258014	0.160429	0.257837	0.256846	0.188265	0.297252	0.39087
ABHD17AP3	0.12153	0.0245105	0	0.019538	0.0545975	0.0634853	0.0663538	0	0	0.0203307	0.0247153	0.0306416	0.0867911	0	0	0.0700227	0.0365726	0	0.101341	0.0378693	0	0.0202514
CCDC66	1.55819	1.42846	0.889343	0.397933	0.609587	1.4449	0.895529	1.19501	0.791378	0.902987	0.867269	1.02635	0.905139	0.755974	1.67407	1.35743	1.88015	0.489641	2.39974	0.70624	1.47058	0.708142
AC105443.1	0	0	0	0	0	0	0	0	0	0	0	0	0	0	0	0	0	0	0	0	0	0
Metazoa_SRP	0	0	0	0	0	0	0	0	0	0	0	0	0	0	0	0	0	0	0	0	0	0
PREPL	5.7497	7.24314	5.26882	5.7301	6.8831	7.02527	6.17212	8.35184	6.7496	5.14318	6.50402	6.83286	5.50718	5.95225	7.4979	6.14427	6.80385	4.53648	6.72095	5.0488	8.33393	6.66797
NEK4P1	0	0	0	0	0	0	0	0	0	0	0	0	0	0	0	0	0	0	0	0	0	0
RAB10	30.9771	38.7442	30.1273	52.2055	47.9813	39.5306	31.6446	31.2798	30.9449	30.3481	33.8981	36.1636	31.852	35.2367	34.1033	35.0608	27.6113	26.1362	31.8959	37.4682	40.622	48.5945
MTRNR2L10	0.0677349	0.0182147	0.0156588	0.0145194	0.18258	0.0707674	0.172585	0.05009	0.0699747	0.030217	0	0.0455418	0.0644977	0.0185378	0.0183026	0.0832583	0	0.149434	0.158989	0.0469035	0.0629475	0.0601982
MED28P5	0	0	0	0	0	0	0	0	0	0	0	0	0	0	0	0	0	0	0	0	0	0
WASF4P	0.0693671	0.0373072	0.0160361	0.0148693	0	0	0.0504982	0	0.0358304	0.0928352	0.0564284	0.0699588	0.0792622	0.0759378	0.0562308	0.0639484	0.0556668	0.129491	0.0942641	0.00960674	0.0966965	0.0924731
FRG2DP	0	0	0	0	0	0	0	0	0	0	0	0	0	0	0	0	0	0	0	0	0	0
RPL23AP25	0.223832	0.180573	0.155235	0.14394	0.0670382	0.0779512	0.325893	0.082762	0.173425	0.0499265	0	0	0.127881	0.122517	0.0604815	0.0343913	0.179624	0.113956	0.193562	0.0929965	0.104006	0.198927
DPY19L2P2	0.210488	0.544384	0.360658	0.031849	0.0723123	0.426887	0.0405614	0.103008	0.213451	0.20299	0.110794	0.224771	0.137942	0.106742	0.105387	0.350994	0.544008	0.0724921	1.87453	0.100313	0.276157	0.309487
LINC00882	0.0266961	0.201009	0.11726	0.234622	0.199888	0.13016	0.0583031	0.128322	0.175816	0.0714559	0.0941055	0.143594	0.142354	0.138818	0.173125	0.188682	0.203524	0.167627	0.250647	0.151585	0.173665	0.172011
FBRSL1	5.72099	4.63626	3.09027	2.20215	1.5801	4.2367	4.40787	4.7986	5.36399	5.12171	4.91042	4.23193	4.92613	2.82379	4.98044	5.02441	5.53339	4.54461	5.87132	3.05362	2.83416	4.27576
AL157838.1	0.234717	0.178216	0.0287266	0.079909	0.0744333	0.02885	0.075384	0.0765764	0.0374415	0.073912	0.0561578	0.0556986	0.0473293	0.0453442	0.279805	0.216382	0.11634	0.18979	0.168862	0.0631004	0.404178	0.138044
SERBP1	23.1814	25.563	24.036	28.3298	32.7976	26.1047	29.0238	26.1483	28.8418	25.7269	26.1867	25.6803	25.5446	29.5156	22.3411	26.5068	25.0387	17.7888	25.6005	22.7908	31.7248	24.9726
SIGLEC8	1.17655	0.333965	0.302214	1.26801	0.685181	0.421123	0.440151	1.42593	1.22812	1.91722	1.02799	1.04376	1.61824	1.66366	1.40412	2.08894	0.878608	1.37547	0.399708	2.14088	0.820045	0.53008
TSPYL4	6.85938	8.8139	7.153	5.84066	5.09391	5.81089	4.95441	7.47125	9.35506	5.87301	7.72451	7.00957	8.19198	7.00249	6.59878	6.58259	7.71973	5.34348	13.6267	5.0577	6.26705	5.44246
SRM	16.3442	11.952	14.8696	26.6038	13.2953	15.6117	14.588	10.5791	20.8496	29.4857	13.414	13.4732	22.2111	17.6632	10.8294	12.3241	12.6633	19.6072	13.0051	20.3642	7.50993	11.7919
AP001596.1	0.169111	0.0372076	0.0746354	0	0.0690669	0.016062	0.0503633	0.10232	0.119116	0.0822999	0.0500247	0.124039	0.087834	0.113603	0.149548	0.0921233	0.148048	0.0469618	0.176629	0.0958109	0.0642922	0.0102474
MIR1915	0	0	0	0	0	0	0	0	0.167283	0	0	0	0	0	0	0	0.519788	0.21984	0	0.179406	0	0
EPHA10	0.305106	0.116233	0.332097	0.100827	0.205605	0.212511	0.0601555	0.0846098	0.0656657	0.215507	0.079285	0.0555585	0.174315	0.0313132	0.0858775	0.0585985	0.173433	0.0560927	0.0533972	0.0721849	0.0295356	0.0677894
ZNF677	0.809298	1.10901	0.599718	1.12167	1.03263	0.594574	0.718286	0.901812	1.63203	0.47231	1.37982	1.62868	0.945856	1.18633	1.14432	1.67953	1.75265	0.931287	1.47503	1.08396	1.48359	0.85226
GOLT1A	7.35902	6.32928	13.0967	7.80252	8.55203	8.16504	9.72939	8.5003	5.32479	14.7934	7.79219	5.02964	5.05569	11.2602	9.09602	5.99922	7.94324	8.49945	3.59515	9.39986	7.03672	7.11449
SNRPFP3	0	0	0	0	0	0	0	0	0	0	0	0	0	0	0	0	0	0	0	0	0	0
RGMB-AS1	0.338964	0.297232	0.245304	0.199023	0.251593	0.323344	0.321861	0.212519	0.228373	0.216959	0.227784	0.208086	0.202078	0.145202	0.358399	0.23776	0.425765	0.240098	0.731899	0.202061	0.225983	0.186643
AC093019.1	0.274165	0.110589	0	0	0	0.14322	0	0	0	0.27519	0	0	0	0.112551	0.111123	0	0	0	0	0	0	0
RPS26P55	0.194072	0.0782822	0	0	0	0	0	0	0	0.0649325	0	0	0.055439	0.0796707	0.31464	0.0894559	0	0	0.0719257	0	0	0
AC006450.1	0	0	0	0	0	0	0	0	0	0	0	0	0	0	0	0	0	0	0	0	0	0
AC114284.1	0.0620194	0.0500332	0	0.199414	0.139312	0	0.0677238	0.0343975	0.072079	0.0622513	0.100903	0.21892	0.159449	0.0254603	0.0251373	0.128643	0.0746554	0.0631498	0.0804483	0.0257674	0.129681	0.0620085
SLC22A18	3.78199	1.70901	2.96545	3.05473	2.08443	2.56632	2.8029	1.85251	1.2562	2.87863	2.46865	2.27413	2.3241	2.35823	2.27037	1.88406	2.23716	2.00486	2.76237	3.70151	1.11419	1.30376
PIGN	3.09053	3.19856	3.20098	3.56625	3.64006	3.63782	3.27488	3.98638	2.97743	2.9048	3.52301	3.14765	3.42975	3.21356	4.03397	3.33412	3.18175	2.76385	2.77682	3.06225	4.24437	2.87992
AC131212.4	0	0	0	0.0227843	0.0318345	0	0.0773787	0.0393014	0.0137258	0.0237087	0.0288219	0.0357328	0.0404847	0	0	0.0163314	0.0852986	0.0360763	0.0262621	0.0147205	0	0
AC124945.1	0	0	0	0	0	0	0	0	0	0	0	0	0	0	0	0	0	0	0	0	0	0
AKAP8L	8.13139	6.8725	4.81894	2.74569	1.76544	4.6455	6.25856	6.07852	5.72866	5.60952	5.51408	5.30718	5.88477	4.14752	7.51742	5.72243	9.08428	5.51396	7.91197	3.7456	6.73846	5.64656
Y_RNA	0	0	0	0	0	0	0	0	0	0	0	0	0	0	0	0	0	0	0	0	0	0
STX18-AS1	0.226264	0.214478	0.203998	0.127315	0.111814	0.165476	0.21619	0.188237	0.227902	0.333094	0.170255	0.216784	0.187442	0.148618	0.302635	0.232055	0.2247	0.152632	0.234798	0.108108	0.236556	0.116882
AL022069.1	0.0844616	0.0511035	0.0439327	0	0	0.0441215	0	0.0468445	0.0245403	0.0423887	0.0343537	0.0212955	0.0241275	0.0346733	0.0513501	0.0681309	0.20334	0.0322504	0.0391283	0.0350916	0.058869	0.0281489
PLRG1	7.72452	8.74305	8.57913	8.85244	10.9302	9.60007	7.54592	7.98404	8.66202	8.09448	7.65844	8.85305	8.32998	9.28574	8.00876	8.00731	7.80763	5.81364	8.95611	7.83999	9.64242	7.53845
ASS1P3	0	0	0	0.0177718	0	0.0866193	0	0	0.0107061	0.0184928	0	0	0.015789	0.0226902	0.0224023	0.0382156	0	0.0140698	0	0	0	0
ZNF10	2.01995	1.43341	1.01176	0.809849	0.857051	2.09735	1.24583	2.23371	1.21485	1.14725	1.45046	2.19437	1.24665	1.77107	2.55721	1.92538	2.37896	0.85381	2.34059	1.03091	2.85053	1.84921
MIR1827	0	0	0	0	0	0	0	0	0	0	0	0	0	0	0	0	0	0	0.196966	0	0	0
ALG12	3.43511	3.0473	2.70927	2.60763	2.09439	2.44207	2.62292	3.34484	3.18933	3.28809	3.00973	3.06066	4.33461	2.82568	2.86834	2.91974	2.99243	3.25117	2.73046	3.08511	2.14222	2.35853
Y_RNA	0	0	0	0	0	0	0	0	0	0	0	0	0	0	0.274538	0	0	0	0.125517	0.14071	0	0
EML6-AS1	0	0	0	0	0	0	0	0	0	0	0	0	0	0.0714428	0	0	0	0	0	0	0	0
AC016700.1	0.077109	0	0	0	0	0	0	0	0	0	0.0627262	0	0	0	0.0625065	0	0	0	0.0285776	0	0	0
U6	0	0	0	0	0	0	0	0	0	0	0	0	0	0	0	0	0	0	0	0	0	0
MIR151B	0	0	0	0	0	0.751904	0	0	0	0	0	0.362911	0	0	0	0.165866	0	0	0	0	0	0
AL513331.1	0.0870146	0.0701977	0.0603476	0	0.234549	0	0	0.096521	0	0	0.0707843	0	0	0	0	0.160435	0	0	0.0644976	0	0.242594	0
SETP15	0	0	0	0	0	0	0	0	0	0	0	0	0	0	0	0	0	0	0	0	0	0
CDRT15P11	0	0	0	0.0223713	0	0	0	0	0	0	0	0	0	0	0	0	0	0	0	0	0	0
SZRD1	24.3131	24.6161	26.4663	32.1638	26.1936	23.3564	24.0462	26.3881	30.591	33.1376	24.9165	24.5719	30.7665	30.2568	21.4608	25.6206	24.0458	28.5093	22.7979	28.1002	19.9538	24.8933
DAAM1	4.16008	5.29948	3.18262	3.60636	3.65093	2.50335	4.33143	2.46468	3.80666	2.82692	4.87419	6.29986	4.09392	3.26733	3.69643	6.59105	4.39821	3.19335	6.26872	2.00307	7.47587	5.03421
Y_RNA	0.677349	0	0	0	0.304301	0.707674	0.369825	0.375675	0	0.453254	0.551007	0	0.193493	0.834199	1.09815	0.468328	0	0	0	0	0.944213	0
CDH12P2	0	0	0	0	0	0	0	0	0	0	0	0	0	0	0	0	0	0	0	0	0	0
AC010624.1	0.067957	1.11474	0.738377	0.0582681	0.407065	0.496996	0.0494717	0	0.33347	0.272844	0.12899	0.114228	0.14236	0.0185985	0.0734503	0.323684	0.572619	0.0922608	2.77044	0.479984	0.031577	0.452967
RN7SL854P	0	0	0	0	0	0	0	0	0	0	0	0	0	0	0	0	0	0	0	0	0	0
LINC00161	0	0.0640654	0.0275379	0.0255341	0	0.0414844	0.0433588	0.0440446	0.0153824	0.0265701	0	0.0400454	0.0680562	0.0326009	0.0321873	0.0183025	0.0477966	0	0.0735792	0.0329942	0	0
PPIAP41	0.215905	0.290297	0.0499125	0	0	0.300762	0	0.239493	0.0557611	0.0963166	0.175633	0.145165	0.0411173	0.0590891	0.175018	0.199039	0.173263	0.10992	0.240052	0.029901	0	0
TICAM2	0.106488	0.0429539	0.0295413	0.136959	0.114816	0.10013	0.0697697	0.0708733	0.107259	0.128264	0.0866256	0.032219	0.097343	0.0699452	0.0949544	0.137438	0.0640923	0.0325288	0.078932	0.0752133	0.0742214	0.0851756
GCC2-AS1	0.34588	0.104638	0.11994	0.0556063	0.0776938	0.0451707	0.141635	0.479585	0.167493	0.144656	0.105512	0.0872077	0.247012	0.0709957	0.210285	0.0996443	0.104088	0.132069	0.432634	0.161667	0.241076	0.0576366
AC132938.1	0	0	0	0.123415	0	0	0.104784	0	0.0371741	0.128422	0	0.0967763	0.054823	0	0.155572	0.132693	0.231017	0.195413	0.462322	0.039868	0	0.127921
ZNF121	3.7065	3.19386	2.76222	1.25611	1.60951	3.15072	2.51273	3.29232	2.152	2.11681	1.99201	2.26305	2.35714	2.63249	3.76153	2.78672	3.45809	1.50623	3.6143	1.45484	3.1811	2.62617
KRT18P66	0	0.021961	0	0	0	0.0284408	0	0	0	0	0	0	0.0155526	0	0	0	0	0.0277182	0	0	0	0
SLC25A47	0.0576067	0.0154911	0	0.0123484	0.0345066	0	0.0419368	0.0426001	0.0223168	0.0128493	0.0468616	0.0968301	0.0329121	0.0157659	0.0155658	0.00885112	0	0.00977611	0.0284664	0.0478682	0	0.0255984
ZFP37	0.315329	0.223685	0.309184	0.363602	0.346828	0.284005	0.397763	0.265349	0.570775	0.254661	0.300738	0.444129	0.475237	0.459768	0.379013	0.588911	0.562818	0.190985	0.503729	0.388515	0.325883	0.188439
AC015911.4	0.0968546	0.0260453	0.0223906	0	0	0.0337303	0.0352543	0.107436	0.0250143	0	0.0262629	0	0.0553354	0.0530145	0.026171	0.0446444	0.0777254	0.0657466	0.0598261	0	0.0450046	0
SP140	2.04224	0.863713	0.635217	0.94717	0.928603	1.18322	1.08125	0.659012	0.462711	5.30069	1.40456	0.84883	1.18093	0.757086	0.857847	1.17527	1.09508	0.768771	0.807341	1.10562	1.5442	0.907502
AC091133.2	0	0	0	0	0	0	0	0	0	0	0	0	0	0	0	0	0	0	0	0	0	0
SLC5A3	2.32209	2.2706	1.63736	2.35314	2.14273	2.14852	1.8056	2.14869	2.4247	2.26286	2.22402	2.12818	2.92105	2.14914	2.31301	2.04852	2.00838	1.35695	2.58511	1.43103	2.07614	1.61742
CYP11A1	0.811422	0.510909	0.521572	0.343625	0.408989	0.175753	0.680749	0.52687	0.341179	0.801212	0.434681	0.349293	0.486199	0.251861	0.256687	0.214377	0.690867	0.47356	0.96085	0.394683	0.179322	0.290214
AC006441.4	0	0	0	0	0.0631509	0	0	0	0.0136141	0.0235157	0	0	0	0.0577066	0.0569744	0	0	0	0	0.0146007	0	0
IFNL1	0	0.0650373	0	0.0259215	0.0362178	0	0	0	0	0.0539463	0	0	0.0690886	0	0	0.0371602	0.0970433	0.0205218	0	0.0167473	0	0
AC010480.1	0	0	0	0	0	0	0	0	0	0.0337953	0	0	0	0	0	0.0232795	0	0	0.0561525	0	0	0
FBXO46	4.73953	4.2256	3.32091	3.25522	2.30924	3.75718	5.48492	4.37929	5.49314	6.32992	3.80779	4.00137	5.66686	2.48726	5.58474	5.00893	6.0816	3.98013	6.51547	4.8843	3.11951	3.64114
AC091962.1	0	0	0	0	0	0	0	0	0	0	0	0	0.011182	0	0	0	0	0	0	0	0	0
AL139021.1	0.0792312	0	0	0.0509512	0	0.331114	0.173037	0.175774	0.276248	0.0530183	0.0644526	0	0	0.0650523	0.128454	0.109563	0	0.0806753	0.176185	0.065837	0.110447	0.211246
COX7A2P2	0	0	0	0.0888588	0	0.144366	0.150889	0	0	0.0924639	0	0.139358	0	0.113451	0.112012	0.0636926	0	0	0.153633	0	0	0
ATP6V1G1P7	0	0	0	0	0	0	0	0	0	0	0	0	0	0	0	0	0	0	0	0	0	0
CENPL	0.731107	0.561453	0.638684	0.97195	0.915875	0.675704	0.698558	0.725204	0.552845	0.856147	0.617612	0.935859	0.630565	0.877318	0.706627	0.62215	0.541578	0.443796	0.539311	0.68053	0.499776	0.459204
RN7SL658P	0	0	0	0	0	0	0	0	0	0	0	0	0	0	0	0	0	0	0	0	0	0
AL512638.1	0	0	0	0	0	0	0	0	0	0	0	0	0	0	0	0	0	0	0	0	0	0
AC023511.1	0	0	0	0	0	0	0	0	0	0	0	0	0	0	0.0490419	0	0	0	0	0	0	0
AC018816.2	0	0	0	0	0	0	0	0	0	0	0	0	0	0	0	0	0.117799	0	0.181342	0	0	0.0652289
NLRP14	0.0571303	0.0844965	0.118865	0.0367388	0.0427766	0.029844	0	0.0950577	0.103284	0.0446008	0.131677	0.124838	0.0652799	0.0859952	0.069467	0.0746124	0.13754	0.0678669	0.176444	0.0593404	0.0398194	0.158667
NME2P2	0	0	0	0	0	0	0	0	0	0.0585214	0	0	0	0	0	0	0	0	0	0	0	0
ZMYM6	1.84412	1.41507	1.15406	1.27391	1.51779	1.62564	1.30971	1.41433	1.03255	1.17857	1.34193	1.17694	1.08857	1.12966	1.8511	1.55396	1.82964	0.830675	1.62588	1.19118	1.79244	0.984317
AC021517.1	0.0132508	0	0	0.0255635	0.0357177	0	0.0144696	0	0.0205334	0.00886689	0.0431168	0	0.045423	0	0	0.0305392	0	0.0337307	0.0245546	0.0110107	0.0184714	0
MIR3124	0	0	0	0	0	0	0	0	0	0	0	0	0	0	0	0	0	0	0	0	0	0
BFSP2-AS1	0.0386407	0	0	0.0248487	0	0	0	0	0	0.129284	0	0	0	0.0317257	0.0313232	0	0	0	0.0143208	0	0.0538645	0.0515119
AC127496.1	0.0492676	0.0331215	0.0227792	0.0211217	0.0442672	0.0343156	0.0268995	0.00910835	0.0222673	0.00549465	0.0333983	0.00828131	0.0140739	0.0134836	0.0266251	0.0567738	0	0.0209023	0.0456481	0.0136463	0.0114464	0.0109464
MIR5701-2	0	0	0	0	0	0	0	0	0	0	0	0	0	0	0	0	0	0	0	0	0	0
AL133383.1	0	0	0.0265904	0	0	0	0	0	0	0	0	0	0	0	0	0	0.0461521	0	0	0.0637179	0	0
AL157392.3	1.05804	0.649182	0.404541	0.151959	0.210406	0.871869	0.453307	0.675367	0.565755	0.596881	0.623435	0.693483	0.58259	0.445708	1.21834	0.89983	1.25054	0.392344	1.31917	0.318413	0.697381	0.393058
IZUMO4	1.0351	0.603649	0.354613	0.409007	0.493033	0.495117	0.28598	0.484173	0.304371	0.534087	0.385506	0.452788	0.327751	0.348135	0.525687	0.333409	1.02081	0.31111	0.554633	0.797935	0.295535	0.515379
TPD52L2	23.7707	20.9162	21.161	32.9293	24.1948	20.7752	20.1147	21.4533	23.4696	25.6275	18.8819	21.8879	26.2954	23.4262	21.1185	21.6052	23.6086	21.585	22.1389	24.6414	17.9221	19.5773
LGI1	0.00895639	0	0.00310578	0.014399	0.00402368	0	0	0.00496744	0.00867427	0	0	0.00903279	0.0025585	0	0.0217809	0.0144493	0.0053906	0.0205192	0.0116178	0.00186057	0.00624253	0.00298494
LINC02450	0.0344415	0.0277851	0	0.13289	0.154729	0.0359834	0.188047	0.0764084	0.146769	0.0460937	0.0560346	0.0694706	0	0.0565559	0.111677	0.127004	0.0414587	0.0350692	0.0893514	0.100167	0.144033	0
ZNF530	0.529976	0.283182	0.544174	0.557691	0.513292	0.388311	0.34573	0.442816	0.573276	0.824419	0.436721	0.555322	0.617374	0.599015	0.574676	0.54251	0.894794	0.241785	0.614758	0.554768	0.479726	0.238562
PTK2	7.52133	8.70408	7.21076	6.78307	5.42081	6.44508	7.23589	7.44236	9.14933	5.77815	8.31057	8.64522	7.52714	8.19594	7.52953	9.46676	7.3138	6.56801	9.43205	5.91039	9.19505	8.40805
PMP2	0.0095745	0.00772408	0.0132805	0.00615707	0.034411	0	0	0.021241	0.0148367	0.00640687	0	0.00965618	0.0273507	0.0157222	0.0155227	0.00441329	0	0.029247	0.0248391	0.0198898	0	0.00638188
PMS2P2	0.0306248	0	0	0.137857	0.0275166	0	0.0668832	0	0.0118641	0.0204929	0.0498251	0	0	0.0251443	0.0496506	0.11293	0.110593	0.062366	0.0340499	0	0.0426905	0
AC018511.1	0.0909074	0	0.0630473	0	0.163361	0	0	0	0	0.0608315	0	0.0916829	0	0	0.0736919	0	0	0	0	0	0	0.121188
MIR3148	0	0	0	0	0	0	0	0	0	0	0	0	0	0	0	0	0	0	0	0	0	0
INSL6	0.0306248	0.0741183	0	0.0196939	0	0	0	0	0.0474563	0	0.0498251	0.0926582	0.0349934	0.0502886	0	0	0	0.031183	0.0567499	0.0127238	0.170762	0
LINC02827	0.0344988	0.0185542	0.0239261	0.00739504	0.0103324	0.0240289	0	0	0.0089099	0.0307803	0	0.0115977	0.01314	0	0.0186438	0.00530065	0.0138426	0	0.0298334	0.00955557	0.0160303	0.0153301
SNORD110	0	0	0	0	0	0	0	0	0	0	0	0	0	0	0	0	0	0	0	0	0	0
AC211476.1	0	0.178644	0	0	0	0	0	0.245633	0.0285954	0.148179	0	0	0	0	0	0.0340238	0.177705	0.112739	0.218851	0.0306677	0	0
MIR6806	0	0.435445	0	0	0	0	0	0	0	0	0	0	0	0	0.437546	0	0	0	0	0	0	0
RNU6-1102P	0	0	0	0	0	0	0	0	0	0	0	0	0	0	0	0	0	0	0	0	0	0
AL158823.1	0.361347	0.349813	0.300728	0.604166	1.03895	0.30202	1.26267	0	0.391961	0.531958	0	0.218658	0.660629	0.296682	0.117167	0.366433	0.434969	0.44152	0.508897	0.540469	0.503712	0.192685
ICMT	17.8915	19.3831	22.2404	18.2378	17.7698	18.8028	16.4333	14.9217	19.6515	17.9137	17.1699	20.8256	23.6514	17.3412	16.682	18.8062	16.5909	16.5914	21.4857	14.6477	15.388	13.914
MRPS12	7.04108	6.25221	7.96737	16.3191	12.7108	6.36313	8.33969	5.21879	8.15818	12.2911	6.12096	5.11867	7.8982	7.9638	5.133	6.39451	7.07921	5.68467	6.2939	12.6387	4.3573	4.38178
AC091982.3	0.970195	1.89743	1.34572	1.87171	1.1623	1.68938	2.50411	1.53275	1.58314	1.92797	1.17189	1.27498	1.31015	1.2552	1.02479	1.53133	1.87566	1.27227	3.34507	3.33466	1.27047	0.979822
AL139124.1	0	0.330979	0.0569073	0	0	0.171456	0.179203	0.273056	0.0953634	0.164722	0	0.0827541	0.0468796	0	0.133031	0.113467	0.197544	0	0.273694	0.0340914	0	0.273466
AC015813.6	1.0825	1.4107	0.820874	0.642574	0.758866	1.41681	0.967734	1.3657	1.21891	1.00297	1.15154	1.43365	1.32187	1.04993	1.32107	1.48868	1.61807	0.911459	1.74363	0.778414	1.57531	0.884083
AC034105.5	0	0	0	0.0707475	0	0	0	0.122034	0	0	0	0	0	0	0	0	0.13243	0	0.0407732	0	0	0.219992
RNA5SP209	0	0	0	0	0	0	0	0	0	0	0	0	0	0	0	0	0	0	0	0	0	0
GNB1	56.2127	60.588	52.7023	68.1154	55.4846	52.7282	67.2262	52.8653	69.4973	58.1772	67.6105	74.3535	67.307	63.5411	56.4204	75.0575	58.749	61.373	63.9421	56.1842	63.2384	69.3645
FGF14-IT1	0.0435622	0.0117144	0	0.0373513	0.0130469	0.0151708	0.0158563	0	0.0225013	0	0	0.0292892	0.00829605	0.0238443	0.0353126	0.00669321	0.0349584	0.00739269	0.113013	0.00603298	0.0404833	0.0580726
AP002893.1	0	0	0	0	0	0	0	0	0	0	0	0	0	0	0	0	0	0	0	0	0	0
KDM5B	4.68235	5.72027	5.64673	2.64365	3.01865	4.37562	4.95392	5.41889	5.43187	3.89791	4.96863	4.69924	6.01947	4.04144	4.97207	4.79064	4.77662	3.26815	5.52048	2.48189	4.61557	6.0478
RN7SL152P	0	0	0	0	0	0	0	0	0	0	0	0	0	0	0	0	0	0	0	0	0	0
AL670379.8	0	0	0	0	0	0	0	0	0	0	0	0	0	0	0	0	0	0	0	0	0	0
RNU6-1244P	0	0	0	0	0	0	0	0	0	0	0	0	0	0	0	0	0	0	0	0	0	0
MIR708	0	0	0	0	0	0	0	0.435441	0	0.262682	0	0	0	0	0	0.180945	0	0	0	0	0	0.261657
AC090617.7	0	0	0.143461	0	0	0	0	0	0	0	0	0	0.236363	0.169837	0	0.190697	0	0	0	0	0.288353	0
AC009831.3	0.212583	0	0.147434	0.136706	0.668525	0	0	0.117904	0.0823549	0.213378	0.172931	0.107198	0	0.0872701	0.258489	0.195977	0.255896	0.0541145	0.157573	0.132484	0.148169	0.141697
AL136367.1	0	0	0.176162	0	0	0	0	0	0	0	0	0	0	0	0	0	0	0	0	0	0	0
RPL23AP12	0.0730334	0.0589185	0	0	0	0.0763032	0.0797508	0	0	0.146613	0	0.220969	0	0.119927	0	0.134657	0	0	0.0541344	0	0.203615	0
SLC26A3	0.0204286	0.00824023	0.0212519	0.0394111	0	0.0533581	0.0446152	0.0226604	0.0237422	0.006835	0.00830909	0	0.0116714	0.0167728	0.03312	0.0517903	0.0122954	0.0260012	0.0302845	0.00848756	0.0427157	0.020425
AC010894.3	0.0755904	0.0609813	0	0	0	0.157949	0.165086	0.0838486	0.0292837	0.101164	0.0614909	0.0762352	0	0	0.122551	0.174214	0.181983	0	0.0560297	0	0	0.151154
KRTAP13-6P	0	0	0	0	0	0	0	0	0	0	0	0	0	0	0	0	0	0	0	0	0	0
CEACAMP4	0	0	0	0	0	0	0	0	0	0	0	0	0	0	0	0	0	0	0	0	0	0
MRPS24	2.31356	1.72778	2.06297	3.7152	3.24285	1.74034	2.65628	2.1997	2.33031	2.48587	1.98957	1.37331	2.18285	1.76928	1.48963	1.91955	2.25978	1.8442	2.37633	3.35605	2.8012	1.84171
IMMP1LP2	0	0	0	0	0	0	0.076671	0	0	0	0.0571166	0	0	0	0	0	0	0	0.0260219	0.0291717	0	0
RNU6-1247P	0	0.284372	0	0	0.316721	0	0	0	0	0	0	0	0	0	0	0	0	0	0	0	0	0
AC099520.2	0	0	0	0	0	0	0	0	0	0	0	0	0	0	0	0	0	0	0	0	0	0
LINC00469	0.0817306	0.0659349	0.0188943	0.33287	0.0244785	0	0.0594986	0.241759	0.0422166	0.0911513	0.0443239	0	0.0311298	0.0447362	0	0.0125577	0.0327942	0.0832202	0.0403873	0.011319	0.037977	0.0726366
TUBAP4	0	0	0	0	0	0.0867582	0	0	0	0	0	0	0	0	0	0	0	0	0.0307759	0	0.115757	0
AP001610.3	0	0	0.0567725	0	0.220654	0.0855246	0	0	0	0	0	0.082558	0	0	0	0	0	0	0	0	0	0
RNU6-494P	0	0.30965	0	0	0	0	0	0	0	0	0	0	0	0	0	0	0	0	0.284506	0	0	0
IGHVII-28-1	0	0	0	0	0	0	0	0	0	0	0	0	0	0	0	0	0	0	0	0	0	0
AC021613.2	0	0	0	0	0	0	0	0	0	0	0	0	0	0	0	0	0	0	0	0	0	0
AL136460.1	0	0	0	0	0	0	0	0	0	0	0	0	0	0	0	0	0	0	0	0	0	0
AL845552.1	0.2139	0.0862801	0.0741733	0.137552	0.38438	0.111738	0	0.118634	0	0.0715665	0	0.323587	0.122206	0.0878105	0.0866964	0.0492977	0	0.108899	0.158548	0	0.447259	0
SRGAP2C	1.12929	1.64672	0.871676	0.960176	0.997687	0.844156	1.75428	0.891013	1.9458	0.831555	1.54901	1.82989	1.68721	1.3229	1.67765	3.08401	1.96227	1.66226	2.3991	0.97764	2.51609	1.54954
MIR486-1	0.925307	0.248826	0	0	0	0	0	0	0	0	0	0	0	0	0	0.284342	0	0	0.11431	0	0	0
ARL15	5.77718	5.35791	8.61276	6.66968	4.79027	4.48647	6.08998	6.02484	6.96801	6.22798	5.15845	6.49627	7.32899	18.6072	5.56076	6.21913	4.09588	5.07653	4.66322	4.98197	10.9322	4.67551
AL590609.1	0	0	0	0	0	0	0	0	0	0	0	0	0	0	0	0	0	0.0536196	0.0390329	0	0	0
AC087393.3	0	0	0	0	0	0	0	0	0	0	0	0	0	0	0	0	0	0	0	0	0	0
LINC01784	0	0	0	0	0	0	0	0	0	0	0	0	0	0	0	0	0	0	0	0	0	0
C15orf40	1.07914	0.790339	0.936384	0.984975	1.10142	1.09628	1.0372	1.09222	0.95845	0.965037	0.813125	0.885218	0.710296	1.10446	1.20937	1.1106	1.32893	0.534212	1.31502	0.98865	0.935854	0.596652
KRT222	0.0981077	0.0263823	0.143642	0.04907	0.0881502	0.0683333	0.0119035	0.0120918	0.105575	0.131299	0.0266027	0.109938	0.087191	0.187952	0.0618556	0.115567	0.0918528	0.0776967	0.0484801	0.0317031	0.13676	0.0145319
SLC4A7	1.41542	1.5563	1.12614	1.2937	1.13296	1.39621	0.870873	1.98847	0.964454	1.351	0.879628	0.960115	1.40182	1.12377	1.70359	1.45057	1.24542	0.921792	1.59502	0.747773	2.67416	1.64504
AC091564.1	0.360593	0.174542	0.15005	0	0	0.226042	0.236256	0.0799975	0.22351	0.193035	0.234667	0.0727338	0.0824063	0	0.46769	0.465395	0.520873	0.146866	0.775116	0.119854	0.50266	0.0961411
TDRKH	2.74079	2.38075	2.37604	1.7058	2.24927	3.12575	2.93361	2.87466	2.34696	2.90539	3.11256	2.40154	2.41859	1.98851	2.78819	2.69243	2.55607	2.00671	1.848	2.16471	1.81574	1.93088
TRIM49D2	0	0	0	0	0	0	0	0	0	0	0	0	0	0	0	0	0	0	0	0	0	0
AC005180.2	0.614676	0.396704	0.511558	0.671975	0.828434	0.128439	0.201364	0.204549	1.09538	0.411316	0.500024	0.371952	0.35118	0.403741	0.5481	2.46497	1.03588	0.031294	1.2985	0.791684	0.257054	0.450683
ERVFRD-1	0.181142	0.249286	0.110848	0.1576	0.181905	0.122457	0.76794	0.437322	1.05262	0.270946	0.390056	0.462091	0.517454	0.428679	0.181388	1.11983	0.346312	0.650976	0.856941	0.854419	0.727819	0.156252
PHF3	8.781	9.9653	7.67588	3.33071	3.72955	7.79001	8.18197	9.24555	7.87254	6.6822	11.0857	10.9238	7.50428	7.47468	9.40626	10.1081	7.56894	5.78388	10.016	4.97178	11.1037	7.66122
MS4A10	0	0.0121378	0.0417386	0	0.0270372	0.0314385	0	0.0500681	0.00582869	0.0100679	0	0.015174	0	0	0	0.0138703	0	0.0229798	0	0.0312554	0	0.110315
ZNF416	1.48377	1.68669	1.83357	1.58738	2.29063	2.00116	1.69389	1.73564	2.50304	2.58148	1.48133	1.82292	2.6202	1.78306	1.59642	1.80931	2.12705	0.707334	2.33459	1.68688	1.24101	0.719275
MTND1P24	0	0	0	0	0	0	0	0	0	0	0	0	0	0	0	0	0	0	0	0	0.055929	0
PITPNM3	3.48086	2.23021	2.17923	0.783137	0.836748	2.18066	2.26141	3.55051	2.88366	2.22684	2.62233	1.5763	3.0956	1.59606	3.31263	2.28589	2.31257	2.51648	2.54149	1.40291	1.53874	1.37604
AC090155.1	0	0	0	0	0	0	0	0	0	0	0	0	0	0	0	0	0	0	0	0	0	0
AC098818.3	0	0	0	0	0	0	0	0	0	0.330228	0	0	0	0	0	0	0	0	0	0	0	0
AC106799.1	0	0	0	0	0	0	0	0	0	0	0	0	0	0	0	0	0	0	0	0	0	0
MYOZ2	0.0532073	0.139503	0.0184505	0.744197	0.155373	0.0138973	0.0435758	0	0.0669906	0	0.0865656	0.134153	0.0455979	0.0436855	0.0215656	0.128759	0.0960718	0.0203164	0.207053	0.0386859	0.0185425	0.0531979
GGA2	28.9293	20.4434	24.3975	15.6375	18.9754	25.8967	19.3171	25.9028	23.4355	31.4513	26.3533	28.355	28.2029	28.3628	32.7965	25.4817	26.0987	20.0829	22.994	22.7136	19.9266	18.9863
AC016745.2	0.0702334	0.0647539	0.0139169	0.00645214	0	0.0838603	0.0328685	0.100165	0	0.0134278	0.0163238	0.0202379	0.0229292	0.0164756	0.0406665	0.0554975	0.0241551	0.0153243	0.0483404	0.00416859	0.0139863	0
PRELID3BP1	0	0	0	0	0	0	0	0	0	0	0	0	0	0	0	0	0	0	0.0474177	0	0	0
AC087318.1	0.0888041	0	0	0	0.0797909	0.0927799	0	0	0	0.415969	0.07224	0	0	0	0	0.0409336	0	0	0.065824	0	0	0
PARP1P2	0	0	0	0	0	0	0	0	0	0	0	0	0	0	0	0	0	0	0	0.0736024	0	0
MIA-RAB4B	0	0	0	0	0	0.0293665	0	0	0	0	0	0	0	0	0	0	0	0	0.0104172	0	0	0
RBPJP5	0	0	0	0	0	0.0249422	0	0	0	0	0	0	0	0	0	0	0	0	0.00884781	0	0	0
AC148477.9	0	0	0	0	0	0	0	0	0	0	0	0	0	0	0	0	0	0	0	0	0	0
AC093720.1	0.145146	0.0390315	0.0335546	0.0933391	0	0.0505482	0	0.161003	0.187432	0	0.118073	0.0487948	0.359344	0.0397238	0	0.0446027	0.0582396	0.024632	0.0179311	0	0	0
RNU6-161P	0	0	0	0	0	0	0	0	0	0	0	0	0	0	0	0	0	0	0	0	0	0
Y_RNA	0	0	0	0	0	0	0	0	0	0	0	0	0	0	0	0	0	0	0	0	0	0
MIR7159	0	0	0	0	0	0	0	0	0	0	0	0	0	0	0	0	0	0	0	0	0	0
OSBPL11	10.6165	11.0117	9.62092	11.481	7.70968	12.9175	8.36169	10.2403	7.76265	8.42236	12.304	13.8992	9.80457	10.0769	12.3611	11.0752	8.42377	6.29464	8.22665	12.7395	12.0646	10.3399
CDKN2C	2.80065	1.10869	2.88824	5.54363	3.04961	1.80566	2.28516	3.89194	2.72655	4.02683	1.69387	2.22603	3.81283	4.1544	1.98333	2.4763	1.74203	2.15202	2.06434	3.01064	1.61097	0.950734
RPS24P1	0	0.0751172	0	0	0	0	0	0	0	0	0	0	0	0	0	0	0	0	0	0	0	0
SZT2-AS1	0.0988407	0	0	0	0	0	0	0.0548195	0.0382909	0.0330701	0	0.0498419	0	0	0.120184	0.0455598	0.0594894	0.0251605	0.0549475	0	0.0688911	0
PLAGL2	9.05855	8.87101	6.99212	2.57776	1.91509	11.0583	7.2006	8.30185	5.86679	6.99354	7.85656	5.47172	5.84651	5.04117	7.87321	6.97493	6.89528	13.2128	6.75708	3.80636	7.92593	21.258
AL390239.1	0	0	0	0	0	0	0	0	0	0	0	0	0	0	0	0	0	0	0	0	0	0
PAK1	5.58837	6.71162	6.40502	4.93739	6.34177	7.29964	4.88669	5.45674	5.02673	6.80378	5.21073	5.51436	6.83987	4.0975	5.3214	5.83942	6.26486	5.39427	7.78654	4.39529	5.1144	6.12657
AC087627.1	0.0695767	0	0.0241269	0.0223713	0	0	0.0759761	0	0.013477	0.0465578	0	0.0350851	0.119253	0.114251	0.084601	0.0160354	0	0.0177112	0.0386791	0	0	0
AC097359.1	0.223832	0	0	0.0479799	0.0670382	0	0	0.082762	0.0289042	0	0.0606941	0.0752473	0.042627	0	0.302407	0	0	0.0379853	0.193562	0	0.104006	0
RNA5SP150	0	0	0	0	0	0	0	0	0	0	0	0	0	0	0	0	0	0	0	0	0	0
THAP12P5	0.0151845	0.0122499	0	0.0195294	0	0.0793217	0	0.0336869	0	0.0203217	0.0123522	0	0.0086753	0	0.024618	0.0139984	0.0365565	0.00773064	0.0225104	0	0.0635009	0
AL078599.1	0	0.0951142	0.0817678	0.0758181	0	0.123179	0.128744	0.130781	0.0456746	0.0788941	0.191818	0	0.134719	0.0968013	0	0	0.141922	0.120049	0.131086	0.0979691	0	0
EDDM3CP	0	0	0	0	0	0	0	0	0	0	0	0	0	0	0	0	0	0	0	0	0	0
NLGN2	3.56652	1.92318	2.66344	2.49765	0.822106	1.35912	2.07302	3.00337	3.84119	2.21164	2.09621	2.90643	3.95082	2.3048	1.99805	3.06987	2.81716	3.68222	3.17647	1.79212	2.21252	3.22361
FKBP9P1	0.819166	0.499666	0.166279	0.719505	0.314157	0.35486	0.250899	0.0775685	1.0991	0.147065	0.780142	1.0478	0.639232	1.05807	0.0647841	1.19263	0.541133	0.508595	0.932996	0.311288	0.236736	0.339594
MTCO3P10	0	0	0	0	0	0	0	0	0	0	0	0	0	0	0	0	0	0	0	0	0	0
FOXI2	0.053691	0.069303	0.215972	0.0414325	0.0192967	0.0673138	0.0234517	0.107202	0.191359	0.316165	0.0524116	0.0974682	0.153375	0.123431	0.078342	0.183139	0.155112	0.0656035	0.2945	0.0981518	0.0299378	0.0286302
SPATA32	0.195269	0.186172	0.0984912	0.0570779	0.0319	0.445115	0.0193844	0.216602	0.020631	0.154423	0.173287	0.0895156	0.283976	0.0874495	0.15829	0.122738	0.192316	0.18979	0.276319	0.0737537	0.148473	0.177486
AC008750.2	0.315478	0.0636266	0	0	0	0	0	0	0	0	0	0	0	0	0	0	0.0949385	0	0.0584602	0.0327682	0.109943	0
AL160412.1	0	0	0.0469304	0	0	0	0.0369463	0	0.0131074	0.0226405	0	0	0	0.0277794	0.027427	0	0	0.0172255	0	0	0	0
AL160413.1	0	0	0	0	0	0	0	0	0	0	0	0	0	0	0	0	0	0	0	0	0	0
GFAP	0	0.0366329	0.0393657	0.0182507	0.0102	0.0118605	0.0123964	0.0188887	0.0131936	0.0189911	0	0.0228981	0.0259432	0.013981	0.00920241	0.00523272	0.0136652	0.0173387	0.029451	0.00235828	0.0158248	0.0113502
AC106738.1	0.481125	0.543396	1.53491	0	0.951046	0.703732	0.840605	0.533688	0.410054	0.837069	0.156553	0.48523	0.274879	0.395025	0.936031	0.399188	0.463321	0.244947	0.784571	0.39979	0.670681	0.577249
ATE1	5.51992	5.71498	4.37694	5.72456	6.03409	6.6441	6.11336	6.50482	5.76952	4.2029	7.2808	7.12626	4.79261	5.89569	6.01182	7.42988	5.53956	4.55669	5.73663	4.86278	7.65258	6.20328
AC103855.1	0	0	0	0	0	0	0	0	0	0	0	0	0	0	0	0	0	0	0.0227	0	0	0
AL355816.2	0	0	0	0	0	0	0	0	0	0	0	0	0	0	0	0	0	0	0	0	0	0
AC078906.1	0	0	0	0.055676	0	0	0	0	0.0167703	0.0579348	0	0	0	0	0	0	0.0521091	0.0220391	0.0160436	0.0179855	0	0
MIR2117HG	0	0.055076	0	0	0	0.0713269	0	0	0.105792	0	0.0555363	0	0	0	0	0.0314687	0	0	0.101208	0	0	0.0910111
RNU4-75P	0	0	0	0	0	0	0	0	0	0	0	0	0	0	0	0	0	0	0.0876902	0	0	0
AC011933.3	0.37145	0.374576	0.0644032	0.119434	0	0	0	0	0	0	0	0	0.159164	0.076244	0.0752767	0.0856084	0.223565	0	0.412993	0.0771638	0	0.247589
RPL35AP31	0	0	0	0	0	0	0	0	0	0	0	0	0.0585647	0	0	0.0472497	0	0.0521876	0	0	0	0
AC244098.3	0	0	0	0	0	0	0	0	0	0	0	0	0	0	0	0	0	0	0	0	0	0
HGH1	6.49403	4.85272	4.78478	7.31806	4.36792	5.297	7.17176	3.78558	6.90059	10.0219	5.20284	5.19992	8.37425	4.14254	5.13486	5.77738	5.837	5.74366	5.48235	4.86066	2.89203	2.50387
RNU6-1229P	0	0	0	0	0	0	0	0	0	0	0	0	0	0	0	0	0	0	0	0	0	0
JTBP1	0.419573	0	0	0	0.125663	0	0	0	0	0	0	0	0	0.114829	0.113372	0	0	0	0.103666	0	0	0
RNA5SP319	0	0	0	0	0	0	0	0	0	0	0	0	0	0	0	0	0	0	0	0.120609	0	0
AC010326.3	4.12096	2.33947	1.76421	0.91607	0.639973	2.39192	2.38888	2.25737	1.4782	3.13206	1.36575	1.48799	1.51147	1.42023	4.20662	2.97826	4.89933	1.29508	4.48757	1.09916	2.34037	1.1869
AP001962.1	0.0617975	0	0.0428586	0	0	0.322821	0	0	0	0	0.0502707	0	0	0	0	0	0	0	0.068709	0	0	0.0411911
KRT81	0.214898	0.173365	0.0372597	0.449131	0.193087	0.0748396	0.175998	0.099323	0.090189	0.143801	0.0291357	0.126426	0.235321	0	0.072584	0.0495277	0.0646704	0.10029	0.185836	0.0967248	0.0249636	0.119367
MIR1289-1	0	0	0	0	0	0	0	0	0	0	0	0	0	0	0	0	0	0	0.0889082	0	0	0
CMTM6	27.8597	34.3919	26.2544	47.5655	44.6836	40.8185	28.1655	32.7703	24.876	31.8846	27.5155	31.4842	27.5315	35.5676	31.8166	31.1355	24.6973	25.1394	32.9193	36.3609	39.4361	34.9222
ZBTB37	1.14652	0.750261	0.43081	0.265928	0.301393	0.908589	0.653122	0.937102	0.724001	0.718514	0.893688	0.927191	0.651995	0.617849	1.47323	1.13959	1.29039	0.458113	1.45827	0.356157	0.804066	0.47793
RNA5SP527	0	0.438873	0	0	0.244399	1.13674	0.297025	0	0.316126	0.182016	0.442541	0.274327	0	0	0.661486	0.501517	0.982277	0	0.604856	0	0.379172	0.362611
AC090971.5	0	0	0	0	0	0	0	0.130781	0.0456746	0	0	0	0	0	0.0955731	0.108691	0	0	0	0	0	0
AC244097.1	0	0	0	0	0	0	0	0	0	0	0	0	0	0	0	0	0	0	0	0	0	0
SALL4P5	0	0	0	0	0	0	0	0	0.00760379	0	0	0	0	0.0161152	0	0	0	0	0	0	0.0273607	0
SLC2A13	1.93964	2.179	2.29138	1.52426	2.13281	2.38642	2.59582	2.35408	1.04638	1.0282	2.08791	2.08821	0.988094	1.81882	2.22582	1.93263	1.68373	0.952414	1.57816	1.58597	2.67981	2.03919
ACAD10	3.22975	2.44641	2.52698	1.21632	1.24071	2.82475	2.09075	3.09777	2.26416	2.87041	2.38819	2.12212	2.55239	1.85147	3.05395	3.46597	2.95193	2.19569	3.04623	2.09879	1.93029	1.93106
AP000892.3	0.426479	0	0.221833	0.137128	0	0.222786	0	0.236536	0.082609	0.142691	0	0.430117	0.243658	0.0875394	0.69143	0.0491456	0.513371	0.0542815	0.197574	0.177191	0	0.142135
ADAM2	0	0	0	0	0	0	0	0	0.0184271	0	0	0	0	0	0	0.00548129	0.0143143	0	0	0	0	0
LYPD3	0.562262	0.19914	0.5231	0.714328	1.15825	0.788022	0.449251	0.927927	0.876594	1.8078	0.546632	0.580889	1.06556	0.889504	1.07832	0.600516	0.74285	0.628364	0.701383	0.495699	0.305867	0.703846
CCDC39-AS1	0	0.19695	0.0846572	0.0784972	0.109677	0.127531	0.133294	0	0	0	0.099298	0	0.139479	0	0	0.0562656	0.293873	0.124291	0.633353	0.355008	0	0.24409
KRT18P4	0.375487	0.151459	0.0744037	0.0689898	0	0.22417	0.117149	0.0595013	0.155854	0.143577	0.109089	0.162296	0.122586	0.0660624	0.15219	0.0989016	0.355135	0.136547	0.168981	0.0222864	0.261711	0.0536315
AC132825.3	0	0	0	0	0	0	0	0	0	0	0	0	0	0	0	0.00338071	0	0	0	0	0	0
RSBN1L	5.32122	4.79944	4.6114	3.55139	5.73737	4.89332	6.09333	5.84407	4.94746	4.44291	5.63119	6.09667	4.28085	5.17977	6.26432	6.59819	6.69969	2.94096	6.53286	3.69268	5.66017	2.80553
PPP2CB	27.1096	38.0507	22.3187	39.5152	33.4924	29.1225	33.2115	29.2567	31.3497	21.9028	30.5157	30.7198	27.7252	27.4019	29.4663	34.8716	28.3144	30.4193	34.6633	29.1658	38.5793	42.5182
AC067852.2	1.92662	1.61452	1.67799	1.73838	1.07354	1.38873	1.69611	1.50757	2.43584	2.41853	1.51866	1.47612	2.04786	0.980987	1.47702	2.16164	1.60004	1.18617	1.80446	1.67539	0.957684	0.98554
FAR2P2	0.0386407	0.0727365	0.0625301	0.0414144	0.0405054	0.0336422	0.0210974	0.0571496	0.0698573	0.0818798	0.0157166	0.0714456	0.0515116	0.068739	0.0678669	0.0237482	0.0155045	0.039345	0.0954719	0.0481626	0.0179548	0.0386339
LINC02212	0.0162182	0.0654189	0.0224958	0	0	0.0169443	0	0.0179901	0.0125659	0.0108526	0	0	0	0	0	0.00747566	0	0	0.150267	0.0202147	0	0.0216205
AC108134.1	0.767412	0.400592	0.195671	0.0580587	0.0507002	0.400884	0.221822	0.675994	0.170508	0.188794	0.293774	0.227635	0.232116	0.101924	1.20757	0.525397	0.99169	0.0804381	0.949438	0.0843987	0.487684	0.368593
AC005332.2	0.260358	0.10502	0.0246228	0.0684934	0.0531666	0.0865501	0.142153	0.183783	0.114617	0.245493	0.115525	0.119354	0.0540906	0.116599	0.268613	0.25093	0.242176	0.0421756	0.298249	0.0393353	0.0494911	0.063106
FTH1P4	0.62468	0.554346	0.216618	0.602569	0.50515	0.522118	0.682136	0.138585	0.411402	0.877822	0.203265	0.441006	0.74948	0.871912	0.303829	0.575883	0.150391	1.20852	0.810302	0.311446	0.435397	0.333104
MIR3909	0.580585	0	0	0	0	0.303289	0	0.322007	0	0	0.236146	0	0	0	0.470637	0	0.349438	0.147792	0.322759	0	0	0.386988
AC104662.1	0	0	0.0468845	0	0	0.0706289	0.0738202	0	0.0785675	0	0.109986	0.068179	0.0772458	0	0	0	0	0	0.0501087	0	0	0
FO393411.1	1.80949	1.32707	0.513385	0.952059	1.77364	0.601523	8.17313	0.456176	0.924041	5.28365	0.133816	1.74197	2.81947	1.82332	0.200021	2.42639	0.297022	2.97308	3.41407	1.05935	0.114654	0.98682
MRPL33	16.7	19.9371	22.4635	39.0742	34.1244	15.7592	20.0744	14.9142	17.0522	18.3546	14.7537	13.2657	17.2997	25.5247	17.0128	16.1508	13.9421	13.9189	17.661	25.0679	23.5299	15.7096
ARL5AP5	0	0	0	0.0509512	0	0	0	0	0.0306942	0.0530183	0	0	0	0.0650523	0	0	0	0.0403376	0.0293642	0	0	0.0528115
MIR5588	0	0	0	0	0	0	0	0	0	0	0	0	0	0.450203	0	0	0	0	0	0	0	0
PPP6R1	13.0087	14.1777	10.7434	8.65574	4.48866	11.4639	10.8874	11.1586	13.2099	22.038	12.8789	12.5746	14.9634	8.81517	10.6601	12.9722	13.5494	14.2023	15.3077	10.7616	9.31204	11.6895
AL135923.1	0	0	0	0	0	0	0	0	0	0	0	0	0	0	0	0	0	0	0	0	0	0
AC025034.2	0	0	0	0	0	0	0	0	0	0	0	0	0	0	0	0	0	0	0	0	0	0
AC090506.2	0	0	0	0	0	0	0	0	0	0	0	0	0	0	0	0	0	0	0	0	0	0
AC011479.3	0.328998	0.0294904	0.0253524	0.0117538	0.0164226	0.0381919	0.0798352	0.141922	0.00708078	0.073384	0.0297369	0.0921679	0.0313275	0.0600271	0.207429	0.0926745	0.13201	0.0093054	0.0745135	0.0075939	0.0764363	0.0365489
AC002059.2	0.942131	1.0134	0.2178	0.201952	0.28217	0	0.685857	1.04506	0	1.47102	0	0	1.07653	0	1.52743	0.579024	1.13408	0.639535	1.16389	0	0.875543	0.418651
SLC16A7	0.953047	0.564915	1.04318	0.838843	0.679149	0.977228	0.640434	1.04034	0.60719	0.820435	1.26266	0.736817	0.831914	0.790795	0.821747	0.804023	0.584263	0.52382	0.663327	0.767776	1.67036	0.960462
KLF3P2	0	0	0	0	0	0	0	0	0	0	0	0	0	0	0	0	0	0	0	0	0	0
IFNA6	0	0	0	0	0	0	0	0	0.00866753	0	0	0	0	0	0	0	0	0	0	0	0	0
HTR1DP1	0.0778036	0	0.0269797	0.0250166	0	0	0	0.129455	0	0.0260315	0	0	0	0.0638801	0.0315348	0	0.0468278	0	0	0	0.0542285	0
AC055764.1	0.146067	0.0589185	0	0	0	0.152606	0	0	0	0	0	0	0.0417258	0.0599636	0.177608	0	0	0.0371823	0.0541344	0	0	0
AC145098.2	0.159824	0.119726	0.0158348	0.0587302	0.030772	0.0238542	0.074796	0.189948	0.119409	0.0534738	0.0650064	0.092107	0.136967	0.0468651	0.0740328	0.152601	0.274839	0.0581203	0.207315	0.0379444	0.0795685	0.182624
ZNF324	1.89679	2.19937	1.40855	1.19231	0.745279	1.72046	1.41858	1.88753	1.78861	1.70186	1.57772	1.48855	1.66908	1.56736	1.87378	1.88638	2.57692	1.7699	2.09763	1.31007	1.86192	1.54075
RNU6-657P	0	0	0	0	0	0	0	0	0	0	0	0	0	0	0	0	0	0	0	0	0	0
AL450471.1	0	0	0	0	0	0	0	0	0	0	0	0	0.155404	0	0	0	0	0.138482	0	0	0	0
NIP7P2	0	0	0	0	0	0.0663445	0	0	0	0	0	0.0640432	0	0	0	0	0	0	0.0235345	0	0	0
RN7SL795P	0	0	0.0849574	0	0	0	0	0	0	0	0	0	0	0	0	0	0	0	0.0453999	0	0	0
TCAM1P	0.0292257	0	0.00675634	0.0187942	0.0875315	0.0203561	0.0212759	0.0216124	0.0226441	0.0325944	0.0079248	0.00982501	0.0222632	0.0159971	0.00789705	0.00449046	0.046907	0.0148792	0.0397153	0.00809502	0.0271601	0.0129869
RNU6-366P	0	0	0	0	0	0	0	0	0	0	0	0	0	0	0	0	0	0	0	0	0	0
POU5F1P3	0.480679	0.155112	0.111122	0.0206073	0.115171	0.20088	0.0349927	0.177731	0.0993148	0.257321	0.104272	0.193912	0.183083	0.0526211	0.519535	0.221565	0.385743	0.163147	0.29691	0.0798839	0.402035	0.299036
MIR4436A	0	0	0	0	0	0	0	0	0	0	0	0	0	0	0	0	0.489213	0	0	0	0	0
AC018462.1	0.150522	0.0607156	0.052196	0.0604976	0.0338112	0.0786305	0.102729	0.0834833	0.0583123	0.0251808	0.10714	0.189758	0.0537481	0.0617926	0.228782	0.0607092	0.226487	0.0383164	0.271954	0.0156345	0.209825	0.137954
ACTG2	9.74434	4.57771	14.2264	24.523	25.1909	0.871269	6.57242	1.08592	20.4199	6.49018	12.6091	6.00618	15.2877	9.05734	7.22301	13.9385	7.16874	9.59428	14.0726	14.2433	8.12479	5.80026
AC092648.1	0	0	0	0	0	0	0	0	0	0	0	0	0	0	0	0	0	0	0	0	0	0
TAS2R5	0.360154	0.145274	0.0832597	0.115802	0.0809001	0.156783	0.163867	0.299626	0.151151	0.140584	0.122074	0.393495	0.325795	0.147851	0.535243	0.332021	0.722555	0.12224	0.567282	0.124696	0.334699	0.140035
LINC02076	0	0	0.0128049	0.0237463	0	0	0.0806459	0	0.00715268	0.0247098	0	0	0.0105485	0	0.0299336	0.017021	0	0	0.0136855	0.023013	0.0257375	0
TBC1D8B	1.36682	1.86513	1.54795	0.981814	1.26728	1.87616	1.16703	2.18953	1.27588	0.912185	1.61458	1.44447	1.15057	1.22369	1.50873	1.23994	1.35649	0.986424	1.3405	0.943943	1.60128	1.54345
AC130456.3	1.47348	1.49688	0.567725	0.105283	0.196137	0.969279	0.178778	1.51338	0.486258	0.182591	0.710303	0.220155	0.249432	0.448069	0.84053	0.855272	0.32846	0.750165	1.07195	0.430801	0.988963	2.00066
PIGPP3	0	0	0.0577301	0	0	0	0	0	0	0	0	0	0	0	0	0	0	0	0	0	0	0
AC108516.1	0	0	0	0	0	0	0	0	0	0	0	0	0	0	0	0	0	0	0	0	0	0
H2AZP2	0	0.145908	0.0627172	0.0581537	0	0.0944801	0	0	0	0.060513	0.147127	0	0	0	0.0733061	0	0.217712	0.0920796	0.0335151	0.0375719	0	0
HSPD1P9	0	0	0	0.0271573	0	0.0441215	0	0	0.0327205	0	0	0.0212955	0	0.0173367	0.0171167	0.00973298	0	0.0107501	0	0	0.058869	0
PPIAP45	0.0725731	0.0585472	0	0	0	0	0	0	0.0281148	0.194252	0	0	0.0414628	0.0595857	0	0	0	0.0369479	0.0268966	0.0301522	0	0
KIF25-AS1	0.0671207	0.0360991	0.0155168	0.0575511	0	0	0	0.0124089	0.0520052	0.254515	0.0910018	0.0112822	0.0575216	0.00918484	0.0453415	0.0721905	0	0.119602	0.0497517	0	0.077971	0.00745654
AC093716.1	0	0	0	0	0	0	0	0	0	0	0	0	0	0.0752328	0	0	0	0	0	0	0	0
AL356859.1	0	0	0	0	0	0	0	0	0	0	0	0	0	0	0	0	0	0	0	0	0	0
AC022447.3	0	0	0	0	0	0	0	0	0	0	0	0	0	0	0	0	0	0	0	0	0	0
LINC00632	0.0574216	0.0185296	0.0238943	0.0443113	0.0619123	0.0239969	0	0.0254779	0.0355922	0.00768483	0	0.0810759	0.0196838	0.00942912	0.0279284	0.0423488	0.0552966	0.0175404	0.127687	0.0381715	0.0480268	0.0306194
RPS3AP6	2.38989	1.50735	1.56706	3.63259	4.8803	1.81592	6.88014	0.963995	1.39718	5.4955	0.459519	1.97205	2.90459	3.7817	0.951043	3.58521	1.30764	2.03525	5.53982	2.22057	2.05945	2.17225
AC004706.2	0	0	0	0	0	0	0	0	0	0	0	0	0	0	0	0	0	0	0	0	0	0
RNA5SP159	0	0	0	0	0	0	0	0	0	0.224427	0	0	0	0	0	0.154594	0	0	0.745793	0.278689	0.935046	0
FAM184A	5.45374	5.55867	4.7633	1.04359	1.65731	5.27172	3.28755	5.29706	1.67477	2.10361	4.285	4.25264	2.09497	2.77403	6.13182	2.66714	5.52946	2.02938	3.32599	1.39085	5.3526	5.84881
PTPN6	22.7103	14.1596	20.4138	19.6291	12.0028	19.4543	18.1419	16.7841	15.8433	42.6277	24.3145	22.9597	23.7119	17.3778	23.1839	15.9995	18.9112	16.3513	13.1683	31.874	12.1325	13.1655
AL732618.1	0	0	0	0	0	0	0	0	0	0	0	0	0	0	0	0	0	0	0	0	0	0
IDSP1	0.0918745	0.370591	0	0	0	0.0959877	0	0.101912	0.0711844	0.122957	0.149475	0.0926582	0	0	0.0744759	0.0423488	0.33178	0.0467745	0.442649	0.0381715	0.128071	0.673627
AC100827.4	0.0566076	0.0228336	0	0	0.0127156	0.0147855	0.0154536	0.015698	0.0219298	0.0284096	0.0230245	0	0	0	0.0458876	0.0130464	0.0340705	0.0144098	0.0262244	0	0.0591826	0.00943294
AC021193.1	0	0	0	0	0	0	0	0	0	0	0	0	0	0	0	0	0	0	0	0	0	0
LINC01593	0	0	0	0	0	0	0	0	0	0	0	0	0.0508667	0	0	0	0	0	0	0	0	0
AC016987.1	0	0.0558486	0	0	0	0.144655	0	0	0	0	0.0563153	0	0	0	0.112236	0	0	0	0.0769706	0	0	0.0461439
LSS	15.7595	13.9612	8.83115	8.91596	8.67522	25.6898	12.2214	20.1229	13.2274	13.2443	16.0385	18.4883	12.115	7.48451	17.2552	14.8672	21.3201	15.4028	13.1495	11.8103	11.9422	13.8511
AC008667.2	0.0736563	0	0	0	0.0661806	0	0.160862	0	0.0570689	0.0492878	0	0	0	0	0	0	0	0	0.027298	0.0306023	0.102676	0
AC118282.3	0	0	0	0	0	0	0	0	0	0	0	0	0	0	0	0	0	0	0	0	0	0
CCDC92	8.98594	7.7644	8.22782	6.48908	3.83501	8.5192	10.7758	8.88188	9.65576	8.84383	9.4628	9.4778	8.64288	9.00586	9.09252	8.6035	9.45139	8.23004	9.15952	7.08984	6.0728	7.00883
RNU7-51P	0	0	0	0	0	0	0	0	0	0	0	0	0	0	0	0	0	0	0	0	0	0
RPL31P47	0	0	0	0	0	0	0	0	0	0	0	0	0	0	0	0.0660712	0	0	0	0	0	0
GALNT8	0.0262613	0.0151327	0.0364261	0.0386007	0.020225	0.0235174	0.0327734	0.0332918	0.10319	0.125521	0.0305184	0.0454033	0.0428677	0.040043	0.0364938	0.088193	0.0361278	0.0534798	0.114013	0.0327326	0.0627561	0.0350088
MIR3135A	0	0	0	0	0	0	0	0	0.173801	0	0	0.452461	0	0	0	0.206794	0	0	0	0	0	0.299036
KRT86	0.764777	0.663535	0.530398	0.630994	0.337095	0.437197	0.252111	0.736285	0.368946	0.357264	0.457791	0.742195	0.288542	0.390966	0.538068	0.299307	0.330024	0.382011	0.802179	0.419663	0.281607	0.625179
KARS1P1	0.0197174	0	0	0	0	0.0206001	0	0	0	0	0	0	0.011265	0	0.0159834	0.00908856	0	0	0	0	0	0
HLTF	3.84214	4.16362	3.55154	4.27404	5.49772	4.28975	3.48166	4.45908	4.37869	3.95627	5.38796	4.09468	3.92826	4.46347	4.46727	4.65218	4.31431	3.3341	4.58639	3.09493	5.27593	3.21459
AC069282.1	6.17341	3.70873	2.50511	1.68933	1.77027	5.96949	3.94433	4.22527	4.12166	3.20811	4.22054	4.50396	4.23993	3.18138	7.34677	5.78198	6.56159	2.67486	5.16005	2.37389	7.50703	2.27632
LINC00265	1.49713	0.644151	0.430705	0.142631	0.109607	0.695179	0.387515	0.467453	0.55421	1.0315	0.640512	0.648697	0.658933	0.218525	0.997857	0.904783	1.61527	0.575889	2.19476	0.244199	0.726574	0.665272
AC016573.1	0	0	0	0	0	0	0	0	0	0	0	0	0	0.0526211	0	0	0	0	0	0	0	0
WWC2	14.0037	20.4469	10.1472	6.19007	7.83597	13.0771	15.1441	17.1331	17.1574	9.61658	22.0389	20.4891	16.5875	15.4706	14.7545	21.5297	17.3617	14.3489	14.9212	7.15175	32.0066	16.8685
BIN1	7.28387	5.03153	4.78883	4.36343	3.86584	5.64628	5.96673	4.22508	6.20559	9.55798	5.85225	4.97276	5.75654	5.19445	4.72845	5.78878	7.06954	7.73898	6.06972	3.92109	4.07256	4.56595
U2	0	0	0	0	0	0	0	0	0	0	0	0	0	0	0	0	0	0	0.17659	0.197965	0	0
SPSB2	5.46631	7.1035	5.77454	5.01915	7.08877	5.41665	11.7689	4.73516	4.79746	8.29611	3.48402	4.94459	6.56803	3.50486	7.53749	8.20186	6.1391	3.09139	5.19525	6.55578	3.47611	1.85934
AC019133.1	0	0	0	0	0	0	0	0	0	0	0	0	0	0	0	0	0	0	0	0	0	0
SATB2-AS1	0	0	0.00535973	0.00993947	0.0138876	0	0.00843896	0	0.00299388	0	0.0125733	0	0.00441528	0.0126903	0.00626464	0.00356223	0.0186054	0.0039345	0	0.00642169	0	0
AC134026.2	0.0154287	0.0373405	0.0107003	0	0	0	0	0.0342285	0.0239083	0.0206485	0.0125508	0.0155603	0.00881478	0.0126676	0.0125069	0.00711173	0	0.0235648	0	0.00641021	0	0.0719878
MIR769	0	0	0	0	0	0	0	0	0	0	0	0	0	0	0	0.134942	0.352399	0.149044	0.108498	0	0	0
MLF2	39.2044	34.1999	35.6043	39.2004	28.1244	34.4209	39.1089	32.9475	36.382	40.2833	32.4344	30.6193	38.0424	35.9917	31.8393	33.5898	38.0967	36.7187	33.9015	38.6883	27.115	31.9962
AC091912.1	0	0	0	0	0	0	0	0	0	0	0	0	0	0	0	0	0	0	0	0	0	0
AC087258.1	0	0	0	0	0	0	0	0	0	0	0	0	0	0	0	0	0	0	0	0	0	0
AC021660.2	0	0	0	0	0	0	0	0	0	0	0	0	0	0	0	0	0	0	0.0329968	0	0.12411	0
PIK3R3	6.42412	12.2042	7.82757	5.81899	3.50599	4.96318	11.9326	6.52092	5.67996	5.75248	3.25005	8.1057	7.84391	15.322	5.03372	14.1181	3.4849	8.58	6.74176	6.7075	14.0241	8.34647
RBP5	4.06261	0.895699	4.55009	1.6227	3.96769	1.52907	1.23995	2.911	11.6426	13.6602	3.01746	1.52693	9.61586	5.55239	2.2296	3.38469	2.33886	3.7641	1.01001	1.37339	3.16577	1.26146
HPS5	9.05909	10.0462	8.4689	7.0308	9.22524	9.08316	11.1354	9.69139	11.8682	7.89817	10.9601	12.4616	11.3454	8.95017	7.29565	11.6781	10.7174	10.1701	9.88319	6.87392	14.5745	7.59891
PPIAP86	0	0	0	0.0427206	0	0	0.0725426	0	0.0257359	0	0.0540411	0	0.0379544	0	0	0	0.0799674	0	0.0246207	0.0276009	0	0
MIR512-1	0	0	0	0	0	0	0	0	0	0	0	0	0	0	0	0	0	0	0	0	0	0
UBE2L3	18.7035	18.8791	21.7669	23.0887	18.9241	20.5471	23.8147	16.4637	20.2204	22.9774	17.6311	20.9509	22.8526	22.0148	16.9491	20.8437	19.2964	17.2298	20.1982	19.2214	18.9709	17.1944
AL365436.2	0	0.158946	0.091095	0	0	0.0686148	0.0717151	0.145699	0.0508847	0.0878934	0	0.331174	0.187607	0.0539216	0.21295	0.0302722	0.158111	0.23405	0.267739	0.0272861	0.0915492	0.0437753
DUX4L50	1.98089	0.662607	1.07225	0.901016	0.911626	1.00955	0.580341	1.23263	0.56151	1.84281	0.982565	0.535992	0.938509	0.357014	1.52743	0.801725	0.872372	0.639535	1.00273	1.18433	0.336747	0.354243
KXD1	12.6267	9.85427	11.7867	16.0289	10.9828	11.0328	12.0267	11.4155	13.1744	14.8691	10.1485	11.5821	14.3559	14.4297	11.005	11.4506	12.6205	11.8004	12.1271	14.4991	8.27955	9.9002
SNORD57	0	0	0	0	0	0	0	0	0	0	0	0	0	0	0	0	0	0	0	0	0	0
AL356310.1	0.059051	1.00041	0.286677	0.0759477	0.424461	0.123389	0	0	0.297393	0.0395145	0	0.0595547	0.0337373	0	0	0.0544381	0.284329	0	1.66327	0.0736024	0	0.314883
ZNF560	0	0	0.00844781	0.0391656	0	0.0381785	0.0266024	0.0135116	0.0283131	0.0163018	0.0099088	0	0.034796	0	0.00987409	0	0.0293252	0.0372085	0.0135431	0.0151824	0.101879	0
FUT11	5.18524	5.90289	4.45492	4.51533	2.71825	5.41738	8.45867	5.26006	6.94481	4.47254	5.54587	7.03885	7.26344	6.14046	5.68043	7.65349	6.5127	4.92155	6.23712	3.61881	7.03198	3.47966
GLS	28.0661	16.3859	13.6941	13.993	13.948	16.4977	17.769	21.9923	12.5833	14.1561	19.1365	17.3825	17.513	15.3373	23.076	15.3155	15.8047	12.1824	13.8398	12.8525	25.9714	13.5221
OR5T3	0	0	0	0	0	0	0	0	0	0	0	0	0	0	0	0	0	0	0	0	0	0
AC026401.3	2.89832	4.29718	1.71128	2.69498	1.09093	2.61888	4.27689	2.12882	2.73116	3.98371	2.26213	2.05403	3.06562	2.28317	1.46047	2.79829	2.5459	2.69192	3.46923	1.52963	4.47698	2.79338
AC017100.1	0.147754	0.238396	0.348405	0.399067	0.106206	0.123495	0.193612	0.262233	0.343439	0.257064	0.144233	0.298028	0.303895	0.436724	0.191637	0.286045	0.213429	0.135402	0.306653	0.0736654	0.205966	0.177273
ITPK1	14.8762	12.9954	15.0219	11.574	10.6986	14.5153	13.4082	12.0837	13.9686	14.3133	14.9518	16.1434	16.0468	12.72	14.0861	13.1954	11.9544	15.1862	11.5042	19.2149	10.074	11.6538
RNU6-261P	0	0	0	0	0	0	0	0	0	0	0	0	0	0	0	0	0	0	0	0	0	0
HYPK	0.713267	0.292067	0.138659	0.0799215	0.0534061	0.400827	0.253723	0.413577	0.198866	0.303729	0.224178	0.234334	0.206841	0.221827	0.543151	0.261525	0.520357	0.228334	0.618811	0.123477	0.376622	0.479029
AC087379.1	0	0	0	0.0223713	0.0312575	0.0726916	0.0379881	0	0	0	0	0	0	0	0.0282003	0.0160354	0	0	0	0	0	0
AKR1B1P8	0	0	0	0	0	0	0	0	0	0	0	0	0	0	0	0	0	0	0	0	0	0
SPSB4	0.120076	0.0894175	0.121712	0.308868	0.074692	0.135101	0.171464	0.286879	0.42939	0.321399	0.285522	0.232884	0.295517	0.25026	0.23211	0.336345	0.500331	0.173991	0.304665	0.241766	0.154508	0.190856
AC093788.1	0.633508	0.150315	0.0516893	0.0479282	0.0669659	0.584003	0.203464	0.248018	0.0288731	0.448854	0.181886	0.037583	0.127743	0.152982	0.362497	0.171771	0.672865	0.0758887	0.42814	0.0774135	0.831152	0.0496781
TVP23BP2	0	0	0	0	0	0	0	0	0	0	0	0	0	0	0	0	0	0	0	0	0	0
SNORA50A	0	0	0	0	0	0	0	0.281756	0	0.339941	0	0.256173	0	0	0.205904	0	0	0	0.282414	0	0	0
AC004494.1	0.210425	0.0660167	0.0486456	0	0.0105038	0.036641	0.0127655	0.142642	0.0362306	0.179921	0.0760781	0.0825301	0.0868264	0.0479912	0.151623	0.123937	0.26737	0.0119034	0.246957	0.00971402	0.162961	0.0467529
GPR34	3.97767	2.29828	2.85806	18.3894	5.05505	3.05129	5.10658	3.59736	2.67237	5.80297	6.22369	3.23458	7.63656	4.83991	4.53159	3.93124	4.18419	6.49486	2.62962	8.33009	4.72058	2.09
RPL5P16	0	0	0	0	0	0	0	0	0	0	0	0	0	0	0.0354467	0	0	0	0	0	0	0
AC009951.1	0	0	0	0	0	0	0	0	0	0	0	0	0	0	0	0	0	0	0	0	0	0
Metazoa_SRP	0	0	0	0	0	0	0	0	0	0	0	0	0	0	0	0	0	0	0.0422534	0	0	0
IFIT6P	0	0	0	0	0.0259955	0	0	0	0	0	0	0	0.0165296	0	0	0.013336	0	0	0.0107226	0	0	0
PRR34	0.196208	0.128608	0.357201	0.220806	0.220367	0.140932	0.174082	0.285657	0.251786	0.393882	0.269342	0.333925	0.427375	0.362464	0.318102	0.271321	0.369037	0.255973	0.377221	0.351551	0.256416	0.10626
AL158069.1	0	0	0	0	0	0	0	0	0	0	0	0	0	0	0	0	0	0	0	0	0	0
LINC00334	0	0.0929982	0	0	0	0.0802923	0	0.0426238	0.0297723	0.025713	0	0	0.0219536	0	0.124596	0.0354242	0.138764	0.0195631	0.0712056	0.0319298	0.0535649	0.0256127
RPL9P31	0	0	0	0.0384338	0	0	0	0	0	0	0	0.0602759	0	0	0	0.0275487	0	0	0.0443003	0	0	0
Y_RNA	0	0	0	0	0	0	0	0	0	0	0	0	0	0	0	0	0	0	0	0	0	0
AL512844.1	0.0776724	0.0313305	0	0.0124872	0	0	0.0636124	0.0215395	0	0.116944	0.0157961	0	0.0443762	0.0478293	0.0157408	0.0447531	0.0233744	0.0494301	0.0575729	0.00806772	0	0.0388294
LINC00906	0.0165168	0.0133246	0	0	0.0148404	0	0	0	0.0511888	0.00552617	0.00671799	0.0166577	0.00471822	0	0.0133889	0.00380664	0	0.0252267	0.00918201	0	0	0
AL359195.2	0	0.00631652	0	0	0	0	0	0	0.00303324	0	0	0.00789653	0	0	0	0.00360906	0.028275	0.0119587	0.00870542	0.00325305	0.0109145	0.0052189
RN7SL309P	0	0	0	0	0	0	0	0	0	0	0	0	0	0	0	0	0	0	0	0	0	0
LCN12	0.306357	0.108745	0.305955	0.0394018	0.132126	0.153635	0.120432	0.163117	0.118683	0.0738006	0.0598113	0.061794	0.105018	0.0503065	0.178805	0.107322	0.398277	0.0873434	0.308829	0.0814613	0.068329	0.0490085
RNU6-61P	0	0	0	0	0	0	0	0	0	0	0	0	0	0	0	0	0	0	0.117457	0	0	0
BMP2	23.1194	35.3057	16.5397	27.4646	11.8949	18.2111	14.739	36.8823	14.1185	37.7456	48.7189	17.947	12.8524	26.2047	15.2107	17.0021	9.35359	55.0864	12.1593	22.3119	29.8745	53.8782
AC127894.1	0	0	0	0	0	0	0	0	0.0157258	0	0	0	0	0	0	0	0	0	0	0	0	0
AC073575.2	0.385668	0.355579	0.076421	0.10629	0.0495035	0.86343	0.300814	0.427802	0.320159	0.479279	0.0896375	0.333392	0.220341	0.135707	0.803912	0.355541	0.795848	0.224398	0.428801	0.0457814	0	0.403961
ZNF285B	0.0391	0.0946298	0.0813514	0.012572	0	0.0612757	0.0640444	0.0650574	0.0605893	0.117738	0.0636137	0.0197167	0.0558469	0.0642055	0.0950863	0.0270342	0.235331	0.0298594	0.115928	0.016245	0	0.026062
AL157400.2	0	0	0	0	0.0513036	0	0	0	0	0.0382082	0	0	0	0	0	0	0	0	0	0	0	0
SNRPCP17	0	0	0	0	0	0	0	0	0.0652813	0	0	0	0	0	0	0	0	0	0	0	0	0
H2AB3	0	0	0	0	0	0	0	0	0	0	0	0	0	0	0	0	0	0	0	0	0	0
SRMP1	0	0	0	0	0	0	0	0	0	0	0	0	0	0	0	0	0	0	0	0	0	0
ERLNC1	0	0	0	0	0	0	0	0	0	0.0205293	0	0	0	0.025189	0.0248694	0.0282827	0.0738598	0.0312384	0.0227403	0	0.0427663	0.0408984
AC055733.1	0.060393	0.0487211	0	0	0	0.0630968	0	0	0	0	0	0	0	0	0	0	0.0726977	0.0614938	0.0447649	0	0	0
RNU6-413P	0	0	0	0	0	0	0	0	0	0	0	0	0	0	0	0.148815	0	0	0	0	0	0
CMIP	7.78107	8.08986	10.4443	4.05857	2.46308	6.76128	6.41113	5.8857	7.70332	6.49756	8.42046	8.01733	7.19913	7.34778	6.34939	9.15816	5.61527	7.39866	9.17792	5.21497	6.87386	7.95174
AL356309.1	0	0	0	0	0	0	0	0	0	0	0	0	0	0	0	0	0	0	0	0	0	0.0679227
FGF7P3	2.62221	2.39135	2.37208	1.46632	1.94632	0.238227	3.11239	1.89697	1.54585	1.75468	1.76213	1.72473	0.390818	2.24656	1.84838	1.6291	1.23514	0.754567	1.8169	1.61051	1.90712	2.65975
CYP3A4	0.0329941	0.0532349	0	0	0.00988178	0.0459617	0.0120096	0	0.0127819	0.0220783	0.00894662	0.0110918	0.0314172	0.00902986	0.0445764	0.0152084	0.0132388	0	0.0407602	0.00913879	0.0306621	0
AL359922.1	0	0	0	0	0	0	0	0	0	0	0	0	0	0	0	0	0	0	0	0	0	0
SMIM34B	0	0	0	0	0	0	0	0	0	0	0	0	0	0	0	0	0	0	0	0	0	0
AL513314.1	0	0	0	0.0698576	0	0	0	0	0	0	0	0	0	0	0	0	0	0	0	0	0	0.0724082
SIRT3	4.75473	3.31079	3.44494	2.91669	2.84014	3.85752	4.32913	3.46947	4.15218	4.30592	3.31684	3.48931	3.93436	3.51672	4.69945	4.53329	5.13993	4.17874	5.46616	4.07509	3.27698	2.51859
PHETA1	5.50908	6.16075	4.89709	5.21494	3.39846	6.01344	10.0787	4.27538	11.3958	7.39353	6.72225	6.50973	11.8794	3.63712	6.14881	7.06854	6.39644	9.47125	7.2756	5.36349	4.5275	3.88445
RNA5SP477	0	0	0	0	0	0	0	0.322007	0.112459	0.388504	0	0	0	0	0	0.133808	0	0	0.107586	0	0	0
WFDC10A	0	0.0789475	0.0678696	0	0.0439641	0	0.0534308	0.0542759	0.0568668	0.0327422	0.0796072	0	0.894563	0	0	0.0676621	0	0	0.0544027	0.0406585	0	0.0326145
AP001931.1	1.25076	0.624638	0.206534	0.153205	0	0.622265	0.455267	1.1892	0.438398	0.438406	0.387605	0.360408	0.306253	0.391211	1.40015	1.4825	1.72068	0.303228	1.3465	0.0742369	0.58118	0.119099
AL035690.1	0	0	0	0	0	0	0	0	0	0	0	0	0	0	0	0	0	0	0	0	0	0
RNU6-776P	0	0	0	0	0	0	0	0	0	0	0	0	0	0	0	0	0	0	0	0	0	0
KIF1B	4.56875	4.55365	3.79959	1.73017	1.66482	4.3592	3.41552	3.98284	3.49827	2.2093	5.37631	4.76919	4.34482	3.29748	4.88425	4.84634	4.58535	3.85183	4.95309	2.25674	4.58877	5.37091
LIN28B	0	0.00506239	0	0	0	0	0	0	0	0	0	0	0	0	0	0	0	0	0	0	0	0
LINC00888	1.47517	0.954668	1.69763	2.08491	2.43241	1.45653	1.61085	1.7622	1.81492	1.85492	1.5165	1.22617	1.6856	1.74356	1.51119	1.50937	1.6001	0.899581	1.96457	2.09461	1.42363	1.02649
AP000821.1	0.180958	0.145985	0.0627501	0	0.0325183	0.245777	0	0.0602182	0.0210309	0.0121089	0.161925	0	0.0310157	0	0.0880134	0.0250233	0.152479	0.128979	0.241435	0.0150366	0.151351	0.0482468
MLH1	9.73162	9.68137	9.6456	11.5854	8.91088	10.2491	8.77905	9.40612	8.43426	12.6837	9.30081	9.52858	9.45465	9.4034	8.72911	9.00749	9.10071	7.43423	9.60571	9.39087	9.47555	9.12036
HEYL	9.68123	10.3298	8.95234	21.4684	3.84062	2.98708	8.38728	7.09647	21.5819	5.17757	11.9744	13.1897	14.6418	13.8134	5.6526	14.8054	8.01902	12.8938	9.29871	6.44116	13.3376	14.7677
CR383656.11	0	0	0	0	0	0	0	0	0	0	0	0	0	0	0	0	0	0	0	0	0	0
PAUPAR	0	0	0	0	0	0	0	0	0	0	0	0	0	0	0	0	0	0	0	0	0	0
MIRLET7G	0.311215	0	0	0	0	0	0.339839	0.345215	0	0.416504	0	0	0	0	0	0	0	0.158443	0.11534	0	0	0
REXO1L10P	0	0	0	0	0	0	0	0	0	0	0	0	0	0	0	0	0	0	0	0	0	0
LINC01301	0.0546101	0.264335	0.0432845	0.140472	0.077106	0.0652058	0.119266	0.0865375	0.151114	0.0835265	0.0825017	0.0865479	0.0980575	0.0704586	0.0632406	0.0539402	0.112691	0.0754646	0.13011	0.0518608	0.0870007	0.104001
RC3H1	4.99201	4.37594	3.80563	1.99407	1.80708	5.61066	3.07468	5.12782	3.69221	2.83024	4.79589	4.48663	3.21907	3.42828	4.27539	3.97387	4.35054	3.42636	5.45687	2.1389	5.36449	4.80004
DHCR7	15.296	17.324	18.6365	15.9455	14.7135	24.0407	18.7795	18.7173	9.52228	15.0754	18.4348	16.7163	8.88608	12.1496	19.0299	11.9424	15.0239	18.3186	8.42029	18.2959	12.5944	16.5387
CUL1	16.6103	24.1453	16.4559	14.6387	13.2623	19.2257	17.9148	18.9974	17.8146	18.1905	18.787	18.9418	18.8908	17.9226	16.6771	19.868	18.7522	15.6837	20.9218	15.2222	22.313	28.4707
AP001922.3	0	0.0661959	0	0	0	0	0	0.0455093	0	0.0823609	0	0	0	0	0	0	0	0	0.0304104	0	0.0571911	0.0820397
BRAT1	6.45211	4.13892	3.61228	5.69505	3.4503	4.40338	6.091	5.21191	6.71855	6.98806	4.92694	4.60223	6.27851	3.93037	5.53394	5.80419	7.30945	6.20413	6.28858	6.04451	3.70645	3.33994
AL355537.1	0	0	0	0	0	0	0	0	0	0	0	0	0	0	0	0	0	0	0	0	0	0
KIAA1328	1.03073	1.39505	1.11533	0.529064	0.839637	0.937397	0.972971	1.44638	1.02472	0.739578	1.20214	1.39646	0.924114	1.11392	1.09727	1.35519	1.24446	0.946773	1.36807	0.646229	1.28967	1.29542
AC006205.1	0	0	0	0	0	0	0	0	0.0688055	0	0	0	0	0	0.071987	0.0409336	0.106897	0	0	0	0	0
AC055716.2	0	0.0228336	0	0	0	0	0.0154536	0	0	0.00946988	0	0	0.0161707	0.0116193	0.0114719	0.0130464	0	0.0144098	0.0104898	0	0	0
NMS	0	0	0	0	0	0	0	0	0	0	0	0	0	0	0	0	0	0	0	0	0	0
ZNF460	0.709622	0.858715	0.526324	0.57042	0.336511	0.617827	0.258297	0.96207	0.41618	0.349543	0.593295	0.546697	0.416686	0.720196	0.735027	0.726877	0.498285	0.617183	0.555213	0.27845	0.838073	0.932857
OR10J8P	0	0	0	0	0	0	0	0	0	0	0	0	0	0	0	0	0	0	0	0	0	0
NAIPP2	0.0974741	0.0786356	0.0338008	0.00626826	0.0437905	0.152757	0.0425758	0.172997	0.0830752	0.0913159	0.103081	0.0491528	0.0723961	0.0480183	0.150129	0.121311	0.269868	0.0545879	0.155338	0.0485975	0.244579	0.142937
SLC35E2B	6.95011	4.92968	5.30814	2.62237	3.33865	6.48312	4.93376	8.38495	7.18631	7.22804	9.18524	4.62728	7.33264	4.54075	7.75209	4.67358	7.90549	3.17806	5.56795	4.3254	3.413	2.92382
LINC02769	0	0	0	0	0	0	0	0	0	0	0	0	0	0	0.0982559	0	0	0	0	0	0	0
DNAH3	0.175495	2.77567	1.44292	0.0222741	0.242749	1.28588	0.0630383	0.0204913	0.479486	0.350757	0.178451	0.109456	0.105542	0.0284386	0.013103	0.404465	0.956188	0.0129318	6.8233	0.200512	0.00965673	1.14052
TTLL10	0.490619	2.78473	2.38182	0.304234	0.535285	0.814642	0.296573	0.174927	1.45604	0.41624	0.349218	0.538983	0.25027	0.244569	0.0994271	0.969201	1.603	0.0758262	7.39333	0.880877	0.0732765	1.46576
AC087273.1	0	0	0	0	0	0	0	0	0	0	0	0	0	0	0	0	0	0	0.0242018	0	0	0
KRT8P17	0.0954277	0.0384924	0	0.0153416	0	0.024925	0	0	0.0184843	0	0	0.0240604	0	0	0	0.0109967	0	0.0364376	0.0176834	0.00991193	0.0332561	0
RAD54B	0.203804	0.222445	0.120559	0.115641	0.172347	0.194141	0.111275	0.212772	0.171841	0.172477	0.141409	0.151134	0.140411	0.162411	0.165209	0.182358	0.173173	0.109863	0.277693	0.117051	0.133694	0.0639273
RIT1	8.19767	11.1005	8.04509	13.0261	9.88422	8.76729	12.8018	10.5599	9.42148	7.5618	8.4469	10.09	9.3721	12.2816	9.60345	9.89357	10.0589	7.38223	8.72902	9.60982	10.9482	11.0811
LINC02026	0.281093	0.143221	0.256509	0.0951379	0.199392	0.154567	0.0646204	0.278981	0.0630447	0.0989977	0.0842439	0.119364	0.0253571	0.109321	0.239854	0.177303	0.0178086	0.067788	0.148041	0.104493	0.103115	0.0690281
AC004877.2	0.980404	0.697875	0.439963	0.40795	0.82908	0.783286	1.76331	0.767656	0.916009	0.578864	0.844448	0.756116	0.724872	0.804954	1.26224	0.770904	1.04131	0.645941	1.11143	0.33545	1.0451	0.345964
RPL7P35	0.0466822	0	0	0	0	0	0	0	0	0	0	0	0	0	0	0	0	0	0	0	0.0650742	0
AL391005.1	0	0.0457798	0.019678	0	0.0254938	0	0	0.0157367	0.0384717	0.0759457	0	0	0.0405263	0.0232959	0	0.00653928	0.0170772	0	0.0420625	0.00589424	0	0
CCL3	6.21992	3.76803	0.881987	6.58709	1.97368	3.01969	1.59069	2.43661	4.85502	13.9872	12.7528	2.19204	7.39781	1.1011	2.28672	3.64506	2.4215	11.9249	8.60374	8.49236	8.70269	3.05161
LINC01202	0	0	0	0	0	0	0	0	0	0	0	0	0	0	0	0	0	0	0	0	0	0
RNU2-36P	0	0	0	0	0	0	0	0	0	0	0	0	0	0	0	0	0	0	0	0	0	0
AC114300.1	0	0	0	0	0	0	0	0	0	0	0	0	0	0	0	0	0	0	0	0	0	0
CHAD	1.36109	0.850591	0.452037	0.0739668	2.82483	0.560799	0.272135	0.637938	0.341622	0.397667	0.187134	0.483345	0.481907	0.314792	1.53845	0.592038	1.01535	0.370874	1.492	0.852228	0.481014	0.230002
RN7SL167P	0	0	0	0	0	0	0	0	0	0	0	0	0	0	0	0	0	0	0	0	0	0
AC012676.5	1.39593	0.684239	0.257349	0.0340891	0.0635062	1.19997	0.405199	1.31323	0.362804	0.709442	0.402475	0.784111	0.68648	0.275649	2.2345	0.863353	1.78669	0.278877	1.23771	0.249608	0.862108	0.518228
ATP6V0C	26.7322	28.892	23.2479	39.9063	15.5393	25.5105	29.7742	23.5789	30.1972	41.9275	25.7475	22.089	33.9917	25.0733	23.3117	22.0277	20.7915	33.8599	21.4232	49.0869	19.051	27.5212
AC011586.2	0.0424905	0.0342786	0.0589372	0	0.0763559	0	0	0.18853	0.0658434	0.0852988	0.13826	0	0.0728277	0.0348866	0.0688879	0.0195857	0	0.129795	0.0157476	0.0882686	0.177693	0.028322
RN7SL273P	0	0	0	0	0	0.120707	0	0	0.0447581	0	0	0	0	0	0	0	0	0	0	0	0	0
AC011755.1	0.0337187	0.163212	0.0701551	0	0.0302964	0.0704566	0.01841	0.0561037	0.0195939	0.0225632	0.0548587	0.0680127	0.0385286	0.055369	0.0956664	0.0388559	0.060883	0.0429166	0.081228	0.00700462	0.0705049	0.123613
H2AZ2	26.8197	28.8602	24.2556	28.6513	27.6139	27.382	32.154	28.023	31.7081	28.6358	28.0481	30.4084	27.6325	29.9813	26.2575	33.1942	26.7414	24.2347	33.6555	24.909	33.2491	24.5773
AL390023.1	0	0	0.0914427	0	0	0	0	0	0	0	0	0	0	0	0	0	0.158714	0	0.0977311	0	0	0
AL135902.1	0.269881	0.362871	0.187172	0	0	0.563928	0.0982347	0.0997886	0.174253	0.0601978	0.0731806	0.181456	0.0513966	0	0.145849	0.165866	0	0.3206	0.300065	0.0373762	0.250807	0.419741
U4	0	0	0	0	0	0	0	0	0	0	0	0	0	0	0	0	0	0	0	0	0	0
SNORA38B	0	0	0.182885	0	0	0	0.287955	0	0	0.352916	0	0	0	0	0.213763	0.121551	0	0	0.0977311	0	0.367594	0
YPEL2	3.41183	2.81032	3.83681	2.67079	3.12285	2.8983	3.07278	3.62983	3.97295	3.7073	4.34149	4.01577	5.34454	3.85174	4.36183	3.46499	3.76632	3.32183	4.96926	2.50717	3.39479	2.59827
RNU6-162P	0	0	0	0	0	0	0	0	0	0	0	0	0	0	0	0	0	0	0	0	0	0
PUM2	19.6883	19.829	16.6278	12.3776	18.5752	18.7284	21.7316	18.7805	20.3118	17.6136	22.5479	24.8939	18.8227	16.673	22.1479	23.8939	20.6783	12.9195	24.9377	14.227	21.8691	16.4098
PRRG3	0.211698	0.166405	0.169407	0.136137	0.17558	0.170135	0.20746	0.96339	1.40051	0.116234	0.42832	0.547446	0.688476	0.200554	0.563227	0.37531	1.28069	1.0004	0.780559	0.268376	0.522107	0.141107
DNAJC18	2.04643	2.09689	1.71418	1.97912	1.5665	1.56605	1.99668	1.84548	2.35365	1.33026	1.98902	2.46058	2.17133	3.29059	2.43447	2.5824	2.47617	1.87536	2.69885	1.55914	2.51185	1.74314
AC069213.2	0	0	0	0	0	0.0986104	0	0	0	0	0	0	0	0	0	0	0	0	0.0349803	0	0	0
AC009133.2	0	0	0	0	0	0	0	0	0	0	0	0	0	0	0	0	0	0	0	0	0	0
ARSA	13.5257	13.6871	20.6568	17.3429	10.745	18.3288	10.3697	14.4676	16.4362	24.0069	15.057	8.79305	19.2651	12.7691	10.7733	15.5158	10.8354	22.5359	16.2	20.5056	10.7577	15.1568
FGFBP3	0.787269	0.503713	0.743686	0.506268	0.414662	0.638158	0.57806	0.828108	0.652043	0.481394	0.651465	0.588644	0.58162	0.713249	1.0673	0.85716	0.898652	0.601213	1.13188	0.468077	0.946068	0.479516
AC005062.1	0.188622	0.0543457	0.018688	0.00866408	0.0242111	0.0281524	0.0294244	0	0.0208778	0.0991715	0.0328799	0.0271759	0.0615797	0.0553096	0.152902	0.0124206	0.0648722	0.0548743	0.0399463	0.0391838	0.0187812	0.0359217
RSRC1	2.82191	2.52161	2.87945	3.31245	2.46878	3.047	3.09621	2.73331	2.89517	2.51624	2.83375	3.56769	2.41449	3.74143	2.93327	2.98734	2.82801	2.34061	3.05996	2.75998	3.5008	3.08241
CYCSP6	0	0	0	0	0	0	0	0	0	0	0	0	0	0.0939165	0	0	0	0.0582358	0	0	0	0
RPL34P22	0.217263	0	0.0753396	0	0	0.45398	0	0	0.0420839	0.0726917	0.265107	0.109558	0.0620638	0	0.0880595	0.0500728	0	0	0.0805206	0	0.15143	0.362041
AC013791.1	0	0	0	0	0	0	0	0	0.215849	0	0	0	0	0	0	0.256825	0	0	0	0	0	0
ABCF2	8.39545	10.3755	9.66291	10.4881	8.21325	10.9378	9.85457	8.46839	10.9216	12.3479	8.7564	9.34431	10.5071	9.57754	7.51068	8.86728	9.25522	8.66708	8.8422	8.15716	9.11565	11.2075
LY96	15.4228	9.68739	13.1433	43.917	41.419	18.9673	17.0278	9.46923	9.12755	18.4318	11.7128	8.20765	13.0383	15.9803	15.0395	10.0208	9.86485	11.155	10.2507	27.2862	17.2152	12.2147
IGHD1-7	0	0	0	0	0	0	0	0	0	0	0	0	0	0	0	0	0	0	0.753104	0	0	0
BTBD9	9.7292	8.54434	9.00591	2.74394	3.87617	8.32936	7.3609	8.63047	5.2018	7.17451	8.59217	8.23771	6.01381	5.92713	7.61954	6.70853	6.77572	5.37741	6.84103	4.56444	4.42316	6.6057
CCL21	57.2008	18.6996	34.6146	134.995	47.3978	56.5588	24.6174	112.385	97.4588	174.07	12.53	101.389	111.22	217.878	191.869	57.0752	86.7214	100.232	24.1784	55.8566	46.6956	35.1866
UST-AS1	0	0.0390315	0	0	0	0	0	0	0	0	0	0	0	0	0.0392198	0	0	0	0	0	0	0.032249
AC006499.7	0	0	0	0	0	0	0	0	0	0	0	0	0	0	0	0	0	0	0	0	0	0
LINC01806	1.83115	1.96967	2.25771	1.47662	3.30365	3.52259	1.88849	2.9662	1.14853	1.85745	1.98613	1.67089	1.34509	1.57505	2.41506	1.65462	1.50448	1.82753	1.86359	2.86808	1.5194	1.68552
DUSP28	1.10834	0.886621	0.878481	1.04815	0.87869	1.1385	0.71193	1.0228	0.887607	1.05951	0.71977	0.835997	0.755609	0.909995	1.06455	0.923019	1.06508	0.654364	0.935441	1.14928	0.610213	0.58356
TDG	3.17054	3.09776	3.1224	3.30298	2.12706	3.31249	2.66201	3.57163	2.98879	3.06453	3.6796	2.70729	3.18808	3.79482	3.10128	3.17944	2.81574	2.28494	3.02117	2.82483	3.86968	2.99622
CCM2	5.86284	4.0667	4.49285	5.81659	4.43842	4.40794	5.39414	3.33349	5.30669	8.52324	4.31669	4.25504	5.86599	3.9139	3.83349	5.33492	4.46982	5.10493	5.14235	4.68609	3.57813	4.28433
AC006971.1	0.0385029	0.0869725	0.0267031	0.029712	0	0.048272	0.0672709	0.0512512	0.0536977	0.0566821	0.0751708	0.0543639	0.0879906	0.0758701	0.0749075	0.0603419	0.0278086	0.0392047	0.0256855	0.00959817	0.0858758	0.0307969
MIR596	0	0	0	0	1.6124	0.468719	0.489898	0	0	0	1.09486	0	0.512631	0	0	1.03397	0	0.456811	0.665079	0.372791	0	0
SLC30A7	4.64804	4.88097	3.59255	5.00467	4.4431	5.48524	4.48108	3.98468	3.55657	3.8499	4.18367	4.28422	3.81484	4.12777	4.66047	4.31727	3.90214	3.36164	4.13461	3.18715	7.1117	4.48365
MTND3P1	0	0	0	0	0	0	0	0	0	0	0	0	0	0	0	0	0	0	0	0	0	0
HEATR9	0.0707402	0	0.00817679	0	0	0.0492715	0.0128744	0.0261562	0.0182699	0.0315576	0.0479545	0.0356718	0.0269438	0.00968013	0.0955731	0.0978215	0.12773	0.0180074	0.0349564	0.0146954	0.0657404	0.0157173
RNF216	7.24539	6.84367	5.74186	4.8284	3.38537	6.41867	6.12941	7.05119	8.47153	8.26156	7.45042	7.72788	8.03026	5.71425	6.54957	7.39207	6.8823	6.30637	7.29115	5.46671	5.10054	6.35559
RNU6-416P	0	0	0	0	0	0	0	0	0	0	0	0	0	0	0	0	0	0	0	0	0	0
APOOP1	0	0	0	0	0	0	0	0	0	0	0	0	0	0	0	0	0	0	0	0	0	0
AC139099.1	0	0	0.00912685	0	0.0236485	0.0412473	0	0.0145976	0.0152945	0.0176122	0.0107053	0	0.0225558	0	0.0320033	0.00606597	0	0.00669989	0.0097545	0	0	0
MIR218-1	0	0	0	0	0	0	0	0	0	0	0	0	0	0	0	0	0	0	0	0	0	0
AL355863.1	0	0	0	0	0	0.123179	0	0	0	0	0	0	0	0	0	0.0543453	0	0	0	0	0	0
AP001533.1	0.19922	0.192861	0.0828996	0.230602	0.322201	0.166512	0.174035	0.132591	0.231534	0.026662	0.259297	0.0401839	0.159347	0.0981411	0.193792	0.202024	0.287772	0.141996	0.339635	0.165542	0.222168	0.106232
MIR6127	0	0	0	0	0	0	0	0	0	0	0	0	0	0	0	0	0	0	0	0	0	0
AC010533.1	0.0820542	0	0.0569073	0.0211066	0.117962	0	0	0.0728149	0.0635756	0.0219629	0.0133498	0	0.0281277	0.026948	0	0.0378222	0.0987721	0.0167099	0.0547387	0.00681827	0.0457528	0
AC018755.3	0.164276	0.0189324	0.113931	0.226373	0.0843442	0.0490372	0.205012	0.0260318	0.109098	0.172742	0.0572718	0.236681	0.12067	0.096341	0.0760949	0.0973563	0.112997	0.071687	0.121766	0.136504	0.0327139	0.140783
AC055811.2	0.081618	0.065844	0.0424536	0.0131215	0.0366671	0.063954	0.0222812	0.0905347	0.0869518	0.0136539	0.0331971	0.0411571	0.0466304	0.0502589	0.165404	0.0470265	0.196494	0.051941	0.120995	0.00847753	0.056887	0.0408018
TSPY17P	0	0	0	0	0	0	0	0	0	0	0	0	0	0	0	0	0	0	0	0	0	0
USP12	11.8829	13.9476	7.62781	6.71786	10.7187	13.4778	12.7072	14.376	11.4532	10.1764	15.7249	15.4045	10.5083	12.7373	15.5458	14.7247	14.2399	8.15207	12.7091	9.10049	19.8181	21.5011
AL355877.1	0.192988	0.15569	0	0	0	0	0	0.107036	0.0747635	0.0645698	0	0	0	0.158451	0	0.0444781	0.348461	0	0.0715239	0	0.134511	0
AC016687.3	0	0	0	0	0	0	0	0	0	0	0	0	0	0	0	0	0	0	0	0.0053554	0	0
AL589765.2	0	0	0	0	0	0	0	0	0	0	0	0	0	0	0	0	0	0	0	0	0	0
AL135903.1	0.0217263	0.0350547	0	0	0.0195212	0	0.0237246	0	0	0	0	0	0	0.0178382	0	0.0200291	0	0	0	0.00902671	0	0
DPYSL3	23.8255	17.3692	16.1526	25.2598	16.5678	9.96997	17.8132	16.4422	42.6811	18.2953	20.3582	40.6461	38.996	31.2846	18.0119	20.8486	22.1614	30.596	16.0624	14.3084	27.3375	23.5529
AL139354.1	0	0.0864139	0.0371442	0	0	0.0559556	0	0.059409	0	0	0	0	0	0	0	0	0.0644699	0	0	0	0	0.0713978
GJB6	0.0615772	0	0.0213529	0.0197992	0.608602	0.289503	0.0336204	0.0341522	0.023855	0.0309037	0	0	0.131927	0.139033	0	0.00709588	0.0185308	0.0235123	0.0285267	0.0191878	0	0.0820884
DPY19L2P4	0.0342367	0.138099	0.201826	0	0.0307618	0.0894237	0.0373857	0.037977	0.0795798	0.0229098	0.0139253	0	0.00978013	0.0281098	0	0.0867962	0.0618182	0.0174303	0.361624	0.06401	0	0.102692
U2	0	0	0	0	0	0	0	0	0	0	0	0	0	0	0	0	0	0	0	0	0	0
RPL7AP53	0.0435622	0.105429	0	0.0840405	0.0391408	0	0.285413	0	0.067504	0.0874501	0	0	0.0497763	0.143066	0.105938	0.0602389	0.0524377	0.0443561	0.145303	0	0.0607249	0.0290363
LINC02525	0	0	0	0	0	0	0	0	0	0	0	0	0	0	0	0	0	0	0	0.0286096	0	0
AC245187.1	0	0	0	0.0397401	0.0555254	0	0	0.0685489	0.0718211	0	0.0502707	0	0	0	0	0.0569702	0	0	0.160321	0.0770258	0	0.0411911
SAMD12	2.37343	2.07796	2.30091	0.952118	1.05905	2.21461	2.66538	2.45104	2.20224	1.4743	3.37289	2.73054	2.0606	1.45822	2.76228	2.92823	1.90209	1.34569	2.65554	1.12487	3.00408	1.3872
RNU6ATAC5P	0	0	0	0	0	0	0	0	0	0	0	0	0	0	0	0	0	0	0	0	0	0
ZNF354A	3.3525	2.88425	2.32507	2.66094	2.7384	2.96373	3.00804	2.22345	2.98805	2.61202	3.19442	2.82546	2.88644	2.85841	3.0597	3.51747	3.75334	1.69487	3.79261	2.54224	3.10466	2.60183
PTPMT1	7.90496	6.33652	8.53394	12.0965	11.7471	9.16774	8.96245	6.62888	6.08081	8.96798	6.98431	7.34935	7.52716	9.16097	6.80655	5.66028	5.66076	6.75888	6.37802	14.3263	5.02638	5.27745
AC007684.1	0.511775	0.619299	0	0	0	0.267344	0	0.567686	0.198262	0.342459	0.208158	0	0	0.630284	0.829716	0.235899	0.924068	0.260551	0.758683	0	0.713406	0
AC107058.1	0	0	0	0	0	0	0	0	0	0	0	0	0	0	0	0	0	0	0	0	0	0
FLJ31356	0.0805777	0.269305	0.351267	0.0888292	0.0827422	0.144317	0.0502794	0.153224	0.200673	0.0924331	0.196644	0.116093	0.157838	0.113413	0.111974	0.132649	0.124708	0.13479	0.558868	0.143477	0.336972	0.153454
RNU6-1204P	0	0	0	0	0	0	0	0	0	0	0	0	0	0	0	0	0	0	0	0	0	0
AL596223.2	0.0795963	0	0	0	0	0.33264	0	0	0	0.106525	0	0	0.136426	0	0.258091	0.0733786	0	0	0	0	0	0
ST7-OT4	0.0778036	0.073228	0.00899324	0.0166777	0	0.0135478	0	0.0431518	0.0301411	0.0260315	0.0105486	0.0261558	0.0370426	0.0212934	0.0315348	0.0119543	0.0312185	0.0264072	0.0288351	0	0.0361523	0.0432166
IFI30	3.8708	1.08958	0.589051	0.940163	0.350295	1.04739	1.52044	0.664131	0.447707	1.77959	0.724904	0.786381	1.10574	0.823104	1.26414	1.34137	0.687185	1.16965	1.35717	0.780969	1.78567	0.900243
RFPL1S	0.0661039	0.0222201	0.0191022	0.0283396	0.0148487	0.0345317	0.0300766	0.0183314	0.0256087	0.0184308	0.026887	0.0277783	0.0786808	0.0271371	0.0401892	0.015235	0.106096	0.0336544	0.0306238	0.0343306	0.0614318	0.0220308
DCBLD1	3.23209	2.67282	1.7813	3.11442	2.00734	2.50877	3.85021	3.09068	2.95168	2.80009	3.67596	2.48306	4.14755	1.9757	2.71446	3.61009	3.09784	2.30318	3.04157	1.77222	2.42222	1.7694
ANXA2P1	0.522276	0.210669	0.388088	0.575759	0.201115	0.116927	0.692523	0.289667	0.332399	0.274596	0.30347	0.338613	0.575464	0.245035	0.241926	0.464282	0.224531	0.436831	0.30417	0.247991	0.156009	0.522183
MTND1P32	0	0.0297105	0	0	0	0	0	0	0	0	0	0	0	0.0302375	0.0895616	0	0.0443316	0	0.013649	0	0	0
KRT8P7	0.0723704	0.0778449	0.0334609	0.0620523	0.0650252	0.0252035	0.0526845	0	0.00934544	0.0161424	0.0588715	0.0243292	0.0275647	0.0396128	0.0195551	0.022239	0	0.135097	0.0715239	0	0.0336277	0.0160795
AL390877.2	0	0	0	0	0	0	0	0	0	0	0	0	0	0	0	0	0	0	0	0	0	0
AL096840.1	0	0	0	0	0	0	0	0	0	0	0	0	0	0	0	0	0	0	0	0	0	0
AC022915.2	0	0.10574	0.030301	0.0842885	0.0523418	0	0.0636124	0.0646186	0.0338516	0.0389814	0.0947769	0.117502	0.0332821	0.035872	0.0354169	0.0537037	0.105185	0.0519016	0.070167	0.0665587	0.0609041	0.0194147
IRF9	2.30359	1.09447	0.505176	0.480128	0.40905	1.32227	0.845119	1.50488	0.663137	1.04796	0.696238	0.918278	1.0508	0.48592	2.07402	1.48571	2.38933	1.07081	2.29802	0.609053	1.18039	0.746488
AL390718.1	0	0	0	0	0	0	0	0	0	0	0	0	0	0	0	0	0	0	0	0	0	0
AC026786.2	0	0	0.122235	0	0.0791803	0	0	0.0977521	0.0682789	0.0589693	0.0716871	0	0.0503477	0.072354	0	0.0406203	0.106079	0.0448653	0	0	0	0
CIAPIN1	10.1301	8.99828	10.5076	14.814	12.1183	10.1722	11.2446	9.05281	10.0456	11.5283	8.41679	9.78961	11.3446	12.2617	9.25717	9.17544	9.38552	7.15718	8.75653	9.96779	9.33181	7.95306
NME7	1.08987	2.86603	2.69355	2.09098	2.25067	2.27105	1.3545	1.26238	2.33503	1.4586	1.29804	1.90078	1.75105	1.42382	1.22028	1.97617	1.78306	1.37644	5.07692	1.84378	1.6116	1.93855
RNU6-138P	0	0	0	0	0	0	0	0	0	0	0	0	0	0	0	0	0	0	0	0	0	0
FAM50B	4.64889	4.3274	5.76628	4.79479	6.47442	4.83834	6.07225	3.98659	7.94509	6.11401	4.82901	5.24756	7.44708	4.60969	5.36288	7.03026	6.56461	4.55156	8.67434	6.81965	3.41471	2.49089
RNA5SP131	0.290293	0.468378	0	0	0	0.606578	0.316993	0.322007	0.449837	0.388504	0.236146	0.292769	0	0	0.941275	0.535232	0.349438	0.147792	0.537932	0	0.404663	0
ARL16	8.47326	2.29644	5.11079	9.26397	10.6849	2.22357	3.68942	6.03481	6.34865	5.08249	3.7656	4.35997	4.87898	5.36239	7.0843	6.33983	3.97097	4.69986	5.94045	6.64845	4.11644	3.4224
SPTY2D1	6.05757	7.81988	6.06031	5.47137	4.5899	7.67506	5.37721	8.10406	5.65615	4.89651	7.9835	6.29489	5.44268	7.53349	5.47468	6.14652	5.69906	4.63916	6.62418	5.17693	8.52433	7.35829
ZNF304	2.72821	2.67861	2.47429	2.42439	2.52539	2.79554	2.69268	3.84103	3.91114	2.68324	3.17047	3.24282	3.34005	3.62458	3.39632	3.79337	4.37574	2.30477	4.14167	2.95519	2.8941	1.9234
AC018442.3	0	0	0	0	0	0	0	0	0	0.126317	0	0	0	0	0	0.0870118	0	0	0	0	0	0
PELO	4.86916	6.46569	5.28849	8.6172	5.40982	4.7303	5.54253	4.89889	8.07145	5.35776	6.08033	6.20045	7.75111	7.18037	4.62315	5.90208	5.42138	5.3987	6.815	6.61685	6.82074	8.69887
IGKV1OR2-3	2.15905	0	0.0831874	0.385672	1.6166	0	0	0.133051	0	0.481583	0.292722	0.12097	0	0.0984819	0	0	0.721928	0	0.0444541	0	0	0.159901
RN7SL25P	0	0	0	0	0	0	0	0	0	0	0	0	0	0	0	0	0.159935	0	0	0	0	0
DUOX2	0.80443	0.991861	0.358127	0.112948	0.353501	2.09194	0.379753	1.84697	0.49263	0.597057	0.522935	0.743979	0.708452	0.363404	1.37822	0.80474	1.10787	0.681384	0.977719	0.430545	0.734516	0.737556
AC073941.1	0	0	0	0	0	0	0	0	0	0	0	0	0.0366165	0	0	0	0	0	0	0.026628	0	0
ZFYVE26	3.75889	2.7432	2.48336	1.52756	1.1719	3.64912	2.38736	2.99846	2.94391	3.15994	3.79849	3.53585	3.53358	2.26274	4.1186	3.28074	3.38097	2.35937	3.57037	2.31288	2.56319	1.98943
MTND6P15	0	0	0	0	0	0	0	0	0	0	0	0	0	0	0	0	0	0	0	0	0	0
RN7SL442P	0	0	0	0	0	0	0	0	0	0	0	0	0	0	0	0	0	0	0	0	0	0
AC093599.1	0	0	0	0	0	0.0642196	0	0	0	0	0	0	0.035118	0	0	0	0	0	0	0.0255382	0	0
PDE6G	1.02565	0.334492	1.39238	0.954264	1.74507	2.75872	0.667227	0.580955	0.735497	2.81831	0.852094	0.528204	1.55846	0.412093	1.07908	0.754414	0.735519	0.577723	1.01096	0.933862	0.63882	0.814558
PPY2P	0	0	0	0	0	0	0	0	0	0	0	0	0	0	0	0	0	0	0	0	0	0
MFFP3	0	0	0	0	0.0331256	0	0.0402584	0	0	0	0	0	0	0	0	0	0	0	0	0	0	0
ANAPC1P3	0	0	0	0	0	0	0	0	0	0	0	0	0	0	0	0	0	0	0	0	0	0
LCEP2	0	0	0	0	0	0	0	0	0	0	0	0	0	0	0	0	0	0	0	0	0	0
AL136439.1	0	0	0.0277935	0	0	0	0	0	0	0	0	0	0.0228959	0	0	0.0369447	0	0	0	0	0	0
GTF2H2	0.342422	0.115637	0.245765	0.675966	0.293358	0.311993	0.556528	0.945162	0.342433	0.532872	0.310942	0.369437	0.0955422	0.58517	0.303397	0.0789184	0.0766862	0.401368	0.352681	0.137305	0.16096	0.395441
AC011487.2	0.135007	0.0272286	0	0.0976709	0	0	0.073712	0.0187195	0.0261508	0.0225852	0.0274561	0.0340396	0.0771326	0.0138558	0.0410399	0.0777878	0	0.0257751	0.106325	0	0.141148	0
RPL24P4	4.59503	3.90556	2.04866	4.96005	5.0871	2.05747	12.9922	1.36528	4.70459	11.0364	1.40173	4.13771	9.51655	5.72645	2.5941	8.01831	0.790177	6.72575	7.3289	4.05687	6.29102	3.71913
MIR548AL	0	0	0	0	0	0	0	0	0	0	0	0	0	0	0	0	0	0	0.263975	0	0	0
SERTAD4-AS1	3.16546	5.35719	4.46229	3.93846	6.183	3.27123	2.6676	2.78613	3.19904	1.70377	1.79132	2.35965	2.71276	3.22048	3.17961	2.50584	3.39623	1.57654	5.01144	3.38798	3.54926	3.37131
KCNK4	0.0131249	0	0	0.00844024	0	0	0	0	0.0203384	0.00878266	0.0106768	0	0.00749859	0.0107761	0	0.00604983	0	0	0	0	0	0
NCBP2AS2	11.0257	6.58764	12.4749	16.5037	19.8472	8.21689	12.4097	7.63872	10.3942	10.9536	7.1937	10.5885	10.1906	10.0722	8.99876	10.2685	11.1885	6.83947	9.88798	12.7421	5.61282	10.1334
GAPDHP14	0.258072	0.118969	0.127844	0.213375	0.165628	0.154072	0.201292	0.122686	0	0.0986808	0.239926	0.0371819	0.105316	0.242158	0.0597714	0.220919	0	0.168927	0.0273272	0.536111	0.154178	0.442331
AL021368.3	0.657427	0.0482153	0.0414498	0	0.0537001	0.68686	0.130526	0.198887	0.162074	0	0.291709	0.361656	0	0.196282	0.145344	0.110195	0.215829	0.212994	0.841705	0.099325	0.416565	0.159348
AL603962.1	0	0	0	0	0	0	0	0	0	0	0	0	0	0	0	0	0	0	0	0	0	0
AC004832.4	0.104365	0	0	0.134228	0	0	0.227928	0	0.121293	0	0	0.105255	0	0	0.084601	0.144319	0.251257	0	0.232074	0	0.145483	0.0695644
RN7SL678P	0	0	0	0	0	0	0	0	0	0	0	0	0	0	0	0	0	0	0.0428186	0	0	0
AC119868.1	0	0	0	0	0	0	0	0	0.0218671	0	0	0	0	0.185378	0	0	0.0679462	0	0	0	0	0
STC2	1.43749	3.91104	0.738913	0.902654	0.354554	0.647855	8.24248	2.38867	1.60077	0.580917	1.38948	1.23371	0.975865	2.16146	1.46229	1.61622	1.65572	4.63788	1.41858	0.557423	5.10781	3.25022
AC093655.1	0	0	0	0	0	0	0	0	0	0	0	0	0	0	0	0	0	0	0	0	0	0
AC007743.1	0.986197	1.86891	0.748485	0.700006	0.635319	1.10811	1.15818	1.39322	1.15697	0.703503	1.80127	1.75464	1.29697	1.69581	1.25195	1.9384	1.17593	1.16048	1.5344	0.722842	1.72491	1.51934
AC003092.2	0.232364	0	0	0	0	0	0	0.0859166	0.030006	0	0.126015	0.0781154	0	0	0	0.0357022	0	0	0.0287058	0	0	0.0516274
AC005699.1	0.0342706	0.0552946	0.0118839	0.0110192	0.0153962	0.035805	0	0.0570221	0.0265529	0.045865	0	0	0.0293695	0.0140688	0.0277807	0.0236952	0	0.0523429	0.139713	0.0142386	0	0
HDGFL3	2.09569	2.51199	2.16098	2.69944	2.43871	1.7676	2.48108	2.16432	2.77238	1.86316	2.01428	2.67732	2.75771	3.28075	2.11232	2.95577	2.07493	2.15985	2.55221	1.8253	3.71539	2.60817
AL160262.1	0	0	0	0	0	0	0	0	0	0	0	0	0	0	0	0	0	0	0	0	0	0
VN1R104P	0	0	0	0	0	0	0	0	0	0	0	0	0	0	0	0	0	0	0	0	0	0
AC004408.1	0	0.0486361	0	0	0	0	0	0	0	0	0	0	0	0	0.0488707	0	0.0725708	0	0	0	0	0
NEDD1	3.80047	4.80189	3.48392	4.20601	3.38692	4.01105	4.10777	3.66617	4.45889	3.25271	4.77276	5.09751	3.82963	4.35324	4.10977	5.24112	4.09029	2.75453	5.68279	3.47958	5.37332	3.47219
Y_RNA	0	0	0	0	0	0	0	0	0	0	0	0	0	0	0	0	0	0	0	0	0	0
AL451142.1	0.0445739	0.0359593	0.247308	0	0	0.0931391	0.0486737	0.0494436	0.017268	0.0596541	0	0	0.0254662	0.0731943	0.0722656	0.041092	0.0536556	0.0226932	0.148677	0.0370386	0	0.0891321
CFAP47	0.0798085	1.20349	0.940948	0.0138176	0.187545	0.400873	0.0100557	0	0.258045	0.086269	0.0549342	0.111447	0.0455966	0.0151214	0.00497653	0.282978	0.325156	0.00625101	2.45043	0.128807	0.00427891	0.491043
SNRPGP4	0.603403	0.365089	0.20924	0	0	0.472813	0	0.501993	0.116879	0	0.490853	0.304275	0	0	0.489134	0.347667	0.544756	0.1536	0.894517	0	0.210283	0.201099
SLC26A5	0.317113	0.214563	0.227023	0.0197347	0.0367648	0.341997	0.111703	0.249634	0.126812	0.136902	0.24132	0.15475	0.116887	0.134381	0.580457	0.221613	0.455604	0.156238	0.473896	0.0892514	0.313713	0.265918
AP000949.1	0	0	0	0	0	0	0	0	0	0	0	0	0	0	0	0	0	0	0	0	0	0
RNA5SP447	0	0	0	0	0	0	0	0	0	0	0	0	0	0	0	0	0	0	0	0	0	0
AC034236.3	0.149869	0	0.103939	0	0	0.156579	0.0818268	0	0	0.0501431	0	0	0.0856239	0	0.121488	0.069081	0.180404	0	0.0277717	0	0	0
XRRA1	0.984713	0.812805	0.508903	0.735926	0.556824	1.01291	0.435926	0.501864	0.546442	0.605503	0.544336	1.181	0.545214	0.895897	1.64578	0.559046	0.530887	1.80789	1.00185	0.792971	1.47867	0.565128
MTFR1P1	0	0	0	0	0	0	0	0	0	0	0	0	0	0	0	0	0	0	0	0	0	0
AL590730.2	0	0	0	0	0	0	0	0	0	0	0	0	0	0	0	0	0	0	0	0	0	0
AL031716.1	0.58661	0.26291	0.271222	0	0	0.340485	0.355869	0.506098	0.277753	0.566996	0.318128	0.328674	0.44686	0.267573	0.475521	0.630918	1.25534	0.132734	1.13534	0.0541603	0.454291	0.477894
UBQLNL	0.253896	0.156632	0.196801	0.00960428	0.0134192	0.218452	0.0978525	0.165667	0.214076	0.149909	0.0850452	0.225937	0.127992	0.0980987	0.363203	0.316673	0.557317	0.0988473	0.381925	0.0806667	0.229012	0.258829
LUC7L2	6.47578	5.18894	3.92978	3.08108	3.34172	5.45142	5.50065	5.7454	4.79708	4.70298	4.60051	5.42781	4.5841	4.16281	6.57067	6.30271	7.07096	3.56979	7.47977	3.80399	6.57974	4.57891
AC124283.4	0.606049	0.36669	0.105079	0	0.136135	0.316591	0.41362	0.924358	0.0586959	0.152079	0.0616258	0.534817	0.129844	0.248796	0.798329	0.41903	0.638337	0.0771369	0.44922	0.188848	0.528014	0.454457
MTCL1P1	0	0	0	0	0	0	0	0	0	0	0	0	0	0	0	0	0	0	0	0	0	0
ITGB7	1.82707	0.820941	0.288715	1.4476	0.845061	0.958464	0.942843	1.05182	0.60328	3.08488	1.27933	1.24399	1.22003	0.753218	0.868647	1.47114	1.64254	1.11073	0.877137	0.602157	0.709266	1.06368
RNA5SP478	0	0	0	0	0	0	0	0	0	0	0	0	0	0	0	0	0	0	0	0	0	0
OR10G8	0	0	0	0	0	0	0	0	0	0	0	0	0	0	0	0	0	0	0	0	0	0
RNU2-37P	0	0	0	0	0	0.611718	0	0	0	0	0.158765	0	0	0	0	0	0.234933	0	0	0	0	0
AL513318.1	0.0858469	0.0554045	0.0119075	0.0772877	0.0462803	0.107628	0.0749943	0.304722	0.199543	0.137869	0.0977681	0.294369	0.0882836	0.394711	0.0835077	0.17411	0.24801	0.0786704	0.127264	0.0998681	0.263272	0.148775
LINC01922	0	0	0	0	0.0132701	0	0	0	0	0	0	0	0	0	0	0	0	0	0	0	0	0
AC107990.1	0	0	0	0	0	0	0	0	0	0	0.057467	0	0	0	0	0	0	0	0.0261815	0	0	0
AC078878.2	0	0	0	0	0	0	0	0	0	0	0	0	0	0	0	0	0	0	0	0	0	0
AC008737.3	0.156311	0.126102	0.108407	0	0.140447	0	0	0.173388	0.060555	0	0	0	0	0	0	0	0.188159	0	0.115862	0	0	0
SSR2	31.7193	25.1198	36.1261	54.8203	62.0774	25.092	33.7463	27.5854	33.4718	42.9406	26.2676	25.4526	38.1966	39.3096	25.902	27.2951	29.6477	31.0176	26.1118	42.546	24.4141	23.6974
C10orf55	0.206115	0.0997678	0.190596	0.167892	0.148156	0.100493	0.165053	0.167664	0.117112	0.137923	0.134135	0.0277164	0.345424	0.0789735	0.267331	0.164679	0.0992436	0.14691	0.198611	0.23407	0.134083	0.0549542
LINC00160	0.0498482	0.120643	0.103714	0	0	0.10416	0	0.0552941	0	0	0	0	0.0284795	0	0	0.0229771	0	0	0	0.0621319	0.0694876	0.0332263
DEFB123	0	0	0	0	0	0	0	0	0	0	0	0	0	0	0	0	0	0	0	0	0	0
AP001120.3	0	0	0	0	0	0	0	0	0	0	0	0	0	0	0	0	0	0	0	0	0	0
AL121878.1	0	0	0	0	0	0	0	0	0	0	0	0	0	0	0	0	0	0	0	0	0	0
CSRNP2	5.47565	7.7744	3.88	5.68323	2.78933	5.65179	4.37808	4.60119	5.48357	4.68949	5.80833	5.56233	5.32465	3.98055	4.53508	5.86386	5.35889	5.28961	5.8457	3.99015	8.36035	6.52031
AL158163.2	0.394798	0.278685	0.342257	0	0.221705	0.56715	0.161666	0.383188	0.210299	0.165114	0.321158	0.497707	0.0845841	0.486219	0.320033	0.4322	1.12868	0.125623	0.859615	0.307553	0.343963	0.16447
GDAP1	1.83296	1.82259	2.19359	1.4967	1.95332	1.58546	1.75019	1.63602	1.67448	1.86548	1.42865	1.96896	1.61709	1.93892	1.63097	1.83517	1.72408	1.39326	2.14222	1.25035	2.36496	1.55703
H3P38	0.310283	0	0	0	0	0	0	0	0	0	0	0	0	0	0	0	0	0	0	0	0	0
CBLN1	0.066586	0.0214869	0	0.0256916	0	0	0	0.0295442	0.118659	0.160404	0.0216664	0	0.14456	0.021868	0.0215905	0.0797999	0.0160305	0.0271198	0.0246777	0.0165988	0.0185639	0.00887656
MIR93	1.29543	0.348356	0.299475	0	0	0.902285	0	0.478985	0.167283	0	0.351267	0.870987	0	0	0	0.199039	0.519788	0	0.800173	0	0	0.287823
AC112198.3	0	0	0	0	0	0	0	0	0	0	0	0	0	0	0	0	0	0	0	0	0	0
RFX1	5.19594	6.4151	2.80131	3.07713	1.13591	4.55683	4.61777	4.41736	4.96371	4.454	3.96453	3.40426	5.0704	2.09153	3.33063	4.53657	4.58061	5.41615	4.99929	3.25918	4.59961	9.28195
PKNOX1	2.52933	2.68409	1.95537	2.76044	2.27669	2.30159	2.50458	2.36821	2.6516	2.38409	2.27141	2.72462	2.39032	2.06924	2.21936	2.80395	2.33533	1.92926	2.63582	2.13375	2.47061	2.7585
AC007114.2	0.225941	0.097647	0.117523	0	0.0145007	0.151751	0.017623	0.19692	0.0281345	0.0539967	0.105027	0.122072	0.0414919	0.0198758	0.300896	0.107865	0.135988	0.061623	0.110652	0.016763	0.0787396	0.0591646
SNORD3B-1	0	0	0.0316068	0.058614	0	0	0	0.0505525	0.0176552	0	0	0.0459624	0	0	0	0.0420136	0	0	0.0506706	0.0189347	0.190587	0
CDRT15P8	0	0	0	0	0	0	0	0	0	0	0	0	0	0	0	0.0271726	0	0	0	0.0489845	0	0
SNORD114-7	0	0	0	0	0	0	0	0	0	0	0	0	0	0	0	0	0	0	0	0	0	0
ERMP1	4.77849	7.00981	5.03529	6.13218	6.33326	5.95994	8.87002	5.49424	9.8935	6.32077	8.82902	9.34497	8.44416	6.99511	7.09939	10.1276	6.56742	7.62705	8.41947	5.58665	10.6076	6.17972
AL359893.2	0.606049	0	0	0	0	0	0	0	0	0	0	0	0	0	0.982559	0.279354	0	0	0.22461	0	0	0
CYP2C18	0.600034	0.541695	1.30788	0.606357	1.0911	0.686602	0.811229	0.839908	0.365284	0.955996	0.569465	0.835687	0.685628	0.469194	0.440079	0.454383	0.687892	0.429134	0.275328	0.225556	0.53771	0.295203
RPS3AP8	0	0.0407434	0	0.0324776	0	0	0	0	0	0	0	0	0	0.0414661	0.0409399	0	0	0	0	0	0	0.134654
CCIN	0.231367	0.631743	0.0987449	0.595139	0.639643	0.520638	0.0971719	0.256643	0.599841	0.404917	0.361944	0.502579	0.518574	0.277637	0.49052	0.31994	0.278506	0.425862	0.0857476	0.391901	0.148856	1.06766
LTB4R2	0.651789	0.3879	0.237134	0.158038	0.0672041	0.580499	0.26836	0.687439	0.252503	0.3289	0.391142	0.247853	0.335755	0.166685	0.528357	0.443268	0.784586	0.206716	0.891007	0.173135	0.402159	0.348984
GABRG1	0	0.0164295	0.00706204	0	0.00914921	0	0	0	0.00591717	0.00340692	0	0	0	0.00418022	0	0.00469364	0	0	0.0150954	0.00634597	0	0
AL590705.3	0.437276	0.470354	0.404354	0.562398	0.654824	0.456853	0.954991	1.13178	0.592903	0.438911	0	0.955513	0.0416378	1.1369	1.12248	0.73905	0.701824	0.148415	0.13505	0.756987	0.81274	0.0971553
AC129778.1	0	0	0	0.0241464	0	0	0	0	0	0	0	0	0	0	0	0	0	0	0	0	0	0
GIMAP6	12.8892	17.3635	11.3943	39.6038	21.6152	9.33414	26.848	16.2559	34.3236	19.5656	22.1335	29.9871	19.2521	21.3899	14.2555	41.9667	24.8882	13.4882	29.9211	27.7256	23.0991	11.9219
LINC01869	0.0738137	0.059548	0.102385	0.118668	0	0.0385592	0.0403014	0.0409389	0.0285954	0.246966	0.0600456	0	0.0632574	0	0.149588	0.0340238	0.177705	0.0563693	0.0547127	0.092003	0	0.0246002
RGS16	38.1744	19.5665	42.7729	15.1302	7.64777	29.2062	22.4281	31.1824	31.8107	32.9262	45.1683	24.3747	15.4101	34.3345	26.8376	11.3306	20.663	30.4642	15.7094	30.6446	32.9366	60.5103
AL390065.1	0	0	0.136903	0	0	0	0	0	0	0	0	0	0	0	0.160017	0	0	0	0.0731587	0.0820141	0	0
AC015969.1	0	0	0	0.0156884	0	0.0254883	0	0	0	0.0163248	0	0.0246042	0	0	0.0197761	0	0.0587331	0	0.018083	0	0	0
OPN1SW	2.96278	3.20386	2.51384	2.93899	3.1152	2.50269	2.03066	2.30752	2.03915	1.56075	1.69223	2.6066	2.50305	4.14055	2.65721	2.46983	1.78322	1.717	2.04424	1.49287	2.98771	2.87823
AC074029.2	0	0	0	0	0	0	0	0	0	0	0	0	0	0	0.0441686	0.0251154	0	0	0	0	0	0
COA7	2.68728	3.64665	3.83098	3.25887	3.10014	4.42802	3.42352	2.91646	2.93037	2.89158	2.86074	3.20373	3.7435	3.65005	2.8171	3.09288	3.09502	1.53703	2.47449	3.39083	3.02919	3.15672
AC093525.9	0.178066	0.0638453	0.0274433	0.0254464	0	0.0620127	0	0.109733	0.0153295	0.0264788	0.0160947	0.0997694	0.0113037	0.0162444	0.272652	0.045599	0.119081	0	0.117322	0.0082202	0.11032	0.0263755
RNA5SP511	0	0	0	0	0	0	0	0	0	0	0	0	0	0	0	0	0	0	0	0	0	0
MIR8080	0	0	0	0	0	0	0	0	0	0	0	0	0	0	0	0	0	0	0	0	0	0
CSNK1A1P3	0.104681	0.0844499	0	0	0	0	0	0	0	0	0	0	0	0	0.0848573	0	0.126009	0	0	0	0	0
WDR31	0.938375	2.35015	1.64641	0.360263	0.427859	1.33157	0.909981	1.23509	0.984778	0.834106	1.04818	1.10176	0.860187	0.86819	1.31698	1.14267	1.60162	0.730869	3.14554	0.555711	0.917608	0.966216
TET1	0.15993	0.0540087	0.149608	0.117196	0.0935705	0.0582871	0.0771663	0.156774	0.216128	0.116974	0.229942	0.180049	0.159369	0.109933	0.162808	0.138865	0.156698	0.132548	0.210898	0.0432676	0.129616	0.0446237
RNU6-47P	0	0	0	0	0	0	0	0	0	0	0	0	0	0.265073	0	0	0	0	0	0	0	0
IMPDH1P3	0	0	0	0	0	0	0	0	0	0	0	0	0	0	0	0	0	0	0.00826519	0	0	0
RPS20P22	0.10484	0.317168	0.0181775	0	0.0470997	0.136917	0.0858622	0.203514	0.0609226	0.0876934	0.191891	0.211469	0.0149744	0.236715	0.212465	0.157057	0.220851	0.17347	0.145707	0.0435583	0.109609	0.366876
AC027369.1	0	0	0	0	0	0	0	0	0	0	0	0	0	0	0	0	0	0	0	0	0	0
NAALAD2	0.28573	0.288136	0.224585	0.290929	0.213942	0.223892	0.265209	0.528244	0.402181	0.223066	0.352526	0.581138	0.389067	0.543483	0.33585	0.359994	0.561778	0.303061	0.420052	0.377905	0.511156	0.466611
Y_RNA	0	0	0	0	0	0	0	0	0	0	0	0	0	0	0	0	0	0	0	0	0	0
PDCD5	11.1623	10.1182	8.7729	13.7745	17.3447	10.8771	9.96213	7.87466	10.4068	9.01862	7.54608	8.81425	8.13805	10.1844	12.8145	9.96523	10.4465	7.48608	11.1776	8.31972	10.8151	11.2114
AC087465.1	0	0.227498	0	0	0	0	0	0.156403	0	0	0	0	0	0	0	0	0	0	0	0	0	0
AL031432.1	0.0822495	0	0	0	0	0	0	0	0	0	0	0	0	0	0	0	0	0	0.0304828	0	0	0
CR383656.4	0	0	0	0	0	0	0	0	0	0	0	0	0	0	0	0	0	0	0	0	0	0
RNA5SP409	0	0	0	0	0	0	0	0	0	0	0	0	0	0	0	0	0	0	0	0	0	0
ENTPD7	2.1254	2.46145	1.70333	2.02891	0.891184	2.65479	1.43379	1.86512	1.85169	1.76356	1.77506	1.52429	2.48255	1.70627	1.93731	1.79391	1.67151	1.361	1.936	0.886972	3.02861	2.21632
MTF2	4.20922	2.82505	2.9841	2.32711	2.97833	3.06004	3.40259	3.57962	3.54667	3.71248	3.7665	3.3961	3.1029	3.12475	3.94287	3.6325	4.39124	1.83938	4.23581	2.5285	3.4309	2.00682
AC009509.3	0	0.0887531	0	0	0	0	0.120134	0.122034	0	0	0.0894947	0	0	0.0903273	0.178363	0	0	0	0.0407732	0	0	0
RNU6-21P	0	0	0	0	0	0	0	0	0	0	0	0	0	0	0	0	0	0	0	0	0	0
BX088651.4	0.0133947	0.0540296	0.0278689	0.0258411	0.0361055	0	0.0731333	0.044574	0.0207564	0.00896315	0.0326887	0.0135089	0.00765269	0.0109976	0.0434322	0.00617416	0.0322474	0	0.0496424	0.00556513	0.0186719	0
EMC4	11.923	10.6561	13.5667	20.3315	19.4697	11.3155	14.1447	11.8334	13.5477	12.416	10.8712	12.3997	13.1147	15.3295	11.794	13.4199	13.2331	11.4145	14.2039	17.0562	10.6051	11.0611
TRAJ42	0	0	0	0	0	0	0	0	0	0	0	0	0	0	0	0.24126	0	0	0	0	0	0
GBX1	0	0	0	0	0	0.0246022	0	0	0	0	0.0191557	0	0	0.0193339	0.0190886	0.0108542	0.0283456	0	0	0	0.0328254	0
C8B	2.48105	6.00464	15.9339	1.51408	1.99039	11.4926	1.949	2.94868	14.5596	5.61594	3.31573	2.00432	7.08742	11.4948	3.88901	4.51613	5.10455	8.93861	4.77113	6.46361	0.970509	13.9471
LILRB5	2.76674	1.42182	0.679441	1.17453	0.71216	1.62532	0.397811	1.63826	0.318499	1.44619	0.772917	1.35048	3.0039	0.72352	2.2787	1.51357	1.76004	2.3209	0.857532	1.217	1.19409	0.803951
AC217774.2	0	0	0	0	0	0	0	0	0	0	0	0	0	0	0	0	0	0	0	0	0	0
MRPS10P1	0	0	0	0	0	0	0	0	0	0	0	0	0	0	0	0	0	0	0	0	0	0
AC008738.2	0.598549	0	0.415113	0	0.0768284	0.17867	0.840345	0.474243	0.43063	0.0572178	0.347789	0.344945	0.244261	0	0.762456	0.157655	0.411714	0.217664	0.38028	0.106578	0.476781	0
CDKN2B	13.2629	8.66683	12.3273	11.5234	17.7834	8.60928	19.9766	10.8781	24.902	13.9733	21.2457	20.1156	24.3032	13.79	13.4632	25.4425	9.42741	19.6415	14.6642	5.14963	24.0893	7.87576
AL133320.2	0.102812	1.33892	1.05937	0.103895	0.435492	0.843974	0.0962299	0	0.347084	0	0.083635	0.133314	0.0335651	0	0	0.514524	0.565756	0	2.74345	0.439361	0	0.84193
SMAD2	2.89346	2.94042	2.87633	2.06228	2.90876	2.78481	2.78409	2.73013	2.6231	2.12497	3.16745	3.19788	2.67395	2.96138	2.95307	2.94898	2.37725	1.92238	3.15123	2.50456	3.01911	2.55737
AC093801.2	0	0	0	0	0	0	0	0	0	0	0	0	0	0	0	0	0	0	0	0	0	0
RPL7P38	0	0	0	0	0	0	0	0	0.0362183	0	0.0380262	0	0	0.0383799	0.075786	0.0646407	0.0562694	0.071396	0.0346489	0	0	0.0311581
EIF2S2P6	0	0	0.0261836	0	0	0	0	0.083757	0.102381	0.0252634	0.0614237	0	0.0215697	0	0.153021	0.0348047	0.136338	0.038442	0.0839526	0.0156858	0	0
OR6V1	0	0	0	0	0	0	0	0	0	0	0	0	0	0	0	0	0	0	0	0	0	0
OR11H6	0	0	0	0	0	0	0	0	0	0	0	0	0	0	0	0	0.07084	0	0	0.0122253	0	0
IGFBP5	28.4316	27.4359	38.6593	36.5291	23.0983	9.81	8.71322	37.1173	56.5886	28.2222	20.5983	67.5536	125.899	73.4518	25.1079	46.1999	40.1178	46.7828	61.2872	41.5379	31.3209	25.9103
PTPN20	0.153328	0.48241	0.542324	0.157761	0.151543	0.22427	0.0669723	0.297638	0.314816	0.0820807	0.218275	0.448444	0.03504	0.409139	0.155365	0.102479	0.34145	0.175638	0.144905	0.477779	0.256484	0.327042
RNU6-876P	0	0	0	0	0	0	0	0	0	0	0	0.334995	0	0.272719	0	0	0	0	0.246207	0	0	0
LINC00508	0	0	0	0	0	0	0	0	0.0689828	0	0	0	0.101733	0	0	0	0	0	0	0	0	0
AL031710.2	0.143538	0	0	0.0923049	0	0.0999762	0.0522467	0	0	0.160083	0	0	0	0.0785673	0.0387852	0.0220542	0.115189	0.024359	0.0354648	0.0993938	0.133393	0
COL6A5	0.936955	0.671564	0.599824	0.820364	1.11061	0.813242	1.29859	4.16526	2.65671	1.95085	1.47161	2.28968	2.80212	1.08883	1.27658	2.40525	2.04749	1.67323	1.56929	0.473125	2.4414	2.97611
AP000484.1	0	0	0	0	0	0	0	0	0	0	0	0	0.0157638	0	0	0.0254364	0	0	0.0409034	0.0114636	0	0
HEMK1	1.58808	1.09035	0.891718	1.23053	0.960322	1.09064	1.09137	1.26053	0.99483	1.26141	1.03436	1.01694	1.04549	0.951997	1.56269	1.23205	2.0251	1.06927	1.42561	1.11864	0.770974	0.897325
AC127526.1	0	0	0.10648	0	0	0	0	0.0851529	0.0297393	0	0	0	0	0.0630284	0.124457	0.141539	0.27722	0.0390827	0.199154	0	0	0.204674
RNU6-914P	0	0	0	0	0	0	0	0	0	0	0	0	0	0	0	0	0	0	0	0	0	0
LINC02304	0	0	0	0	0	0	0	0	0	0	0	0	0	0	0	0	0	0	0	0	0	0
BX276092.3	0	0	0	0	0	0	0	0	0	0	0	0	0	0	0	0	0	0	0	0	0	0
AC002128.2	0.838466	0.360757	0.232602	0	0	0.350402	0.122078	0.868064	0.194893	0.261831	0.227357	0.169124	0.319358	0.367156	0.317185	0.206125	0.672865	0.369958	0.476479	0.0232241	0.467523	0.409844
AC091173.1	0.0376852	0	0	0.00807808	0	0	0	0.0278682	0	0	0	0	0	0	0.0203658	0	0	0.00639535	0	0.0104382	0.0175109	0.00837302
AC022400.1	1.16443	0.187877	0.107676	0.0998414	0.697498	0.324417	0.593382	1.20554	0.842055	0.935028	0.442044	0.939492	0.399161	0.318683	1.82491	1.00191	1.0279	0.158087	0.949419	0.322527	0.32464	0.31046
HMGB1P13	0	0	0	0	0	0	0	0	0	0	0	0	0	0	0	0	0	0	0	0	0	0
AC025244.2	0	0	0	0	0	0	0	0	0	0	0	0	0	0	0	0	0	0.0416759	0	0	0	0
OR11K2P	0	0	0	0	0	0	0	0	0	0	0	0	0	0	0	0	0	0	0	0	0	0
GON4L	3.83639	3.39536	2.44845	1.01356	1.00376	3.10639	2.32	3.36214	2.75101	2.61544	3.36033	3.7876	2.83997	2.408	3.65744	3.36639	4.03426	2.17507	4.07181	1.33846	3.39623	3.14592
DSCR10	0	0	0	0	0	0	0	0	0	0	0	0	0	0	0	0	0	0	0	0	0	0
AC058791.1	0.064812	0.0958578	0.067424	0.0277858	0.029117	0.0451425	0.0589777	0.131803	0.0292929	0.108424	0	0.0871532	0.0432002	0.097558	0.0525383	0.0547701	0.0910198	0.0714927	0.0640539	0.0403916	0.0903469	0.0432004
AC138853.1	0	0	0	0	0	0	0	0	0	0	0	0	0	0	0	0	0	0	0	0	0	0
AL158066.1	0	0	0	0	0	0	0	0	0	0	0	0	0	0	0	0	0	0	0.0033727	0	0	0
MEI1	1.62059	0.268711	0.479782	1.36345	1.35827	0.736149	0.447657	0.795792	0.429297	1.57307	0.44291	0.620173	0.830732	0.510141	0.555593	0.933009	1.48043	0.619613	0.89261	0.785088	0.446457	0.713019
AL162574.1	0.036363	0.146676	0	0	0.0326723	0	0.0397075	0.0403356	0.028174	0.0243326	0.0295804	0.110019	0.020775	0.0298556	0.117907	0.13409	0.0875433	0.0925643	0.0539064	0.135971	0	0
AC005070.3	0.535275	0.200114	0.172034	0.100747	0.692094	0.23188	0.356407	0.347563	0.37427	0.227141	0.169925	0.381839	0.290898	0.267978	0.539739	0.379123	0.738626	0.179461	0.449984	0.20612	0.509575	0.156638
TUBGCP6	8.88667	5.75202	3.63311	1.64682	1.32002	4.88166	3.38023	6.61821	4.38083	4.80117	4.86447	5.38746	4.72809	2.81451	8.05599	5.87515	9.49667	5.07099	7.67933	2.7906	4.13973	4.72854
KIDINS220	11.356	15.6669	8.4789	5.47049	4.60735	11.9946	10.9572	13.914	10.3637	7.51968	11.5098	14.3986	9.06317	8.55593	12.0128	12.6859	12.574	9.89023	10.2103	6.2308	16.4557	23.3541
SLC22A18AS	0.329552	0.187666	0.551222	0.660707	0.592208	0.425319	0.465705	0.430065	0.563243	0.454017	0.488856	0.410566	0.398713	1.01864	0.235715	0.375293	0.420031	0.434252	0.474177	0.50741	0.324275	0.219663
DYRK4	2.43391	1.76203	1.90536	3.16498	2.8909	1.90843	2.58825	2.1077	2.06413	2.14316	2.27472	1.76321	2.08722	2.21949	1.92932	2.05642	2.01608	1.71035	2.49376	2.60029	2.03433	1.40688
HSP90AA2P	0.314616	0.482241	0.109098	0.141624	0.155476	0.147916	0.412264	0.0348987	0.140165	0.389477	0.115169	0.269705	0.215697	0.219566	0.127518	0.232031	0.151487	0.376411	0.536364	0.098036	0.197356	0.220192
CXXC1P1	0.0109736	0	0	0.00705677	0	0	0	0	0	0	0	0	0	0	0	0	0	0	0	0	0	0
ADM	1.70309	12.1194	1.86869	7.76452	2.06696	1.00918	8.59088	3.43995	8.04043	2.63648	3.56695	9.19055	5.47504	7.93073	4.18292	6.93636	7.97085	14.2031	3.87192	5.54455	15.4138	24.3558
RPL32P21	0	0	0	0	0	0	0	0	0	0.0573597	0	0	0.0489734	0	0	0.0395116	0	0.0436407	0	0.0712281	0	0
FAM71E2	0	0	0	0	0	0	0	0	0	0	0	0	0	0	0	0	0	0	0.00391044	0	0	0
AC011337.1	0.0937303	0.0336068	0.0505595	0.0200917	0.0467873	0.0544037	0.0796066	0.046209	0.0322766	0.0627205	0.0254158	0.0525166	0.0773506	0.0171015	0.202614	0.115211	0.263263	0.037115	0.135091	0.0519233	0.0871056	0.0208253
ZNF90P2	0	0	0	0	0	0	0	0	0	0	0	0	0	0	0	0	0	0	0	0	0.0447952	0
SNORA5B	0	0	0	0	0	0	0	0	0	0	0	0	0	0	0	0	0	0	0	0	0	0
RPSAP39	0.117366	0.0315611	0.054265	0.0251582	0	0	0	0	0	0.0261789	0	0.0394558	0	0.0321209	0	0.036066	0	0	0.0144992	0.0650168	0	0
SPICE1	1.69657	2.34431	1.41195	0.973519	1.34849	1.34076	1.15432	1.54414	1.14429	1.05086	1.69507	1.518	1.30482	1.3251	1.73498	1.49587	1.48717	1.34877	2.27487	0.921768	1.82529	1.61798
GPR174	1.12586	0.199377	0.038089	0.42381	0.24673	0.258205	0.479773	0.274141	0.43616	2.5909	0.513777	0.387721	0.768743	0.248005	0.601017	0.860711	0.594988	0.307567	0.478323	0.171134	0.497626	0.201339
RNU6-313P	0	0	0	0	0	0	0.336805	0	0	0	0	0	0	0	0	0	0	0	0	0	0	0.205588
PSG7	0	0	0	0	0	0	0	0	0	0	0	0	0	0	0	0	0	0	0	0	0	0.00386274
UPK3BL1	0.0257413	0	0.232082	0.48005	0.393187	0	0	0.799498	0.00997218	0	0.167519	0.389413	0.485319	0	0.208666	0.0118652	0.309859	0.0131052	0.0381603	0.35293	0.0358829	0
RN7SL801P	0	0	0	0	0	0	0	0	0	0	0	0	0	0	0	0	0	0	0.0847866	0	0	0
AMIGO2	8.12973	10.1513	11.3855	15.8131	13.9423	11.0482	7.56159	7.71026	10.8151	8.5487	16.8494	13.6945	12.0034	11.3781	14.7093	16.4706	8.17786	7.29096	15.0164	13.5071	15.5079	8.73654
AL645634.2	0	0	0	0	0	0.0878136	0.0917813	0	0	0	0.0683731	0	0	0.0690092	0.0681336	0	0	0	0.186902	0.0349208	0	0
LINC01381	0	0	0	0	0	0	0	0	0	0	0	0	0	0.0608643	0	0	0	0	0	0	0	0
LINC02146	0	0	0	0	0	0	0	0	0	0	0	0	0	0	0	0	0	0	0	0	0	0
TRMT2A	6.43302	4.26852	3.28266	5.23556	3.49312	3.87051	4.29288	4.83457	5.1464	6.57957	4.6871	4.13186	5.79688	3.65717	5.2713	5.01039	6.78886	4.53992	6.16394	5.55556	3.54813	3.25371
MRPS5	6.28789	5.616	4.79944	5.00567	5.6035	5.72606	5.63671	4.69932	4.9097	5.78329	4.93938	5.35115	5.45179	5.22172	6.18907	5.37487	6.11461	4.06241	5.89168	5.20995	5.74791	5.07191
Y_RNA	0	0	0.242	0	0	0	0	0	0	0	0	0	0	0	0	0.16084	0	0	0	0	0	0
MIR4719	0	0	0	0	0	0	0	0	0	0	0	0	0	0	0	0	0	0	0	0	0	0
OR5A1	0	0	0	0	0	0	0	0	0	0	0	0	0	0	0	0	0	0	0.0121815	0	0	0
AC008555.1	0.651552	0.192057	0.373665	0.620433	0.439067	0.497451	0.588339	0.667139	1.40283	0.662373	0.978502	0.707657	0.837558	0.648116	0.436752	0.958739	0.693805	0.57412	1.09592	0.37482	0.454126	0.292312
AC034228.1	0	0	0	0	0	0	0	0	0	0	0	0	0	0	0	0	0	0	0	0	0	0
CTPS1	5.15453	4.14302	3.53536	3.61975	3.00613	3.99107	3.43242	3.31133	5.08404	5.28172	4.49148	4.05036	4.06506	5.14601	4.41936	4.07554	3.03765	3.43566	2.68619	2.21777	3.13862	4.19877
LYN	15.7057	16.8202	14.0688	21.5682	13.0127	19.4666	12.9725	15.439	9.33649	18.717	14.2074	13.3162	14.468	16.2289	15.0994	12.4888	9.48645	13.6347	10.3209	17.3993	16.5136	27.2847
VN1R78P	0	0	0	0	0	0	0	0	0	0	0	0	0	0	0	0	0.0737288	0	0	0	0	0
MTND1P29	0	0	0	0	0	0	0	0	0.023855	0	0	0	0	0	0	0	0	0	0	0	0	0
Y_RNA	0	0	0	0	0	0	0	0	0	0	0	0	0	0.286493	0	0	0	0	0	0	0	0
LINC02410	0	0.212736	0.121924	0.056526	0	0.0918356	0.287955	0.0975034	0.0340526	0	0.0715047	0	0.100439	0	0	0.162068	0.317428	0	0.0651541	0.0365203	0	0
IL7R	21.3881	40.6392	6.06856	41.79	14.4079	21.899	62.503	21.9669	20.0961	22.5133	50.0028	32.2179	13.1282	9.13132	29.9299	75.727	29.664	30.8763	74.6089	25.761	78.8834	30.4047
NIPAL4	0.0574652	0.0596046	0.0398541	0.0844666	0.0221283	0.0771917	0.0179288	0.0364247	0.0190817	0.18128	0.00667808	0.0165587	0.0140706	0.067402	0.0732016	0.0302722	0.0296457	0.112846	0.0578072	0.0238753	0.228873	0.333787
RPS29P33	0	0	0	0	0	0	0	0	0	0	0	0	0	0	0	0	0	0	0	0	0	0
AC090386.1	0	0	0	0	0	0	0	0	0	0	0	0.0430117	0	0	0	0	0	0	0	0	0	0
RNU6-929P	0	0	0	0	0	0	0	0	0	0	0	0	0	0	0	0	0	0	0	0	0	0
MIR4736	0	0	0	0	0	0	0	0	0	0	0	0	0	0	0	0	0	0	0	0	0	0
AQP2	0.0722191	0.0194205	0.0333909	0.263171	0	0.0335344	0	0.115713	0.0466295	0.0214783	0.0261104	0.040464	0.027507	0.00658833	0.0325237	0.014795	0	0.0490236	0.0475829	0.840144	0.055929	0.19255
MIR4698	0	0	0	0	0	0	0	0	0	0	0	0	0	0	0	0.398079	0	0	0.320069	0	0	0
U47924.2	0.377883	0.558894	1.00462	0.769516	0.396118	0.723802	0.894052	1.15271	0.500173	1.13789	0.384248	0.57166	0.62969	0.801501	0.714751	0.711244	1.44043	0.448899	0.840292	0.876586	0.746247	0.902561
ACER2	1.23485	2.22898	1.74493	0.655125	0.416068	1.274	0.960751	1.45536	1.4172	1.06387	1.19286	1.7591	1.37572	1.41941	1.71421	0.996087	1.22631	0.793704	1.64754	0.660547	1.31253	1.26549
BBOX1-AS1	0	0.0212412	0	0.0338639	0.0473151	0	0.0287516	0.0292064	0.0408008	0.0352378	0.0214187	0.0796635	0.0150429	0.021618	0	0	0.0316944	0.0402147	0.0683075	0	0.0367034	0.0175502
AC138207.1	0.063385	0.0511348	0	0	0	0.0662227	0	0	0.0245553	0.339317	0.154686	0.191777	0.10864	0	0.205526	0.0876504	0.381496	0.0645402	0.070474	0.0263348	0.0883576	0.0844984
AC092754.1	0.0721186	0	0.100033	0.0463773	0	0.0753474	0.157504	0	0	0	0	0	0.164813	0.177637	0	0.0997275	0	0.11015	0.133641	0.0299634	0	0
H2AC14	0	0	0	0	0.0802033	0	0	0	0	0.0597312	0	0	0	0	0	0	0.10745	0	0	0	0	0
AC105345.1	0.225248	0.148676	0.0781084	0.0460886	0.0183987	0.213938	0.111802	0.317999	0.162623	0.0959169	0.0666303	0.12391	0.111141	0.0420314	0.414981	0.212372	0.468333	0.0886137	0.432577	0.140377	0.313991	0.156963
RPL7P56	0.0481797	0.0388682	0	0	0	0.0503367	0.157833	0.0534433	0.093324	0.0322399	0.039193	0.0485906	0.0275262	0	0	0.022208	0	0	0.0357121	0.0200174	0.0671616	0
AC006450.3	0	0	0	0	0	0	0	0	0	0	0	0	0	0	0	0	0	0	0	0	0	0
RNA5SP334	0	0	0	0	0	0	0	0	0	0	0	0	0	0	0	0	0	0	0	0	0	0
HTR7P1	0.963276	0.562297	1.43933	0.906517	0.907728	0.900035	0.667043	1.38125	1.30156	0.854206	0.719894	0.947798	1.19465	2.26336	1.04749	0.967447	1.29152	0.797425	0.986838	0.888285	0.927945	0.694272
RD3	0.00809771	0.0391962	0.0280801	0.0416591	0.0509308	0.0930627	0.00884251	0.0628766	0.0470558	0.0270933	0.0329364	0.473673	0.0370113	0.13962	0.0459495	0.138105	0.0779804	0.189642	0.0480179	0.0908384	0.0903045	0.0647702
NRBP1	17.5868	15.7358	14.3955	19.0799	12.5401	14.2767	16.6561	15.618	18.566	19.0992	14.5385	15.2067	20.1733	16.478	14.0514	16.1861	16.9095	15.4915	16.4617	16.1219	15.3799	14.8767
RNA5SP389	0	0	0	0	0	0	0	0	0	0	0	0	0	0	0	0	0	0	0	0	0	0
SPATA31A7	0	0	0	0	0	0	0	0	0	0	0	0	0	0	0	0	0	0	0	0	0	0
NCOA4P3	0.0368085	0.044542	0.012764	0.0591761	0	0	0.020097	0.0204149	0.0285193	0.0246308	0	0.0556838	0.0105148	0.0604428	0.014919	0.0254499	0	0.0187397	0.0477461	0	0.0256552	0.0245347
AC009908.1	0	0	0	0	0.0753366	0.0876005	0	0	0	0	0.0682072	0	0	0	0	0	0	0	0.0310747	0	0	0
IGKV1-17	46.3339	0.589809	16.1621	18.8649	51.3206	6.77907	0.399176	59.1002	6.30189	34.9797	3.27106	4.23973	9.97257	12.4556	4.81532	2.65386	15.9512	1.95413	3.96276	8.54314	2.29309	8.10167
CYP4F22	0.261307	0.0948624	0.0996739	0.361283	0.293482	0.177454	0.313876	0.217391	0.237892	0.402169	0.201939	0.171299	0.418015	0.225272	0.084729	0.391454	0.204455	0.312632	0.208215	0.108566	0.12749	0.104504
AP001043.1	0	0.193531	0	0	0	0	0	0	0	0	0.0975741	0	0	0	0	0	0	0.0610667	0	0	0	0
[truncated: 54,462 more rows]
