# Supplementary material for: GPR65 is a novel immune biomarker and regulates the immune microenvironment in lung adenocarcinoma
Source: Front Immunol. 2025 May 30;16:1572757. doi: 10.3389/fimmu.2025.1572757 (PMC12162609; doi:10.3389/fimmu.2025.1572757)
Supplement: Supplementary file 10 [file Table3.xlsx]

## Sheet: Sheet1
id	TCGA-38-4629-01A-02R-1206-07	TCGA-86-7954-01A-11R-2187-07	TCGA-97-A4M3-01A-11R-A24X-07	TCGA-55-6984-01A-11R-1949-07	TCGA-55-8205-01A-11R-2241-07	TCGA-55-7816-01A-11R-2170-07	TCGA-99-AA5R-01A-11R-A39D-07	TCGA-55-7727-01A-11R-2170-07	TCGA-86-A456-01A-11R-A24H-07	TCGA-69-7765-01A-11R-2170-07	TCGA-64-5774-01A-01R-1628-07	TCGA-05-4427-01A-21R-1858-07	TCGA-50-6591-01A-11R-1755-07	TCGA-05-4397-01A-01R-1206-07	TCGA-93-7347-01A-11R-2187-07	TCGA-05-4395-01A-01R-1206-07	TCGA-44-8117-01A-11R-2241-07	TCGA-49-6742-01A-11R-1858-07	TCGA-86-8280-01A-11R-2287-07	TCGA-44-6147-01A-11R-A278-07	TCGA-MP-A4SY-01A-21R-A24X-07	TCGA-86-7955-01A-11R-2187-07	TCGA-L9-A8F4-01A-11R-A39D-07	TCGA-49-4507-01A-01R-1206-07	TCGA-55-7725-01A-11R-2170-07	TCGA-55-8511-01A-11R-2403-07	TCGA-55-A494-01A-11R-A24X-07	TCGA-L9-A50W-01A-12R-A39D-07	TCGA-44-3919-01A-02R-1107-07	TCGA-55-1594-01A-01R-0946-07	TCGA-55-8514-01A-11R-2403-07	TCGA-91-6849-01A-11R-1949-07	TCGA-69-7979-01A-11R-2187-07	TCGA-44-6775-01A-11R-A278-07	TCGA-44-3918-01A-01R-A278-07	TCGA-44-3917-01B-02R-A277-07	TCGA-62-8395-01A-11R-2326-07
BX088651.1	0	0	0	0.14391	0	0	0	0	0	0	0	0	0.062145	0.0223798	0	0	0.0283487	0	0.0374549	0	0.0433376	0	0	0	0	0	0.0460928	0	0	0	0	0	0	0	0	0	0
RPS3AP50	0.0157374	0	0	0	0	0.0428303	0	0	0	0	0	0	0	0	0	0	0	0	0	0	0	0	0	0	0	0	0.0258878	0.021667	0	0	0	0	0	0	0	0	0
OR1AB1P	0	0	0	0	0	0	0	0	0	0	0	0	0	0	0	0	0.0168006	0	0	0	0	0	0	0	0	0	0	0	0	0	0.0373582	0	0	0	0	0	0
UQCRC1	67.5634	26.9981	66.541	37.0849	41.4476	34.7381	32.0368	26.2921	39.986	23.7619	52.8934	42.0186	39.4514	62.6401	42.6477	53.3053	18.5141	93.6967	37.2974	28.1638	37.7014	85.406	51.2723	72.223	21.7686	46.9772	40.7599	25.1194	41.1811	34.4266	36.3101	68.9871	54.1341	36.2355	20.3567	8.68434	41.213
ANK2	0.338619	0.295549	0.290279	0.140769	0.68765	2.67123	0.8049	0.523327	0.532611	0.565658	1.48733	0.219012	0.0815645	0.142986	0.872129	0.0597007	0.29485	0.312673	0.849617	3.00933	0.406746	0.10868	0.454383	0.129763	0.461465	0.375971	0.00684863	0.181514	0.620757	1.78433	0.237277	0.665498	0.114519	1.22081	1.64581	17.8662	0.486666
STX4	13.9263	17.6008	10.3449	8.95249	17.4737	9.63131	17.3474	10.1062	19.2653	7.94776	9.86299	9.52384	5.68383	13.895	10.9928	7.41613	11.0734	9.70438	15.7365	10.4193	14.0383	12.5669	19.6706	21.58	6.04797	19.8038	7.7534	14.3652	13.401	10.2183	23.4589	12.0721	11.7142	15.8705	6.79783	3.56483	9.73988
AC108039.1	0.0415013	0	0	0	0.025609	0	0	0.142922	0.0439989	0	0	0	0	0	0	0.0346667	0.0209938	0	0	0	0.0320941	0	0.0322761	0	0	0	0	0	0.0477827	0.0635616	0.0466824	0	0	0	0	0	0
CHORDC1P1	0.012895	0.145581	0.0216645	0.033114	0.0477425	0.105284	0.0245616	0	0.0820265	0.134769	0	0.0521802	0	0.0720949	0.0523381	0.0215429	0.0521847	0.292153	0.0517107	0	0	0	0.0601718	0.0140202	0	0.0812434	0.0848484	0.0887685	0	0.0197495	0.0290098	0.0424997	0.0579098	0.244936	0.158472	0.42518	0.0448835
AL365503.1	0	0	0	0	0	0	0	0	0	0	0	0	0	0	0	0	0	0	0	0	0	0	0	0	0	0	0	0	0	0	0	0	0	0	0	0.0511574	0
AL603650.1	0	0.0540416	0	0	0.0649828	0	0.200586	0	0	0.110062	0	0	0.116781	3.9532	0	0	0	0	0.070384	0.122182	0	0	0	0	0.351935	0	0	0	0	0	0	0	0	0.375058	0	0	0
MMS22L	0.639598	0.830821	0.188999	0.2457	1.4141	0.455297	0.304842	0.762839	0.247137	0.489679	0.599446	1.35626	1.47255	1.41907	0.332638	0.326954	0.476374	0.570761	0.381358	1.06972	0.417937	0.507689	0.720655	0.540311	0.308123	0.474942	0.358658	0.216355	0.755099	0.976918	0.357441	0.181559	0.464184	1.12347	1.39556	3.88556	0.229083
POLR2J4	3.15041	1.5666	1.2524	1.75477	4.89562	1.58197	2.38337	1.80314	2.87899	1.07588	4.40613	0.807987	2.46027	1.78617	1.70491	1.63826	2.76535	1.47444	2.74023	1.29733	1.6059	2.41991	1.9877	1.93939	1.6015	1.43507	4.23348	1.35621	2.84049	3.73771	4.39221	1.14069	4.20456	3.45559	1.14514	3.99901	2.31667
AC106895.1	0	0	0	0	0	0.0838846	0	0	0	0	0	0	0	0.123089	0	0	0	0.0258636	0	0	0	0	0	0.0893644	0	0	0	0	0.0118291	0	0	0	0	0.024394	0	0.602243	0
CCNYL4	0	0	0	0	0	0.0150449	0	0	0	0.0231101	0	0.0223695	0.0980836	0.00883052	0	0	0.0782998	0	0	0.025655	0.0171	0	0	0	0.0369486	0	0.0181871	0	0.0127295	0	0.0248728	0.0364389	0.0124129	0.0262508	0.0226455	0.0405052	0
AL161630.1	0.243209	0.0299538	0	0	0.0840424	0	0	0.067005	0	0	0.162206	0	0.107881	0.00777004	0.0131617	0	0	0.0734694	0.013004	0.0677221	0	0	0	0	0	0.0408614	0	0.0267877	0.0224016	0.0148996	0	0	0	0.0230982	0	0	0
MTND5P13	0	0	0	0	0	0	0	0	0	0	0	0	0	0	0	0	0	0	0	0	0	0	0	0	0	0	0	0	0	0	0	0	0	0	0.0239887	0	0
CT47A8	0	0	0	0	0	0	0	0	0	0	0	0	0	0	0	0	0	0	0	0	0	0	0	0	0	0	0	0	0	0	0	0	0	0	0	0	0
AL121603.2	1.27147	1.26208	2.00578	1.30298	0.928238	1.01537	1.29618	5.30378	1.56949	1.24775	1.81366	1.71502	3.38924	2.93692	1.23564	2.78236	1.79972	2.19395	2.01078	2.61794	1.18176	4.76218	1.07705	1.22016	2.0747	1.35393	1.57112	2.01354	1.38832	1.90162	1.78608	2.38054	2.53331	1.87086	2.53092	6.10155	1.24665
SYTL3	5.02693	4.77417	3.34303	1.79292	6.57009	4.28721	5.17812	15.0576	6.27321	11.8392	12.5951	10.4622	3.96797	4.98042	6.37599	1.3195	8.47199	4.19623	10.1843	15.2998	4.56911	3.86472	9.72625	1.70324	5.39569	4.14222	3.40961	7.38961	9.38505	7.65225	9.00205	8.75851	3.25792	6.10246	19.7525	13.3968	5.8096
DR1	6.91355	6.30079	4.25826	6.67174	7.71603	5.72636	6.11157	7.75477	6.77898	7.03253	5.46964	12.038	6.94733	8.693	5.38257	6.62342	7.4383	5.48557	7.04136	9.3148	5.1947	4.82495	5.49883	7.03491	8.7905	6.19796	4.72184	2.75543	7.84169	7.12028	5.29955	4.86528	4.80748	8.93644	12.832	27.9586	4.93129
Y_RNA	0	0	0	0	0	0	0	0	0	0	0	0	0	0	0	0	0	0	0	0	0	0	0	0	0	0	0	0	0	0	0	0	0	0	0	0	0
AC091043.1	0	0.114525	0.046868	0.28655	0.034428	0.037961	0	0	0.354905	0	0	0	0.0618706	0.579305	0.415162	0	0	0.49158	0.186448	0.194197	0.129439	0	0	0	0.186456	0	0.0917787	2.95738	0	0.0427252	0.313792	0	0	0.0662354	0	0.204404	0.679693
MAPK13	13.7837	18.7242	11.4136	17.883	40.382	5.96389	11.0001	29.89	19.8368	22.3188	18.7339	52.4759	5.71296	13.5124	16.9878	13.4381	45.1507	19.9484	33.7515	16.1836	16.0501	19.0987	18.834	15.5534	17.4809	34.6669	25.5335	29.7133	26.7768	28.5033	23.5906	15.7524	30.5778	13.1617	18.547	5.73169	26.8578
AC015813.5	0.375608	0.676769	0.420697	0.643034	0.885895	0.726926	1.0493	0.459918	0.637141	0.453623	1.06698	0.844395	1.0737	2.65332	0.575926	1.11556	0.599572	0.924531	0.758697	0.794102	1.34261	1.43899	0.986701	0.762313	0.334733	0.57847	1.66138	0.81592	0.672714	1.62353	0.76989	0.385136	0.477928	0.990906	0.803527	0.978545	0.784424
NOLC1P1	0	0	0	0	0.00749441	0	0	0	0	0	0.0450009	0	0	0	0	0	0	0	0	0	0	0	0.018891	0	0	0	0	0	0	0.0186012	0	0	0	0	0	0	0
AC139099.3	0	0	0	0	0	0	0	0	0	0.00753847	0	0	0	0	0.00487931	0.00301256	0	0.00907884	0.00482082	0.0251059	0	0	0	0	0	0	0	0	0.00415235	0	0	0.0118863	0.00404906	0	0.00738693	0	0
TRGC1	0.195437	0.149588	0.089043	0.161621	0.261635	0.504847	0.788675	0.13689	0.287971	0.145403	0.0552307	0.0938286	0	0.0476223	0.389895	0.0996112	0.0703775	0.0667098	0.221391	0.130669	0.112712	0.01493	0.200941	0.803138	0.243541	0.215655	0.00544898	0.0638482	0.217389	0.121758	0.0819726	4.36694	0.0595036	0.0786491	0.882017	0.485425	0.161416
OR4C1P	0	0	0	0	0	0	0	0	0	0	0	0	0	0	0	0	0	0	0	0	0	0	0	0	0	0	0	0	0	0	0	0	0	0	0	0	0
TMEM106C	25.7034	27.2276	10.4476	7.59231	24.6437	10.6048	10.3554	26.5376	10.4945	16.1453	39.9043	21.9998	31.6085	168.623	17.4907	101.131	14.2827	26.3012	16.6054	14.607	23.3306	15.1	21.749	37.1152	10.6219	15.7175	31.6275	20.2225	37.4904	75.8697	10.1774	11.1226	20.4101	19.3756	29.7645	29.244	14.9172
AP000897.1	0	0	0	0.0201189	0	0	0	0	0	0	0	0	0	0	0	0	0.00792638	0	0	0.290873	0	0	0	0	0	0	0	0	0	0	0	0	0	0.11161	0.256752	0.287027	0.0136348
AC004812.1	0	0	0	0	0	0.117783	0	0	0	0.180923	0	0	0	0	0	0	0	0	0	0.200847	0	0.0975306	0.134631	0	0	0	0	0	0	0	0	0.285272	0	0	0.177286	3.80527	0
PSG11	0	0	0	0	0	0	0	0	0	0	0	0	0	0	0	0	0	0	0	0	0	0	0.070312	0	0	0	0	0	0	0.00384629	0	0	0	0	0	0	0
RN7SL515P	0	0	0	0	0	0	0	0.146531	0	0.0889387	0	0	0	0.0339841	0	0	0	0	0	0.789864	0	0	0	0	0	0	0	0	0.0489894	0.0651667	0	0	0	0	0.871509	3.11767	0
AC026904.2	0.0992445	0.0509292	0	0.0849523	0.0204134	0.0450166	0.126023	0.113926	0	0.0691487	0	0	0.0366851	0	0.134271	0.0138168	0.0167346	0	0.0884406	0.0383818	0.0767485	0	0.0257279	0	0.165833	0	0	0.0455462	0.0190443	0	0.0372115	0	0.0371411	0.0785461	0.237155	0.121197	0
MIR4756	0	0	0	0	0	0	0	0	0	0	0	0	0	0	0	0	0	0	0	0	0	0.182557	0.252002	0	0	0	0	0	0	0	0	0	0	0.769349	0	0.593557	0
RAP1GAP	0.937629	21.987	40.6768	11.1255	1.10296	1.10559	11.1338	4.76411	24.1414	1.44581	8.71786	4.64272	12.1314	14.6234	43.7098	1.2968	4.20991	12.852	28.724	8.56017	5.15207	2.37283	1.29105	6.41986	12.9155	9.58743	34.9438	64.2525	11.2328	20.572	22.8869	67.6237	10.7241	13.9674	0.975984	5.86461	82.8891
LINC01243	0	0	0	0	0.0216309	0	0	0	0	0	0	0	0	0	0	0	0	0	0	0	0	0	0	0	0	0	0	0	0	0	0	0	0	0	0	0	0
AC011500.3	0	0	0	0	0	0	0	0	0.0414147	0.0408266	0	0	0	0.0312003	0	0	0	0	0	0	0	0	0	0	0	0	0	0	0	0.0897427	0	0	0.0219287	0	0	0	0
MOK	0.668073	1.05089	0.921837	0.501117	1.00015	1.30585	0.937976	0.668075	1.65752	0.355109	2.22867	0.557398	0.717933	0.684865	0.396018	0.212866	0.185815	0.317862	0.995823	2.14154	2.10916	0.672588	1.28732	3.15382	0.913004	0.944998	0.52116	1.38285	1.50137	0.5995	0.893509	0.877711	1.51171	0.744051	1.53295	4.21383	0.946921
DNM1P41	0	0.00387164	0	0	0	0.0153997	0	0	0.0079986	0	0	0	0	0	0	0	0.00763298	0	0	0	0.0116688	0.00425059	0	0	0	0	0	0	0	0	0	0	0	0	0	0	0
MTND2P8	0	0	0	0	0	0	0	0	0	0	0	0	0	0	0	0	0	0	0	0	0	0	0	0	0	0	0	0	0.014195	0	0	0	0	0	0	0	0
EEF1A1P9	2.97882	1.62242	2.88609	4.9276	2.39069	8.31841	1.68823	2.36007	1.51123	3.95362	1.21883	1.92271	2.85746	2.53244	3.09058	4.56435	3.54067	3.8644	2.34512	3.18044	1.7807	1.47234	1.93292	1.36106	2.59562	1.72708	1.02211	1.409	3.87154	3.26074	1.80897	3.67408	1.24131	1.49698	1.60955	2.2429	0.95414
AL121749.1	0	0.00602414	0.00986121	0	0	0.00798716	0.0223598	0	0.0124456	0	0.010874	0	0.846159	0	0.00794106	0	0.0296917	0	0.00784587	0.0272398	0.00907816	0	0.00912964	0.00638169	0	0	0	0.00808111	0	0	0.0132046	0	0.0131796	0	0.0360666	0.064511	0
AC016252.1	0	0	0.0447915	0.205391	0	0.253955	0.101563	0	0.169591	0.111455	0.0987835	0.0539415	0.354777	0.0638815	0	0	0.134865	0	0.071275	0	0.247409	0.0600821	0	0	0	0	0	0.036706	0.122783	0.163329	0	0	0	0	0.109214	0.293022	0
AC006946.1	0	0.276798	0	0.0989383	0.570581	0.681563	0.14677	0.132682	0.163386	0.402665	0	0.467713	0.0854494	0.0307722	0.156376	0.032183	0.311835	0	0.412004	0.894015	0.0595893	0.086826	0.119854	0	0.77254	0.404566	0.633776	0.106089	0.266156	0.177023	0	0	0.129767	0.457388	0.631313	4.79912	0
IGLVI-38	0	0	0	0	0	0	0	0	0	0	0	0	0	0	0	0.0274182	0	0	0.0438757	0	0	0	0.0510548	0	0	0	0	0	0	0	0	0	0	0	0	0	0
FAM180B	0.00910456	0.0280331	0.0152962	0.0233802	0.0449449	0.817694	0.0520253	0	0.057915	0.0570925	0	0	0.0201926	2.6833	0.061589	0	0.00921127	0.0229195	0.0486806	0.147886	0.0563265	0	0.0141615	0.019798	0	0.0191207	0.0299537	0.0501401	0.0628956	0.0557767	0.0204824	0.030007	0.0306655	0.108086	0.0186483	0.066711	0.0475352
EIF4A3P1	0	0	0	0	0	0	0	0	0	0	0	0	0	0	0	0	0	0	0	0	0	0	0	0	0	0	0	0	0	0.0598285	0	0	0	0	0	0	0
BTD	3.78363	3.81676	8.72978	5.09906	3.79371	5.57581	4.77638	5.8512	3.11792	5.26299	3.84928	4.58352	1.79333	2.37345	4.80048	4.20645	4.41132	7.48928	5.50911	6.14341	3.48269	2.72949	5.60921	6.30605	4.78875	3.00217	4.43931	3.2505	6.61892	3.95033	3.13923	13.1223	2.94943	5.31399	5.6813	3.12483	6.87576
AL121885.1	0	0	0	0	0	0	0	0	0	0	0	0	0	0	0	0	0	0	0	0	0	0	0	0	0	0	0	0	0	0	0	0	0	0	0	0	0
MIR4705	0	0	0	0	0	0	0	0	0	0	0	0	0	0	0	0	0	0	0	0	0	0	0	0	0	0	0	0	0	0	0	0	0	0	0	0	0
RN7SKP211	0	0	0	0	0	0	0	0	0	0	0	0	0	0	0	0	0	0	0	0.0930911	0	0	0	0	0	0	0	0	0	0	0	0	0	0	0.0821708	0	0
LINC01427	0	0	0	0	0	0	0	0	0	0	0	0	0	0	0	0	0	0	0	0	0	0	0.0390002	0	0	0	0	0	0	0	0	0	0	0	0	0	0
FAM32BP	0	0.212126	0	0	0.218634	0.24107	0	0.305045	0.187818	0	0	0	0	0.0471649	0.199733	0	0	0.0743277	0.276274	0.137027	0	0.0332698	0.137777	0	0.197347	0.0620082	0	0.121953	0.033995	0	0.0664243	0	0	0.140209	0.362857	0.865372	0.0513854
AC021231.3	0.0683088	0.035054	0	0.175415	0.042151	0.650673	0.26022	0	0.289679	0	0	0	0	0.0818374	0.184834	0	0.172774	0.0859791	0.091309	0	0.2113	0.0769701	0.0531246	0.111404	0.228282	0.143457	0.16855	0.376187	0	0.104619	0.153673	0.112567	0.0383457	0	0.349781	0.125128	0.178321
RNF169	1.47	2.56813	3.97864	1.79619	4.40783	3.3852	2.13535	3.54923	1.40776	3.54876	4.08799	3.0461	2.16753	1.8966	1.85767	1.43976	2.27006	1.60627	1.61299	8.11152	1.52904	3.40924	2.32919	0.363561	2.55887	2.96504	2.73965	1.87486	1.84314	3.50573	1.71893	1.91132	1.78278	9.01711	5.79019	14.2449	2.84505
RPS10P16	0.101912	0.0784475	0.128414	0.261708	0	0.20802	0.0970579	0	0.162068	0.372789	0.094402	0.103098	0.113014	0.0406987	0.17235	0.212823	0.206214	0.192413	0.10217	0.768564	0.157623	0	0.118888	0.193908	0.0851456	0.107014	0.461021	0.0701558	0.293344	0.234127	0.114635	0.0839711	0.114418	0.241973	0.626221	1.77349	0.133022
ACSS3	0.308395	0.156899	0.246443	0.199689	0.432946	2.28347	1.8952	0.998145	1.45209	0.458071	1.12466	0.221696	4.86036	0.909743	0.746004	0.0383828	0.261945	0.68069	1.23552	0.935012	0.378578	0.0766687	0.241905	0.374695	0.351418	0.360021	0.313977	1.69838	0.4619	3.2562	0.15506	0.174742	0.202387	2.39391	0.664244	3.59994	9.39325
BX088651.2	0	0	0	0	0	0	0	0	0	0	0	0	0	0	0	0	0	0	0	0	0	0	0	0	0	0	0	0	0	0	0	0	0	0	0	0	0
AP001469.1	0	0.104503	0.133051	0.11621	0.265283	0.523434	0.344786	0.584419	0.311852	0.11824	0.0419189	0.183121	0.075275	0.0632524	0.198982	0.00945033	0.0915684	0.0854403	0.0907368	1.68014	0.104988	0.101984	0.246361	0.0123006	0.415895	0.332635	0.204715	0.202491	0.143284	0.155945	0.636293	0.186435	0.317545	0.993886	0.695179	5.47114	0.452854
DSTYK	2.08674	4.85422	3.56951	2.51784	2.59214	7.98056	3.33966	5.17185	1.88297	6.28456	5.07314	4.66969	5.92881	2.80201	2.76375	1.07598	4.8924	2.90312	3.68066	9.65969	4.015	2.97801	3.81384	1.03637	3.5299	2.86432	5.53911	2.52874	3.33954	2.2699	2.81944	3.66601	4.50188	5.39716	4.22758	13.6577	4.89494
OR2AK2	0	0	0	0	0	0	0	0	0	0	0	0	0	0.00911769	0	0	0	0	0.0152594	0	0	0	0	0	0	0	0	0	0	0	0.0256817	0	0	0	0	0	0
STAT2	12.3827	122.127	18.0929	21.4982	33.8519	41.506	25.4927	25.5177	77.2367	21.5072	13.2484	28.5692	8.9005	25.2506	22.7364	14.259	26.483	20.2049	26.559	31.9589	25.6946	17.0948	29.9009	35.4144	25.4057	22.4906	18.1711	19.9476	28.9044	28.1304	31.3801	19.6419	24.5484	32.9172	47.0985	24.2514	25.143
AL139230.1	0	0	0	0.0763571	0	0	0	0	0	0	0	0	0	0	0	0	0	0	0	0.344985	0	0	0	0	0	0	0	0.040938	0	0	0	0	0	0	0.121806	0.980416	0
GPAT2P1	0.00562901	0.00577727	0.0094571	0.0578205	0.125045	0.0382992	0.042887	0	0.310324	0.0705963	0.0104284	0	0.0124844	0	0.0304626	0.00940403	0.017085	0.382597	0	0.0522471	1.12309	0	0	0.275408	0	0.0472864	0.0370385	0.495997	0.006481	0	0.291261	0	0.00631977	0.0267302	0.0691772	0.0618674	0.00979641
YOD1	1.38173	3.06498	5.83768	6.26044	1.60001	2.2125	2.1815	8.66257	4.39261	9.07363	4.23285	4.13264	2.90546	2.55234	2.30723	1.8713	4.45258	3.31733	3.01266	10.3067	4.31309	2.2142	3.23432	1.62871	9.69508	4.38323	5.24718	2.58538	3.62351	2.042	6.90576	6.4892	4.65605	5.53528	7.50595	23.3511	2.02358
AP000561.1	0	0	0	0	0	1.42315	0	0	0	0	0	0	0.0644308	0	0	0	0	0	0	0	0	0	0	0	0	0	0	0	0	0	0	0	0	0.0689761	0	0	0
DNAJA1P1	0	0	0	0	0	0	0	0	0	0	0	0	0	0	0	0	0	0	0	0	0	0	0	0	0	0	0	0	0	0	0	0	0	0	0	0	0
BACH1-IT3	0.0622519	0.0958373	0	0	0	0.0423555	0	0	0	0	0	0	0	0	0.0421111	0	0	0	0	1.30006	0	0	0	0	0	0	0	0	0	0.0476712	0	0	0	0.960739	1.02005	5.13149	0
TKTL2	0.0142846	0.0146609	0.00799969	0.04891	0.00587637	0.0194382	0	0.0491934	0	0	0.00882129	0.00963387	0.0316813	0.00380305	0.00644202	0.0079548	0	0.0239731	0.0127296	0.0110489	0.0220934	0.0536528	0.0148124	0.025885	0.0318253	0	0	0	0.00548223	0.84594	0.010712	0	0	0.0113054	0.0975276	0.0697776	0
ATIC	22.8163	15.6049	39.6733	24.5536	38.0646	16.6228	13.8	49.4472	27.9959	33.3413	33.854	22.2941	20.5639	39.4995	31.4303	45.3522	19.1486	40.9397	17.391	8.63735	24.7351	37.5163	22.0631	28.7458	34.9211	35.8905	25.3286	21.5578	18.8837	38.1325	28.1256	23.7831	13.7653	13.085	5.92402	21.6165	23.3311
AC133561.3	0	0	0	0	0	0	0	0	0	0	0	0	0	0	0	0	0	0.10932	0	0	0	0	0	0	0	0	0	0	0	0	0	0	0	0	0	0	0
CDY4P	0.00835237	0	0	0	0	0	0.015909	0	0	0.0174586	0	0	0	0	0	0	0	0	0	0	0	0.0188228	0	0	0	0	0	0	0	0	0	0	0	0	0	0	0
AC105265.2	0	0	0	0	0	0	0	0	0	0	0	0	0	0	0	0	0	0	0	0.0591203	0	0	0	0	0	0	0	0	0	0	0	0	0	0.120986	0.0521851	0.0933416	0
ABHD6	2.24997	1.38048	1.31327	3.5083	2.78544	2.71673	4.41972	1.92801	2.99385	1.75902	1.64384	2.94224	0.51541	9.5252	2.41046	3.3471	0.833588	1.32957	2.08975	4.22411	2.24915	2.77727	1.44587	3.58329	1.94158	2.2258	1.95773	1.09075	2.80132	1.82814	2.42392	1.70591	1.21757	3.50291	2.89201	1.65118	2.34698
AL590714.1	0	0.0342216	0	0.0856247	0	0	0.0635102	0	0	0.069696	0.123545	0	0.147902	0	0.0451111	0.167114	0	0.167875	0	0.0773712	0.0515707	0	0.0518631	0.0725054	0	0	0.0548493	0.0459067	0	0	0.225036	0.109894	0.0374351	0.0791679	0.068295	0.122157	0.116058
MAP7D1	32.5674	28.7402	18.1216	20.6741	29.5674	14.0122	32.3815	10.8242	23.5063	13.5557	13.88	32.2623	41.6503	18.3789	24.8137	19.1474	17.2532	16.223	30.1918	15.1264	30.3543	12.5646	29.5681	18.4579	6.73023	24.1076	12.3639	19.7356	22.7343	15.6312	29.4166	18.1185	19.932	27.8244	4.27714	4.47955	17.228
PPP1CA	102.519	70.5383	36.9725	71.6548	148.917	46.0578	50.7599	34.2732	80.811	49.1855	109.563	53.7679	64.8011	96.5731	80.5286	84.2535	77.6688	77.0488	67.9737	46.4247	50.4962	109.152	95.8807	119.061	35.5492	94.6357	98.242	78.8361	77.3863	99.1214	91.3816	62.1903	57.8872	50.7345	48.5119	13.9183	71.7711
AP003122.3	0	0	0	0	0	0	0	0	0	0	0	0	0	0	0	0	0	0	0	0	0	0	0	0	0	0	0	0	0	0	0	0	0	0	0	0	0
ELOCP9	0	0	0	0	0	0	0	0	0	0	0	0	0	0	0	0	0	0	0	0	0	0	0	0	0	0	0	0	0	0	0	0	0	0	0	0	0
CDH26	0.0527647	2.20679	4.69465	0.327453	0.203495	0.179503	0.862647	0.575418	0.624665	0.372234	3.79198	0.0444821	0.409586	2.18266	1.2225	0.27547	0.213532	0.570053	0.805228	2.66301	0.533857	0.74071	0.19492	0.107566	1.57232	0.258562	3.69972	1.52556	1.27071	22.9877	11.7962	1.6086	0.947834	12.7212	0.324223	0.354399	2.20388
LINC00616	0	0	0	0.0137217	0.0659445	0	0	0	0	0	0.00989924	0	0	0.0213389	0	0.00446343	0	0	0	0	0.0165288	0.246858	0	0	0	0.0224436	0	0	0	0.00818373	0	0	0.00599911	0	0.0218891	0	0
AC022188.1	0	0	0	0	0	0	0	0	0.016103	0.0317486	0	0	0	0.00606567	0	0.00634376	0.00768344	0	0	0.0352448	0.011746	0.0171147	0	0	0	0	0	0	0	0	0	0	0	0.0180316	0	0.027823	0
C15orf54	0.0574789	0.0337101	0	0.0105431	0	0.00558686	0.00782013	0	0.0348217	0.0257454	0.0152123	0.0747611	0.145691	0.0163958	0.105538	0.0171475	0	0.0310061	0.0713444	1.49572	0.1397	0	0.012772	0.0223193	0	0.0172446	0.0337685	0.452206	0.00945409	0.0880322	0.0369455	0.0541256	0.0184378	0.165718	0.319553	9.85212	0.0214356
MIR659	0.521119	0	0.437756	0.334554	0.321564	0	0.248148	0.897314	0.552481	0.272318	0.965431	1.58154	0.866827	1.1446	0.528777	0	0.79084	0.983884	0.522438	0	0.201498	1.46799	0	0.424942	0	0.273603	0.214308	0	0	0.798124	0	1.71751	0.731335	2.16528	1.8679	1.90917	0.680194
AC079910.1	0	0	0	0	0	0	0	0	0	0	0	0	0	0	0	0	0	0	0	0	0	0.0190113	0	0	0	0	0	0	0	0	0	0	0	0	0	0	0
AC018992.1	0.00588047	0.0241414	0.0493978	0.0151009	0.0217718	0.0480122	0.0224014	0.0202512	0.0249375	0.0122917	0.0108942	0.0237955	0	0.0140902	0	0.00982412	0.0178482	0.0148033	0.015721	0.0818716	0.00909506	0.00662609	0.0823197	0	0	0.0246994	0.00967328	0.00809615	0.0270821	0.00900629	0.0264584	0	0	0.0698107	0.15658	0.107719	0.0307021
CXorf58	0.026259	0.0269506	0.0110292	0.0337161	0.097221	0.0267995	0.0375122	0.158254	0.0139196	0.0274439	0.0972954	0.0132822	0.0291194	0.183514	0.0444081	0.0493528	0.0199251	0.0495775	0.0965266	0.152331	0.0304602	0.140545	0.0612658	0.0214126	0.0438776	0.0689338	0.0107989	0.0271148	0.113375	0.0201086	0.0443059	0.0649086	0.022111	0.327323	0.0806768	0.577215	0.0685494
AC005306.1	0.0135157	0.249689	0.181657	0.520617	0.183481	0.220702	1.20995	0.232726	0.458529	0.169507	0.0751177	0.0820373	0.0599516	0.10795	0.128	0.0338696	0.0957184	0.102071	0.198731	0.0627245	0.355369	0.228441	0.693745	0.0734748	0.180673	0.312229	0.22233	0.260514	0.264543	0.1449	0.912179	0.222725	0.242787	0.0962715	0.0553664	0.0990319	0.0705656
RBM6	2.3104	10.6467	11.0546	7.69741	11.6852	16.1107	19.4949	14.4351	19.1626	7.45561	9.32364	13.0853	12.3364	4.85589	7.60028	3.41314	8.96998	6.80073	11.9115	9.99945	16.0442	13.6252	17.1069	5.46618	13.6205	12.5247	18.4307	13.8007	10.9532	9.05702	9.44928	8.93796	9.43722	8.93318	11.9671	11.6917	11.0959
MAGOH	15.7554	20.1775	14.9329	13.797	24.2733	10.8491	15.3998	29.39	19.9271	15.69	18.819	31.4579	26.15	32.6117	12.3641	17.9445	15.7041	24.3321	24.3164	10.8235	12.0906	14.366	21.7655	34.3635	20.6109	19.9545	13.2286	23.4281	17.9909	25.9824	17.9944	18.647	18.5422	11.526	18.8423	16.519	14.0857
AC114752.2	0.03128	0	0	0	0	0	0.23832	0	0	0	0	0	0	0	0	0	0.0316466	0	0	0	0	0	0	0	0	0	0	0	0	0	0	0	0	0.0742689	0	0.343793	0
UGT1A11P	0	0	0	0	0	0	0	0	0	0	0	0	0	0	0.0604138	0	0	0	0	0	0	0	0	0	0	0	0	0	0	0	0	0	0	0	0	0.0545317	0
GPR32P1	0	0	0	0	0	0	0	0	0	0	0	0	0	0	0	0	0	0	0	0	0	0	0	0	0	0	0	0	0	0	0	0	0	0	0	0	0
LINC02194	0	0	0	0	0	0	0	0	0.0279118	0	0	0	0	0	0	0	0	0	0	0	0	0	0	0.0143123	0	0	0	0	0	0.020161	0	0	0	0	0	0	0
SUZ12P1	0.896915	2.346	2.26593	1.10865	2.22621	1.78066	3.20003	3.58439	2.82429	1.36411	3.75728	2.76945	3.48858	2.6543	1.68436	1.18252	1.78438	1.12893	1.60601	3.68876	3.46804	2.87731	3.21182	1.26263	4.33954	3.31744	4.91069	2.40061	2.258	3.11641	2.53728	1.22434	1.99141	3.1864	5.85402	20.1693	1.96865
OR2L9P	0	0	0	0	0	0	0	0	0	0	0	0	0	0	0	0	0	0	0	0	0	0	0	0	0	0	0	0	0	0	0	0	0.0155399	0	0	0	0
AC099786.3	0	0	0	0	0	0	0	0	0.0190038	0	0	0	0.0397552	0	0	0	0	0	0	0	0	0	0	0	0	0	0	0	0	0.0137266	0.0201628	0	0	0	0	0.0328351	0
PATZ1	6.21535	8.15835	7.77942	4.82245	4.90367	5.89624	9.28059	11.1914	7.36601	9.88757	17.0129	7.89549	15.9608	9.7777	6.15652	4.33144	21.2451	15.2495	11.7144	6.38188	7.17198	13.5641	10.8483	5.64265	11.6912	5.44496	13.4301	13.8046	8.56174	19.9087	13.4483	8.9035	19.1822	6.01884	3.05532	6.37576	11.5508
AC087863.2	0	0	0	0	0	0	0	0	0	0	0	0	0	0	0	0	0	0	0	0	0	0	0	0	0	0	0	0	0	0	0	0	0	0	0	0	0
MIR6736	0.428377	0	0	0	0.264337	0	0.815944	0	0.454158	0.895417	0	0	0	0	0	0	0.433398	0	0.286308	0	0	0	0.333155	0	0	0	0.704674	0	0	0	0.963715	0	0.240473	0	0	0	0
RN7SL328P	0.0421238	0.0432333	0.212312	0.108173	0.0519863	0.114642	0	0.290132	0.446589	0.0880493	0	0	0	0	0.227961	0.0351867	0.0426175	0	0	2.73688	0	0	0.0655204	0	0.140774	0.17693	0	0.289977	0.145498	0.0645151	0	0.138832	0.047293	1.80028	2.24326	7.09894	0
OLAH	0.0534566	0.0109729	0.0628673	0.0686374	0.0593752	0.029097	0.0203641	0	1.19015	0	0.0594205	0.0108157	0	0.0213479	0.151878	10.6185	0.0270415	0.013457	0.0357279	0.272894	0.0248037	0.162633	0.149666	3.8941	0.0357294	0.0112265	0.00879351	0	0.0307738	0.139182	0	0.0176183	0.0300082	0.126923	0.0218983	0.156675	0.102336
LINC02060	0.0073429	0.0452178	0.0123365	0.0188563	0	0.00999207	0.0839176	0.126437	0.0311392	0.0153485	0.0408106	0.0148566	0.0651421	0	0	0	0.0148579	0	0.00981532	0.0170387	0.317994	0.0330958	0	0.0638688	0.0245393	0.015421	0.0120789	0.0202192	0.0169086	0.0224922	0.0165192	0	0.0329759	0.0348688	0.04512	0.18831	0.0127792
AP000959.1	0	0	0	0	0	0.211214	0	0	0	0	0	0	0	0	0	0	0	0	0	0	0	0	0	0	0	0	0.0212772	0	0	0	0	0	0	0	0	0	0
AL513542.1	0	0.0330867	0	0	0	0	0	0	0	0	0	0	0	0	0	0	0	0.811537	0	0	0.0498604	0	0	0	0	0	0	0	0	0	0	0	0	0	0	0	0
AL513548.2	0	0	0	0	0	0.0142472	0	0	0	0	0	0	0.0464414	0	0	0	0	0.0263565	0	0	0.0161933	0	0	0	0	0	1.55005	0.0144148	0	0.0160352	0	0	0	0.0248588	0.107224	0.0767149	0.0182212
RETREG2	20.7339	18.795	32.4607	19.1722	26.471	19.9289	17.3388	27.5087	21.652	22.691	27.0372	29.1548	13.6664	40.6393	27.7689	28.432	22.6759	25.2418	22.8841	17.1695	20.6756	25.1925	15.9695	20.2027	16.8959	26.1103	27.9169	29.3688	25.5217	26.7405	26.6406	29.0794	17.1806	19.6462	10.6693	10.0912	33.4359
PFN1P11	0.0324862	0.233393	0	0	0.120277	0.0442066	0.0618775	0	0.27553	0	0	0.131456	0.0720499	0.129734	0.0439514	0.0814089	0.0328669	0.163559	0.0868492	0.226147	0.0502449	0.0732106	0.0505299	0.0353208	0	0	0.0534393	0.13418	0.11221	0	0.0730838	0	0	0	0	0	0.0565371
SUB1P4	0.0372777	0	0	0.191456	0	0.0507267	0	0.38513	0.0790422	0.0779198	0.138122	0	0	0	0.100868	0.0622774	0	0	0	0.519003	0	0.210022	0.0579826	0.0810606	0	0	0.122642	0.102647	0.12876	0.285465	0	0	0.125557	0.0885092	1.29801	3.82398	0
RNU7-70P	0	0	0	0	0	0.260551	0.364702	0	0	0	0	0	0	0	0	0	0	0	0	1.33289	0	0	0	0	0.639882	0	0	0	0.220452	0	0	0	0	4.54615	8.23576	40.6856	0
AC069113.1	0	0	0	0	0	0	0	0	0	0	0	0	0	0	0	0	0	0.119147	0	0	0	0.0533313	0.0736184	0	0	0	0	0	0	0	0	0	0	0	0	0	0
AC026412.1	2.15628	4.05601	3.57219	2.58534	0.58415	1.64091	2.47573	3.18248	3.05072	3.82402	12.5271	0.448433	1.78296	0.86711	18.4744	0.266725	7.19455	3.22473	2.27974	3.03348	6.4783	2.08682	3.65777	3.24298	4.43162	4.48899	8.89849	4.58757	2.97139	10.9948	7.82574	2.11715	15.761	4.90563	3.32396	3.61957	6.19777
PRR23A	0	0	0	0	0	0	0	0	0	0	0	0	0	0	0	0	0	0	0	0	0	0	0	0	0	0	0	0	0	0	0	0	0	0	0	0	0
PDE11A	0.00808906	0.0207553	0.0747457	0.555663	0.018718	0.177495	0.0115556	0.0452678	0.0107198	0.0380434	0.0337182	0.0122747	0.112128	0.0557238	0.0136799	0.0996648	0.00920685	0.129815	0.0594699	0.136084	0.0531717	0.0148114	0.00943645	0.042875	0.138544	0.008494	0.00498989	0.664038	0.0116417	0.159507	0	0.01333	0.0136226	0.218469	0.0144973	0.0740877	0.117901
CCNYL1	6.23937	5.13068	6.47265	4.46755	19.7906	24.2875	4.66373	8.0438	5.69265	7.9351	4.71019	10.8042	6.53794	6.02123	6.17486	10.2062	6.99155	5.74472	7.10928	6.41047	3.20979	12.2882	6.65644	4.55074	11.2512	6.70958	7.34443	7.79926	8.33981	10.5634	7.5317	4.03489	6.40821	8.05733	11.8669	22.1504	4.10703
AL591222.2	0	0	0	0	0	0	0	0	0	0.0350329	0	0	0	0	0	0	0	0	0	0	0	0.0377705	0.0260691	0	0	0	0	0	0	0	0	0	0	0	0.0686573	0	0
C17orf113	0.498179	0.954427	1.45075	0.511723	0.368891	0.22597	1.67638	0.285938	0.211264	0.763634	2.52268	1.10874	0.847083	1.77727	0.539199	0.568721	1.51205	0.710655	0.710314	1.77252	1.20713	1.38465	1.80805	0.198604	0.0554957	1.67398	3.08677	2.26342	1.16628	1.22078	1.23282	1.0946	1.77116	0.788558	0	1.03424	1.0982
AC018558.4	0	0	0	0	0	0	0	0	0	0	0	0	0	0	0	0	0	0	0	0	0	0	0	0	0	0	0	0	0	0	0	0	0	0	0	0	0
THAP12P7	0.082776	0.13593	0.101984	0.0991975	0.340521	0.0901119	0.0840886	0.152034	0.105309	0.0692091	0.194245	0.0334956	0.134629	0.167487	0.14932	0.0645346	0.0614138	0.180594	0.1254	0.460984	0.0426753	0.118144	0.0600842	0.0299995	0.147536	0.0579465	0.0907767	0.235527	0.0825973	0.169035	0.037244	0.109126	0.142498	0.301356	0.72339	0.788471	0.22089
EME2	0.570674	2.17387	2.60896	1.20714	1.77426	1.23702	3.09371	0.755879	6.99649	0.661421	1.26733	1.23974	1.11558	1.37762	0.737435	0.980889	1.66732	0.60779	4.06351	2.35982	5.53062	3.9901	3.57901	3.43445	0.592926	3.43412	2.52439	2.48552	1.49731	1.92173	4.48109	1.00673	1.59971	2.41461	0.59193	5.2134	2.65481
RN7SL604P	0	0	0	0	0	0.0580958	0.0813188	0.147026	0	0	0	0	0	0	0.0577605	0	0	0.214948	0	0.297199	0	0	0	0.0464182	0	0	0	0	0.0491549	0	0.0960459	0	0.0479321	0.304101	0.174891	1.09487	0
AP004609.1	0.0230324	0.0315188	0.0128987	0.0197155	0	0.0208947	0.131612	0	0.0813953	0.0320957	0	0.0310672	0.0170276	0.042924	0.0623224	0.0128263	0.00776746	0	0.0718379	0.391933	0.10687	0.0259528	0.20301	0.0918211	0	0.145113	0.075776	0.105702	0.0530371	0.023517	0.0690877	0.0759107	0.0344785	0.0729152	0.157253	0.112509	0.0133614
RNU6-609P	0	0	0	0	0	0	0	0	0	0	0	0	0	0	0	0	0	0	0	0	0	0	0	0	0	0	0	0.162604	0	0	0	0	0	0	0	0	0
IGHVII-53-1	0.0495574	0	0	0	0.183481	0	0	0	0	0.103587	0.0918106	0	0	0	0.0670475	0	0.0501382	0	0.264975	0.114995	0.153296	0	0.154166	0	0	0.104076	0	0	0.114116	0.0759001	0	0	0	0.23533	0.710536	0.181559	0.172494
SPTSSA	36.71	19.2051	45.9639	20.9061	35.0669	19.7105	30.1811	109.105	60.4221	29.6299	62.6982	31.2307	21.0735	74.88	29.6075	113.087	49.8334	30.7583	31.0349	34.3711	34.2201	242.199	43.8635	121.862	42.0497	59.4726	22.2326	24.8104	42.5964	61.1302	45.0758	186.576	84.1822	26.5363	84.1667	44.2968	47.2488
AC008033.3	0.0269449	0.0921818	0.105628	0.0230645	0.288197	0.219996	0.359259	0.123723	0.0380886	0.0750954	0.0831972	0.0726888	0	0.0358681	0.0850603	0	0.00908688	0	0.156075	0.291778	0	0	0.433077	0.0195306	0.180095	0.169762	0	0.0247315	0.175798	0.0825353	0	0.0592035	0.0201676	0.0426505	1.10379	2.73112	0.0156311
SRIP2	0	0	0	0	0	0	0	0	0	0	0	0	0	0	0	0	0	0	0	0	0	0	0	0	0	0	0	0	0.0876496	0	0	0	0	0	0	0	0
MAPKBP1	1.12498	1.75446	1.52105	1.76092	2.29639	3.90019	2.75169	1.19756	2.13183	1.40274	1.44218	2.64891	1.81311	1.37702	1.88189	0.839834	5.61183	1.68629	2.31927	3.08328	1.43235	2.41014	2.00983	0.612897	2.18562	2.38566	1.21432	4.23669	1.42731	2.12102	3.49983	1.74127	2.23976	2.56967	1.50699	1.82382	2.61189
AL391119.1	0	0	0	0	0	0	0	0	0	0	0	0	0	0	0	0	0	0	0	0	0	0	0	0	0	0	0	0	0	0	0	0	0	0	0	0	0
TSPY14P	0	0	0	0	0	0	0	0	0	0	0	0	0	0	0	0	0	0	0	0	0	0	0	0	0	0	0	0	0	0	0	0	0	0	0	0	0
GTF3AP5	0	0	0	0	0	0	0	0	0	0	0	0	0	0	0	0	0	0	0	0	0	0	0	0	0	0	0	0	0	0	0	0	0	0	0	0	0
PPIAP38	0	0	0	0	0	0	0	0	0	0	0	0	0	0	0	0	0	0	0.0349734	0.0607116	0	0	0	0	0	0	0	0	0	0.0801429	0	0	0	0	0	0	0
PROCR	31.2085	14.3266	13.2301	4.98332	19.4139	211.969	9.35672	8.62001	17.9099	20.4969	6.59974	16.938	4.15837	10.1906	18.6064	8.17543	10.8504	24.7796	9.54883	10.0719	29.0714	6.84508	8.74901	35.858	6.10926	6.28049	7.51016	14.9979	12.8229	22.6712	4.21804	11.9264	5.25205	19.7657	9.54322	5.94173	14.5042
AC119751.2	0	0	0	0	0	0	0	0	0	0	0	0	0	0	0	0	0	0	0	0	0	0	0	0	0	0	0	0	0	0	0	0	0	0	0	0	0
LINC02111	0	0.039269	0	0	0.00674562	0	0	0	0	0.0114251	0.0405047	0.0110589	0.0121226	0	0	0.018263	0.00552995	0	0	0	0.00845384	0	0.00850178	0.0475425	0	0	0	0	0	0.025114	0	0.0180146	0	0.0129778	0	0.100124	0.0380501
DNM1P50	0	0	0	0	0	0	0	0	0	0	0	0	0	0	0	0	0	0	0	0	0	0	0	0	0	0	0	0	0	0	0	0	0	0	0	0	0
KRTDAP	0.0573546	0.0196218	0.0963594	0.049095	0.0235944	0.364219	0.109245	0.131678	0.283763	0.0399619	0.0354186	0.0386812	0	0.0458091	0.23279	0.175667	0	0.0962549	0	0.0443626	0.0295693	0.0215423	0.267632	0.103932	0.319457	0	0	0.658042	0.0880474	0	0.17204	0	0.171714	0	0.117476	0	0.232906
AC019349.1	0	0	0	0	0	0	0	0	0	0	0	0	0	0	0	0	0	0	0	0	0	0	0	0	0	0	0	0	0	0	0	0	0	0	0	0	0
KLF10	22.8845	10.5918	25.2144	9.13643	21.0464	22.3815	18.863	16.8839	23.9772	17.0908	33.8221	14.7738	16.9439	18.0156	19.8178	29.0864	16.3656	21.6002	15.7444	19.6175	39.8083	9.63645	13.2579	9.77196	27.884	33.6733	20.4347	25.7481	32.4146	16.6808	15.7666	32.452	12.0648	17.2997	27.4357	15.1395	26.3772
TBC1D15	4.2687	4.8462	4.43876	2.66651	4.89089	7.03991	5.91592	6.81335	6.97975	5.87566	5.85648	6.253	4.44923	11.8771	5.43857	9.16258	4.70258	5.85822	4.45763	7.57419	4.60658	3.5603	6.27409	3.49048	8.74212	5.48404	3.1888	4.22118	5.6116	10.9135	2.70923	5.7055	4.01131	6.53924	10.5524	10.5065	5.23692
AC127024.7	0	0	0	0.162259	0	0.0859818	0.240704	0	0.133977	0	0	0.255683	0	0.151399	0.0854856	0	0.0639262	0	0	0.439855	0.0977264	0.0711973	0.0982806	0	0.422322	0	0	0.0869932	0	0	0.284296	0.208248	0	0.450069	0.258838	0.462974	0.219929
AL024507.2	0.196381	0.498845	0.0742349	0.0756451	0.278714	0.260551	0.177675	0.236704	0.4164	0.194981	0.245577	0.288065	1.39375	1.06658	0.172698	0.278869	0.233452	0.617954	0.236254	0.25063	0.15946	0.5698	0.504003	0.293585	0.147665	0.17528	0.137294	0.141947	0.180884	0.518827	0.519111	0.0485427	0.126776	0.244793	0.12067	0.323758	0.230695
AC007967.4	0	0	0	0	0	0	0	0	0	0	0	0	0	0	0	0	0	0	0	0	0	0	0	0	0	0	0	0	0	0	0	0	0	0	0	0	0
AC096677.1	1.00354	3.73841	2.68512	0.954464	2.20177	1.11271	1.69908	3.83998	3.86168	3.57377	2.1346	1.05281	1.40137	4.72009	2.36342	1.36607	4.39963	2.24557	3.67653	1.81117	2.35693	1.34018	2.89061	1.77809	2.60846	0.858631	5.07469	2.14924	1.75454	1.48005	2.50849	2.93998	2.16991	1.50023	1.14193	1.49786	3.88111
AC093591.1	0.0788179	0.0269646	0.132419	0.539738	0.226967	0.679274	0.150127	0.271433	0.278538	0.549164	0.146019	0.106313	0.291345	0.125904	0.21327	0.504758	0.664514	0.793653	0.0702377	0.30482	0.162539	0.0888116	0.204326	0.34278	0.0878008	0.275878	0.086436	0.144687	0.0907474	0.0402381	0.354631	0.779308	0.17698	0.124759	0.538125	2.59882	0.0914467
RPS4Y1	154.901	0.0171033	0.0839915	0.028529	0.0891193	0.143618	0	148.962	0.329789	124.318	71.223	0.0224776	0	61.3627	0	242.041	0.0280994	113.405	0.445508	0.141785	58.0602	49.6785	0	0	0	0	0.00913752	103.482	0.0191866	11.8254	0	0.0366151	0.0187093	0.184644	0	0	0.116007
AC112786.1	0	0	0	0	0	0	0	0	0	0	0	0	0	0	0	0	0	0	0	0	0	0	0	0	0	0	0	0	0	0	0	0	0	0	0	0	0
LINC02603	0.0287425	0.117998	0.0804821	0.0738099	0.023648	0.0782245	0.200738	0.131978	0.101574	0.0400528	0.0354992	0.0775384	0.106245	0.0535656	0.129622	0.224085	0.0193863	0.0482369	0.0384204	0.133391	0.059273	0.0755696	0.0745114	0.208336	0.0320183	0.0402419	0.126083	0.105526	0.0992787	0.0146736	0.172431	0.126307	0.0645393	0.068244	0.0588714	0.421205	0.0500218
CBX1P1	0.0591903	0.0607493	0.0994435	0	0.0730486	0.080545	0.169113	0	0.0627525	0	0	0.239516	0.131276	0.0945507	0.0400401	0.0741641	0.029942	0.0745018	0.0791202	0.206021	0.0457735	0.0333477	0.0920661	0	0.0989045	0.124307	0	0.0407462	0.136298	0.0906535	0.0665798	0	0.0664538	0.0702684	0.242471	0	0
BLACE	0	0	0	0	0.0190503	0	0.0196013	0	0	0	0.00953245	0	0	0.00410964	0	0	0.00520572	0	0.0206338	0	0	0	0.0160066	0	0	0.010806	0	0	0	0	0	0	0.00577683	0	0	0	0
MIR3672	0	0	0	0	0	0	0	0	0	0	0	0	0	0	0	0	0	0	0	0	0.238357	0	0	0	0	0	0	0	0	0	0	0	0	1.09773	0	0	0
CLEC4A	10.4274	5.15357	1.5911	2.10265	13.8184	6.8866	5.58071	3.805	3.61873	4.16533	1.2245	4.07176	0.765776	2.25346	7.72773	3.18081	1.74662	0.745018	5.19556	2.12889	2.89899	0.344593	5.37052	1.48016	6.26395	3.91566	0.584202	2.17313	6.59911	3.49016	2.641	4.94204	1.53951	7.58899	14.5685	5.13211	1.85421
MRPS36P4	0	0	0	0	0	0.577059	0.080773	0	0.449586	0.0886403	0	0	0	0.0338701	0	0.0708458	0	0	0	0	0	0	0.13192	0.0461066	0	0	0	0	0	0	0	0	0.0476104	0	0.173717	0.15536	0
EIF4A1P13	0	0	0.0923095	0	0	0.0747667	0	0.189216	0.116501	0	0	0	0	0.0438838	0	0.0458957	0.055588	0.138314	0	0	0	0.0619107	0	0	0	0	0	0	0	0	0	0	0	0	0	0	0
AC091133.4	0	0	0	0	0	0	0	0	0	0	0	0	0	0	0.0395766	0	0	0	0	0	0	0	0	0	0	0	0.14436	0.241648	0	0.0896042	0	0	0	0	0	0	0.0509096
MIR8057	0	0	0	0	0	0	0	0	0	0	0	0	0	0	0	0	0	0	0	0.424981	0	0.206369	0	0	0	0	0	0	0	0	0	0	0	0.43485	1.50051	1.34195	0
IDH3A	3.089	2.12433	1.64393	2.77398	3.82135	2.81907	2.40633	2.79642	1.76491	3.00801	3.96135	2.92658	1.9076	9.96475	1.91442	2.66373	2.16518	1.95102	2.96701	3.62254	2.88945	3.09925	2.26425	1.69736	3.18349	2.38125	3.32874	2.50844	2.08281	3.98875	3.27906	2.49947	2.18259	3.20161	4.78123	2.66319	3.41225
RHEBP1	0.0227287	0	0.114557	0.116733	0	0.154643	0.043292	0.156546	0	0.190035	0.0421074	0.0919723	0.100818	0.181534	0.0922506	0.0379713	0.0459901	0.114433	0.121526	0	0.10546	0.0256105	0.0353527	0.0247118	0.227872	0	0.112165	0.0312925	0.0523376	0.174051	0	0	0	0	0	0	0.0791113
EIF1	256.269	76.4667	106.654	136.838	96.1322	106.316	145.279	215.629	185.016	136.733	262.265	135.548	167.832	224.905	147.607	136.421	118.751	144.608	112.109	53.006	150.374	139.231	83.746	229.697	227.562	212.316	111.926	132.538	172.759	201.596	155.966	163.748	132.848	62.7091	81.6237	57.006	116.618
TAAR1	0	0	0	0	0	0	0	0	0	0	0	0	0	0.0296861	0	0	0	0.155942	0	0.0862461	0	0	0	0	0	0	0	0	0	0.03795	0	0	0	0	0.0253763	0	0
CTTN	48.2917	61.4082	101.93	56.8478	114.533	45.2144	29.6714	21.7943	47.4018	37.963	46.4461	37.1585	24.587	30.611	43.5018	51.2884	82.6009	43.4265	41.4732	36.1683	52.1948	84.7319	42.5963	25.6467	29.6944	77.8502	70.3	44.9125	30.9527	40.7339	102.369	44.8562	47.4352	52.8546	15.9944	23.9582	67.384
AL357146.1	0.012281	0.0126045	0.0103164	0	0	0.0250676	0.05848	0	0	0.0128352	0.0341278	0	0.0136188	0.205985	0.0166153	0.0153878	0.00621246	0.0154579	0.0574563	0	0.00949722	0.0207572	0.0286532	0.00667628	0	0	0	0	0	0.0564272	0.0276284	0	0	0	0	0.112482	0.0427462
ARPIN-AP3S2	0.231657	0.121305	0.00794283	0.109265	0.14003	0.0965003	0.0900499	0.146531	0.110269	0.0395283	0.0262758	0.382616	0.167766	0.0906243	0.140717	0.122423	0.0478311	0.035704	0.151669	0.0767923	0.13893	0.0319629	0.0588286	0.0616825	0	0.119145	0.0622158	0.0911264	0.206844	0.108611	0.12763	0.545357	0.0902335	0.202051	0.0581006	0.0519612	0.164556
SNX2P2	0	0	0	0	0	0	0	0	0	0	0	0	0	0.0312486	0	0	0	0	0	0.0907854	0	0	0	0	0	0	0	0	0	0	0	0	0	0.0928936	0	0.860014	0
COL9A3	0.238042	0.523524	0.0791061	0.241826	0.287318	0.295445	0.58295	0.144135	0.460363	0.120291	0.0969228	0.179947	36.8226	6.48511	0.0672418	0.412976	0.209074	1.42895	0.877651	0.339914	0.0809161	0.39202	1.61529	0.736618	0.0874192	0.44498	0.912239	0.0504204	0.418635	0.0480758	2.35393	0.431067	0.763579	0.472025	0.0482207	0.095834	0.514428
AC012568.1	0	0.0549575	0	0	0	0	0.0509965	0	0	0	0	0	0	0	0.0724454	0.0894578	0	0.0673988	0	1.36678	0	0.0301684	0.0416443	0	0.089475	0	0	0	0.0308259	0	0	0	0	0.381415	0.38387	4.31586	0
AC009318.1	0.0179696	0.548677	0.135855	0.242263	0.199592	0.226187	1.11239	0.293948	0.371496	0.262927	0.024968	0.13634	0.0896717	0.0932902	0.0790126	0.529114	0.113626	0.554142	0.378317	0.583763	0.333513	0.10124	0.132764	0.126994	1.26111	0.103781	0.214308	0.476251	0.299997	0.474746	0.282982	0.370153	0.267315	0.522654	1.67467	1.21792	0.101638
SRSF9P1	0.357655	0.562848	0.280412	0.489838	0.588524	0.389351	0.408742	1.23169	0.606686	0.548232	0.309211	1.06133	0.158646	0.0571318	0.225811	0.139419	0.192985	0.900347	0.350592	0.165983	0.295023	0.510471	0.704653	0.466634	0.318734	0.300447	0.313779	0.393931	0.411788	0.146072	0.375485	0.157169	0.214157	0.396287	0.390699	0.698829	0.871418
WAPL	6.22136	10.4312	6.38102	7.63597	22.0742	9.5572	7.99149	13.3787	8.45819	11.5928	7.01386	13.6657	8.81246	5.8078	8.67068	6.59896	9.79441	7.91811	8.14212	19.6928	7.07711	5.83857	9.37716	7.34739	10.3202	9.0701	6.81602	8.63001	7.21696	9.9378	4.5378	6.36759	4.5526	15.4763	16.8138	19.0659	10.5705
MTCYBP17	0	0	0	0	0	0	0	0	0	0	0	0	0	0	0	0	0	0	0	0	0	0	0	0	0	0	0	0	0	0	0	0	0	0	0	0	0
SNORD114-25	0	0	0	0.450719	0	0	0	0	0	0	0	0	0	0	0	0	0	0	0	2.03637	0.271462	0	0	0	0	0	0	0	0	0	0	0	0	0	0	0.64302	0
SLC25A53	0.186465	0.515389	0.369103	0.284457	0.467079	0.47984	0.640001	0.483199	0.356227	0.374322	0.369388	0.429562	0.63466	0.580972	0.474573	0.191227	0.246553	0.529817	0.629292	0.591186	0.268409	0.257954	0.57432	0.192698	0.376357	0.391598	0.343174	0.378728	0.386862	0.545715	0.4361	0.456351	0.594876	0.526012	0.729814	0.480222	0.350216
CXCL10	97.465	233.548	2.11229	1.57292	231.975	102.14	15.9036	19.0954	24.2206	13.0277	6.47007	27.5903	0.381325	101.834	37.1746	34.4597	20.9935	2.62397	46.5684	12.9912	8.45965	8.77858	36.2702	36.3473	37.7791	32.7005	0.512626	7.8856	66.5754	26.2998	13.9247	4.60413	16.1665	17.4772	289.476	44.4077	5.42343
AC010326.4	0.513046	3.21478	4.44585	3.12036	1.0164	2.97629	3.00879	3.95211	3.00588	2.45522	2.8014	4.01553	4.22208	1.11069	1.11423	0.857113	1.43424	1.25754	3.12216	4.29203	1.75406	2.06898	6.34204	3.36155	2.25599	2.46681	6.17417	3.30871	3.07785	1.67491	3.61445	1.37942	9.64049	2.82095	2.79302	2.52262	1.59778
IGHA1	2052.84	992.075	1055.56	2673.36	1924.31	283.446	4760.86	377.941	693.979	5704.12	4108.33	1285.86	6.90603	1621.33	5615.65	604.645	856.059	70.3474	5099.12	2513.19	1687.27	157.415	5774.5	5532.88	414.612	9827.8	37.7621	4087.77	4468.91	3243.64	1160.09	8564.44	2081.36	1422.31	495.121	217.373	2262.92
CCDC173	0.129988	1.0557	0.379807	0.653099	0.167398	0.392224	0.269123	0.739602	0.93472	0.212641	0.272229	0.263001	0.188019	0.130906	0.596411	0.0944188	0.114358	0.611774	1.35228	3.71136	0.708036	0.178312	0.272513	0.061448	0.755496	0.379814	0.0836721	0.233434	1.12573	0.216397	0.36872	0.94997	1.62437	0.60385	1.15759	1.1388	0.413105
AC126763.1	0	0	0	0	0	0	0	0	0	0	0	0	0	0	0	0	0	0.0300399	0.0159511	0.02769	0	0.0268923	0.0278415	0	0	0	0	0.00821465	0	0.00913811	0	0	0	0	0	0	0
KLHL17	1.4033	2.99131	3.35822	2.79114	2.77924	1.66139	3.95619	0.692214	4.90129	0.832514	1.93776	2.85431	3.38475	1.9919	1.09281	1.92465	5.99908	1.76162	3.02517	1.84839	4.95684	7.85582	9.7499	2.25826	0.472702	7.87977	5.57201	3.00825	2.40855	2.76493	10.6433	1.44762	5.75038	1.91782	0.205851	6.98212	3.99695
LINC02785	0.621498	0.085049	0.174026	0.0531996	0.204536	0.422861	0.94703	0.142688	0.922462	0.259818	0.0767597	0.0419152	0.0459466	0.0992782	0.308309	0.0865247	0.188635	0.260756	0.0553841	0.384573	0.0961243	0.0466868	0.257785	0.0450485	0.553865	0.261044	0	0.0570447	0.119261	0.126915	0.0466059	0.477947	0.0930354	1.08213	0.254595	0.227692	0.036054
AC004471.2	0.0250406	0.0257001	0.0701162	0.0214345	0.0103011	0.0340747	0.0635941	0.0862346	0.10619	0.017447	0.0154635	0.0506637	0	0.0599997	0.0112927	0	0.0675574	0.0630362	0.12273	0.0968418	0.0645485	0.0376208	0.233692	0.0998267	0	0	0.0411913	0.0459673	0.0672714	0.10227	0.206556	0.0275097	0.140567	0.0792725	0	0.122318	0.0726319
RBM4B	2.37841	4.42929	4.39351	3.25643	4.36685	3.72952	3.0888	3.44133	2.73219	3.24307	3.08006	1.85038	7.23852	7.58221	2.24931	2.14049	2.09885	3.28788	3.72995	2.7188	2.23245	6.47608	6.96258	2.59547	4.38434	3.77383	4.76319	3.48777	3.72072	5.71014	3.60218	3.36086	4.95674	3.58668	2.92652	4.16409	2.99511
AP001017.1	0	0	0	0	0	0	0	0	0	0	0	0	0	0	0	0	0	0	0	0	0	0	0.0407803	0	0	0	0	0	0	0	0	0	0	0	0	0	0
SLC6A5	0.00177638	0.00911581	0	0	0.00219228	0	0.00338352	0.012235	0.00376656	0	0	0.00359408	0	0	0.00480661	0	0	0	0.0118725	0.342123	0	0	0	0	0	0	0	0.00978276	0.00204524	0	0.00799258	0	0	0.00421769	0.0109153	0	0
NOB1	36.3728	13.1046	28.7257	25.8205	19.9824	21.0836	14.0287	11.1931	20.3083	19.5088	20.6827	14.5277	16.8111	13.337	21.0426	56.3918	12.3026	24.0956	18.63	16.62	29.8575	24.3462	26.4091	29.1719	24.7135	25.0992	17.9135	18.0719	11.3295	22.049	8.57315	14.7218	12.9224	8.65164	7.87874	14.4857	19.2529
MTND4P22	0	0	0	0	0.0133412	0	0	0	0	0	0	0	0	0	0	0	0	0	0	0.0250844	0	0	0	0	0	0	0	0	0	0	0	0	0	0	0.0442837	0.158417	0
GPAA1	50.5833	40.7594	37.5769	29.9692	24.2481	27.3784	35.3542	11.1463	58.297	22.7371	35.2537	26.3741	33.6449	53.6445	43.8571	57.5962	39.9206	32.7176	50.7902	39.3196	64.5927	44.3393	62.7155	58.8397	6.11256	67.1203	95.8036	71.953	38.6497	40.1245	58.7904	62.449	61.8007	25.3313	3.2236	19.947	56.3418
AC011466.4	0	0.0321437	0.0263088	0.0201064	0.0386515	0.0958904	0.0596539	0.0808917	0.0664072	0.114562	0	0.0158416	0.0520955	0.0375215	0.063558	0.0130806	0.102979	0.0788408	0.0941942	0.181683	0	0.0617573	0.0730711	0.0255386	0.104665	0.0657732	0.0128797	0.0215596	0.0811329	0.0359749	0.0352287	0.103221	0.0791146	0.167312	0.224519	1.46293	0.0272527
AC097376.1	0	0.306377	0	0	0	0.135404	0	1.3707	0.210987	0.623972	0.368688	0	0.220688	0	0.269246	0	0.100671	0.25049	0.798055	0.46179	0.3078	0.672731	0.154773	0.216374	0	0.208972	0.491052	0.136997	0.229131	0	0.44771	0.32795	0.446863	1.89005	0.611429	3.28092	0.173173
Z83839.2	0.0461209	0	0	0	0	0	0	0	0	0	0	0	0	0	0.0623982	0	0	0	0.0616502	0.107021	0.0713331	0.0519688	0	0	0	0	0.0758681	0	0	0	0	0	0	0	0	0	0.0802662
Y_RNA	0	0.132347	0	0	0.159142	0.526419	0.491232	0	0.273422	0.269539	0	0	0	0.102993	0.348921	0	0.391385	0	0.172369	1.19689	0.398883	0.145301	1.00286	0	0	0	0	0.177537	0.296936	0	0	0	0	0	0.792362	0	0
BCKDHB	2.26605	5.08477	4.79279	2.07258	4.64313	3.72567	3.49437	4.97094	3.97553	3.87365	3.73805	4.74185	3.66952	8.30322	2.74663	3.49274	9.93675	5.16529	4.72615	5.15019	2.55419	6.10363	4.8235	1.42764	3.27816	5.23489	4.52931	1.19239	4.13514	4.12668	4.69986	4.49133	13.6965	3.94313	5.74136	8.82506	4.30567
SIRLNT	0.00798303	0.00819329	0	0	0	0.0108631	0	0	0	0	0	0	0	0.0446323	0	0	0	0	0.0320129	0.259338	0	0	0.012417	11.0144	0	0	0	0	0	0	0	0	0.00896266	0	0	0	0
CCDC85A	0.263406	0.517887	0.250594	0.0977954	0.270245	0.768697	1.64418	0.262299	0.45085	0.0928697	0.229296	0.321048	0.520851	0.0760418	0.193212	0.0450659	1.66959	0.0719011	0.330886	2.8278	0.299413	0.0178798	0.143151	0.0138019	0.159087	0.166622	0.610794	0.0742784	0.303274	0.724215	0.0499767	0.0627569	1.27912	0.195912	0.591519	0.953388	0.734571
BLK	0.184176	0.499572	0.256383	0.574308	0.77606	0.161115	5.3473	1.1145	0.19526	0.725953	0.107237	0.122438	0	0.0756523	0.879239	0.0461537	0.175687	0.0529873	1.65651	4.26149	0.093596	0.168988	1.88663	0.114427	0.562744	1.98922	0	0.112296	1.19658	0.177306	0.260442	2.11587	0.0620333	0.362329	0.258676	0.713306	0.384636
UBE2T	25.3455	16.3434	7.37609	12.7979	14.3511	3.82679	5.3339	44.6231	11.3471	13.0462	33.3699	17.2856	42.3964	110.95	5.92379	23.2431	14.586	27.6005	12.6096	9.58182	12.7733	24.7352	17.2383	22.6416	8.08955	22.1287	26.1947	4.42726	11.3257	26.8964	7.34097	3.24594	22.1145	11.8046	19.905	22.9096	5.55502
AP003174.3	0.0244906	0	0	0	0.0302246	0	0	0	0.0519289	0	0	0	0	0	0	0.0204574	0	0	0	0	0	0	0	0.0266275	0	0	0	0	0.0281974	0.0375088	0	0	0	0	0	0	0
RRM2P2	0.0193821	0	0	0.0497726	0.0239201	0.0263748	0	0	0.0410971	0	0	0	0	0	0	0.0161902	0	0.0487918	0.0259082	0	0	0	0	0.0842931	0	0.0407048	0	0.026685	0.0446314	0	0.0436037	0.0638798	0	0.0460194	0.0793982	0.497058	0
MLNR	0	0.303575	0	0	0.0377624	0.0277584	0.0194272	0.0702498	0.0216266	0	0.170061	0	0.045242	0.0733168	0	0.0511187	0	0	0.136337	0	0.0473251	0.344781	0.0158645	0	0	0.0214201	0.268447	0.0421274	0.0352296	0.109348	0	0.0336155	0.0343532	0	0.0417818	0.298934	0.0177506
LINC01948	0.0589144	0.453496	0.0494899	0.0756451	0.036354	0.641356	0.392756	0.456501	0.968129	0.215505	0.845877	0.387398	1.40464	0.235275	0.657581	0.233758	0.581147	0.482004	0.255942	0.375945	1.34402	0.116173	0.710186	0.0800686	0.541438	0.247455	0.242283	1.05446	0.169579	0.112789	0.165674	0.242714	0.049608	0.874261	0.693855	0.269799	1.87119
AC093677.1	0.0186388	0	0	0	0.0230028	0.0760901	0	0	0	0	0	0	0	0.0148868	0	0.0155694	0	0.0469207	0.0249147	0	0	0.0210022	0	0	0	0	0	0.0256617	0	0	0	0	0	0	0	0.136571	0
AC135776.3	0	0	0	0	0	0	0	0	0	0	0	0	0	0	0	0	0	0	0	0	0	0	0	0	0	0	0	0	0	0	0	0	0	0	0	0	0
RNU1-36P	0	1.17909	0	0	0.0945205	0.521102	0	0.791268	1.78635	0.800448	0.141889	0.154959	0.509589	0.122343	0.93257	0	0	0	0.409507	3.55439	2.01376	0	0.357384	0	0	0	0.125987	0.738124	0.793628	0	0.689202	0.504844	0.343949	1.45477	0.94123	1.40295	0
RDM1P5	0.0575655	0.254984	0.0559921	0.046682	0.123391	0.0783339	0.109647	0.479959	0.0835145	0.202655	0.275035	0.324891	0.107513	0.425897	0.090179	0.232835	0.125676	0.175421	0.105298	0.175759	0.18744	0.279942	0.103676	0.141647	0.212629	0.159072	0.284083	0.225252	0.101162	0.0232013	0.00681601	0.149783	0.0986451	0.172647	0.260638	0.68819	0.126548
C16orf82	0	0	0	0	0	0	0	0	0	0	0	0	0	0	0	0	0	0	0	0.011925	0	0	0	0	0	0	0	0	0	0	0	0	0.00576978	0.012202	0	0	0
FAM76B	1.2863	3.23284	3.56664	2.32566	3.50017	3.49221	2.84446	3.47899	2.8516	2.27774	2.87125	2.61946	3.9012	3.45129	2.07135	1.30858	3.39628	2.39566	2.71471	4.07192	2.87906	4.00176	3.52327	1.38035	4.88585	3.54475	3.96697	2.11364	2.9957	2.8862	2.8232	3.0055	2.18149	3.08389	4.57529	10.8273	1.50696
CDH9	0	0.0185153	0	0	0	0	0	0	0	0	0	0	0	0	0	0	0	0	0	0.0139537	0.00465032	0	0	0.00653808	0	0	0.00494596	0	0	0	0.00676412	0	0	0	0	0.0220307	0
AC096576.3	0	0	0	0	0	0	0	0	0	0	0	0	0	0	0	0	0	0	0	0	0	0	0	0	0	0	0	0	0	0	0	0	0	0	0	1.86217	0
GLUD1P9	0	0	0	0	0	0	0	0	0	0	0	0	0	0	0	0	0	0	0	0	0	0	0	0	0	0	0	0	0	0	0	0	0	0	0	0	0
AL024493.1	0	0	0	0	0	0	0	0	0	0	0	0	0	0	0	0	0	0	0	0	0	0	0	0	0	0	0	0	0	0	0	0	0	0	0	0	0
AC012414.3	0	0	0	0	0	0	0	0	0	0	0	0	0	0	0	0	0	0	0	0	0	0	0	0	0	0	0	0	0	0	0	0	0	0	0	0	0
RPS4XP2	0.111551	0.130845	0.107093	0.450151	0.0983346	0.498759	0.0607071	0.0548799	0.202739	0.0999299	0.0295229	0.064485	0.070687	0.0636399	0.15092	0.226295	0.532047	0.280814	0.12781	0.369782	0.098589	0.0538693	0.148722	0.225242	0.106512	0.100402	0.183499	0.0438805	0.128435	0.170847	0.143403	0.210087	0.0178914	0.113511	0.195842	0.116765	0.110935
RCHY1	5.48219	2.42607	2.90089	2.29856	3.99577	4.79612	2.4272	5.23695	3.77543	4.54262	3.40566	4.9345	3.88499	5.5317	3.56787	2.32345	2.25714	2.20966	3.89819	3.6984	3.525	4.20785	2.63179	2.80237	4.94049	2.41746	1.97588	3.27566	4.47687	8.82967	1.7192	3.65426	2.00986	3.33639	7.99185	10.275	3.87263
AC004466.2	0.0734717	0.477577	0.164583	0	0.181347	0.699852	0.326536	0.506043	0.103858	0.102383	0	0.0495509	0.0543167	0.117364	0.231938	0.0613722	0.0743328	0.123303	0.425578	1.70487	0.340906	0.0275959	0.380933	0.266275	0.327381	0.102866	0.241719	0.0674366	0.338368	0.262561	0.385673	0	0.219967	1.22112	0.902924	3.7684	0.255732
AC005884.2	0.102325	0	0	0.394151	0.252565	0.208863	0.0974508	0	0	0.213885	0	0	0	0	0	0.384632	0	0	0	0.593597	0.0791307	0	0.159159	0	0.341961	0.107447	0.0841614	0	0.0589062	0.235075	0.1151	0.168622	0.114882	0.242952	0.523964	0	0
AC130509.1	0	0	0	0	0	0	0	0	0	0	0	0	0	0	0	0	0	0	0	0	0	0	0	0	0	0	0	0	0	0	0	0	0	0	0	0	0
MTND2P6	0	0	0	0	0	0	0	0	0	0	0	0	0.0544221	0	0	0	0	0	0	0	0	0	0	0	0	0	0	0	0	0	0	0	0	0	0	0	0
AL356966.1	0.00347652	0.0749297	0.0175223	0.0446379	0.141586	0.0236539	0.0264873	0.0718345	0.0221144	0.0508676	0.0322032	0.0562713	0.0693938	0.524795	0.0564416	0.01452	0.0492417	0.10502	0.0278825	0.233944	0.0645236	0.0705118	0.0594821	0.0226791	0.0464728	0.0511077	0.0915009	0.129233	0.0520352	0.0319469	0.0469264	0.0916636	0.0507407	0.214614	0.234984	0.509463	0.0302516
AC079466.2	0	0	0	0	0	0	0	0	0	0	0	0	0	0	0	0	0	0	0	0	0	0	0	0	0	0	0	0	0	0	0	0	0.0766913	0	0	0	0
RPL41	209.43	164.783	129.709	313.899	165.09	177.116	183.669	160.119	177.79	173.954	210.124	151.083	130.683	133.504	191.51	677.623	305.118	188.213	158.659	157.184	138.667	202.009	239.306	518.222	342.943	123.184	90.8132	159.146	168.968	198.081	119.467	147.841	116.45	83.2849	265.357	43.8294	133.474
AL356417.1	0.0598208	0.138142	0	0	0.0369133	0.183156	0.427284	0.103005	0.0634209	0.0937803	0	0.0302583	0	0.0119447	0.0202333	0.0124923	0	0	0.119944	0.173513	0	0.0337029	0.232617	0.130081	0.499789	0.282669	0.0492021	0.0617703	0.103312	0.0229048	0.134578	0.0985791	0.0167904	0.177542	0	0.219159	0.0260271
MINK1	9.51867	20.5608	14.1559	11.815	20.2345	11.6703	19.1436	4.82687	12.0762	6.37645	7.9247	15.1931	6.23867	6.90144	12.6637	12.5006	13.343	19.3958	17.5145	8.38409	16.1273	16.8717	25.51	5.42947	7.06661	19.6339	21.4554	9.91791	9.33632	10.4881	11.6162	10.2033	12.4146	10.1602	3.72843	6.12995	22.8342
SEC16B	0.00685218	0.0580194	0.0201462	0.0307933	0.0507389	0.0396283	0.0391547	0.0235975	0.0944392	0.0214842	0.0126944	0.0103978	0.00759859	0.124507	0.0092705	0.0143094	0.100521	0.150932	0.0297679	0.0318001	0.0370928	0.0173723	0.0239806	0.00372503	0.0400739	0.0215856	0.0479048	0.0117925	0.0256402	0.00787089	0.0539534	0.00564588	0.0230791	0.0366059	0.0596482	0.219657	0.0149064
ENPP5	1.99752	11.4491	3.2514	1.75045	2.47252	6.75917	4.33537	12.4415	31.5901	9.04447	3.64572	9.64208	1.47893	1.74691	7.50204	0.903599	7.78389	4.87181	10.0426	15.7759	6.13769	8.81284	3.74314	2.61004	5.54644	3.68466	3.77341	10.9762	8.98446	7.42135	11.9212	1.91448	3.67674	8.73962	3.30832	5.24429	8.75282
MIR450A2	0	0	0	0	0	0	0	0	0	0	0	0	0	0	0	0	0	0	0	0	0	0	0	0	0	0	0	0	0	0	0	0	0	0	0.466375	0	0
RP9	3.62202	3.76526	2.20366	2.08594	3.06494	2.83586	3.61436	5.8011	3.91059	4.20299	4.85996	2.90977	10.8831	3.83417	3.89144	2.49162	6.67554	5.68196	5.58029	4.37229	3.19233	4.72648	3.62468	7.28976	4.29442	4.27876	4.55625	6.36178	4.27756	5.76149	6.60561	3.88408	7.81156	3.99956	4.30942	4.53705	3.8702
TMEM202	0	0	0	0	0	0	0	0	0	0	0	0	0	0	0	0	0	0.0628701	0	0	0	0	0.019423	0	0	0	0	0	0.0143773	0.057375	0	0	0.0280393	0	0	0	0
RNU6-298P	0	0.135104	0	0	0.162457	0	0.250733	0.906661	0.279118	0.275154	0.243872	0	0	0.105138	0.178095	0	0.13318	0	0	0.916365	0.407193	0.296655	0	0	0	0	0	0	0.454683	0	0.296142	0	0.147791	0.625096	1.61774	3.85812	0.229093
AC147651.1	0	0.123524	0	0	0	0	0	0	0	0	0	0	0	0	0	0	0	0	0	0.0698183	0	0	0	0	0	0	0	0.0414253	0	0	0	0	0	0	0	0	0.0523641
Y_RNA	0	0	0	0	0	0	0	0	0	0	0	0	0	0	0	0	0	0	0	0	0	0	0	0	0	0	0	0	0	0	0	0	0	0	0	0	0
MIR3613	0.145254	0	0	0	0.179263	0	0	0	0	0.303618	0.2691	0.587777	0	0	0.196519	0.121334	0	0	0	0	0.224658	0.163672	0.225932	0.157929	0	0.305052	0	0.399969	0	0.222466	0	0	0	0.344881	0	1.06431	0
HOMER3	16.0309	8.88796	7.0357	8.5065	7.89365	3.86943	8.74326	2.11113	6.40519	4.33042	7.64198	5.85784	17.4782	21.8737	6.66997	6.3731	7.35282	3.3467	4.63029	5.09865	8.03059	4.03216	7.42705	7.84958	0.580045	30.3165	7.62991	6.70117	7.54279	4.17972	16.1588	2.98193	15.6473	8.18069	2.67764	2.05646	6.66472
IP6K1	8.52035	7.03372	11.718	9.77921	10.8031	14.3358	10.665	12.5036	8.69302	11.5057	11.3952	21.0594	12.483	9.45275	13.8815	10.0404	7.39823	10.4002	10.5056	10.2633	9.40053	10.6632	14.2129	4.92782	6.83025	12.5501	9.24261	8.21082	15.0115	8.91797	8.90612	10.4605	11.4022	13.3117	8.29278	9.13484	12.8363
AC027369.5	0	0.0171788	0	0	0	0	0	0	0	0	0	0	0	0	0	0	0	0	0	0	0	0	0.0260346	0	0	0	0	0	0	0	0	0.0551651	0	0	0.0342832	0	0
SNRPEP2	1.26824	1.99896	2.43512	4.07101	1.67698	1.84907	0.94901	4.0556	1.82477	2.27224	2.43347	1.09971	4.92237	3.61766	0.9192	2.91331	1.87884	3.19263	2.36127	1.68164	1.5412	1.27594	1.69085	2.06835	2.27055	1.6171	2.83132	0.623607	1.72095	2.21987	1.93607	2.68707	1.98325	0.537717	1.02051	1.32752	1.73421
PER1	5.2772	4.41594	40.4824	2.45636	3.30761	12.1838	37.9584	2.24373	26.3438	4.83253	8.12822	6.69698	10.4913	10.4623	6.07751	17.524	29.4415	20.2541	22.629	18.5105	11.9443	4.1608	23.881	14.6012	5.28958	15.8396	6.25536	8.85586	5.23229	3.41648	29.5989	47.2053	34.414	4.07089	0.606248	4.41684	30.4232
RPL3L	0.0687299	0.0376214	0.107773	0	0.0113096	0.0311754	0.0523648	0.110456	0.0485774	0.0383101	0.0848865	0.00927059	0.0508111	0.354985	0.0495928	0.267919	0.0788068	0.161484	0.0612479	0.0106322	0.0921279	0.392386	0.0783964	0.358689	0.0153126	0.115473	0.075373	0.107243	0.021102	0.421055	0.0618483	0.226521	0.138895	0.0543956	0.01877	0.0167866	0.0478454
AL391336.1	0	0	0	0	0	0	0	0	0	0	0	0	0	0	0	0	0	0	0	0.0605861	0	0	0	0	0	0	0	0	0	0	0	0	0	0	0	0	0
ADPRH	2.56302	4.16782	2.9535	1.56106	3.97754	4.22922	7.92783	4.75275	4.96425	3.52579	2.3082	2.83107	1.03243	7.36383	5.67187	1.00642	1.08321	4.51507	3.83597	3.6599	2.37593	2.48072	5.77971	1.6583	5.73772	2.14501	0.545034	3.8982	5.07905	5.52327	1.39222	2.42768	3.14501	7.46377	3.11279	2.197	7.65821
AL807752.4	0	0	0.073211	0	0	0.0296489	0	0	0	0	0	0	0	0.0522066	0	0.0364001	0	0	0	0	0	0.0736524	0.0677797	0.0236893	0	0	0.143365	0.0899929	0	0	0.0980331	0	0.0244619	0	0	0	0.0379189
CD320	12.4151	7.5644	12.8767	11.6011	9.89725	9.9538	10.3491	2.44643	13.6389	12.0067	24.7483	8.06238	20.8144	56.9648	19.7251	15.3449	9.92723	10.7997	16.0168	11.6548	16.2834	28.654	17.9814	28.3062	2.93047	20.5602	12.7539	25.139	18.3518	27.4125	29.6532	30.2907	31.0052	8.06448	0.863931	3.57855	23.9247
AC006557.5	0.0311643	0.0639703	0	0	0.0192304	0.190835	0.178079	0.0536618	0.0330398	0.0325707	0.0577354	0.157634	0.587504	0	0.0632446	0	0.0315296	0	0.0208288	0.0361574	0.0241002	0	0.0242369	0.152476	0.0520742	0	0	0.0643599	0.0179406	0	0	0	0.157449	0.0369971	0.15958	0.0570868	0.0271183
DHX30	7.89658	8.18328	13.7575	10.8745	10.841	8.03192	11.4197	4.47898	10.9583	7.50079	15.8476	13.2167	13.3405	9.56542	9.68115	11.2035	5.78341	13.4701	10.3875	10.4435	10.8478	16.3522	18.1535	8.23251	3.95927	13.3863	13.8246	8.90826	9.631	10.1471	11.366	11.4988	11.328	11.2866	4.24489	6.8932	12.9703
AC090001.1	0.287208	0.140368	0.0459549	0	0.0675146	0.502491	0.0521003	0.188397	0.0289993	0.11435	0.0253373	0.249042	0.0303327	0.240316	0.240544	0.0228485	0.0691842	0.58529	0.219379	0.317356	0.528822	0.200339	0.106364	0.386617	3.24512	0	0.0899908	0.433083	1.8266	0.104732	0.123072	0	0.122839	0.844286	3.33352	0	0.0714056
AC108868.1	0.0456214	0.0234115	0.0383234	0	0.112606	0.155202	0	0	0	0.14304	0	0.0461521	0	0.0182189	0.0308612	0	0	0.0574228	0	0	0.176401	0.051406	0.106441	0	0	0.0479052	0.0375232	0.0314055	0	0	0	0	0	0.05416	0	0.0835694	0
AC110769.3	0	0	0.0180999	0	0	0.0439804	0	0	0.0228434	0	0	0.0217973	0	0.00860467	0.0291511	0.00899916	0	0	0	0.624972	0	0	0.0335143	0.0117134	0.0720072	0	0	0	0.0372119	0	0.0484733	0.035507	0.0241908	0.511588	1.94184	8.48589	0.0187493
AL360182.1	0	0	0	0.0693414	0	0.0367443	0.0514324	0.185982	0	0.0564419	0	0	0	0	0.109597	0.0225556	0	0	0	1.00252	0.0417634	0	0.0420003	0	0.0902397	0	0	0	0	0	0	0	0	0.192337	0.940224	11.6733	0
NNT	3.42559	9.91035	5.1784	4.32953	9.62045	12.0698	5.99642	21.393	6.86051	20.1323	20.1633	10.4444	14.5967	27.3051	11.8052	0.6107	11.2284	3.1137	8.14389	14.8663	15.1242	9.04107	4.69172	4.41273	15.4433	1.89269	11.3255	8.60752	13.4328	22.2958	4.02049	2.61668	2.9391	29.2258	11.9954	8.47897	15.295
AC093827.3	0.113848	0.210324	0.61207	0.35083	0.154554	0.573212	0.8674	1.137	0.965597	0.237971	0.189825	0.299448	0.479748	0.900212	0.400473	0.104609	0.287956	0.401236	0.41089	0.317013	0.440209	1.16738	0.354164	1.55965	0.304376	0.334733	1.06749	0.642652	0.458779	0.244111	0.128061	0.225133	0.26842	0.270312	0.466375	0.208547	0.237761
POLR1B	4.53851	4.92855	5.73299	4.42501	7.6661	6.01016	2.28191	6.47054	3.28538	8.80215	9.78416	6.03555	5.64622	3.87528	4.8544	5.23548	4.40383	4.04125	3.54978	6.69501	6.30921	6.52914	6.48164	4.59585	6.32582	4.44072	4.73959	4.15104	5.11049	5.94489	4.85131	3.40884	6.80364	6.841	8.30212	15.113	4.22553
TIMP3	4.73584	1.02283	1.14389	0.613362	1.39594	2.80193	6.2333	0.198548	0.826621	3.73009	1.5818	2.01636	0.74894	1.23452	3.6512	0.669641	3.95251	0.456139	3.85331	3.66944	4.56892	0.343381	2.51947	0.077609	0.330297	4.28391	0.709037	1.88236	2.15577	0.752652	0.790569	0.751015	3.15629	12.7697	1.12465	0.21122	3.32546
AC104009.1	0	0	0	0.0255325	0.0122706	0.0135298	0.0189381	0	0.0210821	0	0	0	0	0.0635297	0	0	0	0.0750879	0	0.0461427	0.0307557	0.10083	0	0.0324306	0	0	0	0.0136889	0	0.0304556	0	0	0	0	0	0	0.0346073
ZNF574	2.81785	3.98075	5.06066	4.25574	3.15782	2.73996	2.94068	1.134	3.451	3.81948	7.70056	3.82268	5.06433	2.25277	4.86767	2.22754	3.15398	5.17748	4.27536	3.87058	3.59012	3.03828	8.79949	6.35047	1.4342	4.20029	7.89868	7.23518	3.99017	5.29128	4.73624	3.75398	6.21213	2.8646	0.685517	1.51292	4.88993
LINC01605	6.52614	0.110782	0.0278991	0.0213218	0.0717287	0.316359	0.110705	0	0.052816	0.26033	1.73819	0.0167991	0.128904	0.232106	0.123567	0.00693562	0.0420015	0.459836	0.455045	0.55873	0.333888	0.0187115	0.103317	0.0722196	0.0277478	0.19181	0.300482	0.434394	0.162515	0.356062	0.0373582	0.0273651	0.0838969	0.591418	0.0170064	0	0.0433501
AC091180.4	0.0515801	0.0529387	0	0.529825	0.254627	0.280757	0.687724	0.355263	0.218737	0.323447	0.191116	0.10436	0.114398	0.288379	0.0697841	0.0430858	0.104369	0	0.27579	0.119689	0.23933	0.0581203	0.481374	0.224323	0	0.324974	0	0.0710148	0.237548	0.078998	0	0	0.0579098	0.122468	0.211296	0.377938	0.0897671
TRBV8-2	0.140413	0.048037	0	0	0.4621	0.12738	0	0	0.0992419	0.39133	0.08671	0.0946974	0	0.0373825	0	0.390964	0.142058	0.235646	0	0	0.0723899	0.0527388	0.291202	0	0	0	0	0	0	0.0716834	0	0	0	0.111128	0.095866	0.514416	0.162911
BMPR1A	2.04686	2.39762	2.25208	1.93397	2.77184	2.88372	2.17184	3.27547	2.50734	2.69031	2.86464	3.70245	3.79209	2.1697	1.92644	1.62429	3.27397	2.29631	2.06542	4.43469	1.82893	1.92032	3.05397	2.10088	3.21574	1.83861	2.84735	2.71241	2.05055	3.89816	1.1562	1.82951	1.20397	3.61059	5.2155	7.91865	2.67361
MET	228.574	6.66096	22.6006	57.9512	209.065	31.8373	17.091	83.8307	31.6222	113.806	0.422402	257.339	6.27521	5.78439	47.3541	42.9799	44.2806	12.9753	35.4162	70.7284	21.1113	27.2368	7.12077	37.538	62.8833	37.8091	0.363249	12.7517	90.2156	1.18783	15.7597	14.7096	28.9119	83.8416	67.1714	11.5892	1.99652
AC010591.1	0	0	0	0	0	0	0	0	0	0	0	0	0	0	0	0	0	0	0	0.135549	0	0	0	0	0	0	0.0320306	0	0	0.0298221	0	0	0	0	0.119648	0	0
ETV6	7.4126	16.8106	5.1405	13.7605	9.57355	7.63931	7.67529	11.4597	7.50648	13.564	13.1569	10.52	7.29307	7.05745	9.88612	15.3379	4.41294	11.7357	11.2025	8.45102	8.58335	3.35508	7.6902	6.57956	14.6962	8.82274	10.3396	12.8516	12.481	11.123	17.5279	4.7566	8.1257	16.0307	10.9608	18.8985	8.24696
COL1A1	457.533	239.829	151.946	97.9733	312.215	809.43	211.24	18.7482	92.1094	1440.75	327.175	317.22	71.7826	44.8673	279.946	66.0345	301.326	68.0178	199.895	161.664	801.11	56.7215	200.827	115.482	5.90537	987.522	209.909	174.064	233.064	137.837	107.372	55.5626	472.235	494.167	26.0077	72.5605	321.242
AC011474.3	0	0	0	0	0	0	0	0	0	0	0	0	0	0	0	0	0	0	0	0	0	0	0	0	0	0	0	0	0	0	0	0	0	0	0	0	0
AC004076.2	0.0304234	0.124899	0.274734	0.283208	0.103253	0.305322	0.246281	0.130965	0.185463	0.294116	0.133862	0.223136	0.497628	0.0637854	0.118337	0.0222366	0.13851	0.0957335	0.218587	0.820675	0.0470545	0.0857025	0.905021	0.066156	0.686289	0.175705	0.437903	0.387451	0.183898	0.128137	0.102665	0.10027	0.375725	0.243793	0.428411	1.96447	0.0397104
CT47B1	0	0	0	0	0	0	0	0	0	0	0	0.0385065	0	0.0228011	0	0	0	0.071865	0	0	0	0	0	0	0	0	0	0	0	0	0.0214078	0	0	0	0	0	0
GLYR1	12.4962	31.7729	20.0085	19.1744	20.9361	18.3092	20.2244	19.5322	24.5322	17.6743	17.0473	22.3664	17.3442	19.9891	22.37	24.4178	17.2519	17.2147	28.5468	25.9785	23.7974	24.9568	14.9846	12.4613	13.8664	23.4877	21.9128	22.3097	19.2925	23.1617	16.0027	17.17	28.202	19.9062	12.1706	15.0572	33.3714
MT-ATP6	2451.36	1157.51	4224.85	10252.9	927.989	5394.63	6159.89	5521.26	4496.85	3391.33	1304.56	2625.69	3552.61	3340.8	2704.18	1742.63	3417.04	8345.04	2183.95	95.0759	2520.88	6564.02	2435.89	5599.13	4646.41	4291.33	3476.92	3278.74	3219.68	1291.24	5593.99	2377.64	4616.13	91.6441	111.289	821.049	2137.74
LINC02800	0	0.0210438	0	0	0.00843476	0.0372014	0.013018	0	0.15941	0	0	0	0.0303163	0.0600466	0	0	0.00691468	0.137641	0.0365433	0.0317184	0.0951366	0.00770117	0.063784	0	0.0228406	0	0	0.00940975	0	0	0	0.0225255	0.00767328	0	0	0	0
BX322639.1	0.152927	1.17254	0.0392946	0.0184805	3.5859	0.337855	0.32898	1.09667	0.11826	0.853667	0.599958	2.86478	1.76767	1.197	0.197162	0.0090171	1.1704	0.480082	0.110626	3.21458	0.0194785	0.107445	0.111937	0.260164	0.649356	0.491192	1.29628	0.0247703	0.0352146	0.856955	0.0121425	0.0355777	0.612035	0.12388	2.69746	3.05837	0.0688845
AMOTL1	1.91037	1.76423	5.34852	1.72688	2.97309	7.99583	8.4576	5.01767	2.07206	4.45643	3.38985	6.93287	23.014	0.804646	4.87102	2.24269	2.58763	4.04192	3.78075	8.407	4.17589	1.53817	3.71184	1.78953	3.94756	1.87773	2.20204	1.42345	5.21242	6.93368	0.864078	1.19533	2.0529	9.43942	6.91009	2.46827	4.24517
RNY4P19	0.39491	0.270208	11.5002	0	0.487371	0	0	0	0.558236	1.37577	6.0968	0.532673	0.291952	1.3668	0.178095	1.75934	0	1.32551	0	0.61091	0.61079	0.593311	0.204751	0.858736	0	1.65872	2.59848	0	0.303122	0.20161	0.296142	3.4708	0	0.312548	2.15698	54.4959	0.687279
AL162426.1	0	0.244387	0.457199	0	0.0839616	0.2083	0.388754	0.644303	0.216382	0.675479	0.0630194	0.344122	0.113166	0.163014	0.230109	0.0284146	0.154868	0.21408	0.227351	0	0.105224	0.0191648	0.0793652	0.0184923	1.87572	0.107158	1.17509	0.327834	0.117495	0.208393	0.688738	0.112112	0.0954771	0	0.104511	0.249246	0.325602
LHFPL2	15.0372	12.357	3.64899	7.38372	18.0925	10.8606	6.37289	13.9556	10.6751	9.47052	3.94157	9.46511	9.44084	5.79886	9.82703	5.85166	14.4986	4.95708	7.23799	14.1343	19.5771	5.89428	6.34505	4.32673	5.96132	8.45059	3.00208	8.816	9.32598	8.20329	5.05367	4.07255	4.92672	16.4448	25.9098	19.176	3.47939
SLC9A3R2	41.0689	23.1158	50.0817	61.1921	32.9271	12.7205	109.849	4.43779	38.4117	14.9709	33.0336	12.7409	7.81609	13.5222	19.404	14.2581	30.0435	11.8915	47.3694	31.2648	23.5755	14.6005	26.6603	37.5773	2.9622	32.6698	51.1264	34.0327	32.0015	16.1215	55.5618	24.1216	75.3317	13.6923	1.23951	1.96927	43.3478
AL391427.1	0	0.269087	44.5767	0.134655	0	0.0713542	0.449446	0.0902899	2.16809	0	0	0	0	0.0628213	0.532068	0.722715	0.159152	3.82803	0.105138	0.608375	0.446054	0.177255	0.611705	5.64414	0.525712	0.0550612	0.0431284	1.40777	0.0301864	2.52974	0.412878	7.94973	9.89031	0.0622503	0.859214	32.6579	3.69591
RN7SL717P	0	0	0	0	0	0	0	0.146531	0	0	0	0	0	0	0	0	0.043048	0	0	0.493665	0	0	0	0	0	0	0	0	0	0	0	0	0	0.202051	0	0	0
AC020656.2	0.00238032	0.190555	0	1.6993	0.0293763	0.0291518	0.22216	0.0983682	0.0403772	0.0149264	0.00881962	0.0288962	0	0.00380233	0.064408	0	0.0192658	0.25167	0.0509088	0.160178	0.0515415	0.0670534	0.062941	0.0181161	0.143187	0.0499897	0.0626494	0.226126	0.0794774	0.0401017	0.00535498	0.0078451	0.00534484	0.0565165	0.385161	0.837173	0.0662812
LINC01533	0	0	0	0	0	0	0	0	0	0	0	0	0	0	0	0	0	0	0	0	0	0	0	0	0	0	0	0	0	0	0	0	0	0	0	0	0
AC126773.1	0	0	0	0	0	0	0	0	0	0	0	0	0	0	0	0	0	0	0	0	0	0	0	0	0	0	0	0	0	0	0	0	0.107484	0	0	0	0
UBE2V1P14	0	0	0	0	0	0	0	0	0	0	0	0	0	0	0	0	0	0	0	0	0	0	0	0	0	0	0	0	0	0	0	0	0	0	0	0	0
AL110118.1	0.0412081	0.070489	0.0923095	0.0352737	0.0678082	0.0560751	0.104654	0.283824	0.116501	0	0.050895	0.0555832	0.243716	0.186506	0.0743353	0.0114739	0	0.0345785	0.312138	0.0637471	0.148714	0.0154777	0.064096	0	0.275427	0.0576946	0.0677865	0.113469	0.0474451	0.0631126	0.123607	0.271628	0.0154216	0.195682	0.253211	1.00647	0.0478107
LINC01107	0	0.00656708	0.01075	0	0.0157933	0.00870701	0.0975002	0.0220353	0.0135672	0.0802475	0.023708	0.012946	0.141911	0	0.0173135	0.00534482	0.00647354	0	0	0.386033	0.00989634	0.0576788	0.0298574	0.0278274	0.0213834	0	0.063153	0.0176189	0.022101	0	0.0431842	0.0421769	0.0215512	0.106345	0.0262115	0.117209	0.0222713
RPSAP51	0	0.0201085	0.0329166	0	0	0.026661	0	0.0674725	0.0830863	0	0	0	0	0	0.0530143	0.0163659	0	0.147964	0.0261894	0.136389	0	0	0.0304746	0	0.0654763	0	0.0322293	0	0	0.060014	0	0.129146	0.0659902	0.279113	0.561819	2.00981	0
C9	0.0171293	0	0.00719457	0	0.0158548	0.0407911	0.00815668	0	0.0181602	0	0	0.0259928	0.00949759	0.00342029	0.0115873	0.071542	0	0.0107802	0.0114484	0.00993686	0.00662327	0	0.00666083	0.148991	0	0	0	0.0471667	0.00986096	0.0590277	0.0289017	0.0141137	0	0.0915085	0.0175424	0.0784436	0.00745271
AC096743.1	0	0	0	0	0	0	0	0	0	0	0	0	0	0	0	0	0	0	0	0	0	0	0	0	0	0	0	0	0	0	0	0	0	0	0	0	0
ZIM2-AS1	0.00420817	0.012957	0.01414	0.0324193	0.0103869	0.0687167	0.120232	0.0144921	0.0446142	0.0439807	0.0077961	0.0170285	0	0.0134443	0.00569334	0.0140606	0.0383174	0.0105935	0.0281255	0.263649	0.0195258	0.0142252	0.026182	0	0.0281267	0.0618637	0	0.00579375	0.0096902	0.0193352	0.0284012	0.0277387	0.302373	0.00999155	0.0861932	0.138754	0.0146473
RNU6-622P	0	0	0	0	0	0	0	0	0	0	0	0	0	0	0	0	0	0	0	0	0	0	0	0	0	0	0	0	0	0	0	0	0	0	0	0	0
IGHD1-20	0	0.76294	0	0	0.917404	0	2.83181	0	3.15239	0	1.37716	0	0	0	0	0	0	0	0	0	0	0	1.15624	0	0	1.56115	0	0	0.855873	0	0	0	0	0	0	0	0
DIP2A-IT1	0	0.0606074	0.0496056	0.227466	0.0728779	0.0401784	0	0.305045	0.375635	0.123434	0.0547002	0.059739	0	0.0235824	0.199733	0	0	0.0743277	0.118403	1.43878	0	0.133079	0.0459255	0	0.690714	0.0620082	0.145709	0.081302	0.033995	0.135663	0	0.0973123	0.0662986	0.701043	0.786191	20.1199	0.102771
Z95118.1	0	0	0	0	0	0.0696209	0	0	0	0	0	0	0	0.0408635	0	0	0	0	0	0	0	0	0	0	0	0	0	0	0	0	0	0	0	0	0.314378	0.562317	0
CYTH1	6.5777	11.3843	9.23285	10.9316	14.0431	11.224	20.3856	11.9323	14.7143	9.14332	7.67205	13.1699	9.19909	7.24779	13.2495	6.93207	15.1382	7.84434	10.6311	14.2005	12.3815	9.474	15.1261	6.74231	6.73188	18.6126	16.6995	12.341	14.6606	4.7625	13.3239	13.0686	8.50285	15.1958	10.4183	11.237	9.68892
SNHG21	0.168015	0.492687	0.504064	0.585549	0.562814	0.538917	0.98293	0.785256	0.585273	0.526791	0.8671	0.339939	0.585568	1.07355	0.340968	0.691705	0.594945	0.966754	1.20315	0.556955	0.816707	1.01421	1.53068	0.95252	1.64437	0.88213	0.710696	0.941806	0.373073	0.735214	1.24194	0.909727	0.848848	0.25645	0.270391	0.263803	0.981641
AC091860.2	0	0	0	0	0	0	0	0	0	0	0.0248796	0	0	0	0	0	0	0	0	0	0	0	0	0	0	0	0	0	0	0	0	0	0	0	0	0.0492002	0
AC113410.3	0.31126	0.127783	0.522936	0.159861	0.307308	0	1.18573	0	0.39599	0	0.691971	0	0.276132	0.397765	0.336889	0.364001	0.0629815	0	0.166425	1.58897	0.481411	0.0701451	0.387313	0.609153	0	0.261473	0.92163	0	0.0716741	1.04877	0.280094	0	0.209673	0.443418	0.892545	2.96486	0.10834
FRG1HP	1.74672	2.3851	1.88835	3.04235	3.35536	3.61702	3.92011	6.79996	1.99677	2.0954	3.06716	2.61214	1.97068	4.33696	3.30846	2.82297	1.98233	3.21181	3.09622	5.76253	2.81903	1.78849	3.39021	2.65878	4.16231	1.65872	2.81086	2.43623	4.05717	2.94272	4.10042	2.70322	3.37645	6.16682	7.40426	8.34689	2.96059
AP005131.5	0	0	0	0.195493	0	0	0.0966681	0	0.161418	0.424334	0.0470114	0	0.16884	0	0.0686631	0	0	0.06388	0.03392	7.2426	0	0	0	0	0	0	0	0	0.0584331	0	0	0.167268	0.0284897	5.00077	0.259878	2.04527	0.0441625
RNU2-55P	0	0	0	0	0	0	0	0	0	0	0	0	0	0.0580074	0	0	0	0	0	0	0	0	0	0	0	0	0	0	0	0	0	0	0	0	0	0	0
ITFG2-AS1	0.114883	0.0589545	0	0	0.0708903	0.0781652	0	0	0	0	0	0	0	0	0.0777141	0	0	0	0.230348	0.266579	0.0888422	0	0	0	0	0	0	0.316339	0	0	0.129225	0	0	0.272769	0	0.210443	0
AC020629.1	0.00765887	0	0	0	0.0189041	0.0208441	0.0145881	0	0	0.016009	0.0141889	0	0.0169863	0	0	0	0.00774863	0	0.0204753	0.0177719	0.0118456	0.01726	0	0.00832714	0.0255953	0	0	0.0105446	0	0.04692	0	0	0.0171974	0	0.0156872	0.168354	0.0666453
ORAI3	7.20073	3.6314	2.52236	4.06414	4.00076	5.53693	6.41147	5.76311	6.61012	6.50626	2.91428	3.48263	3.10709	12.5526	5.22034	5.6115	3.3378	5.63304	6.88341	3.49488	4.17824	7.31099	5.19106	17.1708	4.80965	5.55291	2.26519	11.1514	5.18025	3.32461	5.91611	5.61002	4.07976	6.23252	4.72039	3.18809	9.10339
MSH2	5.25529	12.2805	6.92625	3.77843	16.1201	5.8593	4.47353	12.553	5.42735	8.15307	13.7528	14.3063	17.474	14.2064	5.87432	7.11001	12.656	9.10619	7.59628	10.4359	7.61716	10.5013	10.2944	4.82945	6.97685	10.9901	13.134	4.72041	12.1717	17.4539	4.19699	4.51083	7.46797	13.1369	9.64388	14.3306	5.38228
LCE1C	0	0	0	0	0	0	0	0	0	0	0	0	0	0	0	0	0	0	0.0244106	0	0	0	0	0	0	0	0	0	0	0	0	0	0	0	0	0	0
IGKV6D-41	0.170312	0.209757	0.0572269	4.98585	0.210187	0	0	0.234608	0.0722246	0.142398	11.6112	0	0	0.0544112	0.138252	0.0284529	0.0344616	0	0.182126	0.553277	0.105365	0	0.105963	0	0	0.214605	0	0.0937932	0.705922	0	0	1.2349	0	1.05137	0.209303	0.374373	0.0592801
LINC01897	0.0312028	0	0	0	0	0	0	0	0	0	0	0	0	0.0249217	0	0	0	0	0	0	0	0	0	0	0	0	0	0	0	0	0	0	0	0	0	0	0
AC040914.1	0.0397394	0.0815722	0.0667647	0.10205	0	0	0	0	0	0	0	0	0	0.12696	0	0	0	0	0	0	0	0	0	0	0	0	0	0	0.0457542	0	0	0	0	0.0943542	0.0813956	0	0.0691602
AC006023.1	0	0	0	0	0.0602157	0.13279	0	0	0.103457	0	0.180785	0	0.108214	0.0779404	0	0	0	0.122827	0.130441	1.35863	0	0.164936	0	0	0	0	0.160524	0	0.056177	0	0.109767	0	0.0547795	1.50602	4.19738	15.9092	0
RN7SL638P	0	0	0	0	0	0	0	0	0	0	0	0	0	0	0	0	0	0	0	0.202232	0	0	0	0	0	0	0.0716823	0	0	0	0	0	0	0	0.178509	0.478939	0
RNU6-986P	0	0	0	0	0	0	0	0.426664	0	0	0	0	0	0	0	0	0	0	0.165609	1.14995	0	0	0	0	0.414041	0	0.203803	0	0	0	0	0	0	0	2.0301	0.907793	0.215617
AGBL1	0	0	0.0495766	0.0568332	0.0182088	0.0100387	0.758785	0.0508111	0.046927	0.0154202	0.0273341	0.014926	0	0	0	0.0061623	0.0149273	0.204282	0.00986116	0.0171183	0	0.0249378	0	0	0.0739618	0	0	0	0	0.0225972	0	0	0	0	0.0755511	0.432434	0.11555
HNRNPCP7	0.195492	1.44748	1.14953	0.322725	0.292961	1.17809	1.11708	0.721322	1.21393	0.583752	0.284562	1.38436	1.45557	0.75839	0.434512	0.186626	0.861768	0.316365	0.72795	0.777645	0.799089	1.10139	0.542987	0.0607283	0.60665	0.234603	1.53899	0.288375	0.305466	1.66812	1.16231	1.10452	2.14778	0.364697	1.25844	3.42754	0.437429
MPRIP-AS1	0	0.0612948	0	0	0.0147409	0.0325073	0	0.041134	0.0253264	0.0249667	0.0221283	0.0966665	0.105964	0	0	0.0199547	0.132928	0.0601366	0.0638645	1.69068	0.184738	0	0.0371571	0.0129866	0.319336	0.150508	0.196483	0.0328897	0.0137522	0	0.0268711	0	0.0402303	0.595555	1.88379	3.45699	0.0207873
RNU7-116P	0	0	0	0	0	0	0	0	0	0	0	0	0	0	0	0	0	0	0	0	0	0	0	0	0	0	0	0	0	0	0	0	0	0	0	0	0
AC053481.3	0	0	0	0	0.0185004	0	0	0	0.0317857	0	0	0	0	0	0	0.012522	0.0151664	0	0	0.0347849	0	0	0	0	0.100195	0	0.0493188	0	0	0	0	0	0	0	0	0	0
AC093895.1	2.43741	0.646722	0.0581676	0.0177818	0.0683655	0.00942266	0	0.0238464	0.161506	0.173686	0.243738	0.392281	0.0614299	0.0276528	0.140524	0.0809777	0.0700561	0.366059	0.2314	0.851592	0.514068	0.00780245	0.107705	0.0527005	0.0231409	0.0145422	0.148078	0.057201	0.0398626	0.498445	0.186934	0.0228217	0.0855161	1.34815	0.354573	0.101474	0.120509
HEXD	3.96185	6.55526	5.43432	4.02424	5.91089	4.78666	15.1563	2.76648	15.4978	2.30247	9.30154	3.51541	3.54307	4.96279	6.19168	3.73388	4.99034	5.24715	7.98442	3.69282	7.18653	6.98087	7.91356	8.92937	2.52193	7.10617	20.1922	15.3835	8.60448	4.2456	9.4674	5.79665	7.87115	5.12239	1.72019	4.22507	9.57458
RNU6-897P	0	0.247047	0	0	0	0	0	0	0.255193	0	0	0	0	0	0	0.100534	0	0	0	0.558546	0.186146	0	0	0	0	0	0	0	0	0	0.270758	0	0	0.571517	1.72559	4.40928	0
LINC02683	0.0739014	0.0948098	0	0	0.182408	0	0.316715	0	0.0783489	0.115854	0	0	0	0.0295125	0	0.200626	0	0.279055	0.0987846	0.128613	0.0857249	0.0416359	0	0.381661	0	0.155202	0.0303916	0.610478	0	0	0.249382	0	0.0207425	0	0.756837	0	0.0321534
CHCHD2	330.876	150.598	107.319	145.632	143.311	96.9953	120.968	107.684	157.624	149.808	191.202	113.16	1334.64	458.085	147.757	475.767	312.312	339.846	159.073	144.339	176.063	166.811	131.342	303.914	84.8748	219.443	189.956	135.669	124.702	787.756	266.038	102.689	149.499	137.194	124.183	85.1513	111.305
WASF1P1	0	0.0114677	0	0.028693	0	0.0152046	0	0	0	0	0	0	0	0	0.0151168	0	0	0	0.0149356	0.155563	0	0	0	0	0	0	0	0.0153834	0	0	0	0	0	1.00811	0.0228858	0.122805	0
LRRFIP1P1	0.101277	2.17706	0.510456	0.375666	1.2985	0.543607	0.557283	1.12384	0.465279	0.71741	0.802627	2.34509	0.973347	1.98181	0.730776	0.267895	0.705864	0.552394	0.579117	2.3109	0.783204	1.3187	1.19897	0.195758	1.07179	0.756246	1.87887	1.20071	0.440512	1.93028	0.506315	0.853021	0.638013	2.57831	2.32793	1.87581	0.822532
RNU6-456P	0	0.121215	0	0	0	0	0	0	0	0	0	0	0	0	0	0	0	0	0	0.274053	0	0	0	0	0	0	0	0	0	0	0	0	0	0	0	0	0
RPL21P112	0	0	0	0	0	0	0	0	0	0	0	0	0	0	0	0	0.0276139	0	0	0	0.0422144	0	0	0	0	0	0	0	0	0	0	0	0	0	0	0.299983	0
AL359094.2	0	0	0	0	0	0	0	0	0	0	0	0	0	0	0	0	0	0	0	0	0	0	0	0	0	0	0	0	0	0	0	0	0	0	0	0	0
CTSB	409.411	197.595	64.0337	129.532	498.875	300.742	123.502	139.459	169.509	236.414	112.841	174.737	48.1575	558.719	268.729	151.874	111.866	166.303	193.775	77.0003	346.808	102.138	236.411	126.545	103.846	157.801	233.069	133.329	232.298	212.251	139.522	179.288	134.615	304.082	200.652	72.762	176.426
C8orf58	1.92776	1.08702	2.00983	2.11323	1.74437	1.93893	3.04054	2.28292	2.62541	2.50053	3.10556	1.7729	3.3714	2.23653	1.19582	1.14566	1.62658	3.00188	2.74491	1.47635	4.83771	6.27189	2.3585	1.69417	2.16445	2.68836	6.31094	1.93551	1.82476	1.69213	2.93981	2.23504	2.53218	1.94483	1.40461	0.87933	2.009
G3BP1P1	0.0180789	0.0742202	0.0303737	0.046426	0.200805	0.0615034	0.0516531	0.21791	0.0575007	0.0755788	0.0167466	0.128024	0.0200482	0.101077	0.0366891	0.0830588	0.0457269	0.0227555	0.0362493	0.377558	0.0279618	0.213898	0.168722	0.0196563	0.030209	0.0759356	0.0743486	0.0248907	0.0520381	0.110755	0.0203359	0	0.0202974	0.236088	0.370298	0.496754	0.0314634
ABI2	1.38986	1.9696	2.22495	0.952786	2.81489	3.31751	2.65763	3.86494	2.25677	2.79761	3.31844	4.5622	5.27488	2.36682	1.64881	1.41751	2.82052	1.72349	2.01206	2.57027	2.4085	2.87218	2.01439	1.16073	2.39481	0.995331	2.69616	1.75172	3.49917	2.5509	0.924866	1.01397	2.70246	2.60552	2.5328	9.3464	2.76008
OR1X5P	0	0	0	0	0	0	0.0269243	0	0	0	0	0	0	0	0	0	0	0	0	0	0	0	0.0219867	0	0.0472396	0	0	0	0	0	0	0	0	0	0	0.103574	0
AC106791.2	0	0.0663426	0.0542997	0.0829968	0	0.0879609	0.123122	0.111304	0	0	0	0	0	0	0.0437266	0	0.0326988	0	0.0432025	0.0749966	0	0.0364181	0.100543	0.10542	0	0	0	0	0	0	0	0	0	0.153476	0.794388	0.355223	0
C12orf65	2.12461	5.10201	3.9917	1.59284	3.09938	2.85959	3.04868	4.04506	4.59186	3.08483	5.03566	10.1624	4.24166	4.03589	3.79802	2.49086	3.56328	3.9799	3.87876	4.00771	3.91181	3.36003	2.62821	7.02298	3.49652	1.90156	5.43886	4.61591	2.8956	6.79182	3.57275	2.03255	5.86126	2.39952	4.85915	6.51037	4.63744
HMGB2	38.4806	26.2438	13.7333	21.272	53.9027	12.9329	25.4408	58.4341	13.808	23.3783	92.5669	62.3406	138.794	135.475	19.1981	16.7755	22.9674	36.5927	22.9307	22.2226	30.3357	24.1686	29.0415	44.5268	24.6393	42.425	23.657	16.0067	31.2861	22.6117	5.91131	15.234	33.9129	26.7501	28.6261	12.2626	11.1272
TDRD5	0.011877	2.80671	1.6512	0.388872	0.0219867	0.16162	0.0169669	1.18616	2.54354	4.18317	1.34771	0	0.59927	0.111462	0.0200859	0.381961	0.00901215	4.40259	0.444531	0.799236	0	4.73422	2.05059	0.209842	0.357227	0.0124716	3.55582	0.0940246	0.393147	0.386545	0.00667989	0.127219	0.0733397	0	1.50219	0.0652689	3.13151
B3GAT3P1	0.0470365	0.144826	0	0.120788	0.174147	0	0.029864	0	0.0332448	0.196636	0.0580935	0.0317224	0.208641	0.338112	0.0636369	0.0261936	0.158626	0.0789386	0.041916	0.109145	0.0727492	0.0883341	0.219485	0.0340937	0	0.13171	0.0515828	0	0.0180519	0.0720391	0.105817	0	0.0176028	0.148906	0.128456	0	0.109146
OR2A41P	0	0	0	0	0	0	0	0	0	0	0	0	0	0	0	0	0.243528	0	0.160878	0	0	0	0	0	0	0	0	0	0	0	0	0	0	0	0	0	0
LINC02109	0.0134629	0.00921163	0	0	0	0	0	0	0	0.0187605	0.0166276	0.181593	0	0.136202	0	0.00374859	0	0.3728	0	0.0624794	0	0.0353964	0	0.146375	0	0	0.125495	0	0	0	0.0100957	0	0	0	0	0.0164408	0.00780999
U3	0	0	0	0	0	0	0	0	0	0	0	0	0	0	0	0	0	0	0	0	0	0	0	0	0	0	0	0	0	0	0	0	0	0	0	0	0
HNRNPA1P19	0	0	0	0	0.042151	0	0.065055	0	0.0724198	0	0	0	0	0	0	0	0	0	0	0.158506	0	0	0.0531246	0	0.114141	0	0	0	0	0	0	0	0	0	0	0	0
CREB5	0.599706	0.758823	0.385559	0.344699	0.817601	2.83709	1.12166	0.298234	0.413154	0.61093	0.509386	1.1608	3.995	0.114127	0.432041	0.648335	0.214657	0.386957	1.08669	1.00475	3.63481	0.030494	0.508493	0.42135	0.857378	0.190964	0.07657	0.415814	0.608217	0.678088	0.3312	0.335366	0.40957	3.02514	0.696207	1.25321	0.374901
AL592146.1	0	0	0	0	0	0	0	0	0	0	0	0	0	0	0	0	0	0	0	0	0	0	0	0	0	0	0	0	0	0	0	0	0	0	0	0	0
AC244517.12	0	0.0195626	0.0320229	0.0978937	0	0.0259372	0	0	0	0.0398413	0.105935	0.154258	0.380462	0	0	0.0159216	0	0	0	0.176915	0.0884402	0	0.0592945	0.0207236	0	0	0	0.0524846	0	0	0	0	0	0	0	1.67592	0
XRCC6P5	0	0.00722562	0.011828	0.018079	0.00868851	0.0191603	0	0	0.0298555	0.0294315	0	0.0142442	0	0.016869	0.0380994	0	0.0142454	0.0708908	0.028232	0.0163363	0.0108887	0.0158657	0	0	0	0.0147852	0	0.00969283	0.00810576	0.0323474	0	0	0	0.0167157	0.01442	0	0.0122523
ZDHHC19	0.0155886	0.181324	0.0436496	0.0133437	0.0705406	0.0424252	0.237536	0.0536839	0.209338	0.032584	0.0481326	0.0210266	0.20744	0.244862	0.0562405	0.0260428	0.0473138	0.19621	0.0694579	0.0482297	0.0884038	0.597214	0.307127	0.0903933	0.0520956	0.0327379	0.170953	0.0786945	0.0418787	0.087541	0.128588	0.0685027	0.0116677	0.0493497	0.021286	0	0.0452157
FOXN3P2	0	0	0.112334	0	0	0.090986	0	0	0	0	0	0	0	0	0	0	0	0	0	0	0	0	0	0	0	0	0	0	0	0	0	0	0	0	0.273903	0	0
RPL32P29	0	0	0	0	0	0	0	0	0	0	0	0	0	0	0	0	0	0	0	0	0	0	0	0	0	0	0	0	0	0	0	0	0	0	0	0	0
TAF13P2	0	0.0453496	0	0	0	0.0601271	0	0	0	0	0	0	0	0	0.0597801	0	0	0	0	1.23036	0.0683401	0.0497883	0	0	0.29533	0	0	0	0	0	0	0	0	0.314734	0.814526	4.04698	0
HSPE1P28	0	0	0	0	0	0	0	0	0	0	0	0	0	0	0	0	0	0	0	1.1118	0	0	0	0	0	0	0	0	0.0689566	0	0	0	0	0.853212	0.858705	6.80199	0
HTR5A	0	0	0.00705589	0	0	0	0	0.0289264	0	0.0087786	0	0	0.00931452	0.00335436	0	0	0	0	0	0.00974533	0	0	0	0	0	0	0	0.0057822	0	0	0	0	0	0	0.00860213	0	0
ZDHHC11B	0.0496086	0.916474	1.96959	0.281606	0.15467	1.68055	3.58569	1.97817	8.18807	1.27162	0.0677198	0.0264135	0.0463263	0.154319	3.5148	0.0261719	6.49036	0.223475	1.32973	7.76714	7.15987	0.0294204	5.13333	0.388915	2.62642	1.09667	2.37085	6.04279	2.08327	0.103971	12.5114	0.757267	2.52978	1.23366	0.133697	3.14708	2.59462
PRPF40A	9.12137	16.0125	12.9845	10.6891	17.2493	11.204	7.88799	17.2555	9.68015	14.6589	15.4769	21.4794	15.8271	12.442	9.42887	9.96601	17.4483	13.5576	9.36013	16.267	13.9682	13.7437	12.8066	11.0094	13.0293	10.8652	12.4431	6.62666	11.4586	20.2719	9.31653	8.90995	8.02235	15.3956	27.6671	28.6883	10.4614
EPG5	2.31396	2.41379	3.0368	2.03847	4.39422	4.70809	3.35137	3.09651	3.39375	2.8781	3.48051	5.32307	1.93476	2.97226	3.96203	0.846025	4.64009	1.71914	2.88803	6.11562	3.76184	4.54517	3.42095	1.18961	2.43047	3.01978	3.57384	1.91735	3.43132	3.14767	2.68184	2.41827	2.047	6.26422	6.07205	8.16595	11.9011
CAPN3	0.0351708	0.358195	0.149996	0.159792	0.32721	0.548546	2.85484	0.801263	1.57754	0.203582	0.0501214	0.153267	0.0480024	5.19034	0.5527	0.0112995	0.186126	0.143022	0.712429	0.426892	0.372411	0.118891	0.656466	0.126485	1.74498	0.374996	0.115711	0.92003	0.383136	0.182316	1.27814	0.196166	0.167059	0.269791	0.432228	0.634347	0.612092
AL138689.1	0.510782	0.0194161	0.0317832	0.145741	1.21405	0.102972	1.54944	0	0.0401128	0.0395431	0.105142	0.0765518	0.0419572	0.0151097	0.0255945	0.695307	0.0574188	0.285739	0.151726	1.00965	0.234075	0.0426331	0	0	0.0632219	0	0.155598	0.546963	0.0871248	0.0579477	0.0851185	0.0623498	0.212394	0.31442	0.309986	0.83169	0.0329236
KRT18P67	0.00999773	0	0	0	0	0	0	0	0	0	0	0	0	0	0.0135262	0.00835128	0	0	0	0	0	0	0	0	0	0.0209964	0.0164461	0	0	0.0153121	0	0	0	0	0	0	0.0173995
ABHD17AP9	0	0	0	0	0	0	0	0	0	0	0	0	0	0	0	0	0	0	0	0	0	0	0	0	0	0	0	0	0	0	0	0	0	0	0	0	0
Y_RNA	0.368072	2.14068	2.26741	1.57533	2.42266	1.33564	1.86954	5.07026	2.08119	6.66781	0.454596	2.97883	1.08844	0.685951	2.82185	0.307457	3.4756	0.617714	1.14801	4.27044	4.36448	5.11515	3.43505	1.06717	6.97036	2.31899	5.24742	2.19594	2.96647	1.31536	0.552031	2.42619	16.5296	5.53483	31.4124	70.5699	3.20285
PANX2	1.48696	11.448	11.5396	2.47939	0.331827	0.604256	1.38121	1.62743	15.0475	3.93412	1.51701	0.263761	1.2288	1.29827	22.7576	23.1368	0.609999	9.7734	5.14607	0.860237	2.9047	0.99612	2.97186	13.9347	0.190603	9.84751	6.86228	5.49106	1.97938	7.96767	6.98367	11.0099	4.69271	1.83781	0.15854	3.16411	10.9114
TNNI1	0.386303	1.03601	0.197526	2.47141	0.29434	0.0388541	0.319914	1.68318	0.267098	0.319477	0.575646	0.394195	0.122927	0.123416	0.449924	0.702893	0.717088	2.14788	0.599443	0.491066	0.742949	0.138155	0.483304	0.31592	0.718464	0.363313	0.555338	0.839408	0.601409	0.203217	0.170033	0.326599	0.169712	0.486518	0.0860042	0.0184599	0.944141
RN7SL525P	0	0.0463214	0.0758257	0	0	0	0	0	0	0.0943386	0	0	0	0	0	0.0377001	0	0	0	0.104727	0.0698046	0	0.0702004	0.196283	0	0	0	0	0	0	0	0	0.152013	0.107159	0.0924422	0.165348	0
RN7SKP210	0	0	0	0	0	0	0	0	0	0	0	0	0	0	0	0	0	0	0	0	0	0	0	0	0	0	0	0	0	0	0	0	0	0	0	0	0
UBE2K	23.0263	20.4478	17.5638	18.0975	20.2821	13.9243	10.1788	26.6014	20.5576	19.344	28.2637	30.6478	23.6029	14.5347	16.0899	33.1694	18.733	16.916	14.1933	14.9386	21.211	25.0881	14.6643	24.2077	18.1409	14.8156	13.3605	13.4147	19.729	40.5209	9.90835	15.3814	24.9729	20.4226	31.2777	66.6789	16.0219
RBPMS2P1	0	0	0	0	0	0	0	0	0	0	0	0	0	0	0.0274432	0	0.0205221	0	0.0542285	0	0	0	0	0	0	0	0	0	0	0	0	0	0	0	0	0.0743137	0
USP17L22	0	0	0	0	0	0	0	0	0	0	0	0	0	0	0	0	0	0	0	0	0	0	0	0	0	0	0	0	0	0	0	0	0	0	0	0	0
CASP4LP	0.551609	0.70165	0.852797	0.527426	1.12615	2.2798	3.86735	1.32368	1.15095	0.643964	0.364194	0.338378	0.390444	0.43354	1.46479	0.426456	0.501673	0.494874	1.48253	0.605946	0.39027	0.138857	1.20027	1.33346	0.804049	0.819539	0.164102	1.12301	2.25325	0.566211	0.349842	0.502852	0.164707	0.543385	1.7969	0.945942	0.490207
AC106785.2	0	1.09148	0.0160964	0	0	0	0	3.95934	0	0	0	0.0581538	0.0424979	0	0	0	0	0.0723554	0.0128068	0.0222318	0	0.0755696	0	0	0	0	5.01178	0	0.0220619	0.0880418	4.35389	0	0	0	0.510219	0.105301	0
AC011944.2	0	0.0189897	0.0310852	0.0950271	0.0456687	0.151066	0	0.127437	0	0.0386747	0.0685555	0.0748705	0.0410357	0.0147779	0.125162	0.0154554	0.0187192	0.0465772	0.0494646	1.76028	0.0572336	0.0416968	0.0287791	0	0.309167	0	0.0913084	0.0254738	0.0639085	0.0283375	0	0.0609805	0.0415458	0.966474	1.47799	4.81276	0
AC006457.1	0	0	0	0	0	0	0	0	0	0	0	0	0	0	0	0	0	0	0	0	0	0	0	0	0	0	0	0	0	0	0	0	0	0	0	0	0
IER5	22.1512	12.2825	9.56113	8.35315	14.6425	7.69483	13.6847	14.4131	27.8062	12.974	19.4371	11.4349	18.7452	9.01117	12.4187	14.2814	24.4959	12.1841	12.169	14.6688	29.8126	10.1424	17.8491	11.0528	10.9917	23.5484	38.1756	17.2782	15.3524	4.29792	12.7417	8.61237	10.2886	17.8967	12.0643	6.11329	10.5974
HLA-E	423.707	486.869	152.729	167.877	447.52	465.521	753.94	221.007	493.007	282.954	81.8032	196.038	79.5224	377.241	379.211	142.994	154.244	275.157	687.775	338.834	213.277	74.2415	236.409	376.886	287.974	351.285	106.567	409.947	378.506	175.29	235.665	252.81	148.641	250.576	217.441	59.8521	192.414
AL033527.2	0	0.0433779	0.0887591	0.0542672	0.20864	0.0143782	0.201257	0	0.134425	0.0441719	0.097875	0.0213782	0.0234343	0.346007	0.0857715	0.105913	0.14966	0.0797966	0.18361	0.171627	0.228791	0.297648	0.509481	0.252738	0.28249	0.443804	0.347623	0.116379	0.182481	0.194192	0.166394	0	0.711767	0.225787	0.173136	0	0.257442
AP001619.3	0	0	0	0	0	0	0	0	0	0	0	0	0	0	0	0	0	0	0.17596	0.305455	0	0	0	0	0	0	0	0	0	0	0	0	0	0	0.539246	0.96453	0
ZNF394	2.98172	6.53865	5.83933	5.93483	6.60767	4.55299	7.01165	5.37633	7.42318	5.44876	8.14233	7.80544	4.438	3.64856	5.79009	16.0403	5.66125	4.0117	9.15213	11.2442	5.37565	4.50544	8.05312	6.48376	7.63915	4.95202	8.7659	7.77354	5.23462	4.07522	8.06249	6.95151	7.79221	6.21494	12.0373	8.50657	4.31074
AC107909.1	0.0212389	0.0435966	0.0713653	0.109082	0	0	0	0.146285	0.0450341	0.0887892	0.0393474	0.0429719	0	0	0.0287346	0	0.0429756	0	0	0.492835	0	0	0	0	0.283914	0.0892084	0.0349376	0.0292414	0.048907	0	0	0	0	0.151284	0.696035	2.64557	0
INHBE	0.11736	0.0516218	0.0774604	0.0430538	0.0413821	0.0456288	0.13572	0.0144344	0.00888734	0.0262834	1.33559	0.0508822	0.0557759	2.57103	0.0680482	0.168056	0.0127216	0.147719	0.0448217	0.00972593	0.0713095	0.00472287	0.0912722	0.273428	0	0.0616174	0.00689482	0.0230828	0.0965164	3.18403	0.0471469	0.0690707	0.061175	0.0796143	0.0600951	4.48386	0.0729451
CD164	47.2873	67.0969	25.0714	38.7281	50.3003	51.3835	30.237	60.2784	40.0078	65.9305	55.7781	52.024	70.0443	80.9657	38.6433	42.7774	35.7449	58.9608	44.6801	54.5427	41.1453	26.861	44.7528	50.3548	33.5656	36.553	41.0219	29.6333	64.6026	111.355	37.3671	27.4705	20.2051	45.1884	59.0922	80.6405	26.0754
MIR150	0	0.34741	0	0	0.417747	0	0.214914	0	0	0	0	0	0	0	0	0.0942502	0	0	0	0.261819	0	0	0	0.36803	0	0	0	0	0	0	0	0	0	0	0	0	0
FAM153A	0	0.0562722	0.0348542	0.0228319	0.0237742	1.52444	0.437489	0.0612379	0.238795	0.201332	0.00274527	0.00299816	0.105168	0.0355064	0.370892	0.00247561	0.00599683	0.0186517	0.037635	0.0550163	0.609644	0.00500919	0.0668419	0.00483341	0.128757	0.0217843	0.0706905	0.0183616	0.0460654	0.172484	0	0.0195355	0.00831842	0.00703673	0.0637383	0.043431	0.0128945
CD200R1	0.96437	0.979806	0.217477	0.282551	1.71734	2.26789	0.992401	1.04759	0.679318	0.615556	0.257798	0.353569	0.0645958	0.441985	1.37477	0.270321	0.291392	0.154784	1.21987	1.09635	0.280291	0.0802223	0.780204	0.56648	0.951712	0.47574	0.106468	0.400993	1.38233	0.455983	0.152886	0.415963	0.0653987	1.61356	4.56695	1.74282	0.512511
RNU6-706P	0	0	0	0	0	0	0	0	0	0	0.225112	0	0	0	0	0	0	0	0	0	0	0.136918	0	0	0	0	0	0	0	0	0	0	0	0	0	0	0
LINC01714	0.101707	0	0.256312	0	0.0627601	0	0.145294	0	1.61742	0.531485	0.047106	0.360117	0.281966	0.223393	0.206404	0.339832	1.44059	0.320043	0.815718	0	0.0393265	0.171905	0.593243	0.580554	0	0.0533994	0	0.210044	0.087826	0.311542	0.572024	0.335209	0.456753	0.301857	0.0520801	0	0.265508
RN7SKP102	0	0	0	0	0	0	0	0	0	0.0838565	0	0	0	0	0	0	0	0	0	1.11709	0	0	0	0	0	0	0	0	0	0	0	0	0	0.476264	0	0.881856	0
COA3	42.3627	27.9982	21.4963	21.7808	14.6059	16.418	21.3277	31.7228	53.1166	21.9619	36.4574	27.7234	34.7061	55.3293	43.4722	32.0415	24.1669	41.0977	22.2534	22.7327	33.3958	45.2447	13.4177	92.597	35.838	17.4813	38.5906	32.7424	32.5895	51.0045	55.8533	57.2087	21.7912	17.4845	22.5709	16.6931	41.56
AL121917.2	0.194417	0.36582	0.108878	0.0832097	0.0399894	0.264559	0.617188	1.45066	0.480942	0.270921	0.06003	0.524478	0.431191	0.155281	0.131516	0.324801	0.360609	0.16314	0.259879	0.902267	0.300697	0.584183	1.86481	0.211381	0.649726	0.06805	0	0.178448	0.671531	0.049627	0.437378	0.213588	0.145517	0.0769349	0.0663688	1.30582	0.169176
AC021242.3	0.0183546	0.028257	0.0308369	0.117835	0.0339779	0.0374648	0.174803	0.0316048	0.155674	0.0959143	1.66619	0.204249	0.0610619	0.285866	0.062081	0.00766595	0.0557091	0.0231026	0.220813	0.0425907	0.170329	0.0206819	0.142746	0.0997805	0.122679	0.0385469	0.241544	0.075811	0.0105663	0.210834	0.10323	0.0604933	0.144249	0.0217898	0.075189	0.268976	0.111801
SNORD115-13	0	0	0	0	0	0	0	0	0	0	0	0	0	0	0	0	0	0	0	0	0	0	0	0	0	0	0	0	0	0	0	0	0	0	0	0	0
ZNF135	0.990414	1.11552	0.211716	0.141578	0.204122	1.25932	1.16639	0.15596	0.693054	0.325143	0.0729564	0.151386	6.39765	0.913711	0.261065	0.0476978	0.557786	0.783162	1.79765	2.17026	0.353265	1.12709	3.66293	0.597289	0.618546	0.467274	0.615409	0.965085	0.224437	1.68575	0.119601	0.123301	0.833411	0.570359	0.471861	1.94769	1.00061
LINC01706	0	0	0	0	0	0	0	0	0	0	0	0	0	0	0	0	0	0	0	0	0	0	0	0	0	0	0	0	0	0	0	0	0	0	0	0	0
U1	0	0	0	0	0	0	0	0	0	0	0	0	0	0	0	0	0	0	0	0	0	0	0.134631	0.282324	0	0	0.427148	0	0	0	0	0	0	0	0	0	0
RMND5A	1.9186	10.1221	8.40323	10.5311	4.9121	10.198	7.22747	9.767	6.84454	8.15272	13.3712	10.0747	9.86149	9.09493	7.18662	5.29663	7.43175	15.3077	6.04036	13.9119	4.10784	10.0957	8.68116	7.44339	9.4408	8.34333	14.0969	5.6589	7.95922	13.0595	4.78005	5.75407	10.3219	12.9517	15.4299	16.875	4.97782
P2RY10	1.73121	2.32352	0.49457	1.34991	3.03614	0.982376	3.43099	4.07922	1.21864	1.99246	0.649243	1.21956	0.0466346	0.375069	5.10163	0.766965	0.694927	0.299949	3.74757	4.53761	0.433617	0.205339	3.85927	1.08973	2.92791	2.94393	0.0230592	0.627239	3.09073	1.82489	0.45727	2.26382	0.188857	3.92739	10.1927	4.41662	0.805066
XIRP2	0.0038791	0.000995317	0	0.00249035	0.00119683	0.00395895	0.0129301	0.00667942	0.00411255	0.00405415	0.00179662	0	0.00430165	0.00464736	0	0.00486042	0	0.00488255	0	0	0	0.0295039	0	0.00105439	0.0032409	0	0	0	0.00111656	0.0089116	0.00436338	0	0	0	0.0079453	0	0.00337548
IGKV1OR2-6	6.25014	0.374584	0.536528	1.40585	3.26556	1.11745	4.86621	1.09978	1.06407	8.58243	7.69121	3.69217	0	1.31176	6.41913	0.647842	1.06159	0	6.83004	7.51618	0.0705606	0	15.0437	1.19045	0	3.54499	0	1.06779	5.04254	1.11795	0.205268	5.41295	0.665858	2.05808	10.5591	0.334277	1.50854
TMEM185AP1	0	0.0237545	0	0	0	0.0944854	0.0440849	0.0797065	0.0981513	0	0.0428786	0	0	0.0184859	0.0626268	0	0	0	0	0	0.0715944	0	0	0	0	0	0	0.127463	0.0266481	0	0.0520688	0	0	0.0549535	0	0	0
AC007566.1	0.955447	1.01762	0.696601	0.277761	1.20139	2.23234	2.60962	1.48998	2.29347	1.31886	0.333976	0.656532	0.359838	0.446351	1.07314	0.271053	1.02136	0.408431	1.83139	2.76086	1.14316	0.507827	1.93477	0.392005	2.7713	1.24936	1.3048	1.56364	0.726454	0.469368	1.90612	1.24771	0.748862	1.92612	3.2124	5.08545	0.564726
RAB1C	0.0417067	0.0642078	0.035035	0.214203	0.18015	0.227015	0	0	0	0.130766	0.0386332	0.126576	0	0.249834	0.0564261	0.20903	0.084391	0.262477	0.139374	0	0.193518	0.0704924	0.0648717	0.0453458	0	0.394151	0.0686068	0.0574212	0.288116	0.35132	0	0.0687288	0.0234124	0	0	0	0.0725839
R3HDM4	29.6035	37.0721	46.1744	45.8078	24.7783	14.8469	27.766	16.41	20.2709	29.5503	32.1525	21.3228	27.961	15.9677	35.5414	37.6011	28.1561	39.7304	24.3642	14.7957	21.1845	38.1966	28.4771	35.0488	22.4086	53.2316	41.871	23.7003	31.4861	20.729	111.526	19.1839	47.4241	13.5564	6.27619	7.70319	20.6988
RPL23AP68	0	0	0	0	0	0	0	0	0	0	0	0.0574568	0	0	0	0.0237214	0	0	0	0	0	0	0	0	0	0	0	0	0	0.0434933	0	0	0	0	0	0.312117	0
AC023866.2	0	0	0	0	0	0	0	0	0	0	0	0	0	0	0	0	0	0	0	0.227315	0	0.0367945	0	0	0	0	0	0	0	0	0	0	0	0	0.0668832	0.119632	0
AC009052.1	0	0	0	0	0	0	0	0	0	0	0	0	0	0	0	0.0354229	0	0	0	0	0	0	0	0.0461066	0	0	0.0697579	0	0	0	0	0	0	0	0	0	0.0738018
RPS26P20	0.0726272	0.0745401	0.0610092	0.373009	0.0448157	0.148244	0	0	0.076998	0	0.2691	0	0.161077	0.0290037	0.245648	0.151667	0.0734784	0.182829	0	1.01116	0.112329	0.163672	0.0564831	0.236893	0.364071	0	0.298676	0.199984	0.0418099	0.0556164	0	0.239366	0.0815396	0.258661	0.59503	0.93127	0
AC073023.1	0	0	0	0	0	0	0	0	0	0	0	0	0	0	0	0	0	0	0	0	0	0	0	0	0	0	0	0	0	0	0	0	0	0	0.0334849	0	0
AC098798.1	0	0	0	0	0	0	0.0166347	0	0.0370357	0	0.226513	0.0176699	0.0193693	0.0139506	0	0	0	0.0659549	0	0.0810606	0.0405223	0.00984068	0	0	0	0	0	0	0.0301655	0	0	0	0	0.0207357	0.0715517	1.4078	0
Y_RNA	0.117011	0.120092	0	0.600959	0.144406	0	0	0.805921	0.744314	0	0	0.236743	0	0.0934563	0.316613	0	0	0	0	0.543031	0.904874	0	0.182001	0	1.95519	0.245736	0.577441	0	0.269441	0	0.526474	0.385645	0	0.277821	0.95866	20.5766	0
MIR4447	0	0	0	0	0	0	0	0	0	0	0	0	0	0	0	0	0	0	0	0	0	0	0	0	0	0	0	0	0	0	0	0	0	0	0	0	0
RPS3AP52	0	0	0	0	0	0	0	0	0	0	0	0	0	0	0	0	0	0	0	0	0	0	0	0	0	0	0	0	0	0	0	0	0	0	0	1.40295	0
PCOLCE-AS1	0.0794201	0.0575378	0.133431	0.0719817	0.0518902	0.483151	0.266954	0.0482659	0.188211	0.156243	0.0173099	0.151236	0.849629	0.264925	0.107449	0.0936578	0.132343	0.0117605	0.231057	0.0650433	0.267348	0.0947543	0.0653993	0.0457146	0.171739	0.0981128	0.222864	0.50813	0.0753042	0.0429305	1.08253	0.153973	0.330439	0.0887383	0.133964	0.393657	0.0813047
CARD10	6.26938	3.17365	3.6099	13.9005	5.36419	2.4827	7.39316	1.50148	3.79268	4.87449	7.39796	6.44183	1.78023	4.18946	2.91909	3.62326	30.0403	13.621	5.93258	3.74588	6.0932	0.660074	2.09359	1.98609	1.5243	3.98187	17.8712	9.23494	3.09686	3.77365	3.51597	3.92768	5.42212	5.35114	0.430481	0.483289	6.5722
LINC00320	0	0	0	0	0	0	0	0	0	0	0.0402782	0	0	0.0043412	0	0	0	0	0	0	0	0	0	0	0	0	0	0.00748328	0	0	0.0122278	0	0	0	0	0	0
RNA5SP331	0	0	0	0	0	0	0	0	0	0	0	0	0	0	0	0	0	0	0	0	0	0	0	0	0	0	0	0	0	0	0	0	0	0	0	0	0
MCF2L2	0.0755721	0.218184	0.0175481	0.0347111	0.168334	0.0267543	0.113517	0.0867517	0.039083	0.0333909	0.0648807	0.0770728	0.0599575	0.852394	0.0465499	0.179116	0.0590528	0.0479473	0.0599537	0.13259	0.114033	0.268617	0.120414	0.150972	0.0410659	0.0541939	0.0181924	0.0296068	0.0813512	0.123271	0.0152045	0.0283496	0.182798	0.17068	0.266792	0.488455	0.0288705
AL049766.2	0	0	0	0	0	0	0	0	0	0	0	0	0	0	0	0	0	0	0	0	0	0	0	0	0	0	0	0	0	0	0	0	0	0	0	0	0
ACBD7	0.59052	0.320353	0.0566921	0.281624	0.437268	0.0918363	0.144615	0.232415	0.48296	0.229234	1.37532	0.409639	1.19743	2.50648	0.741864	0.634207	0.776674	0.106182	0.868289	1.80092	0.104381	0.636879	0.0656079	0.128409	0.59204	0.124016	0.610592	0.150989	0.621622	4.72881	0.0379567	0.111214	0.672457	1.36203	0.79483	0.80356	0.220223
SPDEF	15.1791	41.5053	8.30834	20.0916	3.17784	1.32072	4.08718	1.31878	7.43381	8.04589	98.6496	2.15073	5.66698	4.19762	9.90632	29.6219	0.861701	22.1223	21.3226	29.3084	9.07824	12.3721	4.14894	93.1491	11.8268	31.864	79.5999	22.5164	13.9493	3.45833	27.0037	19.171	32.9865	5.28295	1.39291	3.36225	12.9154
RPL13P	0	0	0	0	0	0	0	0	0	0	0	0	0	0	0	0	0	0.0503358	0	0	0	0	0	0	0	0	0	0	0	0	0	0	0	0	0	0	0
ASPDH	0.0458698	0.164773	0.115596	0.333745	0.188698	0.176853	0.436848	0.184294	0.502514	0.0958795	0.169958	0.35576	0.0169555	0.0366362	0.506811	0.134106	0.340321	0	0.776651	0.337054	0.236483	0.1206	0.380518	0.0914323	0.0510976	0.256886	0.326972	0.410494	0.316875	0.0702523	0.257982	0.151178	0.635151	0.381184	0.0313174	0.840244	0.159658
AC005324.4	0.0221316	0.136287	0.0743649	0.227333	0.16388	0.150581	0.295083	0.22865	0.422343	0.0925212	0.0410012	0.268669	0.392678	0.106059	0.179654	0.0184869	0.0895639	0.278566	0.118334	0.154065	0.0684598	0.22444	0.447512	0.433128	0	0.046479	0.291249	0	0.0254813	0.101687	0.348524	0.364708	0.0496949	0.105095	0.0453307	0.891894	0.077033
AL031432.3	0.156336	0.374391	0.175103	0.401465	0.0321564	0.531846	0.645185	0	0.331488	0.108927	0.241358	0.158154	0.866827	1.3319	0.176259	0.413535	0.263613	0.327961	0.41795	0.241845	0.201498	0.440396	0.405281	0.198306	0.174153	0.109441	0.171446	0.179367	0.269997	0.119719	0.937883	0.515254	0.497308	0.618652	0.42695	0.763669	0.544155
CEP250-AS1	0.150621	0.355554	0.151832	0.116037	0.539071	0.348436	0.717233	0.155613	0.255498	0.125935	0.39066	0.213323	0.0334057	0.216542	0.509449	0.188725	0.243819	0.0758337	0.342273	0.90872	0.232959	0.0848597	0.726269	0.343904	0.654373	0.569382	0.222993	0.435484	0.589624	0.207617	0.271081	0.24821	0.219836	1.00135	1.23403	2.0969	0.235919
FAM227B	0.258201	0.33179	0.366785	0.221017	0.189119	0.599873	0.735705	0.549419	0.42285	0.482662	0.832243	0.462947	0.256064	0.192812	0.301045	0.455908	0.395026	1.765	0.659412	0.993693	0.850642	0.730896	0.398347	0.289859	0.919006	0.313007	0.611205	0.731205	0.490634	0.430815	0.269184	0.643425	0.377087	0.543273	0.649245	2.4533	0.58453
TMEM185B	17.6066	13.396	13.9881	10.4467	22.8339	11.241	6.66425	14.2547	10.5999	17.4529	19.984	7.5949	14.2176	25.8939	11.0638	17.5455	13.1512	17.0183	8.67992	10.513	16.6103	13.1837	16.5753	15.2034	7.70921	14.5837	15.8226	9.79745	15.9837	20.9258	12.0335	11.4727	15.3597	11.4893	16.4947	12.9268	13.4476
MIR222HG	0.313092	2.21677	1.5628	1.31671	4.45196	0.574241	3.267	0.953215	4.91648	0.616503	0.0840635	0.541662	0.241529	0.373288	0.761236	0.113709	1.62054	0.296991	0.782438	1.56884	2.8002	0.0306775	1.44686	0.305877	2.25946	1.43895	0.328426	0.624726	0.710513	0.187638	1.04123	2.16847	0.621516	1.70224	1.93315	3.67387	0.41064
STRA8	0	0.953483	0	0.0326805	0	0.0865879	0.14544	0.0876531	0	0	0.0235767	0	0.028225	0.0203289	0	0	0	0.384438	0.40827	0.0295304	0.0590492	0.0143398	0.138563	0.0415099	0.0425299	0	0	0.0175213	0	1.03302	1.20246	0	0.0285758	0.0302161	0	0	0.022148
C4B-AS1	0	0	0	0	0	0	0	0	0	0	0	0	0	0	0	0	0	0	0	0	0	0	0	0.00655837	0	0	0	0	0	0	0	0	0	0	0	0	0
AL133243.2	0.483345	0.688105	0.890636	0.600588	0.355982	0.731985	0.683057	0.724882	0.776915	1.36881	1.60314	1.15144	0.829929	0.660017	0.337512	0.38421	0.457461	0.235501	1.06292	3.0391	1.39868	0.737887	1.43086	0.330568	1.53714	0.85136	1.30806	0.375664	0.933488	0.955189	0.350766	0.668039	0.41137	1.46229	7.24938	25.7335	0.664808
CDCA4P3	0	0.508258	0	0	0.0226355	0	0	0	0	0.0383379	0	0	0	0.0878951	0	0	0	0	0	0	0	0	0	0	0	0	0.0301711	0	0	0.0561815	0	0	0	0	0	0.940731	0
AC009987.1	0	0	0	0	0	0.0213354	0	0	0	0.0327727	0	0	0	0	0.0636369	0	0	0	0	0.0727635	0	0	0	0	0	0	0	0	0	0	0	0	0	0.11168	0	0	0
LINC02024	0	0	0	0	0	0.0177465	0.0496808	0	0	0	0	0	0	0	0.0176441	0	0	0	0.0174326	0.0907854	0	0	0	0	0	0	0	0.0179552	0	0	0	0	0	0.061929	0.0801356	0.573343	0
RNU7-196P	0	0	0	0	0	0	0	0	0	0	0	0	0	0	0	0	0	0	0	0	0	0	0	0	0	0	0.335288	0	0	0	0	0	0	0	1.25244	8.21406	0
Metazoa_SRP	0	0	0	0	0	0	0	0.321179	0	0	0	0.0943479	0	0.0744892	0.189267	0	0.047178	0.234777	0.0623327	0.216411	0.0721228	0.157632	0.0725318	0	0	0	0.153416	0	0.0536894	0.0714189	0	0	0	0.221436	0.382049	3.41678	0
DEFB108B	0	0	0.0318787	0	0	0	0	0	0	0	0	0	0	0.0151551	0	0	0	0	0	0.308207	0	0	0	0	0.0634117	0	0	0	0	0	0	0	0.0213031	0.180208	0.0777292	0.278063	0
ARFRP1	6.47514	8.56049	7.62452	6.47589	5.86047	3.53081	8.925	2.36229	5.40333	2.75335	5.46999	3.89542	7.91543	7.06675	4.25242	4.96314	9.43597	2.561	9.66532	6.15155	8.94106	5.22755	8.34489	5.54311	1.15174	6.16947	6.03712	6.05428	5.65053	5.04481	9.10627	4.4178	7.53947	6.95531	1.98193	6.68936	5.83921
CCDC194	0.029526	0.848503	0.0744084	0	0.127536	0.160714	0.281196	0.203363	1.90948	0.0925752	0.0273501	0.537651	0.130969	0.790012	0.199733	0.0493272	0.0298721	0	0.217072	0.445336	0.205499	0.0665395	0.0688883	0.272869	0.197347	0.217029	0.291419	0.304883	0.730892	0.113052	0.232485	0	0	0.105156	1.11881	0.270429	0.0256927
LINC02280	0.0364278	0.0237919	0.0834559	0.0850413	0.0326958	0.0721021	0.025231	0	0.0702183	0	0.0184054	0.0134006	0	0.129605	0.0134411	0.0165975	0.00670086	0.0583558	0.0177067	0.038422	0.0460974	0.00373152	0.10817	0.0216034	0	0.0069548	0.326853	0.00911878	0.02669	0.0152158	0.0074501	0.0436579	0.026026	0.0157257	0	0.0849271	0.00576335
OR8B9P	0	0	0	0	0	0	0	0	0	0	0	0	0	0	0	0	0	0	0	0	0	0	0	0	0	0.0286914	0	0	0	0	0	0	0	0	0	0	0
AC009237.3	0.566107	1.07084	0.558715	0.756208	0.930489	0.483626	0.42551	1.5037	0.441385	1.32127	0.893576	2.5784	0.88958	0.963099	0.917021	0.286272	6.41317	0.3387	0.651526	2.24434	0.903056	0.532049	1.4136	0.471977	3.51228	0.19726	1.68291	1.12892	1.30358	0.167184	1.35923	0.225902	0.595675	2.30851	5.52722	1.17185	1.04707
SPTLC1P4	0	0	0	0	0.0599841	0	0.0925783	0	0	0.101595	0	0	0	0	0.0657581	0	0	0.122355	0	0.112783	0.0751742	0.164302	0	0	0	0	0	0.0669178	0.111922	0	0	0	0.0545688	0	0.0995531	0	0.169176
AC006427.1	0	0	0	0	0	0	0	0	0.0752677	0	0	0	0.0393643	0	0.0240128	0.0148259	0	0	0	0.32948	0	0	0	0	0	0	0	0.0244363	0	0	0	0	0	0.421413	0.254476	1.17044	0.030889
TVP23B	3.89332	2.96482	5.43275	6.07848	2.61794	3.17408	3.31778	5.70909	4.24648	4.52864	4.22545	8.93712	1.24789	1.79069	2.44411	8.6022	2.79173	8.41706	4.07464	4.22197	5.45481	4.06877	4.67093	4.97604	6.0589	3.0922	8.78041	2.19338	2.15195	5.04168	2.80804	5.9327	4.46064	2.28797	6.32303	7.92948	5.41757
C9orf16	26.2627	13.8596	19.0084	33.5452	14.2352	12.1368	28.1255	4.42529	19.2662	17.4033	19.0872	22.1838	19.5787	23.6603	31.2213	30.4041	14.893	29.0368	19.362	12.774	19.9216	15.4047	28.0531	44.1293	6.04769	38.3881	17.711	25.6164	25.344	16.9672	41.2759	26.0122	36.9807	17.5659	2.13362	3.34277	22.681
KCNJ10	0.126538	0.749823	0.0802236	0.110359	1.73549	1.09163	0.39564	0.633104	0.182247	0.244535	0.0575009	0.0483059	0.0953133	0.200226	0.281022	0.0458697	0.111113	0.0360615	0.494669	0.166203	0.0849313	0.0538049	0.768716	0.495805	0.271282	0.441239	0.0392743	0.157781	1.04183	0.760578	0.107423	0.0629506	0.139386	0.147387	1.75069	1.5657	0.112188
CCL4	12.6931	6.00628	4.62865	2.55526	23.1559	8.66588	25.172	2.80565	20.1229	3.67883	1.86648	5.07088	0.193102	3.18395	6.25155	6.38972	3.5927	1.39335	5.50325	1.51525	1.65442	1.05815	12.5366	19.5548	3.22145	6.41284	0.613815	2.1577	6.0863	4.93388	1.91676	3.81242	2.14354	2.86461	18.6613	4.80746	4.52414
AC010099.2	0	0	0	0	0	0	0	0	0	0	0	0	0	0	0	0	0	0	0	0	0	0	0	0	0	0	0	0	0	0	0	0	0	0	0	0	0
Z68694.1	0	0	0	0	0	0	0	0	0	0	0	0	0	0	0	0	0	0	0	0	0	0	0	0	0	0	0	0	0	0	0	0	0	0	0	0	0
AC139700.1	0	0.00842206	0	0.0210726	0.0101272	0.0111665	0	0.0282596	0	0	0	0	0	0.00655408	0	0	0	0	0	0.0380827	0.0126917	0.0184928	0.0382911	0	0.0274235	0	0	0.0112978	0.0188959	0	0.0184608	0	0	0.0194835	0	0.0601265	0
AC022017.1	0	0	0	0	0	0	0	0	0	0	0	0	0	0	0	0	0	0	0	0	0	0	0	0	0	0	0	0	0	0	0	0	0	0	0	0	0
LINC02265	0.0132049	0.121975	0.0887406	0.0678198	0.0325933	0.0539071	0.0754556	0.136426	0.0559986	0.110407	0.5382	0.0267171	0.0292867	0.052734	0.250114	0.176485	0.0133597	0.0664833	0.423628	0.612825	0.0612705	0.223189	0.0410786	0.143571	0.220649	0.055464	0	0.254525	0.197647	0.121345	0	0.217605	0.0889523	0.0940584	0.135234	1.35457	0.0689434
ZFP90	4.48199	5.20278	1.30747	2.09098	3.34372	4.63064	4.76603	7.488	3.43775	3.62615	3.81462	4.32274	4.58666	4.61716	3.97755	1.87345	4.75323	1.98175	3.68184	7.7249	3.95921	3.27416	6.24849	2.39149	3.88307	3.46167	2.40624	2.47276	3.72509	4.05852	2.62209	2.28583	2.40274	4.51246	5.21735	10.685	3.40789
MIR548XHG	0	0.00892021	0	0	0	0	0	0	0	0	0.0644063	0.087924	0.0192761	1.66602	0	0	0	0.284429	0	0	0.0134424	0.137106	0.0135186	0	0	0.0365055	0	0	0.0100068	0.0931786	0.0195527	0	0	0.0206359	0.0534054	0	0
TLK2P2	0.00564158	0.0115803	0	0.0144874	0.0139249	0.0383847	0.0214914	0.0971423	0.0478488	0.0707539	0.0209033	0.0114144	0.0125122	0.00450593	0.0457958	0	0.057077	0.0142019	0.0377057	1.61018	0.0349023	0.0444983	0.0263252	0.00613383	0.150829	0.035544	0.0464015	0.0388362	0.0194864	0.00864041	0.0253836	0.0185936	0.0126678	0.509007	0.427545	0.950751	0.0294548
AL122034.1	0	0	0	0	0	0.103801	0	0	0	0	0.047106	0	0	0.0609252	0.0344006	0	0	0.256034	0	0	0	0.0286508	0	0	0	0	0	0.0700146	0	0.0389427	0	0	0.0285471	0	0	0	0
TBL1XR1-AS1	0	0.0151696	0	0.0759106	0.0547224	0	0.253372	0.101801	0.0940187	0.061789	0.0547642	0.0897133	0.0327806	0	0.0599899	0.0123462	0.104675	0	0	1.81773	0.0685799	0.0333087	0.0919584	0	0.0493944	0	0.121566	0.0610478	0.0170174	0.0679106	0.033251	0.0487131	0.016594	0.947514	2.87598	17.4901	0
MIR5701-1	0	0	0	0	0	0	0	0	0	0	0	0	0	0	0	0	0	0	0	0	0	0	0	0	0	0	0	0	0	0	0	0	0	0	0	0	0
SSR1P2	0	0	0	0	0	0	0	0	0	0	0	0	0	0	0	0	0	0	0	0	0	0	0	0	0	0	0	0	0	0	0	0	0	0	0	0.176483	0
GNRHR2P1	0	0.0205546	0.0336469	0	0.0494323	0	0.0381464	0	0.0424648	0.125585	0.0371025	0.405203	0.0444174	0.0159957	0	0.016729	0.0405238	0.0504156	0.0535409	0	0.0309751	0.090266	0.0934522	0	0.401574	0	0.0329443	0.248158	0.0230584	0	0	0.264023	0	0.0475509	0.0410203	0	0
APOF	0	0.045376	0	0.0189223	0.0090938	0	0	0	0.0156241	0.0154022	0.928277	0.0149086	0	0.0529677	0	0	0.00745495	0	0.0196993	0.0341967	0	0.00830289	0.0114613	0.0801153	0.0246252	0	0.0484848	0.0811598	0.0254516	2.13295	0	0	0.0248185	0	0.0150926	0.0539912	0.0512955
CASR	0.0140465	0.0624712	0.0943958	0.102201	0.00866759	0.0159284	0.0222956	0	0.0496393	0.0244672	0.0130113	0	0.0986514	0.00373964	0.272388	0.00195554	0	0.01768	0.109527	0.0651879	0.0108625	0.00263791	0	0	0.101708	0.0147496	0	2.2401	0.0296495	0.692001	0.0421335	0.0462945	0.0262836	0.0667016	0.0191803	0.0171535	0.105931
SNORD115-9	0	0	0	0	0	0	0	0	0	0	0	0	0	0	0	0	0	0	0	0	0	0	0	0	0	0	0	0	0	0	0	0	0	0	0	0	0
CXCL14	5.06125	5.50978	8.23447	7.57482	7.15436	86.4432	13.4672	232.737	54.4861	6.3128	0.865344	1.89011	0.269631	0.853457	1337.63	6.93758	0.725037	11.6779	26.1294	125.995	12.984	1.21847	1.39335	0.793081	32.2462	10.1724	61.0058	174.18	693.059	0.901577	114.668	10.5442	2.11202	62.759	3.47302	0.890786	65.2773
AC023827.1	0	0	0	0	0	0	0	0	0	0	0	0	0	0	0	0	0	0	0	0	0	0	0	0	0	0	0	0	0	0	0	0	0	0	0	0	0
NDUFS8	20.477	17.4864	19.1658	13.9263	22.7956	10.2273	14.422	4.29136	25.6105	9.93986	24.9387	10.735	13.676	28.537	17.1198	17.5669	17.3956	16.3457	19.1405	10.6584	13.7677	45.2779	26.9049	36.9331	3.0626	21.1882	20.8338	19.9952	13.9161	15.6445	33.942	20.2861	19.5362	10.362	2.52371	4.98493	18.7837
RNU6-885P	0	0	0	0	0	0	0	0	0	0	0	0	0	0	0	0	0	0	0	0	0	0	0	0	0	0	0	0	0	0	0	0	0	0	0	0	0
BRD7P1	0	0	0	0	0	0	0	0	0	0	0	0	0	0	0	0	0	0	0	0	0	0	0	0	0	0	0	0	0	0	0	0	0	0	0.0135164	0	0
RPS2P6	0	0	0.023722	0.0725179	0	0	0.0268942	0	0.0898167	0	0	0.0285679	0.0313155	0.0225548	0.0764117	0.0235889	0.0714259	0.0355444	0.0188739	0	0	0	0.0219621	0.0307034	0	0	0.0232267	0.0388796	0.0650272	0.0216252	0	0	0	0	0	0	0
AC002398.1	0.443927	1.12386	1.88943	1.67199	1.0592	1.57063	2.14209	3.87295	1.1923	1.17537	2.08348	1.91612	2.75679	1.74919	1.52152	0.420263	1.31745	3.12907	1.97801	0.686737	0.823923	1.43395	3.03818	2.09154	1.58247	1.18091	1.60656	1.42612	2.21485	1.45046	1.9974	1.85326	6.5457	0.351342	0.606178	0.542124	1.95722
AC084880.2	0	0	0	0	0	0	0	0	0	0	0	0	0	0	0	0	0	0	0	0	0	0	0	0	0	0	0	0	0	0	0	0	0	0	0	0	0
SAGE1	0	0.00878427	0	0.0109894	0	0	0	0	0.145183	0	0.0079281	0.0259752	0.522014	0.00683595	0.0173692	0	0	0.0323186	0.0228814	0.0297904	0.00661879	0.00964407	0	0.00465282	0	0	0	0	0.00985428	0	0.0192547	0	0	0.0406429	0.0175305	0.0940686	0.022343
AC138230.1	0.0380637	0.390662	0.191848	0.244366	0.187902	0.647453	1.34127	0.983127	0.36319	0.278469	0.24681	0.462078	0.12663	0.516825	0.463476	0.190771	0.211804	0.19164	0.40704	0.662433	0.559278	0.12867	0.976885	0.248309	0.69963	0.47963	0.970518	0.707474	0.328686	0.553819	1.15602	0.125451	0.512815	0.135563	0.272872	0.488075	0.662438
SNRPGP7	0	0	0	0	0	0	0	0	0	0	0	0	0	0	0	0	0	0	0	0	0	0	0	0	0	0	0	0	0	0	0	0	0	0	0	0	0
MTCYBP2	0	0	0	0	0	0	0	0	0	0	0	0	0	0	0	0	0	0	0	0	0	0	0	0	0	0	0	0	0	0	0	0	0	0	0	0	0
TTL	2.37689	2.98033	1.93121	1.43157	5.32552	4.01379	2.71732	2.96273	1.43753	1.67569	6.29044	4.80584	5.01507	5.21923	1.67472	1.82509	2.32998	1.58333	1.61599	2.52938	2.61896	1.49527	2.72502	1.79389	1.24828	1.59588	1.15488	0.731026	2.92625	5.64568	1.83423	1.63083	2.73621	3.44256	4.29093	5.87399	1.26097
AL441992.1	1.76548	2.00272	1.83431	2.26685	1.69146	3.28754	3.53976	4.07998	2.70909	1.60237	2.75432	2.53803	1.44259	15.4553	4.24285	13.7966	2.20921	3.8011	2.32888	2.53348	1.25751	2.82695	4.69723	12.4769	3.26057	3.75651	0.917112	1.69509	3.98516	2.98857	2.82205	3.59841	4.12075	3.19902	3.23548	3.99996	3.47682
AC015936.1	0.0122929	0	0	0	0.0151711	0	0	0	0	0	0	0	0	0.00981837	0	0	0	0	0	0.028525	0	0.0138516	0	0	0	0	0	0	0	0	0	0	0	0	0	0.135109	0
HASPIN	0.781632	1.04335	0.21254	0.440889	2.27498	0.307407	0.654039	1.35367	0.268241	0.509975	2.36879	1.71857	3.05626	2.43942	0.45845	0.826517	0.466248	1.9904	0.616017	0.629039	0.426265	1.23202	1.57418	1.26247	0.981442	1.61306	0.750652	0.311023	0.665849	1.51542	0.132136	0.208472	1.88191	0.911832	1.5732	5.29681	0.267343
PART1	0.00129585	0.00664991	0.0261253	0.00665541	0.00159925	0.0052901	0.0049365	0	0	0.00812596	0.785031	0.00262185	0.35063	0.0186299	0.00350638	0.00108245	0.00262208	0.0163106	0.0138574	0.144333	0.0120254	0.00146016	0.0020156	0.0493122	0	0	0.00213165	0.00356822	0.00745993	0.0456474	0	3.20743	0.00290974	0.0307677	0.013271	0.189899	0.290924
RN7SKP245	0	0	0	0	0	0.0537386	0	0	0	0	0	0	0	0	0	0	0	0	0	0.183273	0	0	0	0	0	0	0	0	0	0	0	0	0	0.0937644	0.0808869	0.868077	0
AL096800.1	0	0	0	0	0	0	0	0	0	0	0	0	0	0	0	0	0	0	0	0.0328373	0	0.0159456	0	0	0	0	0	0	0	0.0433472	0	0	0	0	0	0.0518448	0
RBM12B-AS1	0.212877	1.13214	0.4877	0.298179	1.05087	0.526688	1.17956	0.466521	1.14896	1.09219	1.39825	1.48789	1.20179	0.633728	0.445101	0.193985	0.78317	0.633322	0.569108	5.1193	2.09521	1.0685	1.41476	0.126246	1.42283	1.17863	2.57859	0.532883	0.423349	0.94846	0.391832	0.510256	0.695272	2.02175	4.2413	9.71324	1.27983
IDI2-AS1	0.069326	0.0609874	0.183027	0.0508648	0.0977798	0.121291	0.320686	0.0341064	0.482988	0.082805	0.0183477	0	0.0878602	0.0711909	0	0.033091	0.0701385	0.0498625	0.0132384	0.183848	0.137859	0.256667	0.169449	0.129214	0.099292	0.374382	0.11404	0.095447	0.0456108	0.151681	0.0668407	0.130563	0.34469	0.0705438	0.202851	0.181416	0.0861792
AC061975.6	0	0.350766	0.0136711	0	0	0	0.170492	0	0.0172539	0	6.63306	0.724407	0.0180473	0	0	0.00679718	0.633911	0.675985	0.0543856	0	0.025171	1.81546	1.92384	0.132709	0	0.41014	3.85506	0.0896259	0.0281066	0.947162	0	0.0268188	0.0182716	0.0193204	0	1.7887	0.113293
Y_RNA	0	0	0	0	0	0	0	0	0	0	0	0	0	0	0	0	0	0	0	0	0	0	0	0	0	0	0	0	0	0	0	0	0	0	0	0	0
AC007992.1	0	0	0	0	0	0	0	0	0	0	0	0	0	0	0	0	0	0	0	0	0.046815	0	0	0	0	0	0	0	0	0	0	0	0	0	0	0	0
AL021393.1	0	0	0	0	0	0	0	0	0	0	0	0	0	0	0	0	0	0	0	0	0	0	0	0	0	0	0	0	0	0	0	0	0	0	0	0	0
TNRC6B	0.666044	1.91651	1.39503	1.99598	1.6775	3.90654	2.45783	3.43623	1.52213	3.2467	1.66942	2.15946	2.27605	1.79729	2.4665	0.912131	1.03635	2.51501	2.57462	9.32146	1.52077	3.7304	2.28525	0.912413	2.52785	1.5275	1.74532	2.57787	1.64866	3.03703	2.08268	2.06811	1.25221	8.83424	5.82703	13.3929	2.30619
AC007551.1	0	0	0	0	0	0	0.0927567	0	0.0516287	0.101791	0	0	0	0	0	0	0.0246344	0.122591	0.0325475	0.169501	0	0	0	0.0529471	0	0	0.0801074	0	0	0	0.0547776	0.0802498	0.0820109	0.0578124	0	0	0
SCML1	1.22762	3.44482	0.741566	0.974084	2.79744	2.67158	3.1221	0.957957	1.31125	1.75874	0.489784	2.20472	1.1472	21.6922	1.11969	0.226598	0.50006	0.821783	2.59667	2.35784	1.45781	1.56202	0.893947	0.517398	2.30483	0.729028	1.41056	2.26622	1.52195	1.23232	1.45846	0.75768	0.841414	1.68663	2.58038	6.42622	2.15648
AL121790.1	0	0.808427	0.0287685	0.0439726	0	0.0699039	0	0	0.072616	0.0357924	0.0634463	0	0.15191	0.177795	0.0231668	0.0143035	0.0866209	0.129318	0.0686673	0.39734	0.0794524	0.752492	0.18644	0.0186176	0.11445	0.647305	1.21122	0.0707261	0.0394305	0.41961	0.269657	0.112872	0.269147	0.0406567	0.561167	4.26589	0
VWA8P1	0	0	0	0	0	0	0	0	0	0	0	0	0	0	0	0	0	0	0	0	0	0	0	0	0	0	0	0	0	0	0	0	0	0	0	0	0
PLD4	0.489013	2.2472	0.432407	0.55235	0.791819	0.277683	1.98544	0.303891	1.86717	0.657104	0.126016	0.379396	0.0448504	0.157111	2.81553	0.308665	0.32921	0.124954	1.38843	1.36082	0.551612	0.0766454	0.523286	0.249851	0.301044	1.1544	0.127013	2.76141	1.6531	0.295639	3.37896	0.92097	0.433439	1.47535	0.0753093	1.60297	1.27018
NXPE2P1	0	0	0	0	0	0	0	0	0	0	0	0	0	0	0	0	0	0	0	0	0	0	0	0	0	0	0	0	0	0	0	0	0	0	0.142611	0.0637706	0
AC117522.2	0	0	0	0	0	0	0	0	0	0	0.0356342	0.0389167	0	0	0	0	0	0	0	0	0	0.0216735	0	0	0	0	0	0	0.0221459	0	0	0	0	0	0.157588	0.281872	0
AC023824.3	0	0.030832	0	0.0257146	0	0	0	0	0	0	0	0	0	0	0	0	0	0.151247	0	0	0	0.146682	0	0	0	0	0	0	0	0.199373	0	0	0	0	0	0	0
RPL3P7	0.166827	0.181922	0.332832	0.669385	0.218754	0.879681	1.37034	0.251352	0.420059	0.217944	0.193166	0.0210959	0.277499	0.891074	0.225704	0.374512	0.822813	0.656193	0.445998	0.362917	0.161265	0.328965	0.227051	0.19272	0.662056	0.153281	0.291579	1.4786	0.612246	0.670701	0.234568	0.446737	0.0585309	0.222807	0.0640688	0.152797	0.18146
AC103739.2	0	0.112503	0.0526176	0.0402128	0.0579772	0.106545	0.119308	0.107856	0.0996108	0.0654642	0.0290108	0.190099	0.0347304	0.150086	0.063558	0.0523223	0.126743	0.157682	0.0837282	0.472377	0.0968787	0.194094	0.121785	0.0510772	0.156997	0.131546	0.206076	0.172477	0.0360591	0.0719499	0.105686	0.0516105	0.017581	0.669248	1.02637	5.16328	0.0272527
SDAD1P2	0	0.00639545	0.010469	0.0160019	0	0.0169589	0.011869	0	0.039638	0.013025	0.0115442	0	0.0138202	0.0149309	0	0.00520514	0	0.219611	0	0.0289188	0	0.00702143	0	0	0	0	0	0	0	0.0190873	0	0	0	0	0	0	0
MYEF2	0.292863	0.317173	1.83681	0.802816	0.905796	0.712694	1.02838	2.13778	1.47625	1.36327	2.5314	1.63585	0.878658	2.17622	0.698858	0.012757	0.0972504	0.468127	1.25127	1.77397	2.66356	3.08031	2.62277	0.101581	1.68424	0.373557	3.13584	0.993183	1.2505	3.54702	1.25909	1.20801	1.45944	1.16034	3.66536	5.88797	2.74853
GLRX5P2	0	1.19954	0.245447	0.562747	0.360598	1.09341	1.39135	3.77339	0.464659	1.52687	0.405983	1.33014	0.324016	0.291713	0.790618	0	1.40416	0.367772	0.292928	2.37301	1.5817	0.411545	0.681715	0	1.70882	0.306815	1.44193	0.40228	0.756928	0.111876	0.821664	0.962998	1.64022	0.173437	2.84273	31.311	0.127127
AC024255.1	0	0	0	0	0	0	0	0	0	0	0	0	0	0	0	0	0	0	0	0	0	0	0	0	0	0	0	0	0	0	0	0	0	0	0	0	0
AL356752.1	0	0	0.859272	0.0547247	0	0.0579978	0.324726	0.733891	0.316302	0.31181	0	0.0862337	0.0945275	0.0510621	0.0864947	0.017801	0.280284	0	0.0854578	0.890095	0.06592	0	0.0662938	0.0231699	0.569743	0.0447546	0.280443	0.4401	0.073608	0.0326383	0.143826	0	0	0.202392	1.26582	4.91861	0.0370876
AC005324.5	0	0	0	0	0	0	0	0	0	0	0	0	0	0	0	0	0	0	0	0	0	0	0	0	0	0	0	0	0	0	0	0	0	0.0489472	0	0	0
RNU7-141P	0	0.209193	0	0	0	0	0	0	0	0	0	0	0.90411	0	0	0	0.412427	0	0	0	0.315246	0.229669	0	0	0	0	0	0	0	0	0	0	0	0.483946	0.417481	2.2402	0
MRPL49P1	0	0	0	0	0	0	0	0	0	0	0	0	0	0	0	0	0	0	0	0	0	0	0	0	0	0	0	0	0	0	0	0	0	0	0	0	0
TTC39C-AS1	0.0928064	0.444504	0.0779603	0.436927	0.209981	0.0841927	0.324081	0.159803	0.327972	0.258652	0.458491	0.156477	0.137221	0.852431	0.460387	0.193807	0.0625961	0.428317	0.74433	1.11265	0.191386	0.296292	0.481178	1.71537	0.155075	0.259873	0.0763324	0.0212958	0.427413	0.0710692	0.27838	0.254894	0.138927	0.220352	0.285134	2.49337	0.269191
TMEM150A	9.48398	12.6179	15.8445	4.13251	7.3594	7.26426	9.958	6.99073	27.7133	10.4157	10.4649	21.081	4.03109	6.44613	10.245	10.2114	51.5501	5.97379	13.3598	7.98961	17.7891	15.7904	22.2481	5.43108	4.7501	13.3126	29.4954	16.1952	10.4116	8.48871	42.1941	15.1576	18.5305	4.07303	5.73058	4.74347	27.8501
LINC02527	0	2.00847	0	0	0	0	0.0315884	0	0	0	0	0	0	0.0132458	0	0	0.0167785	0.751471	0	0.076965	0.512999	0	0	0	0	0	3.08272	0	0	2.51456	0	0	0	0	0	0	0
GSTA5	0.049606	0.152738	0	0.0318467	0	0.0506271	0	0.0854166	0.210366	0.155534	0	0	0	0	0.20134	0	0.0125469	0	0.265235	0.345323	0.0575425	0	0.0385792	0	0	0.130223	0	0.11952	0.0856713	0	0.223196	0	0.16708	0	0.355617	0	0.474823
AC092447.1	0	0	0	0	0	0	0	0	0	0	0	0	0	0	0	0.0219005	0.0397881	0.0660005	0.017523	0	0	0	0	0	0	0	0	0	0	0.0602319	0	0	0	0	0	0	0
CASP5	0.515963	1.31166	0.0400085	0.163074	0.950251	0.259241	0.377989	0.273365	0.488106	0.199107	0.0441175	0.401512	0	0.23458	0.375879	0.29838	0.192742	1.47871	0.190992	0.0552582	0.270098	0.0894439	0.222243	0.932096	0.212222	0.216717	0.0130577	0.120217	0.310738	0.547081	0.0892889	0.156971	0.053472	0.565414	2.60139	0.465301	0.110517
UGT1A10	0	0.558732	0	0.256983	0	0.0108941	0.0152489	0	0	0	0	0	0	1.60495	0	0.00668737	0	0.0100767	0	0.0185769	0	0.0135313	0.0124524	0.0304651	0	0	0.144863	0	0.00460876	0	0	0	0	0	0	0	0
AC243547.2	0	0	0	0	0	0	0	0	0	0	0	0	0	0	0	0	0	0	0	0	0	0	0	0	0	0	0	0	0	0	0	0	0	0	0	0	0
RN7SKP271	0	0.364781	0	0	0.0487371	0.214954	0.22566	0	0.167471	0.165092	0.219485	0.239703	0.175171	0	0.160285	0.0329876	0.0799078	0	0	3.024	0.061079	0.26699	0.307127	0	0	0.082936	0.454735	0.163112	0.0454683	0.120966	0.177685	0	0.0443372	1.96905	1.8604	9.98288	0.0687279
RNU6-661P	0	0	0	0	0	0	0	0.406727	0	0.246867	0	0	0	0	0	0	0	0	0.157871	0.548106	0	0	0	0	0	0	0	0	0	0	0	0	0	0	0.241905	2.16343	0
RPL35AP18	0	0	0	0	0	0	0	0	0	0	0	0	0	0	0	0	0	0	0	0	0	0	0	0	0	0	0	0	0	0	0	0	0	0	0	0	0
KYNUP2	0	0	0	0	0	0	0	0	0	0	0	0	0	0.00759464	0	0	0	0	0	0	0	0	0	0	0	0	0	0.026183	0	0	0	0	0	0	0	0	0
MED27	11.2697	5.82326	6.39858	5.08262	6.93561	4.84795	6.15753	7.20854	4.13312	6.494	11.867	9.87783	12.8498	19.0656	7.61945	9.00293	5.30949	6.89995	5.36348	5.60866	4.34133	11.1037	6.02651	12.9377	5.29155	10.8954	3.62086	7.90246	7.69961	9.33279	5.10033	5.96972	11.8513	6.66453	6.37575	6.41616	4.78062
AC087623.3	0.0181829	0.111971	0.0305485	0.0933864	0	0.395887	0.242435	0	0.115663	0	0	0.0367889	0.0806544	0.0580908	0.123001	0	0	0.045773	0.0729158	0.379731	0.196859	0.0204884	0.0565644	0.0593084	0	0.0763727	0.0598212	0.050068	0.020935	0	0.286341	0.0599276	0.0204142	0.259033	0.223457	0.26646	0
PER3P1	0	0	0	0	0	0	0	0	0	0	0	0	0	0	0	0	0	0	0	0	0	0	0	0	0	0	0	0	0	0	0	0	0	0	0	0.558473	0
TNNT2	0.0609312	0.209049	0.283706	0.339762	0.0709001	0.125555	0.96162	0.197844	0.402354	0.196501	0.0709543	0.362796	0.0308884	0.0514467	0.744274	0.0421717	0.146188	0.144621	0.295537	0.250457	2.07327	0.052964	0.406174	0.204422	0.494522	0.471635	0.418106	0.618384	0.276605	0.047993	0.270236	0.0745896	0.0918626	0.0744019	0.131933	0.0382676	0.421135
FBP1	63.7312	34.2367	61.377	48.6582	90.658	52.8056	77.8534	37.0492	83.4382	45.2599	20.9975	182.672	3.52863	15.0794	96.6274	11.7015	130.88	29.2185	66.4749	43.0186	57.3938	19.0628	39.8897	16.0462	75.2483	60.2708	59.8711	116.45	64.6718	19.0528	36.8835	110.616	50.6528	101.994	37.0412	9.68693	76.5533
AC073429.1	0	0	0	0	0	0	0	0	0	0	0	0	0	0	0	0	0	0	0	0	0	0	0	0	0	0	0	0	0	0	0	0	0	0	0	0.0920426	0
SVEP1	0.782808	0.829932	0.888747	0.416224	0.881458	33.0512	5.24154	1.32185	1.44268	3.5499	0.6517	0.839663	5.69436	1.04205	1.5844	0.0751345	0.735219	0.479762	5.70334	5.57543	1.07713	0.138481	1.1234	0.268211	1.51191	2.46505	0.158216	0.387454	1.39141	0.755631	0.965684	0.886413	0.616908	6.33713	6.79655	0.554656	2.63636
HNRNPA1P31	0	0	0	0	0	0	0	0	0	0	0	0	0	0	0	0	0	0	0	0	0	0	0	0	0	0	0	0	0	0	0	0	0	0	0	0.0954586	0
AC107074.1	0	0	0	0	0	0	0	0	0	0	0	0	0	0.0792666	0	0	0	0	0	0	0	0	0	0	0	0	0	0.273277	0	0	0	0	0	0	0.101638	0	0
IDO2	0.0227491	7.86546	0.028665	0.0365119	0.091245	0.0928696	0.243737	0.293788	0.217064	0.142654	0.0158045	0.0690413	0	0.106747	0.219292	0.0190027	0.0316466	0.0143169	0.182454	0.448697	0.123148	0.0448588	0.0840383	0.0463764	0.266089	0.370263	0.0140332	0.191839	0.111317	0.0479072	0.268687	0.0937211	0.0510815	0.0810206	0.337818	0.208359	0.0395912
AL117351.2	0	0	0	0	0	0	0	0	0	0	0	0	0	0	0	0	0	0	0	0	0	0	0	0	0	0	0	0	0	0	0	0	0	0	0	0.294888	0
AP005899.1	0.11615	0.333786	1.87334	0.536886	0.544709	0.316109	1.19467	1.19999	1.18215	0.776906	1.85056	1.03401	0.618251	0.352523	0.251428	0.329876	0.235023	0.877176	0.279466	2.21006	1.04194	1.2826	0.469723	0.277826	1.39739	0.975717	7.48975	0.383793	0.347698	0.320203	3.91952	0.765619	0.469452	2.15107	6.04273	10.1276	0.525566
FEN1P1	0	0	0	0	0	0	0	0	0	0	0	0	0.0244781	0	0	0.00921923	0	0.0277836	0	0	0	0	0	0	0	0	0.0181553	0.0151953	0	0.033807	0	0	0	0.0262049	0.022606	0	0
PDE6C	0.00381787	0.113634	0.230913	0.0294125	0.0706762	0.140272	0.305424	0.170923	0.46143	0.135665	0.0282921	0.115868	0.0508049	0.027444	0.0929752	0.0127565	0.115878	0.0480548	0.0663438	0.150605	0.165338	0.0989449	0.374119	0.128681	0.216903	0.0641438	0.125606	0.120897	0.0879144	0.0935566	0.17178	0.12583	0.0428637	0.0725187	0.164218	1.38473	0.152821
NDUFB10P1	0	0	0	0	0	0	0	0	0	0	0	0	0	0	0	0	0	0	0	0	0	0	0.0754553	0.0791158	0	0	0	0	0	0	0	0	0	0	0	0.0888626	0
TRAPPC12-AS1	0.473197	0.614217	1.00544	1.14367	0.790099	1.26889	1.19291	0.575151	2.18376	0.581824	1.03135	0.591337	0.679078	0.711421	0.847324	0.511525	1.25318	0.910924	0.799959	1.00114	1.63595	1.4114	1.4504	0.559881	0.186045	1.19837	2.7244	0.574845	0.913371	2.57918	0.344411	0.0458697	0.515639	0.892208	0.39909	2.29448	1.33217
CHRM5	0.0130347	0.020067	0.0072997	0.0167363	0.0160865	0.0413871	0.0496552	0.142148	0.0460638	0.0317868	0.0080494	0.0307681	0.0481819	0.0173514	0.0293916	0.00907342	0.0175833	0.196878	0.0145197	0.105862	0.0235202	0.00979162	0.0371699	0.014172	0.0217804	0.00912481	0.0142946	0.0987029	0.0175088	0.515721	0.0244366	0.00715999	0.0292685	0.123794	0.200236	0.493457	0.00756161
AC068790.9	0.0311698	0.0776919	0.0224431	0.102913	0.0164861	0.0848305	0.0169629	0.0306693	0.0188832	0.0930754	0.156738	0.207213	0.246894	0.0391212	0.0421705	0.0111586	0.0270301	0.0336282	0.136899	0.134323	0.0757569	0.0401394	0.0900386	0.0145241	0.119048	0.0654604	0.0732483	0.0796977	0.0820287	0.129576	0.0400699	0.0146757	0.0599911	0.0634347	0.0912044	0.375208	0.0464967
CRYZP1	0.0266888	0.410876	0.112097	0.239876	0.576405	0.453969	0.279592	0.459554	0.424424	0.502076	0.148332	0.620983	0.266364	0.127898	0.162486	0.256376	0.33752	0.100778	0.392426	1.08377	0.681092	0.405983	0.498149	0.0290175	0.758128	0.308273	1.11952	0.422564	0.322647	0.122626	0.180124	0.263884	0.449458	0.728729	2.59658	13.8355	0.255462
CRTC3-AS1	0.0660247	0.352371	0.133111	0.237369	0.162966	0.0898451	0.150911	0	0.0839979	0.0552033	0.171245	0.18702	0.292867	0.622261	0.142923	0.35297	0.267194	0.7978	0.15886	0.704749	0.142964	0.357103	0.28755	0.3015	0.264779	0.027732	0.0868876	0.145443	0.197647	0.283138	0.148535	0.348169	0.118603	0.344881	1.40644	1.49971	0.137887
AC069157.2	0	0	0	0	0	0	0	0	0	0	0	0	0	0	0	0	0	0	0	0	0	0	0	0	0	0	0	0	0	0	0	0	0	0	0	0	0
IGKV1OR22-5	0.713962	0.0366384	0.179925	0.0916717	0.793011	0.242886	0.679953	0.614686	0.378465	2.61163	2.77766	0.21668	0	0.256609	0.724454	0.268373	0.180583	0.0898651	2.09959	1.98805	0.0552127	0.0402245	3.10944	1.16439	0	2.39905	0	0.147446	1.02753	7.65433	0.321238	3.64729	0.160315	1.69518	4.89891	0.130784	0.124254
AC008734.1	0.0235328	0.0966107	0	0.0604316	0.11617	0	0.0896475	0	0.249491	0	0.0435972	0.0952264	0.0521925	0.225548	0	0.0196574	0.0952346	0.0592407	0.125826	0.109213	0	0.185617	0.439243	0.0511724	0.0786447	0.197687	0.154844	0.226798	0.0270947	0	0.158825	0	0.0528413	0.0558745	0.0482008	0.17243	0.0819104
C1QTNF5	0	0	0	0	0	0	0	0	0	0	0	0	0	0	0	0	0	0	0	0	0	0	0	0	0	0	0	0	0	0	0	0	0	0	0	0	0
AC009312.1	0	0.087635	0	0	0	0.174287	0.0406594	0	0	0.0446196	0.0395468	0	0.284061	0	0	0	0	0	0.0285341	0.0495332	0	0	0	0	0	0	0.140459	0	0	0.0326934	0	0	0	0	0	0	0.0743005
RPS20P4	0.0355976	0.182676	0.239225	0	0.131796	0.242202	0.271215	0	0.15096	0.372039	0.131897	0.360117	0.315802	0.142159	0.240804	0.0892058	0.108044	0.089612	0.0475836	0.991223	0.330343	0	0.387585	0	0.59482	0.224278	0.351344	0	0.0819709	0.327119	0	0	0.199829	1.35232	1.02077	6.12952	0.185856
ACVR2B	0.337119	0.537121	1.03702	0.655466	0.813276	1.01251	0.721621	2.55413	0.929258	1.71971	1.46472	4.72909	2.64715	0.549412	0.743872	0.765687	1.32286	0.98403	0.719934	1.70608	0.917426	1.04463	2.02005	0.445077	0.88252	1.6604	2.10863	0.621064	1.33725	1.11131	0.521859	0.608449	1.04715	1.6485	1.83311	4.91969	1.0407
LINC02873	0.0534415	0.018283	0	0.0182981	0	0.00969628	0	0	0	0	0.0132008	0	0	0.00853675	0	0.0386885	0.00720905	0.080719	0	0.0165344	0.110207	0	0	0.0154945	0	0.0374112	0	0	0.00820403	0.00545659	0	0	0	0	0.0802712	0.0130526	0
RNU4-23P	0.0902653	0.277928	0.303303	0	0.556996	0.368493	0	1.24342	0.574185	0.188677	0	0.182631	0	0.432569	0.976978	0	0	0.681691	0.482633	0.209455	0.558437	0	0.140401	0.883272	0.301659	0.189568	0.148485	0.248552	0.207855	0.138247	0	0	0	1.92887	1.66396	1.32278	1.09965
AL358944.1	0	0.120932	0	0	0	0.721525	0	0	0	0.061573	0	0	0.0653319	0.0235275	0	0	0	0	0	0.0683536	0	0	0	0.0640549	0	0.0618637	0	0	0.0339157	0.0902308	0.265078	0	0.033072	0	0	0	0
RNU6-669P	0	0	0	0	0	0	0	0.406727	0	0	0	0	0	0	0	0	0.119488	0.297311	0	1.09621	0	0	0	0	0	0	0.388558	0.162604	0	0	0	0	0	0	0	4.32686	0.205541
AC021074.3	0	0	0	0	0	0.033391	0	0	0	0	0	0	0	0	0	0	0	0	0	0	0.009488	0	0	0.0133396	0	0	0	0	0	0	0	0	0	0	0	0.0224745	0
RN7SL833P	0.044497	0.0913379	0.0747577	0	0.0549151	0.0605505	0.16951	0.306477	0	0.0930099	0.0824355	0	0.197376	0.0355397	0.0602011	0	0	0.112015	0.0594794	1.23903	0.137643	0.050139	0	0	0.29741	0	0.365984	0.183788	0	0.0681497	0	0	0.0999147	0.2113	1.00254	1.95623	0.30976
AL445649.1	0.182882	0	0	0.0469635	0	0.248862	0.139336	0.440866	0.0775552	0.152908	0	0.0370019	0.892334	0	0.222683	0	0.351548	5.15626	0.0977839	0.424366	0.113142	0.0412141	0.312905	0	0	0.192037	0	0	0.105281	0.140047	0.0411427	0.120549	11.2518	0.303954	0.337126	0.0670006	0.127311
AL022324.1	0	0.0978128	0	0.0489469	0.0705696	0.103749	0.399357	0.0656406	0.202076	0	0	0.0771291	0.718651	0.0913419	0.0773625	0.0159216	0.289259	0.0959646	0.178349	0.176915	0.17688	0.0429546	0.355767	0.0207236	0.636986	0.120088	0.125417	0.0524846	0.0877818	0.408693	0.128641	0.06282	0.192596	0.226279	0.780809	0.279321	0.132687
AL360182.2	0	0	0	0	0	0	0	0	0.114023	0	0.0996242	0	0	0	0	0.0449192	0.0272026	0.0676857	0.0359408	0	0.0415857	0.121187	0.0418215	0	0	0	0	0	0	0.0823596	0	0	0	0	0.110144	0.492526	0
AC013640.1	0	0.0459114	0	0	0	0	0	0.0770261	0	0.0467519	0.0414366	0.0452536	0	0	0	0	0.0226287	0	0	0.207601	0	0	0	0	0	0	0	0	0	0.0342558	0	0	0	0.0531055	0.503933	2.86798	0
AC096741.1	0	0	0	0	0	0.0269958	0.037787	0	0.0420649	0	0	0	0	0.015845	0	0	0.020071	0.0499407	0	3.49859	0	0	0	0	0.132597	0	0.032634	0	0	0	0	0	0.022273	1.41309	3.33198	14.8268	0.0345258
AC006058.1	0.0972663	0.0614327	0.117323	0.0832589	2.6224	0.0407255	1.16385	0.334965	0.174511	0.0834097	0.0184817	0.0454144	0.0387195	0.00398393	0.23282	0	0.0479415	0.018835	0.28337	0.109957	0.177439	0.00562047	0.391803	0.865007	1.03351	0.11523	0	0.0515057	0.565684	0.156608	0.0392751	0.0739781	0.316406	0.142118	0.209441	0.0730964	0.520851
AC069213.1	0.0242788	0.14951	0.04079	0.0623473	0.134835	0.115633	0.161856	0.125417	0.10296	0.101498	0.112448	0.221051	0.269235	0.659311	0.0985424	0.0507013	0.0491268	0.305593	0.243403	0.422531	0.037551	0.136786	0.0944098	0.158384	0.324551	0.0764827	0.0798765	0.935949	0.167722	0.650728	0.0273099	0.160037	0.313469	0.230583	0.0497287	0.355792	0.0633802
FAM74A6	0	0	0	0	0	0	0	0	0	0	0	0	0	0	0.00948785	0	0	0	0.0281224	0	0.0108464	0	0	0	0	0	0	0	0	0	0.0157767	0	0	0	0	0	0
AC100757.2	0.315928	0.0463214	0	0.115899	0	0	0.601759	0	0	1.88677	0.167226	0	0	0.0360474	0	0.0377001	0.0913232	0	0.120658	0.314182	0.0698046	0	5.61603	0	0	0	0	0	0.41571	0	0.304603	1.04124	0.101342	0.214319	0.184884	0	0
RN7SL494P	0	0.0853288	0	0	0.102604	0	0.475073	0.143157	0.440712	0.0868908	0	0	0	0	0	0	0	0.104646	0.111133	6.17341	0.192881	0	0	0	0.694609	0	0	0.171697	0.0957226	0	0	0	0	0.493497	0.681153	1.21835	0.0723452
TRDN	0	0.00580745	0	0	0	0.533857	0.00359259	0	0	0	0.356417	0.14883	0.00418319	0.0316357	0	0	0.00190825	0.113954	0.00756366	0	0.00583441	0	0.0058675	0	0	0	0	0.00519362	0.00434324	0.213766	0.00424322	0	0	0	0	0.131291	0.00984758
AC092941.2	0	0.012867	0	0	0	0	0	0	0	0	0	0	0	0.0400527	0	0	0	0.0315598	0	0	0	0	0	0	0	0	0	0	0	0	0	0	0	0	0.0256784	0	0
MRO	0.169258	0.138503	0.0076855	0.046989	0.180658	0.44197	0.121985	0.165414	0.0436485	0.0573715	0.00847482	0.0555329	0.0101457	0.13884	0.18567	0.105083	0.0902488	0.155463	0.0733777	0.106149	0.081365	0.0103091	0.032019	0.276039	0.0764384	0.0768565	0.0112875	0.0535343	0.121139	0.0525462	0.0463106	0.075384	0.182324	0.162921	0.31857	0.553055	0.155244
AC097505.1	0.0447332	0.206601	0.0375773	0.0574368	0.08281	0.213052	0.255614	0.231078	0.474253	0.233759	0.165747	0.0452536	0.099212	0	0.0302604	0.0560497	0.0452575	0.22522	0.0298976	0.155701	0.345934	0.126013	0.0347896	0.0972728	0.224242	0	0.0367927	0.030794	0.154512	0.0342558	0.402543	0.147432	0.100445	0.212422	0.22906	0.409712	0.0778511
AC124293.1	0	0	0	0	0	0	0	0	0	0	0	0	0	0	0	0	0	0	0	0	0	0	0.0398704	0	0	0	0	0	0	0	0	0	0	0	0	4.69548	0
ZNF571-AS1	0.0166278	0.170658	0.0325917	0.0569329	0.0649828	0.279064	0.237536	0.27677	0.141028	0.0984762	0.0770122	0.0841062	0.258147	0.0376285	0.0974835	0.00925967	1.06263	0.0418582	0.196334	1.36329	0.184309	0.0718219	0.46554	0.328429	0.250059	0.110581	0.118527	0.137358	0.347792	0.110355	0.729443	0.0456685	0.401368	0.223719	0.295166	3.30986	0.44854
BZW1	23.0798	13.2828	22.5547	20.607	33.7052	17.1198	9.01485	33.9761	13.9528	26.8395	22.2071	30.2455	21.5795	14.1056	18.0276	86.4758	14.9549	20.0278	12.4858	19.6978	15.9964	20.2452	10.7872	62.2921	12.5678	18.9962	19.8417	9.44067	22.8982	24.6809	15.6934	19.1532	13.7387	18.2106	58.3274	21.4738	16.5743
AC083760.1	0	0	0	0	0	0	0	0	0	0	0	0	0	0	0	0	0	0	0	0	0	0	0	0	0	0	0	0	0	0	0	0	0	0	0.0772651	0	0
CLC	0.39802	0.0612755	0	0	0.687692	0.243728	0.227436	0.205605	0	0.0415981	0.0368688	0.08053	0.0441376	0.0794747	1.72317	0.116366	0.080537	0.200392	0.319222	0.277074	0.03078	0.0224244	0.0309545	0.324562	0.26603	0.292561	0	0.0547988	0.549915	0.182877	0.134313	0.06559	0	2.45707	1.05981	0.218728	0.38098
AC092818.1	0	0.0405946	0	0.10157	0.0244067	0.0269113	0.0376688	0	0	0.0413377	0.036638	0	0	0.110568	0.026756	0	0	0.597413	0	0	0.122349	0	0.0307607	0.021502	0	0	0	0	0.0227697	0	0.0889815	0	0	0	0	0	0
RNU6-1099P	0	0.848503	0.793689	0.909863	0.728779	0.482141	0.224957	0.813453	0.751271	1.23434	0.218801	0	0.785815	0.377319	0.319572	0.0986544	0.477953	0.297311	0.631483	0	1.27866	0.798475	1.83702	0	0.394693	0.248033	1.16567	1.13823	0.407939	0.361767	3.45406	1.557	0.397791	0.280417	4.11238	1.73074	0.411083
MAGEA12	1.80809	0	0.010927	0	0.0080267	0	0.049553	0	0	0.0135949	0.15664	6.43484	0	0.0519469	0.00879934	0.00543285	0	18.1901	0.00869386	0.105644	0	43.913	0.0101164	0	0	0	0	0	0	51.2302	21.4356	0	0	0	0	0	0
DDX18	13.4146	11.3312	11.6635	10.532	18.1505	10.6166	8.09397	17.4556	8.8601	17.2869	14.1407	15.9578	12.559	12.1451	9.56663	17.4307	12.598	12.4721	10.659	12.8522	12.5472	12.5291	12.4606	8.41607	15.9225	11.4832	14.3087	8.17521	11.8812	21.302	12.2648	8.679	13.3458	12.2946	22.9562	17.2664	10.7822
AC002451.2	0	0	0	0.0135328	0	0	0.0100377	0	0	0.0110153	0	0	0	0	0	0	0	0	0.00704427	0.0122284	0	0	0	0	0	0	0	0	0.02427	0	0	0	0	0	0.0647635	1.27424	0.0183427
RNU6-741P	0	0	0	0	0	0	0	0	0	0	0	0	0	0	0	0	0	0	0	0.822159	0	0	0	0	0	0	0	0	0	0	0	0	0	0	0	0	0
WBP1LP6	0	0	0	0	0	0	0	0	0.0631965	0	0	0	0	0	0	0	0	0	0	0	0	0	0	0	0	0	0	0	0	0	0	0	0	0	0	0	0
AC008453.1	0	0	0	0	0	0	0	0	0	0	0	0	0	0	0	0	0	0	0	0	0	0	0	0	0	0	0	0	0	0	0	0	0	0	0	0	0
AC003684.1	0	0	0	0	0	0.010027	0	0	0.0468723	0	0	0	0	0	0	0	0	0	0	0	0	0	0.0687678	0.00801153	0	0	0	0	0	0	0	0	0	0	0	0.0809868	0
MUC20-OT1	0.157255	0.752449	1.19794	1.24467	1.00936	1.30836	1.79033	1.77551	3.66782	0.621383	0.532114	1.61264	1.31067	2.73452	1.07543	0.170945	0.72357	0.542285	1.02127	1.66955	1.29162	2.7364	3.33615	0.608176	1.32703	1.31499	0.986299	1.05287	0.752336	0.960083	1.87064	0.560882	1.41081	0.753568	2.22378	6.5583	0.882267
FCER2	0.118586	0.164043	0.138596	0.662011	0.432689	0.147337	0.962421	0.568189	0.0655944	0.118549	0.0573114	0.0625907	0.0114351	0.0247082	0.99053	0.0172273	0.046947	0.129793	0.599599	0.346955	0.0159488	0.0406676	0.360883	0.0728752	0.361843	0.692994	0.144184	0.0567887	0.302751	0.142138	0.162389	0.730696	0.00578861	0.0856925	0.137287	0.094446	0.179461
GK-AS1	0.155295	0.81685	2.93519	0.348944	0.574963	0.924535	0.998309	0.601655	2.75774	1.13612	0.395589	0.628406	0.215264	1.0853	0.814148	0.291872	0.294591	0.244334	0.986025	0.675661	0.990775	0.415591	0.996393	0.0844226	3.8275	1.26379	0.28739	0.721602	0.893999	0.475687	0.873413	1.59945	0.283322	1.06007	3.02177	7.68068	4.02021
FP325330.3	0	0.0122397	0.0333929	0	0.0147177	0	0.00252389	0	0	0	0.0343676	0.00268096	0.00293881	0.00211666	0	0	0	0.0366923	0.00177122	0.00614946	0	0.040313	0.0370987	0.00144068	0.00442825	0	0	0.00182433	0	0.0101471	0	0	0.0148767	0	0.00542808	0.00485451	0
LINC02404	0	0	0	0.191214	0	0	0	0	0	0	0	0	0	0.0339841	0	0	0	0	0	0	0	0	0	0	0	0.0446793	0	0.0292906	0	0	0	0.0350586	0	0	0.0871509	0.116913	0
SSR4	69.295	77.9922	105.05	45.1638	31.7694	32.1073	52.0108	26.1498	55.4295	74.0938	141.985	26.7715	29.8898	72.3594	58.0333	37.7671	120.719	55.4878	86.6285	40.7082	34.3086	68.8675	77.2284	93.2898	45.0569	55.7966	86.3082	86.9439	57.315	84.2702	76.7971	119.214	61.487	30.2792	48.2037	24.3087	43.1234
AC012676.2	0	0.0697311	0.228292	0	0.0838488	0.369814	0.12941	0	0	0.142015	0	0.137464	0.150685	0.32559	0.27576	0	0.137476	0	0.0908181	1.10358	0.315246	0.229669	0.317034	0	0.45411	0.428057	0	0.187082	0	0	0	0	0.610232	0.483946	0.13916	5.47604	0
TMEM185A	1.96981	3.05516	1.39538	1.3401	2.31005	2.31374	1.95064	1.98277	1.57925	1.58243	2.70065	1.84401	3.3635	3.74144	1.80319	0.683542	2.19863	1.37537	2.14509	2.14896	2.55779	1.95731	2.08451	0.716557	1.4656	3.0769	1.72493	1.97666	1.98869	2.52157	1.27321	0.702505	3.20452	3.25758	2.35855	2.45041	1.67143
MIR6068	0	0	0	0	0	0	0	0	0	0	0	0	0	0	0	0	0	0	0	0	0	0	0	0	0	0	0	0	0	0	0	0	0	0	0	0	0
PSMC1P13	0	0	0	0	0	0	0	0	0	0	0	0.0259577	0	0	0	0	0	0	0	0.0297702	0	0	0	0	0	0	0	0	0	0	0	0	0	0	0	0.0940049	0
ARMC7	4.90623	6.7216	10.123	5.72475	6.56872	5.51282	9.43033	5.76563	11.9122	4.72528	6.69261	11.3758	7.7738	8.94916	8.70299	3.24197	18.9039	11.5732	6.5223	3.50056	6.80588	9.16007	4.67903	7.86521	9.46971	7.74657	17.8645	8.07375	11.6327	7.89127	13.6861	7.30308	9.9461	4.9742	5.6022	4.36242	9.71491
RSPH14	0.0518766	0.106486	0.0261468	0.239791	0.051218	0.0494148	0.0395244	0.071461	0.208995	0.0759046	0.0768857	0.0944641	0.506242	0.227886	0.23863	0.0650001	0.0367392	2.28536	0.769717	2.25104	0.29687	0.356571	0.435727	0.107166	0.0346734	0.424894	0	1.02135	0.286696	0.230411	0.210071	0.256463	0.442644	0.344881	0.0850043	0.0570165	0.0812547
B4GALNT1	1.49694	5.79703	0.217538	0.121649	0.144208	0.401814	0.288736	0.0870069	0.314727	0.174932	0.520715	0.0575071	1.94017	7.63018	0.234997	1.30977	0.725291	1.84839	0.284948	0.113587	0.59835	0.0462609	0.176839	1.06787	0.0263852	0.218869	0.262348	0.123919	0.318158	0.0580418	0.0426284	0.863906	0.312017	0.35992	0.0776223	1.78757	0.414961
ATP5MFP4	0.0473301	0.340037	0	0	0.525704	0.515246	0.540907	0.488986	0.903213	0.296795	0	0	0.314915	0.378026	0.512273	0.197678	0.335194	0	0.253066	0.768786	0.585626	0.0533313	0.147237	1.18358	0.158173	0.0993989	0.233572	0.0651634	0.326963	0.144978	0.212956	0.155991	0.0531382	0.224754	1.74498	4.33497	0.164741
TMEM78	0	0.00596321	0.00976146	0	0	0.0237191	0.0110668	0	0.0246394	0.0242895	0.021528	0	0	0.00928118	0	0	0.0235131	0.0146263	0	0.0404465	0.026959	0.00654688	0.0451865	0.0315857	0.0194171	0	0.0286729	0.0399969	0	0.00889863	0.0522843	0.0191493	0.0130463	0	0	0.0851447	0.0101117
Y_RNA	0.115937	0	0	0	0	0.473294	0.220829	0	0.245829	0	0.214786	0.234571	0.257132	0.0925989	0	0.0968442	0	0	0.309948	0	0.179314	0.130637	0	0	0	0	0.572143	0.15962	0.133485	0	0	0	0	0.550544	0.237466	3.39798	0
AC005920.2	0.0761273	0.0390662	0.255797	0.0977463	0	0	0	0.393251	0.0807088	0	0	0	0	0	0.0514973	0	0.0385098	0	0	4.32789	0.0588713	0.04289	0	0.289694	0.381616	0	0	0.0524055	0.0438248	0.0582967	0	0.125451	0	0.451877	2.72872	13.8056	0
AC087289.5	0.270654	0.175656	0.193923	0.204421	0.412615	0.0974911	0.333573	0.164484	0.540126	0.149753	0.707881	0.217431	0.0706202	0.384657	0.274631	0.465462	0.438926	0.190373	0.228776	0.314017	0.757187	0.121092	0.662427	0.683743	0.119713	0.576764	1.34221	0.772664	0.398689	0.115822	0.555161	0.091826	0.178745	0.387461	0.220114	0.291637	0.339419
AC006065.4	0.0318049	0.870468	0.0356228	0	0	0	0.0201932	0	0	0	0	0	0	0	0	0	0	0	0	0	0.0655882	0	0.01649	0	0	0.0222647	0.697579	0	0	0	1.62182	0	0.0714156	0	0	0	0.0184504
Z97652.1	0	0.0394224	0.129065	0	0	0	0	0	0.0814447	0	0	0.0777152	0	0	0.0519669	0	0	0	0	1.06956	0.178224	0.043281	0.059745	0	0	0	0.063185	0	0.0442244	0	0	0	0	0.820795	0.550719	2.39227	0.0668478
UEVLD	4.64927	6.89537	4.38098	5.2017	11.1787	5.41303	3.50908	5.85524	3.0415	6.58095	4.38518	8.28941	2.13445	5.04024	5.05318	5.29619	4.49048	10.8617	5.13044	9.62923	6.34734	3.40043	3.36096	2.79031	5.10003	2.69004	4.69282	3.83937	6.11278	7.68917	5.26837	5.02213	4.15732	8.373	18.3932	10.057	5.99771
PRAMEF18	0	0	0	0	0	0	0	0	0	0	0	0	0	0	0	0	0	0	0	0	0	0	0	0	0	0	0	0	0	0	0	0	0	0	0	0	0
SPHKAP	0.00540896	0	0.00605826	0	0	0.00490693	0.10646	0	0	0.0188435	0	0	0.131959	0.00144005	0.00975723	0	0.00182412	0.00453877	0.0506114	0.0753069	0.0195202	0	0.00280441	0	0.00602542	0	0	0	0.00415176	0	0.00405616	0	0	0.00856174	0.06278	0	0
GGTA1	2.78798	2.69716	0.792455	0.324446	4.33469	5.89895	4.2194	1.92411	2.58964	1.97187	0.925857	1.55648	0.70987	2.26936	2.98183	0.94514	1.11349	1.08138	2.82975	1.68085	1.33747	0.272072	1.87783	2.78092	2.63658	1.33258	0.235544	1.27175	2.92548	1.03631	1.05482	2.22082	0.353042	3.11979	2.34053	2.58179	1.86654
Y_RNA	0	0.370571	0	0	0.148532	0	0	0	0	0	0.891874	0	0.266928	0	0	0	0	0.302974	0	0.83782	0.186146	0	0.374402	0	0	0	0.19798	0.165701	0	0.737315	0	0	0	0	0	2.64557	0
CRB1	0.0139077	0.0234502	0	0.00510208	0.00245199	0.0270362	0.0283826	0.0307898	0.0463405	0.0456824	0.00736159	0.00602978	0.0132194	0.00634748	0.0120961	0.0190856	0.00301515	0.00500153	0.0239021	0.119867	0.0153646	0.0067162	0.00772585	2.1915	0.0199193	0.037553	0.00163414	0.0246188	0.0034313	0.00304292	0.00223486	0.00327409	0.00780719	0.00471734	0.0406946	0.0400339	0.00172887
F8	1.41246	2.65231	0.90148	0.911851	2.79814	2.98686	5.26296	2.28718	2.01056	2.58128	0.538452	0.659895	1.26005	7.14271	1.76327	1.08427	1.17621	1.70169	3.26628	4.20218	1.33841	1.68491	1.391	0.714943	3.88524	0.817535	0.755018	1.3761	1.66561	1.58518	1.28701	1.46071	1.52229	1.95784	2.42972	0.775719	2.17892
AC115284.1	0.143423	0.0163556	0	0.0409228	0.0196669	0.0216852	0.0607071	0	0	0	0.0590459	0.064485	0.0353435	0	0.02156	0.133115	0.0322453	0.0401163	0.0213016	0	0.0492945	0.0179564	0.0743611	0.0173263	0	0.0334672	0	0	0.0183478	0	0.0358507	0	0.0178914	0	0	0	0
ZEB2P1	0	0.0133849	0.0109552	0	0.0724267	0.00887325	0	0.022456	0.0967839	0.0136299	0.72482	0.0659657	0.014462	0.0208324	0.00882204	0	0	0.19698	0	0.0756545	0.0201706	0.286553	0.0101425	0	0	0	0	0.0538657	0.00750766	0.199737	0	0	0	0.0774113	0	0.262782	0.0113483
KIR2DS4	0.0235767	0.225845	0.0792208	0	0.135785	0.0641655	0.224537	0	0	0.0985627	0.131036	0	0	0.0125538	0.0425301	0	0	0.0395675	0.0210102	0	0	0	0.134463	1.1877	0.0787914	0.0825233	0	0.01082	0.0542905	0.0962911	0	0	0.176466	0	0	0	0
AC016877.3	0.175516	0.0257341	0	0.128777	0.0928326	0.0341197	0	0.949836	0.159496	0.786155	0.650325	0.760961	0.389269	0.380501	0.101769	0.41889	1.06544	0.631196	0.100549	0.116364	0.349023	2.96655	3.04202	0.627014	0	0.105316	1.40236	0.103563	0.23095	0	0.225632	0	0.98527	0.238132	1.12985	2.7558	0.610915
TSR1	8.95425	7.53873	7.74201	5.24964	10.4404	8.13454	4.77066	8.10746	5.23825	7.87442	7.79827	9.88149	9.22958	5.52264	4.38759	7.43585	8.53579	10.9866	7.42098	9.18051	9.10468	9.13688	9.72703	4.95326	10.876	6.54274	9.85971	3.1032	4.91467	8.63885	2.83014	6.85773	9.85604	6.14161	10.2415	7.18883	9.11051
AP000851.2	0.0350545	0.1619	0	0	0.108154	0.0238507	0.0667694	0	0.334477	0.0366363	0	0	0	0.027998	0.0237131	0.0146408	0	0	1.52287	0.93543	0	0.0197496	0.0272623	0	0.0585745	0.257665	0	0.603281	0.0807203	0.026844	0	0	0.0787123	0.665845	2.26169	0	0.0915101
ACADS	5.91769	8.46379	14.6886	5.71092	7.63892	5.9291	12.9078	1.82428	9.50181	4.77821	10.4946	9.47224	2.84719	20.7316	22.5529	13.4422	10.5546	20.9519	12.4267	10.3652	11.2858	6.9853	5.52272	7.56518	3.54062	8.24849	18.1423	25.6052	9.12112	11.0002	11.6918	14.0929	10.7749	5.38225	0.938386	1.31129	25.8882
MIR579	0	0.79408	0.433289	0.662281	0	0.350946	0.491232	0.444079	0	0.539078	0.238895	0	0	0	0.17446	0.107714	0.130462	0.64923	0	2.39377	0.797766	0.145301	0.80229	0.140202	2.1547	0.812434	0.424242	0.177537	0.148468	0	1.16039	0	0.144774	0.918509	0.264121	2.36211	0
AL627082.2	0	0	0	0	0	0	0	0	0	0	0	0	0	0	0	0	0	0	0	0	0	0	0	0	0	0	0	0	0	0	0	0	0	0	0	1.3355	0
RPL11P1	0	0.133711	0	0	0.0803911	0.147735	0.289506	0.224329	0.0460401	0.181545	0	0.263591	0	0.0693696	0.117506	0.0181375	0.0659033	0	0.145122	0.35269	0.235081	0.0244664	0.236414	0	0.145128	0.0912011	0	0	0.0749992	0	0.0976962	0	0.121889	0.0515543	0.266843	1.03413	0
RBM17	9.79038	11.9355	10.1244	8.29115	15.2849	9.49965	14.9694	14.0071	13.7546	9.88857	9.8804	18.3786	13.1208	18.6032	7.45518	10.2304	15.0539	8.33591	10.15	8.24115	7.41436	20.3909	14.1442	12.89	11.4874	24.7451	8.02174	10.2375	8.7426	12.5794	6.85162	7.80566	13.6243	7.92302	14.5165	12.8672	10.8474
ODF2L	1.74865	7.75366	4.59964	2.06657	2.82208	3.64819	2.95523	6.48124	5.58871	3.41032	3.95709	8.35228	2.95242	2.71272	1.94535	2.59009	5.0728	4.41367	4.61132	8.03724	4.5626	3.32533	3.05898	3.29941	4.13099	5.77888	4.46163	1.23409	3.39114	3.65317	12.0731	2.37332	5.00833	5.35227	9.41251	21.9719	3.79397
LINC01978	0	0.0690995	0.0678674	0.466807	0.0166179	0.164909	0.0512954	0.0231858	0.071378	0.0703644	0.124729	0.0817313	0.0597281	0.204339	0.0910874	0.0562388	0.0136231	0.0338969	0	0.0624905	0.0833043	0.159312	0.764463	0.190322	0.134999	0.0282786	0.121826	0.213196	0.0387582	0	0.227194	0.0887579	0.408176	0.0159854	0.04137	0.0493313	0.19919
PPP1CC	21.8908	20.3733	15.1256	10.6199	27.7298	20.9688	13.1679	21.0226	15.4153	17.2121	22.9812	20.7182	21.956	25.8704	21.4221	30.0356	14.3607	23.7832	12.2961	20.0714	20.8387	24.8747	17.3165	25.8203	25.3051	13.7732	18.3948	12.9293	18.7361	51.6709	7.65697	10.3129	16.5751	17.5483	29.7443	51.0639	11.8818
AL133230.1	0.0440798	0.339306	0.143485	0.127345	0.316202	0.108719	1.22267	0.170777	0.292079	0.282172	0.066351	0.323296	0.152755	0.0968181	0.108092	0.0644361	0.638287	0.0832237	0.180448	1.64294	0.285488	0.108651	0.544218	0.0209676	0.128897	0.468651	0.154085	0.174479	0.101503	0.22363	0.353278	0.453997	0.259817	0.79803	1.16807	6.61103	0.210963
ZNF467	2.03377	13.4966	6.90363	1.79232	1.60865	5.70486	7.69476	1.36895	4.09672	2.29946	11.3719	0.682694	4.18258	2.60269	4.41498	1.72201	1.46371	1.74537	5.4742	2.25237	6.70573	6.95307	4.22743	3.86965	1.25121	1.82496	15.435	16.4186	1.59122	1.65653	1.78855	3.56475	5.24651	0.7353	1.83667	3.43759	12.3399
NCOR1P2	0	0	0	0	0	0	0	0	0	0	0	0	0	0.0343309	0	0	0	0	0	0	0	0	0	0	0	0	0	0	0	0	0	0	0	0	0	0	0
PRPF3	5.65414	14.0828	20.0853	9.64554	6.75154	8.7246	11.8179	18.4187	12.5524	14.3947	8.41828	17.5499	24.7515	15.5955	5.95996	5.88803	11.4432	7.9279	13.7577	11.1608	12.4336	14.054	10.9896	11.1979	14.0774	16.4384	20.2888	7.11424	10.7425	13.0831	11.2385	13.7359	18.9594	16.2504	24.8481	9.59037	7.23274
AC135626.1	0	0	0	0	0	0.0395318	0	0	0	0	0	0	0	0	0	0	0	0	0.0776651	0.0674108	0	0.0327344	0	0	0	0	0	0	0.0334479	0	0	0	0	0.344881	0.416521	15.7518	0.0505585
ZNF426	1.32466	2.79491	1.21007	2.03497	2.29369	3.93412	2.28328	4.3884	1.73011	1.80029	2.57538	3.3663	4.06243	2.67786	2.44407	1.2159	2.44936	1.65253	2.00408	6.31509	2.08254	1.28452	1.99773	1.15	4.11269	1.58666	1.50517	2.05492	3.20301	2.32707	2.16801	0.735938	2.98008	5.63658	7.27305	5.31433	3.10011
AC078841.1	0	0	0	0	0	0	0	0	0	0	0	0	0	0	0	0	0.0108075	0	0	0	0	0	0	0	0	0	0	0	0	0	0	0	0	0	0.0218798	0	0
SLC26A7	0.0564068	0.070298	0.0169227	0.0517324	0.0149171	0.0657919	0.0460456	0.26363	0.183676	0.0421087	0.0634463	0.0122278	0.192121	0.0241351	0.0545102	0.0269243	0.0203814	0.0456417	0.0457782	0.126214	0.567072	0.0499391	0.0125338	0.0350449	0.107718	0.0423075	0.023197	0.0277357	0.037111	0.0277683	0.629956	0.013279	0.0203557	0.157844	0.0866507	0.273076	0.0350597
AC087241.2	0	0.0601855	0	0.150588	0	0.0398987	0.0279238	0	0	0	0	0.0889848	0	0.0351274	0	0.0979677	0.0148321	0.0738103	0.117579	0.0680364	0	0	0	0	0	0	0	0.0807361	0	0.202077	0	0.0483175	0.0164593	0.0348081	0.0600553	0.161128	0
SLC25A13	6.81588	15.3682	8.6241	8.05609	16.5333	6.19718	5.52126	7.73033	13.1521	8.18076	10.9865	7.95994	11.2714	25.3883	5.95403	21.2515	16.3279	7.79443	16.3003	16.5035	10.0361	14.0092	10.8665	3.11089	8.54889	12.8334	20.7823	8.2069	8.3691	13.0213	16.0233	6.50004	10.1074	13.8215	9.70469	44.9372	13.6285
PCYT1A	8.07205	10.946	4.51076	8.7658	13.297	10.0725	7.90176	9.61711	9.98191	8.23103	5.63724	12.0791	8.5368	20.9014	8.48855	4.25258	5.58814	5.59446	7.92945	8.96839	9.94413	5.14391	11.8829	7.27461	5.18242	9.66041	7.00659	7.96438	7.75457	11.4143	4.9105	8.5565	10.9708	10.5644	8.21482	8.75693	6.78699
AC104506.1	0	0	0	0	0	0	0	0	0	0	0	0	0	0	0	0	0	0	0	0	0	0	0	0	0	0	0	0	0	0	0	0	0	0	0	0	0
FBXO21	6.10671	10.6574	8.3501	4.52522	5.95197	8.40887	6.96928	8.59873	5.50251	8.51857	14.7667	12.6609	8.07466	7.27257	8.19057	7.21255	7.319	11.3533	7.3534	12.2797	10.0778	22.5118	6.23146	4.84817	11.2676	7.45123	8.57062	6.11168	13.6935	11.1632	3.70252	7.80369	9.80637	8.94223	8.20952	9.25416	8.34269
EIF5AL1	0.217201	1.14501	2.45486	0.684529	0.125904	0.353779	0.0814882	0.0793329	0.195383	0.103183	0.481647	0.0599257	0.18247	0.160336	0.106857	3.22728	0.19311	0.704178	0.158364	0.336001	0.157787	0.140911	0.220108	0.468727	0.0879838	0.331744	0.178646	0.0498398	0.125038	0.231851	0.140667	0.683315	0.136706	0.0625096	0.249401	0.192906	2.53721
ITGA7	0.362874	1.89065	2.0455	0.916573	1.35329	3.09766	4.9591	0.518986	1.40431	1.01962	0.495933	1.84551	1.57442	1.8229	2.55397	0.543288	1.09536	2.71051	2.26095	2.71013	1.56105	0.52507	2.10039	0.782605	0.616287	1.16186	0.975298	3.84938	2.04789	0.607391	0.905571	0.973764	1.31349	1.13465	0.255873	1.19866	2.61582
CHPF2	21.2743	41.8556	30.9253	22.257	41.9067	16.7383	12.4788	9.7182	19.1104	32.1124	39.1123	28.2254	18.4961	11.8503	25.359	16.9449	17.3794	13.7008	41.4129	20.8718	32.4391	21.6453	22.2551	34.4524	5.39327	28.4456	31.9209	37.9336	20.6016	27.1009	35.5421	20.2751	49.7335	26.5653	9.94726	14.0048	33.7661
AL355987.6	0	0	0	0	0	0	0	0	0	0	0	0	0	0	0	0	0	0	0	0	0	0	0	0	0	0	0	0	0	0	0	0	0	0	0	0	0
AC011290.1	0.0305245	0	0	0	0	0	0	0	0	0	0.28275	0	0.338495	0.0243799	0.0412974	0.152986	0	0.0768412	0.0408023	0	0.0472108	0.137579	0.284871	0.132751	0	0	0	0	0	0.04675	0.0686705	0.402412	0	0.14495	0	0.223659	0.106246
AL138930.1	0.059703	0.0817007	0.0334349	0.153315	0.196483	0.243728	0.113718	0.068535	0.126592	0.0831962	0.0368688	0	0	0.0317899	0.107698	0	0.0402685	0	0.0266018	0.0923581	0	0	0.0928635	0.0432749	0	0.083589	0	0	0.0687394	0.0914387	0	0	0	0.141754	0.0815238	1.09364	0.0346345
MTMR4	4.28733	9.00524	7.22854	6.30367	10.3068	8.12772	6.07635	12.8492	6.7284	6.82368	11.9141	9.88184	12.6958	9.89209	4.80778	6.56945	7.64378	4.75375	7.99977	10.1093	7.4442	16.1368	7.92556	3.95007	6.31082	5.48542	16.8722	4.2874	9.42674	14.1553	6.79268	7.9009	7.90916	13.4549	12.8224	16.2397	10.7331
AC140063.1	0	0	0	0	0	0	0	0	0	0	0	0	0	0	0	0	0	0	0	0	0	0	0	0	0	0	0	0	0	0	0	0	0	0	0	0	0
UPP2	0.0555572	0.0614067	0.00717997	0.0219491	0.0316453	0.0116309	0.0325605	0	0.0362466	0.00893297	0.0158348	0.0345868	0.0379133	0.0443736	0.0289096	0.021419	0.129712	0.0107583	0.085689	0.0793336	0.0727082	0.0288931	0.0731205	0.0139396	0	0.0538509	0.0140601	0.152981	0.0688866	0	0.028843	0.0281702	0.0191923	0.152205	0.709026	0.172226	0
PDCD5P1	0	0.0839481	0.0687093	0.420088	0.0504721	0.278258	0	0.422522	0.0867162	0.0854848	0	0.0827453	0	0.0653287	0.110661	0.204971	0	0.205905	0.164002	0.0948987	0.0632533	0	0.063612	0.177861	0.273348	0	0.0672747	0.0563063	0.141261	0.31318	0	0.134789	0.0459155	0	0.0837664	0.14983	0.0711745
AC104076.1	0.238437	0.0489433	0	0.367378	0.235409	0.129784	0.0908315	0.164225	0	0.0996785	0.706768	0	0.211528	0.571318	0.129035	0.478008	0.144739	0.240093	0.254976	0.110655	0.147512	0.591072	0.148348	0.0518482	0	0.200298	0.313779	0.196966	0.0549051	0.146072	0.107281	0	0.0535392	0	0.19535	0.524122	0.0829922
LINC01852	0.669564	0.405086	0.0710469	0.144793	0.565383	0.632995	1.10082	0.703889	0.567887	1.19331	0.705093	0.798563	0.437684	0.450342	0.600735	0.317917	0.477753	0.904866	1.23417	0.932209	0.610449	0.460618	0.383694	0.22989	1.34257	0.370043	0.753604	1.8534	0.649184	1.82427	0.348829	0.185832	0.102868	0.803247	1.28481	0.568067	1.11621
AD001527.1	0.30009	0.205329	0.392133	0.770622	0.1646	0.544476	0.444571	0.918622	0.4949	0.278784	0.185317	0.944475	0.665558	0.239682	0.225556	0.0835569	0.202405	0.839374	0.311992	0.773712	0.412565	0.225427	0.67422	0.362527	0.780014	0.14005	0.383945	0.41316	0.307121	0.255337	0.600097	0.879148	0.486656	0.633343	1.3659	3.05392	0.406202
ZGPAT	1.21635	5.51856	4.56455	2.69539	2.96018	0.959077	3.98406	0.796013	3.51111	0.760366	3.3345	1.725	5.16847	3.0416	1.70202	2.39607	3.93716	1.58346	4.42691	3.02469	4.14348	4.50881	8.54024	1.59439	0.278593	2.97624	4.47547	3.5319	2.36026	3.41243	7.101	2.47275	4.45419	2.21323	0.318212	1.22164	3.22475
AC084121.1	0	0	0	0	0	0	0	0	0	0	0	0	0	0	0	0	0	0	0	0	0	0	0	0	0	0	0	0	0	0	0	0	0	0	0	0	0
SGK3	1.24331	2.06198	1.16282	1.25874	2.54436	2.38464	2.21189	2.40529	2.99312	2.03157	1.13025	1.20457	0.681205	2.18433	1.65649	0.88743	2.27738	1.4087	1.72099	1.73296	1.4349	1.05249	1.64265	1.20083	1.87011	0.782003	1.82374	1.65674	1.92561	1.15992	1.10746	2.51687	0.980186	1.59838	5.81276	5.28717	2.05028
ABCB10P4	0	0.00593864	0	0	0.00714097	0.0157476	0	0	0	0	0	0.0117071	0.0256661	0	0	0	0.0117081	0.335019	0	0	0	0	0.00900005	0	0	0.0121518	0.0190365	0	0.00666201	0	0	0	0.0129926	0	0	0.0423969	0
LINC02659	0	0	0	0	0	0.0697621	0	0	0	0	0	0	0	0	0	0	0	0	0	0	0	0	0	0	0	0	0	0	0	0	0	0	0	0	0	0	0
AC091932.4	0	0	0	0	0	0	0	0	0	0	0	0	0	0	0	0	0	0	0	0	0	0	0	0	0	0	0	0	0	0	0	0	0	0	0	0.462974	0
NMT1	21.8691	24.0788	14.6094	14.9729	19.9713	20.5407	14.6212	22.1481	20.885	15.776	20.7928	19.3305	26.8843	31.3166	19.8684	24.865	21.4353	21.2988	16.0614	14.3606	24.0411	29.0917	13.7967	19.3272	12.5512	12.8937	20.2798	20.9806	28.0394	27.3993	17.5548	14.0768	19.2597	22.0547	12.6411	10.1634	24.5157
CR559946.1	0	0	0.11995	0	0.0881123	0.0647697	0.0906605	0	0.100924	0	0.0440898	0	0	0.0570242	0.0321979	0.039759	0.072233	0.0599101	0.190872	0.276118	0.0368084	0.0268163	0.296137	0.0776259	0	0.0499802	0.27404	0.0982974	0.109603	0.0364492	0.107079	0	0	0.113012	0.0974908	0.435946	0
AC015722.2	0	0.659092	0	0.0588961	0.254742	2.09103	0.262109	0.157966	0	0.479397	0.0424895	0.0464034	0.0508664	0	0.155146	0.0574738	0.0232037	0.115471	0.367887	0.159657	1.38342	0.0516859	0.0356735	0	0.383232	0.674325	1.24501	0.0631529	0.237656	0	0	0.151178	0.102997	0.0544549	0.0939521	1.17634	0
LINC01415	0.0611376	0.0784348	0.0667647	0.0313999	0.196175	0.124792	0.244546	0.0105273	0.0259268	0.0958447	0.0849481	0.0556639	2.6102	0.0195322	0.0868503	0.0153208	0.0773176	0.100039	0.0858092	0.716423	0.16075	0.0378892	0.0332832	0.0132944	0.0102158	0.0641981	0.0452566	0.025252	0.031676	0.0140454	0.00687702	0	0.03432	0.152418	0.231665	0.100793	0.0585201
ACSL3	8.43756	8.97687	17.6008	13.6396	27.6784	9.01146	8.97319	17.8768	14.8299	13.9663	15.9678	11.0466	9.75152	11.5724	12.5395	42.94	7.39213	16.6839	11.0872	20.2876	7.8937	33.7932	12.5756	18.0078	10.4181	16.8401	15.8235	15.6179	12.3171	21.838	10.2213	20.4164	11.7756	23.2494	16.2274	22.9952	26.7439
SYPL1P2	0.382417	1.10611	0.233631	0.267827	0.4505	0.260192	0.364201	1.19724	0.589718	0.581344	0.901688	1.19577	0.115656	2.0131	0.141104	0.537239	0.211036	0.175033	0.697063	0.322682	0.83343	1.29272	1.40594	0.377986	1.21991	0.657099	1.31533	0.57437	0.140095	1.75708	0.860318	0.11458	0.253704	0.165087	0.961297	3.82097	0.272265
SLIT2	1.79564	1.21126	2.00901	0.811962	2.66248	14.2465	9.46506	1.60869	2.64311	2.15409	0.817192	2.00081	1.99124	0.676558	2.51387	0.555408	1.88382	1.0318	6.72243	6.37078	1.7891	0.214061	1.68388	1.07236	2.58298	1.07393	0.0877577	1.56932	1.7633	2.47113	0.737671	1.10643	1.02699	2.75578	3.60593	2.14993	4.11915
AC008549.1	0	0	0	0.0504693	0	0	0	0	0.250034	0	0	0	0	0	0	0	0	0	0.0788126	0	0	0	0	0	0	0	0	0	0	0	0	0.064774	0	0.0466635	0	0.936029	0
LEMD1-DT	0.00438029	0.00899132	0.0367958	0	0	0.0119212	0.0250298	0	0	0	0.0162299	0.00886249	0	0.0104956	0.029631	0	0.00443163	0.143348	0.0117103	0.12197	0.00677479	0	0	0	0.117108	0.00919914	0.014411	0.0241229	0.0201731	0.00670867	0.0689799	0.0433099	0.0147534	0.0832017	0.179437	0	0.0304928
GHRHR	0	0.00423302	0.0138585	0	0	0.0112248	0.0157117	0.0142036	0.00874521	0	0.00764089	0	0	0.0296474	0.01116	0.0482325	0	0.353008	0.00551311	0.0191408	0.00637901	0.0557681	0.0384911	0	0.0275667	0	0.135691	0.0113568	0.00474864	0	0.00927859	0.0135932	0.00463051	0.0391705	0.00844772	0	0.0143557
AL133343.2	0	0.110618	0	0	0.0665069	0.073332	0	0	0	0	0.0998366	0	0	0.107604	0	0	0.0272606	0	0.108052	0.187572	0	0	0.0419107	0.0585918	0	0.0565874	0.753505	0	0.0310231	0.453944	0	0	0.0302514	0.0639757	0	0.789722	0.0468932
CR382285.2	0	0	0	0	0	0	0	0	0	0	0	0	0	0	0	0	0	0	0	0	0	0.00952472	0	0.00919049	0	0	0	0.0116379	0	0	0	0	0.104393	0	0	0.0309682	0
AC092175.1	0	0	0	0	0	0	0	0	0	0	0	0	0	0.0504664	0	0	0	0	0	0	0	0	0	0	0	0	0	0	0	0	0	0	0	0	0	0	0
RPS4XP9	0.0162015	0	0.0272195	0.0416048	0	0.0661398	0	0	0	0	0	0	0.0718651	0	0	0	0.0655654	0	0	0.0751889	0	0	0.0504003	0	0.0541438	0	0	0.0446119	0.0559609	0.0248135	0.0364482	0	0	0	0.0663688	0.178067	0
RN7SL552P	0	0.140978	0.0769246	0	0.0565068	0.0623056	0	0.15768	0	0	0	0	0	0	0	0	0	0	0	0.318736	0	0.154777	0.142436	0.0497818	0	0	0.0753184	0.126077	0	0	0	0	0	0.543562	0.656474	2.68391	0.0796845
AC109454.4	0.0778868	0.159876	0.0327137	0.150008	0.120153	0.185477	0.370884	0.60351	0.247722	0.203504	0	0.0787929	0.0431855	0.0622082	0.105375	0.0325301	0.236399	0.147052	0.104112	0.768109	0.15058	0.0438812	0.242294	0.0635121	0.260291	0	0.160153	0.214467	0.224189	0.0596441	0.131416	0.192525	0.0437223	0.508553	2.0739	3.28148	0.101662
CRYGEP	0	0	0	0	0	0	0	0	0	0	0	0	0	0	0	0	0	0	0	0	0	0	0	0	0	0.0502642	0	0	0	0.0366563	0	0	0	0	0	0	0
RNA5SP505	0	0	0	0	0	0	0	0	0	0	0	0	0	0	0	0	0	0	0	0	0	0	0	0	0	0	0	0	0	0	0	0	0	0	0	0	0
LINC00870	0.0172344	0	0	0	0	0.0117261	0.00820673	0.014838	0.0182716	0.0360243	0	0.0174349	0	0.0791495	0.0116584	0	0	0.0542316	0.00575935	0.00999785	0.0133278	0.00485491	0	0	0.0575959	0	0	0.00593203	0	0.0131978	0	0	0	0.01023	0.0353001	0	0.0224953
IL9RP2	0	0	0	0	0	0	0	0	0	0	0	0	0	0	0	0	0	0	0	0	0	0	0	0	0	0	0	0.0132612	0	0	0	0	0	0	0.0197285	0.141151	0
SLC30A5	8.56022	13.2727	12.5354	11.1988	11.1199	11.1491	6.904	18.7878	12.485	12.8329	15.879	11.0204	11.8719	7.9783	9.8935	10.8206	13.1478	9.52058	14.401	12.6796	34.2887	9.58899	9.18577	7.04568	13.4276	11.1912	11.8172	11.4367	7.97927	13.2677	8.22315	13.8616	6.78733	14.2812	21.986	17.8018	7.17888
HEIH	18.2137	21.2921	10.4999	9.40944	9.98816	15.5725	22.7153	19.5997	13.9491	7.64302	18.7917	6.36112	17.8819	32.3388	18.8668	10.3707	14.039	20.0656	24.6327	9.23022	29.105	14.5929	11.1845	11.228	17.6905	17.2218	12.2185	18.9363	16.144	13.0163	15.6432	11.1688	13.4493	9.33558	9.13454	5.57699	23.2976
OR2G2	0	0	0	0	0	0	0	0	0	0	0	0	0	0	0	0	0	0	0	0	0	0	0	0	0	0	0	0.0182376	0	0	0	0	0	0	0	0	0
COX7B2	0	0	0	0	4.98604	0	0	0	0	0	22.8605	9.12474	0	5.36557	0	0	0	1.5374	0	0	0	3.40547	0	0	0	0	0	0	0	13.0229	0	0	0	0	0	0	0
ADHFE1	0.0606583	0.733236	1.53997	0.441344	0.956547	1.71505	3.55599	2.14697	2.77242	0.53534	0.137349	0.504548	0.179375	1.79795	1.70059	0.0534838	0.705745	0.339331	2.00454	0.758506	1.30823	0.106321	2.48453	1.75503	1.63298	0.325551	0.543256	3.95761	0.857471	0.521282	0.712635	0.333197	1.37339	0.480074	1.03535	0.728413	2.05854
LINC02729	0	0	0	0	0.0280501	0	0	0	0	0	0	0	0	0	0	0	0	0	0	0.0527404	0	0	0	0	0	0	0	0	0	0	0.0511324	0	0	0	0	0	0
AC005481.1	0.234021	0.0525404	0.0368597	0.00938998	0.0045127	0.0398064	0.069648	0.0125925	0.00775327	0.00764317	0.284517	0.0147965	0	0.154787	0.123677	0.0794145	0.0110983	0.0184099	0.0391022	0.0763638	0.344983	0.148328	0.0511878	0	0.0366599	0	0.0601501	0.448055	0.0421002	0.0224011	0.0164523	0.0361542	0.0164212	0.173638	0.0524267	0.0401887	0.0063637
RNU6-795P	0	0	0	0	0	0	0	0	0.520297	0.256454	0	0.744707	0	0	0.497974	0	0	0	0	1.13878	0	0.138247	0	0	0.820043	0.257665	0.201824	0	0	0	0	0.404366	0.137747	0.291307	2.26169	26.9694	0
ZNF736P9Y	0.676486	0	0	0	0	0	0	0	0	0	0	0	0	0	0	0.408114	0	0.993394	0	0	0	0	0	0	0	0	0	0.0517431	0	0	0	0	0	0	0	0	0
AC138028.5	0	0.0232437	0	0	0	0	0.0431368	0	0.0480203	0	0	0.0916426	0.0502283	0	0	0	0	0	0	0.0525514	0.0350274	0	0	0	0.0756849	0	0	0	0	0	0	0	0	0.268859	0	0.663762	0
LINC00398	0.0557931	0.0715783	0.046868	0	0.103284	0.113883	0.132839	0.048035	0.177452	0.408176	0.103363	0.395095	0.0618706	0.0668429	0.150968	0.0932099	0.127006	0	0.335606	0.0970983	0.431463	0	0.130173	0.0303306	0	0.175758	0.0917787	0.192038	0.0642377	0.128176	0.0313792	0.0919419	0.125279	0.198706	0.142847	0.0511009	0.0728243
IGHG1	931.203	172.598	222.87	382.878	1113.02	367.318	1757.39	342.39	378.952	3207.16	1825.8	588.344	0.212742	43.9248	901.851	123.313	642.791	45.6009	1696.68	785.273	135.17	143.531	5355.89	1108.65	95.8567	2631.43	4.92791	389.884	1266.85	1735.92	693.482	3388.13	264.638	920.905	1423.93	209.798	672.398
LINC01874	0	0	0	0	0	0	0	0	0	0	0	0	0	0	0	0	0	0	0	0	0	0	0	0	0	0	0	0	0	0	0	0	0	0	0	0	0
ZFPM2	1.18813	1.20275	0.70179	0.200345	0.503481	8.46215	1.30336	0.520558	1.07526	1.03621	0.286059	0.71361	0.454206	0.410222	0.787237	0.211799	0.674206	0.433711	1.06459	1.09752	1.64909	0.186807	0.460117	0.547824	0.320476	0.587112	0.240631	0.776505	0.611935	0.51778	0.219392	0.305342	0.529195	3.08729	2.48684	4.56722	0.922147
RNU6-1086P	0	0	0	0	0	0.171964	0	0	0	0	0	0	0	0	0	0	0	0	0	0	0	0	0	0	0	0	0	0	0	0	0	0	0	0	0	0	0
AC026951.1	0	0	0	0	0	0	0	0	0	0	0	0	0	0	0	0	0	0	0	0	0	0	0	0	0	0	0	0	0	0	0	0	0	0.124501	0	0	0
ZNF971P	0	0	0	0	0	0	0	0	0	0	0	0	0	0	0	0	0	0	0	0	0	0	0	0	0	0	0	0	0	0	0	0	0	0	0	0	0
PRSS40A	0	0	0	0.00794997	0	0	0	0	0	0	0	0	0	0.00247263	0	0	0.0031321	0.0077933	0	0	0.00478816	0	0	0	0	0	0	0	0	0	0	0	0	0.00735047	0	0	0
RETSAT	12.5519	15.9364	15.1348	49.8404	28.0959	23.9418	16.125	18.3641	14.4581	14.7211	19.2964	30.2861	4.19886	11.5247	20.1793	19.3672	21.6854	18.9762	13.9229	19.6589	26.4752	21.2863	14.282	13.7638	15.2162	18.3027	36.7226	25.9828	14.5426	23.3801	11.3647	33.2365	19.484	15.1559	15.1167	6.03427	29.4887
ZC2HC1A	3.50007	4.00484	2.38667	2.11119	2.59993	3.92378	3.26426	4.49666	3.23005	2.31864	7.24581	5.90132	5.36952	3.55353	2.94425	2.28743	1.23541	1.94784	4.17355	8.21989	5.57234	6.20529	2.22841	1.95531	3.60605	27.6948	7.59222	8.06887	4.48223	2.54141	0.639173	2.00229	6.64771	3.48774	8.85287	15.3808	10.5362
LAMA5-AS1	0	0.030771	0.0251853	0.153982	0.0370009	0.040798	0.228426	0	0.0635713	0	0	0.0303301	0.0664944	7.62683	0.0202813	0.012522	0.181996	0	0.0801526	0.521774	0.486893	0.388503	0.37307	0.0651947	0	0.0629644	0.0739782	0	0.0172596	0.0459182	0	0	0.336605	0.142371	0.0307044	3.56979	0.286978
AC008694.2	0.0412978	0	0	0	0	0.0561972	0	0	0.0875664	0.0863229	0	0.0835565	0	0.131938	0	0.172484	0.0835637	0	0.110406	0.095829	0	0	0	0	0	0	0.0679342	0.0568583	0	0	0	0	0	0.0980543	0	0	0.0718723
AC100774.1	0.00788343	0.0161821	0.0264893	0	0.0583751	0.0107276	0.0300316	0.0271489	0.0334315	0	0	0.0159503	0	0.0062965	0.0426628	0.0131703	0.0398791	0	0.0526892	1.06099	0.0243859	0.017766	0.0122621	0	0.210766	0.0827807	0.168585	0.0651228	0.00907663	0.0241479	0.070941	0.0519646	0	0.318202	0.968826	5.51641	0.0274397
ZSWIM7	3.73336	5.46371	6.4714	3.15767	4.43681	6.84763	9.34031	4.1666	6.9004	5.51211	4.29992	5.64521	4.80814	5.08017	4.04879	2.87516	4.26175	7.88158	7.76947	4.44611	4.3383	6.43252	6.09885	4.84302	8.97785	2.84167	3.80177	4.69131	3.94591	3.92536	8.67664	8.56105	4.22476	2.64988	7.94013	3.56412	8.90374
AC092639.1	0	0	0	0	0	0	0.0327934	0	0	0	0	0	0	0	0	0	0	0	0	0	0	0	0	0	0	0	0	0	0	0	0	0	0	0.0408782	0	0.0630755	0
KIF9	0.699903	0.844712	1.31742	1.38683	1.80752	0.920078	0.85172	1.06382	2.13904	0.573449	0.796398	1.25001	0.728233	0.417534	1.42038	1.07545	0.70592	1.6749	1.48998	2.00003	1.62042	1.11238	1.77073	1.13911	2.20907	1.24758	1.52089	0.719738	1.48234	1.37632	1.47737	1.42392	0.824595	1.55921	1.26986	1.08423	1.31206
GNG13	0.0128426	0.197713	0.0647292	0	0.0316989	0.017476	0.0244617	0.0442274	0.027231	0.0268443	0.0237924	0.0779521	0.0569663	0.0615444	0	0	0.389794	0	0.103001	0.059601	0.0595893	0.043413	0.159806	0.0837791	0	0.107884	0.0845035	0.0176815	0.0591457	0.118015	0.260027	0	2.62418	0.152463	0	0.470502	1.11753
THAP11	16.7798	12.2767	6.62847	9.13377	10.9997	10.5749	12.9347	9.81973	13.8413	10.9958	12.4921	9.61532	14.8357	22.0104	12.8673	12.5684	7.62034	15.1537	14.1993	15.2583	9.66169	15.3172	16.2902	14.2597	9.22955	15.0273	6.33273	15.8925	11.0259	13.7423	18.4375	8.51119	8.55703	9.53789	7.89738	8.25645	13.8886
LINC01065	0	0	0	0	0	0	0	0	0	0	0	0	0	0	0	0	0	0	0	0	0	0	0	0	0	0	0	0	0	0	0	0	0	0	0	0	0
MIR4632	0	0	0	0	0.25567	0	0	0	0	0	0	0	0	0	0	0	0	0	0.276921	0.961432	0	0	0	0	0	0	0	0	0	0	0	0.682781	0	0	0	0	0
AL022578.1	0	0.00905093	0	0	0.0108834	0	0	0	0	0	0	0	0	0	0	0	0	0	0	0	0	0	0	0.0191762	0	0	0.246611	0	0	0	0	0	0	0	0	0	0
USP3	4.75927	4.62569	8.23378	6.59568	4.18823	4.85502	4.63178	6.62549	3.9413	5.46056	4.82165	7.22525	4.68206	4.01443	4.46366	4.00541	4.69813	7.03525	5.12161	6.95323	6.18028	4.81985	7.31914	3.09694	8.38225	3.82163	7.03103	7.35251	3.90544	13.8752	3.77157	4.21646	5.29213	7.07605	12.2151	19.0819	6.43302
ARL4C	47.2735	28.17	21.4957	13.0033	19.7892	11.2443	14.7913	18.924	11.271	31.0487	36.5906	50.1872	13.7169	16.6377	32.6392	6.5814	7.80559	10.139	19.1736	17.9026	36.2072	22.7058	14.2976	6.41623	9.66089	34.879	54.7333	18.8944	30.6261	44.2747	20.9485	38.1209	12.6535	39.2684	9.97814	25.2773	37.7546
AC103792.1	0	0	0	0	0.0169705	0.018712	0.0261919	0.0473555	0	0	0	0	0	0	0.018604	0	0.0139121	0	0.0735241	0.223358	0	0.0464836	0.0427772	0	0.0459545	0.0288787	0	0.0189321	0.0158323	0.0421208	0	0	0	0.0326492	0	2.11588	0.0239314
PSMB10	36.452	30.0836	7.57356	24.5709	28.0019	20.8064	24.538	3.73429	14.2436	10.1924	8.70516	8.84472	3.02508	23.3458	23.8049	22.8097	6.44437	20.5672	29.9282	16.6004	11.012	8.7527	20.4411	55.3669	3.55544	23.0592	14.2363	21.9619	16.45	9.70337	13.3633	12.5871	7.84048	11.5938	3.03119	5.32183	14.7767
MYLPF	0.101639	0.115907	0.208707	0.116003	0.0696867	0.0614704	0.193595	0	0.119729	0.236057	0.125532	0.0456985	0.0500936	0.198438	0.534762	0.084901	0.114256	0.0852876	0.347203	0.0786158	0.1048	0.0254503	0.860724	0.748996	0.075482	0.355757	0.297235	0.264322	0.325063	0.674554	0.0508125	0.446645	0.202865	0.321765	0.0462624	0	0.275157
RNU6-658P	0	0.367075	0.600883	0.918446	0.588524	0.973378	0.681236	0	0.505572	0.249196	0	1.44726	0.528819	0.190439	0.645174	0	1.32677	0	0.15936	0.829916	1.84389	0.268669	1.11261	0	1.99208	1.25186	2.35334	0.492414	0.137263	0.18259	1.07281	0	0.133848	0.566125	2.19768	6.98829	0
AC104590.1	0.00654096	0.0537059	0.0769246	0.100782	0.0161448	0.0534048	0.0498351	0.112629	0.124823	0.0410168	0.16965	0.0132341	0.0145069	0.193298	0.15929	0.0819567	0.0397057	0.230524	0.262301	0.21249	0.050583	0.280072	0.0712178	0.0711169	0.0874373	0.068684	0.0753184	0.144088	0.0828407	0.230411	0.0294302	0.107789	0.0954672	0.310607	0.107179	0.311525	0.125219
LRRC74A	0.00548249	0.050642	0.00921093	0	0.0473627	0.0373023	0.062656	0.0188806	0.0464995	0.0114598	0	0.0110925	0	0.0175155	0.0222522	0	0.0166402	0	0.0439709	0.0636089	0.016959	0.0123553	0.0170552	0	0.146576	0	0.0180372	0.324573	0.0315615	0.0167935	0.0370016	0.0542078	0.0123105	0.117155	0.123524	0.482056	0.114497
PGM2	15.6292	4.83923	2.40742	9.56731	13.6169	15.6457	5.26376	7.24937	4.88306	10.1623	3.77343	9.19464	9.44336	5.37364	5.73289	27.9176	8.5396	7.24021	5.18075	9.97512	8.54842	15.9387	4.62747	5.85721	8.15227	9.52957	5.97146	2.96866	5.33835	7.67074	3.86839	3.19344	29.6743	12.2157	9.33606	5.71218	2.98068
AC007656.2	0	0	0	0	0	0.0300111	0	0	0	0	0	0	0	0	0	0	0	0	0	0.0511757	0	0	0	0	0	0	0	0	0	0.067555	0	0	0.0247607	0	0	0	0
AL161912.3	0	0.0206528	0	0	0	0	0.0383286	0	0	0	0	0	0	0	0	0	0	0	0	0.186775	0	0	0	0	0	0	0	0	0	0	0	0	0	0.0477781	0.164865	0	0
AC026765.1	0	0	0	0	0	0	0	0	0	0	0	0	0	0	0	0	0	0	0	0	0	0	0	0	0	0	0	0	0	0	0	0	0	0	0	0	0
CD79A	24.6773	5.15175	6.83692	18.9356	15.3468	4.07312	59.7355	10.7424	4.18955	26.5378	23.3805	5.20552	0.130533	3.51217	24.8323	1.81903	7.58778	1.96842	28.9516	29.1286	2.67886	2.69062	57.896	19.2339	8.20479	55.9396	0.165971	6.55198	23.8141	24.3123	6.67708	54.5353	3.55877	15.7709	11.9172	4.03524	8.51623
RAD1P1	0	0.0159532	0	0	0.422029	0	0	0	0	0	0	0	0	0	0	0	0	0	0.0207776	0.0360685	0.0240409	0	0	0.0169001	0	0	0.0255693	0	0	0	0	0	0	0	0	0	0
MT1G	12.7888	2.81881	0.509548	0.346152	14.7849	7.22247	1.5726	0.0580263	1.85781	0.387417	14.1094	3.68183	1.30795	80.7328	4.46805	3.46237	1.26148	2.16323	1.93697	0.860161	1.35514	0.284789	4.61264	114.462	0.112619	1.38005	0.221737	0.301576	2.44437	1.57417	6.89891	2.05472	1.66471	0.920142	0.310606	0.0617299	0.439859
AC026202.1	0	0	0	0	0	0	0	0	0	0	0	0	0	0	0.0292258	0	0	0	0	0	0	0	0	0	0	0	0	0	0.0248715	0	0	0	0	0.05129	0.132738	0.0791409	0
AP000907.3	0	0	0.0895831	0	0.0658054	0.0725584	0	0	0.11306	0.111455	0	0.107883	0	0	0	0	0.0539462	0	0.071275	0.618643	0	0.120164	0	0.0579738	0.534585	0.111981	0.263138	0.146824	0.0613917	0.0816646	0	0	0.119729	0.506407	0.109214	7.42322	0
FAM107A	0.256495	0.555752	3.79057	0.548893	1.2574	2.93123	34.9543	0.850602	4.94009	1.4992	0.33439	0.812073	0.15802	3.23607	0.912531	0.204336	1.31433	2.98931	2.59367	4.83309	0.35263	0.267609	0.347242	0.154931	3.46842	0.603511	0.230499	1.02999	1.08556	0.636542	2.98134	3.63975	0.535946	0.434196	0.233494	0.19142	1.51276
MIR1197	0	0	0	0	0	0	0	0	0	0	0	0	0	0	0	0	0	0	0	0.266579	0	0	0	0	0	0	0	0	0	0	0	0	0	0	0	0.841771	0
EIF4BP6	0.705136	0.908182	1.81185	0.603589	0.904356	3.09497	0.882228	1.90458	0.835521	0.997057	1.62652	1.60851	1.91653	0.850309	1.36552	3.60914	2.06326	1.58365	2.45805	1.89289	1.94597	0.926967	0.795707	1.48071	1.75582	1.21954	0.909754	0.276018	1.13024	1.17525	0.466569	2.62019	0.294934	0.902765	1.86907	1.46896	1.07077
AF181450.1	0	0	0	0	0	0.125827	0.117416	0	0	0.128853	0	0	0	0	0	0	0	0	0.0824008	0	0.0476714	0	0.0958835	0	0.206011	0.0647305	0.0507021	0	0.0354874	0	0	0	0.0692092	0.146364	0.441919	1.69381	0.0536413
AL365209.1	0.0351411	0.0100185	0.0131198	0.0150402	0.0144562	0.0106265	0.0557787	0	0.0082791	0.0204038	0	0	0	0.0296265	0.0343369	0.00326155	0.00790066	0.0147438	0.0182674	0.163086	0.0150975	0.00219982	0.0151832	0.0191037	0.0130487	0	0.00321147	0.0134394	0.0112389	0	0.00878405	0.0257375	0.0394534	0.180779	0.0159949	0.143048	0.00679528
IGKV2OR2-10	0	0	0	0.104347	0.0501475	0	0.0773966	0	0	0	0	0.0822131	0	0	0	0	0	0	0	0.0942884	0	0	0	0	0	0	0	0	0.140352	0	0.0914135	0.267843	0	0	0.249683	0	0
AL035419.1	0	0	0	0	0.0276523	0	0	0	0	0	0	0	0	0	0	0	0	0	0	0.88387	0	0	0.0348513	0	0	0	0	0.0308486	0	0.0343165	0	0	0.0251558	0.212799	0	0.0820876	0
KPNA4P1	0.0616016	0.0451601	0.0147849	0	0.0760245	0.0598759	0.100572	0.0909187	0.0559791	0.0919735	0.0652136	0.0356104	0	0.0702875	0.0476243	0	0.0356135	0.0221534	0.0941068	0.183784	0.122498	0.0594964	0.123193	0.0287043	0.294096	0	0.0434287	0.12116	0.0810576	0.0134781	0.0593933	0.0290039	0.0197603	0.104473	0.1442	0.257924	0.0765771
NSUN5P1	0.754769	3.55316	3.87463	1.93822	4.75768	2.08624	6.31959	1.55234	4.23991	1.25446	1.408	1.54831	1.42985	1.595	1.40762	1.81042	4.13094	0.752094	7.39514	1.54463	5.75576	3.77691	8.21383	2.48752	2.71505	3.85269	7.0227	4.89269	2.06389	2.03901	6.54435	1.36471	6.82325	0.952034	0.697822	2.58275	3.14706
ANKRD26	0.428081	0.970176	0.748613	0.523086	1.39442	1.53535	0.930563	1.57287	1.26199	1.3871	0.683984	2.69174	1.52825	1.34984	0.555478	0.394804	1.96585	0.769167	0.897682	4.17274	0.90084	3.23844	1.20051	0.482735	1.49443	1.58081	1.28272	1.09111	0.703581	1.1699	0.433192	0.776244	1.09344	2.04414	3.29537	8.87353	1.63957
AC026410.4	0	0	0	0	0	0	0	0	0	0	0	0	0	0	0	0	0	0	0	0	0	0	0	0	0	0	0	0	0	0	0	0	0	0	0	0	0
TNS4	8.52035	1.58947	0.0350422	11.6095	0.418293	0.141913	0.213539	0.224467	15.9158	0.430528	4.37128	0.0580258	0.00578242	0.637207	1.63317	37.6637	0.0633063	1.81147	5.10912	1.34912	4.68974	36.7899	26.6799	95.1268	0.357235	43.9514	0.892073	5.26231	0.717436	0.28351	0.087981	1.26315	1.58066	2.87851	0.341771	0.0859659	12.7593
ZNF28	3.25553	4.04688	2.09682	3.03115	3.74886	2.83535	1.89775	3.91925	2.67325	3.09514	4.11096	4.97328	3.19965	1.872	3.0737	2.43492	3.71316	3.5199	2.73996	9.31152	2.33601	3.18445	4.31026	0.846374	4.16384	2.28345	4.46101	2.39107	4.24512	7.32841	2.41276	1.44317	2.52456	6.75531	6.42546	7.79632	2.03584
AC106872.6	0.0405036	0	0	0.104012	0.0499868	0.220466	0	0	0	0.0846628	0	0.0819496	0.269494	0.0323503	0	0.236834	0.122935	0.203925	0.108283	0	0.0626451	0	0.126001	0.0880755	0	0	0.0666278	0	0.139902	0.0620337	0.182241	0	0.045474	0	0.580727	0	0.0704902
OR5E1P	0	0.0139913	0	0	0.0336481	0	0	0	0	0	0	0	0	0	0	0.0113873	0	0	0	0	0.0210844	0	0	0	0	0	0	0	0.0156956	0	0	0	0.0153052	0	0	0.14983	0.0711745
TPT1P13	0.0759748	0.285911	0	0.0650336	0.125017	0	0.0482372	0.0872139	0.053698	0	0	0	0	0.323632	0	0.0846174	0	0.063752	0	0	0	0.028536	0.039391	0	0	0	0	0	0	0.426653	0	0	0	0.300648	0.0518714	0	0
TPH2	0	0	0	0	0	0.0173726	0	0	0	0	0.0202728	0.00738008	0.0121348	0	0.00493494	0	0.00184518	0.00459118	0	0.00846404	0	0	0.0624094	0.00198294	0	0.00383021	0	0.00251099	0.00419969	0.0949709	0.0164119	0	0	0.00866059	0.00747115	1.00225	0
C1orf195	0.0452134	0.116011	0	0.17416	0.0836988	0.0615254	0	0	0.0958688	0.189015	0	0.0914787	0	0.306951	0.0305852	0.0377675	0.0228716	0.0569092	0.181311	2.25567	0.104894	0	0.035163	0.0245792	0	0.0474768	0.111563	0.248997	0.130142	0.0346235	0	0	0.101523	1.77129	1.71324	9.11041	0.0393434
ZNF778	0.16703	0.432601	0.900249	0.428929	0.504967	0.832893	0.839142	2.72167	1.37863	0.895099	0.512968	0.877755	0.716037	0.51214	0.928185	0.199453	1.02754	0.682921	0.767213	2.01335	1.12524	0.709889	1.80642	0.387585	1.15761	0.694505	0.861167	1.9138	0.669863	1.47481	0.771707	2.09486	1.30514	0.928911	1.10442	3.39643	0.987175
AC013549.3	0	0	0.130253	0	0	0	0	0	0.164388	0.054018	0	0	0	0.0412813	0	0	0	0	0	1.31927	0.0799398	0	0	0	0.0863644	0	0.042511	0.03558	0	0	0.0581382	0	0.0290141	1.04311	0.899846	11.74	0.0449753
TRAJ52	0	0	0	0	0.226027	0	0	0	0	0	0	0	0	0	0.247784	0	0.185293	0	0	0	0	0	0	0	0	0	0	0	0	0	0	0	0	2.6091	0	7.38075	0
LINC01145	0.260839	0.556835	0.231383	0.353669	0.417195	0.528157	0.822748	0.150911	0.393789	0.218088	0.707454	1.01327	0.458176	0.223332	0.254085	0.963917	0.111892	0.304675	0.465818	0.213052	0.309833	0.0728903	0.428436	1.13666	0.216182	0.201588	0.775769	0.649288	0.71596	0.421862	0.140834	0.488297	0.103082	0.589589	0.2308	1.01677	0.34137
LINC01276	0	0.0259659	0.0212524	0	0	0.0172136	0.0481889	0	0	0	0.0703054	0	0.0280555	0	0.0342285	0	0.012798	0	0.101454	0.029353	0.0195648	0.0142537	0	0	0.084549	0.0265661	0.104043	0.191577	0	0.34873	0.14229	0	0.0142021	0	0.103639	0.278063	0.0440299
AC020911.2	0	0.0323038	0.0264398	0	0.019422	0	0.0299755	0	0	0	0	0	0	0.0628473	0.0212915	0.0262915	0	0	0.0420726	0.839906	0	0	0.0244784	0.0855528	0	0.0661009	0.0258878	0.0866682	0.0362387	0.0241028	0	0	0.0530058	0.0373657	0.225637	0.172967	0
RNU6-946P	0	0	0	0	0	0	0	0.813453	0	0	0	0	0	0	0	0	0.119488	0	0	4.1108	0	0	0	0	0	0	0	0	0	0	0	0	0	1.96292	1.20952	27.2592	0.205541
NPDC1	11.6629	5.19368	21.6656	44.4982	5.53292	33.0796	37.2972	3.38681	7.48937	6.14769	18.4591	2.15794	6.48204	17.1258	28.5535	6.3097	4.88147	16.2606	11.8251	8.72104	19.4667	3.0331	13.5158	15.0299	5.81715	5.99248	22.4664	33.1763	3.73713	1.84564	32.0547	5.76734	13.2963	5.6567	0.690361	4.78706	39.2369
MIR548S	0	0	0	0	0	0	0	0	0	0	0	0	0	0.123089	0	0	0.155918	0	0	2.86085	0	0	0.239709	0	0	0	0	0.212178	0	0	0	0	0	1.46364	0.315656	2.25841	0
ZBTB45P1	0.0347174	0.00890795	0.0145819	0.0668649	0.0535573	0.0118107	0.0165318	0	0.0552101	0.0362841	0.209033	0.0175606	0	0.0623898	0.0352276	0.0507501	0.0702486	0	0.0232035	0.0201399	0.0402719	0.0488993	0.121501	0.0188733	0	0.0911384	0.0999417	0.0836473	0.129909	0.119636	0.0390516	0	0.0584666	0.123645	0	0	0.0453151
AC103702.2	1.68654	4.42085	0.0133027	0.0203332	0.0586311	0.0430986	0.105572	0.027268	0.117523	0	5.66223	0.0320405	9.58832	5.58419	0.546336	1.03179	0.0080108	1.475	0.0211681	3.69302	0	7.84241	0.0246317	1.27411	0.0793838	0.0997726	8.41414	0.0327042	0.173212	6.01494	0	0.0521926	0.0444483	0.150399	0	0.0870252	0.0413401
H3P25	0.0349092	0.214972	0.175949	0.179292	0.17233	0.0950075	0.0664927	0.12022	0.296081	0.218907	0	0	0.154847	0.027882	0.283378	0.0291603	0.0706367	0	0.0933269	1.13407	0.323955	0.196678	0.380091	0	0	0	0.631676	0	0.0401929	0	0.0785348	0.230109	0.0783861	0.745971	4.21863	15.603	0.060754
AP003400.5	0	0	0	0	0	0	0	0	0	0	0	0	0	0	0	0	0	0	0	0	0	0	0	0	0	0	0	0	0	0	0	0	0	0	0	0	0
AP003419.1	0.622081	0	0	0.0912849	0	0.0241861	0	0	0.0376868	0	0	0.035961	0	0	0	0.90565	0.0179821	0	0	0	0.0824695	0	0.110583	0.67636	0	0	0	0	0	0	0	0	0	0	0	0	0
AC090186.1	0.0441858	0.136049	0.0371175	0.113468	0.109062	0.150318	0.210405	0	0.18738	0.0923594	0	0.223499	0	0.0705824	0.17934	0.0184546	0.134111	0	0.118127	0.512652	0.23919	0.0497883	0.309275	0	0.221498	0.0463977	0.363424	0.121669	0.203494	0.236856	0.198808	0.145628	0.12402	0.367189	1.04078	4.77543	0.0384492
CASC2	0.0969956	0.400787	0.154493	0.232907	0.463275	0.38397	0.211143	0.572628	0.686443	0.236975	0.114351	0.203894	0.100577	0.255552	0.306766	0.156783	0.0573501	0.168067	0.442847	0.862289	0.247433	0.198717	0.176341	0.27118	0.303102	0.129629	0.111896	0.397158	0.275565	0.0868175	0.113356	0.145309	0.203654	0.406761	0.322516	1.13528	0.359534
NAP1L4P1	0.218447	0.19057	0.165152	0.252434	0.579622	0.118903	0.249649	0.338529	0.231593	0.228304	0.202348	0.397778	0.0968968	0.244263	0.310319	0.447057	0.287309	0.659891	0.277399	1.26723	0.946012	0.467675	0.3058	0.035626	0.620525	0.137629	0.952253	0.180453	0.238934	0.786225	0.0982873	0.17999	0.0858386	1.81532	0.939603	1.24047	0.323146
RAB23	4.28934	1.74829	1.68091	0.731252	5.21446	1.76292	1.6858	1.72277	1.35445	2.83131	1.71572	3.27	7.06659	5.07533	1.48203	1.46147	3.00295	1.03974	2.35585	3.41693	2.35289	1.63612	1.2729	0.482538	0.5144	1.44389	0.860886	0.674612	2.94778	1.9606	1.14272	1.06534	1.89806	6.5479	7.0726	3.71244	1.98678
AC007952.2	0.118333	0.0209396	0.068554	0.0104785	0	0.0444207	0.0932658	0.0281045	0.0605642	0.0852916	0.0377974	0.0165116	0.00904985	0.0554039	0.0276027	0.242001	0	0.133535	0.00545436	0.198837	0.0189331	0.00459782	0.0444278	0.102039	0	0.15425	0.127533	0.258423	0.0375843	0.00624944	0.0826175	0.121035	0.0137435	0.00968829	0.0668616	0.0747456	0.0639123
LINC01271	0.0898641	0.628323	0.141541	0.028846	0.263397	0.175785	0.106979	0.116053	0.36918	0.129139	0.353777	2.04546	0.0747397	1.26054	0.053191	0.286185	0.454586	0.367608	0.180183	0.325819	0.199796	0.810067	1.17063	0.152664	0.112619	0.106158	0.29565	0.278378	0.0581994	0.533324	1.01083	0.222132	0.189172	0.306714	0.724747	0.679029	0.488732
LINC00364	0	0	0	0	0.0255252	0	0	0	0	0	0	0	0.779813	0.0165193	0	0	0	0.0520659	0	0	0	0	0	0	0.0691198	0	0	0	0	0	0	0	0	0	0	0	0
Metazoa_SRP	0.0893084	0.320812	0.975284	0	0.110218	0.54688	1.02065	0.15378	0.946831	0.0933385	0.0827268	0.0903473	0	0.392318	0	0.111901	0	0	0.477517	1.55426	0.345323	0.402529	1.04184	0.0485505	0.298461	0.281338	0.808009	0.0614793	0.154239	0.136781	1.00458	0.883032	0.250669	0.954211	0.731698	0.981571	0.0777135
Y_RNA	0	0	0	0	0	0	0	0	0	0.484675	0	0	0	0	0	0	0	0	0	0	0	0	0	0	0	0	0	0	0	0	0	0	0	0	0	0	0
CD5L	0.0308725	0.0475284	0.00864462	0	0.107952	0.0420106	0.117608	0.0354395	0.0436406	0.0430208	0	0.0416422	0	0.304114	0.0556909	0	0	0.155434	0.0481454	0.0119396	0.190996	0	0.0080033	0.139859	0.0687821	0	0.0338565	0.170019	0.148105	0.063044	0.0231511	0.0339167	0	0.317639	0.0526951	0.0565522	0.0537287
CHD4	21.4141	48.371	31.1338	37.3669	41.6252	36.8477	25.3843	38.0987	31.8611	32.833	72.6063	53.562	81.7234	24.0516	35.4661	26.7149	37.2284	28.173	40.4901	45.8217	44.4044	33.0762	29.2896	25.2221	31.5188	27.7539	32.6782	32.7394	44.9402	73.847	30.438	27.6903	35.2685	52.1207	33.8595	25.1062	42.9707
TPPP	0.99049	1.03812	3.49387	1.71905	1.29491	7.14468	6.12751	3.07139	8.15606	4.11004	0.198272	0.403352	0.107046	0.921837	3.20251	0.220867	11.5581	0.998425	4.05614	16.9699	9.28904	0.208082	9.70402	1.34842	1.31844	2.56052	2.57518	8.10415	4.8274	0.196052	15.1873	2.33078	14.8688	4.8978	0.386839	2.09115	14.3929
SETP9	0.0151889	0.0311778	0	0.0780091	0.0374901	0.0413374	0.0867921	0	0.0322059	0.0634971	0	0.0307311	0	0	0.0616482	0.0126875	0.0307338	0	0.0406062	0.211469	0	0	0.118126	0	0	0	0	0.0418236	0.0524634	0.0232626	0	0	0	0.10819	0.0622207	0	0
AC087294.1	0.0166388	0.187847	0.265565	0.128183	0.164275	0.328304	0.301077	0.487054	0.194041	0.260844	0.215776	0.168323	0.166061	0.139538	0.146322	0.187632	0.143087	0.0837716	0.155688	1.62159	0.476086	0.271853	0.258803	0.126634	0.52825	0.227132	0.547409	0.045816	0.220307	0.39499	0.09358	0.137096	0.32691	0.454316	1.58472	6.21769	0.130307
MTCYBP36	0	0	0	0	0	0	0	0	0	0	0	0	0	0	0	0	0	0	0	0	0	0	0	0	0	0	0	0	0	0	0	0	0	0	0.235307	0	0
AC104365.3	0	0	0	0	0	0	0	0	0	0	0	0	0	0	0	0	0	0	0	0	0	0	0	0	0	0	0	0	0	0	0	0	0	0	0	0	0
GPX5	0	0	0	0	0	0	0.0120232	0	0	0	0	0	0.0139997	0	0	0	0.0574761	0	0	0	0	0	0.00981824	0	0	0	0	0.173813	0	0	0	0	0	0	0	0.0231256	0.0549274
TCF25	9.39251	14.3959	12.6544	19.0529	13.1461	14.4348	19.7888	9.32818	24.6348	14.4882	12.5185	12.2351	12.6661	13.5995	17.9099	16.4642	8.95002	16.0909	19.8399	15.5807	18.6398	24.846	23.8003	13.4744	7.73458	24.7473	15.7509	20.1222	11.0342	15.7471	8.43212	26.4501	14.0729	10.962	6.36608	9.1857	26.3476
BARHL1	0	0	0.00906928	0	0	0.00734573	0	0	0	0	0	0	0	0	0	0	0.0109229	0.0135892	0.00721579	0.0501045	0.0250473	0	0	0.00586919	0	0	0.00887991	0.0148643	0	0	0	0	0	0	0	0.177991	0
AC017104.1	0.213652	0.479166	0.438716	0.203205	0.312503	3.55341	1.61273	0.790277	1.12416	0.562369	0.542412	0.880561	0.351001	0.252806	0.738698	0.0991486	0.168122	0.1992	0.613491	1.43221	0.575221	0.0980802	0.713873	0.671073	0.211558	1.14667	0.937211	1.17661	0.391762	0.811993	3.66719	0.18256	1.71463	0.751525	0.0810389	0.521824	1.03286
PARP3	10.1555	6.29895	9.14362	7.70286	12.5438	13.4493	11.2131	9.5571	13.9193	7.68627	10.2346	11.5791	2.1346	10.3311	14.0257	7.22842	8.63266	8.87658	16.7191	6.97038	7.52974	11.3021	10.6873	6.8652	9.34647	6.98837	12.7581	12.425	11.7621	7.99167	7.39868	10.0852	11.4647	10.6676	6.04663	2.97265	13.7606
SNX19P4	0	0.0228345	0	0	0.0274575	0.0908258	0.0423774	0.229858	0.0943497	0.0930099	0.0412178	0	0	0	0	0	0.0225092	0	0.0594794	0.361383	0	0.125347	0	0	0.371762	0.0467245	0.329385	0.245051	0	0.0681497	0.25026	0.0733269	0.0249787	0.475425	0.13671	1.63019	0.0774399
AC103808.5	0	0.0561471	0	0	0	0	0	0	0	0	0	0	0.363992	0	0.0370067	0	0	0	0	0.0634712	0	0	0	0	0	0	0	0	0	0	0	0	0	0	0	0.100211	0.0476038
AC022182.2	0.0441344	0.468067	0.0247162	0.113336	0.254182	0.180171	0.504385	0.405306	0.218355	0.184504	0.0817638	0.148826	0.0652559	0.0705002	0.298553	0.0737324	0.0297677	0.0740681	0.275309	0.443781	0.0910141	0.0165768	0.480534	0.351892	0.0491644	0.185375	0	0.162036	0.203257	0.202783	0.0330961	0.242431	0.066067	0.0349297	0.12053	0.431175	0.025603
RPSAP47	0.056924	0.0292117	0.191272	0.255813	0.140503	0.290479	0.108425	0.0980174	0.271574	0.475942	0	0.0575862	0.0946871	0.0454652	0.192535	0.451722	0.201569	0.250772	0.114136	0.0660443	0.176084	0.256567	1.23957	0.201145	0.142676	0.0597737	0.093639	0.0587792	0.294929	0.305139	0.352168	0.187611	0.0798868	0.067578	0.0291484	0.104273	0.0247668
DEFB131A	0	0	0	0	0	0	0	0	0	0	0	0	0	0	0	0	0	0	0	0	0	0	0	0	1.58619	0	0	0	0	0	0	0	0	0	0	0	0.206506
VPS37A	4.35519	2.65747	7.68316	4.64963	4.82543	4.9987	3.70422	5.31167	4.40006	7.5927	14.0215	5.31039	3.31751	7.0284	3.18555	3.6582	3.01539	6.37746	3.54576	3.81242	9.6574	10.0184	3.85647	5.00457	5.69612	3.86122	53.5876	3.6213	3.45087	7.5033	4.7229	7.53918	4.11792	5.35607	7.37521	27.1547	5.48202
TIMM10	35.0002	34.186	22.7614	31.3659	36.0291	13.5667	17.1931	17.2511	28.3817	14.6862	26.8165	13.8207	27.811	59.0918	24.3144	25.4051	39.7379	29.151	18.4357	13.2843	22.0356	52.5412	17.8347	83.482	18.9692	31.9704	30.0448	20.959	25.0737	38.4849	35.7474	29.7498	23.7195	13.5542	15.2238	4.23052	17.1811
Y_RNA	0	0	0	0	0	0	0	0	0	0	0	0	0	0	0	0	0	0	0	0	0	0	0	0	0	0	0	0	0	0	0	0	0	0	0	0	0
ZNF663P	0.0166827	0.282514	0.014014	0.0321305	0.00514715	0.192962	0.0397201	0.014363	0.0353734	0.0261533	0.139079	0.00843838	0.656748	0.0732846	0.0112852	0	0.00421955	0.0944919	0.0278749	0.687123	0.283826	0.131586	0	0	0.181194	0.0175178	0	0.223943	0.00480193	0.0127753	0.0375308	0.0274915	0.00936494	0.0594151	0	0.0611187	0.0725839
AC139769.1	0.339452	1.13686	1.64086	0.229395	1.35968	0.437607	1.76955	4.24533	1.85623	1.07053	1.12535	1.72303	1.75667	1.53159	1.74033	0.33827	3.86208	0.794557	0.97914	19.7196	0.736863	2.01983	0.203786	0.239572	1.97031	1.90104	2.39031	2.65653	1.34391	1.3955	1.67469	0.529944	1.23693	3.98742	78.737	18.5888	3.2751
Y_RNA	0	0	0	0	0	0	0	0	0	0	0	0	0	0	0	0	0	0	0	0	0	0	0	0	0	0	0	0	0	0	0	0	0	0	0	0.406118	0
VMA21	12.8474	15.468	6.95655	7.9335	10.0493	9.49855	8.43334	10.29	11.7587	11.5348	8.37212	10.4045	9.02428	29.3513	8.65732	5.62822	8.51098	7.47205	12.6501	19.486	12.9498	15.1286	11.3228	8.12446	10.432	7.47511	8.39408	8.25831	10.7451	9.50489	8.38587	8.16037	13.6019	21.9822	40.3431	86.2062	5.13986
LINC00333	0	0	0	0	0	0.0561056	0	0	0	0	0	0	0	0	0	0	0	0.051896	0	0	0	0	0	0	0.206683	0	0	0	0	0	0	0	0	0	0	0	0
RIMS2	0.855252	0.0136009	0.00342521	0.00523542	1.83799	0.0943254	0.015533	0.76529	0	0.0234382	0.011331	0	0.160518	0.43721	0.0082748	0.00681198	0.00103132	0.715949	0.0667674	0.0685962	0.0804073	0.174591	0.0554944	0.0132998	0	0.0042816	2.62594	0.00280691	0.0129102	0.185786	0.00917306	0.00335966	0.0377672	0.0435656	0.315274	5.89688	0.0709621
KLF4P1	0	0	0	0	0	0	0	0	0	0	0	0.0215766	0	0	0.0144279	0	0	0	0	0.668135	0	0	0	0	0	0	0	0	0	0	0	0	0.0119729	0.151922	0.218429	0.781391	0
TRIM58	0.0666144	0.104564	0.0855831	0.0100626	0.198273	0.341261	0.201519	0.0134945	0.0249259	0.0409532	0.0508161	0.0872097	1.26884	0.031297	0.196153	0.0294587	0.0396442	0.246607	0.0314273	0.145482	0.690903	0.00441534	0.0121898	0.0681663	0.052381	0.0740637	0.045121	0.0323695	0.08572	0.0120028	0.00881538	0.0645731	0.0527922	0.102341	0	0.0287116	0.0818342
DEFB130A	0	0	0	0	0	0	0	0	0	0	0	0	0	0	0	0	0	0	0	0	0	0	0	0	0	0	0	0	0	0	0	0	0	0	0	0	0
ENAM	0.0116257	0.171024	0.0553404	1.34843	0.0310865	0.03164	0.0701222	0.326965	0.944944	0.433361	0.136407	0.0431235	0	0.0139282	1.4785	0.00161852	0.011762	0.199985	0.163172	0.0809301	0.0149841	0.0174664	0.0512349	0.0147468	0.783517	0.0488307	1.21757	0.0320122	0.0513104	1.5105	0.00871806	0.312915	0.0108769	0.08741	0.119061	2.22188	0.853145
EPHA8	0.00707566	0.0338895	0.170388	0	0.00291076	0.00641894	0.00449241	0	0	0	0.0262169	0	0.0209238	0.00941889	0.00957285	0	0	0.0118747	0.0094581	0	0.0729574	0.00797282	0.0256799	0.00256435	0	0	0.275464	0.0129889	0	0.00361227	0.0477541	0	0.0185359	0.0223999	0	0	0.0451516
AC016598.1	0.0225663	0.0231607	0	0	0	0.0307078	0	0	0	0	0	0	0	0	0	0.01885	0	0	0.0301646	0	0	0	0	0	0	0	0	0.031069	0.0259819	0	0.0507671	0	0	0.0535797	0	0	0
ADORA2BP1	0.0600339	0.0924227	0	0.0385413	0.111135	0.0816929	0.0571742	0.103372	0.159117	0.0313715	0.0278049	0.0607323	0	0.0359618	0.0609161	0.0626842	0.0303687	0	0.020062	0.0348262	0.116065	0.0507344	0.0466891	0.0489541	0	0.0945588	0.0246887	0	0.0691204	0.0919454	0.0675287	0	0	0.0356349	0.153704	0.769791	0
EPB41L3	4.24223	3.88616	2.5249	0.306622	6.22163	8.03184	3.02	1.72782	6.23204	2.57021	0.431777	1.78632	0.491441	1.5763	2.67788	0.623368	1.42174	0.673413	2.67954	4.39576	4.24218	0.184995	1.85364	0.686552	1.66903	1.89275	0.383387	0.679696	3.16192	1.04975	1.05639	2.14927	1.00025	5.42466	10.2576	5.14416	7.35695
AC010307.1	0	0	0	0	0	0	0	0	0	0	0	0	0	0	0	0	0	0	0	0	0	0	0	0	0	0	0	0.0208118	0	0	0	0	0	0	0	0	0
MIR4747	0	0	0	0	0	0	0	0	0	0	0	0	0	0	0	0.195482	0	0	0.312818	0	0	0	0	0	0	0	0	0	0	0	0	0	0	0.555641	0	0	0
ADORA2B	13.1424	2.62348	1.45647	4.91038	6.37652	2.20431	1.7456	4.33321	4.26456	4.45251	2.88172	5.1317	1.04375	0.957497	2.65404	5.88009	8.51013	2.11999	5.88014	7.43725	3.86921	2.60117	3.53671	5.38065	12.2508	2.76735	4.57969	1.24812	4.36894	0.660072	3.95629	3.39597	6.8687	2.66995	13.4543	2.37748	3.77613
AC254562.3	0.120163	0.390538	0.504703	0.56572	0.197729	0.381536	1.33512	0.0689695	1.5712	0.418618	0.556538	0.486243	0.577427	0.399892	1.707	0.100374	0.952308	0.554572	0.883425	0.232359	0.588527	1.35399	1.86904	0.217746	0.200787	1.64032	0.592998	6.2591	0.484226	0.368073	1.57692	0.528046	0.652058	1.14122	0.123061	1.10057	1.15019
MTND4LP20	0	0	0	0	0	0	0	0	0	0	0	0	0	0	0	0	0	0	0	0	0	0	0	0	0	0	0	0	0	0	0	0	0	0	0	0	0
AC121251.1	0.203006	0.156265	0	0.130328	0.375804	0.345308	0.193336	1.573	0.322835	0.530418	0.188046	0.205368	0.11256	0	0.0686631	0	0.102693	0.25552	0.06784	0.706595	0.0784951	0.0571866	0.631522	0.331079	0	0.532922	0	0	0	0.233187	0	0.669071	0	0.723003	4.98965	7.2514	0.088325
MIR6839	0	0	0	0	0	0	0	0.770261	0	0	0	0	0	0	0	0	0	0	0	0	0	0	0	0	0	0	0	0	0	0	0	0	0	0	0	0.409712	0
OR4F15	0	0	0	0	0	0	0	0	0	0	0	0	0	0	0	0	0	0	0	0	0	0	0	0	0	0	0	0	0	0	0	0	0	0.021555	0	0	0
AL138688.2	0	0.0171447	0.05613	0.0214486	0	0.0454629	0.015909	0.0862916	0.0177101	0.0174586	0.0154737	0.0168991	0.0370488	0	0.079101	0	0	0	0.0111647	0.0387623	0.0129182	0.00941141	0.0519659	0.0181623	0.0279129	0	0.0137395	0	0.00961655	0.0255843	0.0375804	0	0	0.0793248	0.35926	1.40759	0.014536
MIR1269A	0	0	0	0	0	0	0	0	0	0	0	0	0	0	0	0	0	0	0	0	0	0	0	0	0	0	0	0	0	0	0	0	0	0.571517	0	0	0
SNORD82	0	0	0	0	0	0	0	0	0	0	0.334453	0	0	0	0	0	0	0	0	0.41891	0	0	0.280802	0	0	0	0	0	0	0	0	0	0	0	0	0	0.314185
MIR646	0	0.551914	0.225864	0	0.165914	0	0	0.925952	0	0	0	0	0	0	0.727537	0	0	0	0	0.623908	0	0.302967	0	0	0	0	0.442295	0	0.309571	0	2.72198	0	0.754675	2.23439	0	1.9701	0.701902
RAC2	69.9884	31.2058	11.2026	28.1326	48.8695	22.5549	52.3711	16.5863	19.7155	28.9916	12.8062	24.1445	2.8116	11.5523	56.4097	41.0609	7.08945	7.78973	36.6531	8.03738	20.3404	3.4024	37.6665	64.4771	28.4717	37.5452	17.7748	29.8223	35.0702	13.912	10.1053	29.691	8.4892	15.1564	10.9792	9.32531	18.8399
DAZ3	0	0	0	0	0	0	0	0	0	0	0	0	0	0	0	0	0	0	0	0	0	0	0	0	0	0	0	0	0	0	0	0	0	0	0	0	0
IDI1	18.9645	8.93696	12.4997	22.6412	12.428	8.1406	22.3199	29.8175	22.2112	34.8493	6.84282	14.8822	15.8293	21.8402	23.9855	12.2472	21.2316	14.6608	12.5526	16.2346	5.32063	56.934	11.1452	7.94373	13.1792	29.3273	14.99	20.9472	10.1026	22.2181	11.5493	40.2223	40.3973	17.1551	15.6716	25.2062	28.4088
AC068234.1	0	0	0	0	0	0	0	0.0156265	0	0	0	0	0	0	0	0	0.00459075	0	0	0	0.00701805	0	0	0	0	0.00952945	0	0	0	0	0	0	0	0.0107737	0	0	0
LINC02050	0	0	0	0	0.0438086	0	0	0	0	0	0	0.0359105	0	0.014176	0	0	0.233438	0	0	0.123555	0	0	0	0	0	0	0	0.171054	0	0	0	0	0	0.0842826	0.290829	27.7004	0
ARL2BPP10	0	0	0	0	0	0	0	0	0	0	0	0	0	0	0	0	0	0	0	0	0	0	0	0	0	0	0	0	0	0	0	0	0	0	0	0	0
SCFD2	8.78846	4.76855	4.23957	4.68691	5.26881	9.46474	3.86184	6.9413	4.33268	6.05426	9.18826	5.42674	5.07749	5.01654	4.67554	2.04823	5.40312	2.88658	5.7969	9.06871	8.02062	17.3198	4.30151	4.51666	6.29837	7.19941	5.46946	4.17349	4.65047	8.20972	3.3205	6.76071	55.8918	8.57275	8.29745	6.96278	4.26739
TMED10P2	0.144542	0.339084	0.138766	0.106052	0.0509669	0.140493	1.9272	0.497775	0.0437832	0.776906	0.0765088	0.543117	1.55708	1.97907	0.530793	0.603694	1.48326	0.467827	0.110406	1.0062	0.0958102	0.0232671	0.0642357	0.0449012	0.207021	0.130096	1.46059	0.0852874	0.356614	0.1265	0.0464536	0	0.811399	1.6179	7.44371	0.983442	1.2937
LYPD8	0.429335	0.637773	0.0379637	0	0.397392	0.22293	0	0.038909	0	0.0118081	1.09889	0.182876	0.0626451	0.108287	0.0229286	0	0	1.39365	0.0755126	0.0786509	0.0174745	0.954814	0.0175736	0	0	0.0118639	0.00929274	0	0.273175	3.11472	1.13108	0.0372371	0	0.0402387	0.254557	0.0413924	0.00983144
MBL3P	0	0.0402794	0	0	0.0484344	0.213619	0.186882	0.74335	0.540899	0.287117	0.0727071	0.119107	0.130562	0	0.902643	0	0.0397057	0.0987958	0.0786902	0.50087	0	0	0	0.0213351	0.32789	0	0.225955	0.0810495	3.29857	0.210375	0.0882907	0.129347	0	0.0931821	0.401923	1.43781	0.068301
CYP21A2	0.0130325	0.267514	0.102178	0.0334669	0.0321675	0.567497	0.529564	0.119683	0.340814	0.208849	0.00804802	0.0527362	0.0770777	1.24214	0.0411412	0.0580599	0.0263704	0.0109358	0.150978	0.282249	0.127659	0.00978994	0.108112	1.45474	0.0145178	0.0273697	1.21483	0.299048	0.115038	0.0399199	0.967525	0.028635	1.48756	0.546664	0.0978762	0.222813	0.23437
AC090692.1	0	0	0	0	0	0	0	0	0	0	0	0	0	0.0668429	0	0	0	0	0	0	0	0	0	0	0	0	0	0	0	0	0	0	0	0	0	0	0
Y_RNA	0	0	0	0	0	0	0	0	0	0.517937	0	0	0	0.0989537	0.167619	0	0	0	0	1.14995	0.19162	0.139603	0	0.538815	0	0	0.815211	0	0	0	0	0	0	0.294163	1.01505	1.81559	0
AC099336.2	6.61708	3.21696	12.7053	9.19893	3.99107	7.58264	14.12	3.59809	13.6086	5.30376	4.79295	10.5696	8.93787	3.17899	8.41393	8.8521	13.7416	11.3973	6.38444	4.73335	8.31059	9.69853	5.95874	12.3333	9.47731	23.5094	10.5576	21.851	5.15546	0.761989	23.169	8.36273	4.80377	1.77193	10.9038	6.01502	20.4344
UBE2Q2L	0.0759748	0.0519839	0.297832	0	0.0625085	0.0689233	0.0482372	0.0872139	0	0	0.0469172	0.0512391	0	0.020227	0	0.14808	0.0768652	0.127504	0	0.0587649	0.0391689	0.057072	0	0.0826039	0	0	0.249954	0	0	0.0387866	0.227893	0.250399	0.0284326	0.0601295	0.155614	0.371122	0
AC087749.1	0.0198385	0.0610831	0.19998	0	0.0489666	0.0539917	0.0755741	0.13664	0.126195	0.0414675	0	0.0401386	0.0879981	0.12676	0.16104	0	0.0401421	0.0499407	0.0265183	1.24292	0.09205	0.0894158	0.092572	0	0	0.0833266	0.032634	0.0546268	0	0	0.0446304	0	0.022273	0.94206	4.06339	11.4835	0.0345258
AL356215.1	0.041638	0.138888	0.12242	0.0801938	0.282627	0.0424951	0.118964	0.107545	0.529726	0.0652754	0.077139	0.0421224	0.346302	0.199538	0.12675	0.808657	0.0947835	0.23584	0.431348	0	0.128799	1.80632	0.0647648	0.0452711	0.139151	0.0218612	0	0.214975	0.0599252	0	0.163927	0	0.0233738	0.0741465	0.298495	0	0.108697
GPR37	3.17915	11.5618	0.238947	0.708976	0.294262	1.44014	0.167321	4.53781	1.3748	2.14221	2.88287	0.380858	2.65337	2.97018	1.64689	2.5962	0.105803	1.51637	2.14158	3.46526	2.7432	32.047	0.266766	1.39626	0.167755	12.4659	1.43127	0.178536	5.7554	5.20221	0.15057	0.289521	4.17982	10.9252	1.69646	9.9154	1.53608
NPIPB1P	0.0111537	0	0	0.0286423	0	0.0151777	0.0849792	0	0.425698	0.0466281	0	0.0225669	0	0.142535	0.0301802	0.0465844	0.0677065	0	0	0.0258815	0.224262	0	0.0520462	0.121269	0.0745493	0	0.0366953	0.261056	0	0	0.225831	0.073521	0	0.0529649	0	0.163451	0
HORMAD2-AS1	0.0351275	0.549805	0.0442624	0.0902064	0.932068	0.0358506	0.769448	0.030243	0.130346	0.991243	0.797202	0.0177681	0.272678	0.00701409	0.0831687	0.00733566	0.0533089	0.906395	3.80338	1.14116	0.0407476	0.00989539	0.0273191	0	0.410876	0.036886	0.0144461	0	0.0101111	0.0672499	4.76131	0.520983	0.0591573	2.50212	0.413709	0	0.030567
TRPM5	0.00318959	0.0621983	0.326881	0.0491445	0.0118091	0.00868064	0.0364518	0	0.0135262	0.00666704	0.289544	0.00645338	0.0141481	0.0229277	0.047468	0.00266432	0.0161348	1.64602	0.0596896	0.0148025	0.0394655	0.0251581	0.188524	0	0.0426373	0	0.351536	0.237134	0.00367235	0.288217	0.731908	0.0946105	0.103849	0.0833041	0	0	0.11657
AC124067.4	0.00531195	0.888654	0	0.109127	0.00655564	0.0144568	0.0101178	0.0548799	0.0675796	0	0.147615	0	0.164936	1.1837	0.02156	0.00443717	0.00537421	10.1361	0.688752	2.61312	0.0821575	0.00598548	0	0	0.230777	0.0334672	0.375737	0.862984	0.140667	0.130169	0.0119502	0	0.0178914	0.908084	0	0.0194609	0.0369785
VN1R85P	0	0	0.149515	0	0.03661	1.85688	0.452025	0	0.0628998	0	0	1.32043	0.065792	0.0236932	0	0	1.62066	0.0746767	0.039653	0.688349	0.0458809	0.0668519	0.0461411	0	0	0	0	0.816837	0.0341546	0.181733	0	0.0977692	0	0	0.0607601	0.108679	0.464639
LECT2	0	0.0119264	0	0	0	0.0316255	0	0	0	0	0	0	0.360812	0.00464059	0	0	0	0.0146263	0	0	0	0	0	0	0	0	0	0	0	0	0	0	0	0	0	0	0
GRXCR2	0	0	0	0	0.020878	0	0	0.524334	0	0	0	0	0	0.0135118	0	0.0141312	0.0342309	0.0425867	0	0	0.026165	0	0	0	0	0	0	0	0	0	0.0380584	0	0	0	0	0	0
AC004231.1	0.0310114	0.0477423	0	0.0796362	0.0765442	0	0.147671	0.106797	0.164388	0	0.057452	0	0.103168	0.11146	0	0.103617	0.0156874	0.0390334	0.0829063	0.64764	0.11991	0.209661	0.0964717	0.455183	0	0.162819	0.0510132	0.0853921	0.0357051	0.0237479	0.104649	0	0.208901	0.257708	0.508148	0	0.620659
LINC02230	0	0	0	0	0	0	0	0	0	0	0	0	0	0.0335325	0	0	0	0	0	0	0	0	0	0	0	0	0	0	0	0	0	0	0	0	0	0	0
RPS27AP17	0.0277739	0.114022	0	0	0	0	0	0	0.117782	0	0.0514543	0	0.0615987	0.22183	0.0751521	0.719201	0.0280994	0	0.445508	0.193343	0.0859133	0.0312955	0	0.211381	0	0	0	0	0.287799	0	0.0624826	0	0.0935465	0	0.0568875	0.508763	0
MIR7152	0.234021	0.48037	0	0	0	3.50296	0.891494	0	0.49621	0.489163	0	0	0	0.186913	0.316613	0	0	0	1.56409	1.62909	0.36195	0	1.45601	0	0	0	0	0	0	0.358417	0	0.77129	0	0	0	1.71472	0
AL354941.1	0	0	0	0	0	0	0	0	0	0.0569284	0	0	0	0	0	0	0	0.0685609	0	0.568778	0	0	0	0	0	0	0	0	0	0	0	0	0.0305774	0.193995	1.28303	2.89359	0
AP000785.1	0.0206152	0	0.0692698	0	0.0254419	0	0	0	0	0	0.038192	0	0	0	0.0836726	0	0	0	0	0	0	0	0	0	0	0	0	0.0851483	0	0.0315734	0	0	0	0.0489472	0.0422248	0	0.322898
AL356361.2	0	0.263498	0	0	0	0	0	0	0	0	0	0	0	0	0	0	0	0	0	0	0	0.289289	0	0	0	0	0	0	0	0	0	0	0	0	0	0	0
AC005021.1	0.0711951	0.109605	0.358837	0.27424	0.307524	0.581285	1.08486	2.20663	0.603838	2.8275	0.263794	0.576187	0.631603	0.0568636	0.52977	0.386558	0.648266	0.268836	0.571003	2.47806	1.98206	0.320889	0.553693	0.154814	1.18964	1.04663	1.34682	1.56833	1.43449	0.218079	0.160167	0.117323	0.399659	0.676161	2.91649	11.0853	0.991231
MAD1L1	4.21238	3.60038	3.91441	4.65905	3.76631	2.45458	4.03503	1.60114	3.61348	2.33824	3.52309	2.80438	10.7535	6.37985	3.89237	5.82552	4.76396	5.94885	4.87606	6.38388	4.00638	5.90061	5.52981	4.52862	0.700949	14.9877	5.87983	6.34099	2.93009	3.30874	10.7938	4.0728	8.27333	7.95143	0.798353	4.5465	3.85713
APBA3	2.59066	3.46893	1.97944	2.82113	3.09896	1.90967	4.13303	0.704963	3.40488	1.68777	4.23484	2.61849	1.64452	3.07921	3.32957	2.60671	2.14928	1.20241	2.93697	2.23253	2.91983	3.28307	3.65457	2.61145	0.433268	5.71774	2.72008	2.13255	3.10585	1.80795	5.15785	1.56673	4.63226	2.94322	0.638244	1.78323	1.86045
RASA3	5.91926	5.24735	9.59705	10.4993	6.62407	11.3331	8.63157	2.85076	3.08852	5.87858	1.76952	2.88804	12.8339	27.9128	6.80223	13.3662	2.75944	3.66011	6.92639	7.40018	4.73141	0.502253	8.76953	2.65392	2.57135	9.45571	6.66888	2.38533	5.13506	2.25931	2.16669	3.34037	5.052	8.51065	3.95621	3.18823	3.7309
AC127496.5	0.121641	0.138716	1.08994	0.173539	0.133441	0.570146	0.463386	0.325816	1.26096	0.734529	0.375589	0.19142	0.179855	0.172719	1.57257	0.0451594	0.123067	0.102071	1.39112	0.501796	1.27515	0.0609175	0.189203	0.0587798	1.67122	0.141922	1.42291	8.63419	0.280104	0.1449	0.212842	1.02454	0.182091	0.0962715	0.664397	0.792255	0.0705656
RPL12P39	0	0.0261492	0	0	0	0.0346701	0	0	0	0	0	0	0	0	0	0	0	0	0.0340568	0	0	0	0	0	0	0	0	0	0	0	0	0	0	0.120986	0	0.0933416	0
AP001340.1	0	0	0	0	0	0	0	0	0	0	0	0	0	0	0.0787885	0	0	0	0	0	0	0	0.0905812	0	0	0	0	0	0	0	0	0	0	0	0	0	0
AL512604.2	0	0	0	0	0.023738	0.013087	0	0	0	0.180923	0.0712685	0.0583751	0.0639895	0.0921761	0.0130115	0.048201	0.01946	0.0242102	0.0385666	0.0223163	0.0297493	0.227571	0.239344	0	0	0.040395	0.0474609	0	0.0110729	0.0147295	0.0432718	0	0.0647849	0.0228346	0.236382	0.281872	0.0167374
RPH3AL	3.29782	2.36051	11.4591	1.76543	3.94396	1.57903	2.29355	3.55131	4.07716	1.43701	22.25	3.15705	0.531347	0.186358	2.21535	7.76301	5.98162	7.49418	3.47813	3.08416	1.8076	0.441315	5.10683	2.56856	2.91713	2.06068	9.29731	2.39783	2.61206	5.8038	1.86062	7.64882	2.25238	1.06347	1.54467	13.0207	16.192
DIAPH3-AS2	0	0	0	0	0	0	0	0	0	0.0719749	0.0637921	0	0	0	0.0465861	0	0	0	0	0.159802	0	0	0	0	0	0	0	0	0	0	0	0	0	0.327026	0.0705281	3.65838	0
Metazoa_SRP	0	0	0	0	0.0513022	0	0.0791788	0	0	0	0	0	0	0.0332016	0.0562405	0	0	0	0	0	0	0.0468403	0	0	0	0.087301	0	0	0	0	0	0	0	0	0	0	0
SNORA70H	0	0	0	0	0	0	0	0	0	0	0	0	0	0	0	0	0	0	0	0.434425	0	0	0	0	0	0	0.153984	0	0	0	0	0	0.210191	0.222256	0.766928	0.685888	0
FZD7	2.83263	5.10195	9.64454	1.85847	2.74413	31.1709	4.65314	2.32316	2.64551	6.94081	1.32256	6.96353	4.67002	2.63906	12.2015	2.50839	1.80233	3.46233	4.25915	4.41489	5.11044	0.752747	3.10708	1.55948	11.9288	3.01226	1.25514	11.0911	5.60276	9.22336	0.677772	2.79535	4.54057	10.6598	3.80309	2.57941	7.22079
AC005229.1	0	0	0.05191	0	0	0.0420449	0	0	0	0	0	0	0	0	0	0.0516187	0	0	0.0413011	0	0	0.0348153	0	0.0335936	0	0	0	0	0	0.0473216	0.06951	0	0	0	0	0	0
AC136469.2	0	0.0504668	0	0.0315679	0.0303422	0	0.0234147	0	0.104262	0.0256953	0.022774	0.0248719	0.027264	0.0392735	0.0332629	0.0102685	0.012437	0	0.0492962	0.599025	0.0760517	0.0415549	0.0382415	0.0133655	0	0	0.0404433	0.0169247	0.0566142	0.0376547	0	0	0.0552058	0.291874	0.0755364	0.675546	0.0641817
SNED1	1.02086	1.85694	5.69831	2.4186	1.30348	2.06225	2.69357	1.48887	1.64218	3.97233	1.96705	1.36194	0.777393	0.371295	2.56104	0.25396	2.99501	0.601512	5.32292	5.94801	3.38217	0.639058	2.77806	0.33561	1.07196	2.0014	3.2439	3.59826	2.5124	0.578129	2.2276	3.13169	3.1952	5.80136	0.872189	3.15076	5.85421
ZNF788P	0.822757	0.678682	0.185637	0.157151	0.704898	1.55679	0.531011	0.696644	0.320794	0.348218	0.0787318	0.963024	0.720101	2.05559	0.47837	0.102237	0.509071	0.273875	0.459001	0.812574	0.34968	0.0363936	0.407189	0.103501	0.568095	0.178501	0.408263	0.264467	0.508873	1.0362	0.0841338	0.100847	0.267192	1.49337	1.39273	2.01158	0.366845
LINC02238	0	0	0	0	0	0	0	0	0	0	0	0	0	0.0369717	0	0	0	0.0388428	0	0	0	0	0	0	0	0	0	0	0	0	0	0	0	0	0	0.0565292	0
AC017076.1	0.0874542	0.0224394	0.0367322	0.280725	0.0269825	0.20826	0.0416442	0.677643	0.834456	0.182801	0.810093	0.707773	0.630374	0.0174624	0.473276	0.383523	0.0442396	0	0.0292252	0.152199	0.270523	0.0246357	0.0340071	0.0475425	0.146132	0	0.539478	0.0301014	0.176209	0.0334853	0.0491861	0.216175	0.220919	0.155733	0.0447817	0.160199	0
CARMIL1	2.27022	4.41183	3.14641	4.66004	4.86316	8.8571	4.01708	4.91945	3.41053	3.31507	5.19913	5.95873	2.13708	4.03971	3.17797	2.13751	6.6003	10.3964	3.94176	17.3175	3.73451	5.13094	3.55157	2.43366	4.96186	3.03151	2.72299	2.92429	4.69886	8.07946	3.41611	4.00371	5.69957	5.36353	13.0245	13.5987	4.6361
EIF4G2	108.551	139.481	97.0993	96.8829	171.014	118.539	75.6624	156.721	81.3271	137.607	132.398	215.444	166.853	128.962	120.484	78.6731	172.188	115.259	111.377	99.0534	127.122	79.8364	84.8336	58.9279	110.082	76.0462	125.493	87.3691	167.655	289.701	92.6368	80.8066	92.8106	150.633	235.541	103.181	150.088
HINT3	7.6799	13.9367	16.0355	12.0054	11.2192	11.0993	12.7542	26.8945	15.419	18.1173	15.0756	30.8609	13.464	19.1937	12.2373	6.61264	11.7629	16.2133	14.0683	20.7584	11.2471	9.46576	14.1045	4.66008	10.1184	11.1315	10.0427	6.6098	12.8639	11.0439	21.1806	13.1333	9.98375	16.9308	9.53655	23.5818	9.74883
IGLL5	58.5797	20.1003	7.24884	14.9262	33.7974	9.55121	82.7564	15.4396	12.227	205.559	73.512	18.6487	0.0907035	10.6567	56.5477	5.35487	19.1934	4.34973	69.974	55.3971	11.1958	7.05061	365.809	98.4073	7.05578	122.09	0.454104	20.6222	59.2941	21.8521	11.1096	95.6325	17.4307	61.308	69.8298	21.819	17.4289
AC051649.1	0	0	0	0	0	0	0.0729405	0	0	0	0	0	0	0.0305857	0.207238	0	0	0	0	0	0	0	0	0	0	0.0804227	0	0	0	0	0	0.126211	0	0	0	0	0.0666453
GLIS1	0.0365352	0.0416639	0.040921	0.0312738	0.0200397	0.0276202	0.0541254	0.01398	0.172151	0.789135	0.105289	0.00821339	0.00900334	0.142661	0.109843	0.0169547	0.0369634	0.0204383	0.113953	0.141296	0.621581	0.00457419	0.0694562	0.0838599	0.0135664	0.247236	0.38731	0.106191	0.0420651	0.0248693	0.0547952	0.0936549	0.34638	0.163854	0	0.0446169	0.0494541
MFHAS1	3.06427	3.48982	7.63743	5.87932	7.21448	5.19163	5.39249	9.6549	7.22535	20.3589	25.8811	18.2912	5.06961	9.34395	15.028	2.34646	7.68638	9.61809	6.70975	7.2979	10.0069	14.8808	8.96419	1.53108	14.4374	8.66399	33.7565	4.07224	6.17042	16.6579	10.326	9.90564	8.61209	12.2974	6.53206	19.5333	14.5736
SREK1IP1P1	0	0	0	0.0734203	0	0	0	0	0	0	0	0	0.126821	0.045671	0	0	0	0.0719734	0	0	0.13266	0	0.0889417	0	0	0.120088	0	0.0393634	0	0	0.0643203	0.09423	0	0.0678838	0.117121	0.104745	0
CYP2F2P	0.0718019	0.11054	0.201053	0.0614617	0.206764	0.130275	0.296321	0.0824238	0.101497	0.150084	0.177361	0.242124	0.0530822	0.133812	0.291428	0.0799698	0.0363217	0.180751	0.159964	0.833059	0.314649	0.0943904	0.260592	0.130112	0.359934	0.125661	0	0.263616	0.165339	0.29325	0.188454	0.236646	0.322452	0.823991	0.0490224	0.657634	0.24992
RNA5SP211	0	0	0	0	0	0	0	0	0	0	0	0	0	0	0	0	0	0	0	0	0	0	0	0	0	0	0	0	0	0	0	0	0	0	0	0	0
GPR143	1.16408	2.22775	0.631982	0.561314	2.3902	2.2412	0.997283	1.7856	1.8539	3.93141	9.52101	1.20333	1.05976	85.6752	1.51302	0.878961	2.52002	0.499066	1.76668	1.82831	1.69822	0.664432	5.94586	0.536106	0.764461	0.747291	3.26953	4.20619	1.51585	6.64095	1.93266	0.418842	0.873189	3.07771	1.54095	0.0372465	2.33553
RNU2-23P	0	0	0	0	0	0	0	0	0	0	0	0	0	0	0	0	0	0	0	4.66171	0	0.0730229	0	0	0	0	0	0	0	0	0	0	0	0	1.19464	30.6275	0
AC010460.3	0	0	0	0	0	0.0108907	0	0	0.0169698	0	0	0	0	0	0	0.00668526	0	0	0	0.0371421	0	0.00901803	0	0	0	0	0	0	0	0	0	0	0	0.0190023	0	0	0
TMOD1	0.552108	0.842979	0.801609	0.446343	0.445837	16.2827	2.31745	4.53037	0.765993	1.61709	0.498793	0.46889	1.35299	5.25896	0.714685	0.529509	1.17233	2.04189	1.40768	1.46302	0.295182	0.933169	0.259749	0.188978	0.307516	0.128833	1.49125	0.243994	1.67551	0.30796	0.23768	0.336971	0.279319	0.776819	3.43442	0.174802	1.70819
AC108863.1	0	0	0	0	0	0	0	0	0	0	0	0	0	0	0	0	0	0	0	0	0	0	0	0	0	0	0	0	0	0	0	0	0	0	0	0	0
CALML3	0.0045737	0.0938833	0	0.0117451	0.0112891	0.0248952	0.00871167	0.110256	0.0678853	0.0573611	48.6282	0.148061	0	0	0.0123758	0.0916918	0.0416457	0.0115137	0.0183411	0.127356	0.0141479	0.0309217	0.184965	0	0	0.00960532	0.30847	0.031485	0.0105319	41.567	0.0411576	0	0.0410797	0.0108594	0.14052	0.0837811	0.0557186
AC087645.2	1.2582	0.702305	0.29668	0.311764	0.354142	0.585727	0.29431	0.342077	0.982885	0.484464	0.531619	0.535929	0.0734342	1.42805	0.552483	0.995677	0.245655	0.666807	0.427836	0.128051	0.887646	0.149235	0.343338	0.407993	0.073768	0.83443	1.68845	1.03328	0.241438	0.371877	0.893856	0.472878	1.11521	0.524098	0.791208	0.525648	0.710689
AL109827.1	0	0	0	0	0	0.0197206	0	0	0	0	0	0.0293214	0	0	0	0	0	0	0	0	0	0	0	0	0	0	0	0	0	0	0	0	0	0	0	0	0
OR13C7	0	0	0	0	0	0	0	0	0	0	0	0	0	0	0	0	0	0	0	0.0305774	0	0	0.0204965	0	0	0	0	0	0	0	0	0	0	0	0	0	0
C3orf70	0.158473	0.246168	0.672807	0.280468	0.237863	0.486662	0.71383	0.280249	0.158928	0.577446	0.285654	0.333631	3.71894	0.124862	0.405625	0.0715541	0.238329	0.398934	0.323473	1.24232	0.228542	0.723918	0.253155	0.186271	0.250488	0.0989441	0.22898	0.206389	0.424093	0.993801	0.0385421	0.211742	0.189941	0.462705	1.35099	1.15332	0.439784
DNAJB13	0.181829	1.70942	1.86346	0.4109	0.394946	0.168252	0.561064	2.56735	3.32339	0.418076	0.485077	1.0448	0.0161309	0.0406636	2.12545	0.0334147	3.82638	0.109855	1.99303	2.29526	4.629	0.131126	0.503423	0.075124	2.40632	0.358952	0.610176	2.47837	2.60432	1.14735	0.204529	1.22252	0.302131	1.45058	1.69083	2.59799	0.810099
AL583785.1	0.0493638	0.075996	0	0	0.0304607	3.82888	0	0.0849995	0	0.103183	0.137178	0.0499381	0.985338	0.0394269	0.200357	0.0618517	0.0499424	0.434933	0.065985	0.515455	0	0.0278115	0.115173	0.0268355	0.16497	0.10367	0	0	0	0.0756036	0	0	0.138554	0.175808	0	0	0.128865
TDP1	4.26785	3.63876	0.797832	1.92303	1.05191	1.90825	2.12215	1.03435	1.50608	1.62468	5.12824	1.85593	6.21581	5.12039	1.68857	1.88506	3.15165	2.98863	2.41162	5.75454	1.88014	2.56571	4.79802	1.61956	3.04517	5.55339	2.1766	1.38306	2.8366	2.30936	1.59337	2.14034	3.00983	3.6524	4.18996	4.55762	0.777011
RNU1-70P	0.770557	0.0790852	0	0	0	0.104856	0	0	0	0.161066	0.285508	0	0	0.615444	0	0.064366	0.155918	0	0	0.357606	0.119179	0	1.3184	0	0	0	0	0.106089	0	0.472061	0	0	0	0	0	0	0
PXN-AS1	0.499114	0.692096	1.43623	0.70903	0.773241	0.874268	2.07329	0.511997	0.900683	1.07657	1.4952	0.687551	1.94308	2.58693	1.11347	0.958025	2.00374	1.89804	0.936876	1.1212	1.18257	1.23249	1.40401	1.50098	1.50829	1.11511	1.31889	3.04111	1.43053	2.54536	1.30203	0.892493	1.76454	0.743812	1.39207	1.82855	1.75574
BORCS7-ASMT	0	0	0	0	0	0	0	0	0.0200714	0	0	0.00957614	0	0	0	0	0	0	0	0	0	0	0	0	0	0	0	0	0	0	0	0	0	0	0	0	0
EVC	1.84218	5.48883	2.53063	0.444918	3.39714	7.9799	3.34049	2.33794	2.9127	5.53573	1.51318	4.18507	4.89734	3.01754	4.28624	0.66012	1.36831	1.62444	4.21359	4.82438	5.48515	3.61963	3.36585	0.382515	1.06349	2.84776	2.53014	6.77885	2.54643	4.00737	3.01875	1.71307	4.53544	12.8237	2.55289	6.89798	6.08898
TTI1	8.26958	11.1428	6.14799	4.52108	9.66951	6.60748	5.51377	8.4727	5.84484	8.20339	14.6983	9.60737	17.0705	20.7589	4.37066	7.79623	15.2686	6.46331	7.66728	16.112	9.85337	18.5727	18.7301	5.77936	6.43996	5.40389	6.97106	5.35283	6.45793	19.1557	5.6491	6.31394	12.1479	10.1422	7.03873	15.2257	9.87448
ZNF836	0.574686	1.36301	0.850448	1.09345	0.929726	2.09484	1.92268	2.06114	0.928113	1.46887	1.02054	1.24709	2.11328	0.844278	1.32136	0.28355	1.24418	1.2593	1.38115	4.0213	1.06385	0.637488	1.57008	0.514756	1.61207	0.931759	1.24904	0.967502	1.68331	1.94731	1.15219	1.04026	1.31047	2.60879	2.8116	2.11633	0.937964
CYB5R4	3.86131	2.60611	1.30009	1.78173	5.40797	3.2483	1.98858	2.94046	1.47395	2.758	2.29622	3.44449	2.85946	4.02684	2.3991	1.58094	2.11783	2.89563	1.95132	2.59911	1.42609	1.36557	1.95643	1.67843	2.09956	1.95018	1.99141	0.886635	3.34186	3.12364	2.44019	2.06627	1.01752	3.18575	7.65903	4.56487	1.41065
PHBP19	0.0335203	0.103209	0.168948	0.172158	0.103421	0.205261	0.223465	0.288592	0.248763	0.315296	0	0.135641	0.111515	0.0937042	0.0907009	0.0420001	0.101739	0.168765	0.0672102	1.67231	0.259221	0.169967	0.443175	0.14578	0.392076	0.140793	0.634113	0.115376	0.250859	0.0770074	0.037705	0.165715	0.0376337	0.91526	1.75076	11.298	0.0583367
AL031282.1	0.0458033	6.11126	3.38591	0.964496	1.00053	4.26325	1.12544	1.45118	2.79705	0.775498	0.967355	2.2612	3.31168	1.47064	1.24557	0.596861	1.8397	0.807125	3.00006	2.03002	1.56561	2.51345	4.03951	0.184259	1.33171	2.73187	2.86314	2.50984	0.896511	3.262	3.62712	0.981235	1.39359	2.38166	1.30404	7.76938	2.67837
AL451069.2	0.0425493	0.04367	0.643369	0.874122	0.157534	0.1158	1.05358	0	0.27066	0	0.0788273	0.172177	0	0.475778	0.057566	0.177711	0.258288	0	0.227504	0.789864	0.065809	0.239722	0.926551	0.138786	0	0.536152	0.139986	0.175744	0.0489894	0.130333	0.287168	3.6461	0.429936	0.101026	0	1.71472	0.0740503
HSPE1P11	0.0815299	0.167355	0.205463	0	0.201237	0.277361	0.388231	0.140386	0.345746	0.255627	0.0755216	0.329913	0.090411	0	0	0.0340517	0.164971	0.10262	0.0544909	3.49992	0.126099	0	0.126814	0.0443219	0.408699	0.256834	0.335288	0.112249	0.0938699	0.0624339	0.183417	0.134354	0.137302	0.871102	1.33594	16.8762	0.28378
FAXDC2	5.16194	3.95996	1.34349	1.75694	5.2411	13.6461	12.0652	16.234	9.73195	11.7846	6.01339	45.2348	1.78518	2.69313	4.37489	0.50573	1.9084	0.832528	5.06858	11.6166	3.86197	0.250403	3.66613	3.31984	2.87708	4.03127	17.4432	8.34036	8.82822	6.60069	1.30299	1.89736	0.563822	2.2975	6.84548	3.62841	12.4582
RPL39P28	0	0	0	0	0	0	0	0	0	0	0	0	0	0	0	0	0	0	0	0.37837	0	0	0.126814	0	0	0	0	0	0.0938699	0	0	0	0	0.193578	0.667969	3.28562	0
PHC3	0.953817	2.93222	2.52229	2.22112	2.85019	5.0098	2.75716	4.52457	2.29326	3.52374	1.43633	4.46263	1.50085	4.35015	2.74964	1.10745	1.43276	1.36507	2.59188	8.43539	2.62814	2.10154	4.51467	1.16941	5.56639	2.25097	3.37884	2.97501	2.73041	2.57618	1.10398	2.63157	2.44697	6.21409	13.2089	17.3981	2.25142
ZMAT4	0.0239664	0.00351395	0	0.0175843	0.00422538	0.032613	0.00652136	0	0.0362982	0	5.50565	0	0.136682	0	0.0138963	0.0171596	0.0277112	0.0172377	0.00457658	0.22245	0.0158862	0	0.00532542	0.0595601	0.0343258	0.0503323	0.00563204	0	0.29959	6.59134	0	0	0.0307513	0	0.0140254	2.3456	0.0119171
HPX	0.0417642	0.607242	0.10525	0.0983116	0.0944944	0.194175	0.53033	0.143827	0.605127	0.218244	1.56035	0.119708	0.169816	0.144547	0.211889	0.0116288	0.323944	0.105136	0.153523	0.201898	0.802051	0.631384	0.308565	0.219473	0.337299	0.445858	0.864491	0.972713	0.232413	3.12359	0.884755	0.160588	0.15239	0.123952	0.0997999	2.23135	0.230166
RWDD2B	7.0165	3.70571	4.01485	5.81169	4.36409	5.81991	4.60846	9.15261	6.18778	4.20925	2.64114	5.95715	2.83989	0.45784	4.93525	6.82177	6.5828	6.14693	5.62243	4.96646	5.19288	4.76886	3.94859	5.64565	11.519	4.50273	3.64323	5.1914	6.0685	4.24146	3.80178	7.20128	5.86739	4.18032	12.1909	4.24109	6.78898
AC087664.3	0	0	1.1004	0	0	0	0.0733852	0	0	0	0	0	0.0854494	0	0	0	0	0	0	0	0	0	0	0	0	0	0	0	0	0	0	0	0	0	0	0.282301	0
LINC01489	0	0.042876	0	0	0	0.76744	0.0397857	0.143867	0.0885796	0	0.154788	0	0	0	0.0282597	0	0	0	0.0279209	0	0.0646125	0	0	0	0	0	0	0.0575161	0.0480986	0.0319909	0	0	0	0	0.0427832	0.0765247	0.036352
AC080078.2	0	0	0.0458557	0	0.0673688	0	0.0519878	0	0.115747	0	0.0505652	0	0.0605343	0	0	0	0.0276139	0	0.0729683	0.126668	0	0.0922643	0.0424538	0	0.182429	0.0573207	0	0	0	0.0418024	0.122806	0.0899561	0.0919302	0.194414	0.167714	0.499972	0
FCF1P10	0	0.0541544	0	0	0	0	0	0	0	0	0	0	0	0	0	0	0	0	0	0.0612185	0	0	0	0	0	0	0	0	0	0	0	0	0	0	0	0.579926	0
AC000058.1	0	0	0.0396104	0	0	0.0320827	0.0449074	0	0	0.0492813	0	0	0.0522899	0	0.0318976	0	0.0238531	0.0593512	0	0.437667	0	0	0.0366719	0	0	0	0	0	0	0	0	0	0.0264699	0	0	0.518255	0
RNU7-180P	0	0	0	0	0	0	0	0	0	0	0	0	0	0	0	0	0	0	0	0.930911	0	0	0	0	0	0	0	0	0	0	0	0	0	0.952528	2.46513	12.493	0
SPATA7	1.46011	1.44195	0.926856	0.741404	0.864672	1.4689	1.07182	1.58323	1.52459	0.726484	2.22125	1.22409	2.06372	0.878315	0.885706	0.626725	1.86234	0.962886	1.31263	2.59014	1.96818	0.661	1.13269	0.539834	1.93585	0.911427	1.27353	1.09121	1.63241	1.52932	0.992884	0.684868	1.20366	1.28803	2.65543	3.921	1.52658
Z98751.2	0	0	0	0	0	0.0381294	0	0	0	0	0	0	0	0	0	0	0	0	0	0.0650193	0	0	0	0	0	0	0	0	0	0	0	0	0	0	0	0	0
HAUS1P1	0.0151889	0.233834	0	0.0780091	0.018745	0.31003	0.0289307	0	0	0.0317486	0	0	0.202121	0.0121313	0.0821977	0.0126875	0	0.0764718	0.0203031	0.140979	0.11746	0.0171147	0.236251	0	0	0.0637969	0.424752	0	0.0349756	0.0465253	0	0.0500597	0.0170528	0.216379	0.342214	1.11292	0
KIF2C	7.97533	6.99013	1.22286	4.33462	13.9191	1.15554	1.7957	12.6405	2.4473	3.63692	11.7893	17.2512	37.6287	29.131	2.12893	8.0748	5.27751	13.6986	5.48092	2.58171	4.79787	12.5601	10.1192	12.3794	1.18148	10.5255	5.56472	1.81812	4.97233	11.1158	1.02927	0.765367	6.78653	7.6534	3.6987	15.4282	1.17022
ALPP	0.0578359	0.0466394	1.83925	0.0742603	0.265115	0.089945	0.716052	0.0569071	0.919748	0.708079	0.00765338	0.0501503	0	0.00989861	0.234743	0.410646	0.622753	0.197592	0.0993982	0.594334	0.0766732	0.00930988	0.160642	0.19763	0.110447	2.72423	0.237847	0.0170631	0.0903717	0.0253083	0.353163	0.517387	0.853407	0.0980864	0.00846153	0	29.5492
ST3GAL5	3.54359	9.14373	15.0252	2.05272	5.35695	22.0308	10.5668	28.4145	41.1274	24.3298	8.34535	53.0442	5.22767	5.32403	33.806	9.52686	26.052	4.30546	11.3913	13.4966	22.106	2.76372	5.32405	3.87259	32.5665	13.0091	13.8349	18.7876	29.0839	3.65884	7.50062	19.8453	7.2742	11.7066	24.4844	35.0589	41.2987
CASC8	0.383107	0.02769	0.135981	1.67663	0.0599329	0.0293704	0.0102777	0.111494	0.0114412	0.0112787	0.0399858	0	0.0119673	0.0172387	0.124104	5.73775	0.00545911	0.611252	0.526528	0.137729	0.0834555	0.212802	0.151072	5.98402	0.198358	2.2324	0.106513	0.111434	0.0124251	0.355356	1.25032	0	0.0424062	0.128115	0.033156	0.11861	0.028172
LINC01847	0.00450763	0.00231318	0.0075731	0	0.005563	0.0460042	0.0128787	0.00776168	0	0	0	0.00456007	0	0	0	0	0	0	0	0	0	0	0	0	0	0	0	0.00620604	0	0.0069037	0.0101407	0.00742815	0	0	0	0	0.00392241
SCARNA15	0	0	0	0	0	0	0	0	0	0	0	0	0	0	0	0	0	0	0	0	0	0	0	0	0	0	0	0	0	0	0	0	0	0	0	0	0
AC003975.1	0	0	0	0	0	0	0.0287579	0	0	0	0	0	0.0334855	0.0120589	0	0	0	0	0	0	0	0	0.023484	0	0	0	0	0	0	0	0	0	0	0	0	0	0
LINC00677	0.0432779	0.19988	0.0727095	0	0.186937	0.530025	0.783111	0	0.367059	0.0452308	0	0.0875626	0.335945	0.241962	0	0.0542261	0.0218925	0.163419	0.260324	0.0502118	0.200808	0	0.100973	0.023527	0	0.318111	0.24917	0.0893765	0.0498282	0	0.0973616	0	0.072883	0.205511	0.132965	0.158553	0.0753183
AC123912.4	0.0107276	0.594549	0.396508	0.0550964	0.410418	0.0583917	0.286065	0.369438	0.204718	0.381198	0.0397482	0.737964	0.0237924	0.214204	0.362842	0.0268829	1.36752	0.297058	0.0716985	0.871247	0.132735	0.882412	0	0	1.36233	0.0450586	0.0529402	1.38835	0.395242	0.427179	0.89295	0.212137	0.0120441	0.433004	0.131836	0.117905	0.298716
AC097637.1	0.0099662	0	0.00558128	0	0	0.00904119	0	0	0.0281759	0	0.00615449	0	0	0.00265333	0.00449451	0.00277498	0.006722	0	0	0	0.00513809	0	0.0103344	0	0	0	0	0	0.00382488	0	0.0074736	0.0109489	0	0	0	0	0
LINC02310	0.132557	0	0	0.226935	0	0.0601271	0	0	0	0	0	0	0	0	0	0.682819	0	0	0	0	0.0683401	0	0	0.0720618	0	0	0	0	0.0254368	0	0.0497021	0	0	0	0	0	0
MEIS2	0.573458	0.247436	1.48842	4.02717	0.813158	9.67315	1.77886	1.24538	0.789119	0.971168	0.184293	1.36626	1.0071	0.716008	0.533592	0.341179	1.34744	1.35816	0.608543	1.28994	1.18741	2.85501	0.322202	0.535696	1.74045	1.07161	0.107809	1.03605	0.70472	2.42335	0.394929	0.968148	0.861943	1.46994	1.22731	2.51253	1.05097
KC877982.1	0.0268875	0	0	0	0	0	0	0	0	0	0.0498121	0	0.0596328	0	0	0	0	0.0676857	0.0359408	0	0.0415857	0	0	0	0	0	0	0	0	0	0	0	0	0	0	0.295515	0
AC104462.2	0	0	0.0783439	0	0	0	0	0	0	0	0	0	0	0.0744892	0.063089	0	0	0	0	1.19026	0	0	0	0	0.155838	0	0.076708	0	0	0	0	0	0.0523538	1.10718	0.764098	5.63769	0
OR2Q1P	0	0	0	0	0	0	0.0262777	0	0	0	0	0	0	0	0	0	0	0	0	0	0	0	0	0	0	0	0	0	0	0	0	0	0	0	0	0	0
AC093639.1	0	0	0	0	0	0	0	0.184016	0	0	0	0	0	0	0	0	0	0	0	0	0	0	0	0	0	0	0	0	0	0	0	0	0	0	0	0	0
NACAP8	0.105091	0.215717	0.220698	0.202402	0.0324239	0.214508	0.300254	0.180955	0.22283	0.0549164	0.048673	0.106313	0.058269	0.167872	0.0355449	0.175568	0.132903	0	0.280951	0.426748	0.121904	0.0296039	0.16346	0.028565	0.175602	0.220703	0.043218	0.217031	0.0907474	0.0804762	0	0.0865897	0.0294967	0.0623797	0.107625	0	0.0457234
AP000997.4	0.011233	0.0172933	0	0	0	0	0.0106979	0	0	0	0.0208104	0	0.0249132	0	0.0227961	0	0	0	0.0300305	0.0130327	0.0260604	0	0.0262082	0	0	0	0.0277172	0.00773273	0.0129332	0.025806	0	0	0.00630573	0.0133354	0.0345118	0.12346	0.00977464
OR6C70	0	0	0	0	0	0.0183135	0	0	0	0	0	0	0	0	0	0	0	0.0338789	0	0.0312286	0	0	0	0	0	0	0	0	0.015495	0	0	0	0	0	0	0.049305	0
ATP5MC1P8	0	0	0	0	0	0.058491	0	0	0	0	0	0	0	0	0	0	0	0	0	0	0	0	0	0	0	0	0	0	0	0	0	0	0	0	0	0	0
OR7E43P	0	0	0	0	0	0	0	0	0	0	0	0	0	0	0	0	0	0	0	0	0	0	0	0	0	0	0	0	0	0	0	0	0	0	0	0.100647	0
AF127577.5	0.0283344	0.0290807	0	0	0	0.0385568	0	0	0.120158	0.059226	0.104985	0.057328	0.188525	0.0452614	0	0	0.0286665	0.142656	0.0378748	0	0.0438235	0.127708	0.176288	0	0	0	0	0.0780208	0.163115	0.0433958	0.19123	0	0.254491	0	0	0.311418	0.0493115
GEMIN8P3	0	0	0	0	0	0	0	0	0	0	0	0	0	0	0	0	0	0	0	0	0	0	0	0	0	0	0	0	0	0	0	0	0	0	0	0	0
FBLL1	0.00831938	0.204924	0.0419312	0	0.0616032	0.0339625	0.0158462	0	0.441003	0.0173896	1.10971	0	0.60889	0.385392	0.213855	0.0625439	0.0925857	0.0628287	0.233532	0	0.115805	0.00937424	0.207043	0.470355	0	0.0349434	2.3128	0.011454	0.0191571	0.0637081	0.112296	0	0.186806	0.0395058	0	0	1.50577
MPIG6B	0.0516328	0.300292	0.0867464	0.077345	0.0849622	0.181507	0.901511	0.0889065	0.173344	0.0359752	0.0717417	0.0609391	0.104972	0.0687319	0.151353	0.0323474	0.0827101	0.119147	0.178297	0.119811	0.259539	0.0630279	0.274396	0.163736	0.575175	0.0813264	0.353896	0.219186	0.12385	0.395394	0.0580788	0.184353	0.0434767	0.0306482	0.0528781	0.063054	0.119812
B9D2	4.54207	4.47445	5.75952	6.46076	2.37019	4.19455	5.17622	1.32279	3.50212	2.48893	5.76397	1.96231	2.42791	3.45135	5.1837	4.94112	1.81675	4.93138	5.7762	6.88527	2.55455	1.68796	3.86849	9.21902	2.08594	1.61334	5.68665	7.77386	5.71601	10.0008	4.12618	4.08268	4.2154	4.78797	1.31779	1.65348	6.03302
AL592504.1	0	0	0	0	0	0	0	0	0	0	0	0	0	0	0	0	0	0	0.0384787	0	0	0.0324361	0	0	0	0	0	0	0.0331431	0	0	0	0	0	0	0	0
STOM	62.0081	59.9182	58.9999	31.4573	79.0523	81.0347	171.624	201.187	174.656	81.5324	20.7469	52.1999	75.2831	100.636	125.395	63.6134	44.9722	73.7511	101.797	124.511	77.7044	85.7574	53.9283	166.162	48.5842	109.66	57.9824	49.122	125.876	28.6202	42.3777	148.496	16.6235	181.201	127.08	57.879	195.268
RNU6-945P	0	0.121215	0.992111	0	0.437268	0.482141	0.224957	0.813453	0	0	0.218801	0.477912	1.04775	0.377319	0.159786	0	0.119488	0.297311	0.315741	1.37027	0.547998	0.532316	0.367404	0.128409	0.394693	0.248033	0.194279	0.162604	0.13598	0.361767	1.06279	0.389249	0.265194	0.280417	0	0.865372	0.205541
RNU6-185P	0	0	0	0	0	0	0	0	0	0	0.218801	0	0	0	0	0	0	0	0	0	0	0	0	0	0	0	0.388558	0	0	0	0	0	0	0	0	0	0
PKD1P6	0.128157	1.18164	1.03773	0.437006	0.891934	1.01777	1.24053	0.159174	0.828583	0.364493	0.447605	0.378317	1.5796	1.11085	0.338247	0.208839	0.616412	0.195686	0.901477	0.926268	1.10805	1.58374	2.10123	0.175887	0.11936	1.04128	1.24071	1.2004	0.413636	0.321771	0.623891	0.360064	0.990676	1.01761	0.111883	0.469517	1.00184
AL117339.2	0	0	0	0	0	0	0	0	0	0	0	0	0	0	0	0	0	0	0	0	0	0	0	0	0	0	0	0	0	0	0	0	0	0	0	0	0
HK1	35.7993	24.193	29.0517	22.9081	63.0897	15.8343	20.6895	28.5498	17.8518	26.9367	18.9514	21.5855	26.0983	12.6195	28.0907	38.9476	56.621	14.243	30.2796	30.8543	22.6736	19.3556	28.0196	13.9705	18.9638	36.2105	25.2891	28.2051	26.9267	12.9933	21.4544	32.0825	18.4865	28.8386	10.8045	8.34009	30.8184
R3HDM2P2	0	0	0	0	0	0	0	0	0	0	0	0	0	0	0	0	0	0.0300683	0	0	0	0	0	0	0	0	0.00982413	0	0	0.0182935	0	0	0.00670505	0	0	0	0
AC106901.1	0	0	0	0	0	0	0	0	0	0	0	0	0	0	0	0	0	0	0	0	0	0	0	0	0	0	0	0	0	0	0	0	0	0	0	0	0
SFRP4	16.464	7.7043	31.6643	3.68075	7.67251	63.1248	2.69673	1.91892	10.247	26.239	34.0463	23.1646	1.73325	1.67382	50.1013	3.87288	20.7131	1.93203	34.3605	44.7011	20.7486	4.24894	37.9331	4.87332	1.38197	55.5446	0.882014	15.6713	23.5759	14.0731	4.51751	10.2334	16.5801	46.4298	45.4438	6.72764	15.6805
SLC6A11	0.0169753	0.249721	0.386598	1.30776	0.0139665	0.0718654	0.0323333	0.116919	0.643887	2.78735	0.00349428	0.00381616	0.20916	0	0.0178627	0.00472658	0.00572474	0.0379848	2.68762	0.835944	0.175032	0.00212529	11.471	0.0205071	0.0882464	0.00396112	0.055848	0.0129841	0.00217162	0.00288873	0.0212161	0.285953	1.90372	0.206002	1.13966	0	1.26049
CSGALNACT2P2	0	0	0	0	0	0	0	0	0	0	0	0	0	0	0	0	0	0	0	0	0	0	0	0	0	0	0	0	0	0	0	0	0	0	0	0	0
AL627443.1	0	0	0	0	0	0	0	0	0	0	0.02262	0	0.0812388	0	0	0	0	0.122946	0.0326419	0	0	0	0.0189914	0.0531006	0	0	0	0	0	0	0	0	0	0.02899	0	0.268391	0
RPS3	293.088	94.1809	288.39	171.145	313.304	141.553	163.061	132.59	105.39	145.967	315.49	84.6955	179.905	145.258	209.279	567.543	375.067	181.266	127.846	127.474	140.597	224.038	254.309	338.669	394.22	198.141	111.018	151.321	183.337	169.367	162.903	149.971	127.186	76.1366	145.246	60.625	105.532
CFAP20DC-AS1	0.0049538	0.00508427	0	0	0.00611363	0	0	0.0170599	0	0	0	0	0	0	0.0268085	0	0.00501186	0	0.0198653	0.0689699	0.00766181	0.00558191	0	0.00538604	0.0331103	0	0.0162978	0	0	0	0	0	0.0055617	0.105857	0.121758	1.05263	0
ANO8	1.68529	1.49002	7.71384	4.77749	2.98198	3.27418	5.62721	1.43347	4.55289	3.02399	5.83999	4.36494	3.20297	2.32314	2.90847	1.81905	7.77283	1.4887	3.51482	3.26277	3.9805	5.72839	7.80086	1.85717	1.58615	9.40263	6.42132	5.38837	4.56454	1.67928	9.39279	2.22511	6.60525	3.33251	0.904556	2.26884	8.5295
PRDM15	0.286678	1.18988	1.11674	0.843486	0.83952	0.864843	1.33272	0.716182	1.68346	0.914077	1.0658	1.20134	1.61216	0.820409	0.688933	0.379088	1.14737	0.775491	1.02751	1.88065	1.02506	0.873815	1.95291	0.339163	0.67226	0.816349	1.83676	1.52392	0.916358	0.982312	2.7437	0.573307	1.29616	1.45132	0.816085	2.85176	0.960626
AC012531.3	0	0	0	0	0	0	0	0	0	0	0	0	0	0	0	0	0	0	0	0	0	0	0	0	0	0	0.053508	0	0	0	0	0	0	0	0	0	0
AC025554.1	0	0	0	0	0	0	0	0	0	0	0	0	0	0	0	0	0	0	0	0	0	0	0	0	0	0	0	0	0	0	0	0	0	0	0	0	0
KIAA0895L	1.22934	6.02371	4.64599	2.17929	2.47642	2.97159	7.33692	2.14867	8.61598	1.87888	4.84397	2.21984	7.08307	4.30337	1.97082	1.69382	4.17794	2.17628	4.72839	2.6379	4.13804	6.73544	11	2.41452	1.89073	5.48002	9.19363	4.983	2.50817	5.40145	7.10145	3.55503	3.27093	1.83292	1.02344	3.61275	6.43684
AL365226.1	0.0318316	6.07662	10.5354	0.899167	20.2314	0.259894	3.57721	16.6625	0.877429	68.7982	0.530744	27.3716	0	0.0508478	6.97665	0.0531789	4.31542	0.400658	1.82963	0.664769	0.787719	0.107603	0.0990233	0.103827	13.4037	13.0358	42.5706	0.0438253	41.4872	0.0975039	42.6802	0.104911	0	0.0755784	12.7789	0.349855	0.553978
AC087203.2	0	0.00817264	0	0.0204485	0	0	0	0	0.0168843	0.0166445	0	0	0	0.01272	0	0	0	0	0	0.147819	0	0	0.0371571	0	0	0	0.0523954	0	0.0183363	0	0	0	0	0.0945325	0.0163099	0.0583458	0.0692909
SNX24	4.36426	7.61393	5.75335	2.83382	7.32347	7.51311	5.62094	4.60941	6.83847	2.9912	4.99889	3.91087	4.05805	2.45651	5.47589	5.7508	5.26536	3.67409	5.16282	3.49406	5.41212	4.66092	3.70975	4.7141	3.14065	3.20717	2.0378	2.02902	5.6355	2.53517	3.61977	6.54662	2.88154	6.1277	7.19643	4.26458	7.43423
BAIAP3	1.37351	0.94753	2.19359	1.64212	0.510051	0.551201	4.31982	1.35955	2.63332	2.71626	7.92325	0.678105	0.533551	0.609276	0.617566	2.29292	2.55039	1.13874	4.65318	7.72931	0.686915	13.1297	2.84	1.79516	0.426033	15.567	13.5463	2.53081	6.29246	1.10849	9.08489	2.34474	10.8129	2.35311	0.383246	0.986815	2.32239
AC009153.1	0	0.0522983	0	0	0	0	0.0485289	0	0	0	0	0	0	0	0	0.0425646	0	0.0641376	0.0340568	0.354722	0	0.0287086	0.0396293	0	0	0	0.041911	0	0.0293344	0	0	0	0	0.362959	0.678406	2.2402	0
RNA5SP481	0	0	0	0	0	0	0	0	0	0	0	0	0	0	0	0	0	0	0	0.240358	0	0	0	0	0	0	0	0	0	0	0	0	0	0	0.636487	0	0
CYP51A1-AS1	0.153851	0.0307034	0.0358999	0.0109746	0.0316453	0.0407083	0.122102	0.0588701	0.0724932	0.0803967	0.102926	0.0086467	0.104262	0.139947	0.109856	0.0606873	0.0562084	0.0322749	0.102827	0.138834	0.0528787	0.158912	0.186125	0.0371722	0.0142821	0.0897515	0.0913907	0.223587	0.0639662	0.0327266	0.086529	0.0422553	0.0527788	0.0405879	0.122548	0.735874	0.0818134
CMBL	27.4679	16.8758	12.0847	13.0139	5.94464	13.7923	3.19345	24.5224	19.6048	20.1131	10.7268	6.96128	5.10969	36.6474	46.729	91.1552	0.453868	35.583	6.11858	5.93708	9.67268	28.2562	2.44814	46.2581	49.398	11.2338	9.33078	0.392568	14.7775	34.2722	10.9818	53.7286	28.6618	8.57533	4.18159	0.905335	25.6981
AC077690.1	0.0250737	0	0.0421254	0.0321942	0.0154721	0.0341197	0	0	0.079748	0	0	0.0253654	0.0556099	0	0.0678457	0	0	0.0315598	0.0335162	0.145455	0.0193902	0	0	0	0	0	0	0	0	0	0	0	0	0.148832	0	0	0
AC107398.2	0.0420537	0.237387	0.247285	0.0539963	0.155699	0.457806	0.360455	0.144824	0.445846	0.395563	0.0389546	0.170172	0.233173	0	0.0284478	0.0175641	0.0425466	0	0.0281068	0.439123	0.325213	0.0710789	0.0654114	0.137169	0.14054	0	0	0	0.0968375	0	0	0.0693006	0.0472143	0.549169	0.689087	3.92873	0.0365939
MTND2P22	0	0	0	0	0	0	0	0	0	0	0.0226638	0	0	0	0	0	0	0	0	0	0	0	0	0	0	0	0	0	0	0	0	0	0	0	0	0.134455	0
PAF1	18.861	20.8988	36.0485	21.6751	20.6698	13.6385	23.8268	26.8981	22.316	14.1579	35.2404	21.4475	86.5719	15.174	19.167	12.2613	25.7861	35.4013	32.2395	20.7288	15.5454	23.1204	31.7754	34.0302	14.5153	17.4675	17.9284	27.1544	22.73	36.3877	32.8517	44.9123	33.1405	18.4436	9.94412	3.85233	33.4263
MUTYH	2.17246	4.78121	1.69458	2.7479	2.49757	1.88284	5.16629	1.91491	5.32616	1.64206	2.52743	2.27623	3.06875	10.8137	2.45369	3.62399	2.43669	5.42819	4.67138	3.00063	3.24005	4.71735	5.12899	3.89803	1.58816	5.16668	2.89297	4.65121	2.69483	4.20363	4.81463	2.04572	2.25032	2.85539	1.09256	5.22312	3.12818
RSF1	2.06738	5.39152	4.06684	2.6349	6.25123	5.14798	3.22824	5.18974	2.92127	5.26114	6.80189	4.92847	5.07128	2.64836	2.59715	2.03542	5.48693	2.85785	3.26682	7.15021	3.5415	5.60441	3.85005	1.72664	4.78936	4.38054	5.3647	3.77376	3.1651	5.01939	3.12292	3.24941	3.26033	7.07034	10.7498	12.6156	3.78659
AC092620.1	0.0480957	0	0	0.030877	0	0.0490857	0	0.331263	0.0254951	0.050266	0	0	0	0.0096035	0.0650699	0.0100438	0	0.0605371	0.0160725	0.39061	0	0.0135485	0.0187023	0.183023	0.0803657	0.0252517	0	0	0.11075	0.0184153	0.1082	0	0.0134994	0.171292	0.763462	2.33469	0
CACNA2D3	0.0541205	0.288839	0.863796	0.0625409	0.126904	1.414	0.510271	0.363441	0.246723	0.231907	0.255674	0.0711751	0.126033	0.092936	0.358783	0.214737	0.0848699	0.0613084	2.74543	0.370471	0.523161	0.0121965	0.340931	0.0411899	0.207996	0.0738787	0.231471	0.216086	0.510958	0.227944	0.225245	0.526195	0.157981	0.398348	0.199533	0.0892242	0.654608
TPH1	0.00898481	0.306613	0.064154	0.0692181	0.0498979	0.13449	0.136909	0.216593	0.0666787	0.18311	0.0873881	0.054536	0.144471	0.0251166	0.0607789	0.013134	0.0272703	0.0452361	0.0960806	0.91213	0.184127	0.0354341	0.115295	0.10013	0.180159	0.0660421	0.0406446	0.129887	0.0905163	2.72463	0.247609	0.0518215	0.09583	0.0906645	0.165627	0.526668	0.0390916
LYPD1	2.64583	0.510841	2.46465	0.591989	1.99151	0.377863	0.279424	1.37127	1.22201	0.372348	2.39747	0.625427	44.1676	1.30978	0.715924	1.84687	2.18918	0.47481	0.679328	1.15495	4.3515	0.141686	0.22818	3.75964	0.22762	1.34238	0.749811	0.173121	3.30569	0.593795	5.78728	4.45506	1.8529	2.48795	10.6561	3.89651	4.15787
AL139135.1	0	0	0	0	0	0	0	0	0	0	0	0	0	0	0	0	0	0	0	0	0	0	0	0	0	0	0	0	0	0	0	0	0	0	0	0	0
RNU6-759P	0.122691	0.377766	0	0	0.151416	0.500865	0	0.422522	0	0	0	0.496472	0.544221	0.195986	0	0	0.124129	0	0.164002	3.41635	0.18976	0	0.190836	0	0.410021	0.257665	0.403648	0.337838	0.706303	0	0	0	0.275493	0.873921	2.01039	35.9592	0.213524
HNF4GP1	0	0	0	0	0	0	0	0	0	0	0	0	0	0	0	0	0	0	0	0	0	0.0114007	0	0	0	0	0	0	0	0	0	0	0	0	0	0	0
CLCA3P	0.00735359	0.0641518	0	0.113303	0.0226882	0.0150099	0.0070033	0	0.0311845	0	0.020435	0	0	0	0	0.0859961	0.0260392	0.0555349	0.0098296	1.76608	0.062554	0.012429	0.0457518	0.0159904	0	0.0308868	0.145158	0.0101243	0.0507996	0.0112624	0.231606	0.012118	0.012384	0.0174598	0.0376547	6.47922	0.0127978
KDM2B	1.39145	3.88062	1.86238	0.964763	2.60217	2.37565	3.00548	1.7091	1.93545	1.5318	3.04182	3.08741	4.54471	4.43132	2.68323	0.829883	1.61986	2.03628	2.61882	2.59808	2.17648	2.85981	3.649	1.60867	1.97164	2.42154	2.2828	3.11497	2.56115	6.22277	1.52134	1.2963	2.81508	3.03945	1.88861	3.82668	6.85635
TCEA1	38.9302	23.385	15.7288	8.06306	22.9552	12.1326	10.4044	24.0939	17.4343	18.047	13.468	15.9955	19.3083	17.9707	27.4153	16.6646	15.5805	15.6417	15.7842	40.5162	33.8559	18.3579	16.9747	12.5945	36.6538	8.36499	38.6595	26.6745	21.6375	22.6119	23.8197	15.4989	8.38478	16.0239	34.0952	76.6633	21.8577
AL109917.1	0.836896	0.586942	0.023434	0.143275	0.08607	0.151844	0.212542	0.19214	0.207028	0.204088	0.904425	0.141105	0.123741	0.623867	0.056613	0.163117	0.522135	0.210677	1.02546	0.194197	0.323597	0.911577	1.06308	0.136488	0.0466139	0.38081	0.068834	0.55691	0.128475	1.11086	0.470689	0.229855	0.219239	0.231824	0.085708	0.56211	0.825342
RNA5SP524	0	0	0	0	0	0	0	0	0	0	0	0	0	0	0	0	0	0	0	0	0	0	0	0	0	0	0	0	0	0.166849	0	0	0	0	0	0	0
AC002069.3	0	0	0	0	0	0	0	0	0	0	0	0	0	0	0	0	0	0	0	0.151805	0	0	0	0	0	0	0	0	0	0	0	0	0	0	0	0.479352	0
RNF11P1	0	0	0	0	0	0	0	0	0	0	0	0	0	0.0917571	0	0.023991	0.0290574	0	0.0383913	0	0	0	0	0	0	0	0	0.0395423	0	0.0439875	0	0	0	0	0	0	0
AC090907.1	0.10295	0.132077	0.0864814	0.19828	0.190581	0.105069	0.588277	0.17727	0.163719	0.107596	0.429135	0.0520739	0.399576	0.493358	0.104463	0.150493	0.156235	2.13809	0.447247	0.238889	0.0796142	0.60902	0.120098	0.251849	0.258038	0.162156	0.0423378	0.354351	0.177798	1.49791	1.67914	0.169652	0.577918	0.427764	0.263583	1.98013	0
RNA5SP459	0	0	0	0	0	0	0	0	0	0	0	0	0	0	0	0	0	0	0	0	0	0	0	0	0	0	0	0	0	0	0	0	0	0	0	0	0
ZNF470	0.599893	0.579318	0.635149	0.269673	0.623705	1.08605	0.645076	1.87605	0.776555	1.23472	0.873044	1.80335	0.949094	0.528411	0.880873	0.0296055	0.91769	0.456019	1.33881	2.2723	0.23551	0.473318	1.2904	0.238345	1.24148	0.48795	0.904759	0.889179	0.755679	0.426214	0.649684	0.315823	1.3028	1.31525	1.61858	2.12082	0.774447
AC245123.1	0	0	0	0	0.0181137	0.00998627	0	0	0	0	0	0	0	0.00586137	0	0	0	0	0.00980962	0.0170289	0.0113503	0	0	0	0	0	0	0	0	0	0	0	0	0.0348486	0	0.0537717	0
AL137847.2	0.0479588	0.0984439	0.0805738	0.184735	0.0591874	0.261045	0	0.660641	0.050845	0.150369	0.0444245	0.14555	0.265915	0.191523	0.097327	0.0400608	0	0.181094	0.288481	0.111285	0	0.135099	0.111894	0.0260717	0.080137	0.0503596	0.118337	0.429188	0.22087	0.44071	0.26973	0	0.242298	0.341609	0.245577	0.175702	0.208662
MARCHF7	9.84764	15.3276	20.0292	9.50639	13.4926	12.1315	9.79581	19.7043	11.1391	16.8159	12.8042	22.6528	13.7596	18.071	10.509	12.6494	15.4265	13.0173	9.11231	23.6903	12.7069	11.0963	15.6205	10.9538	16.3139	10.5685	17.3431	9.27484	14.7974	17.557	9.53079	12.0948	8.69144	18.2709	40.1882	45.4507	12.2626
RC3H2	2.98169	3.35568	3.21456	3.9999	6.17216	6.74597	4.38875	8.07066	3.82724	7.24605	5.3637	12.329	5.95264	5.11789	4.10064	2.0472	4.48619	2.62324	3.84079	11.6355	4.17824	5.75992	4.86082	1.84943	5.34075	4.44126	3.36711	3.21148	5.17468	5.16344	1.87643	3.54987	3.88831	9.17941	12.2413	21.6309	6.4331
AL008626.1	0	0	0	0	0	0	0	0	0	0	0	0	0	0	0	0	0	0	0	0	0	0	0	0	0	0	0	0	0	0	0	0	0	0	0	0	0
WEE2-AS1	0.20557	0.355342	0.212069	0.537158	0.146879	0.657623	0.425902	0.521641	0.336471	0.278923	0.153673	0.277282	0.519915	0.818063	0.453776	0.25908	0.353929	0.354075	0.438695	0.761545	0.613579	0.552673	0.30292	1.33712	0.313367	0.196926	0.0711913	0.81432	0.855384	0.51369	0.0324539	0.855815	0.587113	0.428148	0.354573	0.607786	0.55861
AL163973.2	0	0	0	0	0	0	0	0	0	0	0	0	0	0	0	0	0	0	0	0	0	0	0	0	0	0.0921511	0	0	0	0.134406	0	0	0	0	0.269623	0	0
ERG28	20.8683	12.9355	18.6912	24.2926	12.5336	10.7371	18.567	22.9582	17.8093	19.7033	27.0306	16.178	24.3018	39.7675	11.9738	19.7249	24.2254	38.095	23.8851	8.48638	18.5357	27.3108	19.7532	26.0497	15.4622	25.7835	20.4484	35.2995	22.3028	27.4991	21.1413	40.0995	39.9664	6.15363	8.27732	8.26426	27.9401
GLT8D2	4.03724	1.16972	2.10949	0.476211	1.74029	15.4299	3.13481	0.824893	1.77762	7.78473	2.36908	1.57896	4.24138	0.931877	3.64313	0.739018	2.2983	0.836397	3.71824	3.99828	7.54086	0.396145	1.86285	2.43208	0.800488	3.44016	1.49347	3.18611	2.41089	1.31949	0.756152	1.28603	3.0319	9.42976	5.87153	4.11879	2.40705
AL158042.1	0	0.0281956	0	0	0	0.149533	0.156981	0	0	0	0	0	0	0.0658258	0	0	0.027794	0	0	0.0637471	0	0	0	0	0	0	0	0.0378231	0	0	0	0	0	0.0652274	0	0	0
CCDC138	0.643194	1.38069	0.879138	0.582295	0.914872	1.1393	0.506657	1.49421	0.443815	0.697285	1.74093	0.864628	1.57158	0.834141	0.445422	0.837779	0.950732	1.03187	0.696554	2.68143	0.944216	0.781254	0.966527	0.782286	1.19498	0.737209	1.08315	0.495303	1.08697	1.55611	1.62357	0.452714	1.62294	1.21654	3.1082	3.54659	0.637476
FOXE3	0.00637917	0.0130944	0	0	0.0157455	0.0173613	0.0121506	0	0.0541046	0.0133341	0.094545	0.103254	0.396147	1.06486	0.00863055	0.0159859	0.00645393	0.272998	0.00852709	0.0296049	0.0591982	0.014376	0.12899	0.0416147	0	0.013397	0.0104936	0.0175655	0	0.0977007	0.0143511	0	0.0572959	0.0302924	0	0.163595	0.0333058
RNU1-97P	0	0	0	0	0	0	0	0	0	0	0	0	0	0	0	0	0	0	0	0	0	0	0	0	0	0	0	0	0	0	0	0	0	0	0	0	0
OR10AG1	0	0	0	0	0	0	0	0	0	0	0	0	0	0	0	0	0	0	0	0.0647322	0	0	0	0	0	0	0	0	0	0	0	0	0	0	0	0	0
AC099542.2	0	0	0	0	0	0	0	0	0	0	0	0	0	0	0	0	0	0	0	0	0	0	0	0	0	0	0	0	0	0	0	0	0	0	0	0.0837205	0
LINC01782	0	0	0	0	0	0	0	0	0.00921435	0	0	0	0	0	0.00587934	0	0	0	0	0	0	0.00489665	0	0	0	0	0	0.00598302	0	0	0.00977634	0	0.00487892	0	0	0	0
BX284668.1	0	0	0	0	0	0	0	0	0	0	0	0	0	0	0	0	0	0	0	0	0	0	0	0	0	0	0	0.0831476	0	0	0	0	0	0	0	0	0
LARP1B	2.71658	2.50637	2.69012	3.7981	2.28652	2.11629	1.91369	4.76678	1.9871	3.43705	4.60139	4.13536	1.83619	3.35333	1.77349	1.27988	3.0189	2.31211	2.21335	4.01566	3.23457	7.91495	2.91757	1.50963	3.19431	3.69476	3.08082	1.72759	1.59863	2.42372	1.8399	2.76654	1.76219	3.36835	7.00088	8.96249	2.83167
OR52B2	0	0	0.0196767	0	0	0	0	0	0	0.0244808	0	0	0.0259753	0	0	0	0	0	0	0	0	0	0	0	0	0	0.0385317	0	0	0	0	0	0.0131491	0	0	0	0
MTRNR2L12	0.590295	0.222554	1.03221	2.81517	0.297347	2.22946	0.871948	0.705277	1.17501	1.1835	0.535635	0.389983	0.480928	1.84739	2.03731	0.694343	1.34068	1.51631	0.418681	1.34179	0.447175	0.733013	0.262331	2.73748	1.93246	0.404797	0.891758	0.348304	0.610289	0.516612	1.6261	1.27053	0.405755	7.98026	0.296097	1.67712	0.188691
AC112492.2	0	0	0	0	0	0	0	0	0	0	0	0	0	0	0	0	0	0	0	0	0	0	0	0	0	0.0257415	0	0	0	0	0	0	0	0	0	0	0
AC073263.3	0	0	0	0	0	0.0200424	0	0	0	0	0	0	0	0	0	0	0	0	0	0.0341768	0	0	0.0229092	0	0	0	0	0	0	0	0	0	0	0	0.12067	0.431678	0
TAS2R1	0	0	0	0	0.00903062	0	0	0.0251996	0	0	0	0	0.0162289	0.0058444	0.0197998	0	0.0148063	0	0	0.0339591	0	0	0	0	0	0.0153674	0	0	0.00842492	0	0	0	0.0328614	0	0	0	0.0127348
SNHG32	32.2489	42.0858	46.4233	32.0373	45.4627	39.1764	81.4596	57.0275	29.2948	47.2122	86.3932	23.453	138.487	39.4148	38.5611	73.898	120.874	41.1917	71.508	61.285	59.1676	23.7667	58.7719	99.3979	96.5173	26.7163	32.3764	56.8909	40.2322	30.8963	79.9849	66.9262	57.2557	21.4914	63.3514	42.6214	31.237
KDR	11.5771	9.87409	8.23603	4.44857	8.44206	95.9413	20.3823	40.7941	4.80338	16.6364	8.46098	79.4092	6.4124	3.35583	6.02865	1.64943	36.1905	2.58198	7.85368	16.8849	3.98775	20.9736	4.79234	2.12935	17.125	4.03668	7.10421	3.08833	36.8198	4.78683	11.0012	3.40038	170.094	79.5873	16.6328	5.11128	9.84569
LINC00244	0	0.0211582	0.173174	0.0529393	0.0254419	0.0280528	0.196332	0.283979	0	0.172364	0.038192	0.12513	0	0.0329308	0	0	0.229425	0.103792	0.0275565	0.574036	0.0318846	0.0464583	0.224458	0.044828	0	0	0.576499	0.283828	0	0.0947203	0.231889	0.067944	0.115725	0.0978944	0.168899	2.41683	0.0358775
PIRT	0	0.00340419	0.0167175	0	0	0.0677022	0.00631768	0	0	0.00693302	0	0	0	0.0264916	0	0	0.00335571	0.00834967	0.00443364	0	0	0.00373739	0	0	0	0	0	0.0136997	0.00381886	0	0.044771	0	0	0.00787523	0.0135873	0	0
SYNGAP1	0.501856	2.58245	1.19816	0.864083	1.50942	2.84574	1.9643	1.15879	2.01379	1.037	2.12543	1.12692	2.81955	2.07296	1.25696	0.591881	0.714551	0.985821	2.36558	0.738155	1.74245	1.15557	3.29924	0.544397	0.752228	1.34338	1.0239	2.12502	1.52982	1.77469	0.945586	0.567743	1.91467	0.708942	0.54101	1.6072	1.85673
RAB24	2.16637	5.74071	2.45727	2.9073	3.46659	1.85704	9.56986	2.36039	6.5269	0.869834	3.03842	1.49819	5.14401	4.54564	2.31825	3.22048	3.38051	1.83325	6.90411	2.11585	15.4564	4.79246	6.26331	3.80589	0.961217	4.08696	6.38233	7.52396	3.14248	1.96826	5.63085	3.34811	4.21858	2.54276	1.20332	1.63666	3.73827
AHCYP7	0	0.00991589	0	0	0	0	0	0	0	0	0	0	0	0	0	0	0	0	0	0	0.0149429	0	0.0300552	0	0	0	0	0	0.0111237	0.014797	0	0.0318422	0.010847	0	0	0	0
AP000350.1	0.023754	0.0243797	0	0	0	0.0969719	0.045245	0.327216	0.0503671	0	0	0.0961214	0.105366	0.056917	0.192825	0.0198421	0.120162	0	0.158761	0	0.0367392	0	0	0	0	0.199545	0.0781499	0	0	0	0	0.156578	0.133345	0	0.0486538	0	0
RN7SKP297	0	0	0	0	0	0	0	0	0	0	0	0	0	0	0	0	0	0	0	0	0	0	0	0	0	0	0	0	0	0	0	0	0	0	0.0917866	0	0
AC245884.9	0	0.0805589	0.0439569	0.0671879	0	0.0356032	0	0.090103	0.110954	0	0	0.0529364	0	0.0417941	0.0707955	0.0218551	0.0264705	0.0658639	0.0349734	0.182135	0	0.0294813	0.732526	0.17068	0	0	0	0.036022	0.0301239	0.0400715	0	0	0.234996	0.372728	0.107179	0.958539	0
TIMM10B	6.12949	10.3512	6.39519	10.8315	12.0315	10.9987	9.10257	16.5578	9.26954	14.81	11.9792	14.2345	9.33632	13.5517	12.8861	7.67142	6.55028	8.37935	13.7148	11.5038	11.7812	10.5543	7.87279	5.9414	13.7071	7.01669	12.995	10.7046	13.2006	20.1755	10.9661	13.9974	11.062	13.5963	17.2445	17.0057	17.5235
RPL32P24	0	0	0	0	0	0	0	0	0	0	0	0	0	0	0	0	0	0	0	0	0	0	0	0	0	0	0	0	0	0	0	0	0	0	0	0	0
NBEAL2	3.11713	9.13407	22.8486	31.1661	14.3538	7.50447	16.2087	2.95628	19.9675	4.53294	6.16348	14.8894	2.21502	1.94588	10.874	8.02533	12.5222	10.157	10.2275	6.25357	7.69748	12.4006	20.8893	6.48858	3.11828	10.5331	20.5465	6.5349	13.563	5.95084	8.82507	8.38168	8.20872	7.72194	1.95598	13.4097	24.4075
IMPDH1P7	0	0	0	0	0.0103834	0	0	0	0	0.0175864	0	0	0.0186601	0	0	0	0.0170243	0	0	0.0390462	0	0.0948034	0.0130866	0	0.0281173	0	0	0	0.00968698	0.0128858	0	0	0	0.0399529	0	0	0
SV2A	0.987604	0.876495	0.466523	0.396902	0.889068	0.384993	1.12268	0.288688	0.249956	1.3744	13.6714	8.87788	13.6535	11.2043	1.1235	0.201317	0.630781	0.395675	0.924447	0.662579	1.46265	0.177108	1.45873	0.501285	0.253883	0.687695	1.92624	0.490509	2.49736	6.31911	0.229841	0.276283	9.3733	1.44923	4.22275	5.66241	0.711214
YBX2	0.114933	1.66548	1.02064	0.0281089	0.678816	0.219702	0.109458	0.424077	3.77734	0.674956	1.38909	1.63885	0.606916	5.37012	1.09587	0.0388593	1.62238	1.90818	0.109737	0.317493	0.677186	4.94589	4.40113	3.8738	0.0365805	3.72978	2.08419	0.591508	0.444246	0.0670577	0.0307813	0.00901898	8.5072	0.019492	1.3452	0.11028	2.68125
AC027237.1	0	0	0.032414	0	0	0	0	0	0	0	0	0	0	0.0154096	0.0261025	0	0	0	0	0	0	0.0869586	0.0600187	0.0209768	0	0	0.0952116	0	0.0222135	0	0	0	0	0.137426	0.0790345	2.26186	0
AC090503.2	0	0.0237763	0	0	0	0	0	0	0	0	0.0214589	0.0234356	0	0	0	0	0	0	0	0	0	0	0.0180166	0	0	0	0	0	0	0.124181	0.0521166	0	0	0	0	0	0
DRD5P2	0	0	0	0	0	0	0	0	0	0	0	0	0	0.00501654	0	0	0.012709	0	0	0	0	0	0	0	0	0	0	0	0	0	0	0	0	0	0	0	0
ITGB3BP	2.38668	2.02663	1.58291	1.86662	2.42552	2.46022	1.3757	3.64325	1.5658	2.03712	4.87619	2.29969	2.25903	3.04518	1.9731	1.69971	1.60899	2.40093	1.78545	3.30892	1.39277	2.50149	2.43406	3.47333	2.08105	1.23971	1.6184	1.19199	2.94782	2.25135	1.58839	1.36569	1.95444	2.96254	6.85146	9.0322	1.6115
AC136443.5	0	0.070108	0	0	0	0	0	0	0	0	0	0	0	0	0	0	0	0	0	0.317013	0	0	0	0	0	0	0	0	0	0	0	0	0	0.162187	0.0699563	0.875897	0
CASP9	3.33137	4.20189	6.48339	3.72004	2.14891	3.36812	4.05665	2.42006	5.88897	2.43142	2.82149	3.77046	5.22887	4.8886	3.28379	6.20659	3.11078	21.0472	3.92088	2.17604	2.61519	5.66173	3.72306	3.97147	2.87746	3.35459	2.23699	2.74402	4.53699	5.44013	4.97477	6.30001	3.04546	2.90992	1.57199	1.43224	4.4036
WBP1LP10	0	0	0	0	0	0	0	0	0	0	0	0	0	0	0	0	0	0	0	0	0	0	0	0	0	0	0	0	0	0	0	0	0	0	0	0	0
AC073578.2	0	0.11181	0.0915137	0	0	0.0741222	0	0	0	0	0.151369	0	0.0604039	0	0	0.02275	0.0275544	0.0685609	0	0.126395	0.0421234	0.337573	0.931971	0	0.0910177	0	1.03043	0	0	0	0	0	0	0	0	0	0.0473986
PRDM16-DT	0.0699556	0.273296	0.803752	0.527341	0.200518	0.282511	1.80957	0.139885	0.38279	0.325468	0.263382	0.0136973	0.0500489	0.0180237	0.299199	0.01131	0.0251139	0.0738499	0.479617	0.2304	0.174511	0.0330559	0.108811	0.0269889	0.158371	0.0663488	1.5925	1.81443	0.454683	0.020737	3.44709	0.267748	2.41448	0.557229	0.00462211	0.934216	1.62591
MIR4740	0.401179	1.23524	3.37003	0.515107	0.495107	0.545916	2.67448	0.69079	0.850645	0	0	0	0.444879	1.12148	2.17106	0.502668	0.608821	1.00991	0.536259	1.86182	1.86146	2.71228	2.18401	1.09046	0	0.842524	4.94949	1.38084	0.69285	0.614429	2.25632	0	1.35123	0.952528	0	0	1.74547
DDX39A	20.3543	15.9625	18.7155	11.7046	23.4304	9.63264	15.2258	8.29595	11.8555	11.6321	35.0932	10.6734	25.7648	76.0229	14.3055	13.5194	9.07619	13.3959	10.408	12.4397	13.3661	16.6572	19.2364	34.7824	6.85173	25.5788	17.621	22.7043	12.8561	17.409	16.7616	7.78762	22.5233	11.7987	8.76275	5.73895	10.3436
HMGB3P23	0	0	0	0	0	0	0	0	0	0	0	0	0	0	0	0	0	0	0	0	0	0	0	0	0	0	0	0	0	0	0	0	0	0	0	0	0
RBM19	3.30036	7.47222	6.53958	2.64027	6.86672	5.66619	6.99066	3.96772	5.55667	4.40098	6.20537	7.91008	6.85989	5.76198	5.50046	5.86545	5.92766	6.37644	4.74306	7.25652	9.38253	9.10439	6.70609	4.37386	4.41467	6.53612	6.63862	5.17368	4.48161	7.87996	3.50561	3.52247	7.22114	6.18668	4.14614	6.0691	6.98253
AC091180.2	0.0430322	0.147219	0.0722969	0.0368351	0.300942	0.175672	0.273216	0.148194	0.0304147	0.149914	0.13287	0.0870657	0.159066	0.0801963	0.0970324	0.0119819	0.0870732	0	0.191739	0.199707	0.0887413	0.0161628	0.178489	0.124765	0.14381	0.0903729	0.117979	0.0394975	0.0495454	0.263626	0.129079	0.0472754	0.0161043	0.102172	0.998921	1.78673	0.0499272
AC023050.3	0	0.0335142	0	0	0	0	0.0621973	0	0	0	0	0	0	0	0	0	0	0	0	0.303087	0	0	0	0	0	0	0	0	0	0	0.0734615	0.107622	0	0	0	0.837421	0
RAP1GDS1	16.3276	7.2717	6.80306	5.93513	7.64842	6.66422	6.11078	11.5138	5.83924	8.48351	10.4498	12.6192	7.10503	9.68203	7.59346	5.68281	5.72319	4.21114	5.9079	8.32568	7.70785	5.07465	4.71834	4.13916	8.80616	8.78289	4.5416	4.19248	8.00188	5.32392	2.8199	6.41945	8.94067	9.97941	17.1604	15.0484	7.1769
LCT-AS1	0.0610818	0.0557249	0.0114024	0.0174284	0.0837587	0.00923542	0.0258543	0.0233726	0	0.0851175	0.0251468	0.0411949	0	0.00542067	0.12855	0.062361	0.034332	0.03417	0.0272162	0.0629939	0.0419877	0.0152948	0.0211129	0.125444	0	0.0285065	0.0223285	0	0.0546986	0.0311834	0.0152683	0.0223682	0	0.0322284	0.152912	0.124322	0
TSPY24P	0	0	0	0	0	0	0	0	0	0	0	0	0	0	0	0	0	0	0	0	0	0	0	0	0	0	0	0	0	0	0	0	0	0	0	0	0
SAMD4B	8.7395	16.468	16.2086	13.2353	14.6261	10.7571	10.5698	8.26967	9.21557	16.8088	16.281	15.8195	37.6911	10.2161	11.6032	8.67593	15.1306	17.14	14.8312	8.79674	11.8722	15.3617	23.5351	10.5696	6.91377	16.7301	20.5686	14.952	13.2857	16.0299	18.9766	12.696	19.5623	7.98435	2.51546	12.4406	18.6136
TRBV21-1	0.0363136	0.26089	0.244037	0	0.403342	0.197659	0.484174	0.250113	0	0.0759046	0.067275	0	0	0.0580074	0.491296	0.0303334	0.0734784	0	0.388326	0.589844	0.0561646	0	0.90373	0.118446	0.485428	0.381315	0	0.0499961	0.12543	0	0	0.239366	0	0.17244	0.148758	0.665193	0.189594
AC243960.4	0	0	0.0737194	0	0	0	0	0.30222	0	0	0	0	0	0	0.11873	0	0	0	0	0	0	0	0	0	0	0	0.14436	0.0604119	0	0	0.0987139	0	0	0	0	0	0
IGKV2-19	0	0	0	0	0	0	0	0	0	0	0	0	0	0	0	0	0	0	0	0	0	0	0	0	0	0	0	0	0	0	0	0	0	0	0	0	0
AC008171.1	0	0	0.106156	0	0	0.0859818	0	0	0	0	0	0	0.140137	0.0504664	0.0854856	0	0	0.159061	0	0.146618	0	0	0	0	0.211161	0	0	0	0	0	0	0	0.0709395	0.150023	0	1.15744	0
NPPA	0	0.231607	0.227477	0.115899	0.167099	0.153539	0.343862	0.50514	2.03357	0.141508	0	0.0456577	0	0.252332	0.25951	0.0942502	0.0684924	0.312442	0.256399	0.314182	0.0698046	0.343273	0.298352	0.122677	0.150829	0.094784	0.185606	0.403897	0.1429	0.172808	0.837658	0.223123	0.152013	0.214319	0.138663	0.206685	0.0981827
Y_RNA	0	0	0	0	0	0	0	0	0	0	0	0	0	0	0	0	0	0	0	0	0	0	0.209108	0	0	0	0	0	0.154786	0	0	0	0	0	0	1.9701	0
SNORD18	0	0	0.303303	0	0	0	0	0	0	0	0	0.730523	0	0	0	0	0	0	0	0	0.558437	0	0.280802	0	0	1.13741	0	0	0	0.276493	0	0	0.405368	1.28591	2.21861	9.92088	0
NAT14	7.55424	3.41789	9.65857	3.87081	8.23416	2.31352	7.12206	3.72222	3.4191	3.44382	17.5994	6.98606	11.5323	5.25429	6.29186	5.48542	9.28009	6.19184	10.8319	10.1135	6.83136	7.82084	27.2986	3.93836	2.9092	4.85883	6.38148	19.4417	11.9197	7.59685	15.0363	9.20413	40.0908	7.33816	1.60353	2.91098	6.40571
AC136624.2	0	0	0	0	0	0	0	0	0	0	0	0	0	0	0	0	0	0	0	0	0	0	0	0	0	0	0	0	0	0	0	0	0	0	0	0	0
RNU6-539P	0	0	0	0	0	0.33391	0	0.422522	0	0.769363	0	0.248236	0	0.097993	0	0	0.124129	0.308857	0	5.97862	0	0.138247	0	0.133396	0.820043	0	0	0.168919	0.282521	0	0	0	0	1.16523	10.8059	11.6867	0
COX11P1	0	0.0155329	0	0	0	0.0411889	0.115307	0	0	0.0316345	0	0	0.0335657	0	0.0409512	0.0126419	0	0.190493	0	0	0.0234075	0	0	0	0	0	0.0248957	0.0416734	0	0.0231791	0	0.0498798	0	0.0359337	0	0	0.131694
LINC00272	0	0	0.0286908	0	0.0210755	0	0.0325275	0	0	0.0356957	0	0	0	0.0136396	0	0	0	0	0	0.0792532	0	0	0.079687	0	0.342423	0	0.0280917	0	0	0	0.0384184	0	0.0383457	0	0.0699563	0	0
ZNF667-AS1	0.699935	2.03717	0.678649	0.402405	0.545791	3.12273	2.73934	0.551642	2.90916	2.99159	0.458041	0.310004	6.31756	2.53097	0.664286	0.209433	4.41089	0.727588	5.0225	2.17362	0.883281	3.56673	3.10901	2.20351	0.535321	4.18314	0.670207	0.354781	0.621445	3.77597	0.242854	0.321353	7.51032	0.595297	3.88008	3.6742	3.52711
AC023983.1	0.0891509	0.0228747	0.149779	0	0.220048	0.121315	0.212261	0.307018	0.0472581	0	0.123871	0.090188	0.148293	0.195813	0.180922	0.0186173	0.0450979	0	0.0595844	0.206869	0.172357	0.0753411	0.0693337	0	0.148967	0	0.219977	0	0.153967	0.0682699	0.100281	0	0.100091	0.476264	0.365204	2.04133	0.232729
AC009107.1	0	0	0	0	0	0	0	0	0	0	0	0.154959	0	0	0	0	0	0	0	0.177719	0	0	0	0	0	0	0	0	0	0	0	0	0	0.181846	0	0.841771	0
RILPL2	3.18141	7.2675	2.83152	2.83775	4.26404	4.76323	9.79904	3.73472	5.80762	2.40447	1.51732	3.11433	1.91687	2.82369	7.32773	3.04253	3.08337	3.84379	6.60172	4.96607	2.58121	1.10605	2.74309	3.91095	8.72703	2.54115	2.38649	9.05205	5.21482	2.10848	8.28213	4.46271	2.94339	3.64003	2.61746	1.60582	4.44443
RPS18P1	0	0.821243	0.0463563	0	0.0681043	0.150186	0.105111	0.0950213	0.0585051	0.0576742	0	0.055826	0.12239	0	0	0.0230481	0.0558308	0.0694591	0	0.448179	0.0426753	0	0.0858346	0.0299995	0	0	0.317719	0.113965	0.158841	0	0	0	0.0309779	0.0655123	0.339089	0.404344	0
AL132989.1	0.570426	2.13915	3.75969	1.74654	2.13902	3.61243	3.55205	2.34221	3.34941	2.24709	1.17871	1.19851	2.28696	1.50698	1.12793	1.22787	1.3096	0.938903	2.1995	4.58183	4.00407	1.06302	4.43628	0.572491	6.59878	2.21163	3.82555	2.83936	2.07133	0.974446	3.75113	2.45849	2.04444	1.77111	7.41463	21.6215	2.32911
RNA5SP445	0	0	0	0	0	0	0	0	0	0	0	0	0	0	0	0	0	0.553257	0	0.254989	0	0	0	0.119476	0	0	0	0	0	0	0	0	0	0	1.35046	0.805173	0
TRIM51JP	0	0	0	0	0	0.0130275	0	0.065939	0.0202995	0.0200112	0	0	0.0636986	0	0	0	0	0	0.0255942	0	0.014807	0	0.014891	0	0	0	0	0	0	0	0.0215376	0	0	0	0.156872	0	0
CLK1	2.80608	9.12665	30.9556	9.62254	13.6321	23.9784	31.9619	17.29	21.9183	10.9747	16.4425	14.4162	8.08295	7.2781	7.91031	10.2416	8.21025	5.72251	15.4088	23.2888	17.5681	11.5926	18.9718	15.1138	19.0821	10.6723	15.8704	13.8482	10.0245	12.6796	13.335	17.9811	13.3097	7.17906	21.7734	22.8263	11.8047
AC090948.1	0.115092	0.307122	0.812122	0.472885	0.312486	0.657784	1.05226	2.06104	0.78092	0.817945	0.0852885	0.18629	0.153155	0.0735394	1.71283	0.0961386	0.442477	0.521512	0.676917	1.49556	0.427219	0.207497	0.930891	0.700754	3.23088	0.966831	0.795164	0.158457	0.450542	0.176271	0.258922	0.98624	0.206745	1.03841	1.83874	11.8906	1.08162
IGHVIII-11-1	0	0.0485767	0	0	0	0	0.0901511	0	0	0	0	0	0	0	0.0640341	0	0	0	0	0.109827	0	0	0.0736184	0	0	0	0	0	0.0544938	0	0	0	0	0	0.193886	0	0
TRAJ26	0	0	0	0	0	0	0	0	0.446589	0	0	0	0	0	1.42476	0	0	0	0	0.977456	0	0	0.655204	0	0	0	0	0	0	0	0	0	0	1.50023	1.72559	6.17299	0
KIAA2026	1.41829	5.52819	3.83125	3.92449	4.34246	4.54088	4.31627	5.26298	3.15597	4.97651	4.52882	8.66033	5.19903	2.92489	2.52899	0.9145	1.85249	2.12215	3.11429	8.70466	3.58618	2.52109	3.44788	0.802209	4.83034	3.61111	4.0868	2.56921	3.10262	1.61328	3.33053	2.5368	6.1296	6.58361	11.4209	11.9626	3.12283
ATP5MF	38.9446	42.2508	34.0446	33.5359	60.8411	23.9917	30.5667	37.1879	29.5867	26.229	41.4824	40.145	34.101	94.0339	32.0073	312.24	46.2461	25.4079	63.9526	23.0207	28.3514	57.1769	37.3337	111.863	29.3305	35.1371	54.5236	49.6415	36.6464	29.5975	40.3138	38.2628	62.2958	15.0221	55.2947	12.8819	25.9758
PRELID3BP7	0	0.248891	0	0	0.0332535	0	0.0513227	0.185585	0.114266	0	0	0	0	0	0.145818	0	0.0272606	0	0	1.5631	0	0	0	0	0	0.0565874	0	0	0.0310231	0	0.0606175	0	0.0302514	0.255903	0.496704	0.19743	0
BCL2L1	55.6431	23.6739	23.9347	65.9121	48.7312	21.0725	33.6215	41.9308	27.7817	32.0979	24.4502	36.0687	18.2762	29.0068	31.2432	35.4362	25.0805	35.2392	43.7902	25.2357	66.6038	28.7496	39.8994	38.0974	17.9684	34.3236	21.4591	33.175	74.198	38.6506	58.5578	38.9224	57.8775	23.7484	12.4733	7.85128	50.9673
AC093063.1	0.034813	0.53595	0	0.0893988	0.171855	0.189491	0	0	0	0.072768	0	0.0704361	0	0.166831	0.141298	0	0	0	0.139605	0.161563	0.0538437	0	0.379044	3.2173	0.930737	0	0	0.671022	0.160329	0.0533182	0	0.114737	0.0390851	0	0.356526	0	0.121173
HSP90AB7P	0	0	0	0	0	0.014015	0	0	0.010919	0	0	0	0	0	0.0139341	0	0	0	0	0.0119493	0.00796466	0	0	0	0.0172095	0	0	0.00708991	0	0.0157739	0	0	0	0	0	0	0.00896208
LINC02178	0.118938	0	0	0.152714	0	0	0	0	0	0	0.0550863	0	0	0	0	0.521592	0	0.224557	0.0794925	0	0.275933	4.3556	0	0	0	0.187338	0	0	0	0	0	0	0	0	1.03535	0	0
AC000036.1	0	0.0894481	0.0104587	0.0319722	0.0076827	0.00847111	0.0592866	0	0.0263993	0.0390366	0	0	0.0138066	0.00497206	0	0	0.00629815	1.11265	0.0166425	0.0144452	0.0192564	0	0.0193656	0	0.0416081	0.0130736	0.0102403	0	0	0.0572055	0.0140047	0	0	0	0.0255013	0.159646	0
AL161631.1	0	0	0	0	0	0.0353834	0	0	0.0551344	0	0	0	0	0	0	0	0	0	0	0.362021	0.0402166	0	0	0	0	0	0	0	0	0	0	0	0	0	0.585848	0	0
AP001360.1	0	0	0	0	0	0	0	0	0	0	0	0	0	0	0	0	0	0	0	0	0	0	0	0	0	0	0	0	0	0	0	0	0	0.053389	0	0	0
ASH2LP3	0	0	0	0	0	0	0.0293183	0.0795123	0	0	0	0	0	0.00614694	0	0.00642876	0	0	0.0102876	0.0714341	0.03571	0	0	0.0167354	0	0.0161629	0	0.010596	0	0	0.017314	0	0	0.0182732	0.0157636	0.0563915	0
BX005195.1	0	0	0	0	0	0	0	0	0	0	0	0	0	0	0	0	0	0	0	0	0	0	0	0	0	0	0	0	0	0	0	0	0	0	0	0	0
ACER3	4.35908	4.89024	3.79506	2.98685	5.76393	3.4466	4.0716	3.54674	2.88838	4.69972	4.53702	4.1372	3.13408	4.70111	3.68797	1.64305	3.13195	2.38535	2.94943	4.22731	3.53538	3.61468	3.82319	3.43739	3.4218	2.6659	3.03126	1.73533	5.93403	4.04881	2.8928	2.95524	3.36462	8.39504	9.92795	9.92636	2.40458
RPLP0P7	0	0	0	0	0	0	0	0	0.0401729	0.0396024	0	0	0	0	0	0.0316522	0	0	0	0	0	0	0	0	0	0	0	0	0.0218139	0	0	0	0	0	0	0	0
AC010729.2	0.0105397	0	0.0531222	0	0	0	0	0.290374	0	0.0220307	0.429572	0	2.82845	0	0.156854	0	0	0	0.0140885	0.0489136	0.0326026	0	0	0	0	0	0	0	0.012135	0	0	0.104211	0.130164	0.275272	0.0431757	0	0.110056
MEIS3P1	1.43784	7.97424	4.07781	1.89697	2.60474	5.67228	3.61809	0.953982	1.34256	3.58447	7.57581	11.8767	4.5347	2.90788	3.64072	4.2753	2.34885	6.57498	5.62484	8.14207	4.12124	4.47399	1.68247	0.889213	0.969842	1.8284	6.35788	3.52331	3.23499	5.81848	1.89926	4.86927	9.271	7.9553	4.26894	2.80298	8.47118
RNVU1-33	0	0	0	0	0	0	0	0	0	0	0	0	0	0	0	0	0	0	0	1.37994	0	0.0837615	0	0	0	0	0	0	0.0855873	0	0	0	0	0.529493	3.9587	12.2552	0
ACTR5	3.16298	6.65438	6.05896	3.49189	4.9919	3.76778	5.48034	5.17486	7.09319	4.13986	6.08795	4.2564	11.8666	9.12134	2.7462	2.71205	7.48174	7.21822	5.20265	8.99717	6.46175	12.8405	9.61732	5.01381	3.85276	3.19716	5.1139	3.7714	4.16925	4.64056	10.9285	6.15408	6.2836	5.35755	3.00716	3.95288	5.00736
FAAP100	8.96684	9.01164	12.4714	6.69765	10.6322	6.40768	10.655	1.75575	9.07357	5.56516	17.7184	9.56542	15.6522	5.57261	7.39257	6.52604	15.923	7.37968	9.82169	7.07076	14.0548	14.8724	11.1791	9.15643	1.62492	13.6465	22.0497	12.2479	11.5143	14.6261	18.0008	6.97791	13.7268	9.01708	1.34399	7.36747	10.2735
GOT2P3	0	0.0107545	0	0.0538172	0.0646595	0.085554	0.0997942	0.18043	0.0222183	0.0438056	0.058238	0	0.02324	0.00836922	0.0425301	0.105035	0.0212027	0	0.0840406	0.316093	0.0486201	0.118072	0.0162986	0	0	0.0880249	0	0.0721336	0.0603227	0.032097	0.117867	0.207212	0.0352933	0.0746384	0.0429251	0.115168	0.0729451
LINC00365	0.00421519	0.0692194	0.0495725	0.248963	0.0104042	0.00573594	0.20072	0.058065	0.107253	0.123351	0.0624728	0.076756	0.0373948	0.0134667	0.359279	0.295766	0.00852918	0.742781	0.101421	0.215184	0.0912722	0.151989	0.00655641	0.0458298	0.0845208	0.0531144	0.0208017	0.27276	0.0582382	0.0903813	0.0284486	0.402882	0.0473245	0.0700575	0.189941	0.432398	0.0953663
RNF19BPX	0	0	0	0	0	0	0	0	0	0	0	0	0	0	0	0	0	0	0	0	0	0	0	0	0	0	0	0	0	0	0	0	0	0	0	0	0
AGTRAP	35.3944	25.2688	31.0315	33.3447	15.2564	19.9082	24.4658	5.88008	41.9812	17.0964	10.2108	17.4305	11.1879	57.2312	34.2223	81.2315	20.1991	45.5823	24.5994	16.3418	21.7607	34.8238	19.7126	82.7829	6.76409	31.4441	9.19447	29.0882	20.6805	12.4711	41.1791	42.847	25.0837	19.5677	4.66653	5.38077	31.4494
MMP7	47.2465	26.6267	15.3819	131.972	10.8896	9.04604	57.5803	54.8165	251.851	3.16113	2.09627	1.55193	0.482607	0.708224	138.595	19.5807	8.78401	20.2815	57.0392	61.7653	33.2598	4.41344	2.65692	8.54078	292.917	129.43	12.0092	175.222	19.7234	9.63143	12.1159	47.2615	22.5797	186.705	9.62704	0.777271	12.9799
AC034268.1	0	0	0	0	0	0	0	0	0	0	0	0	0	0	0	0	0	0	0	0	0	0	0	0	0	0	0	0	0	0	0	0	0	0	0	0	0
SPINT1	62.0368	112.823	37.1396	128.057	36.4535	14.1037	46.7068	35.8651	60.6488	66.2085	66.4543	141.773	12.2808	24.726	51.0114	104.684	156.491	112.843	75.5426	49.8138	51.6112	126.322	90.7555	113.848	39.4183	136.894	116.135	114.422	47.1206	246.844	187.152	64.9438	65.1193	62.1694	21.0534	11.7639	85.0348
AC061975.2	0	0	0	0	0	0	0	0	0	0	0	0	0	0	0	0	0	0	0	0	0	0	0	0	0	0	0	0	0	0	0	0	0	0	0	0	0
LINC01639	0	0	0	0	0	0	0	0	0	0	0	0	0	0	0	0	0	0.133805	0	0	0	0.149731	0	0	0	0	0	0	0	0	0	0	0	0	0	0	0
TSPY11P	0	0	0	0	0	0	0	0	0	0	0	0	0	0	0	0	0	0	0	0	0	0	0	0	0	0	0	0	0	0	0	0	0	0	0	0	0
LINC02515	0.0235767	0.0241977	0	0	0.0290968	0.128331	0.0449074	0	0	0	0	0	0	0	0.0318976	0	0.0238531	0	0	0	0	0	0	0	0	0	0	0	0	0	0	0	0	0.111958	0	0.259127	0
AC074029.4	0	0.0139537	0	0.0174566	0.0167788	0	0.012948	0	0.0144138	0.0142091	0.0125937	0.0412614	0	0.00542941	0	0	0.00687748	0	0.0272601	0.0630956	0.0105139	0.00765974	0.021147	0	0	0	0	0.0280774	0.0156534	0.0104113	0	0.0224043	0.007632	0	0	0.0249045	0.0118305
RN7SL689P	0.553141	4.01764	1.64417	1.20192	0.892693	5.09522	1.6209	1.31878	1.62396	0.889387	0.8671	1.37742	0.754947	1.18944	1.61185	0.390964	1.98021	2.03513	1.36502	2.36959	1.05294	0.239722	0.463275	0.508881	0.995372	2.05525	1.18988	0.644394	1.76362	0.912334	0.861503	0.420704	0.859872	3.33385	0.784358	2.02649	1.99936
TRPC2	0.108473	1.59441	0.0260346	0.0298453	0.100403	0.0527172	0.435362	0.0266829	0.238217	0.0809773	0.0143542	0.0940587	0.00859209	0.046413	0.136274	0.0161803	0.0117583	0.0390095	0.849269	0.143832	0.0539263	0.0130958	0.0783352	0.0505449	0.103574	0.0569517	0.0637274	0.080006	0.138273	0.0474666	0.348615	0.089377	0.0304461	0.165568	0.0396748	0.014193	0.040453
BIN2P1	0.0165191	0.0423856	0	0.0212103	0.0305801	0.0449578	0.0314645	0	0.10508	0.0172646	0.0153018	0.0167113	0	0.0131938	0.0335237	0	0.00835637	0	0.0110406	0.0383316	0	0.00930684	0.0513885	0	0	0.0346922	0.0135868	0.0113717	0.0190194	0	0.0371629	0.054444	0	0.0196109	0	0.272338	0
GFOD1-AS1	0	0	0	0.0977463	0	0	0.145002	0	0	0	0.0705172	0	0.0844199	0.0608029	0	0	0	0	0.05088	0.529946	0	0.21445	0.0592052	0.0413849	0	0	0.0626141	0	0.0438248	0	0	0	0	0.451877	0	0.5578	0
AC092924.1	0	0	0.0871917	0	0	0	0	0	0	0	0	0	0	0	0	0	0	0	0	0	0	0	0	0	0	0	0	0.0357261	0	0	0	0	0	0	0	0	0
H1-4	0.785034	0.0982574	0.257348	0.295016	0.425342	0.0781652	0.984696	0.131878	0.446589	0.480269	0.815862	1.54959	0.764384	0.948157	0.129524	1.93527	0.561776	0.674805	0.588666	309.232	0.0592281	1.51025	0.14891	1.12416	1.27976	1.16613	0.346464	0.369062	0.110226	0.322575	0.258451	0.126211	0.150478	342.916	163.186	49.3138	0.0999679
CDY23P	0	0	0	0	0	0	0	0	0	0	0	0	0	0	0	0	0	0	0	0	0	0	0	0	0	0	0	0	0	0	0	0	0	0	0	0	0
NSUN4	2.07435	3.10771	3.62796	3.41456	2.91548	3.26341	2.83682	5.27294	4.58824	3.43754	3.34255	4.3419	3.72022	3.51501	3.46061	2.36974	3.32012	3.12563	4.36866	3.06465	3.82919	4.24931	2.89457	2.50035	6.40365	2.39445	3.13487	3.61204	4.00859	3.58383	4.51221	3.94954	3.31743	4.5425	3.63743	8.28302	5.20215
KRTAP23-1	0	0	0	0	0	0	0	0	0	0	0	0	0	0	0	0	0	0	0	0	0	0	0	0	0	0	0	0	0	0	0	0	0	0	0	0	0
RPL23AP88	0	0.0571365	0.233824	0	0.0687043	0.0757549	0.106037	0	0.0590205	0	0.103135	0.168953	0.123469	0.0444638	0.0753177	0.0232511	0.0281613	0	0.111622	0	0.258308	0.0627289	0	0.0302638	0	0.0584571	0.0457883	0	0	0	0.12524	0	0.0312509	0	0	0	0
AL162231.2	1.88132	0.409578	1.72404	1.41519	0.18762	5.79246	3.76439	6.80609	1.97439	3.05856	1.33781	3.61416	1.34869	3.61233	1.77399	2.82552	0.711359	1.24379	2.23535	1.27878	2.0574	1.62737	1.4779	1.11571	3.23886	0.798181	2.8134	0.758737	2.84433	1.07687	1.15428	1.18999	2.34687	1.84991	4.3983	1.11392	1.38903
AL731568.1	0.0582356	0.0597695	0.146759	0	0.107806	0.118869	0.166385	0.200552	0.185221	0.0608636	0.161832	0.0589131	0	0.116282	0.157577	0.486453	0	0.2199	0.155688	3.04047	0	0	0.0452906	0.601511	0	0	0.191593	0.200445	0.06705	0.668935	0.131012	0.095967	0.065382	2.14319	2.80309	5.12045	0.10135
HSFY6P	0	0	0	0	0	0	0	0	0	0	0	0	0	0	0	0	0	0	0	0	0	0	0	0	0	0	0	0	0	0	0	0	0	0	0	0	0
TMEM182	2.18346	1.45145	1.46647	1.7759	1.49598	1.05384	0.675884	1.36473	1.19725	2.73947	2.39443	2.00186	0.700829	1.8784	1.29306	6.31327	2.55495	2.50377	1.23947	1.47851	1.22584	1.94957	1.36171	2.1515	1.48016	1.30005	0.992739	1.09477	1.93242	1.49552	1.95785	1.1695	1.73605	1.37139	3.16187	5.38982	1.8797
STARD5	0.227265	0.425581	0.38182	0.307163	0.440395	0.843677	0.448068	0.590424	0.363527	0.587551	0.295462	0.278311	0.305078	0.458568	0.337141	0.2348	0.165387	0.46672	0.663535	0.481095	0.333	0.269559	0.675979	0.203745	0.313127	0.544271	0.213158	0.345832	0.339703	0.601489	0.296001	0.558483	0.362587	0.3692	0.518575	0.533162	0.503072
CAVIN2	2.48125	3.56283	27.3264	3.79894	19.8124	32.7684	170.55	6.10543	11.3355	6.32352	1.5806	62.8874	0.85063	5.11697	14.0367	7.43073	12.512	14.6401	18.5244	29.9957	3.12942	1.82128	6.30652	7.80389	12.1504	2.07943	1.26182	3.47542	9.34542	2.81716	9.60566	23.5013	5.44404	4.20938	4.93788	5.3194	9.75345
AC241929.1	0	0	0	0	0	0	0	0	0	0	0	0	0	0	0	0	0	0.543799	0	0	0	0	0	0	0	0	0	0	0	0	0	0	0	0	0	0	0
PMVK	43.2427	23.042	84.8252	47.4354	21.0179	20.864	39.528	33.5918	56.2702	27.7355	50.0608	29.0839	42.3039	71.1813	37.8407	32.7237	42.7606	53.0867	53.052	27.1931	32.9827	69.5398	30.0063	40.4035	14.0554	53.5144	30.3048	46.4054	37.9092	16.3909	56.2817	88.1476	56.1641	29.7702	15.0045	6.22122	40.4636
UNC50	14.7395	18.0707	20.917	12.9516	17.4912	14.1658	13.6651	17.3103	19.6219	14.8302	17.1861	14.0224	10.3814	27.1432	15.3797	13.8554	11.5985	18.5595	15.8014	14.5172	13.8833	13.7095	17.6024	14.4915	17.9345	15.5667	16.8354	19.4974	18.184	27.0963	17.7207	19.8536	13.4117	15.4867	23.1445	18.4152	23.0482
AC010547.3	0	0	0.193011	0	0	0	0.109411	0	0.182695	0	0	0	0	0.0229393	0	0	0.0290574	0.0723006	0.0383913	0.533158	0	0	0	0.0936803	0.0959823	0	0.0472452	0.0790847	0	0	0	0.189317	0	0.0681923	0.294134	0.841771	0
LINC00629	0.319752	0.285368	0	0	0.0514715	0.132425	0.37072	0.095753	1.0612	0.290592	0.0257554	0.0281279	0.0924997	0.399734	0.112852	0.0464511	0	0	0.390248	0.0967778	0.021502	0.892904	0.670341	0.241844	0.0929201	0.0291964	0.137214	0.114842	0.0160064	0.0638763	0.531687	0	0.109258	0.0990252	0.882726	0.611187	0.241946
RASL12	3.82001	2.99485	3.83404	2.33949	3.501	3.04404	17.0004	2.05018	3.28008	8.72009	2.4147	5.15563	4.86128	2.1613	5.10107	0.874017	2.46397	10.2975	6.73396	7.07452	2.99248	0.75212	4.54574	1.56914	2.44169	2.72783	9.25884	3.09226	7.47743	4.55888	1.8669	1.02563	3.2305	2.73061	4.83128	1.07399	4.7879
AC005845.1	0.0580573	0.0595864	0.0975399	0	0.0716503	0.0526688	0.147445	0	0	0.0404515	0.0358525	0.117465	0	0.0463704	0.0261824	0.0323308	0.0391585	0	0.0517371	0.0449061	0.0299315	0	0.0301013	0	0	0	0	0.133221	0.0668446	0.0592788	0.0870738	0.127564	0.0217272	0.0918978	0.23783	0.283598	0.0673597
NAA50	22.1759	18.9592	21.3137	29.2399	36.5616	15.3554	10.9805	22.1385	16.1247	17.2788	15.3798	34.6141	15.2069	40.6633	17.3176	28.2861	12.231	17.5966	14.3043	25.132	22.5275	20.3171	22.7896	23.0412	18.1501	18.8779	13.6982	10.5484	20.0298	34.0599	7.37243	17.5309	9.97076	25.2261	33.2194	41.672	15.7566
TMEM131	3.84515	8.05867	10.1014	6.82774	6.58065	6.37795	4.92529	9.0257	5.90178	7.89494	10.6214	8.80762	5.77384	7.93238	5.81578	2.79651	7.80998	6.11011	5.12294	5.91216	5.47599	3.40716	7.16612	3.03153	5.47376	8.94188	6.38445	6.10058	8.11698	10.1088	5.8961	7.01164	9.76927	6.45382	10.0944	14.162	6.7139
AC017083.2	0	0	0	0	0	0	0	0	0	0	0	0	0	0	0	0	0	0	0	0	0	0	0	0	0	0	0	0	0	0	0	0	0	0	0	0	0
TFIP11	4.42625	6.37524	2.7613	4.93701	5.38798	5.61191	4.68477	7.05314	5.11162	5.85538	4.85806	4.51537	5.66116	7.3193	5.3625	3.5012	10.0734	7.99403	7.44548	6.52177	5.17037	4.4112	5.21415	2.75756	4.62255	7.86518	4.66542	4.84256	9.06019	12.0877	7.78205	5.77701	11.497	7.84889	6.46619	2.66576	7.48067
PGM5	0.319927	0.576366	1.5982	0.235981	0.98078	4.35814	3.02095	1.36549	1.50827	4.59929	1.51958	0.320206	0.083033	0.110094	1.31003	0.39944	3.66547	1.31516	3.1505	2.88261	0.805394	0.0901232	0.46586	0.107313	1.10329	0.482471	1.05815	3.41366	1.07958	0.359672	1.97545	1.02638	0.624756	0.937392	0.585575	0.286787	2.95865
STYXL2	0.00880841	0.0331482	0.0345303	0.00753991	0.0144943	0.0199772	0.0727032	0	0.136965	0.00613727	0	0	0.0130239	0.0187607	0.0357514	0	0.00891165	0.657828	0.015699	0.0885706	0.0408707	0	0.00913388	0	0	0	0.0144897	0.00808487	0.0169027	0.00449687	0.00660539	0.00967697	0.0263715	0.10457	0.0060139	0	0.0664285
PALD1	2.21948	5.45565	3.82674	2.8569	4.42711	3.60538	10.8488	1.70066	3.57075	4.59287	1.912	1.85798	3.79647	1.44918	6.04311	1.45768	2.51775	2.40949	5.39214	6.26387	3.77175	0.572079	6.28737	1.99084	1.14041	3.73476	2.76107	4.76314	5.82952	1.69113	3.14567	1.83789	2.16478	4.3673	1.1706	2.01249	6.13678
AC112220.1	0	0	0	0	0	0	0	0	0	0	0	0	0	0	0	0	0	0	0	0.0826019	0	0	0	0.116111	0	0	0	0	0	0	0	0	0	0.25356	0	0	0
ANKRD18B	0.0733588	0.00442888	0.00362492	0.0221627	0.0133139	0.00293603	0.0164387	0.0891646	0.439192	0.568254	0.667535	0.397254	0.0287117	0.00861643	0.06422	0.25953	0.0087316	0.36391	0.0144205	0.26535	0.190214	0.330641	0.127528	0.333114	0.0288422	0.00906249	0.521738	0.00594114	0.0124209	0.165226	0.00485395	0.0284444	0.0218014	0.076843	0.00883859	2.58481	0.0300399
CHFR	1.53915	3.19649	1.53219	1.08002	2.52237	1.80428	2.496	1.21968	1.87115	1.23846	2.38942	2.4886	2.16665	3.29783	1.64013	1.8182	2.02748	1.6624	1.66091	2.02374	3.07667	1.92886	2.57996	1.30763	1.00852	2.84501	2.67874	1.90677	2.27928	2.71779	1.35616	0.860862	1.64188	1.95336	2.15056	4.88736	1.75281
PRR23D3P	0	0	0	0	0	0	0	0	0	0	0	0	0	0	0	0	0	0	0	0	0	0	0	0	0	0	0	0	0	0	0	0	0	0	0	0	0
C6orf47-AS1	0	0	0	0	0	0	0	0	0	0	0	0	0	0	0	0	0	0	0	0	0	0	0	0	0	0	0	0	0	0	0	0	0	0	0	0	0
MIR5009	0	0.1297	0	0	0	0	0	0	0	0	0.234117	0.255683	0	0	0	0	0.127852	0	0.168922	0.293237	0	0.142395	0	0	0	0	0	0	0	0	0	0	0	0	0.776514	14.3522	0
CD72	4.07926	4.66169	0.44519	1.05425	5.25083	1.88926	2.82219	1.91507	3.0942	1.20918	0.539313	1.70657	0.438704	2.67087	1.75718	1.30937	1.46883	0.714038	1.98056	2.00052	2.29741	0.315405	3.2915	3.6074	1.01028	2.57871	0.128927	1.13559	2.59972	3.09809	2.74556	2.69382	1.82272	1.09881	3.96742	1.44936	1.14966
SLC20A2	11.9635	12.0325	2.5416	7.46669	11.7398	4.54185	6.2124	9.34485	8.58209	9.3472	4.21629	9.81382	7.37297	7.70257	23.4844	9.96313	19.5485	5.04417	9.15702	45.8688	9.12368	9.16206	4.71794	5.13095	12.1336	5.62281	11.2751	9.24294	11.4475	5.70056	14.5637	9.33213	16.1705	14.2636	8.2122	22.9431	6.77572
SDHDP4	0	0	0	0.0684636	0.0329027	0	0	0	0	0	0	0	0	0.0212938	0	0	0	0.0671145	0	0	0	0	0	0	0	0	0	0	0	0	0	0	0	0	0	0	0
AC107952.2	0.234021	0.426995	0.436856	0.333866	0.417174	0.459985	1.23819	0.537281	0.771882	0.326109	0.385378	0.946974	0.346017	0.10384	0.703585	0.152041	0.762905	0.130915	0.660393	0.482694	0.482599	0.292993	1.05156	0.48061	0.34759	0.054608	1.36875	0.751793	0.688573	0.477889	0.877457	0.171398	0.145966	0.246952	0.852142	1.42893	0.7693
CTSC	51.26	46.4834	20.9375	15.7471	57.8103	20.5796	16.8941	33.3457	30.5304	25.8505	20.8288	21.3976	6.81973	34.6137	26.5865	26.1705	45.0769	9.98572	22.906	18.1858	30.9103	19.8799	18.3722	37.5645	45.0795	29.0701	4.08804	17.7292	49.8231	52.8576	29.8285	24.3859	9.30952	34.3552	33.0545	40.7398	8.8561
HLA-DOA	16.0957	34.7364	3.408	6.64889	62.3602	24.1486	29.092	24.4283	14.6533	14.9851	1.44718	18.4497	4.91807	14.3374	44.1448	3.43886	5.3633	8.30988	22.9888	12.5642	9.06624	1.12155	18.7987	6.90414	36.7584	20.3412	0.404151	48.1715	30.0644	8.54841	6.85938	11.4713	5.86329	28.4565	36.3741	6.68151	20.2497
HNRNPA1P1	0	0	0	0.0343769	0.0165211	0.0364329	0	0	0	0	0.049601	0.0270851	0	0.010692	0	0	0.0135437	0	0.0178942	0	0.0207047	0.0301684	0	0	0.0447375	0	0.022021	0	0	0.0410053	0	0	0.0150295	0	0	0	0
CFHR1	0	0.0059035	0	0	0.00709871	0.172198	0	0	0	0	0	0	0	0.00459412	0	0.0624617	0	0.0144799	0.00768874	0	0	0	0.0089468	0.0125078	0	0	0	0.0791927	0.00662259	0	0	0.246448	0.251856	0	0	0.273949	0.0100104
AP003040.1	0	0.012666	0	0	0.0304607	0	0	0	0.0261673	0	0	0.024969	0.0273705	0.00985672	0.0166964	0	0.0374568	0	0	0	0	0	0	0	0	0	0	0	0	0	0	0.081347	0	0	0	0	0.0214775
TMEM50A	41.0911	53.6143	34.275	49.6483	43.0099	49.1836	38.9855	47.8717	75.8834	46.1446	34.3555	61.9637	39.337	44.6088	49.4813	60.4665	59.4045	58.7174	44.1326	41.2767	34.1326	38.956	44.8286	47.8958	44.8454	38.1126	28.9567	59.7523	51.7863	39.0666	53.4743	49.3323	43.7245	41.3553	40.8524	22.0761	45.8885
UBBP1	0.240453	0.520993	0.493748	0.823301	0.263778	0.727118	0.203555	0.0920079	0.453198	0.223381	0.197985	0.162167	0.177764	0.682844	0.180731	1.20513	0.729813	0.605307	0.928533	0.929927	1.03305	0.150523	0.33245	1.65575	0.0892858	0.448871	0.175796	0.183918	1.63032	0.491024	0.180315	0.176108	0.149978	0.0634347	0.492504	0	0.371974
ZNF487	0.759346	0.980047	0.994145	0.678252	0.874447	0.732642	1.1416	2.20397	1.54008	0.844042	0.677509	1.24347	0.506926	0.979714	0.388258	0.447613	0.981504	1.18273	0.760419	2.58704	0.86414	0.515093	1.26406	0.897393	0.848718	0.592019	0.885657	1.06993	0.804101	0.742909	1.99396	0.987673	0.764139	0.880361	3.26149	1.86083	0.733687
AL161734.1	0	0	0	0	0	0	0	0	0	0	0	0	0	0	0	0	0	0	0	0	0	0	0	0	0	0	0	0	0	0	0	0	0	0	0	0	0
PRR13P3	0	0	0	0.0863079	0	0.045735	0	0.231488	0.0712641	0.0702521	0	0	0	0	0.045471	0.112298	0.0680066	0.253821	0.0898519	0	0	0.113613	0	0.109626	0	0	0.110574	0.046273	0.0773928	0.154424	0	0	0	0.159599	0	0.492526	0
TCERG1P1	0	0	0	0	0	0	0	0	0	0	0	0	0	0.0186913	0	0	0	0	0	0	0	0	0.0364002	0	0	0	0	0	0	0	0	0	0	0	0	0	0
AL358335.3	0	0	0	0	0.0476938	0	0	0	0	0	0	0	0	0	0	0	0	0	0	0	0	0	0	0	0	0.0811606	0	0	0	0	0	0	0	0	0	0	0
RNU6-561P	0	0	0	0	0	0	0	0	0	0	0	0	0.274778	0	0	0	0	0	0	0	0	0	0	0	0	0	0	0	0	0	0	0	0	0	0	0.907793	0
RN7SKP148	0	0	0	0	0	0	0	0	0	0	0	0	0	0	0	0	0	0	0	0.106632	0	0	0	0	0	0	0	0	0	0	0	0	0	0	0	0.168354	0
AC090607.5	0	0	0	0	0	0	0	0	0	0	0	0	0	0	0	0	0	0	0	0.130909	0	0	0	0	0	0	0.185606	0	0	0	0	0	0	0	0	0	0
AC010723.1	0	0	0	0	0	0	0	0	0	0	0	0	0	0	0	0	0	0	0	0	0	0	0	0	0	0	0	0	0	0	0	0	0	0	0	0	0
FURIN	33.1217	126.43	71.1748	61.4923	32.6893	22.703	35.2961	10.4197	46.2061	38.449	32.1267	45.2745	20.1017	31.9663	36.0276	26.2628	46.5493	689.905	53.1632	35.0855	41.2815	283.311	38.2521	83.3773	12.943	69.1666	101.794	79.2948	28.3888	288.463	44.7489	114.951	36.307	28.0944	4.85048	23.3054	112.788
HMGB1P19	0	0.0899132	0.0735916	0	0.0270292	0	0.0834328	0	0.046439	0.0915591	0.0405749	0	0.0485743	0.0524781	0.029631	0.054884	0	0	0	0.152463	0.0677479	0	0.17033	0.0238124	0	0	0	0	0.0252164	0.0335434	0	0.0721831	0.0491781	0.416009	0.672889	0.561667	0
TTTY7B	0	0	0	0	0	0	0	0	0	0	0	0	0	0	0	0	0	0	0	0	0	0	0	0	0	0	0	0	0	0	0	0	0	0	0	0	0
ANXA8	0.295844	0.047116	0.0085696	1.18542	2.18122	28.4755	0.636371	0.035132	0.0919315	0.0266547	0.0141746	0.0258005	0.00565639	0.0590727	0.103514	1.67235	0.00774081	0.0706226	0.170456	0.520784	0.213006	0.0316113	0.174545	2.35143	0.0767083	0.567747	0	0.0245793	0.0910283	0.0195303	0.0344253	0.0924614	0.140304	0.133219	0.0313427	0.00934358	0.0621395
MDP1	3.3479	0.64124	0.534741	0.847621	0.81471	0.866234	1.63912	0.446565	0.674882	0.911705	5.13223	0.572424	2.69293	1.9584	1.11642	1.61491	1.40733	0.801242	2.20607	1.99686	1.31274	2.80273	1.85193	1.37141	0.393957	1.11407	0.9308	1.81777	1.31654	1.85962	2.36029	1.51524	0.966153	0.92365	0.72436	0.302315	0.759084
MIR4297	0	0	0	0	0	0.226268	0	0	1.05771	0	0	0	1.47513	0	0	0	0.504681	0	0	0	0	0	0	0	0	0	0	0.686788	0	0	0.374074	0	0	0	0	0	0.289381
RN7SKP243	0	0.041974	0	0	0.100944	0.166955	0	0	0.0867162	0	0	0	0.0907035	0.0326643	0.110661	0	0.0413762	0	0	2.84696	0	0	0.063612	0	0.820043	0.0858884	0.269099	0.0563063	0.0470869	0	0	0.134789	0.137747	0.873921	0.586365	5.99319	0.0711745
AC008446.1	0	0	0	0	0	0	0	0	0	0	0	0	0	0	0	0	0	0	0	0	0	0	0	0	0	0	0	0	0	0	0	0	0	0	0	0	0
SEPTIN7	18.7035	11.5854	10.5713	9.34308	20.2133	19.762	16.9416	21.0433	12.3474	20.2954	16.4848	17.0273	45.7885	18.8767	12.4687	16.4385	17.8447	13.139	18.3443	21.4936	15.8204	12.6682	13.575	11.2814	13.6891	16.3491	18.5162	12.4165	15.8614	16.1097	12.2141	10.11	15.4861	26.857	30.696	30.832	11.5636
SNORD116-1	0	0.136526	0	0	0	0.181014	0	0	0	0	0.246439	0	0	0	0	0.111116	0	0	0.177812	7.71676	0	0	0	0	0	0	0	0	0.306312	0	0	0	0	2.84254	2.45215	1.46202	0.463009
SLX1B	0	0	0.0431178	0	0.00633464	0.00698471	0.0684372	0	0.0326507	0.042916	0.00950922	0.0103852	0.034152	0.0163985	0.0138888	0.00428758	0	0	0.0411669	0	0.0793878	0	0.079838	0.0390652	0.0343072	0.0646779	0.0253305	0.0141337	0.0295488	0.0393065	0.115474	0	0.046102	0.0731226	0	0.0188048	0
MIR551A	0	0	0	0	0	0	0	0	0	0	0	0	0	0	0	0	0.266359	0	0	0.61091	0	0	0	0	0	0	0	0.181236	0.151561	0	0	0	0	0	0	0	0
AC134312.5	0.603765	0.249588	0.0845303	0.043068	0.175932	0.513494	0.255558	0.0288784	0.0711223	0.753707	0.403918	0.101798	0.0371963	0.0736736	0.124796	0.0630419	0.127259	0.063329	0.156928	0.0389166	0.804119	0.0377955	0.0391296	0.218815	0	0.369827	0.289678	0.126997	0.0868935	0.128431	0.0943251	0.0276375	0.498977	0.0995508	0.24046	0.0614432	0.160532
SNORD68	0	0	0	0	0	0	0	0	0	0	0	0	0	0	0	0	0	0	0	0	0	0	0	0	0	0	0	0	0	0	0	0	0	0	0	0	0
TAS2R46	0	0.0139462	0.0228292	0	0	0	0.0258821	0	0.0576243	0.028403	0	0	0.030137	0	0	0.0340517	0.0137476	0	0.0181636	1.26123	0.0840657	0	0.0422712	0.014774	0.045411	0.0285371	0	0	0.03129	0.0624339	0	0	0	0.483946	0.723634	10.0062	0.0236483
UBAP2	3.75593	4.69371	4.73314	5.71923	6.54257	3.53576	3.33794	5.33037	2.66894	4.98106	5.01868	8.77872	5.45666	4.6542	2.90049	2.07404	3.4557	4.56728	4.3781	4.67379	7.80928	6.35025	6.13444	3.3942	3.69363	4.99958	3.88476	2.2424	4.59425	3.26159	5.74373	2.4938	9.28184	4.75972	5.08075	8.58215	2.84902
AL008723.2	0.0562901	0.202205	0.094571	0.144551	0.0694694	0.114898	0.107218	1.45389	0.5371	0.294151	0	0	0.249687	0.0674384	0.0761564	0.0470201	0.256274	0.0708514	0.413839	0.261235	0.217653	0.348851	0	0.795622	0	0.118216	0.277789	0.387497	0	0	0.0633176	0.371044	0	0.0668254	0	3.19648	0
ACOT2	9.92277	3.73436	5.61611	2.90208	6.92136	3.74396	6.5683	5.91054	8.46522	10.7624	13.5696	4.65849	6.7931	12.7716	4.97981	4.67588	13.8485	8.36185	9.73435	8.92087	5.97875	4.60566	9.3804	6.20673	11.4184	14.0738	1.45941	7.52511	6.11057	6.13068	3.89674	13.6105	6.58109	5.44171	6.61968	3.67593	9.15377
RNU6-465P	0	0	0	0	0	0	0	0	0	0	0	0	0	0	0	0	0	0	0	0	0	0	0	0	0	0	0	0	0	0	0	0	0	0	0	0	0
AC105036.3	0.276978	0.272429	0.310227	0.207454	0.170914	0.471133	0.461623	0.516673	0.244706	0.3136	0.277947	0.396951	0.127979	0.377922	0.156138	0.510931	0.560449	0.290523	0.354813	0.535592	0.267744	1.09234	0.323114	0.50191	0.385682	0.218133	0.588515	0.19067	0.146163	0.406533	0.467336	0.30429	0.0777419	0.19181	1.08736	4.6086	0.220934
AC020914.2	0	0	0	0	0	0	0	0	0	0	0	0	0	0	0	0	0	0	0	0	0	0	0	0	0	0	0	0.0572323	0	0	0	0	0	0	0	0	0
AL357632.1	0	0.020171	0	0	0	0.160464	0.0374344	0	0.0416723	0.0410806	0	0.0397641	0	0.0470915	0.0265896	0	0.0198837	0	0	0	0	0	0	0	0	0.082549	0.0323295	0.0270585	0.0452561	0.120401	0.088428	0	0	0.0466635	0	0	0.0342036
OR7D1P	0	0	0	0	0	0	0	0	0	0	0	0	0	0	0	0	0	0	0	0	0	0	0	0	0	0	0	0	0	0	0	0	0	0	0	0	0
MIR1256	0	0	0	0	0	0	0	0	0	0	0	0.21486	0	0	0.143673	0	0	0	0.141951	0.98567	0	0.119659	0	0	0	0	0	0	0	0	0	0	0.119226	1.2607	2.82764	22.1761	0
AC093824.1	0	0	0	0	0	0	0	0	0	0	0	0	0	0	0	0	0	0	0	0	0	0	0	0	0	0	0	0	0	0	0	0	0	0	0	0	0
AC132825.2	0	0	0	0	0	0	0.0477586	0	0	0	0	0	0	0	0	0	0	0	0	0	0	0	0	0	0	0	0	0	0	0	0	0	0	0	0	0	0
AL158825.3	0	0	0.126376	0	0	0	0	0	0	0	0	0	0.16683	0.120158	0	0	0.0761026	0	0	0	0	0	0	0	0.502764	0	0.123737	0.103563	0	0	0	0	0	0	0.770352	1.3779	0
VDAC2P5	5.4651	1.45747	1.92792	6.26198	1.89416	1.44442	3.4152	1.18555	1.76405	3.50798	2.15249	2.06055	3.75395	5.10965	0.465756	9.59747	1.01585	6.21079	1.18878	0.765545	1.90794	3.99222	6.42561	2.43292	1.19842	3.1028	1.58092	2.13286	1.25515	2.54838	1.90391	3.54566	1.17561	1.05578	0.11752	0.893367	1.74745
CES4A	0.122295	1.59585	2.49491	0.441165	0.51028	0.998498	2.02435	1.7448	8.23616	0.511254	1.05191	0.94261	0.316438	1.91633	1.01243	0.342949	2.69551	0.872272	5.45687	3.581	2.93179	3.17271	5.9376	1.07639	0.32112	1.06403	7.53441	4.98306	0.650385	1.51179	4.09412	1.57386	0.39883	0.801967	0.697789	2.2722	5.32087
SNRPEP5	0.0909146	0	0.152742	0.350199	0.0561003	0.0618574	0	0	0	0	0	0.0919723	0.201636	0.326761	0	0.151885	0.13797	0	0.121526	0.105481	0.0703068	0.0512211	0.0707055	0	0	0.0954659	0.299106	0	0	0	0	0	0.0510356	0	0	0	0
RPS15AP9	0	0	0	0	0	0	0	0	0	0	0	0	0	0	0.0448743	0	0.0671141	0	0	0	0	0	0	0	0	0	0	0	0.0763771	0	0	0	0.0744771	0.236257	0.135873	0.121516	0.115448
AL050335.1	0	0	0	0	0	0.0197887	0	0	0	0	0.026941	0	0	0	0	0	0	0	0	0	0	0.016386	0	0	0.0485986	0	0	0	0.0167432	0	0	0	0	0	0	0	0
IQCN	0.0414151	0.381137	3.12878	0.319058	0.112446	0.621804	1.8722	0.0950836	0.974748	0.363586	0.0792836	0.181553	0.946085	0.271242	0.5323	0.111856	0.648061	0.722848	0.492703	0.698335	0.294652	0.0777773	2.99759	0.157601	0.535169	0.22614	0.554101	0.627217	0.650086	0.31292	0.537286	0.664283	0.511471	0.216332	0.390208	0.561396	0.394018
UBE2B	15.3673	21.7349	21.7795	17.5324	15.1078	17.5987	18.6068	18.844	20.0049	17.6179	19.2643	20.495	15.9341	13.1602	17.2426	17.417	16.2545	15.2053	18.9299	14.3633	17.2112	9.88671	21.4838	18.8833	18.0555	12.6609	16.3663	8.62794	19.7269	17.1197	12.7506	16.5915	11.0322	12.217	34.087	22.8463	10.4919
CPXM2	3.65928	2.00462	3.40818	0.4074	0.706131	11.6011	1.1146	0.653826	1.77018	12.9818	2.71265	1.85224	0.0922903	32.087	7.14286	1.0254	5.12041	0.621973	12.5779	7.64021	9.29195	0.908465	10.8495	0.709752	0.660557	5.5657	1.60433	2.51007	4.43772	43.5925	1.53879	2.73436	4.63099	11.3374	6.38705	0.381127	5.12821
TRAJ1	0	1.25516	0	0.523416	0.754639	0.554721	0.776463	1.40386	0	0.85209	0	0.824783	0	0.162795	3.03336	0	0.206214	0	1.36227	0.472963	1.26099	0	1.26814	0	1.36233	0	0	0.561246	0.704025	0.936509	0	0	0	0.967891	4.59229	11.9477	0
PRMT7	3.09181	3.44614	2.02929	3.80171	2.30195	2.57818	4.1025	1.80374	3.66035	2.07509	2.59662	1.31924	2.8626	4.32097	3.18695	2.71211	2.1899	3.29626	3.66312	5.07227	3.17833	4.84033	5.96043	2.48124	1.91112	3.48229	4.65298	4.26044	1.79065	3.08387	4.76131	2.69503	2.10163	2.38882	1.42309	3.3629	3.51357
CNIH2	0.323716	0.357317	0.38994	0.423488	0.211061	0.166229	0.453719	0.946539	0.414427	0.229805	0.588404	0.11122	6.70544	3.02457	0.396646	0.316323	0.580867	0.738032	0.751126	0.623607	0.415656	0.956639	3.42011	0.624234	0.122471	1.75733	0.552602	0.31955	1.57524	0.68288	0.343518	0.120782	4.59444	1.20367	0.100082	0.962199	0.201965
Z97055.2	0.07655	0.0982078	0.0428696	0.147434	0.133836	0.156252	0.0364518	0.285591	0.229945	0.106673	0.0827268	0.0258135	0.0424443	0.213992	0.146719	0.159859	0.206526	0.112411	0.349611	0.281247	0.315724	0.316273	0.158757	0.110972	0.298461	0.120573	0.157404	0.316179	0.271754	0.0195401	0.186565	0.189221	0.10743	0.348363	0.235189	0.140224	0.144325
MT2A	174.04	49.4836	27.3603	15.9886	164.975	110.181	152.724	4.85786	90.4316	36.1551	93.5747	91.6246	10.5076	350.988	41.828	1021.76	61.1015	55.3959	61.0537	23.7705	48.8256	24.6313	90.2456	1926.4	4.45405	266.396	3.28061	16.3405	90.4129	30.2908	114.791	156.627	44.901	12.5885	3.66638	3.59972	15.2376
SLC22A23	1.10635	11.8418	8.13886	3.99356	1.08144	2.82547	3.64653	4.53881	6.27272	8.41307	20.0281	2.25569	2.37814	4.74037	3.55854	2.10931	0.432497	11.2047	7.39056	11.5245	4.11641	5.42662	4.639	1.33568	2.75283	9.03441	12.333	15.7796	4.40027	3.08872	9.8855	6.53438	5.81037	6.00565	1.2014	19.1371	18.5771
PRSS55	0	0	0	0.0414058	0	0	0.00767794	0	0.00854715	0.0421289	0	0	0	0	0	0	0	0.0101475	0	0.0654755	0	0	0.0125398	0.00876541	0.0808272	0.0169311	0.125987	0	0	0	0.00906845	0	0	0	0	0	0.0561223
AL136985.1	0	0.0328354	0	0.0821564	0	0	0.304688	0	0	0	0	0	0.0709554	0.562157	0	0	0	0	0.042765	0.445423	0	0	0.0497623	0	0	0	0	0.0440472	0	0	0	0	0	0.0759611	0.327643	4.92276	0
FTL	9352.96	3795.77	5028.62	2212.71	5405.21	3046.67	5681.07	2092.57	7589.39	4785.89	1646.34	2538.8	2315.42	2594.89	7845.49	3199.26	1944.96	4303.06	4602.15	1643.46	4814.57	1326.61	5771.35	6630.41	2316.09	4273.19	1560.42	3684.23	5213.22	5213.24	4187.18	10098.3	4785.07	3359.94	2914.64	1327.44	4825.12
REG3A	0	0	0	0.0820007	0	0	0	0	0	0	0	0	0.106231	0.388939	0	0	0	0.0200962	0	0	0	0	1.92464	0	0	0.0167653	0	0	0	0	0	0.0526212	0	0	0.0981067	0	0
PRKAR2B-AS1	0.00577038	0.0236895	0	0	0	0.0314089	0.0329731	0	0.0244706	0.0120616	0.0106903	0.0467001	0.0127979	0	0	0	0.0408661	0.0145261	0	0.200847	0.00892478	0	0.0179508	0.0439171	0	0.0121185	0	0.00794458	0.0199313	0.00883768	0	0.0760724	0.025914	0.219212	0.378211	2.07176	0
AC144568.2	0	0.066718	0	0	0	0	0	0	0	0	0	0.0263048	0	0	0	0	0	0	0	0	0	0	0	0	0	0	0	0.0178998	0	0	0	0	0	0	0	0	0
RNU6-187P	0	0	0	0	0	0	0	0	0	0	0	0	0	0	0	0	0	0	0	0	0	0	0	0	0	0	0	0	0	0	0	0	0	0	0	0.436768	0
AL138847.2	0	0.0213908	0.0116719	0.0356809	0	0.0472687	0	0	0.0294616	0	0	0.0421687	0.0154081	0	0.0187984	0.0058032	0.00702872	0	0.018573	0.531985	0.0322352	0.0234845	0.032418	0	0	0.0145902	0.0342846	0.0286948	0	0.0212804	0	0.022897	0.0233995	0.214437	0.369972	3.74146	0
AGBL4-AS1	0	0.0229152	0	0	0	0	0	0	0	0	0	0	0	0	0	0	0	0.112411	0	0.155426	0	0	0	0	0	0	0.0734554	0	0	0	0	0	0	0	0	0	0
FOXP1-IT1	0.00357082	0.0146595	0.0119984	0.00916976	0.00881372	0.0534501	0.0476102	0.0368916	0.0530001	0.0373196	0.0132307	0.0144494	0	0.00570403	0.0193242	0.00894831	0.00361267	0.0179781	0.0190926	0.977732	0.0165685	0.0160943	0.00555414	0	0.0358001	0.0149983	0.0293697	0	0.028779	0.0109378	0.0160665	0	0.0200451	0.780001	2.25267	17.9486	0.0248578
TRIM54	0.283467	0.459862	0.107539	16.1202	0.056425	0.0248862	0.0783767	0.0314904	0.184194	1.65331	0.423511	0.166508	0.0507008	0.686518	3.42685	0.0190955	2.40533	0.092076	1.79678	0.434975	0.0636424	0.0463658	5.64651	0.208781	0.106956	0.0288055	0.729531	1.16452	1.02123	0.728245	0.452569	1.23563	0.610839	0.043422	1.13312	0.787257	0.0159138
AC005377.1	0	0.0568859	0	0.0711662	0	0	0.0527859	0	0	0	0	0.0560708	0	0	0	0	0	0	0	0.0643063	0.0428625	0.0312269	0	0	0	0.0582007	0	0.114465	0.0319075	0	0	0	0.0311138	0	0	0.101529	0
AL772337.3	0.0279583	0	0	0	0.0345041	0.0760901	0	0	0.296408	0	0	0	0	1.87574	0.0378255	1.40124	0.0282859	1.26686	0	0	0	0	0	0.607955	0.186868	0	0	0.0384925	0	0.0856395	0.503179	0.0921453	0	0	0	0	0.0486569
AL138701.1	0	0	0	0	0	0	0	0	0	0	0	0	0	0	0	0	0	0	0	0	0	0	0	0	0	0	0	0	0	0	0	0	0	0	0	0	0
SELENOTP1	0.129745	0.0532648	0.0435959	0.466452	0.0960732	0.353108	0.0494258	0.0893629	0.0550212	0.162719	0	0.157505	0.115102	0.393783	0.035107	0.303458	0.0787592	0.391937	0.0693723	0.301065	0.120402	0.0584783	0.121085	0.112852	0.0867191	0.108992	0.0853711	0.0714523	0.0896294	0.238454	0	0.342092	0.233066	0.123222	0.212598	0.190133	0.0903201
POTEC	0	0	0	0	0.0109552	0	0	0	0	0	0	0	0	0	0	0.001483	0.00359237	0	0	0	0.0137295	0	0	0	0	0	0	0	0	0	0	0	0	0.00843063	0	0	0
TALDO1	46.0824	103.432	239.556	82.8195	83.2161	35.2683	47.2035	50.8768	66.8144	53.0845	46.4338	61.2703	34.5283	117.31	97.8433	112.445	36.5986	159.114	50.3505	48.3133	55.813	41.0599	47.3578	177.433	30.6798	51.5953	61.0631	109.388	54.7616	135.095	115.033	249.413	85.1368	52.0613	30.1131	20.3678	129.564
OR52B5P	0	0.0272765	0	0	0	0	0	0	0	0.0277758	0	0	0	0	0.017978	0	0	0	0.0177625	0.647526	0	0	0.0206689	0	0	0	0	0.0182951	0	0.0407035	0.0597888	0	0.0298378	0.0631012	0.299392	0.0486829	0.0462522
HSPD1P3	0	0	0	0	0	0.0110516	0	0	0.0172206	0	0	0	0	0	0	0	0	0	0	0.0188456	0	0.00915133	0	0	0	0	0	0	0	0.0373159	0	0	0	0	0	0	0.0141343
TH	0.0584511	0.0239963	0.0261871	0.150101	0.00480909	0.0106052	0.0148445	0	0	0.276936	0.0577532	0	0.00864243	0.0715836	0.0843521	0.162751	0	0.0686666	0.0104176	0	0.0120538	0.241496	0.551559	0.0635512	0	0.0245509	0.160252	0.01073	0.0179461	0.00596809	0.0175329	0.0256859	0.332495	0.0370085	0	0.0142761	0.36621
AL356580.1	0	0	0	0	0	0	0	0	0	0	0	0	0	0	0.107529	0	0	0	0	0	0	0	0	0	0	0	0	0	0	0	0	0	0	0	0.325583	0	0
AC022973.5	0.13781	0.339454	0.32414	0.212334	0.289127	0.206281	0.656225	0.427129	0.525971	0.604919	0.0510615	0.33459	0.275078	0.110069	0.223735	0.149649	0.250964	0.104075	0.350001	0.639557	0.831261	0.403736	2.78658	0.224751	0.644766	0.289417	2.2216	0.189734	0.253869	0.126638	0.744068	0.227097	0.263025	0.556247	2.20168	5.30123	0.119918
NPHS1	0.00231492	0.00712767	0.0116676	0.0297232	0.0228553	0.765472	0.101414	0.0318884	0.00981693	0.0677427	0	0.0187348	0	1.39964	0.109617	0.00580107	0.0046841	1.45687	0.0526043	0.0322297	0.0393841	0.00260844	0.0504095	0.00755071	0.0386813	0.145848	0.140896	0.00318715	0.0186571	0.0106363	0.0156235	0.0686659	0.0233909	0.0274818	0.018966	0.00848094	0.0201437
OR2AI1P	0	0	0	0	0	0	0	0	0	0	0	0	0	0	0	0	0.0137181	0	0	0	0	0	0	0	0	0	0	0	0	0	0	0	0	0	0	0	0
ZNF696	1.44892	3.01943	1.831	1.15668	2.4179	1.30301	1.97386	1.65965	2.54462	0.934921	2.65511	2.58105	3.70252	1.38871	2.02421	1.43132	2.49841	1.52242	2.21047	4.45118	3.38583	3.13751	3.6941	1.38357	0.957909	5.74185	5.87573	3.48233	2.0055	1.63539	3.55016	1.53643	4.07743	2.43058	1.0129	3.75041	3.42064
RNU6-400P	0	0	0	0	0	0	0	0	0	0	0	0	0	0	0	0	0	0	0	0	0	0	0	0	0	0	0	0	0	0	0	0	0	0	0	0	0
SCHLAP1	0.0176005	0	0	0	0.434425	0	0	0	0	0	0	0	0	0.00702875	0	0	0	0.110767	0	0	0	0.763537	0	0	0	0	0	0	0	0	0	0	0	0	0.0540748	0	0
TUBB1P2	0	0	0	0	0	0	0	0	0	0	0	0	0	0	0	0	0	0	0	0	0	0	0	0	0	0	0	0	0	0	0	0	0.0108636	0	0	0	0
XAGE2	0.102242	6.82078	0.240483	0.315066	6.56137	0	2.84326	0.281681	1.77768	1.36776	0	0.248236	0	0.163322	0.0829957	0.0854047	0.227569	3.50038	0.136668	0	0	0.322577	1.90836	0	0.546695	0.0429442	1.37913	0.0281531	0.258978	0.031318	0.368021	0.606548	0.137747	0	0.167533	0	11.8861
SCAMP4	15.8541	11.6325	7.59718	11.8456	11.9577	10.9416	12.6808	6.53453	10.8638	9.17851	14.6235	10.598	6.67127	13.7616	22.9617	10.7428	17.2094	16.0228	12.7766	6.33456	13.8894	12.4004	10.8104	6.35709	5.61841	18.8979	13.6453	13.9004	13.7295	11.694	37.8421	6.78087	16.961	5.92497	1.27688	3.72217	15.6604
AC027045.1	0	0	0	0	0	0	0	0	0	0	0	0	0	0	0	0	0	0	0	0	0	0	0	0	0	0	0	0	0	0	0	0	0	0	0	0	0
AC090425.3	0.252238	0.28477	0.254266	0.842062	0.124518	0.652157	0.768714	1.30299	0.58832	0.316345	0.14019	0.510345	0.3916	0.564096	0.51189	0.147489	0.45935	0.380985	0.236018	0.819424	0.663213	0.198955	1.33395	0.274247	0.590071	0.211892	0.45642	0.31255	0.493707	0.502213	0.170237	0.415665	0.509745	0.539005	0.981622	2.7723	0.482879
HMGB3	45.4421	118.757	105.578	9.38295	90.6424	7.31289	15.8001	78.329	44.5058	25.6024	219.375	150.213	47.2163	50.6878	48.5115	60.2946	59.4367	35.8219	20.6862	26.5517	39.5537	166.983	269.076	61.9866	6.27042	26.6867	253.846	5.81563	87.1743	285.741	15.1644	94.0608	70.0382	31.8879	180.821	215.37	123.57
AC023794.2	0.11967	0.270208	0.0402106	0	0.0295376	0.55367	0.0911756	0	0.152246	0.050028	0.266042	0	0	0	0	0	0	1.62676	0.0319927	0.333224	0.0740351	0	0.111682	0.0260223	0	0	0.787419	0.296568	0.0275565	0	0.0538439	0	0.026871	0	0.0490224	0	0
C2CD4C	0.171323	2.40309	0.34266	0.178076	0.100684	0.166524	0.893509	0.561908	0.172985	0.648007	0.521435	1.0399	0.370924	0.351864	0.286975	0.0613326	0.51174	0.133492	0.136315	0.511129	0.662445	0.0321744	0.494893	0.186272	0.0272642	0.479733	2.76456	0.359429	1.31972	0.043732	0.31201	0.0672202	2.55089	0.929775	0.0668401	0.224164	0.553728
AL117379.1	0.167997	1.28359	0.689935	0.814889	0.552882	0.660421	2.31104	1.09281	0.672851	0.936418	0.864538	0.830875	0.786589	1.50579	0.530339	0.343032	0.868717	0.28194	1.39728	2.42559	1.03934	1.28302	3.36796	1.07564	1.55953	1.60727	0.89047	2.08167	0.816682	0.714716	1.2598	0.307605	1.82326	1.46256	1.49109	16.823	0.649717
MIR8076	0	0	0	0.390985	0	0.207185	0	0	0	0.318251	0	0	0	0	0	0	0	0	0	0.706595	0	0	0	0	0	0	0	0	0.175299	0	0	0	0	0.361501	0.93556	10.0404	0
AL451064.1	0.0268304	0.0550742	0	0	0.198674	0.328593	0.10221	0.184797	0.170671	0	0.0994127	0.271426	0	0.0642884	0.145198	0.0672358	0.10858	0.0675419	0.107593	0.435808	0	0.151162	0.500793	0.0291715	0.268995	0	0.0441356	0	0.123566	0.0410924	0.24144	0	0.421721	0.127408	0.10991	12.8768	0.0933883
AC005954.1	0	0.23092	0.126001	0	0.138836	0.153083	0.642828	0	0.318045	0	0.138942	0.151741	0.0831673	0	0.0507333	0.156617	0.265569	0	0.0501251	0.348056	0.231991	0.338029	0.524941	0.0407709	0.877227	0.393761	0.308425	0.051628	0.0431746	0.229727	0.421804	0.247179	0.378905	0.267103	0.844872	0.686905	0.0652609
GREM2	0.157585	0.0995298	0.224022	0.124515	0.0897604	2.48667	1.09673	4.87379	0.546188	26.9849	17.2472	0.00613148	0.141145	0.0145227	0.159901	0.00506284	0.0551881	0.160206	2.09025	0.407859	1.2374	2.12738	0.117842	0.00658982	1.55965	0.0381863	0.0398808	23.8783	1.58408	0.0417723	1.88167	0.319614	0.316421	4.25245	0.0744858	0.277563	0.701453
SUSD6	12.3207	19.3015	15.5355	18.586	18.0463	21.6886	23.0712	14.8176	11.3064	17.3758	12.1476	13.5516	11.5859	16.6704	15.9593	7.67348	13.18	13.1723	24.7269	22.2317	16.4375	6.01819	12.4848	5.92012	16.9074	25.9568	5.76926	24.564	22.9728	11.3272	11.523	15.7669	36.0173	22.4803	12.4979	17.3437	25.8709
THRB-IT1	0.0144095	0	0.0363133	0.0185016	0	0.0294122	0	0.173682	0	0.0301195	0	0	0.0159791	0	0.03899	0.00601826	0.00728919	0.0544109	0	0.969654	0.0334298	0.0162366	0	0.235002	0.216699	0	0	0.0198388	0.0497714	0	0	0.0949821	0.0161778	0.42766	0.162327	2.2436	0
AC009161.1	0	0	0	0	0	0	0	0	0	0	0	0	0	0	0	0	0	0	0	0	0	0	0	0	0	0	0	0	0	0	0	0	0	0	0	0	0
TTC4P1	0.0654774	0.0224007	0	0	0.0269359	0.0297001	0.0415723	0.0375818	0	0.182486	0	0.0220797	0	0.0261484	0	0	0.0220816	0	0.0291747	0.0253227	0.0675139	0	0.0509226	0	0.0729399	0.0458368	0.0179515	0.0300494	0.0251293	0.0167137	0.0245506	0	0	0	0.111761	0.079961	0
AL139008.2	0	0	0	0	0	0	0	0	0	0	0.0592701	0	0	0.0255526	0	0	0	0	0.042765	0.148474	0	0	0.0497623	0	0	0	0	0	0	0	0	0	0	0	0	0.468835	0
RPS6P7	0	0	0	0	0	0	0	0	0	0	0	0	0	0	0	0	0	0	0	0	0	0	0	0	0	0	0	0	0	0	0	0	0	0.0542579	0	0	0
GPR17	0.0756998	0.111685	0.437183	0.072898	0.128457	0.663132	2.85672	0.0162934	0.832651	0.118674	0.140242	0.363757	0.0209864	0.0151154	0.0768122	0.0395209	0.0478669	0.0833717	0.202377	0.45012	0.351244	0.0266557	0.250209	0.0411525	0.0948683	0.12917	0.941719	0.104222	0.049026	0.0579694	0.22352	0.155933	0.169978	0.202203	0.164742	0.745335	0.263487
AC005253.2	0	0	0	0	0	0	0	0	0	0	0	0	0	0	0	0	0	0	0	0	0	0	0	0	0	0	0	0	0	0	0	0	0	0	0	0	0
DZIP1L	0.52853	0.717269	0.387169	0.932707	2.36488	1.74861	1.33592	0.923015	1.69429	0.790611	0.510463	0.314219	0.744434	3.60717	1.09801	0.0962491	0.339588	0.372036	1.29579	2.98759	1.03441	0.0874972	0.557151	0.552859	0.510637	0.925858	0.354362	1.40706	0.556614	2.93866	0.326842	0.58615	0.919612	2.33138	0.918375	2.96414	2.77691
SPATA31A5	0	0	0	0	0	0	0	0	0	0	0	0	0	0	0	0	0	0	0	0	0	0	0	0	0	0	0	0	0	0	0	0	0	0	0	0	0
RNU6-1035P	0.236208	0.24243	0.198422	0	0	0.642854	0.67487	0	0	0	0	0.238956	0	0	0.159786	0.0986544	0.119488	1.48655	0.315741	0.822159	0	0.798475	1.10221	0.513637	0.394693	0.248033	0	0.650416	0.13598	0	0.265697	0.389249	0.795583	0	0	0.432686	0
AC105384.2	0	0	0	0.0507059	0.0243686	0.134346	0.0376099	0.203999	0.0837354	0.206366	0	0.0399505	0	0.0315415	0.133571	0.0164938	0	0.198827	0	0.0458183	0.0305395	0.133495	0.0307127	0.193216	0.131976	0.041468	0	0.108741	0.0909365	0.0604829	0	0.0650776	0.421203	0.0468822	0.0404435	0.0723397	0
PCBP2P3	0	0	0	0	0.0370009	0.020399	0	0	0	0	0	0	0	0	0	0	0	0	0	0.0695698	0.0231854	0	0	0.0162987	0	0	0	0	0	0	0	0	0.0168302	0	0	0.0549198	0
SUCLG2P2	0.175516	0.120092	0.212967	0.300479	0.144406	0.344989	0.0557184	0.369381	0.144728	0.203818	0.252904	0.197286	0.0216261	0.171337	0.0923455	0.309513	0.128247	0.319104	0.143375	0.271516	0.316706	0.186783	0.106167	0.0424067	0.293279	0.327648	0.497241	0.0402746	0.0336802	0.0896042	0.153555	0.803427	0.109474	0.185214	0.339525	0.178617	0.390307
ABHD17AP3	0	0.0114072	0	0.0570831	0.0274334	0.045373	0	0	0.0235667	0.046464	0	0	0.0739509	0.0266314	0.0300741	0.0185682	0.0112447	0.0279791	0.0297136	0.0257904	0.0171902	0.0375711	0.0345754	0.0362527	0	0.0466834	0	0.0153022	0.0255934	0	0	0.0732624	0.0124784	0.131946	0.022765	0.488627	0.0580289
CCDC66	0.336827	1.06229	2.05049	0.92099	1.25716	1.58658	2.08054	2.13677	2.2062	1.17437	0.917065	2.2652	0.756108	0.845191	1.09774	0.366789	1.08717	0.707168	1.44186	3.66427	1.8265	1.03258	1.63536	0.981519	3.23566	1.10259	1.01842	0.762258	1.16028	1.03174	0.886603	1.23147	1.17122	1.80021	4.72875	5.77531	1.64229
AC105443.1	0	0	0	0	0	0	0	0	0	0	0	0	0	0	0	0	0	0	0	0	0	0	0	0	0	0	0	0	0	0	0	0	0	0	0	0	0
Metazoa_SRP	0	0	0	0	0	0	0	0	0	0	0	0	0	0	0	0	0	0	0	0	0	0	0	0	0	0	0	0	0	0	0	0	0	0	0	0	0
PREPL	2.83185	6.57646	5.68474	4.31868	5.75974	12.3853	5.87809	10.5103	6.52382	8.90969	10.0246	11.3964	3.94989	4.9767	7.5598	4.86175	5.3788	4.76423	6.20325	8.38385	7.3118	6.8464	6.2997	2.29024	17.3736	5.38082	9.84702	5.72343	7.63809	7.30453	3.51491	8.17361	7.05653	8.19211	11.8069	12.7938	6.1126
NEK4P1	0	0	0	0	0	0	0	0	0	0	0	0	0	0	0	0	0	0	0	0.333603	0	0	0	0	0	0	0	0	0	0	0	0	0	0.0682699	0	0.0526706	0
RAB10	47.1448	69.6185	46.9121	54.2323	71.6397	41.6909	28.26	41.9496	44.1079	55.3394	61.421	62.6215	32.0026	60.2345	40.0235	61.586	33.6409	56.1161	34.538	45.4028	64.8154	53.8441	54.302	70.1898	38.6382	46.2084	70.3272	29.7277	48.6704	81.8209	30.8959	42.1544	47.2057	44.821	135.963	77.2431	58.8013
MTRNR2L10	0.0495574	0.0254313	0.0416298	0.127262	0.0203868	0.224789	0.0157323	0	0.210159	0.103587	0.0153018	0.0167113	0.0366371	0.125341	0.0335237	0.0482955	0.0584946	0.145546	0.0110406	0.114995	0.0638735	0.0372274	0	0.107763	0.0828082	0.0346922	0.0271737	0.0227433	0	0.0506	0.13007	0.163332	0.00927313	0.0196109	0	0.0907793	0.0143745
MED28P5	0	0	0	0	0	0	0	0	0	0	0	0	0	0	0	0	0	0	0	0	0	0	0	0	0	0	0	0	0	0	0	0	0	0	0	0	0
WASF4P	0.00845859	0.0173628	0.014211	0.108607	0.031317	0.0920822	0	0.0291297	0	0.0176806	0.0156705	0.034228	0	0.0270235	0.0228877	0.0211968	0.0256732	0.12776	0.03392	0.0588829	0.0654126	0.0762488	0.0263134	0	0	0.0177641	0.0417427	0.0116457	0.0486942	0.0259097	0	0.111512	0.00949658	0	0.0173252	0	0
FRG2DP	0	0	0	0	0	0	0	0	0.014484	0	0	0	0	0	0	0	0	0	0	0	0	0.00769701	0	0	0	0	0	0	0	0	0	0	0	0	0	0	0
RPL23AP25	0.163764	0.0840387	0.0917114	0.14018	0	0.0371411	0.259939	0	0	0	0.202261	0.0552231	0.121069	0.196198	0.11078	0	0.0828417	0	0.218905	0	0.0844289	0.0307548	0.0424538	0.0890267	0.456071	0	0.314287	0.150312	0.0942754	0.250814	0.061403	0	0.122574	0.194414	0.335427	0	0.0950019
DPY19L2P2	0.187972	0.244059	0.0418536	0.174472	0.156518	1.35598	0.194116	0.670734	0.235299	0.0994105	0.197195	0.105389	0.642922	1.0437	0.113368	0.0870209	0.0572816	0	1.15944	1.10358	0.616482	0.140353	0.151472	0.0320102	0.817397	0.185491	0.0856848	0.53942	0.641445	0.0832452	0.0356644	0.0895692	0.188155	0.591489	1.03442	3.29392	0.173421
LINC00882	0.0878935	0.0233874	0.0601605	0.0334382	0.0482098	0.057587	0.136411	0.0224213	0.0897319	0.102066	0.0241233	0.052691	0.137177	0.429003	0.123318	0.0598229	0.0164673	0.0327792	0.147948	0.0981988	0.115801	0.961035	0.248107	0.155732	0.0435159	0.0410193	0.0428395	0.0986012	0.127433	0.0149571	0.0366172	0.0321868	0.051167	0.146854	0.246703	0.429342	0.0849804
FBRSL1	3.06869	7.49281	10.4845	3.0148	4.65146	3.67715	7.56933	1.51905	7.48807	3.42703	10.2311	9.67976	6.29721	6.71332	5.53439	4.93393	6.51826	6.95285	5.51703	2.51949	9.33496	7.34072	10.5004	7.42695	1.85511	13.6275	12.7594	8.50218	4.88016	6.32748	5.91431	2.74652	8.18878	1.92383	0.444787	6.80713	7.60812
AL157838.1	0.12122	1.24931	0.517627	0.415051	0.542303	0.481113	0.808117	0.660971	0.48193	1.03463	0.36493	0.929942	0.89616	0.334829	0.252835	0.0632855	1.03222	0.317868	0.445597	2.64874	1.46863	1.17239	1.57909	0.0658982	1.80609	0.625832	21.7101	0.611942	0.314025	0.88186	0.340882	0.366224	0.419626	0.875435	4.16914	7.75325	0.351606
SERBP1	31.1039	30.4987	28.1598	31.6062	38.5082	29.9502	23.3554	43.7238	29.7381	35.7267	40.9003	52.862	43.9763	38.9872	25.688	40.4116	40.2179	45.008	37.2878	36.731	38.5533	38.615	37.9781	33.5028	36.1306	34.8616	24.7201	23.2397	36.5509	32.998	30.8	25.3555	31.3128	39.6127	39.9587	67.6669	22.3511
SIGLEC8	0.235128	2.35595	0.167386	0.102339	0.747579	0.0867681	0.994392	1.05677	4.28421	0.349865	0.0369153	0.766	0	0.541109	2.07581	0.203064	0.628981	0.0501612	0.974855	0.647322	0.363662	0.0404147	3.10555	1.19156	0.932278	2.05051	0.00655562	1.38816	2.58786	0.952162	0.708274	0.328364	0.765099	1.10708	1.80395	0.219004	0.866956
TSPYL4	3.93928	6.02887	2.3466	3.44703	3.96613	6.87443	6.61647	10.578	3.73083	6.09815	11.5714	9.57282	21.7782	5.10701	3.39079	1.83341	4.46872	3.40193	6.57905	6.34177	7.64978	2.97394	10.1055	1.72898	3.60691	4.43172	2.89439	2.75548	10.2615	8.97809	3.80195	2.42126	5.8856	6.09424	4.11788	10.788	6.39794
SRM	54.5368	34.6322	38.6591	30.3487	33.4268	32.0099	28.3188	11.0748	40.8424	33.4291	28.691	27.3061	68.4589	52.4287	32.3386	41.362	27.9686	33.723	32.3514	11.2938	34.23	64.7228	58.9166	55.4586	14.8636	61.217	24.2817	26.9505	26.3093	22.4239	69.4413	28.8124	73.9669	12.3465	3.96849	9.14728	27.7403
AP001596.1	0.011248	0.0346328	0.028346	0	0.027763	0.122448	0.107122	0.0968397	0.0476997	0.0470223	0.0104191	0.0227577	0.0249465	0.0359351	0.0684798	0.0375826	0.0227597	0.0141577	0	0.0783009	0.0782855	0.0063371	0.0174954	0.158983	0.0187949	0	0	0.123889	0.00647523	0.017227	0	0.0185357	0.0189424	0.066766	0.702676	0.35027	0.156603
MIR1915	0	0	0	0	0.194948	0	0	0	0.334941	0	0	0	0	0.126166	0	0.13195	0	0	0	0	0	0	0	0.686989	0	0	0	0	0	0	0	0	0	0	0	0	0
EPHA10	0.466607	0.649135	2.68515	1.87497	1.95905	0.261574	0.92124	1.82044	3.61566	1.84048	0.0430784	3.17094	0.0240667	0.590591	1.49117	0.757516	5.25556	1.90827	2.57983	0.525179	2.83397	2.51531	1.2707	0.69272	0.409267	2.65656	3.33034	1.85682	2.15785	0.0166194	4.50926	1.89038	1.02511	1.29191	0.422295	0.181737	4.06837
ZNF677	0.494779	0.413463	0.270273	0.156218	0.388729	1.78807	1.19476	0.409685	0.467227	0.409729	0.132736	0.311808	2.49452	0.59061	0.278002	0.110664	0.24345	0.721459	1.79077	2.22092	0.403534	0.536189	0.523574	0.0984772	0.515027	0.454249	1.50994	0.134007	0.484061	0.151142	0.17031	0.253961	0.138115	0.561704	0.68946	0.480408	0.646989
GOLT1A	4.28283	3.99603	7.49446	5.39911	4.1049	1.96789	6.39898	17.0478	25.7575	63.363	14.7972	6.167	1.0609	9.01821	21.567	36.277	0.14631	20.6948	23.1524	6.68559	3.68195	8.24786	5.55424	10.2565	20.0752	12.5689	64.102	35.318	10.5922	8.79131	0.350365	3.22638	9.1422	7.34268	4.37473	10.963	13.9005
SNRPFP3	0	0	0	0	0	0	0	0	0	0	0	0	0	0	0	0	0	0	0	0	0	0	0	0	0	0	0	0	0	0	0	0	0	0	0	0	0
RGMB-AS1	0.0862603	0.614193	0.135865	0.235358	0.0665353	0.102709	0.605866	0.464161	0.217198	0.112691	0.619251	0.0654478	0.538069	0.654513	0.350111	0.468356	0.474538	0.257864	0.598144	0.725586	0.441937	0.479914	0.327043	0.439626	0.468446	0.317025	0.842512	0.571542	0.229669	0.330282	0.218316	0.266529	0.236061	0.435221	0.265022	0.493787	0.77876
AC093019.1	0.0501474	0.0514682	0.337003	0	0	0	0	0	0	0.104821	0.0929035	0.101461	0	0.0801054	0	0.041889	0	0	0	0.232728	0	0	0	0	0.167588	0.105316	0.0824915	0	0	0	0	0	0.0563012	0.952528	0.410854	9.73716	0.0872735
RPS26P55	0	0.0364325	0.119276	0	0.131426	0.0483044	0.0676133	0	0.0752677	0	0	0	0	0.0283519	0.0480256	0.0593035	0.0359136	0	0	0.16474	0.164707	0	0.0552138	0.0771898	0	0	0	0.0977451	0.0817407	0.0543666	0	0	0.119561	0	0	0	0.0617779
AC006450.1	0	0	0	0	0	0	0	0	0.0582507	0	0	0	0.243716	0.131652	0	0.0229479	0	0.0691571	0	0	0	0	0.0427307	0	0	0	0	0	0	0	0	0	0	0	0	0	0
AC114284.1	0.181503	0.116427	0.0952926	0.0582617	0.153999	0	0.172857	0	0.0721597	0.237117	0.0840635	0.183614	0.0754777	0.0362416	0.168822	0.0568547	0.114769	0.0571136	0.272943	0.131614	0.175451	0	0.264669	0.0370012	0.0379104	0.119118	0.0186606	0.0468545	0.182853	0.173739	0	0	0.0764159	0.32321	0.302055	0.290917	0.0987116
SLC22A18	5.33917	6.81192	7.04112	12.8134	6.33986	3.37393	4.0072	2.17762	9.41566	3.97514	5.20553	4.6702	2.06146	16.9797	7.89567	3.06395	4.14871	16.6422	5.42735	2.44916	7.47839	3.65897	6.72582	10.982	1.60476	5.65637	20.0136	14.5414	5.25776	4.37625	41.1363	13.6403	8.67127	5.53133	0.496642	2.45596	8.06739
PIGN	3.68924	2.17566	4.43618	5.25264	5.22081	4.29656	3.13453	3.08019	3.19762	3.68081	3.61717	4.20244	3.04771	4.21494	3.83905	3.37991	5.27137	5.4534	2.66954	6.82608	3.38793	7.4445	3.47077	1.33435	3.55456	2.62037	4.83602	2.05578	5.23674	6.38221	3.05798	6.3308	1.86848	5.05522	7.95253	10.1982	3.96753
AC131212.4	0	0.0399076	0.0871023	0	0.0159958	0.0176373	0.0493751	0.0446356	0	0	0.072036	0.0786717	0.0574921	0.0310563	0.0526065	0	0	0	0.0693012	0.0902267	0.0200464	0.0146046	0.0201601	0.155013	0	0.05444	0.0213209	0.0535343	0.0596917	0.0992539	0.0291586	0	0.0727584	0.0923219	0.0265475	0.0949691	0.0451137
AC124945.1	0	0	0	0	0	0	0	0	0	0	0	0	0	0	0	0	0	0	0	0	0	0	0	0	0	0	0	0	0	0	0	0	0	0	0	0	0
AKAP8L	4.13859	8.11741	9.7569	5.37137	6.42129	4.61976	13.4019	7.65728	9.11811	3.88866	6.51067	6.78835	12.7257	7.09768	5.80784	4.80537	8.29619	8.15811	7.27749	8.62224	9.32834	9.35192	11.5283	6.36286	5.55228	12.4471	5.5437	10.9131	7.13031	5.8395	11.7501	7.63973	9.01368	5.51551	4.28425	4.00011	11.0852
Y_RNA	0	0	0	0	0	0	0	0	0	0	0	0	0	0	0	0	0	0	0	0	0	0	0	0	0	0	0	0	0	0	0	0	0	0	0.256275	0.45839	0
STX18-AS1	0.113811	0.142294	0.142538	0.175357	0.168549	0.515299	0.291666	0.377689	0.307135	0.185989	0.322021	0.339124	0.367151	0.161969	0.246364	0.316318	0.123519	0.18232	0.257241	0.581	0.505674	0.512966	0.305769	0.182237	0.408007	0.212942	0.0408473	0.233615	0.321636	0.307416	0.130347	0.18414	0.171918	0.741886	0.411123	1.56928	0.374532
AL022069.1	0.00772441	0.0713507	0.0389325	0.019836	0.0190659	0.0525561	0.10299	0.159608	0.11465	0.0484379	0.0143103	0.0312571	0.154185	0.283796	0.0313517	0.058071	0.0312598	0	0.144554	0.250936	0.0836289	0.147965	0.276339	0.0335936	0	0.0162222	0.0508261	0.074444	0.0533613	0.0354912	0.173775	0.0763747	0.0346892	0.183402	0.0949284	0.481086	0.0806587
PLRG1	13.0476	13.6507	9.85659	6.96084	8.57171	10.6059	7.45614	13.9032	7.49356	10.9028	13.7762	9.7989	15.5874	16.3943	9.72866	5.74947	10.2226	14.0065	9.1035	8.93824	14.2031	9.69885	10.8695	6.71886	10.5894	11.112	6.39817	7.50529	13.6133	10.0932	4.06539	8.88427	12.7435	17.0912	20.7522	9.16962	10.7765
ASS1P3	0	0.010376	0.0169849	0	0	0.0137571	0	0	0.0214363	0	0	0	0	0.0484478	0.0136777	0.0506689	0	0.0508996	0.0135137	0.0469179	0	0	0	0.0109918	0	0	0	0	0.0349196	0	0	0.0666395	0	0.0720111	0	0	0.0703774
ZNF10	0.298766	1.89599	1.72424	0.59738	0.695214	1.55484	2.03301	2.01066	2.16645	1.31573	1.78302	2.53791	1.93728	0.978179	1.59215	0.840138	2.12741	1.03342	1.74379	2.6196	2.96301	1.11788	1.81981	0.701743	3.17065	1.00583	0.727819	1.15237	1.70155	2.00147	1.39044	1.0824	1.13431	0.974703	1.86853	9.3915	2.01235
MIR1827	0	0	0	0	0	0	0	0	0	0	0	0	0	0	0	0	0	0	0	1.3534	0	0	0	0	0	0	0.639627	0	0	0	0	0	0	0.923219	0.398213	4.98588	0
ALG12	2.80379	3.78917	2.19852	3.22698	2.61486	3.77998	2.25856	1.71639	3.93666	3.1599	4.08282	1.50542	3.31614	2.7299	5.76508	2.78008	1.90703	5.41106	5.37708	2.51581	2.95919	2.14257	4.33537	1.76177	1.46037	3.06569	7.58077	3.93177	2.24639	3.5417	5.94099	3.61223	1.21194	4.35768	0.967619	2.05093	7.23917
Y_RNA	0	0	0	0	0	0	0.235984	0	0	0	0	0	0	0.0989537	0	0	0.125346	0	0	0	0	0	0.192707	0.134704	0	0	0	0	0	0	0	0	0	0	0.253763	0	0
EML6-AS1	0	0	0	0	0	0	0	0.219243	0	0	0	0	0	0	0	0	0	0	0	0.295453	0	0	0	0	0	0	0	0	0	0	0	0	0	0.0755784	0.651985	0.233236	0
AC016700.1	0	0.0289508	0	0	0	0.0383847	0	0	0	0	0	0	0.0625612	0	0	0	0	0	0	0.196364	0	0	0	0	0	0.05924	0	0.0388362	0	0.0864041	0	0	0.0316694	0	0.115553	0	0
U6	0	0	0	0	0	0	0	0	0	0	0	0	0	0	0	0	0	0	0	0	0	0	0	0	0	0	0	0	0	0	0	0	0	0	0	0	0
MIR151B	0	0	0.442316	0	0.162457	0	0	0	0	0	0	0	0.291952	0	0.534285	0.109959	0	0	0.17596	0.61091	0.407193	0	0	0	0.879838	0	0	0	0.151561	0	0	0	0	0.937644	1.88736	2.89359	0
AL513331.1	0	0.13068	0.160437	0	0	0	0.0606306	0.219243	0.0674945	0	0.117943	0	0.070598	0	0	0.0265895	0	0	0.127649	0.295453	0.19693	0.0717353	0.0990233	0.034609	0.531892	0.0668501	0.104725	0.131476	0	0.292512	0.501277	0	0	0	0.0651985	1.51604	0
SETP15	0	0	0	0	0	0	0	0	0	0	0	0	0	0	0	0	0	0	0	0	0	0	0	0	0	0	0	0	0	0	0	0.123589	0	0	0	0	0
CDRT15P11	0	0	0	0	0.0157058	0	0	0	0	0	0	0	0	0	0	0	0	0	0	0	0	0	0	0	0	0	0	0	0	0	0	0	0	0	0	0	0
SZRD1	35.3078	32.8607	23.5435	29.0268	30.8435	29.6978	25.2265	19.225	24.6842	24.0888	24.5855	27.4535	67.6743	47.0261	29.5517	39.3799	27.0087	34.198	35.8056	14.7267	25.6184	28.3019	33.892	26.5707	13.8431	28.8541	16.5445	32.8144	32.8084	35.1578	29.2022	22.6366	36.6398	24.278	8.84423	12.4058	30.8049
DAAM1	2.10816	2.80298	2.57264	2.17214	2.71821	9.26278	4.13456	5.92749	2.33133	4.13039	5.33058	4.72125	5.30616	1.34552	1.99668	2.87551	6.21478	3.23112	4.58889	13.2247	3.78243	3.64095	3.66809	2.97704	4.10416	5.08889	3.99767	3.6951	4.35191	2.00014	3.7554	2.259	7.32441	4.95502	7.37466	8.7564	3.65454
Y_RNA	0	0.508627	0.416298	0	0.152901	1.01155	0.471968	1.70666	1.5762	0.258969	0	0.250669	0.824335	0.0989537	0.502856	0	0	0	0.496828	1.72492	0.383241	0.418808	0.578121	0	1.24212	0.520382	0.203803	0	0.285291	0.18975	0	0.40833	0.139097	0.588326	4.82149	6.35455	0.215617
CDH12P2	0	0	0	0	0	0	0	0	0	0	0	0	0	0	0	0	0	0	0	0	0	0	0	0	0	0	0	0	0	0	0	0	0	0	0	0	0
AC010624.1	0.0497199	0.127574	0.111377	0.0851194	0.051134	0.0225526	0.0315677	0.0285375	0.140566	0.0692847	0.0767597	0.335322	0.0183786	0.00661855	0.0560561	0	0.125756	0.083442	0.24369	0.884518	0.205065	0	0.708909	0	0.110773	0.139224	0.0817883	0.308041	0.0286226	0.025383	0.0186424	0.163868	0.204678	0.0196752	0.033946	0.030359	0.0576864
RN7SL854P	0	0	0	0	0	0	0	0	0	0	0	0	0	0	0	0	0	0	0	0.0994023	0	0	0	0	0	0	0	0	0	0	0	0	0	0	0.0877417	0.941643	0
LINC00161	0.0290509	0.0745401	0	0.0746018	0	0.0197659	0.0553341	0	0.0615984	0.0303618	0	0.0293888	0.0322154	0	0.0589556	0	0	0	0.0194163	0.168527	0.0224658	0	0.180746	0.0157929	0	0.0610104	0	0.0199984	0.0334479	0	0	0	0.0163079	0.0344881	0.416521	1.27717	0
PPIAP41	0	0.135104	0.221158	0.0676078	0.324914	0.394083	0.300879	0.362665	0.167471	0.385216	0.0487744	0.106535	0.175171	0.063083	0.106857	0.0879668	0.0266359	0.132551	0.105576	3.72655	0.244316	0.118662	0.327602	0.0286245	1.14379	0.0552906	0.909469	0.0362471	0.121249	0.0403219	0.118457	0.0867701	0.177349	1.56274	1.61774	6.3659	0
TICAM2	0.112971	0.0679685	0.026179	0.0600218	0.225958	0.137825	0.0519397	0.0536618	0.0495598	0.073284	0.0288677	0.0630537	0.0431988	0.146234	0.0737853	0.0683343	0.0512356	0.0294195	0.124973	0.0903936	0.0903758	0.0526737	0.0787699	0.0169418	0.104148	0.0981733	0.0512648	0.0482699	0.0941882	0.023865	0.0262912	0.0770339	0.0306151	0.166487	0.143622	0.185532	0.0813549
GCC2-AS1	0.553567	0.503216	0.106289	0.324924	0.5075	0.408925	0.180754	0.0544678	0.301825	0.429778	0.205109	0.192002	0.245547	1.08639	0.213981	0.700212	0.608059	0.437966	0.486258	0.587208	0.171235	0.463362	1.13164	0.361121	0.158569	0.199295	0.468312	0.805694	0.12747	0.145341	0.426978	0.208509	0.426169	0.525738	0.485929	1.50655	0.440409
AC132938.1	0	0.0360277	0.117951	0	0.129966	0.191071	0.936069	0	0.52102	0.0733744	0	0.071023	0.233562	0.644849	0.47492	0.0586446	0.0355146	0	0.328459	0.0814547	0.108585	0	0.163801	0.305328	0.469247	0.221163	0.28872	0.144989	0.0404162	0	0.315884	0	0.236465	0.0833462	0.143799	0.128604	0.0610915
ZNF121	1.091	2.51315	4.96302	4.99464	4.15331	5.40958	3.87064	9.08087	6.40782	6.59732	3.89065	7.08761	3.93876	3.49249	3.33878	2.59133	3.68693	4.87867	2.53464	16.3786	6.22128	4.43817	4.84423	4.49655	11.3341	4.94116	5.54171	3.88236	4.16369	3.60612	6.88489	2.64223	6.03636	10.0967	19.1407	28.6685	3.52142
KRT18P66	0	0	0	0	0	0	0	0	0.0211153	0	0	0	0	0	0.0134729	0.0249551	0.0100751	0.0250688	0	0	0	0	0	0.0108272	0	0	0	0	0	0.0152518	0	0	0	0	0.0815881	0	0
SLC25A47	0.0491717	0.00720955	0	0.0721551	0.0346768	0.0191177	0.0401396	0	0	0	0.0130137	0.0710625	0.0311589	0.0504945	0.028511	0.00586772	0.0213206	0.2122	0.0563385	0.0326	0.021729	0	0	0	0.0234754	0	0.0115552	0.270796	0.00808774	0.0430339	0.079015	0.0231516	0.0788654	0.0833925	0.0575516	0.0257351	0.0122251
ZFP37	0.455446	0.251071	0.21719	0.0970386	0.166906	0.811915	0.416704	0.136984	0.105427	0.731666	0.497416	0.925512	0.873375	1.10083	0.226024	0.0332264	0.122742	0.125166	0.332314	1.13067	0.569071	0.0829179	0.18561	0.0994696	0.737767	0.375914	0.170124	0.432638	0.579337	0.298512	0.0447428	0.0786585	0.50687	1.23721	1.53983	1.20953	0.481117
AC015911.4	0.0472416	0.193944	0.0595267	0.0303288	0.145756	0.128571	0.15747	0.284709	0.0751271	0.14812	0.0656403	0.262852	0.0261938	0.0282989	0.079893	0.0591926	0.071693	0.237849	0.221019	0.383674	0.420132	0.119771	0.146962	0.0256818	0.513102	0.0496066	0.0777117	0.162604	0.0679899	0.198972	0.132849	0.1557	0.0265194	0.504751	0.387048	0.129806	0.0411083
SP140	1.07083	1.87277	0.387958	0.92437	3.38348	1.069	4.59243	2.99383	1.6033	1.43857	0.566209	0.93442	0.0401682	4.2872	2.22673	0.397127	0.588643	0.284954	1.87018	3.26227	0.427181	0.183669	3.12695	11.6352	1.83092	2.22985	0.111723	0.623383	1.91843	0.918837	0.606077	1.7012	0.371091	1.70395	2.69874	3.02733	0.642216
AC091133.2	0	0	0	0	0	0	0	0	0	0	0	0	0	0	0	0	0	0	0	0	0	0	0	0	0	0	0	0	0.139902	0	0	0	0	0	0	0	0
SLC5A3	3.31815	3.23857	2.57181	3.53005	3.26093	4.857	3.68521	21.7636	12.1359	27.864	3.29714	14.3129	3.92539	3.16124	5.5203	1.52312	6.87315	1.36056	4.4894	12.9314	7.41012	2.03737	11.6775	2.01692	5.53901	4.3407	9.82278	2.81108	4.25533	4.5184	0.867085	1.82087	1.47591	28.7551	32.9687	50.0695	3.59708
CYP11A1	1.0534	0.085451	0.115552	0.0278875	0.142958	1.30044	0.268904	0.0498651	0.122809	0.302662	0.0469441	0.0512684	0.289025	0.0231298	0.455466	0.19957	0.0659222	0.492083	0.203229	0.352791	0.117574	0.0122367	0.715075	6.05715	0.120975	0.129239	0.178641	1.49017	0.404278	0.0887059	0.114012	0.0596529	0.0772185	0.360984	0.0963877	0.0795716	2.80345
AC006441.4	0.0128557	0.0395828	0	0	0.0158656	0.0524812	0	0.0885447	0	0	0	0	0.0285121	0.0308035	0	0	0.0130064	0.0323624	0.0687372	0.0298308	0.0198833	0	0	0	0	0	0.0422947	0.035399	0.0296029	0.0196892	0	0	0.0144333	0.0305235	0	0	0
IFNL1	0.117966	0.499427	0	0	0.0181982	0.0601973	0.0280868	0	0.375197	0	0.163909	0.119339	0.0654082	0.14133	0.01995	0.110857	0	0	0.0197108	0.0342167	0	0	0	0.112227	0	0.0619358	0.0242566	0.0203018	0.0848882	0.0451681	0.364907	0	0	0	0.0302028	0.108045	0
AC010480.1	0	0	0	0	0	0.0251409	0.0351906	0	0.0391744	0.0386181	0	0	0	0	0.0499916	0	0	0	0.0246961	0.98603	0	0	0	0	0	0	0	0.0254366	0	0	0	0	0	0.701863	1.32446	6.29483	0.0643068
FBXO46	2.4595	5.98417	10.2462	7.54607	4.61479	4.04735	9.2264	4.38275	4.3964	4.43858	11.027	8.69394	6.11291	3.65757	6.46643	4.27019	5.48301	9.39519	6.99579	4.0066	4.28503	7.02104	24.5159	5.86904	6.00928	5.64575	5.95703	9.57294	5.37541	7.479	5.67788	5.24303	6.90732	4.54101	1.32531	4.38745	4.09996
AC091962.1	0	0	0	0	0	0	0	0	0	0	0	0	0	0	0	0	0	0	0	0	0	0	0	0	0	0	0	0	0	0	0	0	0	0.0169998	0	0	0
AL139021.1	0.0289843	0.118991	0.0486954	0.223292	0.0357704	0.433853	0.220829	0.0998159	0.307286	0.242338	0.16109	0.0586429	0.385698	0	0	0.0484221	0.029324	0	0.11623	0.134512	0.179314	0.0653186	0.225414	0.882371	0.0968628	0.243482	0.143036	0.119715	0.200227	0.0443911	0.0652055	0.0955267	0.423033	0.206454	0.593665	0.106187	0.20177
COX7A2P2	0	0	0	0.259614	0.0623835	0.206356	0	0	0	0	0	0.102273	0.224219	0.0403731	0	0.0422241	0.051141	0.127249	0	0	0.0781811	0.113916	0	0	0	0	0	0	0.232797	0.38709	0	0.166599	0	0	0	0	0
ATP6V1G1P7	0	0	0	0	0	0	0	0	0	0	0	0	0	0	0	0	0	0	0	0	0	0	0	0	0	0	0	0	0	0	0	0	0	0	0	0	0
CENPL	2.07533	2.34906	1.10174	1.0038	1.60275	0.885364	0.793528	3.63107	0.812475	2.22005	2.89668	2.63279	4.72256	10.0748	1.07509	1.55311	2.03461	2.34999	1.36815	2.5242	1.28472	1.17648	1.62801	2.04671	1.41805	1.44741	1.62868	0.754153	1.66995	3.24938	1.348	0.542446	2.05283	3.04687	5.25683	7.17921	0.9891
RN7SL658P	0	0	0	0	0	0	0	0	0	0	0	0	0	0	0	0	0	0	0	0.290333	0	0	0	0	0	0	0	0	0	0	0.093827	0	0	0.0990252	0.341701	0.152797	0
AL512638.1	0	0	0	0	0	0	0	0.219243	0.0337473	0	0	0	0.035299	0	0	0	0.0161023	0	0	0	0	0	0	0	0.691459	0	0	0	0	0	0	0	0	0.0755784	0	0	0
AC023511.1	0	0	0	0	0	0	0	0	0	0	0	0	0.0981695	0	0	0.0184869	0	0	0	0	0	0	0	0	0	0	0	0	0	0	0	0	0	0	0	0	0
AC018816.2	0	0	0.180435	0.0919313	0.044181	0.0487149	0	0	0.0759074	0.0748295	0.0663221	0.144863	0.0793977	0	0.532771	0	0.0724376	0	0.143559	0.664559	0.442953	0	0	0	0.478552	0.0751827	0.0588891	0.492879	0.0824354	0	0	0	0.0401923	1.10499	1.1732	4.32809	0.124606
NLRP14	0.00348322	0.0285997	0	0	0.0300913	0.0995379	0.0464422	0.0479821	0.0590856	0.0655273	0.0322653	0	0.0540771	0.0194744	0.0188502	0.0029096	0.0105721	0.0438427	0.0698408	0.242478	0.0269367	0.00392488	0.0866863	0.0075743	0	0.0292608	0	0.014387	0.00802086	0.0106695	0.00783616	0.0229601	0.0312853	0.140595	0.285378	0.140373	0.006062
NME2P2	0	0	0	0	0	0	0	0	0	0	0.0592701	0	0	0	0.0432838	0	0	0	0	0.148474	0	0	0.0497623	0	0	0	0	0	0	0	0	0	0	0	0.0655286	0.234417	0
ZMYM6	0.754987	1.38747	1.54292	1.39741	1.65049	2.03681	2.13323	2.67716	2.79659	1.75713	1.01302	1.67683	0.897134	1.63223	1.36192	0.631754	1.67297	1.31349	1.88806	2.14936	2.11532	1.69549	1.62315	1.1833	2.14001	1.33099	1.70144	1.31156	1.58985	1.57201	1.90598	1.58938	1.50888	2.05224	3.28979	4.89475	1.40337
AC021517.1	0	0.00995012	0	0	0	0.0131924	0.00923297	0	0	0	0.00898032	0	0	0	0.00655816	0	0	0	0.0259182	0.0337442	0.00749723	0	0	0	0	0	0	0	0.0111621	0.0296962	0	0.0639043	0	0.0345278	0.00992858	63.6656	0.0843611
MIR3124	0	0	0	0	0	0	0	0	0	0	0	0	0	0	0	0	0	0	0	0	0	0	0	0	0	0	0	0	0	0	0	0	0	0	0	0	0
BFSP2-AS1	0.0706775	0.0580312	0	0	0.10467	0	0.107697	0.389438	0	0.325014	0.10475	0	0.0313506	0.372571	0.0382486	0.0236153	0	0	0.18895	0.262404	0	0	0.13192	0.0153689	0.0472396	0.0890587	0	0.428154	0.0813749	0.064948	0	0.093176	0.0476104	0.0671244	0.0289528	0.362508	0
AC127496.1	0.00901151	0.0123318	0.0201865	0.0154275	0.00741425	0.0163502	0.034329	0	0.101908	0.0251151	0.0389546	0.0972409	0.0333104	0.0167941	0.0121919	0	0.0243123	0.0453705	0.0120458	0.132434	0.0278754	0.0270777	0.0373779	0.143701	0	0.0315421	0.0988251	0.0248138	0.0449603	0.119614	0.0270307	0.00990009	0.0472143	0.164038	0.295323	1.16651	0.0365939
MIR5701-2	0	0	0	0	0	0	0	0	0	0	0	0	0	0	0	0	0	0	0	0	0	0	0	0	0	0	0	0	0	0	0	0	0	0	0	0	0
AL133383.1	0.0140257	0.0863706	0	0.0360175	0	0.0190859	0	0.0483016	0.0297395	0	0	0	0.031107	0.0560116	0.0189757	0.0585795	0.0141901	0.564924	0	0	0	0	0	0	0	0	0	0.0193104	0.0161485	0.0214812	0.0315534	0	0.0157468	0	0.143639	0.154153	0.0244095
AL157392.3	0.118373	0.625839	0.977365	0.627957	0.525725	1.1922	1.43737	1.8264	1.18892	0.791125	0.243827	0.792559	0.480164	0.337749	0.67221	0.169136	0.973056	0.364644	0.502799	1.57578	0.635971	1.14077	1.22465	0.320908	1.42101	0.528271	1.25801	0.969271	0.622271	0.481865	0.609694	0.559538	0.781659	0.850565	1.34627	5.30679	0.799644
IZUMO4	0.656949	0.5291	1.24168	0.445187	1.08101	0.291779	1.93779	0.597022	0.619098	0.171649	0.532468	0.175378	0.141655	0.229558	0.456746	1.55863	1.04774	0.287114	1.37211	0.825721	1.48177	1.2029	2.10753	0.515862	0.152463	1.0635	3.84988	0.439677	1.46549	0.789552	4.27983	1.05252	0.962933	0.996543	0.168198	0.51813	0.921004
TPD52L2	58.0274	37.8268	34.3571	27.3082	39.611	27.7691	24.378	18.6632	23.9811	28.5194	29.9105	39.4146	60.0434	78.0219	18.7653	81.5247	39.2655	29.6097	36.1163	21.7647	50.3414	46.0371	31.3434	37.7741	16.7255	31.8429	30.1012	26.324	31.4151	48.1678	37.3146	23.8239	47.5176	27.6907	18.208	22.5471	33.6969
LGI1	0	0.00168136	0.00275229	0	0.00202176	0.00891696	0	0	0.0034736	0	0	0	2.33259	0	0.00221637	0	0.00662963	0	0.00218981	0.0190068	0	0	0	0	0	0	0.00269482	0.00451092	0	0.0150541	0.00368545	0.00539923	0.00183924	0	0.00671087	0.00600174	0.00570208
LINC02450	0.0629967	1.51295	0.0211677	0	0.108845	0.120014	0.0719951	0	0.160291	0.158015	0.0233417	0	0.0279436	0.412587	0.0340919	1.66286	0.038241	0.0317171	0.0842082	0.058472	0.0194868	0.0283937	0.058792	1.15069	0.252635	0	0	0.0173466	0.0725316	0.289449	0.0283446	0	0	0	0.206451	0.230795	0.0219272
ZNF530	0.672268	0.8166	0.2665	0.517263	1.54436	0.890825	0.719377	1.23128	0.395069	0.668396	0.872283	0.978105	1.30672	1.19253	0.882278	0.311275	0.754021	0.431009	0.989499	1.97478	0.190819	0.456775	2.40855	0.552986	1.17803	0.697991	0.882211	0.766108	1.23785	0.944781	0.600426	0.0912824	2.23885	1.47064	2.28462	2.30611	0.425048
PTK2	10.3915	13.2135	8.73226	7.18841	7.8683	8.93354	9.50938	11.8506	10.9174	9.15926	7.42285	13.0893	13.3203	7.28168	9.95693	7.9174	12.361	7.99589	12.3624	27.5462	11.0726	13.6716	10.7292	5.88705	15.3169	10.7552	21.2326	14.9741	10.6863	8.52517	7.55116	6.47991	12.2851	13.2512	32.6759	39.5256	16.982
PMP2	0	0.0107844	0	0	0	0.0619602	0	0	0	0.00732117	0	0	0.0233044	0	0.00473867	0	0	0.0176343	0.00468186	0.0325096	0	0	0.0163438	0.00380814	0	0	0.028808	0	0.00806532	0.00536433	0.0709164	0	0	0	0.043044	0.0384956	0
PMS2P2	0.0784219	0.0804875	0	0	0.0691307	0	0.0426779	0	0	0.117087	0	0.0226669	0.024847	0.00894795	0	0	0.0113344	0.0282024	0.044926	0.155977	0.0693095	0	0.0174256	0.0243613	0.11232	0	0.018429	0.0154243	0.0515952	0.0857913	0.0252035	0	0.0754675	0.0797995	0.0458933	0.246263	0.0779891
AC018511.1	0.0332556	0.0341315	0.0558715	0	0.0410418	0.0452536	0.063343	0	0	0	0	0	0	0	0.0449924	0.027779	0	0	0.0444531	0	0	0	0.206906	0	0.222275	0.0698408	0.10941	0	0.0382891	0.0509329	0	0	0	0	0.340576	1.09652	0.0578761
MIR3148	0	0	0	0	0	0	0	0	0	0	0	0	0	0	0	0	0	0	0	0	0	0	0	0	0	0	0	0	0	0	0	0	0	0	0	0	0
INSL6	0	0.0114982	0	0	0.0138261	0.06098	0.0426779	0.154325	0.0712641	0.0234174	0	0	0	0	0.015157	0	0.0113344	0.0846071	0.044926	0.389943	0.0519821	0	0	0	0.11232	0	0	0.0154243	0.0128988	5.40485	0	0.0369235	0.0125779	0.425597	0.642506	2.21637	0
LINC02827	0.0715151	0.0777163	0.155488	0.0108029	0.0363419	0.0343469	0.0160255	0.0579491	0.169478	0.123105	0.389675	0	0.0466501	0.0100798	0.0626059	0.00351399	0.00425607	0.0211799	0.0787251	0.204992	0.136635	0.0189607	0.0588898	0.00457383	0.042176	0.0353389	2.6227	0.06371	0.0823393	0.212616	0.151423	0.318889	0.103906	0.129847	0.0344658	0.0308239	0.131782
SNORD110	0	0	0	0	0	0	0	0	0	0	0	0	0	0	0	0	0	0	0	0	0	0	0	0	0	0	0	0	0	0	0	0	0	0	0	0	0
AC211476.1	0	0.0277136	0	0	0.0333245	0	0	0	0.11451	0.112884	0	0.109266	0	0	0	0.0225556	0.0273189	0.0679749	0.0360944	0	0.0417634	0	0	0	0.0902397	0.0567083	0	0.0371766	0	0	0	0	0.030316	0	0.165922	0.296778	0.14098
MIR6806	0	0.202656	0.663475	0	0	0	0	0	0.837354	0	0	0	0.437928	0	0	0	0.199769	0	0	0	0	0	0.307127	0.214684	0	0	0.974431	0	0	0	0	0	0	0	0.404435	0	0
RNU6-1102P	0	0	0	0	0	0	0.250733	0	0.279118	0	0	0	0	0	0	0	0	0	0	0.305455	0	0	0	0	0	0	0	0	0	0	0	0	0	0	0	3.37585	0
AL158823.1	0.132188	0.0542677	0.222084	0.407344	0.293646	0.539634	0.100713	0	0.168171	0.49735	0.0489784	0.10698	0.117269	0.190041	0.250376	0.728763	0.588442	0.399317	0.212036	1.34963	0.490676	0.0595793	0.452337	0.0862329	0.353408	0.111044	0.347914	0.29119	0.182634	0.0809812	0.594761	0.2614	0.237454	0.188314	0.541502	1.45285	0.184041
ICMT	24.9731	23.6286	15.4369	25.9548	27.6501	21.5182	12.7509	24.0023	25.6657	25.6724	20.8464	28.4063	29.58	28.5778	21.3731	25.0614	48.8599	31.6049	28.8096	26.1883	25.1262	26.388	22.0341	15.7378	15.3791	29.3556	13.7005	17.5723	34.81	35.7487	29.6455	19.5015	33.4586	49.144	15.7833	24.3274	28.5281
MRPS12	22.9048	10.7801	16.171	15.1815	17.4872	7.13039	7.62303	2.71998	7.91112	7.79877	19.2404	8.26438	15.8308	17.8657	15.7415	17.7887	11.8132	17.9092	11.2352	12.0222	11.1492	12.9377	18.1434	56.8432	3.90018	11.4749	13.6226	12.4728	12.5072	19.1018	19.7045	11.9082	15.7959	9.57237	3.93569	2.67765	14.1354
AC091982.3	1.52721	2.54984	0.704695	1.35331	0.849477	1.44888	1.33155	1.33337	2.30326	1.19148	2.90903	0.304643	2.57614	5.10248	2.50273	5.2825	1.55599	2.46376	2.21395	2.62041	1.51372	4.95655	2.32528	1.94111	1.32987	1.21969	2.3707	2.4136	1.84504	2.4049	0.604885	1.55965	4.34693	2.55358	2.00462	1.8519	1.31022
AL139124.1	0.150085	0.12323	0.151291	0.231248	0.481583	0.326772	0.228697	0.723606	1.97305	0.062743	0.0556097	0	0.0665734	0.0958982	0.243664	0.0250737	0.151844	0.680072	0.160496	0.348262	0.371407	0.372052	0.186756	0.0979082	0	0.126078	0.0987547	0.289288	0.138241	0.137918	0.405172	0.197861	0.0337005	0.0712699	0.307409	0.21994	0.0522397
AC015813.6	0.674503	1.30414	0.467905	1.31863	2.57246	1.47448	1.15213	2.3753	1.48094	1.52358	1.80183	1.12257	2.24875	0.425767	1.63376	0.363499	1.05443	0.73396	2.54488	2.05993	2.79314	1.20133	5.05955	1.31768	2.43591	0.530059	2.11887	1.80936	2.43249	1.15301	2.0167	0.451778	0.815901	1.63765	2.52688	3.30013	1.17008
AC034105.5	0	0.0413057	0	0	0.0496684	0.0547655	0.5366	0	0.0853354	0.336494	0.372798	0	0	0	0.217798	0	0	0	0	0.186775	0	0	1.62758	0	0.134497	0	0	0	0.0463371	0.246554	0	0.265284	0.0903687	0.191112	0.164865	0	0.210124
RNA5SP209	0	0	0	0	0.160782	0	0	0	0	0	0	0.263591	0	0	0	0	0	0	0	0.604612	0	0	0	0	0.870767	0	0	0.179367	0	0	0	0	0	0.618652	0.266843	0.477293	0
GNB1	70.5116	79.0993	53.3608	64.0691	56.8422	59.5588	61.7719	56.0053	72.6693	61.688	69.6769	119.805	112.695	45.3057	50.6412	66.4551	102.655	69.9304	72.3465	35.1957	64.5387	91.5413	65.7011	49.33	41.0147	59.655	39.632	51.1954	71.2142	88.2219	58.9326	48.5361	86.3412	57.5872	35.1289	70.3516	77.4979
FGF14-IT1	0	0	0	0	0.00655564	0	0	0	0	0.0111033	0	0	0.070687	0.0169706	0.00718668	0.00443717	0	0.0401163	0	0.480716	0	0	0.00826234	0	0.0177521	0	0	0	0.0244638	0	0	0	0.0119276	0.100898	0.195842	0.0389218	0
AP002893.1	0	0	0	0	0	0	0	0	0	0	0	0	0	0	0	0	0	0	0	0	0	0	0	0	0	0	0	0	0	0	0	0	0	0	0	0	0
KDM5B	4.93383	19.0034	14.2624	9.13008	4.25623	8.10612	4.87896	15.4471	6.3753	20.3529	13.0147	15.9686	28.6973	4.98738	6.89286	7.1776	14.4199	14.4697	9.46727	22.81	13.6649	10.6148	10.5108	3.83832	11.9167	8.16246	13.0311	5.55973	10.626	12.8961	9.48202	5.87614	11.7462	13.1115	19.4578	33.2796	8.10821
RN7SL152P	0	0	0	0	0	0.0577059	0	0	0.0899172	0	0	0.0857996	0	0	0.0573729	0.0354229	0	0	0	0.196803	0.0655882	0.0955669	0	0	0	0	0.0697579	0	0	0	0	0	0	0.201373	0.0868584	0.15536	0
AL670379.8	0	0	0	0	0	0	0	0	0	0	0	0	0	0	0	0	0	0	0	0	0	0	0	0	0	0	0	0	0	0	0	0	0	0	0	0	0
RNU6-1244P	0	0	0	0	0	0	0	0	0	0	0	0	0	0	0	0	0	0	0	0	0	0	0	0	0	0	0	0	0	0	0	0	0	0	0	0	0
MIR708	0	0	2.17137	0	0	0.195413	0	0.989085	0	0	0	0	0	0	0.194285	0	0	0	0	0.666447	0.222105	0	0	0.156134	0	0	0	0	0	0	0.323064	0	0.161226	0.340962	0.882403	0.526107	0
AC090617.7	0	0.155329	0.127133	0	0	0.308917	0.144134	0.521195	0	0.158172	0	0	0	0	0	0	0.0765583	0	0.101151	1.22914	0	0.170532	0.235403	0	0.505775	0	0.622391	0.104183	0	0	0	0.249399	0.0849574	0.359337	0.619972	13.8615	0
AC009831.3	0.0388835	0.0399076	0.0653267	0	0.0959746	0	0.222188	0	0.0824471	0.162553	0.072036	0	0	0.0931688	0.105213	0	0	0.195768	0.0519759	0.451134	0	0.219069	0.181441	0.126829	0.129945	0.16332	0.127925	0	0.0895375	0	0	0	0	0.276966	0.238928	0.712268	0.0676706
AL136367.1	0	0	0	0	0	0	0	0	0	0	0	0	1.64867	0	0	0	0	0	0	0	0	0	0	0	0	0.390287	0	0	0	0	0	0	0	0	0	0	0
RPL23AP12	0	0	0	0.0686084	0	0.0363559	0.0508887	0	0	0.223381	0	0	0	0	0.0361461	0.0446343	0.0810903	0.0672564	0.107138	0.12399	0.0413219	0	0	0	0.0892858	0.0561089	0	0	0.123043	0.0409186	0.0601048	0	0	0	0.273613	0.0978804	0
SLC26A3	0.00373659	0.003835	0.0062777	0	0.00922287	0.00508467	0.0142344	0.0514722	0	0	0.00692244	0.0226803	0.0414361	0.00298441	0.00505533	0	0.00756076	0.329222	0	0.147399	0.0115584	0.00842074	0.00581198	0	0.0249747	0	0.0184399	0.164623	0.0129064	0.0228912	0.00840615	0	0.00419512	0.00887186	0.0688806	0.0684468	0.00650294
AC010894.3	0.0276524	0.141904	0.139373	0	0.136507	0.0752576	0.210681	0	0.0586331	0.115601	0.0512291	0	0	0	0.187058	0	0.0279765	0	0.0369632	0.384994	0.0427687	0.0311586	0.473123	0.0901955	0	0.116147	0.409389	0	0	0.0847025	0.124418	0.0911371	0	0.393934	0.736301	5.87582	0
KRTAP13-6P	0	0	0	0	0	0	0	0	0	0	0	0	0	0	0	0	0	0	0	0	0	0	0	0	0	0	0	0	0	0	0	0	0	0	0	0	0
CEACAMP4	0	0	0	0	0	0	0	0	0	0	0	0	0	0	0	0	0	0	0	0	0	0	0	0	0	0	0	0	0	0.0459727	0	0	0	0	0	0	0
MRPS24	9.13569	2.2932	3.36384	2.79435	4.97182	1.7374	3.43599	1.16586	2.78926	2.55758	4.35441	1.80045	5.56687	6.71727	2.21811	7.79279	5.2648	4.7968	4.35072	1.47011	2.93965	4.41407	5.37854	5.81561	0.371734	5.10883	6.07805	5.63974	2.6839	2.07396	5.64675	3.25164	2.78002	2.68698	0.138681	0.744161	3.33303
IMMP1LP2	0.0770557	0	0	0	0	0	0.0489235	0	0.054462	0	0	0	0	0.0205148	0	0	0	0	0	0	0	0	0	0	0	0	0	0	0	0	0	0	0	0	0	0	0
RNU6-1247P	0	0	0	0	0	0	0	0	0	0	0	0	0	0	0	0.107714	0	0	0	0.598443	0	0	0	0	0	0	0	0	0	0	0	0	0	0	0	0	0
AC099520.2	0	0	0	0	0	0	0	0	0	0	0	0	0	0	0	0	0	0	0	0	0	0	0	0	0	0	0	0	0	0	0	0	0	0	0	0	0
LINC00469	0	0.0818295	0.0502315	0.0255929	0	0	0.13288	0	0.0422639	0.0208319	0	0.0201643	0	0.00796	0.0269671	0	0.020166	0.0250885	0.0932533	0.138756	0	0	0.046505	0	0	0.0837208	0	0.0686066	0.0114746	0.0457914	0.201787	0.0328467	0.111892	0.0709889	0.102066	0	0.277513
TUBAP4	0	0	0.0510365	0	0	0	0	0	0	0	0	0	0.0673735	0.0242627	0	0.025375	0	0	0	0.0704896	0.0469838	0	0	0	0	0	0	0	0	0	0	0	0	0	0	0.111292	0
AP001610.3	0.179675	0.0614691	0	0.0768999	0	0	0	0.206255	0.063496	0.0625943	0.166434	0	0	0.0239177	0.0405145	0.100057	0	0	0.0400288	0	0	0	0	0	0	0.314449	0.788166	0.123687	0	0	0.0673687	0.0986959	0	0	0.122672	0	0.052116
RNU6-494P	0	0.576444	0	0	0	0	0	0	0	0	0	0	0	0	0.189968	0	0.142058	0.35347	0	1.30327	0	0	0	0	0	0	0	0	0	0	0	0	0	0.333385	1.43799	8.23065	0
IGHVII-28-1	0	0	0	0	0	0	0	0	0	0	0	1.38207	0	0.545583	0	0	0	0	0	0.792532	1.0565	0	0	0	0	0	0	0	0.393239	0	0	0	0	0	0	0	0
AC021613.2	0	0	0	0	0	0	0	0	0	0	0	0	0	0	0	0	0	0	0	0	0	0	0	0	0	0	0	0	0	0	0	0	0	0	0	0	0
AL136460.1	0	0	0	0	0	0	0	0	0	0	0	0	0	0	0	0	0	0	0	0.0619951	0	0	0	0	0	0	0	0	0	0	0	0	0	0	0	0	0
AL845552.1	0	0.0803095	0	0.10047	0	0.159718	0	0	0.0829576	0	0	0	0.0867721	0.0937457	0.0529322	0	0.0395828	0.09849	0.156893	0.272356	0.0605117	0	0.0608549	0.042538	0	0	0.0643587	0	0.360368	0.0599211	0	0.128946	0.175701	0.0928936	0.160271	1.43336	0
SRGAP2C	0.738074	0.718485	0.464641	0.50158	1.03674	2.69788	1.18854	0.928612	0.81731	0.816543	0.714103	1.32895	1.42993	1.36261	0.591652	0.356632	0.974064	0.452534	0.593802	1.02679	0.617557	0.679739	0.575353	0.498022	1.20152	0.47191	0.756336	0.257017	0.60699	0.452691	0.392749	0.455748	0.611296	1.53901	1.09044	1.10187	0.604648
MIR486-1	0	0	0	0.579496	0	0	0	0	0	0.235846	0	0	0	0.180237	0	0	0	0.568076	0	0.261819	0	0	0.175501	0.36803	0	0	0	0.155345	0	0	0	0.743744	0	0	0	0.41337	0
ARL15	3.24166	10.0973	4.42852	3.23919	3.88973	5.7608	5.62297	10.453	3.23209	4.3271	5.35811	3.23223	7.91292	1.85278	4.61536	1.97387	3.49852	4.91804	4.54224	7.6688	5.34317	1.57133	2.4279	1.89614	4.36003	2.31356	4.07874	4.13773	3.80894	2.69648	6.26694	6.61437	2.58199	4.98628	5.73984	9.16926	5.61842
AL590609.1	0.0385279	0	0	0	0	0	0	0	0	0	0	0	0	0	0	0	0	0.0969886	0	0.178803	0	0	0	0	0	0	0.0633776	0.0530446	0	0	0	0	0	0	0	0	0
AC087393.3	0	0	0	0	0	0	0	0	0	0	0	0	0	0	0	0	0	0	0	0	0	0	0	0	0	0	0	0	0	0	0	0	0	0	0	0	0
LINC01784	0	0	0	0	0	0	0	0	0	0	0	0	0	0	0	0	0	0	0	0	0	0	0	0	0	0	0	0	0	0	0	0	0	0	0	0	0
C15orf40	0.664921	0.659095	0.678518	0.787177	0.730794	1.30832	1.39124	1.36263	0.933487	0.903119	0.741463	1.43733	0.837211	1.53873	0.755605	1.96335	0.999408	1.63263	1.42136	1.05956	1.25068	0.835324	1.09083	1.25006	1.63238	0.659046	0.767594	1.74324	0.801168	1.71632	1.21347	1.16618	1.13969	0.829322	1.30043	2.12942	1.19202
KRT222	0.00398774	0.0204638	0.0133993	0	0.0492139	0.15194	0.0455734	0.013733	0.00845545	0.0166707	0.00738772	0.00806825	0	0	0.0593462	0.00666205	0.0161379	0.0401543	0.047974	0.0555198	0.0246706	0.0449336	0.0310131	0.0260141	0.106613	0.175869	0	0.00549026	0.0321391	0.0549671	0.00897116	0.0131428	0.00895418	0.0189363	0.0245035	0.0584379	0.00694002
SLC4A7	2.04223	2.90665	1.31812	1.36678	4.32065	2.63954	1.3467	2.85123	1.93664	2.90354	3.48887	3.95383	3.30523	1.17349	2.4145	0.790384	1.00915	1.27037	2.79838	9.39541	5.45747	2.21825	2.19333	0.672986	11.6516	2.16931	3.9388	1.49633	4.22605	3.81817	2.17893	2.26959	1.39725	7.25153	17.2891	20.6307	1.31967
AC091564.1	0	0.18954	0.088648	0.067749	0.227915	0.215403	1.10553	0.817699	0.447521	0.441166	0.0488762	0.160135	0.0585123	0.0210716	0.249853	0.0440752	0.186841	0.132828	0.141062	0.183656	0.163217	0.059455	0.5745	0.0860529	0.264502	0.110812	0	0.145291	0.151877	0.0808122	0.237408	0.173903	0.0296198	0.313201	0.432298	1.83643	0
TDRKH	4.29841	7.62865	6.81716	2.3198	4.97096	2.57337	3.34205	13.1192	4.93072	11.1739	8.38628	15.5157	4.08412	6.00998	6.34594	2.17257	20.0366	4.47946	5.40735	7.878	8.07989	8.76404	7.89796	5.05123	8.29383	12.9883	7.46273	6.00683	6.7463	5.96752	6.38717	6.838	21.1815	6.1282	11.9558	2.20031	5.04473
TRIM49D2	0	0	0	0	0	0	0	0	0	0	0	0	0	0	0	0	0	0	0	0	0	0	0	0	0	0	0	0	0	0	0	0	0	0	0	0	0
AC005180.2	0.179888	0.092313	0.302223	0	0.249756	0.122394	0.985086	0.154875	0.238393	0.376011	0	0.0454952	0.349096	0.143677	0.0304219	0.018783	0.0909982	0	0.150286	0.730483	0.313003	0.0253371	0.0349753	0	0	0.0472233	0.0369891	0.185751	0.336562	0.0344386	0.101173	0.148219	0.0504907	0.106778	0.690849	0	0.195667
ERVFRD-1	0.0584692	0.0880134	0.0458415	0.0200196	0.0144317	0.153823	0.289557	0.147661	0.0743855	0.0325907	0.00722137	0	0.112386	0.127645	0.137114	0	0.0512672	0.0294376	0.140681	0.551741	0.0602877	0	0.0424407	0.0169522	0.0651329	0.00818615	0.153889	0.150266	0.0762947	0.0179098	0.0613841	0.0256938	0.0131288	0.268394	0.271453	4.15563	0.05427
PHF3	3.95504	11.9052	8.61686	4.49659	12.5047	10.2138	7.76523	14.2242	4.43576	11.3035	14.1828	17.5884	15.8042	6.03769	6.18613	3.3149	7.81307	10.2291	7.24322	16.8149	4.89479	7.91142	10.4644	3.71363	12.7006	7.63094	5.40028	7.81245	6.90059	8.43147	5.67606	8.31548	10.0401	13.4902	22.2798	36.0993	10.3607
MS4A10	0	0.0112979	0	0.0282681	0.0271705	0	0	0	0.151716	0.0115047	0	0.011136	0	0	0.0372324	0	0.00556849	0	0.00735721	0.0383149	0	0.0124037	0.00856103	0.0179527	0	0	0	0	0	0.00842967	0.0495289	0	0.0370764	0	0	0.0201644	0.0095788
ZNF416	2.03793	1.92954	0.754408	1.53325	1.63206	2.27628	1.38162	3.5176	1.72637	2.17631	2.66935	2.89528	4.07114	1.84446	2.6637	1.12938	2.05682	1.39124	2.15027	4.64874	1.33558	1.02306	4.15227	1.05691	2.90233	1.35755	1.71271	1.65087	3.23835	1.87424	1.64294	0.357787	2.93065	3.4445	5.07367	2.62129	1.3912
MTND1P24	0	0	0	0.0376908	0	0	0	0	0	0	0	0	0	0	0	0	0	0	0	0.0340577	0	0	0	0	0	0	0	0	0	0	0	0	0	0.0348486	0	0.96789	0
PITPNM3	1.0923	0.797099	1.7751	2.71324	2.94894	2.06992	1.57232	2.74844	2.1216	1.26484	0.529626	2.26304	0.282678	0.675486	2.12888	0.985056	3.1008	0.722665	2.08903	2.61478	2.96799	5.44533	0.82078	0.287514	1.6162	2.9719	2.57473	3.17666	2.48372	0.373992	2.94238	2.63034	1.82146	1.06341	0.456242	0.615321	4.31401
AC090155.1	0	0	0	0	0	0	0	0	0.0658362	0	0	0	0	0	0	0	0	0	0	0	0	0	0	0	0	0	0	0	0	0	0	0	0	0	0	0	0
AC098818.3	0	0	0	0	0	0	0	0	0	0	0	0	0.400391	0.14419	0	0	0	0	0	0	0	0	0	0	0	0	0	0	0	0	0	0	0	0.857275	0.369769	3.96835	0
AC106799.1	0	0.023216	0	0	0.00930541	0	0	0	0	0	0.139688	0.198322	0	0.0421557	0	0	0	0.0379621	0	0.0524887	0	0.0084961	0	0	0	0.015835	0.0620163	0	0	0.207865	0	0	0	0	0	1.1602	0
MYOZ2	0.0097321	0.439491	0	0.0124959	0.018016	0.0198649	0.0648797	0.0167577	0	0.0305138	0	0.029536	0.0107922	0.275943	0.0131668	0	0.0344616	0	0.0520359	0.101622	0.0451566	0.00548304	0.0302751	0.0317438	0.0162619	0.0204386	0.160091	0.0937932	0.00560256	0	0.0218942	0	0.0382423	0.0577679	0.129569	0.178273	0.00846859
GGA2	8.72056	18.0124	9.55158	7.1677	15.3325	12.715	22.0993	19.029	18.4289	11.7552	11.6191	12.5341	13.8417	16.6243	23.285	9.26329	12.8396	5.6428	22.9238	17.2857	13.8201	11.5199	22.0084	6.23807	23.8586	16.112	10.7715	25.2281	17.0228	15.8415	16.5721	9.61418	9.77001	26.2791	13.5158	15.8562	18.7679
AC016745.2	0.00367039	0.0188353	0	0	0.0362379	0.0199783	0.0349555	0.0126401	0.0544778	0	0	0.0148523	0	0.00879461	0	0	0.037134	0.0184794	0.00490623	0	0.0113536	0.00413577	0	0.00798128	0.0367983	0.00770825	0.00603772	0.0252667	0.00422592	0.00562141	0.189916	0	0.00412079	0.00871467	0.278159	0.860597	0.0191632
PRELID3BP1	0	0.0240185	0	0	0	0	0	0	0	0	0	0	0	0	0	0	0	0	0.0625636	0	0	0	0	0	0	0	0	0	0	0.0358417	0	0	0	0	0	0	0
AC087318.1	0	0.466786	0	0.0834236	0.0400922	0.13262	0	0.447504	0.137765	0	0	0	0	0	0.0439514	0.0271363	0.0657339	0	0.0868492	0.226147	0	0	0.252649	0	0.434264	0.40935	0.0534393	0.13418	0.0748064	0	0.0730838	0	0	0	0.399236	0.476066	0.0565371
PARP1P2	0	0	0	0	0	0	0	0	0	0	0	0	0	0	0	0	0	0	0	0	0	0	0	0	0	0	0	0	0	0	0	0	0	0	0	0	0
MIA-RAB4B	0	0	0	0	0.0126899	0.0139921	0	0	0	0	0	0.0208041	0.0456101	0	0	0	0	0	0.0137446	0	0	0	0	0.0223593	0.0687261	0	0	0	0.0236775	0	0.0462646	0	0.0115443	0	0	0	0
RBPJP5	0	0	0	0	0	0	0	0	0	0	0	0	0	0	0	0	0	0	0	0	0	0.00984068	0	0	0	0	0	0	0	0	0	0	0	0	0.0178879	0	0
AC148477.9	0	0	0	0	0	0.0319042	0	0	0	0	0	0	0	0	0	0.0195845	0	0	0	0	0	0	0	0	0	0	0	0	0	0	0	0	0	0	0	0.085895	0
AC093720.1	0	0	0	0	0	0	0	0	0	0	0	0	0	0	0	0.0147843	0	0	0.094634	0.164278	0	0	0	0	0	0	0	0.56046	0.0203779	0	0	0	0	0	0	0	0
RNU6-161P	0	0	0	0	0	0	0	0	0	0	0	0	0	0	0	0	0	0	0	0	0	0	0	0	0	0	0	0	0	0	0	0	0	0	0	0	0.207481
Y_RNA	0	0	0	0	0	0	0	0	0	0	0	0	0	0	0	0	0	0	0	0	0	0	0	0	0	0	0	0	0	0	0	0	0	0	0	0	0
MIR7159	0	0	0	0	0	0	0	0	0	0	0	0	0	0	0	0	0	0	0	0	0	0	0	0	0	0	0	0	0	0	0	0	0	0	0	0	0
OSBPL11	5.65972	7.67182	7.63938	5.24215	10.8624	7.17233	6.05348	7.53885	7.04568	5.38885	4.9717	8.8461	6.93496	10.9338	6.13962	4.03501	3.79805	4.05339	5.6549	10.3413	5.95079	4.23684	8.07631	4.71106	6.19728	6.31983	3.55641	4.0767	7.50232	8.00781	2.88298	9.80869	3.65953	13.7817	14.6372	9.82067	6.29194
CDKN2C	4.77225	4.74159	1.31815	5.53577	4.56407	3.27031	3.00335	7.20083	3.21415	3.36753	6.0893	6.43445	12.1216	61.2107	3.55546	2.51334	2.43143	3.68171	4.99943	3.01368	2.10886	3.5191	2.98574	6.31914	1.61648	3.39942	3.44585	5.3748	6.20495	3.23742	2.38199	1.29292	3.43793	14.7401	4.05654	6.82322	3.42687
RPS24P1	0	0	0	0	0	0	0	0	0	0	0	0	0	0	0	0	0	0	0	0	0	0	0	0	0	0	0	0.0468966	0	0	0	0	0	0	0	0	0
SZT2-AS1	0	0.0371101	0	0.092852	0.0446234	0.147608	0.206612	0	0.191669	0	0	0	0.160386	0.0288792	0.0489188	0	0.0914538	0	0.120831	0.0419509	0.0559235	0.0814848	0.0562407	0.117938	0	0.113903	0.178437	0.0497815	0.0832609	0.0830666	0.0813436	0	0.0608922	0	0.0740596	0.198701	0.0943903
PLAGL2	3.30271	8.04798	5.8837	4.04438	8.05627	4.70827	5.74651	9.31422	5.86162	7.74155	10.5794	16.3045	16.8852	3.69763	4.19261	3.21584	6.66267	14.9164	8.20773	4.68254	6.25243	8.67347	9.07868	1.70995	6.44772	6.68023	10.8148	7.68833	10.7243	23.6732	8.89515	8.16202	10.6764	4.53356	2.5725	14.575	9.3947
AL390239.1	0	0	0	0	0	0	0	0	0	0	0	0	0	0	0	0	0	0	0	0	0	0	0	0	0	0	0	0	0	0	0	0	0	0	0	0	0
PAK1	16.4188	22.1781	14.217	20.9012	23.3455	11.0866	7.4821	18.447	11.4345	12.094	13.8523	11.8323	12.8813	19.2332	13.0773	12.4112	16.5281	17.9035	11.0058	5.24651	12.0455	28.6846	10.9249	9.08714	12.5309	22.3304	15.4845	13.0842	17.8437	17.5079	2.55907	12.9201	16.8029	16.5814	14.9246	9.74605	17.4505
AC087627.1	0.0254524	0.130614	0.0427617	0.0980416	0.0471174	0.0519527	0	0.0438265	0.0539684	0.133005	0.0235767	0.102994	0	0.121973	0.0516529	0.0106304	0.0257507	0.064073	0.0510337	0.118122	0.118098	0	0.0791787	0.0138366	0	0	0	0.192734	0.0293048	0.0974548	0.08589	0.0419433	0.0428637	0.241729	0.130331	0.139871	0.22148
AC097359.1	0.027294	0	0	0	0.0336844	0.111423	0.155963	0	0	0.0570514	0	0.165669	0	0	0.0369268	0.0455984	0	0	0	0	0.126643	0	0.0424538	0.0890267	0	0.0573207	0	0.0751561	0.0628503	0	0	0	0	0	0	0	0
RNA5SP150	0	0	0	0	0	0	0	0	0	0	0	0	0	0.0848175	0	0	0	0	0	3.20343	0	0	0	0	0	0	0	0	0	0	0	0	0	0.25214	0.435022	0.389054	0
THAP12P5	0	0.0399076	0	0	0	0	0.0317411	0.0382591	0.0824471	0.0232218	0	0	0	0	0.00751521	0	0.460831	0	0.00742513	0.0515581	0	0	0.0345602	0	0	0.0349972	0	0.0458865	0	0.144627	0	0.0183075	0	0.0131888	0.659895	9.32054	0.0193344
AL078599.1	0.172521	0.132798	0	0	0.0532282	0.117381	0.0821514	0.297063	0	0.270459	0.958841	0.0872638	0.0956566	0.241136	0.29176	0.288219	0.218178	0.108574	0.403567	0.500404	0.133415	0.242994	0.268343	0	0.288274	0.0905785	0.141897	0.653191	0.0496582	0.198169	0	0.142149	0	0	0.883407	2.05415	0.150122
EDDM3CP	0	0	0	0	0	0	0	0	0	0	0	0	0	0	0	0	0	0	0	1.44893	0	0	0	0	0	0	0	0	0	0	0	0	0	0.635392	0.548128	5.01102	0
NLGN2	3.30615	3.82089	2.59747	1.74246	3.22315	6.04506	5.01357	3.10519	8.34759	3.92652	8.5421	3.63484	10.7969	4.20281	4.06326	1.90389	9.08789	2.21253	6.04466	1.36844	6.03262	6.66561	8.81161	2.43107	1.38491	10.5775	10.9221	5.76506	5.33494	2.35742	2.38706	1.48588	8.82461	2.58418	1.58568	7.51603	8.7417
FKBP9P1	0.665112	1.30525	0.337685	0.215845	0.460029	0.711127	0.62647	0.402728	0.426183	0.649294	0.0947842	0.451031	2.89352	0.335664	0.50431	0.436527	0.0554594	0.285188	0.385911	0.203519	0.41261	0.753563	0.488845	0.186747	0.232045	0.330017	1.21433	0.915717	0.24404	2.09888	0.271306	0.289066	0.389777	0.347075	0.359289	0.361489	0.368881
MTCO3P10	0	0	0	0	0	0	0	0	0	0	0	0	0.508269	0	0	0	0.0165612	0	0	0.113952	0	0	0	0	0	0	0	0	0	0	0	0	0	0	0.0670565	0	0
FOXI2	0.0117847	0.0161268	0.00659968	0.0504379	0.0193918	0.144327	0.0374112	0	0.0499757	0.024633	0.02911	0	0.0174246	0.00313748	0.0478315	0.00328132	0.00397428	0.0098888	0.0840145	0.0455761	0.0729075	0.00442632	0.00611008	0.0384389	0.0393835	0.0164995	0	0.0540834	0.0407052	0	0	0	0.0220514	0.0373076	0	0	0.0341824
SPATA32	0.188323	0.60651	0.0545508	0.133409	0.224401	0.150225	0.482397	0.17891	0.385544	0.3122	0.144368	0.170806	0.115221	0.207467	0.386574	0.276648	0.15768	0.114433	0.173609	0.406855	0.241052	0.19025	0.424233	0.0635447	0.282127	0.0818279	2.68127	0.393391	0.314025	0.218807	0.832727	0.171222	0.218724	0.169605	0.372429	1.09439	0.226032
AC008750.2	0	0	0	0	0.035607	0.0392611	0.164865	0.29808	0.0611765	0.301539	0	0	0	0.276528	0.078069	0.048201	0	0	0.1157	0.066949	0.0446239	0.0650204	0.628278	0.0627387	0.192841	0.363555	0.474609	0.198615	0	0	0.129815	0	0	0	0.0590955	0.528509	0
AL160412.1	0.0247544	0	0	0	0.0152751	0	0	0	0	0	0	0	0	0.00988568	0	0.0103389	0	0	0.0165447	0	0	0	0	0	0	0	0	0	0	0	0	0	0	0	0	0.0906904	0.0646217
AL160413.1	0	0	0	0	0	0	0	0	0	0	0	0	0	0	0	0	0	0	0	0	0	0	0	0	0	0	0	0	0	0	0	0	0	0	0	0.149347	0
GFAP	0.105898	0.421961	0.0348853	0.0426576	0.420263	0.0282556	0.0316403	0.071508	0.154097	0.156249	0.657805	0.138638	0.0506575	0.0878975	0.0280925	0.0156103	0.705856	0.041817	0.158208	0.0578186	0.189479	0.0304162	0.035527	0.0158032	0.0346962	0.0130822	3.33713	0.0514583	0.172131	0.203531	0.35502	0.013687	0.0512872	0.0493011	0.335988	0.174966	0.0108411
AC106738.1	0.176005	0.108384	0.354839	0.0903949	0.0434425	0.0958014	1.07277	0.121225	0.59711	0.441473	0.260855	0.0712209	0.234212	2.98019	0.380994	0.529271	0.925951	0.265841	1.27044	0.490089	0.381106	0.237985	0.985543	0.0765447	0	0.0739262	0.289525	5.08874	0.121586	0.269562	0.554337	2.32032	0.474247	0.0835783	1.58619	0.902735	1.04145
ATE1	3.56137	3.01348	4.53204	6.09322	8.52593	5.32726	4.89823	8.06485	4.27694	5.31529	5.47637	6.48594	3.28783	2.86388	4.44166	5.62126	4.66259	12.3578	4.55084	8.44338	3.41017	3.34578	4.44668	4.41499	5.7737	3.67006	2.41314	5.13746	4.05717	8.11401	2.79326	5.68678	2.36382	6.75629	9.82861	10.4412	6.34027
AC103855.1	0	0	0	0	0	0	0	0	0	0	0	0	0	0.0178959	0	0	0	0	0	0	0	0	0	0	0	0	0	0	0	0	0	0	0	0	0	0	0
AL355816.2	0	0	0	0	0	0	0	0	0	0	0	0	0	0	0	0	0	0	0	0	0	0	0	0	0	0	0	0	0	0	0	0	0	0	0	0	0
AC078906.1	0	0	0.0266055	0.0406664	0	0.150845	0.0301633	0	0	0.0331013	0	0.0961214	0.140488	0.0252964	0	0	0.0480648	0	0	0.0734929	0.122464	0	0.221686	0.206613	0	0	0.02605	0.0218028	0.0364658	0	0.0356261	0.0521926	0.0177793	0.187999	0.454102	2.03059	0
MIR2117HG	0	0.102529	0.0419589	0.0641339	0.0616438	0.0679698	0	0.0860074	0.211821	0.0522032	0	0	0.0553901	0.0199472	0	0.0208617	0	0.12574	0.600907	0	0.193135	0.0562825	0	0	0	0.0524496	0	0.0687693	0	0	0	0	0	0.177893	0	0	0
RNU4-75P	0	0	0	0	0	0	0	0	0	0	0	0	0	0	0	0	0	0	0	0	0	0	0	0	0	0	0	0	0	0	0	0	0	0	0	0	0
AC011933.3	0.101912	0.139462	0	0	0.125773	0.184907	0.0647052	0	0	0	0.314673	0.137464	0.150685	0.65118	0.04596	0.227011	0.240583	0.769651	0.136227	1.02475	0.105082	0.421059	0.158517	0.332414	0.794692	0.0713428	0.223525	0.093541	0	0.31217	0.305695	0.223923	0.0381395	0.32263	1.7395	7.34287	0.118242
RPL35AP31	0	0	0	0	0	0	0	0	0	0	0	0	0	0	0	0	0	0	0	0.261042	0	0	0	0	0	0	0	0	0	0	0	0	0	0	0.768066	13.7381	0
AC244098.3	0	0	0	0	0	0	0	0	0	0	0	0	0	0	0	0.109959	0	0	0	0	0	0.444983	0	0	0	0	0	0	0	0	0	0	0	0	0	0	0
HGH1	18.9647	14.2605	15.9875	9.15661	10.6356	7.67542	11.5048	3.83543	17.1113	7.06835	8.42788	8.50459	20.7068	7.73316	12.3216	5.95323	11.8675	10.1745	14.9352	13.3697	20.9275	16.7342	17.5746	18.3148	4.45734	29.3406	30.709	21.096	9.76194	9.9455	17.9327	10.6566	23.8129	6.22697	2.63069	7.27202	21.5943
RNU6-1229P	0	0	0	0	0	0	0	0	0	0	0	0	0	0	0	0	0	0	0	0	0	0	0	0	0	0	0	0	0	0	0	0	0	0	0	0.432686	0
JTBP1	0	0	0.0859562	0	0.126282	0.139242	0	0.352387	0	0.106943	0	0.103515	0.113471	0.0408635	0	0	0.0517621	0	0.0683893	0.949755	0.0791307	0.0576496	0.0795794	0	0.170981	0	0	0	0.0589062	0	0	0	0.0574409	0.607381	1.25751	4.49854	0.17808
RNA5SP319	0	0.217983	0	0	0.131058	0	0	0	0	0	0	0	0	0	0	0	0	0	0	0.492835	0	0.119659	0	0	0	0	0	0	0	0	0	0	0	0	0.870044	3.89054	0
AC010326.3	1.11668	4.31696	8.03596	6.06977	2.84814	5.26781	5.6365	5.38389	4.26199	4.7072	3.7238	7.45585	7.26483	1.62028	2.41726	1.18153	1.90178	2.34258	4.55267	4.27547	2.64826	2.89403	10.5373	2.91389	6.53075	3.86953	11.2665	5.07353	3.21425	2.99297	4.73129	2.88297	14.5222	2.65137	4.42198	9.40949	2.72078
AP001962.1	0	0	0	0	0.111598	0	0.0430597	0	0.0958688	0.0945073	0	0	0	0	0.0305852	0	0	0	0	0.524574	0.0349647	0	0	0	0.302198	0.0474768	0.0371876	0	0	0.0346235	0	0.149015	0	0.751457	2.08367	3.3957	0
KRT81	4.42857	3.98714	0.121069	0.0504693	0.282973	0.0802318	0.349388	0.225608	0.291706	0.178016	0.10923	0.0795281	0.0435885	0.381965	0.487476	11.0978	0.709187	1.46775	0.297736	0.41044	0.597808	0.41338	4.62617	395.035	0.153253	0.123824	0.0323295	1.11842	0.11314	0.0501672	3.15393	6.52058	1.03706	11.6814	0.120764	0.096003	0.513054
MIR1289-1	0	0	0	0	0.108305	0.238838	0.167155	0.30222	0	0	0	0.177558	0.194635	0.0700922	0	0	0	0	0	0	0.135731	0.395541	0.136501	0	0	0	0.14436	0	0.101041	0	0.197428	0	0	0	0.179749	0.96453	0
CMTM6	35.4372	24.3823	25.9749	37.1802	49.2615	27.7059	18.5832	37.9676	32.3147	30.4013	21.401	58.993	13.5469	15.3561	33.7022	50.3522	22.4155	30.0173	27.9239	37.2709	27.5264	26.488	23.7628	21.1187	29.4563	77.8143	42.9559	19.7839	40.4382	56.8399	18.9724	34.9487	22.4087	44.0721	48.3012	45.7519	26.5032
ZBTB37	0.212956	1.30406	1.13661	0.720261	0.490376	1.77583	1.42587	2.0548	0.967792	1.20511	0.65674	0.915593	2.10522	0.982674	0.664068	0.295031	1.10354	1.20456	0.869603	6.28236	1.27129	0.996411	1.53298	0.274598	1.69675	0.71721	2.69247	0.745502	0.734818	1.15745	1.3467	1.01642	0.924283	2.60367	3.1876	16.3435	1.04631
RNA5SP527	0	0	0	0	0	0.135404	0	0.342675	0.421973	0.623972	0	0	0	0	0.134623	0	0.201342	0.50098	0	0	0.3078	0.112122	0.154773	0	0	0	0	0	0.343697	0	0	0.32795	0.335147	0	0.20381	1.45819	0
AC090971.5	0	0	0	0.110757	0	0	0	0	0	0	0	0	0	0	0.116704	0	0	0	0	0.500404	0	0	0	0	0	0	0.141897	0	0	0	0	0	0	0.20481	0.883407	2.52819	0
AC244097.1	0	0	0	0	0	0	0	0	0	0	0	0	0	0	0	0	0	0	0	0	0	0	0	0	0	0	0	0	0	0	0	0	0	0	0	0	0
SALL4P5	0	0	0	0	0.0177226	0	0	0	0	0	0	0.0145274	0	0	0	0	0	0	0	0	0	0	0	0	0	0	0	0	0	0	0	0	0	0.0170481	0	0	0
SLC2A13	0.954055	1.92474	0.810965	1.55996	0.88035	1.2914	0.957821	2.54773	1.96148	2.09959	1.44528	0.560988	1.17119	2.95641	2.71112	0.294773	2.14979	1.15802	1.39154	4.66453	2.86152	0.778221	0.472437	0.454932	4.5867	1.29164	1.87624	1.41244	2.57709	2.60003	1.1483	1.24197	1.39233	3.31556	26.9603	5.79006	1.24583
ACAD10	1.58477	2.13334	3.4684	1.7296	3.10311	3.90677	3.98073	1.91504	4.20336	2.86301	2.9281	2.34183	2.40387	3.59272	3.46881	4.82237	2.95617	4.18179	3.8528	3.79556	5.21295	10.0399	4.17948	1.57997	3.70259	2.34163	6.16816	4.39885	3.06441	3.47822	2.47657	3.61887	3.58867	3.22858	2.733	7.24191	4.54585
AP000892.3	0	0.400308	0	0.20032	0.0481354	1.2738	0.59433	0.26864	0.165403	0.407636	0	0	0.0865043	0.155761	0.316613	0	0.197303	0.098186	0.208545	0.18101	0.301625	0.175796	0.364002	0	0.782078	0.0819121	0.769921	0.322197	0.179628	0.477889	0.0877457	0	0.131369	0.0926069	0	1.42893	0
ADAM2	0	0.187518	0	0	0	0	0.00828584	0	0	0	0.153123	0	0	0.0069489	0	0	1.1751	0	0	0	0	1.7254	0.0202989	0.0047297	0	0.0365432	0.0572471	0	0	0.013325	0.0195729	0	0.263734	0.0413145	0	0	0
LYPD3	11.2977	3.55786	9.62525	6.63464	6.74851	0.375466	4.93065	1.26119	4.6804	3.59677	0.325291	1.04547	0.367171	1.36634	1.1742	40.7616	6.94839	41.7386	2.53483	1.37364	3.77094	12.2666	6.2113	8.54714	0.519729	14.887	0.561165	0.925533	2.5068	1.6212	5.21416	11.7393	2.38812	1.56038	0.678179	0.0551379	1.33582
CCDC39-AS1	0	0.0916606	0	0	0	0.243058	0.0850542	0	0	0	0.165454	0	0	0.0356653	0.181241	0	0	0	0.119379	0.414469	0.0690646	0.0503161	0.0694562	0.0485505	0	0	0	0	0.154239	0	0	0	0	0	0.0914622	0.981571	0
KRT18P4	0.0294343	0.453144	0.247258	0.0251955	0.060543	0.120161	0.317699	0.405463	0.166431	0.102542	0.0727071	0.158809	0.217604	0.188074	0.0796449	0.073761	0.208455	0.024699	0.170495	0.751306	0.0758745	0.309554	0.32048	0.234686	0.163945	0.0824208	0.0484189	0.189116	0.214633	0.195348	0.33109	0.0970101	0.187263	0.139773	0.482307	0.539178	0.068301
AC132825.3	0	0	0	0	0	0	0	0	0	0	0	0.00542851	0.00595061	0.00214295	0	0	0	0	0	0	0	0	0	0	0	0	0	0	0	0	0	0	0	0	0.0164865	0	0
RSBN1L	2.10444	5.55085	5.51551	4.49893	8.81515	5.52689	5.22426	7.60961	4.47332	9.0432	5.75383	5.37551	4.7568	5.43043	6.04307	6.30783	9.19948	3.02406	8.93367	12.9283	3.89495	8.0386	5.4964	5.16529	8.22842	4.32381	8.7294	8.86108	6.39458	3.46211	4.91975	4.34645	6.86752	6.60801	24.6194	14.5458	5.67067
PPP2CB	16.1546	7.98131	11.9555	27.3497	18.3621	14.9726	21.4533	54.6117	16.7738	33.5274	14.9356	26.9837	11.9967	38.3102	13.8905	13.3189	12.0067	17.477	17.4158	15.1618	41.5316	24.3389	14.2502	17.9536	23.2202	14.9211	40.517	12.6599	17.369	12.4244	18.6089	28.9408	19.5602	15.6202	18.4328	19.6836	15.209
AC067852.2	2.85196	2.01867	1.67977	2.39916	1.92841	1.68023	2.00846	0.903133	1.85355	1.48462	4.22079	3.05095	3.11416	2.70114	1.94403	3.08511	2.62006	3.39716	2.3224	1.58472	2.60266	3.81689	2.16702	2.16225	0.602535	4.0274	3.2085	2.97123	2.43441	2.80318	3.94548	1.38652	2.03035	2.15338	0.313336	0.540437	3.14728
FAR2P2	0.0188473	0.145078	0	0.00604992	0.0814102	0.359059	0.0134622	0.0162266	0.099908	0	0.0305522	0.0142999	0.0731513	0.276606	0.041436	0.00196794	0	0.201644	0.170055	0.103868	0.0182189	0.0132732	0.172229	0.0179304	0.0157465	0.0247385	0.201523	0.132987	0.027125	0.0180411	0.0106001	0.108705	0.00793506	0.0167811	0	0.00863114	0.135303
LINC02212	0	0	0	0.0152356	0	0	0	0	0	0	0	0	0	0.260625	0.00802681	0	0	0.0149353	0.00793059	0.0963689	0	0	0	0	0	0	0	0	0.00683091	0.0272599	0.0133472	0	0.00666098	0.0281734	0.012152	0.0217359	0
AC108134.1	0.0908255	0.483037	0.87394	1.50544	0.463647	0.0730325	1.31321	0.255915	1.86455	0.15533	0.198858	0.442705	0.183126	0.148382	0.670256	0.227604	0.793596	0.218248	1.13681	1.36033	1.20043	2.01892	1.22008	0.525173	0.289734	0.39883	1.5416	1.94392	0.732008	0.259241	1.80181	0.598688	1.29318	0.568529	0.202944	1.54274	1.82496
AC005332.2	0.0259756	0.168845	0.0436407	0.166761	0.192344	0.223865	0.305106	1.10328	0.257029	0.217182	0.0160409	0.254019	0.134424	0.0899025	0.369002	0.0180816	1.68192	0	0.260414	0.532427	0.261139	0.073173	0.289556	0.0235351	0.607658	0.300036	0.0854589	0.590087	0.20935	0.0331526	0.214269	0.242564	0.126374	0.205582	1.14389	2.10948	0.0678097
FTH1P4	0.11426	0.211085	0.729462	0.469465	0.705058	1.18167	0.130581	0.393488	0.920635	0.764262	0.0423358	0.184942	0.101365	0.4928	0.432838	0.801723	0.485516	0.69032	0.42765	1.8029	0.565505	0.437741	0.248812	0.198767	0	0.863854	0.112773	0.28316	0.526215	0.594985	0.359868	0.828474	0.461812	0.813869	1.35738	5.19067	0.238621
MIR3909	0.106194	0	0.356827	0	0.655289	0	0	0	0.450341	0.221973	0.393474	0.429719	0.235524	0.0848175	0.143673	0	0.214878	0	0.141951	1.97134	0.164246	0	0.330355	0	0	0.223021	0.698752	0.584828	0	0	0.955617	0.349997	0.357678	0.504279	0.870044	3.89054	0
AC104662.1	0	0.0253816	0	0	0.0305203	0	0.141313	0	0.157311	0.0516924	0	0	0.109696	0.0790081	0.0334581	0	0	0	0.0330571	0.0573849	0.0764982	0	0	0.053776	0	0.103873	0.0406808	0	0	0.0378758	0	0	0	0	0	0.362406	0.086078
FO393411.1	0.722122	0.33969	1.06156	4.71323	1.44819	2.66134	0.687724	0.725329	1.85015	1.19496	0.501679	0.182631	0.467123	3.10008	1.13981	5.15234	2.64837	1.51487	0.925047	1.536	1.34955	1.0171	0.608404	1.63569	1.30719	1.45335	0.742424	0.662805	1.42034	2.02762	1.55686	5.94995	0.405368	0.714396	0.554653	0.881856	0.785462
MRPL33	22.3346	14.4195	13.8644	12.9891	26.662	14.8499	21.5523	30.3422	18.3162	22.9821	41.1036	19.5708	15.1155	32.5425	22.474	41.4284	32.366	23.0479	20.0094	20.3303	22.1488	25.9253	25.4418	11.9542	22.0354	20.797	28.1899	19.5579	27.3129	37.0993	21.6501	22.9763	22.4849	17.4686	45.1747	15.2821	18.5204
ARL5AP5	0.0289843	0	0	0	0	0	0	0	0	0	0	0	0	0	0	0	0	0	0	0.0672562	0	0	0	0	0	0.0608704	0	0.0399051	0	0.0443911	0	0	0	0	0.118733	0	0
MIR5588	0	0.205873	0	0	0	0	0	0	0	0	0	0.811692	0	0	0	0	0	0	0	0.465455	0	0	0	0	0	0	0	0	0	0	0	0	0	0	0	4.40928	0
PPP6R1	16.1732	20.1652	15.3453	29.6172	26.8871	10.752	13.8908	5.83084	10.2492	10.7778	20.0687	18.1188	16.0211	11.0408	19.8553	8.15073	12.7619	11.25	19.2606	13.8355	11.8822	12.6821	29.7036	8.27142	4.66395	18.6055	15.868	16.8198	17.264	11.8309	10.6152	10.8189	34.4406	18.4823	4.24254	5.99904	11.5126
AL135923.1	0	0.132347	0	0	0	0	0	0	0	0	0	0	0	0	0	0	0	0	0.0861845	0	0	0	0	0	0	0	0	0	0	0	0	0	0	0	0	0	0
AC025034.2	0	0	0	0	0	0	0	0	0	0	0	0	0	0	0	0	0	0	0	0	0	0	0	0	0	0	0	0	0	0	0	0	0	0	0	0	0
AC090506.2	0	0	0	0	0	0	0	0	0	0	0	0	0	0	0	0	0	0	0	0	0	0	0	0	0	0	0	0	0	0	0	0	0	0	0	0	0
AC011479.3	0.0334316	0.123524	0.078634	0.0515107	0.0495107	0.118282	0.127356	0.0921053	0.0992419	0.209641	0.111484	0.0946974	0.0741466	0.0106807	0.117599	0.055852	0.148823	0.0336638	0.107252	0.325819	0.0413657	0.0828752	0.114401	0.0290789	0.156416	0.0702103	0.142985	0.073645	0.13857	0.184329	0.0601684	0.0661106	0.0975887	0.222256	0.205427	1.88619	0.0349094
AC002059.2	0.689298	1.06118	0.386022	0.295016	2.12671	2.0323	3.28232	1.1869	2.67953	0.720404	0.212834	0.929756	1.01918	1.55987	0.93257	0.287891	2.44082	0.289202	3.0713	3.73211	3.02063	1.0356	3.03776	0.374721	1.15179	2.17141	2.64573	3.16339	0.793628	2.4633	5.68592	0.757267	1.54777	3.27323	0.94123	2.52531	2.19929
SLC16A7	1.27065	0.98046	5.74089	1.94259	0.517009	3.10453	0.641171	2.54781	3.49035	3.17789	0.414609	0.420993	0.385595	2.98551	5.24612	4.12276	0.828959	0.619251	1.95561	2.30255	2.68184	0.0625223	0.529341	1.39861	0.982791	1.35174	1.08313	2.29308	2.19126	0.526885	1.11513	1.86532	0.830612	2.59535	4.47781	5.55976	1.73497
KLF3P2	0	0	0	0	0	0	0	0	0	0	0	0	0	0	0	0	0	0	0	0.547084	0	0	0	0	0	0	0	0	0	0	0	0	0	0	0	0	0
IFNA6	0	0	0	0	0	0	0	0	0	0	0	0	0	0	0	0	0	0	0	0	0	0	0	0	0	0	0	0	0	0	0	0	0	0	0	0	0
HTR1DP1	0	0.0146058	0.023909	0	0	0.0193653	0.0271063	0	0.0301749	0	0	0.0287931	0	0.0113663	0.0577605	0.0118874	0	0	0.0190227	0.660443	0.0220104	0.0641417	0.0221353	0	0	0	0.0234098	0	0	0.0435913	0.0320153	0.0469028	0.0159774	0.33789	0.728711	2.50256	0.0247668
AC055764.1	0	0	0	0	0	0.0363559	0.0508887	0	0	0	0	0.108111	0.0592545	0.0426777	0.0722922	0.0669515	0.0270301	0	0.0714256	1.2399	0	0	0.0831125	0	0.0892858	0.112218	0	0.0367836	0.0307608	0	0	0	0.0599911	0.380608	3.44753	3.13217	0
AC145098.2	0.0876999	0.248598	0.259601	0.128692	0.0876173	0.085243	0.286362	0.0287639	0.177101	0.0349171	0.0618948	0.0506972	0.59278	0.140092	0.0734509	0.0279075	0.0929529	0.0420519	0.16747	0.145359	0.329415	0.0329399	0.155898	0.136217	0	0.149098	0.0412185	0.040248	0.13944	0.0767529	0.103346	0.123875	0.150037	0.297468	0.145415	0.305998	0.0581439
ZNF324	0.805439	1.49759	1.54811	1.10579	1.31893	1.36927	1.20267	1.35231	1.72202	1.15658	2.19485	2.11715	2.27624	0.629048	1.98017	0.354104	1.51238	0.713304	1.98626	3.08561	1.05249	0.819574	3.67858	0.829627	1.14081	1.18078	1.06068	1.93216	1.99341	1.06614	1.31507	1.43391	3.72733	2.43682	1.12876	2.55028	1.46775
RNU6-657P	0	0	0	0	0	0	0	0	0	0	0	0	0	0	0	0	0	0	0	0.274053	0	0	0	0	0	0	0	0	0	0	0	0	0	0.560834	0	0	0
AL450471.1	0	0.102126	0	0	0	0	0	0	0	0	0.184344	0.201325	0	0	0	0	0	0	0	0.230895	0	0	0	0	0	0	0	0	0.114566	0	0	0	0	0	0	0	0
NIP7P2	0	0.0238419	0	0	0	0	0.044247	0	0	0	0	0.0940011	0	0.0185538	0	0.0194044	0	0.0584784	0.0310518	0	0.0718576	0	0.0361326	0	0	0	0.038213	0	0	0	0	0	0	0.110311	0.0951611	0.0851056	0.0404282
RN7SL795P	0	0.0459928	0	0	0	0	0	0	0	0	0	0	0	0	0	0	0	0	0	1.45579	0	0	0	0	0	0	0	0	0.0515952	0.137266	0	0	0	0.319198	0.27536	0.164175	0
TCAM1P	0.0427653	0.212143	0.0538863	0.0183033	0.0571761	0.0242475	0.0271521	0.0368187	0.415607	1.27381	0.00660228	0.0144209	3.5963	6.41575	0.0675013	0.0148844	2.42292	0.0717705	0.152439	0.554057	0.0330715	0.634471	3.51992	0.21311	0	0.127234	0.0117247	0.0539721	0.529309	0.0327488	0.0160347	0.0117455	0.136037	1.36231	1.43069	0.195844	0.334918
RNU6-366P	0	0	0	0	0	0	0	0	0	0	0	0	0	0	0	0	0	0	0	0	0	0	0	0	0	0	0	0	0	0	0	0	0	0	0	0	0
POU5F1P3	0.105505	0.336883	0.11817	0.210726	0.318283	0.909269	0.781505	0.161483	0.273422	0.465567	0.0651531	0.40321	0.155997	0.0468149	0.26962	0.0391689	0.0711609	0.118042	0.172369	0.0272019	0.471407	0.092464	1.05756	0.0127456	0.274235	0.467765	0.134986	0.564891	0.256444	0.215449	0.501078	0.154544	0.0789679	0.334003	0.336153	0.51537	0.0408032
MIR4436A	0	0	0	0	0	0	0	0	0	0.310762	0	0	0	0.118744	0	0	0	0	0	0	0	0	0.462497	0	0	0	0	0	0	0.2277	0	0	0	0	0	0	0
AC018462.1	0.0275319	0.0706426	0.0346915	0	0.0849449	0.103028	0.104882	0.0711107	0.072972	0.0719357	0.0255029	0.0557043	0.0610619	0.038482	0.0465608	0.0229979	0.174091	0.0866347	0.0828047	0.702746	0.0638735	0.0930684	0.182001	0.0299342	0	0.0289101	0.124546	0.0379055	0.103022	0.0632501	0.0464536	0.13611	0.123642	0.457587	1.19832	6.02673	0.0598936
ACTG2	10.8863	1.6506	3.17549	1.83079	1.7065	1.70113	30.4811	0.525297	1.71558	5.73903	1.5788	1.27472	2.64756	0.725678	2.20724	0.637073	1.45599	5.79315	4.25961	5.59389	11.5138	0.336277	2.39835	3.54401	0.808961	1.34404	1.12367	1.10025	5.22664	0.655138	1.25326	1.11474	10.1709	8.90455	2.93409	0.340154	1.50621
AC092648.1	0	0	0	0	0	0.0406533	0	0	0	0	0	0	0	0.0238612	0	0	0	0	0	0	0	0	0	0	0	0	0	0	0	0	0	0	0	0.0709329	0	0.2189	0
TAS2R5	0.0439171	0.619764	0.295134	0.366527	0.460695	0.941243	0.81559	0.491535	0.744961	0.665534	0.264424	0.244354	0.0730514	0.245536	0.386208	0.339333	0.211051	0.331666	0.366902	0.738824	0.662264	0.828883	0.700174	1.01467	0.587068	0.230578	0.198668	0.513947	0.417154	0.269046	0.617498	0.108557	0.271185	0.0782049	2.33876	1.24693	0.592338
LINC02076	0	0.0762532	0.022695	0	0.00833558	0.165438	0.012865	0	0	0.028236	0.0250259	0	0.224699	0.534065	0.0456898	0.0169257	0	0	0.0180568	0.0156727	0.0208929	0	0.0840454	0.0440613	0	0.0141847	0.0111106	0.00929911	0.031106	0.020689	0	0	0.0379153	0.0160367	0	0	0.0117546
TBC1D8B	0.804532	1.4631	0.502685	2.71143	1.12255	2.22215	0.764942	2.4226	1.84124	3.002	1.24659	2.45109	0.427652	1.52307	1.09027	0.800893	1.35077	1.3223	2.92942	4.38174	2.57711	2.42744	1.14176	0.342663	2.17316	1.2344	1.33	1.36948	1.39941	1.36457	1.31333	1.72244	3.2801	4.20248	4.04205	4.19956	1.90237
AC130456.3	0.119783	2.76611	0.804974	2.51206	0.443485	0.353164	0.798542	1.03127	0.973606	1.21016	0.665735	0.525099	0.265663	0.701587	0.351126	1.23404	0.161583	1.20615	1.38767	2.45522	0.833685	2.74441	1.73893	0.803115	1.06748	1.13202	5.02456	0.96201	0.482696	0.51979	9.92565	0.394784	0.96379	3.46025	0.654251	1.02396	0.34744
PIGPP3	0	0	0	0	0	0	0	0	0	0	0	0.0616103	0	0	0	0	0	0	0	0	0	0	0	0	0	0	0	0	0	0	0	0	0	0	0	0.11156	0
AC108516.1	0	0	0	0	0	0	0	0	0	0	0	0	0	0	0	0	0	0	0	0	0	0	0	0	0	0	0	0	0	0	0	0	0	0	0.302146	0	0
H2AZP2	0.0330815	0	0	0	0	0.0900333	0.0630114	0	0	0	0.0612872	0	0.0733701	0.0792666	0.0447568	0.0276336	0.0334692	0.0832782	0.0884406	0	0.0511657	0	0	0	0.331667	0.0694751	0.0544185	0.0455462	0.0380886	0	0	0	0.0742822	0	0.609828	0.48479	0
HSPD1P9	0	0	0	0	0.00953293	0.0315337	0	0	0.0163786	0	0	0	0	0.00616949	0.0104506	0.00645233	0.00781494	0	0	0.017924	0.011947	0	0.0120147	0	0	0	0.0127065	0	0	0.0118304	0	0	0	0.275104	0.0949284	0.0282992	0
PPIAP45	0.106194	0.435966	0.0446033	0	0.196587	0.289014	0.202272	0.365712	0.112585	0.16648	0.147553	0	0	0.190839	0.107755	0.620942	0.0537195	0	0.532316	0.431231	0.123185	0	1.15624	0.779357	0.266169	0.334532	0	0.21931	0.305669	0.0406607	0.059726	0.174999	0.059613	0.12607	0.326267	0.0972635	0
KIF25-AS1	0.0695697	6.8294	0.0206262	0	0.0959591	0.0779627	0.0155896	0.0281864	0.0260317	0.87251	2.79758	0.0165598	1.1073	0.0065371	0.0166099	0.0136736	0	2.07068	0.2024	0	0.0316471	0.221339	5.93248	0.00889882	0	0.240643	3.58133	0.0225371	0.00942347	2.54467	0.589214	0.0134876	0.00459452	0.388661	0.00838206	0.0899561	0.0284883
AC093716.1	0	0	0	0	0.0413684	0	0	0	0.0710751	0	0	0	0	0	0	0	0	0	0.0448068	0	0	0.79318	0	0	0	0	0	0	0	0	0	0	0	0	0	0	0
AL356859.1	0	0.0313285	0	0	0	0	0	0	0	0	0	0.0617592	0	0	0	0	0	0	0	0	0	0	0	0	0	0.0641051	0	0	0.0351445	0	0	0	0	0	0	0	0.053123
AC022447.3	0	0	0	0	0	0	0	0	0	0	0	0	0.056621	0	0	0	0	0	0	0.236959	0	0	0	0	0	0	0	0	0	0	0	0	0	0	0	0.0935302	0
LINC00632	0.210059	0.0388065	0.028233	0.021577	0.0051848	0.148639	0.0560148	0.173616	0.142528	0.149286	0.155663	0.0340004	0.167717	0.191262	0.0795743	0.0350931	0.0255025	0.0740312	0.292019	0.126731	0.656274	0	0.00653461	0.0867872	0.0701998	0.0529378	0.0276434	0.0751936	0.0628816	0.0450404	0.0378053	0.0138463	0.0801842	0.109724	0.0774449	0.0769572	0.116984
RPS3AP6	3.0202	0.375232	1.12165	6.57199	0.961255	4.56406	0.847761	1.20432	1.34819	2.32583	1.0896	1.12565	1.62171	2.8312	1.20432	8.86971	3.15209	2.32089	1.84858	3.4672	1.40136	0.967209	1.21151	1.17523	2.92172	0.934725	1.04593	0.809748	2.63544	2.04501	0.607928	5.08178	0.44616	0.868058	3.90699	1.6306	0.857586
AC004706.2	0	0	0	0	0	0	0	0	0	0	0	0	0	0	0	0	0	0	0	0	0	0	0	0	0	0	0	0	0	0	0	0	0	0	0	0	0
RNA5SP159	0	0.125922	0	0	0	0.166955	0	0	0	0	0	0.496472	0	0.391972	0	0.204971	0.124129	0	0	0.854088	0	0	0	0	0.820043	0	0.201824	0.168919	0	0.187908	0	0	0.137747	0.873921	2.51299	18.8786	0
FAM184A	0.197886	0.609294	1.36527	0.208264	0.482429	0.554009	2.54884	7.0103	5.02133	5.64845	0.273452	1.03704	3.65856	1.57274	2.08475	0.0528411	2.67487	1.27804	2.7991	4.23426	0.865501	1.54622	0.918345	0.0317438	1.94601	0.67788	0.58967	3.45025	1.84698	0.561433	2.16752	1.41131	0.90871	1.91019	2.40532	6.41782	2.66478
PTPN6	13.5201	20.1709	13.1566	15.4452	25.3414	14.0379	24.2626	8.14095	15.7541	10.7842	11.1333	12.1333	1.90244	9.19861	17.3156	17.2534	9.32412	18.4561	22.4262	10.0517	16.927	19.6237	19.1656	16.5706	9.27439	12.9439	22.892	17.6487	19.1248	15.9001	13.2755	16.4304	8.91381	15.3408	7.51866	3.41985	16.5046
AL732618.1	0	0	0	0	0	0	0	0	0	0	0	0	0	0	0	0	0	0	0	0	0	0	0	0	0	0	0	0	0	0	0	0	0	0	0	0	0
IDSP1	0	2.38013	0.508193	0.345232	0.124435	0.228675	0.128034	0.231488	2.13792	0.0702521	0.311326	0.340004	0.447246	0.510033	0.181884	0.056149	0.884086	0.0846071	1.0333	0.54592	0.155946	2.65096	1.3592	0.036542	0.449279	0.211751	0.442295	0.231365	0.309571	0.669172	0	0	0.490539	0.159599	0.48188	0.985052	0.116984
AC100827.4	0.0103541	0.0159402	0.0782797	0.0132945	0.0191674	0.0422688	0.0493043	0	0.0329316	0.0324639	0.0479551	0.0314235	0.0114819	0.0206745	0	0.00864893	0	0	0.0553615	0.0840909	0.0560496	0.0116669	0.12884	0.0168863	0	0	0.0936774	0.0142553	0.0178818	0.0475736	0.0232934	0.0341251	0.0232493	0.0614597	0.0636226	0.929363	0.00900981
AC021193.1	0	0	0	0	0	0	0	0	0	0	0	0	0	0	0	0	0	0	0	0	0	0	0	0	0	0	0	0	0	0	0	0	0	0	0	0	0
LINC01593	0	0.0334278	0	0.0836386	0	0	0	0	0	0	0	0	0	0.104054	0.132194	0	0.0329517	0	0.478902	0	0.100749	0	0	0	0	0.0684008	0	0.0448418	0	0	0.0732721	0	0	0.773315	0.0667109	0	0
AC016987.1	0	0	0	0	0	0	0.0482372	0	0.053698	0.0529355	0	0	0	0	0	0	0	0	0	0.176295	0	0	0	0	0	0	0	0	0	0	0	0	0	0	0	0.0927804	0
LSS	6.18238	6.08897	7.99029	11.4644	12.4263	10.6224	12.9198	5.1228	9.37725	6.37561	6.12948	14.4656	6.62543	19.8087	8.9265	2.78558	9.05813	7.40147	11.8885	9.93391	6.87784	19.9191	10.1702	2.50573	2.09469	10.8351	11.8242	10.9709	8.72227	11.3512	14.3091	9.16085	22.652	14.0116	1.54488	9.38358	19.3737
AC008667.2	0	0	0	0	0	0.036666	0.102645	0	0.0571329	0	0	0	0	0.0860834	0	0	0	0	0.0360174	0	0.0416744	0.212529	0	0	0	0	0	0	0	0	0	0	0	0	0	0	0
AC118282.3	0	0.0233273	0	0	0	0	0	0	0	0	0	0	0	0	0	0	0	0	0	0	0	0.0768316	0	0	0	0.0477329	0	0	0	0	0	0	0	0	0	0.0832688	0
CCDC92	4.70262	7.90375	4.92373	2.09163	2.40491	5.90778	9.21189	3.02198	6.5302	7.09277	5.56038	7.51533	5.27623	3.65288	7.66802	3.04113	5.02827	7.59811	7.57199	3.3307	3.1494	5.29716	5.81819	4.11542	4.97152	3.80842	5.99392	19.6795	6.67775	4.56619	9.10314	3.43915	9.89857	2.99572	1.61479	3.36125	7.15178
RNU7-51P	0	0	0	0	0	0	0	0	0	0	0	0	0	0	0	0	0	0	0	0	0	0	0	0	0	0	0	0	0	0	0	0	0	0	0	0	0
RPL31P47	0	0	0	0	0	0.0713542	0	0	0	0	0	0	0	0	0	0	0	0	0.070092	0	0	0	0	0	0	0	0	0	0	0	0	0	0	0	0	0	0
GALNT8	0.00686204	0.025354	0.0184459	0.0246701	0.0406495	0.082172	0.0601236	0.0330841	0.02619	0.0315555	0.0228828	0.0166605	0.0213067	0.00219229	0.0594165	0.00229279	0.00694246	0.044913	0.0348557	0.0477688	0.0191038	0.00309285	0.0234815	0.0134294	0.0550376	0.0172933	0.00225759	0.0207846	0.036343	0.0105096	0.01235	0.00904641	0.0123266	0.0521366	0.0224881	0.0502796	0.0214961
MIR3135A	0	0	0	0	0.202544	0	0.312602	0	0	0	0	0.664111	0	0	0	0	0	0	0	1.52331	0	0.184928	0	0	0	0.689338	0	0	0.188959	0	0	0	0	0	0	0	0
KRT86	2.12203	0.617618	0.514373	0.216887	1.58955	0.294507	0.402178	0.945291	1.26477	0.573755	0.14669	0.288364	0.0702441	1.3365	1.15695	4.12717	2.47801	1.71419	0.776165	1.29838	1.52672	2.52194	6.6752	23.1923	0.335176	0.831438	0.0694666	1.06834	0.516598	0.0889305	1.35379	2.05291	1.1201	0.751996	0.616281	0.947608	2.18643
KARS1P1	0	0	0	0	0.00890176	0	0.0137388	0	0.0152941	0	0	0	0.0159974	0	0	0.00602513	0	0.0181577	0	0.150635	0	0	0.0224385	0	0.0241051	0	0	0	0	0	0	0	0.0161962	0.256889	0.221608	2.32544	0
HLTF	5.95775	8.65957	4.23284	4.72986	13.7163	9.13485	4.49521	14.3549	5.84924	9.2785	8.63947	11.9777	12.0177	21.2555	5.79553	4.40009	10.4655	3.74417	6.9038	18.8287	9.05559	13.7431	19.4277	4.80117	8.23752	4.69199	5.26253	5.04283	7.80146	19.1328	3.29885	5.23386	22.5701	11.9042	29.6607	27.6678	8.68181
AC069282.1	1.56162	3.10688	4.43998	2.52951	3.49869	4.64236	5.39981	4.79875	10.0355	6.8799	2.71504	4.27758	9.11157	3.45397	3.86798	2.56877	6.83014	4.23357	4.33544	4.62712	5.94533	4.1419	8.74436	1.14934	10.1165	5.49963	7.78557	4.53158	4.03855	2.68608	8.97208	4.98846	4.34268	7.87194	4.28116	40.8403	4.85015
LINC00265	0.215014	1.39068	1.813	1.40642	1.27671	1.76104	1.9009	1.34122	2.61502	1.55182	1.81882	0.902893	4.14787	1.37061	1.55328	0.396486	2.21638	0.765945	2.41859	0.800165	3.16866	2.61933	4.19625	0.480782	1.03038	2.14702	3.08982	3.59143	1.19575	1.31101	3.39512	0.935947	1.79455	1.92646	0.457018	2.31859	2.27343
AC016573.1	0	0	0.03939	0	0.115739	0	0	0	0	0.049007	0	0	0.155997	0.0187259	0	0	0	0.0590209	0	0.108808	0.362621	0	0	0	0	0	0	0.0322795	0	0.0359082	0	0	0	0	0	0	0
WWC2	3.45283	3.90687	2.29653	2.72222	3.36142	11.3504	6.76028	2.89957	3.04358	2.08329	2.49011	1.03905	5.46711	1.39357	3.18577	1.68731	10.0116	2.10996	3.44759	5.7847	2.91238	5.21228	2.42003	1.40072	6.15304	1.72563	3.99237	3.7814	2.37242	3.85304	0.855797	2.99229	2.52125	6.56332	3.14263	9.24927	4.85937
BIN1	7.90984	12.8708	12.5996	4.68815	7.41192	4.09248	9.96997	2.47464	7.3282	2.76766	6.4231	7.43912	13.053	14.0176	8.70524	4.69376	9.23512	9.82052	6.10449	6.38612	7.54844	1.13644	8.10471	8.64165	1.32261	10.874	12.6635	12.0377	6.07486	6.80159	7.45513	4.98305	7.03764	5.1314	1.2813	3.43439	8.39217
U2	0	0	0	0	0	0	0	0	0.184795	0.364342	0	0	0	0.0696088	0	0	0	0	0.116498	0	0	0	0	0	0	0.183031	0	0	0	0	0.392132	0.287239	0	0.206928	0.357018	0.638585	0
SPSB2	9.62731	29.8066	12.9275	6.67035	7.98875	2.01279	8.18706	1.70387	10.5564	2.31614	5.30869	2.97184	2.65186	4.61031	12.5648	16.6089	11.1949	17.1646	23.4368	6.73297	16.8112	7.43333	8.80998	13.4204	3.01413	5.76899	18.4988	15.3622	6.82988	16.6234	19.5482	14.2343	2.41865	8.19865	1.59399	2.13361	13.4451
AC019133.1	0	0	0	0	0	0	0	0	0	0	0	0	0	0	0	0	0	0	0	0	0	0	0	0	0	0	0	0	0	0	0	0	0	0	0	0	0
SATB2-AS1	0.101776	0	0.00474971	0.0145198	0.0244231	0.00384706	0.0107697	0.0292079	0.0539503	0.0709122	0.00523752	0.0343199	0.294695	0.0564501	0.0191243	0.134607	0.048624	0.106753	0.00755802	0.0131202	0.0787058	0.0191134	0	0.0215164	0.00944792	0.023749	0.0186021	0.0155692	0.03255	0.034639	0.0127202	0.0186352	0.00634805	0.00671244	0	0.0621442	0.0196805
AC134026.2	0	0	0	0	0	0	0.0322515	0	0.0119675	0	0.0104563	0	0.0125178	0	0	0	0.0114205	0	0	0.0130968	0	0	0	0	0	0	0	0	0	0	0	0	0.0253468	0.0536036	0	0.0206777	0
MIR769	0	0	0	0	0	0	0	0	0	0.223854	0	0	0	0	0	0	0.216699	0	0	0	0	0	0	0	0	0	0	0	0	0	0	0	0.120236	0	0.438709	0	0
MLF2	44.5224	61.7455	60.7905	57.8742	42.4483	32.5416	33.766	29.627	58.9341	39.4091	48.2599	44.6177	50.5546	54.7055	45.1642	97.8575	33.3444	72.4337	68.0512	11.0051	59.1579	82.1716	44.5161	83.4998	29.4877	33.3411	121.39	53.4659	39.1433	100.136	33.6403	56.1791	53.7271	12.5304	11.9527	8.52235	69.7189
AC091912.1	0	0	0	0	0	0	0	0	0	0	0	0	0	0	0	0	0	0	0	0	0	0	0	0	0	0	0	0	0	0	0	0	0	0	0	0	0
AC087258.1	0	0.360277	0	0	0	0	0	0	0	0	0	0	0	0	0	0	0	0	0	0	0	0	0	0	0	0	0	0	0	0	0	0	0	0	0	1.28604	0
AC021660.2	0	0	0	0	0	0	0	0	0	0	0	0	0	0.104054	0.0440647	0	0.0329517	0	0.0435365	0	0	0	0	0	0	0	0	0	0	0	0	0	0	0	0	0	0
PIK3R3	1.12557	13.4968	2.87953	1.34011	3.10655	2.57597	8.46198	3.85276	2.32154	2.07825	2.89092	1.6942	13.7489	5.72089	2.46881	2.27076	3.91149	5.71419	5.26142	9.56087	1.52195	14.8179	7.57066	3.00384	3.33982	6.77635	3.128	3.01717	6.60732	2.97762	8.36774	5.54767	5.91258	10.2242	5.08594	5.52945	2.5139
RBP5	1.82772	3.78962	5.35044	4.57501	3.53157	4.72303	7.66594	3.52863	2.23131	2.85565	1.14579	3.00694	1.55594	2.1086	9.4415	1.94311	1.21408	2.55613	6.32993	2.63463	2.12728	2.87078	5.14017	1.656	3.11574	4.59449	3.76581	2.44013	6.36622	4.36855	1.66133	4.13758	1.33692	3.22183	1.5882	6.52696	3.8074
HPS5	4.53978	6.10898	3.07263	4.28285	8.8392	10.3691	7.99975	5.51354	4.56932	5.4817	3.57017	5.15102	4.26968	6.79841	4.39587	4.78163	3.36673	3.71382	4.92874	8.62434	4.9919	3.25828	4.72382	4.04099	4.93026	4.58758	2.5593	2.27456	5.27214	5.89992	3.45592	4.53854	3.34352	11.2267	15.5834	8.52109	4.85123
PPIAP86	0	0	0	0	0	0	0	0	0	0.0507977	0.0450225	0.0491698	0	0.0194102	0	0.0203	0	0.0611774	0.0324849	0.112783	0.112761	0	0	0	0	0	0	0	0	0	0.0546723	0.0800955	0	0.0577012	0.895978	0.267101	0.0845882
MIR512-1	0	0	0	0	0	0	0	0	0	0	0	0	0	0	0	0	0	0	0	0	0	0	0	0	0	0	0	0	0	0	0	0	0	0	0	0	0
UBE2L3	24.3161	21.7867	13.3096	25.5775	20.7159	21.8561	23.0983	27.282	26.7814	26.6282	17.5618	19.5193	24.5806	32.7834	18.046	15.3307	38.0093	34.962	24.9685	12.9351	15.1504	50.7879	55.2041	30.3936	19.0804	25.0528	21.1399	25.5585	29.293	29.289	27.3926	18.8064	58.7663	15.2056	24.4069	7.37043	25.54
AL365436.2	0.024025	0.172604	0.443998	0.246781	0.0889499	0.35962	0.0915222	0	0.101883	0.0502182	0.178036	0.291653	0	0.268642	0	0.0602054	0.315985	0.0604796	0.321144	2.06269	0.297267	0.568496	0.560536	0.104485	0.562025	0.302732	0.553289	0.231541	0.193629	0.0367957	0.270243	0.0791819	0.215785	1.48312	1.03338	1.76036	0.167247
DUX4L50	0.671624	1.23351	0.801737	0.590032	1.87587	0.793678	2.59219	0.669534	0.487188	0.221663	0.0982309	0.286079	13.2101	1.32695	1.14778	0.118109	0.178815	0.489419	0.779638	1.47644	0.847418	0.995767	1.97936	0.71101	0.29533	0.482536	0.116296	0.632678	1.40411	0.595524	0.834995	1.63104	0.198432	1.25894	0.579218	7.05793	1.23037
KXD1	17.4959	12.1877	13.0113	14.6317	15.9258	12.73	14.1249	10.0332	10.5435	11.7042	15.8963	12.722	13.4412	20.3265	17.2967	16.4886	10.3911	11.976	13.0142	8.06544	10.6805	7.13358	14.5987	15.8515	8.43206	22.4347	10.5456	16.8697	17.0126	11.3623	17.1255	9.04503	10.4788	8.27462	6.16881	5.43815	14.9436
SNORD57	0	0	0	0	0	0	0	0	0	0	0	0	0	0	0	0	0	0	0	0	0	0	0	0	0	0	0	0	0	0	0	0	0	0	0	0	0
AL356310.1	0.0648058	0.199538	0	0	0	0	0	0	0.045804	0.135461	0.04002	0.087413	0	0.621125	0.0584517	0.144356	0	0.543799	0.346506	0.451134	0.0668215	0.146046	0.134401	0.0469736	0	0.0907334	0.177674	0.297413	0.049743	0.0661693	0	0.142392	0.0970112	0	0	0.158282	0.187974
ZNF560	0	0.0320133	0.00748631	0	0	0.0242544	0	0.0460364	0	0	0.0247655	0.00901562	0.00988272	0.00355899	0.0060286	0	4.61639	0.0224346	0.035738	6.41068	0	0.00502097	0.0207928	0.00484477	0	3.84617	0.02932	0	0.00513041	0.00682458	0.0200491	0	0.00500278	0.0105799	0.0182537	0.0326498	0.00775491
FUT11	3.49001	2.9057	3.07874	5.49895	4.33254	6.11504	4.22579	7.02875	3.31258	10.1893	3.3854	8.30579	6.02789	1.53147	3.99049	2.73898	4.32251	3.08404	4.83714	8.12224	5.44959	3.1263	3.1706	3.36079	4.13721	1.78371	2.75619	5.49953	5.20653	3.11013	2.29869	2.95195	2.89537	8.23752	10.8122	5.75182	4.81515
GLS	22.6805	33.4934	6.53766	4.23025	17.3289	26.3571	13.9102	49.9456	25.8601	57.5094	12.9363	51.7948	4.54907	4.09504	16.5856	6.1293	11.6364	3.25665	13.7929	19.8227	31.7076	3.19797	11.7113	4.50629	9.41167	11.1484	126.284	8.68781	8.75774	39.9617	15.3677	10.5745	5.63358	18.4724	103.39	187.305	7.5891
OR5T3	0	0	0	0	0	0	0	0	0	0	0	0	0	0	0	0	0	0	0	0	0.0191058	0	0	0	0	0	0	0	0	0	0	0	0	0	0	0	0
AC026401.3	4.29835	8.29373	11.7229	5.29825	4.59742	2.5931	7.91429	12.6809	4.83045	8.02627	11.6528	33.2794	20.528	14.0528	3.68305	12.6864	2.47877	6.27589	8.98234	3.19169	8.13279	3.92312	7.46576	16.9644	7.51752	9.65894	14.0943	5.04994	6.76353	7.10982	2.57865	7.64994	5.54969	10.2397	6.60301	5.40662	1.44625
AC017100.1	0.443219	0.310658	0.163457	1.08265	0.200118	1.30922	0.102953	0.186141	0.985628	0.11298	1.30176	0.0874877	1.1748	2.28804	0.482639	0.406348	0.0218738	1.33345	0.0433503	0.22576	0.50159	1.18155	0.538063	1.11658	0.252887	1.18054	0.853565	0.148833	0.809016	0.827824	0	0.356285	0.0364103	0.872675	0	0.475252	0.451523
ITPK1	9.32089	8.49368	10.0224	12.1951	8.27503	10.5516	11.9553	2.36109	8.16145	7.86252	15.1591	5.64289	6.09884	18.7045	8.19693	7.95864	5.73385	14.7031	11.0398	7.77728	8.07399	6.1866	10.7568	11.4893	6.81767	16.437	8.93667	8.09268	7.15373	11.3822	4.7236	10.6289	10.0129	7.67478	1.83549	6.43646	9.98323
RNU6-261P	0	0	0	0	0	0	0	0	0	0	0	0	0	0	0	0	0	0	0	0	0	0	0	0	0	0	0	0	0	0	0	0	0	0	0	0	0
HYPK	0.0672083	0.379382	0.883387	0.401015	0.239073	0.683227	0.651364	0.422059	0.737678	0.20246	0.150145	0.523924	0.184131	0.191035	0.299527	0.206398	0.255985	0.44785	0.377848	0.440337	0.305729	0.389787	0.639523	0.406197	0.422784	0.365318	0.562537	0.451771	0.234418	0.378432	0.546979	0.449527	0.250779	0.248748	0.336048	0.760399	0.316495
AC087379.1	0.0127262	0.222044	0	0	0.0314116	0	0	0	0.0539684	0.026601	1.22599	1.33892	0.0564499	0	0.0344353	0.0212609	0.0128754	0	0	0.147652	0.0196831	0	0.0197947	0	0	0	0.334951	0.0876064	0.131872	6.21761	0.02863	0	0	0.0906484	0.41706	0	0
AKR1B1P8	0	0	0	0	0	0	0	0	0	0	0	0	0	0	0	0	0	0	0	0	0	0	0	0	0	0	0	0	0	0	0	0	0	0	0	0	0
SPSB4	0.0912307	0.0312112	0.0397375	0.0260308	0.108421	0.0735673	0.328232	0	0.0358226	0.169507	0.0312991	0.0410186	1.54375	2.84987	0.150857	0.036692	0.0683703	0.0935655	0.189698	0.164652	0.454663	0.011422	0.0367895	0.00734748	0.203257	0.056769	0.0277913	0.0372163	0.0739163	0.30015	0.129225	0.0334088	0.0986324	0.569606	0.0692081	0.024758	0.0352828
AC093788.1	0.0545292	0.251844	0.824512	0.980204	0.454249	0.630718	1.32426	0.985884	0.838257	0.655383	0.202043	0.606799	0.483752	0.783944	0.4242	0.318844	0.275841	0.514761	0.510227	1.36021	1.41266	0.906287	1.10261	0.741088	2.2779	0.629848	1.12124	0.469219	0.360999	0.208787	0.337352	0.494225	0.489765	0.712084	1.45195	11.0375	0.616846
TVP23BP2	0	0	0	0	0	0	0	0	0	0	0	0	0	0	0	0	0	0	0	0	0	0	0	0	0	0	0.0338014	0	0	0	0	0	0	0	0	0	0
SNORA50A	0	0	0	0	0	0.126444	0	0	0.197024	0	0	0	0	0	0	0	0	0	0	2.803	0	0	0	0	0	0	0.152852	0.127931	0	0	0	0	0	0.441244	2.47419	13.6169	0.485138
AC004494.1	0.0128296	0.373079	0.0359242	0.0878559	0.327223	0.151305	0.480592	0.191457	0.335508	0.116207	0	0.121136	0.0189695	0.0341566	0.300863	0.0178613	0.0605731	0.0215311	0.188643	0.516017	0.178586	0.0674628	0.565404	0.0557961	0.543088	0.314343	0.0633133	0.147197	0.157562	0.0589478	0.0962084	0.140946	0.0192053	0.233539	0.490522	2.08378	0.14141
GPR34	15.3769	6.82808	1.09019	0.875255	9.65035	6.79648	5.18112	4.9208	3.73856	2.02769	0.837867	3.59388	0.101759	13.1872	7.65291	3.75045	2.56633	0.891007	4.44208	9.87089	2.64591	0.214183	2.10019	2.29471	3.98665	1.73443	0.388155	2.10264	10.7539	3.30272	2.32981	3.19717	3.04657	11.2362	22.9034	17.5056	5.39557
RPL5P16	0	0	0	0	0	0	0	0	0	0	0	0	0	0	0	0	0	0	0	0	0	0	0	0	0	0	0.0263138	0	0	0	0	0	0	0.0759611	0.163822	1.2893	0
AC009951.1	0	0	0	0	0	0	0	0	0	0	0	0	0	0	0	0	0	0	0	0	0	0	0	0	0	0	0	0	0	0	0	0	0	0	0	0	0
Metazoa_SRP	0	0	0	0	0	0.113507	0	0	0	0	0	0.0843838	0	0	0	0	0	0	0	0	0	0	0	0	0	0	0.0686068	0.0574212	0	0	0	0	0	0	0.0854251	0	0
IFIT6P	0	0	0	0.027179	0	0.0144023	0	0	0	0	0	0	0	0.00845334	0	0	0	0	0	0.0736776	0	0	0	0.0345221	0	0	0	0	0	0	0	0.0348825	0.0118827	0.0251295	0	0.348976	0
PRR34	0.215329	0.244022	0.158273	0.10368	0.188236	0.29912	0.27343	0.108143	0.104632	0.225046	0.108041	0.12707	0.119393	0.200647	0.297394	0.127407	0.104388	0.632406	0.287832	0.707849	0.12489	0.500428	0.39075	0.214608	0.164911	0.131897	0.118071	0.123526	0.206601	0.123671	0.14129	0.206992	0.226644	0.532563	0.202146	0.887491	0.163952
AL158069.1	0.0555479	0.0285055	0	0	0	0	0	0	0	0	0	0	0	0	0	0	0	0	0	0	0	0	0	0	0	0	0	0	0	0	0	0	0	0.131888	0	0	0
LINC00334	0.0281138	0	0.0236164	0	0	0.11477	0	0.0968181	0.0596114	0.0587648	0	0.0284408	0.0311762	0	0.0380358	0	0.0568865	0	0.0375799	0.0978543	0.0652234	0.0316785	0.0655933	0.0152834	0	0.0590423	0.0231233	0.0193533	0.0161845	0.0430579	0.158118	0.138987	0.0631274	0	0.0287918	0.205995	0.122319
RPL9P31	0.0218636	0	0.0367322	0.0561449	0	0	0	0	0	0	0	0.0442358	0	0.0349249	0	0.054789	0	0.0550385	0	0	0.0338154	0.0246357	0	0.0237712	0.0730661	0.0459161	0	0	0	0	0	0	0	0	0	0	0
Y_RNA	0	0	0	0	0	0	0	0	0	0	0	0	0	0	0	0	0	0	0	0	0	0	0	0	0	0	0	0	0	0	0	0	0	0	0	0	0
AL512844.1	0	0.0291624	0	0.0729663	0.0263	0.115996	0.0135303	0	0.015062	0.0148481	0	0.0287446	0.0157546	0.039715	0	0.017801	0.0431206	0.0536463	0.0189906	0.0988994	0.0439467	0.0160084	0	0	0.0949572	0	0.0350554	0.00978001	0.024536	0.0108794	0	0.0936474	0	0.067464	0.0290993	0	0.0370876
LINC00906	0	0	0	0	0	0	0.0230173	0	0.00640577	0	0	0	0	0.166492	0.0204364	0.00252355	0	0	0.00807658	0	0.00467255	0	0	0	0	0	0	0	0.010435	0	0.0135929	0	0	0	0	0.011068	0.0157731
AL359195.2	0.00286426	0	0	0	0	0.00389763	0.0327339	0	0.0121466	0	0.0424509	0	0	0.00457538	0.00775028	0	0.1333	0	0	0	0.00443003	0	0.0222757	0	0.0670049	0	0	0.00394348	0.00329779	0.00438679	0	0	0	0.0272027	0	0.104935	0
RN7SL309P	0	0	0	0	0	0	0	0	0	0	0	0	0	0	0	0	0	0	0	0.205061	0	0	0	0	0	0	0	0	0	0	0	0	0	0.209823	0.0905028	0.161879	0
LCN12	0.0268971	0.478495	2.63601	0.138142	0.165972	0.262307	0.49524	0.15438	1.14063	0.178035	1.14609	0.22675	0.0994232	0.465458	0.285053	0.239654	0.213163	0.361118	1.07861	0.104022	0.214936	0.308126	1.20628	1.07715	0.0898876	0.828477	1.90254	2.1108	0.258067	0.549259	0.191615	1.89115	0.820371	0.202231	0.146911	1.1989	3.69019
RNU6-61P	0	0	0	0	0	0	0	0	0	0	0	0	0	0	0	0	0.117296	0	0	0	0	0	0	0	0	0	0	0	0	0	0	0	0	0	0	0.424747	0
BMP2	15.8833	1.74686	8.92641	7.87638	2.39937	8.19465	11.8246	2.90051	8.92929	1.4304	5.18815	1.32776	1.87576	0.59702	4.58645	6.67776	23.4473	6.5462	2.15784	4.9185	7.7888	0.324253	9.49236	30.7113	12.7482	2.24786	4.19106	4.02956	0.72729	1.1717	2.21847	12.8268	0.338839	3.79953	8.91306	23.3609	10.9262
AC127894.1	0.0148497	0	0	0	0.0183265	0	0	0	0	0.0310397	0	0	0	0	0	0	0	0	0	0	0	0	0	0	0	0	0	0	0	0	0	0	0	0.141032	0.0304158	0.163211	0
AC073575.2	0.0403098	0.786059	0.778815	0.155272	0.323359	0.740513	0.537456	1.11055	1.58122	0.294902	0.410731	0.244673	0.491709	0.515128	0.518094	0.185193	0.754472	0.456635	0.43106	0.654755	0.904008	0.749445	1.09723	0.328703	0.942984	0.296294	1.75719	0.804721	0.603343	0.80258	0.952187	0.398561	0.8825	0.526397	0.908204	3.69198	0.210459
ZNF285B	0.0143035	0.0734011	0.0240308	0.0550964	0.0441309	0.136247	0.0408665	0.0985167	0.0454929	0.0597958	0	0.0289398	0.2062	0.0228484	0.0290274	0	0.0578845	0.0180035	0.0191196	0.199142	0.0442451	0.072527	0.05562	0	0.0717015	0.0300391	0.0117645	0.0295393	0.0576394	0.0547666	0.0160892	0.0235708	0.0321175	0.0679222	0.0439454	0.0786034	0.124465
AL157400.2	0.0208878	0	0.0350929	0	0.0257783	0	0	0.0719335	0.0442898	0	0	0	0.0926525	0.367028	0	0.226824	0.486051	0	0.0837628	0.0484689	0.0646125	0.282436	0.0974683	0.454208	0	0	0	0	0	0.0319909	0.0469911	0	0.0703532	0.0495944	0	0.0765247	0.0727039
SNRPCP17	0	0.0632682	0	0	0.0760774	0	0	0	0	0	0	0	0	0	0	0	0	0	0	0	0	0	0	0	0	0	0	0	0	0	0	0	0	0	0	0	0
H2AB3	0	0	0	0	0	0	0	0	0	0	0	0	0	0	0	0	0	0	0	0	0	0	0	0	0	0	0	0	0	0	0	0	0	0	0	0	0
SRMP1	0	0	0	0	0	0	0	0	0	0	0	0	0.0633387	0.0114048	0	0	0	0	0	0.0331341	0	0	0	0	0	0	0	0	0	0	0	0	0	0.0339035	0	0	0
ERLNC1	0	0.103668	0.0188554	0	0	0.0458162	0	0.11595	0.0475938	0.211131	0.0207919	0	0.124456	0.0358554	0.0303679	0.0187496	0	0	0.0750096	0.0520847	0.0520745	0.0126461	0.0349132	0	0	0.0471394	0.0923085	0.0154517	0.0646085	0.0515662	0	0	0.0630013	0.0799413	0.0919496	0	0.0781277
AC055733.1	0	0	0	0	0	0	0	0	0	0	0	0.0446998	0	0	0	0	0	0.0556158	0	1.07657	0	0	0	0	0	0	0	0	0	0	0	0	0	0.367189	1.13129	8.74147	0
RNU6-413P	0	0	0	0	0	0	0	0	0	0	0	0	0	0	0	0	0	0	0	0	0	0	0	0	0	0	0	0	0	0	0	0	0	0	0	0	0
CMIP	5.07175	6.25497	4.34642	9.48924	7.72373	6.42006	6.3342	7.07474	5.22841	18.1154	7.02995	6.84904	3.75168	4.33579	8.86656	8.89894	2.94015	10.4256	7.01991	6.46666	7.18787	5.78202	7.66303	5.08637	4.84931	13.4461	9.49065	6.36422	5.79018	6.3825	2.96034	6.95417	6.24758	6.9236	2.31662	9.13569	8.71761
AL356309.1	0	0	0	0	0	0	0	0	0	0	0	0	0	0	0	0	0	0	0	0	0	0	0	0	0	0	0	0	0	0	0	0	0	0	0	0	0
FGF7P3	1.2512	0.556468	0.910909	0.535508	0.514715	1.30533	0.794401	2.01081	0.619034	0.523065	3.39972	0.337535	1.57249	0.766157	2.20062	0.0696767	2.19417	0.209982	0.947745	3.58078	1.74166	0.563939	2.40025	0.0906916	1.3938	0.175178	0.20582	1.03358	2.44898	0.383258	0	0.824746	2.94996	3.26783	3.0753	1.06958	1.16134
CYP3A4	0	0.033034	0.00675937	0.113648	0.00496526	0.169719	0.0229898	0.0415661	0.0255925	0.025229	0.0223607	0.00814017	0	0.00964019	0.027216	0.0739358	0.0122113	0.111409	0.0484016	0.0746862	0.0435584	0.0181337	0.0312896	0.013123	0.0134455	0	0.0132365	0.393283	0.0185289	0.0061619	0.0362045	0	0.027102	0.0286577	0.164813	0.103178	0.0420113
AL359922.1	0	0	0	0	0	0	0	0	0	0	0	0	0	0	0	0	0	0	0	0	0	0	0	0	0	0	0	0	0	0	0	0	0	0	0	0	0
SMIM34B	0	0	0	0	0	0	0	0	0	0	0	0	0	0	0	0	0	0	0	0	0	0	0	0	0	0	0	0	0	0	0	0	0	0	0	0	0
AL513314.1	0.0794788	0.0407861	0	0	0	0	0.0756929	0	0	0	0.0736217	0	0	0.0952196	0	0	0	0.100039	0.10624	0.276639	0	0	0.0618117	0.0432069	0	0	0.0653707	0	0	0.0608633	0.0894012	0	0.178464	0.377417	0.162791	0	0
SIRT3	3.01231	4.58761	5.85674	2.95073	3.99041	3.93711	5.00193	5.80598	4.61526	4.12319	5.51313	3.24396	2.88248	5.17664	4.85437	3.55317	4.11428	5.565	4.66954	3.85571	4.45611	3.85413	4.05063	2.82878	3.74261	3.68349	5.43873	7.45512	4.94784	3.75036	9.5749	7.00566	3.23196	3.76644	1.78132	2.43858	7.88482
PHETA1	4.35024	6.8651	8.07303	7.94639	4.50104	3.30522	6.40253	1.51497	4.47253	3.09653	6.07408	17.398	4.71988	4.43852	6.4502	6.3757	5.85055	7.42065	5.64412	3.48115	8.17634	7.08372	3.77215	6.41408	1.14345	6.71976	6.57468	6.84867	13.5195	7.91226	3.05358	2.6519	13.656	8.44522	0.785525	1.44636	4.77026
RNA5SP477	0.106194	0	0	0	0.393173	0.144507	0	0	0.225171	0.221973	0	0	0.235524	0.169635	0	0.266118	0	0	0	1.23209	0.82123	0	0	0	0.709785	0	0	0.146207	0.122268	0.162643	0	0	0	0.25214	0	0	0
WFDC10A	0.0357993	0.0367422	0	0	0	0.0974298	0.068188	0	0.189769	0.112244	0.033161	0.144863	0	0.142964	0.121084	0.0448556	0	0.13518	0.119633	0	0.0276845	0.0201692	0.0835246	0	0.179457	0.0375914	0.0294446	0.221796	0	0.0274143	0	0	0	0.0849989	0	0	0.0934544
AP001931.1	0.0871527	0.670861	0.841926	0.615465	0.45712	0.652275	0.830012	1.72578	0.739181	0.455428	0.040365	0.2645	0.193292	0.104413	0.147389	0.0728001	1.78553	0.164546	0.553364	2.47735	1.01096	1.05568	1.11837	0.0473786	1.09221	0.686367	3.08234	0.329974	0.376289	0.166849	1.32345	0.502668	0.684933	1.2933	2.49913	6.30603	0.417107
AL035690.1	0	0	0	0	0	0	0	0	0	0	0	0	0	0	0	0	0	0	0	0	0	0	0	0	0	0	0	0	0	0	0	0	0	0	0	0	0
RNU6-776P	0	0	0	0	0	0	0	0	0	0	0	0	0	0	0	0	0	0	0	0	0	0	0	0	0	0	0	0	0	0	0	0	0	0	0	0	0
KIF1B	2.517	6.37247	4.48311	3.12907	4.13763	6.12996	3.80108	5.93283	3.53475	4.45049	5.05866	11.8831	12.7947	4.2574	4.71178	3.75812	7.55061	4.01137	5.32839	10.8027	4.78441	7.16279	5.52367	1.51819	3.57326	4.9275	3.19578	3.49389	5.52702	5.27811	4.44288	5.25182	8.66606	8.61321	6.18531	11.053	5.47679
LIN28B	0.144621	0	0	0.00589496	0	0	0	0	0	0.594993	0.00425281	0	3.01912	0	0	0	0	0.450746	0	0	0	0.752713	0.0642707	0.0599009	0	0.00482098	0	0	0.00792907	1.56102	0	0	0	0	0.220988	9.47815	0
LINC00888	3.91982	3.07969	0.697411	1.26396	4.44969	0.968354	1.51357	2.12391	2.79144	1.40069	4.73507	2.00371	5.11622	14.2424	3.00062	1.86254	1.49991	2.0004	2.79026	1.67878	2.72405	1.71061	1.83555	5.06779	0.713449	0.971413	2.33144	2.73512	2.79936	5.09521	0.226796	1.40722	2.78964	1.64737	7.4457	4.45376	1.94025
AP000821.1	0	0.0407647	0.0222433	0.0169994	0	0.153137	0.0252178	0	0.0701816	0.027674	0.0367916	0.0133936	0	0.0105744	0	0	0	0	0.0176974	0.0153608	0	0	0	0	0	0	0.283124	0	0	0.0101386	0.134032	0	0	0	0	0.0242522	0
MLH1	10.1577	7.63437	8.68603	5.69652	13.7148	10.6138	8.64815	15.7346	11.3797	8.14431	8.24579	9.69307	9.64136	9.27599	10.9882	10.7891	7.39893	9.56529	10.1678	11.4323	7.91883	11.4254	9.61658	5.62506	12.9255	11.1959	7.05092	4.31025	11.3779	11.5459	7.26033	11.8746	6.60789	13.6856	12.876	11.0107	9.57676
HEYL	4.21123	5.01298	7.71885	2.96064	3.16944	3.71077	7.97524	3.1145	7.12151	6.54417	7.45644	4.38593	5.96376	3.48482	5.30052	1.72137	7.20108	6.3694	6.76886	5.11823	3.00573	1.52468	3.68317	2.21428	1.32661	3.53763	6.3539	5.43678	5.65938	4.37208	4.93111	7.90672	3.11971	1.32771	1.11708	3.23741	13.4084
CR383656.11	0	0	0	0	0	0	0	0	0	0	0	0	0	0	0	0	0	0	0	0	0	0	0	0	0	0	0	0	0	0	0	0	0	0	0	0	0
PAUPAR	0.0042621	0	0	0	0	0.00579978	0	0	0	0	0	0	0	0.0204249	0	0.00356021	0	0	0	0	0	0.00480252	0	0	0	0	0	0	0	0	0	0	0	0	0	0	0
MIRLET7G	0.113848	0	0	0	0.140503	0.309844	0.21685	0	0	0	0	0	0	0	0.308056	0.190199	0	0	0	2.3776	0	0	0	0	0	0	0	0	0	0.174365	0.256122	0	0.127819	1.08125	3.26463	1.25128	0
REXO1L10P	0	0	0	0	0	0	0	0	0	0	0	0	0	0	0	0	0	0	0	0	0	0	0	0	0	0	0	0	0	0	0	0	0	0	0	0	0
LINC01301	0.371009	0.149383	0.119869	0.0513013	0.0880526	0.166993	0.0706672	0.334162	0.175489	0.262478	0.100457	0.155904	0.126592	0.617723	0.177612	0.514928	0.135706	0.122134	0.26704	0.377473	0.419332	0.118984	0.164245	0.0806762	0.0572252	0.221762	0.051641	0.385065	0.164294	0.0786769	0.0577837	0.0564359	0.0704909	0.101642	0.590394	0.648248	0.15397
RC3H1	1.25844	2.70152	4.16211	2.79737	2.05722	4.18851	3.17926	5.47968	4.49848	4.83858	3.08209	3.34601	4.0648	2.08479	2.42313	1.31262	2.5375	4.68835	2.90196	10.7887	3.70762	2.06762	3.01981	1.54137	4.668	1.93027	4.72369	2.46435	3.00783	3.05252	2.90768	3.1487	2.60506	7.88964	13.0004	30.2092	2.26083
DHCR7	30.9336	13.8461	17.5668	21.7957	21.1894	20.8299	15.1365	12.2399	15.4846	36.5807	26.3944	12.274	13.2861	38.9513	17.0437	13.0047	33.0572	17.9326	10.6672	11.7436	12.3568	90.0372	24.1921	13.1882	2.90346	41.1554	22.202	29.8119	15.3018	15.2138	40.3687	33.7502	94.7758	25.879	2.89326	3.27198	23.801
CUL1	16.1811	28.338	17.934	15.1649	48.2206	17.0509	17.5575	25.5501	16.8415	24.025	29.8651	22.0299	26.5423	13.2851	16.7743	14.8879	20.6517	14.1129	35.1222	23.4391	20.3991	23.5304	23.8444	23.7271	21.6041	19.9271	20.5184	37.3914	20.8036	13.5231	19.2068	18.3362	21.0779	22.4696	38.5193	20.0561	21.5032
AP001922.3	0	0.0154038	0	0	0	0	0	0	0	0	0	0	0.0332867	0.0119873	0	0	0	0	0.020062	0.348262	0.0464258	0.0169115	0	0	0	0.0315196	0.0246887	0	0	0.0229864	0	0	0	0.14254	0.122963	0.659821	0
BRAT1	7.04855	12.2237	10.5468	7.03879	9.26967	4.9965	10.8152	1.72401	11.3897	4.86997	10.1348	5.48415	17.3762	13.8439	7.26222	11.8248	12.1651	11.4474	11.8772	7.31877	9.14704	16.6888	12.9264	10.3374	1.25316	27.6708	17.2684	14.681	7.68803	5.83055	23.0511	7.57837	20.6055	10.4987	0.764155	6.17857	10.9749
AL355537.1	0	0	0	0	0	0	0	0	0	0	0	0	0	0	0	0	0	0	0	0	0	0.0759438	0	0	0	0	0	0	0	0	0	0	0	0	0	0	0
KIAA1328	0.399773	0.391652	0.629666	0.288732	0.423291	0.766549	1.30443	0.926951	0.765787	0.546006	0.673294	0.705443	0.654905	0.483483	0.525498	0.278913	1.62013	0.506046	0.581441	1.85793	0.565613	0.831819	1.2878	0.219797	0.76289	0.531887	0.711798	0.348692	0.621117	0.373975	1.14464	0.617614	0.95249	0.959975	1.14682	16.0441	1.29661
AC006205.1	0	0	0	0.0834236	0	0	0	0	0	0	0	0	0	0	0	0	0.0986008	0	0	0.67844	0.0502449	0.109816	0	0	0	0	0.374075	0	0.0374032	0	0	0	0	0.385664	0.0665394	1.54721	0.0565371
AC055716.2	0.00517703	0.00531339	0	0.0265889	0.00638913	0.0211344	0.00986086	0	0	0	0	0.0104745	0	0.00826979	0.00700414	0	0.0104754	0.0260649	0.00692018	0.012013	0.0160142	0.0233338	0.00805249	0.00562875	0	0.0108724	0	0	0.00596061	0.0555025	0	0	0	0	0.0212075	0.0189666	0.00900981
NMS	0	0	0	0	0	0	0.0496296	0	0	0	0	0	0	0	0.0705036	0	0	0	0	0	0	0	0	0	0	0	0	0	0	0	0	0	0	0	0	0	0
ZNF460	0.526397	0.469954	0.399788	0.388866	0.471658	0.598561	0.542527	0.620824	0.389889	0.57276	1.36262	1.10152	0.327853	0.475147	0.458525	0.225878	0.401249	0.235983	0.737375	32.4694	0.345737	0.361573	1.65437	0.207763	0.915734	0.371023	0.670194	0.397116	0.67664	0.916648	0.113556	0.796156	1.01198	23.3103	29.4138	28.2276	0.420407
OR10J8P	0	0	0	0	0	0	0	0	0	0	0	0	0	0	0	0	0	0	0	0	0	0	0	0	0	0	0	0	0	0	0	0	0	0	0	0	0
NAIPP2	0.0998419	0.215922	0.0718889	0.119039	0.162824	0.218351	0.271674	0.0859589	0.241944	0.156521	0.0660601	0.0649308	0.221435	0.0341759	0.110958	0.0357427	0.126265	0.0269291	0.0714962	0.190306	0.165451	0.168752	0.122019	0.00387691	0.119165	0.149771	0.211163	0.108005	0.123165	0.158375	0.0882408	0.070513	0.0960805	0.296321	0.730356	0.953643	0.0682625
SLC35E2B	2.76075	6.43787	7.11415	5.33454	5.11812	7.90069	7.05911	7.38203	12.3587	6.19544	6.93566	8.52784	16.349	1.43314	6.77571	3.63645	14.756	7.25676	7.14521	4.50596	5.1756	11.7613	13.4959	2.15876	4.80929	4.73254	6.47532	7.65581	10.0714	6.49685	13.3563	4.16745	7.44125	7.84516	4.32887	14.7689	8.27584
LINC02769	0	0	0	0	0.109445	0	0	0	0.0940187	0.278051	0	0	0	0	0	0	0	0	0	0.41156	0	0	0.137938	0	0	0	0	0	0.153156	0	0.099753	0	0	0.315838	0.635743	0.162447	0.0771682
DNAH3	0.0194288	0.913794	0.238425	0.494586	0.166801	0.0816137	0.0643592	0.0901813	0.537339	0.0370796	1.3083	0.205093	0.0224819	0.0553241	0.351999	0.202512	0.0111102	0.240293	1.13819	5.9157	0.58662	0.113268	0.321908	0.153379	0.0988053	0.4577	1.31592	0.368674	0.218831	0.199238	0.104521	0.158692	0.404013	1.18935	0.493107	0.417791	0.0558644
TTLL10	0.0288446	0.138153	0.0646143	0.493813	0.122615	0.0348899	0.347961	0.0110372	0.183483	0.0267966	0.0712504	0.012969	0.0355407	0.0281578	0.173443	0.0588974	0.0324252	0.104884	0.951068	1.82204	0.312288	0.0541699	0.568298	0.146353	0.0535534	0.42404	0.115986	0.0353003	0.0701108	0.265063	0.050471	0.147881	0.716051	0.175021	0.013129	0.528375	0.0557772
AC087273.1	0	0.0245179	0.361211	0	0	0	0	0	0.101306	0	0.0442565	0	0	0.13356	0	0.0199547	0	0	0	0	0.14779	0.0269177	0.148628	0	0	0.100338	0.825227	0.164448	0	0.146348	0.107484	0	0.107281	0	0.440367	3.41323	0
KRT8P17	0.0087273	0.0179143	0.0293248	0.0448229	0.0107706	0.0475037	0	0	0.0185051	0.0364845	0	0	0	0	0	0.0145801	0.0441479	0.0219698	0.0349976	0	0.0539925	0	0	0.0189776	0	0	0	0	0.0602894	0.0534655	0.0196337	0	0	0	0	0.0319734	0
RAD54B	0.587672	0.463615	0.232095	0.270291	0.876811	0.316296	0.31743	0.724951	0.265024	0.270427	0.556551	0.510212	0.797587	1.15067	0.213603	0.31505	0.43039	0.281524	0.454327	0.824299	0.603689	0.647361	0.835632	0.631796	0.285798	0.557224	0.656497	0.407568	0.411526	0.7187	0.15786	0.0650437	0.829658	0.505023	1.63935	4.65143	0.282401
RIT1	10.8475	23.9907	29.157	6.95572	6.01709	8.89875	10.8651	27.0957	14.6933	20.962	10.753	22.0061	16.2772	11.7364	9.8857	16.0751	17.0851	12.8418	16.5516	32.1371	15.2013	8.74933	6.21432	15.4402	11.5198	15.1219	15.0538	16.5773	15.7787	12.3071	10.0182	21.4572	16.4288	16.79	24.2657	68.1644	14.5291
LINC02026	0.156949	0.0944281	0.109111	0.013898	0.24045	0.0147292	0.216479	0.503226	0.240986	0.226251	0.381004	0.1314	0.120032	1.67717	0.168408	0.275768	0.197117	0.313354	0.311076	0.175817	0.192523	0.115867	0.370394	0.211834	0.162779	0.159123	0.409525	0.342757	0.0996991	0.0828887	0.109579	0.356742	0.103295	0.0642497	1.09743	0.49569	0.178957
AC004877.2	0.126582	0.281485	1.06333	0.975178	0.52073	1.98088	2.12976	1.7437	1.16307	1.63163	0.703523	1.57934	0.748645	0.623458	0.856283	0.246718	1.1099	0.318654	2.53805	1.27281	1.01153	1.0222	1.5423	0.596384	2.46766	0.620289	2.3946	2.14941	0.850158	0.0323114	2.18324	1.11251	1.3501	0.901641	1.33956	2.70519	0.917902
RPL7P35	0	0	0	0	0	0	0	0	0	0	0	0	0	0	0	0.0142649	0	0	0	0	0	0	0	0	0	0	0	0	0	0	0.0384184	0	0	0.0405468	0	0	0
AL391005.1	0	0	0.00871917	0	0	0.0211865	0	0	0	0.010848	0	0	0	0	0.0140428	0	0	0	0.0416234	0	0.0160536	0	0	0	0	0.0217984	0	0.0214357	0.0119506	0	0	0	0	0	0	0	0.00903201
CCL3	20.326	5.72971	6.80705	3.19305	17.026	3.925	11.3424	1.04867	26.8671	2.81121	2.71099	6.00701	0.562799	2.16188	5.90503	4.52199	2.45607	1.04337	5.80032	1.21691	2.14553	0.638584	13.2883	10.2634	1.78088	4.31667	1.73928	2.48053	6.40816	5.55762	2.05515	1.47753	1.09211	6.10536	8.14283	1.1156	10.4812
LINC01202	0	0	0	0	0.03439	0	0	0	0	0	1.10993	0.845699	0	0	0	0	0	0	0	0	0	0.65938	0	0	0	0	1.421	0	0.0320834	0	0	0	0	0	0.0856135	0	0
RNU2-36P	0	0	0	0	0	0	0	0	0	0	0	0	0	0	0	0	0	0	0	1.07469	0	0	0	0	0	0	0	0	0	0	0	0	0	0	1.08414	3.15113	0
AC114300.1	0.0451326	0	0	0	0	0	0	0	0	0	0	0	0	0	0	0	0	0	0.0603292	0	0	0	0	0	0	0	0	0	0	0	0	0	0	0	0	0	0
CHAD	0.203372	1.35314	0.435934	0.28814	0.796238	2.50979	2.63144	0.579619	1.30854	1.0261	3.23502	0.454043	0.466605	0.700144	0.825443	0.445204	1.19196	0.176539	1.35925	9.99153	2.08252	3.16872	3.7087	0.297365	0.0703089	0.382923	1.68426	5.82207	1.9459	0.418882	17.307	0.46226	6.09402	0.849187	0.0861836	1.84984	2.77048
RN7SL167P	0	0	0	0	0	0	0	0	0	0	0	0	0	0	0	0	0	0	0	0.388393	0	0	0	0	0	0	0	0	0	0	0	0	0	0	0.514248	0	0
AC012676.5	0.219776	1.57232	1.15115	1.61014	2.11402	2.26939	1.62521	2.53772	1.5762	1.13496	0.395185	0.954724	0.645132	0.51628	1.18062	0.21598	0.719374	0.113906	1.3652	2.02491	2.33943	1.46401	1.47798	0.119476	1.81458	0.950264	2.74336	1.02345	1.02705	0.5346	1.25061	0.234346	1.32807	0.90551	0.979745	3.14965	1.99118
ATP6V0C	32.114	26.2325	22.2709	35.8809	25.1725	18.7476	25.3576	3.58926	38.2248	18.6027	15.3715	16.112	16.9573	45.3222	29.8208	25.6759	26.6744	26.9953	28.2552	9.18255	28.1467	37.9291	23.6963	33.3668	2.53067	51.1296	23.5605	26.9051	19.031	22.9336	38.9441	20.3686	23.8506	10.7877	0.116744	1.78985	49.0448
AC011586.2	0.0621753	0	0	0.957986	0.0191831	0.0211517	0	0	0	0.0324905	0	0.0314493	0.0689481	0	0.0420593	0	0	0	0.0207776	0.108205	0.0721228	0	0.0483545	0	0	0.0652878	0.0511387	0	0.0178965	0	0	0	0.0174513	0.221436	0.0955122	0	0.0270516
RN7SL273P	0.0845293	0	0	0	0.10432	0	0	0.145551	0.0896164	0	0.0783	0	0	0	0	0	0	0	0	1.27494	0	0.0952472	0	0	0	0	0.0695246	0	0	0.0647308	0	0	0.0474511	0.30105	12.8986	3.4065	0
AC011755.1	0	0	0.0103617	0	0	0	0.0469895	0	0.0130773	0	0.0228518	0	0.0136786	0.00492596	0.00834412	0.00515179	0.00623975	0	0.0082441	1.86046	0.00953894	0.0277979	0.00959303	0	0	0	0	0	0	0.00944584	0	0	0	0.468593	0.227383	14.122	0
H2AZ2	28.079	20.9885	23.0552	17.9103	31.8913	24.1488	25.525	38.9103	22.2307	21.2142	38.4575	25.746	92.7637	57.665	25.5503	26.8602	35.3001	38.799	35.0933	28.8235	22.488	22.764	26.0798	44.2138	22.1165	26.3048	33.5302	31.8004	34.9515	34.7191	25.9632	24.4513	36.2211	38.1739	40.5344	55.5394	23.9287
AL390023.1	0	0.0495037	0	0	0	0.0656349	0	0	0	0	0	0	0	0.038524	0	0	0	0	0	0.223845	0	0.0543491	0	0	0	0	0	0	0	0	0	0	0	0.458086	0.790345	0	0
AL135902.1	0	0.135104	0	0.253529	0	0	0	0	0	0	0	0.0665841	0	0.0262846	0	0	0	0.0828444	0	0.152728	0.101798	0	0.0511878	0	0	0.0691133	0	0	0	0	0	0.108463	0	0.156274	0	0.361699	0.0572733
U4	0	0	0	0	0	0	0	0	0	0	0	0	0	0	0	0	0	0	0	0	0	0	0	0	0	0	0	0	0	0	0	0	0	0	0	0	0
SNORA38B	0	0.39603	0.16207	0.247723	0.238105	0	0.183743	0.664424	0.409089	0.403279	0	0.195178	0.641849	0.077048	0.130512	0.241741	0.878376	0	0.257896	36.2629	1.79041	0.543491	0.600187	0.314651	0.322383	0.607775	1.90423	0.531256	0.111067	0.147744	0.651059	0.317936	0	3.2066	128.826	36.7552	0.167885
YPEL2	1.94216	2.49313	2.06506	3.03662	2.39507	6.03172	3.82704	4.48403	1.79934	3.09651	2.27445	5.92375	1.06392	1.10051	4.00057	1.73924	2.83526	3.31446	2.97421	7.87311	3.24965	3.68514	5.61312	3.46071	4.48294	3.14175	4.72266	5.83166	4.51587	4.26304	1.54826	1.85494	3.61777	5.44909	8.27553	4.58327	3.64646
RNU6-162P	0	0	0	0	0	0	0	0	0	0	0	0	0	0	0	0	0	0	0	0	0	0	0	0	0	0	0	0.168919	0	0	0	0	0	0	0	0	0
PUM2	10.4205	22.098	19.3539	17.6211	26.2077	19.9145	19.1756	32.119	24.4376	28.6633	30.3131	33.1274	19.1508	18.6533	20.6694	16.5571	21.4663	20.0183	19.2863	32.6477	17.9403	18.8043	23.704	11.1111	25.3647	21.0894	29.2812	22.6172	21.2764	24.8879	14.7281	17.733	18.3824	31.0108	39.4192	57.6031	20.8299
PRRG3	0.0734717	0.0244563	0.236866	0.117283	0.11518	0.643107	0.419832	0.0683843	0.0715777	0.850885	0.0919693	0.0883882	0.849982	0.014274	0.0322384	0.0232219	0.104468	0.274933	0.100865	0.133625	0.171989	0.04475	0.126634	0.0107949	0.0862694	0.112597	0.0391977	0.158567	0.0914509	0.0334538	0.0759433	0.0392674	0.0847171	0.570484	0.183025	0.0509243	0.304113
DNAJC18	1.51086	1.75221	1.32634	0.434421	0.796712	2.02154	2.59259	1.82141	1.16681	1.2112	3.45466	1.2078	6.29635	1.50646	1.38376	0.719544	1.49315	0.802771	1.33339	1.40324	1.21199	1.0013	1.33985	0.350947	1.28666	0.873897	0.978779	0.773689	1.81117	1.43245	0.822398	1.23046	1.91675	1.54663	2.21042	1.52449	1.16073
AC069213.2	0.0345277	0.0708742	0	0	0.0426117	0	0	0	0	0	0	0	0	0.330927	0	0	0	0	0	0	0	0	0	0	0	0	0	0	0	0	0	0	0	0	0.0707208	0	0
AC009133.2	0	0	0	0	0.0285117	0	0	0	0	0	0	0	0	0	0	0.0578941	0	0	0	0	0	0	0	0	0	0	0	0	0	0	0	0	0	0	0	0	0
ARSA	21.7917	19.278	30.5506	18.849	17.5108	18.5746	20.9671	4.20058	41.3902	19.0633	30.143	10.6389	5.27664	10.3205	33.5819	16.4749	4.24721	24.8574	26.8996	10.5913	11.1392	15.6236	30.3088	20.4457	3.52895	22.8555	27.6226	20.6683	5.66709	19.909	45.1945	42.3315	12.8572	18.7682	1.33303	4.9266	23.7107
FGFBP3	0.427031	0.336353	0.141819	0.204019	0.894695	0.135138	0.964706	0.666904	0.663303	0.321752	2.10659	0.210976	0.495573	0.297444	0.564305	0.277899	1.53222	0.437497	0.955784	0.714369	0.353274	0.609863	1.06583	0.917785	0.663767	0.646542	0.359397	1.54503	0.314437	1.14074	0.770783	0.261845	0.379087	0.306531	0.172898	0.891385	0.432081
AC005062.1	0.0788589	0.0859944	0.0414025	0.101254	0.0486611	0.0469479	0.0657147	0.118814	0.0940553	0.0412087	0.0730474	0.0897483	0.0218622	0.0275558	0.0733495	0.0370531	0.13962	0.124073	0.18447	0.812005	0.365902	0.111072	0.0536633	0.0214349	0.0988273	0.144912	0.0972911	0.115358	0.0964693	0.0452914	0.388079	0.0974641	0.215806	1.40427	2.38244	2.76268	0.0171552
RSRC1	3.87239	4.11633	2.01649	4.39497	6.80586	4.90316	2.66717	4.53313	3.30425	3.7787	3.80206	8.01976	4.48592	15.6538	3.49828	5.25635	2.94833	4.56948	2.64425	6.87104	3.54848	5.97462	8.28576	4.92183	4.42378	3.37125	2.97782	3.37636	3.11924	7.76904	1.9779	4.52554	9.5159	5.53535	10.8857	9.99778	2.63038
CYCSP6	0.0418448	2.87745	0	0	15.2344	0	0	0	0	0	8.76	4.99513	0.0928059	3.47583	0	0.0699074	0.0423352	0.105339	0.0559343	0.0970983	0.0647195	9.76016	0.0650865	0.045496	0	0	0.275336	0	0.144535	11.0872	0	0.137913	0.0469798	0.0993531	4.54252	0.153303	0
RPL34P22	0	0.0407861	0	0	0.392349	0.0540766	0.378465	0.273709	0.168524	0.332262	0	0	0	0	0	0	0.0804103	0	0.10624	0.0922128	0	0.0447782	0	0	0	0	0	0.109425	0	0	0.447006	0.130974	0.044616	0.377417	0.162791	0	0
AC013791.1	0	0	0	0	0	0	0	0	0	0	0.377608	0	0	0	0	0	0	0	0	0	0	0	0	0	0	0	0	0	0	0	0	0	0	0	0	0	0
ABCF2	14.3389	18.379	14.4819	13.9131	31.0585	12.1666	10.7148	15.048	12.5844	16.343	23.3538	18.5841	16.6035	8.45494	14.1489	20.355	14.668	11.2001	19.2809	17.2461	20.8723	23.1455	15.6392	13.7676	10.5581	22.6373	15.1282	15.834	16.7186	10.9261	18.0242	12.641	24.95	11.9803	20.2217	8.73281	13.9533
LY96	50.3195	33.9955	4.89681	3.68892	20.8373	25.7804	20.1049	24.9504	30.3268	19.8873	16.2763	10.0673	3.09363	53.2766	32.6732	6.97358	9.94174	4.82163	25.1574	16.1836	16.5507	4.52754	18.6199	49.4134	12.8714	16.3085	17.055	49.7595	27.6854	24.52	27.2587	25.2505	10.0975	17.4986	70.8713	19.4495	13.116
IGHD1-7	0.743361	0	0	0	0	0	0	0	0	1.55381	0	0	0	0	0	0	0	0	0	0	0	0	1.15624	0	0	0	0	0	0.855873	0	0	0	0	0	0	2.72338	0
BTBD9	1.70006	12.7034	8.41278	3.96757	2.97134	4.05702	4.331	8.78882	9.40941	10.3089	5.46445	13.1849	5.8541	1.56421	5.76178	0.975134	10.6403	3.67924	12.4375	20.7021	6.16054	1.81707	3.48315	0.907629	4.4991	6.2585	9.71496	7.2882	9.19796	4.40992	8.65676	6.34986	11.7853	7.12598	8.05799	6.64582	11.0322
CCL21	145.177	19.7217	11.7415	20.4053	145.275	92.7002	110.817	11.3509	18.2405	34.9339	19.3577	38.9889	6.70352	0.218469	57.2864	180.732	84.0865	21.3803	87.2945	33.2906	2.60181	6.28756	26.1443	165.784	12.112	70.9444	0.0449954	1.69467	42.0906	41.2017	27.845	22.4926	12.4528	3.99412	21.2337	1.75369	18.6131
UST-AS1	0	0	0	0	0	0	0	0	0	0	0	0	0	0.0141362	0	0	0	0.044555	0.0236585	0.205348	0	0	0	0	0	0.0371702	0	0	0	0	0	0	0	0.336186	0.108756	1.10232	0.0308024
AC006499.7	0	0	0	0	0	0	0	0	0	0	0	0	0	0	0	0	0	0	0	0	0	0	0	0	0	0	0	0	0	0	0	0	0	0.161171	0	0.248688	0
LINC01806	1.75442	2.92466	1.91143	0.136524	1.18101	0.651103	0.97213	1.83087	2.46873	1.61134	6.62855	2.23736	0.200448	4.1061	1.35943	3.344	0.123711	2.67667	1.68424	2.72635	0.197344	2.09668	4.94504	4.23118	3.78437	0.334954	2.36126	1.28825	2.0016	8.36226	3.16947	1.97998	1.07439	1.38852	3.10344	11.8032	2.59067
DUSP28	0.773424	0.930174	1.59134	1.05869	0.861999	1.071	1.3239	1.22029	1.42321	0.932957	1.40761	1.05472	0.596971	1.16471	1.06482	1.68771	1.08239	1.44952	1.1978	1.31241	0.901117	1.63548	1.61637	1.52253	1.65103	1.35953	2.29233	1.60899	0.968943	1.01234	2.1922	1.32506	1.36179	1.27008	1.57717	4.75582	1.2215
TDG	2.41505	7.0577	4.3952	2.87254	3.74708	3.60902	3.23033	4.42032	5.95694	4.38002	9.273	5.9084	10.3123	7.69296	2.90124	7.09835	5.86718	8.14285	3.73467	4.41978	6.36627	5.30313	4.44999	4.01573	4.97001	3.28022	5.94848	2.49819	6.0063	22.177	2.02364	2.2596	7.21693	3.77582	11.6881	14.5323	3.40458
CCM2	11.7228	7.21135	4.93736	6.6519	13.7197	5.01455	8.71361	3.13283	9.19005	7.46421	7.14691	6.79762	14.937	7.01825	8.85729	7.01416	7.58129	6.28405	10.1567	5.78531	11.4634	6.8904	9.80647	9.61416	1.79832	13.1078	12.1744	13.5903	10.3603	5.17868	10.4616	4.77172	13.7067	9.38285	1.85065	8.41104	6.13956
AC006971.1	0.0309872	0.0202385	0.0283966	0.0434041	0.0556251	0.0920001	0.0107313	0.0970124	0.0179193	0.0765476	0.0417507	0.125391	0.0562297	0.0224995	0.0228673	0.044709	0.0342004	0.0425487	0.064014	0.0719038	0.0609973	0.063484	0.00438166	0	0.0941422	0.0414125	0.0185358	0.0116353	0.0389207	0.090603	0	0.0649906	0.00632541	0.053508	0.144248	0.165127	0.0588309
MIR596	0	0	0	0	0	0.223329	0	0	0	0.343049	0	0	0	0	0	0	0	0	0	1.52331	0	0	0.255274	0	0	0	0	0	0	0	0	0	0.184258	0.38967	0	0	0.285623
SLC30A7	4.66651	8.3478	4.41302	5.86193	7.31383	7.30886	4.25312	9.78363	7.60736	8.52426	4.2122	12.2561	4.07562	3.83439	4.16201	6.53954	8.21363	6.08064	6.30431	14.1542	8.48689	5.96711	5.83394	5.82005	7.97148	5.15835	4.37052	2.29738	7.96454	9.97072	7.27711	4.90288	6.31984	18.975	18.835	44.5066	5.74768
MTND3P1	0	0	0	0	0	0	0	0	0	0	0	0	0	0	0	0	0	0	0	0	0	0	0	0	0	0	0	0	0	0	0	0	0	0	0.588268	0	0
HEATR9	0.0172521	0.106239	0.0217384	0.121833	0.191622	0.117381	0.172518	0.103972	0.0457258	0.0450764	0	0.00872638	0.114788	0.0241136	0.0991983	0.0108082	0.0261814	0	0.0576524	0.0900727	0.0600367	0.0388791	0.275051	0.0844082	0.360343	0.12681	0.0354742	0.059381	0.0645556	0.0264225	0.0582176	0.0426447	0.00484228	0.0716834	0.256188	0.284421	0.0375306
RNF216	6.63288	8.89633	7.15323	4.87692	10.2615	8.25172	7.32631	6.01474	5.94709	10.5846	9.43658	7.55404	16.0719	8.21743	7.67676	5.53917	9.68752	8.32989	10.3783	11.7426	7.81144	10.2156	9.99704	5.07104	4.05748	18.5035	9.03381	16.2934	8.17533	6.97819	12.3472	6.04601	19.7092	15.8352	10.4602	12.2868	9.06101
RNU6-416P	0	0.125922	0	0	0	0	0	0	0	0	0.227298	0	0	0	0	0	0	0	0	0	0	0	0	0	0	0	0	0	0	0	0	0	0	0	0	0	0
APOOP1	0	0.0219088	0	0	0	0	0	0	0	0	0	0	0	0	0	0	0	0.0537369	0	0	0	0	0	0	0	0	0	0	0	0	0	0.0703542	0	0	0	0	0
AC139099.1	0.0192566	0.0197638	0	0	0.0118826	0	0	0.0331579	0.0204155	0	0.0178375	0	0	0.00384506	0.0130264	0.00402134	0.00487057	0	0.00643511	0	0	0	0.00748804	0.0052342	0	0.0101103	0.0237576	0	0.027714	0	0	0	0	0	0.039442	0	0
MIR218-1	0	0	0	0	0	0	0	0	0.243594	0	0	0	0	0	0	0	0	0	0	0	0	0	0	0	0	0	0	0	0	0	0	0	0	0	0.705922	0	0
AL355863.1	0	0	0	0.110757	0	0	0	0	0	0	0	0	0	0	0	0	0	0	0	0.100081	0	0	0	0	0	0	0	0.059381	0	0	0	0	0	0	0	0	0
AP001533.1	0.0874542	0.0299192	0.146929	0	0.0179883	0.198343	0.583019	0	0.0309058	0.0304669	0	0.0589811	0	0.174624	0.0394397	0	0.0442396	0.0366923	0.584504	0.101466	0.112718	0	0.0226714	0.0158475	0	0.0612215	0	0.140473	0.100691	0.0446471	0.0327908	0	0	0.103822	0.0895634	0.160199	0.0507334
MIR6127	0	0	0	0	0	0	0	0	0	0	0	0	0	0	0	0	0	0	0	0	0	0	0	0.126053	0	0	0	0	0	0	0	0	0	0	0.237466	0	0
AC010533.1	0.0360203	0.00616151	0.0201721	0.030833	0	0.0735236	0.0800439	0.0826978	0.0127294	0.188229	0	0.0728787	0.159776	0.00479491	0.0649771	0	0.024295	0.0755636	0.0240743	0.501498	0.278555	0	0.0560269	0.0391633	0.0601884	0.0882549	0.0296264	0	0.0483843	0.0183891	0.0405172	0	0.0674009	0.584413	1.18045	2.08943	0.0104479
AC018755.3	0.111605	0.0881113	0.0432701	0.176368	0.201305	0.105141	0.359747	0.11826	0.182033	0.0538345	0.493045	0.0521093	0.0761614	0.281131	0.185838	0.0430273	0.27794	0.108058	0.126232	0.219131	0.0663902	0.541719	0.48072	0.186682	0.143452	0.41468	0.0141222	0.319133	0.187804	0.0920391	0.347644	0.282946	0.183132	0.142685	0	0.188712	0.209172
AC055811.2	0.022393	0.0229828	0.0250811	0.0191682	0.0368479	0.030472	0.099523	0.0257057	0.0158271	0.0156024	0.0553141	0.0302047	0.0331097	0.0715413	0.070691	0.0187053	0.0528628	0.0375809	0.0498883	0.0173205	0.0923581	0.0252324	0.116102	0	0	0.015676	0.0736723	0.051384	0.0429706	0.0114321	0.151132	0.0738033	0.0838033	0.0354455	0.0305775	0	0.116915
TSPY17P	0	0	0	0	0	0	0	0	0	0	0	0	0	0	0	0	0	0	0	0	0	0	0	0	0	0	0	0	0	0	0	0	0	0	0	0	0
USP12	4.10129	6.04933	6.20793	5.65954	12.843	9.32807	10.6706	10.0527	6.27717	9.80322	6.22359	11.8416	6.42553	4.84361	9.71853	2.96463	5.88195	9.24056	7.1308	10.1772	9.24027	4.70903	5.06632	1.41233	10.6089	5.74214	15.1537	12.807	6.20084	6.17333	8.6137	6.2695	10.9079	11.1759	14.3494	18.2873	4.41129
AL355877.1	0.0352993	0.072458	0.35583	0	0.130692	0	0.0672356	0	0.673625	0	0	0.14284	0.234866	0.197355	0.143272	0.14743	0.035713	0.0888611	0.235924	0.409549	0.327575	0.357975	0.219621	0.0383793	0.235934	0	0.0580667	0.0485995	0.162568	0.0540629	0.0794123	0.11634	0.237786	0.335247	0.289205	3.36238	0.122866
AC016687.3	0	0	0	0	0.570297	0.00641655	0	0	0	0	0.0262071	0.0763232	0.0627479	0.0150646	0	0	0	0	0	0	0	2.12529	0	0	0	0	0	0	0	0.0649965	0	0	0	0	0	0	0
AL589765.2	0	0	0	0	0	0	0	0	0	0	0	0	0	0	0	0	0	0	0	0	0	0	0	0	0	0	0	0	0	0	0	0	0	0	0	0	0
AL135903.1	0	0.0163144	0	0	0.0392349	0	0.0151386	0	0.0168524	0.0166131	0.0147243	0.0160807	0	0.012696	0	0.019917	0	0	0	0.0553277	0.0245853	0	0	0.00864137	0	0	0.0130741	0.0109425	0.00915084	0.036518	0	0	0.0089232	0	0	0	0
DPYSL3	30.0211	26.4885	14.5424	8.54328	16.4318	73.3653	20.744	11.6028	16.835	36.2521	30.83	27.4563	13.3291	20.3894	27.3616	5.03046	17.0577	9.06321	44.3761	29.0331	27.0507	82.2903	23.5056	6.53042	7.95833	21.3309	9.36092	10.3362	61.5159	15.1292	5.29384	8.66829	40.0881	83.187	24.5903	25.5398	43.0342
AL139354.1	0	0.0201085	0.0987497	0	0	0.053322	0	0.202417	0.0830863	0	0	0	0	0	0	0.0163659	0.0198221	0.0493213	0.0523788	0	0.0303028	0	0	0.021302	0	0	0	0.0809239	0	0.090021	0	0.0645731	0.0439935	0.0930376	0	0.143558	0.0340976
GJB6	0.0901044	0.0404589	0.00946131	0.679694	0.0208501	0.222234	0.396882	0.155151	0.0238817	0.729821	0.010433	22.7881	0.0374698	0.0404811	1.82857	3.63628	4.45546	5.84075	0.316163	0.0784056	0.20033	0.126911	3.92422	0.0428603	0.319941	0.236537	0.0277913	2.07791	1.14116	0.05175	6.04319	0.38977	0.151742	0.280792	0.0692081	0	0.0980077
DPY19L2P4	0	0.0257086	0	0.0321623	0	0.127822	0.0238556	0	0	0	0.0116014	0	0.0972209	0.040013	0.0169446	0.0156928	0	0	0.066966	0.188904	0.474588	0.0423374	0.00974039	0.0204258	0.0418555	0.0263028	0.0103012	0.0258652	0.0504702	0.0191819	0	0.0206391	0	0.0446055	0.179571	4.35902	0.0326951
U2	0	0	0	0	0	0	0	0	0	0	0	0	0	0	0	0	0	0	0	0	0	0	0	0	0	0	0	0	0	0	0	0	0	0	0	0	0
RPL7AP53	0.0318717	0.0163556	0.0267732	0.245537	0.0393339	0.303593	0.151768	0	0.0675796	0.23317	0.0590459	0.0322425	0	0.0254559	0.12936	0.239607	0.0967358	0.0802327	0.0852064	0.0739563	0	0.107739	0.272657	0.103958	0.106512	0.100402	0.0262142	0.109701	0.128435	0.0732201	0.0717014	0.210087	0.0178914	0.0378369	0.0652807	0.116765	0.0277338
LINC02525	0	0.0172359	0.0141071	0	0.0932644	0	0	0	0	0	0.65335	0	0	0.013413	0	0	0	0	0.011224	0.0389683	0	0.0189229	0.0261211	0.00912942	0.0561225	0	0.0828752	0	0	3.69086	0	0.0276742	0	0	0.0171985	0	0
AC245187.1	0	0	0.0379807	0	0	0	0	0	0	0	0	0	0	0	0	0	0	0	0	0	0	0	0	0	0	0	0	0	0	0	0	0	0	0	0	0	0
SAMD12	0.65324	2.73604	1.74492	2.05463	1.12083	3.74751	2.28261	7.07661	3.09407	2.92979	2.29851	3.99118	0.914617	0.643733	5.04362	1.58694	2.03261	2.22709	2.35573	8.18697	4.17581	2.13407	3.08657	1.22248	3.85178	0.42933	4.30214	3.3322	2.90699	2.7783	2.32068	1.65344	2.32552	8.60025	14.9248	17.213	5.27332
RNU6ATAC5P	0	0	0	0	0	0	0	0	0	0	0	0	0	0	0	0	0	0	0	0	0	0	0	0	0	0	0	0	0	0	0	0	0	0	0	0	0
ZNF354A	3.04886	8.5777	4.05604	2.54373	4.23899	3.70536	4.2799	12.4194	4.55529	2.69795	3.60669	3.34028	7.52279	4.02087	4.14809	4.49177	2.34707	2.51519	5.52563	6.9553	9.64994	2.6092	2.84137	4.22404	5.54593	3.18798	5.12819	2.83385	2.93762	2.36431	3.23173	1.76661	3.72149	5.09071	7.15823	4.87011	3.1717
PTPMT1	9.2657	7.02935	4.77314	4.1453	15.7211	4.14846	5.65741	8.17981	7.60831	6.7001	5.03266	6.79333	4.78716	14.6905	9.02278	11.3612	7.61515	8.7774	8.43992	7.7269	7.00491	11.7398	5.37315	10.7511	8.41561	4.36836	11.3347	10.4963	10.4663	13.6541	8.88165	6.65787	9.88492	6.18708	9.11601	4.79871	12.6178
AC007684.1	0	0.576444	0	0.240383	0.23105	0.12738	0.178299	0.644737	0.198484	0.39133	0	0	0	0.29906	0.126645	0	0	0.235646	0.125127	7.60244	0	0.316433	0.145601	0	1.56416	1.17953	0.307968	0.128879	0.32333	0	0	0	0.420382	3.33385	10.737	41.4962	0.651642
AC107058.1	0	0	0	0	0	0	0	0	0	0	0	0.0184742	0	0	0	0	0	0	0	0	0	0	0	0	0	0	0	0	0	0	0	0	0	0	0	0	0
FLJ31356	0.185283	0.133978	0.134419	0.302782	0.109135	0.137525	0.537392	0.058007	0.348223	0.413694	0.156026	0.264118	0	0.198435	0.205097	1.72709	0.149111	0.39222	0.157608	1.08461	1.06161	0.545664	0.301293	0.247234	0.126654	0.212245	1.32305	0.307273	0.242417	0.0386961	0.11368	0.804958	0.250569	0.339939	0.465753	0.539957	0.322456
RNU6-1204P	0	0	0	0	0	0	0	0	0	0	0.218801	0	0	0	0	0	0	0	0	0	0	0.266158	0	0	0	0	0	0	0	0	0	0	0	0	0	0	0
AL596223.2	0.0291178	0.866658	0.146759	0.672963	0	0.0396229	0.166385	0	0.679144	0.304318	0	0.0589131	0	0	0.393943	0	0	0.0733001	0.19461	0.0675661	0.135106	0	0.0452906	0.126634	0.486546	0.0611509	0.957966	0.280623	0.234675	0	0.917084	0	0	0	0	0	0
ST7-OT4	0.109104	0.0389489	0.047818	0.0121816	0.0526888	0.0516407	0.0451771	0.0816812	0.130758	0.0694083	0.052729	0.0479885	0.0420832	0.0530428	0.0449248	0.059437	0.100785	0	0.114136	2.04737	0.0366841	0.074832	0.0959195	0.0309455	0.0158529	0.119547	0.0468195	0.0653102	0.016385	0	0.0640306	0.0312685	0.0639094	0.664517	1.97238	17.4484	0.041278
IFI30	0.560292	2.37339	0.676043	0.497044	2.72818	1.51101	1.25154	0.350824	2.01964	0.564282	0.424638	1.04087	0.135562	1.44829	0.916532	0.293577	0.633851	0.538539	0.946397	0.590965	0.724775	0.258273	1.71129	1.2682	0.408534	1.52969	0.544624	1.11503	0.979373	0.951734	2.36054	1.32621	0.365992	0.48375	1.74228	0.70911	0.540737
RFPL1S	0.0644855	0.0910029	0.0169281	0.00517489	0.0472527	0.106946	0.0153534	0.041639	0.0256374	1.47006	0.0186666	0.0122317	0.00446937	0.0418474	0.0299901	0.0117832	0.0101939	0.0507292	0.387892	0.219776	0.0872696	0.0113534	0.786746	0.0547751	0	0.042321	0.0198895	0.0388424	0.0464036	0.0586407	0.0136005	0.00664163	0.0180997	0.0813393	0.136209	0.110742	0.0175354
DCBLD1	7.68532	7.33615	2.29467	3.13619	40.0452	3.5003	3.20867	4.47387	3.34794	5.09005	1.52095	3.50584	1.97289	3.83808	5.61379	9.49252	5.45046	3.16303	4.60267	7.06108	5.22526	13.3374	1.86789	3.01634	4.42822	4.54585	1.73156	7.21052	7.11809	3.037	5.48663	2.22327	3.25828	5.31098	6.9312	3.64595	3.66388
ANXA2P1	0.655057	0.23811	0.458557	0.981263	0.30316	0.575688	0.285933	0.469976	0.752352	0.998399	0.10113	0.441785	0.302672	0.425095	0.295414	0.604178	0.49705	0.652735	0.474294	1.67835	0.422144	0.430567	0.191042	0.311593	0.775321	0.429906	1.70613	0.263046	0.455665	0.438925	0.245612	0.359824	0.536259	1.13408	2.09642	2.49986	0.166253
[truncated: 54,706 more rows]
