# Supplementary material for: GPR65 is a novel immune biomarker and regulates the immune microenvironment in lung adenocarcinoma
Source: Front Immunol. 2025 May 30;16:1572757. doi: 10.3389/fimmu.2025.1572757 (PMC12162609; doi:10.3389/fimmu.2025.1572757)
Supplement: Supplementary file 11 [file Table4.xlsx]

## Sheet: Sheet1
id	TCGA-MP-A4T8-01A-11R-A24X-07	TCGA-MP-A4T6-01A-32R-A262-07	TCGA-49-4510-01A-01R-1206-07	TCGA-67-3772-01A-01R-0946-07	TCGA-69-7763-01A-11R-2170-07	TCGA-05-4410-01A-21R-1858-07	TCGA-95-7039-01A-11R-1949-07	TCGA-MP-A4TC-01A-11R-A24X-07	TCGA-62-A46S-01A-11R-A24H-07	TCGA-95-A4VK-01A-11R-A262-07	TCGA-49-AARO-01A-12R-A41B-07	TCGA-55-7994-01A-11R-2187-07	TCGA-49-6743-01A-11R-1858-07	TCGA-78-7149-01A-11R-2039-07	TCGA-44-7660-01A-11R-2066-07	TCGA-53-7626-01A-12R-2066-07	TCGA-44-8119-01A-11R-2241-07	TCGA-44-2656-01A-02R-0946-07	TCGA-78-7153-01A-11R-2039-07	TCGA-55-6987-01A-11R-1949-07	TCGA-78-7539-01A-11R-2066-07	TCGA-83-5908-01A-21R-2287-07	TCGA-95-7567-01A-11R-2066-07	TCGA-55-7574-01A-11R-2039-07	TCGA-44-7667-01A-31R-2066-07	TCGA-75-6205-01A-11R-1755-07	TCGA-69-8254-01A-11R-2287-07	TCGA-44-A47G-01A-21R-A24H-07	TCGA-44-2668-01A-01R-A278-07	TCGA-44-6775-01C-02R-A277-07	TCGA-78-7163-01A-12R-2066-07	TCGA-91-A4BC-01A-11R-A24H-07	TCGA-55-5899-01A-11R-1628-07	TCGA-J2-A4AD-01A-11R-A24H-07	TCGA-69-7974-01A-11R-2187-07	TCGA-69-7980-01A-11R-2187-07	TCGA-05-4417-01A-22R-1858-07	TCGA-75-5122-01A-01R-1755-07	TCGA-05-5425-01A-02R-1628-07	TCGA-44-6146-01A-11R-1755-07	TCGA-67-3770-01A-01R-0946-07
BX088651.1	0	0	0	0	0	0	0	0	0	0.0994694	0	0	0	0	0	0	0	0	0	0	0	0	0	0	0	0.0911314	0	0	0	0	0	0.133765	0	0	0	0	0	0	0	0	0
RPS3AP50	0	0.0222139	0.0293403	0.0723829	0	0	0	0	0	0	0	0	0	0	0	0	0.0139168	0.0612488	0.0565756	0	0	0	0	0	0	0	0	0	0	0.14031	0	0	0.0351996	0.0461279	0	0	0	0.0321136	0	0	0.0450912
OR1AB1P	0	0	0	0	0	0	0	0	0	0	0	0	0	0	0	0	0	0.0323146	0	0	0	0	0	0	0	0	0	0.032865	0	0	0	0	0	0	0.0177014	0	0	0	0	0	0
UQCRC1	45.5295	28.7245	63.2546	36.2763	47.0309	33.0214	46.4138	38.2355	48.7914	54.4885	47.1842	43.4697	32.4738	47.471	43.1943	24.9947	34.6962	31.0888	53.5517	43.2676	53.3378	36.2702	38.6196	32.6042	70.7644	43.8056	25.1825	38.2496	32.2749	4.66551	59.5507	36.81	66.261	55.0403	43.2845	37.12	34.002	55.9573	64.9561	40.9115	48.9863
ANK2	0.903781	0.211561	0.13066	0.710639	0.933401	0.594351	0.363788	0.288834	0.337011	0.448311	0.498598	0.26912	0.304418	0.195888	0.141008	0.926529	0.646137	0.544165	3.32769	0.592958	0.963601	0.278271	0.163384	1.14941	16.4627	1.06068	0.479416	1.6603	0.439365	2.62926	0.0316252	3.66035	1.94157	0.330503	0.316576	0.484203	1.16155	0.539475	0.453636	0.216521	0.316117
STX4	11.7483	25.1907	10.1047	10.6469	6.81671	8.33952	12.2198	15.3412	15.4698	17.073	22.0417	11.4363	11.4322	13.5832	6.71858	12.5341	9.88994	12.7751	8.1937	9.37923	15.5017	15.7974	9.58174	12.3663	10.3403	10.0685	9.22877	17.2214	14.3178	6.64463	17.9408	13.8319	7.60349	13.016	10.1245	12.1707	10.5098	11.9577	9.65281	8.01537	9.12754
AC108039.1	0	0.0292903	0	0	0	0.0615015	0.156158	0	0	0.184157	0.129281	0.0248394	0.0413798	0	0.0890873	0.044907	0.01835	0.02019	0.037299	0	0	0.0288945	0.0222089	0	0	0	0	0	0	0.092503	0.0262707	0.0495302	0.0464126	0.243289	0.0221194	0.0714472	0	0.0423435	0	0	0
CHORDC1P1	0.0599842	0.0182018	0.0120206	0.0593096	0.0510177	0.0382188	0.032347	0.0424316	0	0.274657	0.0267797	0	0.308575	0	0.0184538	0.0837195	0	0.0752797	0	0.0814237	0.0427381	0.0897794	0.0414037	0.149373	0.13209	0.041939	0.2267	0.0255207	0.14262	1.14968	0.0653013	0	0.0288421	0.056695	0.0549826	0.0147998	0.0591394	0.052627	0.0521995	0.0197243	0.110842
AL365503.1	0	0	0	0	0	0	0	0	0	0	0	0	0	0	0	0	0	0	0	0	0	0	0	0	0	0	0	0	0	0	0	0	0	0	0	0	0	0	0	0	0
AL603650.1	0	0	0	0	0	0	0	0	0	0	0	0	0	0	0.150706	0	0	0	0	0	0	0	0	0	0	0	0	0	0	0	0.399971	0	0	0	0	0	0	0	0	0	0
MMS22L	0.533187	0.240642	0.213516	0.393837	0.315452	0.601525	0.68948	0.609634	0.249549	0.746203	0.313104	0.770486	1.38299	0.174482	1.38086	0.666987	0.828663	0.345857	0.204293	0.630389	0.586811	1.19906	0.628069	0.629726	0.551668	0.586527	0.223766	0.502661	0.63974	4.03514	0.33623	0.711432	1.0337	0.913568	0.550747	0.746053	0.394923	0.643704	0.478857	0.376076	0.343923
POLR2J4	1.56869	3.18174	4.41755	1.11567	0.614434	1.36772	1.15759	3.15376	2.44151	4.25294	2.56175	1.3385	0.814054	1.11012	3.34009	1.94934	3.71197	1.5974	4.86524	1.42892	3.02948	1.65588	1.66216	2.00457	5.48836	1.52971	1.13891	1.9671	0.932441	2.01759	2.93237	3.55866	3.7515	1.56071	3.4339	1.73149	2.60479	1.66603	1.59861	2.15831	2.28844
AC106895.1	0	0	0	0	0	0	0	0	0	0.0729442	0	0.110687	0.717081	0	0	0	0	0	0	0	0.0113505	0	0	0	0	0	0	0	0	0.137401	0	0.0735705	0	0	0	0.283001	0	0	0	0	0.0294376
CCNYL4	0.0171433	0	0	0	0	0	0	0	0	0.137369	0	0	0	0	0	0.0239268	0	0.0107574	0	0	0.0122144	0	0	0	0	0	0	0.0218812	0.0917113	0.0492864	0	0.10556	0	0.0324066	0	0	0.0253528	0	0	0	0
AL161630.1	0	0	0.00906862	0	0	0.0864997	0	0	0	0.0172674	0.161627	0.0116453	0	0.0164452	0.0835322	0	0.129043	0	0	0.010238	0	0.0135464	0	0	0.161935	0	0.00855142	0	0	0.303572	0.369488	0	1.02269	0.0142574	0	0.0111653	0	0	0	0	0
MTND5P13	0	0	0	0	0	0	0	0	0	0	0	0	0	0	0	0	0	0	0	0	0	0	0	0	0	0	0	0	0	0	0	0	0	0	0	0	0	0	0	0	0
CT47A8	0	0	0	0	0	0	0	0	0	0	0	0	0	0	0	0	0	0	0	0	0	0	0	0	0	0	0	0	0	0	0	0	0	0	0	0	0	0	0	0	0
AL121603.2	1.91598	5.24095	2.56526	2.88283	1.6532	1.41538	1.54233	0.923193	1.33034	1.45156	1.22729	0.92178	1.92841	2.33098	2.34068	2.19614	2.89805	1.2255	1.14809	1.72129	3.54138	1.99491	1.53972	1.3138	1.97963	1.20369	1.0232	1.38224	1.89813	3.37953	1.67772	1.36785	1.709	2.75575	1.25354	1.37707	2.75136	1.40082	1.58275	1.16874	1.33408
SYTL3	14.9668	11.395	11.4669	6.12142	12.7756	9.69986	12.5005	7.73219	5.88188	32.2591	13.2761	8.8538	7.48351	5.74628	3.62194	5.74164	15.6012	16.932	4.82382	8.00891	8.88478	5.62659	8.06562	11.6891	19.2932	3.44867	4.82152	14.0078	10.5453	9.47334	6.35313	12.4468	5.20214	11.6136	10.5356	5.67431	11.9976	4.97757	3.93912	2.22933	9.71472
DR1	6.049	3.28766	5.03311	5.9916	4.09605	7.04686	4.44131	7.24065	6.50329	4.55613	5.27806	7.92074	7.76101	6.72925	5.75791	6.00095	5.51052	6.7245	4.4148	6.9065	3.94517	10.8788	6.02205	7.24974	10.3154	7.66899	6.46166	5.58042	8.50174	18.2499	1.99602	4.92309	7.32125	6.42436	5.33096	4.32504	6.06615	8.09722	6.65316	9.57751	7.17287
Y_RNA	0	0.187766	0	0	0	0	0	0	0	0	0	0	0	0	0	0	0	0	0	0	0	0	0	0	0	0	0	0	0	0	0	0	0	0	0	0	0	0	0	0	0
AC091043.1	0.129767	0.0787539	0	0.299385	0	0	0	0	0.300134	0	0	0	0	0.18863	0.0399221	0	0	0.0271428	1.9556	0	0.277373	0	0.029857	0	0	0	0.490433	0.0552102	0	0.124358	0	0.599283	8.29864	0	0	0.22412	0	0	1.41158	1.87751	0.23979
MAPK13	17.8496	22.0388	21.5486	19.3879	28.9411	30.1686	32.2947	13.4305	18.6052	17.3347	21.3906	83.888	24.5315	14.5294	13.4687	14.3259	15.3195	20.4774	13.6221	10.5403	40.9386	16.7581	33.5058	15.087	23.8072	13.3689	24.6244	16.8785	15.376	8.3206	22.1854	11.4922	16.491	16.7962	35.6206	50.0831	17.6278	16.199	32.6075	26.2753	14.4541
AC015813.5	0.608294	1.40204	0.412383	0.255938	0.429304	0.56899	0.753766	0.521847	0.731247	2.66675	0.814711	0.909231	1.18178	0.522064	1.51701	0.505782	0.760265	0.885225	0.330074	0.386502	0.580944	0.453285	0.491339	0.604298	0.801569	0.325762	0.476908	0.991159	1.13088	1.07906	0.285316	1.51417	1.23217	1.32114	1.20116	0.670585	0.248823	0.357683	0.354777	0.421323	0.837047
NOLC1P1	0	0	0	0	0	0	0	0.0099911	0	0.0215573	0	0	0	0	0	0.00657097	0	0.0118171	0	0	0	0	0	0	0	0	0.00533796	0	0	0	0	0	0	0	0	0	0	0	0	0	0
AC139099.3	0	0	0	0	0	0.010689	0	0	0	0	0	0	0	0	0.0103223	0	0.00318926	0	0	0	0	0	0	0.0208883	0	0.0117295	0	0.00713763	0	0.0160771	0	0	0	0.010571	0.00768877	0.00413921	0	0	0.00729959	0	0
TRGC1	0.020545	0.23846	0.104987	0.177747	0.242451	0.29453	0.174496	0.0980987	0.305472	0.0646746	0.123825	0.344972	0.132112	3.48292	2.72574	0.293914	0.0292927	0.389981	0.0357249	0.536848	0.278124	0.364389	0.131175	0.556379	0.0466556	0.430933	0.218381	0.255675	0.274773	0.428229	0.155166	1.38367	0.029636	0.0436916	0.173019	0.102648	0.250664	0.567792	0.368749	0.0760018	0.161347
OR4C1P	0	0	0	0	0	0	0	0	0	0	0	0	0	0	0	0	0	0	0	0	0	0	0	0.0393086	0	0	0	0	0	0	0	0	0	0	0	0	0	0	0	0	0
TMEM106C	17.3619	32.8677	40.1101	40.3379	7.67586	11.1124	20.9175	18.5358	8.35606	14.0004	13.511	35.5957	48.8414	12.7805	62.9661	21.7213	16.6003	24.5985	12.7531	16.5178	17.3077	22.5745	20.5311	11.3422	32.7532	15.6713	13.9597	17.338	14.6304	10.7967	9.04682	20.8326	23.8486	26.7013	14.0328	27.3798	11.7831	29.3566	51.6781	15.5306	68.8426
AP000897.1	0	0	0	0	0.0309965	0	0	0	0	0	0	0	0	0	0	0.00847748	0	0	0	0	0	0	0	0	0	0	0.00688673	0	0.108314	3.00356	0	0	0.0175234	0	0.00835135	0.00899181	0	0	0	0	0
AC004812.1	0	0	0	0	0	0	0	0	0	0	0	0	0	0	0.247736	0	0	0	0	0.0910904	0	0	0	0	0	0	0	0	0.239329	1.92926	0	0	0	0	0	0.099341	0	0	0	0.132396	0
PSG11	0	0	0.00468209	0	0	0	0.0062997	0	0	0	0.00521544	0	0	0	0.0107818	0.00543489	0.00444164	0.004887	0	0	0	0	0	0	0	0	0.00220753	0	0	0.0335856	0	0	0	0	0	0	0	0	0	0	0
RN7SL515P	0	0	0	0	0	0	0	0	0	0	0	0	0	0	0	0	0.0752536	0	0	0	0	0	0	0	0	0	0	0	1.6471	2.08646	0	0	0	0	0	0	0	0	0	0	0.121913
AC026904.2	0	0	0.0308381	0.126796	0.0981624	0	0.124477	0.054428	0.0254227	0	0.0343509	0	0.098954	0.0559222	0.0236711	0.0715926	0.10239	0	0	0.104444	0.0182737	0.0230324	0.0354063	0.0958018	0	0.0537961	0.0145397	0	0.0457356	0.147472	0.0209409	0.0394815	0	0.0242413	0.0176318	0.0949201	0.0379297	0	0.0669575	0.0253008	0.047393
MIR4756	0	0.228689	0	0	0	0	0	0	0	0.287568	0	0.193938	0	0	0.463711	0	0	0	0	0	0	0	0	0	0	0	0	0	0	0	0	0	0	0	0.172702	0	0	0	0	0	0
RAP1GAP	6.93225	22.5273	28.8823	25.3568	13.9654	48.3881	12.8122	1.17776	23.3683	38.574	2.89574	7.30995	5.76257	51.9339	9.8861	8.41835	6.87986	5.94167	20.1061	2.12602	43.8143	0.865315	3.11632	10.7023	6.67203	4.5421	66.8505	4.31106	0.777164	5.67748	183.857	1.59861	17.1949	8.44117	5.83537	34.8595	8.69097	8.13272	12.7422	45.0681	41.7071
LINC01243	0	0	0	0	0	0	0	0	0	0	0	0	0	0	0	0	0	0	0	0	0	0	0	0	0	0	0	0	0	0.234401	0	0	0	0	0	0	0	0	0	0	0
AC011500.3	0	0	0.0364147	0	0	0	0	0	0	0	0	0	0	0	0	0	0.0345445	0	0	0	0.0215782	0	0	0	0	0	0	0	0	0	0	0	0	0	0	0	0	0	0	0	0
MOK	0.868587	5.19303	0.711581	0.313258	0.495023	0.418466	0.477992	0.785653	0.823918	1.08596	1.99531	1.57057	0.510461	0.977981	1.5113	0.363933	0.886176	0.523815	0.470437	0.444555	0.318307	0.500299	0.445967	0.664843	1.28166	0.7056	1.29659	0.892817	0.964881	3.79178	0.579847	1.56176	1.31198	1.33238	0.416028	0.790469	0.368513	0.529377	0.276479	0.53728	0.687395
DNM1P41	0.0116984	0.00532471	0	0	0	0	0	0	0	0.00669562	0	0	0	0	0.00539842	0.00408184	0.00333587	0	0	0	0	0.0105055	0	0	0	0	0	0.00746574	0	0.0168162	0	0	0	0	0	0	0	0	0	0	0
MTND2P8	0	0	0	0	0	0	0	0	0	0	0	0	0	0	0	0	0	0.0239916	0	0	0	0	0	0	0	0	0	0	0	0	0	0	0	0	0	0	0	0	0	0	0
EEF1A1P9	2.2386	1.49615	6.14986	8.12523	6.3988	1.16453	6.32626	1.86417	0.814556	2.5301	0.588263	1.62976	2.38701	3.66078	1.5561	1.95769	1.97969	5.2899	4.9602	5.462	3.67451	1.38687	2.19064	2.11692	4.63317	2.08027	1.38151	1.44672	3.10764	1.5886	2.49873	1.74484	1.00145	1.03114	1.21753	1.26895	2.15818	4.38177	8.5814	2.0406	17.7769
AL121749.1	0.0182024	0.00828508	0.0054715	0.00899883	0	0	0	0.019314	0.00902134	0	0	0.0070261	0	0.00992211	0.0419989	0.00635122	0.0155715	0.00571096	0	0.0123541	0.00648449	0.00817314	0.0125641	0.0169978	0	0.0190898	0.0257973	0	0.0324589	0.0261655	0	0.0140102	0.0131283	0.00860212	0.0125135	0.0269462	0.0672975	0	0	0	0
AC016252.1	0.124018	0	0	0	0	0	0	0	0.0409767	0	0.0553673	0	0	0	0.11446	0	0.117881	0	0.239611	0.0280574	0.0589076	0.074248	0	0.0772074	0	0	0	0.211057	0	2.49582	0	0.127274	0	0.195363	0	0.0611974	0	0.0544034	0	0.407801	0
AC006946.1	0	0.217534	0.107745	0	0.228647	0	0	0.0633887	0	0.341926	0.0800125	0.230598	0	0.0651289	0.220545	0.291827	0.136282	0	0.138507	0.364917	0.170257	0.214595	0.0412354	0.55787	0	0.501223	0.1016	0.0762507	0.532653	6.01128	0.0487769	0.275889	0	0.225858	0.287485	0.132657	0.0883484	0.393098	0	0.235729	0.441564
IGLVI-38	0	0	0.0305978	0.0503233	0.0649316	0	0	0	0	0	0	0	0	0	0	0	0	0	0.0590002	0.379977	0	0	0	0	0	0	0	0	0	0	0	0	0	0.0481048	0	0	0	0	0	0	0
FAM180B	0.0282346	0.0771085	0	0.0697928	0.0180106	0.107938	0	0	0	0.0161602	0.0567236	0.0217971	0.0181558	0	0.104235	0.0886654	0.0161025	0.0354343	0	0.0287447	0.0502922	0.0253556	0.00974439	0.0263662	0	0	0	0.0180189	0.0251744	0.0405867	0	0.0217319	0.0407281	0	0.0291154	0.0104494	0	0.0185787	0.0184278	0	0
EIF4A3P1	0	0	0	0	0	0	0	0	0	0	0	0	0	0	0	0	0	0	0	0	0	0	0	0	0	0	0	0	0	0	0	0	0	0	0	0	0	0	0	0	0
BTD	2.85141	3.93933	5.29534	7.91403	7.68723	5.21773	4.86113	3.28937	6.86934	5.18369	2.72077	3.90432	4.16376	5.90001	2.20688	4.26395	3.78942	3.75443	4.91833	3.96391	9.76222	2.19009	5.80226	6.51106	3.07981	5.27069	10.9284	5.07092	2.75461	3.43724	6.22849	3.06199	11.416	5.51511	4.31689	3.30877	4.31858	6.19617	7.08498	9.91017	11.0267
AL121885.1	0	0	0	0	0	0	0	0	0	0	0	0	0	0	0	0	0	0	0	0	0	0	0	0	0	0	0	0	0	0	0	0	0	0	0	0	0	0.0571778	0	0	0
MIR4705	0	0	0	0	0	0	0	0	0	0	0	0	0	0	0	0	0	0	0	0	0	0	0	0	0	0	0	0	0	1.58688	0	0	0	0	0	0	0	0	0	0	0
RN7SKP211	0	0	0	0	0	0	0	0	0	0	0	0	0	0	0	0	0	0	0	0	0	0	0	0	0	0	0	0	0	0	0	0	0	0	0	0	0	0	0	0	0
LINC01427	0	0	0	0	0	0	0	0	0	0	0	0	0	0	0	0	0	0	0	0	0	0	0	0	0	0	0	0	0	0	0	0	0	0	0	0	0	0	0	0	0
FAM32BP	0	0.500124	0.0550474	0	0	0.0875102	0	0	0	0.0524073	0.245272	0.282751	0.0588791	0.0499119	0.084508	0.031949	0.0261102	0.143641	0.0530726	0.186437	0.130478	0.0822279	0.031601	0.0855054	0	0.192057	0.025954	0	0	0.526489	0	0	0	0.0865438	0	0	0	0.180751	0	0.0451631	0
AC021231.3	0.052959	0.723153	0.159191	0.104727	0.202692	0	0	0.112386	0.157483	0.363735	0.07093	0	0.0681089	0.28868	0.0977552	0	0.181219	0.0996948	0.0613921	0.107831	0	0.237794	0	0.395636	0	0.111082	0.330247	0.0675952	0.188876	0.761274	0.17296	0.0815241	0.229178	0.150165	0.0364074	0.117598	0	0	0.138258	0	0.19572
RNF169	1.07956	3.07139	0.825197	1.27793	1.62333	3.30353	1.79916	1.91357	1.81741	2.26798	1.19429	3.36848	3.64652	1.01582	1.90487	2.89285	2.53702	2.50377	1.65797	1.93801	2.69121	3.98587	2.14384	2.68519	1.76434	3.09973	1.89848	1.6017	6.74899	17.3403	2.02465	2.56025	1.71984	2.26563	4.7095	2.13951	3.21528	2.0668	2.02386	2.66856	1.08768
RPS10P16	0.158023	0.179816	0.308754	0.898413	0.252003	0.0755129	0.255646	0.0419183	0.117477	0.0452225	0.105823	0.274485	0.101614	0.387622	0.145845	0.0827067	0.135183	0.371845	0.686948	0.18769	0.0844421	0.212864	0.109074	0.147566	0.195738	0	0.0671873	0.0504239	0.211343	0.227154	0.0967671	0.182443	0.170959	0.149358	0.135794	0.0877245	0	0.155971	0.154704	0.116914	0.949007
ACSS3	0.348024	0.218279	0.470349	0.593387	1.01736	0.309043	0.263779	0.266054	0.46313	0.257225	0.361519	0.0793329	0.4793	0.285309	0.350288	0.68653	2.40679	0.42559	2.41907	0.872292	1.29937	0.230095	0.163615	1.18226	2.0321	0.28452	0.866076	0.480933	0.471562	4.23856	1.74185	0.795174	13.0288	0.808105	0.488869	0.692685	1.66158	0.562591	0.574118	0.30547	1.70142
BX088651.2	0	0.00493574	0	0	0	0	0	0	0	0	0	0	0	0	0	0	0	0	0	0	0	0	0	0	0	0	0	0	0	0	0	0	0	0	0	0	0	0	0	0	0
AP001469.1	0.0175424	0.431173	0.116009	0	0.0447604	0.0670625	0.0567593	0.0930684	0.243439	0.22089	0.164466	0.35211	0.067682	0.0191247	0.226666	0.146903	0.100046	0.0770544	0.0406716	0.130968	0.312469	0.0630144	0	0.589735	0.0434584	0.147181	0.0895029	0.111953	0.844614	3.47992	0.0716152	0.0540088	0.0253047	0.248707	0.0964779	0.116861	0	0.0461723	0	0.259576	0.0648313
DSTYK	3.85129	4.34874	2.88323	2.27921	5.0543	4.76994	5.48545	2.92462	3.65447	3.02335	2.50513	1.85394	3.98599	4.38313	3.93834	6.52143	4.36607	2.6865	3.74272	5.00454	5.43276	3.06398	4.55112	5.09513	1.42231	3.00157	3.17171	2.84323	3.80469	6.37046	2.28116	2.59716	3.29462	3.52906	3.50539	3.61595	4.20131	1.73791	1.88329	2.3435	1.37208
OR2AK2	0	0	0	0	0	0	0	0	0	0.0202623	0	0	0	0	0	0	0	0	0	0	0	0.0158959	0	0	0.014617	0	0	0	0.0631292	0.101778	0	0	0	0	0	0	0	0	0	0	0
STAT2	27.5431	37.7691	26.7709	11.0748	23.5501	29.1714	18.1047	29.1367	23.9281	43.5572	52.8233	27.1666	27.7413	10.3927	20.6306	22.9634	16.8917	26.9422	7.0313	25.8996	24.5628	43.1811	24.3959	31.9596	14.2925	35.1798	23.6895	23.1188	41.4854	25.9494	13.4218	33.6992	13.9777	29.9285	24.99	75.8974	20.2454	31.452	35.283	17.3807	9.79739
AL139230.1	0	0.0419712	0	0	0	0	0	0	0	0	0	0	0	0	0	0	0	0	0	0	0	0	0	0	0	0	0	0	0.0822165	0.530205	0	0	0	0	0	0	0	0.0606758	0	0	0
GPAT2P1	0.0174564	0.587971	0.278106	0.0345202	0	0	0.0141203	0.0277837	0.190336	0	0.257181	0	0.0224501	0.0095155	0.483333	0.00609095	0.597336	0.00547692	0.0101181	0	0.2985	0	0.512091	0.0163012	1.29016	0.0183075	0.0445322	0.0111404	0	0	0.349195	0.013436	0.0125903	0.552724	0	0	0.0387238	0	0	0.146373	0
YOD1	3.3234	6.98903	2.47128	1.56874	3.17419	5.10611	4.04454	4.74751	6.45743	4.0451	2.32619	2.09475	3.06067	3.47248	3.74119	6.43972	2.75395	4.24626	2.04126	4.24	3.87725	4.86805	4.45517	4.66363	1.10421	2.59043	4.07128	5.427	4.635	20.742	1.03044	2.2712	1.50407	6.85035	3.19778	3.10049	2.48855	2.09983	2.86725	3.50373	2.17105
AP000561.1	0	0	0	0	0	0	0	0	0	0	0	0	1.62209	0	0	0	0.02569	0	0	0.183437	0	0.283166	0	0	0.371977	0	0	0	0	0	0	0	0	0	0	0	0	0	0	0	0
DNAJA1P1	0	0	0	0	0	0	0	0	0	0.0188967	0	0	0	0	0	0	0	0	0	0	0	0	0	0	0	0	0	0	0	0	0	0	0	0	0	0	0	0	0	0	0
BACH1-IT3	0	0	0	0	0	0	0	0	0	0	0	0.0372591	0	0	0	0	0	0	0	0	0	0	0	0	0	0	0	0	0.344256	12.3491	0.039406	0	0	0	0	0.107171	0	0	0	0	0.178366
TKTL2	0.00738313	0	0	0	0	0	0	0.015668	0.0146367	0.00845152	0.00988851	0.0170993	0.00949521	0.0160982	0.531503	0.0103046	0.564232	0.0138987	0.00855881	0.005011	0.0210416	0.00663028	0	0	0.0121937	0.0309723	0	0.0282708	0.0263316	0.0636786	0	0	0.0106501	0.0279131	0.0101513	0.00546488	0	0.00971636	0	0.00728327	0
ATIC	35.8923	18.1557	12.8268	21.7075	23.1149	30.4937	36.0903	26.8098	16.7577	22.7159	15.6743	23.4033	35.17	31.4289	38.7293	22.7775	14.5351	20.4313	30.8631	21.7906	30.2964	29.7326	44.8384	16.4534	48.9962	28.3558	27.1684	30.053	21.9544	13.9402	34.3315	19.7739	38.7209	45.042	26.1939	20.3267	29.3176	17.8764	24.6205	19.2757	16.9058
AC133561.3	0	0	0	0	0	0	0	0	0	0	0	0	0	0	0	0	0	0	0	0	0	0	0	0	0	0	0	0	0	0	0	0	0	0	0	0	0	0	0	0	0
CDY4P	0	0	0	0	0	0	0	0	0	0	0	0	0	0.0141192	0	0	0.00738609	0	0	0	0	0	0	0	0	0	0.0073419	0	0.25404	0	0.0105742	0	0	0	0	0	0	0	0	0	0
AC105265.2	0	0	0	0	0	0	0	0	0	0	0	0	0	0	0.0364611	0	0	0	0	0	0	0.0354774	0	0	0.032623	0	0	0	0	0.340732	0	0.0608143	0	0	0	0	0	0.0519903	0	0	0
ABHD6	2.90456	1.18289	1.95625	1.77064	2.03389	2.23328	1.39554	1.38455	3.02519	1.43744	2.91764	3.77232	2.92096	1.2321	1.05818	3.22328	1.61914	2.0864	2.73416	2.63094	1.05418	1.71604	1.06272	2.50841	1.90259	2.41631	2.03967	2.00695	1.57721	2.77826	1.94803	2.9584	3.02421	1.81643	1.94423	1.36188	1.50987	3.97334	1.98123	6.47378	2.06818
AL590714.1	0	0	0	0.10224	0.0659596	0	0	0.0548588	0.153744	0.118366	0.138491	0.0399135	0	0.11273	0.0954339	0.144319	0.0589718	0	0	0.0350902	0.11051	0	0.142746	0.0965602	0	0.108444	0.146547	0	0.0921953	0.148639	0.0422133	0.238764	0.0745786	0.293198	0	0.114806	0	0	0.134975	0	0.0955363
MAP7D1	28.2566	28.9885	14.9984	20.0067	13.2463	16.8833	34.5688	30.2267	12.5064	17.5323	34.2951	20.8067	27.6338	13.9376	32.5498	24.0355	19.6069	17.6632	8.03711	17.9543	9.416	30.3395	19.0728	23.363	20.0428	43.2913	15.1356	49.2471	21.7302	6.34843	18.0142	21.2137	16.5109	20.3931	27.6213	26.9824	12.9251	22.3675	15.4942	12.4318	16.9054
PPP1CA	68.665	81.3721	56.35	99.388	62.6396	90.41	122.708	93.1744	57.3589	70.6667	76.7768	73.4096	59.7054	62.5897	83.8528	53.6274	54.0414	83.2215	71.8906	57.4255	134.569	89.2431	77.3147	65.93	114.133	64.5536	61.2001	43.5534	72.6809	7.68856	129.637	83.9382	87.2356	46.1062	103.498	60.0802	80.3504	86.1603	182.582	76.1712	110.161
AP003122.3	0	0	0	0	0	0	0	0	0	0	0	0	0	0	0	0	0	0	0	0	0	0	0	0	0	0	0	0	0	0	0	0	0	0	0	0	0	0	0	0	0
ELOCP9	0	0	0	0	0	0	0	0	0	0	0	0	0	0	0	0	0	0	0	0	0	0	0	0	0	0	0	0	0	0	0	0	0	0	0	0	0	0	0	0	0
CDH26	0.184085	1.12339	2.94299	3.21223	1.99624	0.625543	0.220599	1.08877	10.9347	1.31507	1.76239	0.147377	0.236746	1.58322	2.78444	1.30842	2.47106	0.183965	3.80165	0.446546	1.11971	0.789834	0.0917682	0.795849	2.17605	0.143007	1.66199	0.417708	0.18237	7.67393	4.22794	0.718938	2.05548	0.463976	0.597606	0.275037	1.4469	0.112157	0.449435	0.22195	0.800009
LINC00616	0	0.0075424	0	0	0	0	0	0	0	0	0	0	0.021311	0	0.00764682	0.00578189	0.00472523	0.00519902	0.0192094	0.0112467	0	0.00744049	0	0	0.00684187	0	0	0	0	0.02382	0	0	0.095612	0	0.00569587	0	0	0	0	0	0
AC022188.1	0	0.0321594	0	0	0	0	0.0190505	0	0	0	0	0	0	0	0	0	0	0	0	0	0	0	0	0	0	0	0	0	0.0209988	0	0.0192294	0.0181273	0	0.01113	0.0161908	0.00871622	0	0.0154971	0.0153712	0	0
C15orf54	0.0127322	0.0869287	0.0229632	0.132185	0.00812173	0.0243368	0.0205978	0.0540389	0.0189307	0.00728731	0.0682108	0.039317	0.0654978	0.020821	0	0.0266553	0.010892	0.0519311	0.0147596	0	0.0362862	0.0743203	0.0219708	0.0594482	0.10514	0.0934704	0.0938323	0.00812548	0.0340565	2.15966	0.16633	0.00979984	0.0550981	0.0842382	0.0218823	0.0188483	0.0470732	0.0586454	0	0	0.105872
MIR659	0	0.367789	0.24289	0.199737	0.515437	1.15838	0.326805	0.42869	0.200236	0.924963	0.541116	0.155951	0	1.10115	1.11864	5.07495	0.345624	0.507039	0.468352	0.27421	0.143929	0.36282	0.557741	0	1.50133	0	0.343556	0.515675	0.360227	2.32306	0.494809	0.310968	1.16558	1.71838	0.277747	0.598094	0	0	0	0.199276	0
AC079910.1	0	0	0	0	0	0	0	0	0	0	0	0	0.0336452	0	0.0241452	0	0.0149201	0	0	0	0	0	0	0	0	0	0	0	0	0.225638	0	0	0	0	0	0	0	0	0	0	0
AC018992.1	0	0.016601	0	0.00901558	0.0116327	0	0	0	0.0542288	0.0208751	0.0366367	0.0281567	0.0117265	0	0.0168308	0.00636304	0.00520017	0.0171648	0	0	0.0194897	0.0327534	0	0.0851473	0	0.0191253	0.0258453	0.0116381	0	0.235928	0.0148896	0	0	0.0689451	0.0125367	0.0134982	0.0134845	0	0	0	0
CXorf58	0.0712539	0.0185327	0.0673151	0.0503233	0.0519453	0.0194568	0.0164676	0.0108008	0.0201797	0.0466085	0.0817998	0.0392914	0.353458	0.0554865	0.0469733	0.0568278	0.0348317	0.0830358	0.0590002	0.10363	0.0290101	0.137118	0.0351304	0.0950553	0.0168114	0	0.0692465	0.0649617	0.0726068	1.34617	0.116355	0.0470087	0.0734164	0.153936	0.0699778	0.0150689	0.045161	0.0535838	0	0.0301243	0.075238
AC005306.1	0.272442	1.58346	0.27718	0.0207214	0.0534731	0.120174	0.101711	0.244606	0.270052	0.431814	0.617508	0.210325	0.0269522	0.0228474	0.851046	0.102374	0.11952	0.210407	0.0728826	0.184909	0.164248	0.207021	0.0578619	0.782809	0	0.263745	0.190089	0.347736	0.0747423	0	0.136888	0.612956	0.120921	0.237695	0.129665	0.170633	0.185957	0.165479	0.0547118	0.0620207	0
RBM6	10.8976	21.0892	8.11962	2.49677	8.54515	8.01202	7.35414	8.88379	15.9597	21.3736	21.543	8.6305	5.5736	7.21146	11.42	6.88952	8.21226	7.1969	6.1625	10.6965	10.0626	12.7626	6.04393	15.4364	8.59796	7.46919	8.15704	14.6321	5.89066	17.158	6.10418	20.7702	7.17665	26.3222	11.899	11.2165	5.94884	8.26377	3.79008	7.61862	5.24132
MAGOH	14.8937	22.8367	19.2202	11.1638	18.796	11.0085	20.2594	21.6442	11.6962	14.7951	19.4633	13.752	23.0299	20.5738	145.84	14.0013	25.1384	18.3637	15.0451	39.9521	18.2363	32.1986	22.5574	12.7824	44.4065	19.5809	15.2995	12.1889	20.2057	10.0501	12.401	19.0715	14.8765	19.4951	12.7894	16.7641	13.2908	16.6921	22.0287	15.0093	9.89973
AC114752.2	0	0	0.0291588	0	0	0	0	0	0.0480766	0.0555206	0	0	0	0	0	0.033847	0	0	0	0	0	0	0	0	0	0	0	0	0.0864901	0.278883	0	0	0	0	0	0	0	0	0	0.047846	0
UGT1A11P	0	0	0	0	0	0	0	0	0	0	0	0	0	0	0	0	0.0263255	0	0	0	0	0	0	0	0	0	0	0	0	0	0	0	0	0	0	0	0	0	0	0	0
GPR32P1	0	0	0	0	0	0	0	0	0	0	0	0	0	0	0.0222993	0	0	0	0	0	0	0	0	0	0	0	0	0	0	0	0	0	0	0	0	0	0	0	0	0	0
LINC02194	0	0	0	0	0	0	0	0	0	0	0	0	0	0	0	0	0	0	0	0	0	0	0	0	0	0	0	0	0	0.0586816	0	0	0	0	0	0	0	0	0	0	0
SUZ12P1	2.2833	4.04846	2.36164	0.625976	1.15195	2.23179	2.11558	2.23552	2.13467	3.59978	3.94774	4.3707	3.17673	1.62367	2.47611	1.52458	3.54255	1.0127	1.43774	2.00404	1.6638	1.79416	1.42201	3.45998	3.36819	1.58915	1.57681	3.96084	2.07283	13.1884	1.20754	5.46401	2.98672	4.04643	3.52108	4.7168	1.12813	1.36585	1.57151	0.716677	1.86987
OR2L9P	0	0	0	0	0	0	0	0	0	0	0	0	0	0	0	0	0	0	0	0	0	0.0192736	0	0	0	0	0	0	0	0.185107	0	0	0	0	0	0	0	0	0	0	0
AC099786.3	0	0	0	0	0	0	0	0	0	0	0	0	0	0	0	0	0	0	0	0.00943206	0	0	0	0	0	0	0	0	0	0	0	0	0	0	0	0	0	0	0	0	0
PATZ1	9.91272	15.2747	7.32715	4.90062	10.5651	9.52643	6.43133	6.2999	8.21202	15.4408	11.013	10.0866	13.3504	14.2215	30.9947	10.273	10.3743	7.94155	12.5366	6.55265	11.9404	6.71972	19.1772	6.814	14.2994	6.34588	8.75708	4.58646	4.13682	4.66072	7.66359	7.46017	12.5613	12.9835	9.12877	18.1036	7.59961	4.44357	4.42096	6.13202	6.31562
AC087863.2	0	0	0	0	0	0	0	0	0	0	0	0	0	0	0	0	0	0	0	0	0	0	0	0	0	0	0	0	0	0	0	0	0	0	0	0	0	0	0	0	0
MIR6736	0.664232	1.51168	0.199663	0	0	0	0	0	0	0	0	0.256393	0	0	0.306521	0	0	0.208401	0	0.22541	0	0.894751	0	0	0	0	0	0	0	0	0	0.511253	0.479073	0	0	0.737481	0	0	0.433521	0	0.613699
RN7SL328P	0	0.0594592	0.0392671	0	0.083329	0.124848	0.105667	0.346525	0.0647431	0.149536	0	0.302544	0	0	0.120565	0.182322	0.0745011	0.0409856	0.151434	0.0886613	0.093074	0.117312	0	0.243975	0	0.274002	0.0740553	0.166735	0.465893	12.3935	0.0533294	0.703824	0	0.0617346	0.0449024	0.0966919	0	0.257872	0	0	0
OLAH	0.0414442	0.0301823	0.169427	0.0163913	0.0528737	0.158436	0.0402285	0.0263851	0.00821613	0.0284649	0.155422	0.0319949	0.1066	0.054219	0.0306002	0.0694121	0.0236361	0.0156037	0.0192175	0	0.253946	0.0148873	0.034328	0.046442	0.00684476	0.0173859	0.0281937	0.084637	0.0591235	0.905543	0.00676769	0.0255194	0.0119566	0.0548403	0.039888	0.0306764	0.0245163	0.0436332	0.0757379	0.0408836	0.0918992
LINC02060	0.0910858	0.0518238	0.0205348	0	0	0	0	0.0241621	0	0.169433	0.045748	0	0	0.0248254	0.0210165	0.00794549	0.0129868	0.042867	0.0527951	0.0231828	0	0.0102247	0	0.0850582	0.0094021	0	0.0129091	0.0581296	0	0.163667	0	0.0350539	0	0.053807	0.00782727	0.0505652	0	0	0	0	0
AP000959.1	0	0	0	0	0	0	0	0	0	0	0	0	0	0	0	0	0	0	0	0	0	0.018011	0	0	0	0	0	0	0	0	0	0	0	0	0	0	0	0	0	0	0
AL513542.1	0	0	0	0	0	0	0	0	0	0	0	0	0.0642864	0.0544957	0	0	0	0.0313666	0	0	0	0	0	0	0	0	0.0283375	0	0	0	0	0	0	0	0	0	0	0	0.0652494	0	0
AL513548.2	0	0.118229	0.0195197	0	0	0	0	0	0.0160919	0	0	0.0125329	0	0	0	0	0	0.010187	0	0	0	0	0	0.0303201	0.013406	0	0	0	0	0.093346	0	0.0999632	0	0	0	0	0	0	0.0847647	0.0320295	0
RETREG2	28.3848	28.9374	37.2165	32.7108	23.9704	31.9702	29.0867	24.8372	16.5039	19.6389	18.4802	30.1826	22.5779	30.2354	15.8086	23.7477	14.0117	19.2832	21.3935	20.0224	31.4953	17.3091	27.7137	18.0891	24.6	27.3448	21.1641	24.8344	19.4764	10.4073	44.3293	17.4865	25.4134	32.0208	18.3083	24.2248	22.7843	17.4015	19.3013	24.705	26.655
PFN1P11	0.100745	0.229277	0.121133	0.0498059	0.064264	0.0962838	0.162982	0	0.199722	0.115323	0.0674656	0.311099	0.259129	0.164748	0.0929806	0.140609	0.0287279	0.189651	0	0.0341882	0.0358897	0.0452359	0	0.0940779	0.332771	0.105656	0.257004	0.128587	0.0898252	0.434455	0.0822562	0	0.145323	0.142831	0.0346291	0.0745696	0.0744943	0	0.0657526	0.149073	0
SUB1P4	0	0.157856	0.173748	0	0	0	0.0935105	0.0613318	0	0.0661662	0.154832	0	0	0.0630156	0.106695	0	0.0329651	0	0.268025	0.117692	0.0411832	0	0.0398974	0	0.0477316	0	0.0327678	0	0.206148	1.82796	0.377554	0	0	0.109265	0	0.042784	0.0854817	0	0	0	0.106809
RNU7-70P	0	0.540538	0	0	0	0	0	0	0	0	0	0.2292	0	0	0	0	0	0	0	0.403006	0	0.533235	0	0.554489	0	0	0	0	2.64712	29.8743	0	0	0	0	0	0.219754	0	0	0	0	0
AC069113.1	0	0	0	0	0	0	0	0	0	0	0	0	0	0.0800086	0	0	0	0	0	0	0	0	0	0	0.060603	0	0	0	0	0.42198	0	0	0	0	0	0	0	0	0	0	0
AC026412.1	3.29687	5.44041	3.6419	2.90272	1.73891	3.64078	1.82813	4.83322	5.84882	6.48773	2.88654	0.463169	10.1355	9.09358	4.66096	3.84942	10.4045	8.88915	4.92925	2.02413	11.3382	5.1629	3.11595	1.54479	0.995681	1.93039	3.26248	3.07052	1.28799	8.02144	5.46928	9.42398	4.11712	3.96944	6.20278	1.6556	3.41124	8.17157	3.90053	1.12623	18.7499
PRR23A	0	0	0	0	0	0	0	0	0	0	0	0	0	0	0	0	0	0	0	0	0	0	0	0	0	0	0	0	0	0	0	0	0	0	0	0	0	0	0	0	0
PDE11A	0.0188141	0.0199815	0.00471281	0.0372049	0.0440047	0.00899049	0.0126821	0.00499075	0.0155408	0.00358943	0.0167989	0.00242074	0.0141144	0.105974	0.0998436	0.0207881	0.0473903	0.0186924	0.1454	0.0415001	0.0111707	0.0295673	0.00216438	0.0292817	0.00129469	0.00986564	0.158207	0.00600342	0.0475287	0.148746	0.0627255	0.111021	0.32793	0.0118549	0.0226345	0.0557034	0.0788336	0.0412661	0.0654895	0.736196	0.0202799
CCNYL1	6.85216	7.91653	5.05543	8.40096	3.79734	24.6752	7.30038	4.7661	7.8484	2.74482	3.35648	16.4481	10.4934	3.59896	4.67198	9.94407	3.01281	8.97034	3.68209	5.32872	7.59897	5.76839	7.85882	5.6912	8.22629	7.16875	7.8374	6.48237	9.30154	12.7222	6.36962	5.20354	6.62946	21.5422	6.17301	6.70188	6.64278	10.4639	5.885	7.63418	7.73089
AL591222.2	0	0	0	0.0256956	0	0	0.0420425	0	0	0	0.0348065	0	0	0	0	0	0	0	0	0	0	0	0	0	0	0	0	0	0	0	0	0	0	0	0	0	0	0	0	0	0
C17orf113	0.514976	4.73486	1.03715	0.840155	1.08404	0.73826	0.79146	0.65571	0.995394	1.32637	0.827672	3.14073	0.49672	0.561427	2.56656	1.94062	1.13073	0.662448	1.3432	0.297091	1.13744	1.01742	0.426551	1.15415	1.42461	0.702107	1.53268	0.624434	0.321411	0.148053	0.73582	0.475646	1.55998	1.21684	1.94715	2.49671	0.533109	0.609947	0.369718	0.50801	0.999177
AC018558.4	0	0	0	0	0	0	0	0	0	0	0	0	0	0	0	0	0	0	0	0	0	0	0	0	0	0	0	0	0	0	0	0	0	0	0	0	0	0	0	0	0
THAP12P7	0.0256701	0.0778942	0.0462975	0.0761442	0.0327494	0.147201	0.0138428	0.072634	0.46649	0.0783593	0.0458412	0.264231	0.209085	0.018657	0.0394863	0.101511	0.175679	0.15571	0.0892733	0.0871127	0.0975448	0.138315	0.0767807	0.0639237	0.0353297	0.125634	0.0921649	0.065529	0.30517	1.45141	0.0558911	0.105376	0.246859	0.09705	0.0882362	0.152005	0.0885799	0.191433	0.134032	0.0590867	0.126492
EME2	4.23718	11.9383	2.45697	0.586086	0.369064	0.959535	1.89035	1.66717	1.88073	4.68476	6.03588	1.62022	0.758671	1.12547	1.42133	1.38147	1.02872	1.54475	0.920571	1.38401	1.64082	2.34573	0.381736	2.52662	0.341935	1.2433	1.64478	4.3729	2.24551	1.4106	1.8502	6.90683	1.3296	3.57594	2.11936	2.58209	0.847245	1.81395	1.16246	0.923264	1.49885
RN7SL604P	0	0.120525	0	0	0	0	0	0	0	0	0	0	0	0	0	0	0	0.0415395	0	0	0.0471659	0.0594485	0	0	0	0	0	0.0844941	1.88876	0.570956	0	0	0	0	0	0	0	0	0	0.0653033	0.122325
AP004609.1	0.023809	0.0216741	0.0572546	0.0235413	0.0759377	0	0.0192588	0.113684	0.0354003	0.0272544	0.127553	0.128664	0.06124	0.0129783	0.109871	0.0581526	0.00678928	0.0373502	0	0.0807971	0.0254455	0.0213812	0.00821702	0.311269	0.00983051	0.0499396	0.0337433	0.0759728	0.0424569	0.1369	0.0388793	0.0366512	0.0171721	0.0900139	0.00818392	0.0176231	0.0528158	0.0313332	0.0155393	0.046974	0
RNU6-609P	0	0	0	0	0	0	0	0	0	0	0	0	0	0	0	0	0	0	0	0	0	0	0	0	0	0	0	0	0	0	0	0	0	0	0	0	0	0	0	0	0
IGHVII-53-1	0	0	0.13859	0	0	0.14688	0	0	0.0761684	0	0	0	0	0	0	0	0	0	0.0890788	0	0	0	0	0.143515	0	0	0	0.196159	0	0	0	0	0	0	0	0	0	0	0.20061	0	0
SPTSSA	39.5778	25.0769	116.809	49.0467	109.006	25.5181	26.6203	34.0959	80.7622	189.539	16.9826	45.9045	139.65	52.1942	22.1093	37.2211	136.677	35.7403	61.4215	70.9738	75.401	46.6058	27.4936	97.1377	56.5782	36.4974	24.4287	35.6826	46.7697	62.4404	79.0666	61.2511	34.352	25.2963	40.5092	27.5034	138.432	16.9841	81.8083	15.0351	74.5418
AC008033.3	0.04178	0.266235	0.0669802	0.0275401	0.0710695	0.2662	0	0.0738859	0.0414135	0.143478	0.0559576	0.129017	0.0537319	0.0303657	0.475575	0.0971868	0.119138	0.157301	0	0.463156	0.0297678	0.100053	0.0769024	0.494193	0.0115004	0.0292113	0.221061	0.15998	0.0993376	2.04197	0.0113709	0.793223	0	0.013163	0.0478704	0.0515415	0.123575	0.0733112	0.127253	0.0137383	0
SRIP2	0	0	0	0	0	0	0	0	0	0	0	0	0	0	0.108944	0	0	0	0	0	0	0	0	0	0	0	0	0	0	0	0	0	0	0	0	0	0	0	0	0	0
MAPKBP1	1.34517	5.4545	1.08509	0.789421	1.88269	1.49716	1.89154	2.32266	1.10833	1.36657	2.61757	1.84763	1.62049	1.54488	1.57676	2.24448	1.30451	1.47805	0.807102	1.26867	1.1687	2.56552	1.30459	2.33917	0.703047	2.1072	2.21909	2.01637	2.48309	2.15394	1.02879	2.23965	1.3973	1.64157	1.71554	1.42139	1.11918	1.52876	0.943391	1.47628	0.510419
AL391119.1	0	0	0	0	0	0	0	0	0	0	0	0	0	0	0	0	0	0	0	0	0	0	0	0	0	0	0	0	0	0	0	0	0	0	0	0	0	0	0	0	0
TSPY14P	0	0	0	0	0	0	0	0	0	0	0	0	0	0	0	0	0.0122133	0	0	0	0	0	0	0	0	0	0.0364207	0	0	0	0	0	0	0	0	0	0	0	0	0	0
GTF3AP5	0	0	0	0	0	0	0	0	0	0	0	0	0	0	0	0	0	0.0176409	0	0	0	0	0	0	0	0	0	0	0	0	0	0	0	0	0	0	0	0	0	0	0
PPIAP38	0	0	0	0.0401128	0	0	0	0	0	0	0	0	0	0	0	0	0	0.0509138	0	0	0	0	0	0	0	0	0	0	0	0	0	0	0	0	0	0	0	0	0	0	0.0749654
PROCR	9.49216	18.5788	20.9299	47.8182	8.14126	26.7015	21.1177	35.4905	3.40046	17.5549	25.0176	22.7806	9.9829	20.047	12.5439	13.1264	14.2011	9.74169	8.35807	8.94835	6.44199	16.3566	13.2242	11.8911	7.01017	26.5261	18.8956	24.8062	13.4791	8.44179	3.76234	19.5349	4.86465	7.19931	23.204	12.8253	11.3505	34.74	23.8511	7.34188	42.5474
AC119751.2	0	0	0	0	0	0	0	0	0	0	0	0	0	0	0	0	0	0	0	0	0	0	0	0	0	0	0	0	0	0	0	0	0	0	0	0	0	0	0	0	0
LINC02111	0.0339011	0	0.00509522	0	0	0	0	0	0	0.0097017	0.0340538	0.00654291	0.119898	0.073918	0.195553	0	0	0	0	0.241594	0	0.00761106	0.00585001	0.0158289	0.223959	0	0	0	0.0151133	0.024366	0	0	0	0	0	0.00627326	0.0125339	0	0.0221261	0	0
DNM1P50	0	0.0351137	0	0	0	0	0	0	0	0	0	0	0	0	0	0	0	0	0	0	0	0	0	0	0	0	0	0	0	0	0	0	0	0	0	0	0	0	0	0	0
KRTDAP	0	0.107944	0.142574	0	0.0378195	0.113326	0.0479577	0.125818	0.0587683	1.25556	0.0794073	0.274624	0.0762489	0.0646363	0	0.0206871	0.0169064	0	0.206188	0	0.0633635	0.0266214	0.12277	0.387555	0.146878	0.124358	0.134442	0.0756739	0	0.255678	0	0.0912675	0.0427614	0.0280187	0.101897	0.263306	0	0	0.0773911	0.0877298	0.328668
AC019349.1	0	0	0	0	0	0	0	0	0	0	0	0	0	0	0	0	0	0	0	0	0	0	0	0	0	0	0	0	0	0	0	0	0	0	0	0	0	0	0	0	0
KLF10	21.5333	28.7463	28.054	27.012	29.4139	19.0874	25.0322	21.0252	12.8435	15.0171	20.8484	38.8969	15.0396	8.25568	15.4508	40.049	22.2079	16.3687	7.46766	20.6216	27.4967	27.3688	13.5658	11.9397	17.4543	29.0874	30.2474	14.1077	29.3118	21.6302	13.5289	10.9865	13.3383	15.9156	28.1428	14.2465	19.5602	18.3403	18.4597	13.2165	39.148
TBC1D15	5.28277	4.2475	3.64988	7.66784	4.51538	4.92138	4.29244	4.48077	4.75717	5.09297	3.26975	5.45366	4.75396	4.0611	6.0407	6.50051	10.5449	7.546	3.02886	5.71444	5.36078	4.66067	3.82066	5.42695	6.5436	5.74514	5.00933	4.80627	4.73991	13.2841	4.84224	3.66645	3.72771	7.31855	4.44713	6.16503	7.90413	11.2841	8.75184	7.85926	6.56652
AC127024.7	0	0.0891888	0.117801	0	0	0	0.1585	0	0	0	0.131221	0.151272	0	0	0.0904236	0	0.0558758	0	0.113575	0.132992	0	0	0	0.548945	0	0	0	0	0	0	0	0.150819	0	0	0.134707	0.0725189	0	0.128936	0	0	0.181041
AL024507.2	0.213153	0.214829	0.141874	0.22581	0.135968	0.247368	0.258625	0.12924	0.196191	0.339854	0.2447	0.182185	0.567838	0.348569	1.21548	0.148748	0.295226	0.105091	0.0352993	0.22217	0.298314	0.205091	0.215437	0.18483	0.11944	0.207577	0.159676	0.106881	0.339375	0.459604	0.217544	0.26953	0.285508	0.913787	0.162235	0.231024	0.225162	0.130238	0.168928	0.112644	0.267272
AC007967.4	0	0	0	0	0	0	0	0	0	0	0	0	0	0	0	0	0	0	0	0	0	0	0	0	0	0	0	0	0	0	0	0	0	0	0	0	0	0	0	0	0
AC096677.1	3.16975	6.29568	3.29151	1.42459	0.955832	2.97432	2.70383	1.16188	4.05597	4.15621	2.31566	1.82416	2.14944	2.38755	3.24461	1.64895	1.01891	2.45914	3.60769	1.91665	3.12072	1.39739	1.7901	1.72218	2.28438	1.69236	2.5157	3.8251	1.64433	3.81085	2.91743	3.01639	0.914466	2.5057	0.990495	1.8343	1.27845	1.59274	0.902744	2.04668	3.62083
AC093591.1	0.162951	0.333763	0.367364	0.563914	0.623668	0.0778677	1.05447	0.259353	0.323043	0.419695	0.218246	0.0943484	0.209566	1.37678	0.82716	0.170572	0.185865	0.230065	1.13339	0.967717	0.174151	0.29267	0.140595	0.456503	0.168202	0	0.230942	0.103993	0.145289	0.468477	0.266093	0.250843	0.0587636	0.115512	0.168034	0.120614	0.180738	0.107223	1.06352	0.12056	0.451662
RPS4Y1	73.2631	0.0548854	0.0362466	0.0936788	105.994	48.4355	0	10.8755	63.6816	0.00985949	0.0461435	8.47788	0.0443082	183.152	10.4295	0	14.7414	28.6989	0.14977	35.1333	0.0184102	0.680666	10.3802	0.0160863	0.00711253	0.108396	103.983	0.0769546	53.0811	0	170.621	185.757	12.3373	0.19538	0.0059212	0	0.0509508	99.7257	81.0618	40.4609	0.0159157
AC112786.1	0	0	0	0	0	0	0	0	0	0	0	0	0	0	0	0	0	0	0	0	0	0	0	0	0	0	0	0	0	0	0	0	0	0	0	0	0	0	0	0	0
LINC02603	0.133702	0.0135237	0.116105	0.0734438	0.075811	0.0567921	0.0961336	0.189157	0.176706	0.170056	0.179073	0.0802808	0	0.0647833	0.0685547	0.0829366	0.0338898	0.0932198	0.0172214	0.0705795	0.0529231	0.053364	0.0102541	0.166473	0.0122676	0.0311602	0.0589523	0.265461	0.0529826	0.341679	0.412404	0.205819	0.0857174	0.0842473	0.061277	0.142949	0.0659097	0.0195506	0.0387836	0.0879293	0.164708
CBX1P1	0.0917791	0.250648	0.0551763	0.226867	0.0585449	0.0877152	0	0.292152	0.045487	0.10506	0.0614616	0	0.118034	0	0	0.0640477	0.235542	0.0863866	0.159591	0.0311457	0.0980874	0.123631	0.031675	0.0857056	0.0378946	0.0962535	0.0520295	0	0.0818314	0.923513	0	0	0	0.173493	0	0.1019	0	0	0.0599011	0	0
BLACE	0	0	0.00479648	0	0	0.0152502	0	0	0	0	0	0	0.0102607	0	0.00736349	0	0.00455015	0.00500639	0	0	0.00568449	0	0	0	0	0	0	0	0.0142272	0	0	0	0	0	0.00548483	0	0	0	0	0.00787044	0
MIR3672	0	0	0	0	0	0	0	0	0	0	0	0	0	0	0	0	0	0	0	0	0	0	0	0	0	0	0	0	0	2.74801	0	0	0	0	0	0	0	0	0	0	0
CLEC4A	1.10135	3.28627	2.05072	8.92345	1.50265	2.80689	0.965107	4.77182	1.92562	1.45333	9.97727	5.9753	1.4951	0.550317	3.61412	6.31937	3.38483	7.88037	0.780221	7.18427	3.99978	4.91775	2.14334	3.05683	1.73052	18.7053	3.14778	6.63816	18.7667	7.73992	0.761849	2.37826	2.93465	0.853007	6.60392	3.12494	6.4924	28.384	8.50595	0.75448	8.28183
MRPS36P4	0	0	0.0395307	0	0	0	0	0	0	0	0	0	0	0	0	0	0.0375005	0	0	0	0	0.0590496	0	0	0	0	0.0745523	0	0	0.567124	0	0.101221	0	0	0	0.0486704	0	0.0865343	0	0	0
EIF4A1P13	0	0	0.051218	0	0	0	0.137826	0	0	0	0	0	0	0	0	0	0	0	0.197522	0.0578226	0	0	0	0.159114	0	0	0	0	0	0.489864	0	0.131147	0	0	0.0585684	0	0	0	0.111208	0	0
AC091133.4	0	0	0.0818065	0	0	0	0	0	0	0	0	0	0	0	0.0418628	0	0	0	0	0	0	0	0.125233	0	0	0	0	0	0	0	0	0.209472	0	0	0	0.0671472	0	0	0.0592078	0	0.0838154
MIR8057	0	0	0	0	0	0	0	0	0	0	0.760699	0	0	0	0.786292	0	0	0	0	0	0	0	0	0	0	0	0.16099	0	0	1.63288	0	0	0	0.268411	0	0	0	0	0	0	0
IDH3A	2.43215	2.22189	2.53811	2.3736	3.12849	2.94942	1.61006	2.19114	1.70292	2.38355	1.84769	1.50785	2.6779	1.13816	2.73177	2.82811	3.6051	3.25029	1.65243	2.25806	2.09049	3.75013	2.1242	2.85507	2.29736	3.0741	3.71848	2.09029	2.57769	3.85897	2.21764	2.20755	3.54971	1.39879	3.8054	2.31823	2.89698	2.48738	5.53336	3.24521	2.16762
RHEBP1	0.0352425	0.0320823	0.0423746	0.104539	0.0449617	0.202092	0	0.0373948	0.0698667	0.161369	0.0472016	0	0.0453242	0.0384214	0.195159	0.0245938	0	0.110573	0.0408545	0.0717583	0.0502198	0.0632977	0.0486519	0.131641	0.0873076	0	0.0799158	0.0449824	0.125691	0	0	0.162755	0.152511	0.03331	0	0.0260859	0	0.0927597	0	0	0
EIF1	129.365	124.766	175.171	155.953	156.589	109.758	193.499	114.109	183.143	118.696	130.076	105.577	135.155	133.769	151.217	155.568	196.023	137.896	149.099	152.513	186.492	97.2218	134.069	118.92	173.766	125.819	172.104	141.384	72.083	68.4315	111.789	101.14	206.829	149.201	190.122	114.729	163.632	164.802	109.11	106.215	194.213
TAAR1	0	0.034976	0	0	0	0	0.0310785	0	0	0	0	0	0.0741185	0.104717	0.159571	0	0.010956	0	0.0222697	0	0.0136874	0	0	0	0	0	0.108905	0	0.0342569	0	0	0.0295724	0.748199	0	0	0	0	0	0	0.189508	0
CTTN	51.2443	57.2046	19.5375	26.986	45.6409	88.1517	64.9968	75.6261	38.6055	69.8604	60.6345	75.8863	26.8684	59.6447	40.0472	33.2675	43.3996	55.0218	58.1361	20.8799	81.2151	58.3334	48.7036	44.9962	40.4374	31.3176	48.8068	33.1334	57.997	22.3262	91.911	84.9789	41.3912	100.395	95.0453	50.326	55.7089	23.5384	57.3098	72.3177	31.0029
AL357146.1	0	0	0.0343444	0.00941423	0	0	0.0308067	0	0.00943777	0.0108991	0	0	0	0	0	0.0465108	0	0.00597458	0	0.0129244	0	0	0	0	0	0	0.0215905	0	0	0.0273733	0.0466438	0	0	0.00899921	0.0130911	0.0352376	0	0.0125302	0.0124285	0	0.0351878
ARPIN-AP3S2	0.0806372	0.200199	0.229169	0.0507375	0.130932	0.224194	0.118594	0.023335	0.108995	0.075523	0.0392729	0.175437	0.141416	0.0479513	0.0135314	0.102313	0.104519	0.170198	0.152964	0.0248769	0.141021	0.0658315	0.116379	0.260131	0.0544815	0.0768804	0.0872706	0.140349	0.0392166	0	0.185546	0.0789926	0.0740206	0.0485008	0.191503	0.151929	0.119252	0.202593	0.0956893	0.086778	0.230281
SNX2P2	0	0	0	0	0	0	0	0	0	0	0	0	0	0.0661371	0	0	0	0	0	0	0	0	0	0	0	0	0	0	0	3.6626	0	0	0	0	0	0	0	0	0	0	0
COL9A3	0.348821	1.72064	0.48769	0.204533	0.14489	0.379893	0.118112	0.133417	1.00512	0.195006	1.03216	0.472823	0.370362	0.358176	0.857255	0.203797	0.252141	0.307965	0.235097	0.261524	0.124266	1.21294	0.274368	0.356039	0.147374	0.187167	1.05771	0.533234	0.535233	0.139932	0.099351	1.51725	0.0526574	0.214684	0.0418259	0.114085	0.239936	0.101419	0.354732	0.304091	0.344769
AC012568.1	0	0.0377919	0	0	0.105927	0	0	0	0	0	0	0.0320492	0	0	0.0766302	0	0.0236762	0	0	0	0	0.0372813	0	0	0	0	0.0235345	0	0.518208	8.59337	0.0677917	0	0	0	0.0285397	0.0307284	0	0	0	0	0
AC009318.1	0.285598	0.519978	0.171698	0.0275499	0.151076	0.173092	0.0225383	0.118259	0.324521	0.422612	0.261228	0.107552	0.0985436	0.250606	0.276446	0.277081	0.373432	0.113647	0.0403752	0.76117	0.079409	0.12511	0.144243	0.702524	0.0460178	0.52599	0.236935	0.826858	0.173903	3.34441	0.0853119	0.128676	0.0602886	0.17118	0.134085	1.43852	0.144222	0.265848	0.163669	0.151175	0.0772306
SRSF9P1	0.850342	0.269249	0.20004	0.0731112	0.801845	0.565349	0.179434	0.470751	0.219882	0.338571	0.544689	0.399586	0.998501	0.120919	0.136488	0.490206	0.295193	0.255194	0.171435	0.376392	0.816593	0.398417	0.459347	0.276199	0.305302	0.697929	0.398222	0.613459	0.131857	0.531456	0.875408	0.512217	0.266654	0.594049	0.457497	0.492581	0.218704	0.389241	0.19304	1.20355	0.136635
WAPL	11.9211	4.44474	5.2687	5.92412	13.5913	7.11016	7.55489	7.26274	9.37263	7.26213	6.1068	9.11996	13.7148	7.36823	5.63905	12.9548	6.58536	10.4986	7.41672	9.76797	6.67755	10.9956	10.1476	7.80185	9.47078	13.0697	7.98943	8.29667	19.1269	22.3403	5.63256	9.0616	7.05079	8.18152	9.16306	8.19424	8.58601	7.65115	7.4836	13.0476	4.71006
MTCYBP17	0	0	0	0	0	0	0	0	0	0	0	0	0	0	0	0	0	0	0	0	0	0	0	0	0	0	0	0	0	0	0	0	0	0	0	0	0	0	0	0	0
SNORD114-25	0	0	0	0	0	0	0	0	0	0	0	0	0	0	0	0	0	0	0	0	0	0	0	0	0	0	0	0	0	1.56484	0.444412	0	0	0	0	0	0	0	0	0	0
SLC25A53	0.231875	0.510767	0.282242	0.475517	0.335994	0.355666	0.236187	0.218698	0.249703	0.406335	0.26455	0.539231	0.397608	0.212219	0.32497	0.623279	0.285705	0.492187	0.275435	0.51487	0.603723	0.501296	0.237111	0.641571	0.326221	0.324239	0.496587	0.526147	0.290971	0.683089	0.689504	0.757953	0.388158	0.197514	0.340458	0.258504	0.389482	0.523656	0.261569	0.480068	0.470787
CXCL10	4.39884	7.34139	4.41755	12.0761	4.06016	49.5888	18.2761	66.5469	13.0973	13.7138	19.4822	73.4235	16.843	4.41415	26.0199	29.7553	26.503	83.7905	3.43817	67.1632	63.7866	263.009	47.3498	21.2545	28.3718	132.562	20.6108	49.9992	76.807	21.6044	2.25834	48.529	46.7002	2.89774	82.8748	72.8273	49.5539	216.341	84.0195	3.32025	32.3288
AC010326.4	3.39141	4.93588	1.81233	0.910766	5.39502	2.28088	1.0499	4.42041	8.54941	1.70145	2.13093	1.92322	2.20772	2.14536	8.1729	1.73849	1.20587	1.35305	2.40256	2.60016	2.02854	3.91039	2.312	3.83166	2.86971	4.43496	1.53095	2.11091	1.11994	5.17602	2.37589	9.63569	1.29851	2.27547	1.97168	7.87171	2.94117	1.57037	1.44831	2.91186	0.773681
IGHA1	336.83	1771.63	2332.19	10316.2	10853.6	14947.6	428.036	464.592	6152.84	619.114	1629.23	539.015	4154.92	2453.42	630.77	6262.01	759.871	14798.9	4256.22	19386.2	929.669	422.591	3492.1	8278.96	319.095	5594.62	2135.93	2785.7	405.918	116.367	932.22	15579.4	631.241	687.535	479.35	635.636	4126.98	816.193	3395.68	803.612	347.984
CCDC173	0.0613434	0.829664	0.358251	0.285938	0.424843	1.3903	0.581262	0.18597	0.29534	0.240755	2.60563	0.250316	0.135243	0.353491	0.153672	0.746087	0.219905	0.175967	0.0711116	0.220067	0.0499503	0.432836	0.356882	0.212769	0.535508	0.220574	2.57836	0.883635	0.375048	2.39345	0.429307	0.404703	0.025282	0.927675	1.03019	1.40108	0.233278	0.138393	0.263099	0.0778033	0.19432
AC126763.1	0.00925157	0	0	0.00914753	0	0	0	0	0	0.0105903	0	0	0	0.0201721	0	0.0129124	0.0105526	0	0	0	0	0	0	0.0172787	0	0	0	0	0	0.0531958	0	0	0	0.00874427	0.00636012	0	0	0.0121753	0	0	0
KLHL17	11.2836	13.645	2.08191	1.0101	1.34014	1.9858	3.2307	3.72961	3.79305	4.14912	6.88763	3.32397	1.72208	2.69939	2.6368	1.44193	3.83478	2.09697	0.883179	2.48748	2.16305	6.02281	2.43812	6.0365	1.4918	2.80862	2.02861	3.77916	1.87318	0.265493	0.70687	7.96078	2.32283	7.29904	3.89639	2.59744	1.14377	2.25591	1.5972	1.49742	1.69576
LINC02785	0.0642454	0.116969	0.0386234	0.381137	0.122944	0.0614006	0	0.102253	0.0636818	0	0.516277	0.19839	0.0826239	0	0.0889412	0.179334	0.0915997	0.100784	0	0.196218	0.160209	0.317319	0.465622	0.359964	0.106105	0.202132	0.145683	0.492005	0.28641	2.49349	0	0.098898	0.0926731	0.0607225	0.41958	0.0951068	0.0475054	0.295919	0.335446	0	0.652936
AC004471.2	0.0129424	0.164946	0.038904	0.0255938	0.0165117	0.0494774	0.020938	0.0274656	0	0.0296306	0.0520028	0.00999155	0	0.112879	0.09556	0.0903182	0.00738122	0.024364	0.0300067	0.0175683	0.082992	0.0232454	0.116135	0.0241719	0.0213752	0.0814404	0.0513594	0.0330386	0	0.0372089	0.0211345	0.0597699	0	0.195724	0.0889744	0.0766382	0.0191402	0.034065	0.0506825	0.0127674	0.119578
RBM4B	3.13064	6.04628	1.20934	2.50412	4.06337	2.33819	1.69311	3.69199	3.56125	5.63741	4.76945	2.25247	3.74071	3.15619	6.76139	2.64947	3.95588	2.20896	3.89176	3.52698	4.11893	3.71058	2.40483	3.46924	5.75782	2.73685	3.02043	2.07599	2.2379	6.74709	5.63011	7.83913	4.66623	4.13657	4.27637	4.26898	3.13569	2.1703	3.01611	2.63243	2.03436
AP001017.1	0	0	0	0	0	0	0	0	0	0	0	0	0	0	0	0	0	0	0	0	0	0	0	0	0	0	0	0	0	0	0	0	0	0	0	0	0	0	0	0	0
SLC6A5	0	0.0225668	0	0.00272343	0	0	0	0	0	0	0	0	0	0	0	0.00192215	0.00157087	0	0	0	0	0	0	0	0.00227453	0	0.00780735	0	0	0.609747	0	0	0	0	0	0	0	0	0	0	0
NOB1	26.5857	26.5252	20.8474	20.1699	15.8557	18.4355	37.699	19.8103	16.2973	20.4191	15.63	21.0596	14.0689	20.1324	16.7448	17.9591	13.7646	24.3651	48.2816	20.8369	23.6133	27.9605	23.3803	18.3586	19.7089	23.8184	16.9167	14.7182	28.2306	3.50926	33.0849	19.1603	24.5437	17.2268	14.4624	16.0028	15.9456	18.3395	18.3354	16.803	11.2777
MTND4P22	0	0	0	0	0	0	0	0	0	0	0	0	0	0	0	0	0	0	0	0.0113766	0	0.0150528	0	0.0313056	0	0	0	0	0	0.0963803	0	0	0	0.0158429	0	0	0	0	0	0	0
GPAA1	32.9239	52.8201	79.7899	32.026	31.0724	20.8245	21.3112	72.8465	251.262	26.1436	41.6388	36.508	21.2444	54.3405	35.3449	37.0307	69.5951	38.8134	67.9367	34.8392	40.7512	29.949	44.0439	34.0767	80.603	36.1954	29.8748	38.4643	25.9606	1.41353	45.8131	38.5171	44.1624	55.1191	24.4229	23.8904	40.958	35.1063	46.389	21.9915	65.5582
AC011466.4	0.0121405	0.0773633	0	0.012004	0	0.0928238	0.0392814	0.0644098	0.0361021	0.0416921	0.0487809	0.0468625	0.0936813	0.0397069	0.0784344	0.0931945	0.0484672	0.0152363	0.0562951	0.0906389	0.04325	0.0872207	0.0335197	0.113371	0	0.127324	0.0412948	0.0464874	0	0.279228	0.0297376	0.186889	0.0525377	0.0229496	0.0417309	0.0359449	0.0179543	0.0479316	0.0158474	0.0119763	0.0448677
AC097376.1	0	0.983184	0.185514	0.30511	0.39368	0	0.249607	0.163712	0.152937	0.706467	0	0.476447	0	0.168207	0.284799	0.538354	0	0.0968164	0.536577	0.314154	0	0	0.106498	0.57632	0.382229	0	0.174934	0.196931	0.275134	2.21789	0	0.475022	0	0.437489	0.424275	0.342609	0.456351	0	0	0	0
Z83839.2	0	0.130203	0	0	0	0	0	0	0	0	0	0	0.0919718	0	0	0	0.0407853	0	0	0	0	0.0642218	0	0	0	0	0	0.0912782	0	0.2056	0	0	0	0	0.0983265	0	0	0.0941139	0	0	0
Y_RNA	0	0.364036	0	0	0.255089	0	0	0	0	0.457762	0	0.154359	0	0	0.184538	0	0	0	0	0.407118	0	0.359118	0	0	0	0	0	0.76562	0	2.29936	0	0	0	0	0.137456	0.591991	0	0.263135	0	0	0.369472
BCKDHB	5.42937	1.89726	6.02752	4.73059	3.08262	2.47488	7.17164	3.13072	3.31111	4.50701	2.55285	7.29049	5.3669	5.41535	4.33127	4.41699	7.15639	3.01427	4.01183	3.11981	4.97263	2.04453	3.78414	3.27218	1.37127	2.35234	2.52399	4.26974	1.51922	11.1396	4.33867	3.64545	8.29004	11.1322	3.05416	3.01405	3.87231	3.40789	7.03687	5.64082	8.31607
SIRLNT	0.0123783	0	0	0	0	0	0	0	0	0	0	0	0.286548	0	0.365579	0	0.176487	0	0	0.184828	0	0	0	0	0	0	0	0	0	0	0	0	0	0	0	0	0	0	0	0	0
CCDC85A	0.329697	0.210541	0.180459	0.0535207	0.257395	0.122277	0.366199	0.182748	0.156086	0.152089	0.112042	2.81498	0.284785	0.1824	0.0499578	0.964953	0.443414	0.33966	0.239587	0.210409	0.771332	0.0883816	0.489109	0.43195	0.0203177	0.041286	0.387758	0.175863	0.1053	0.113178	0.0241067	0.0303002	0.0709827	0.106973	0.693496	0.0947008	0.211042	0.0906632	0.1927	0.281549	0.381905
BLK	0.0571159	0.727921	0.201118	0.657514	0.379951	1.69219	0.316803	0.411241	0.234547	3.70803	1.46438	1.29761	0.404002	0.182356	0.188265	1.37795	0.0791079	0.62464	0.316867	2.83262	0.49996	1.51311	0.199936	9.26527	0.0336894	1.05254	0.642954	3.91062	0.407402	1.55995	0.169881	0.584061	0.506104	0.042416	0.417893	0.235539	0.850706	0.450994	0.442006	0.0321962	0.0753868
UBE2T	18.7301	9.61397	2.94227	8.87769	7.91038	10.3395	21.312	25.3012	6.36489	22.8937	13.0851	10.0706	27.0933	10.6511	25.828	6.22721	16.4847	21.6704	20.4329	17.0455	8.66506	33.0786	30.9492	11.7521	48.619	12.6195	6.65455	11.5305	20.4403	6.92938	4.04102	24.6126	57.6984	31.2672	14.4573	9.83261	11.4008	12.3004	22.4796	2.59546	13.4634
AP003174.3	0	0	0	0	0.0484471	0	0	0	0	0	0	0	0.0976755	0	0	0.0265003	0	0.0476577	0	0.0515473	0	0	0	0	0	0	0.0215277	0	0	0.109175	0	0	0	0	0	0	0	0	0	0	0.421026
RRM2P2	0.0300534	0.0820756	0	0	0	0.114891	0	0	0	0.0688047	0.0402517	0	0.0773015	0	0.0554746	0.0209727	0	0.0188584	0	0.0203975	0	0.0539778	0	0	0.0248175	0	0.0340745	0.0767185	0	0.0864023	0	0	0.0433517	0	0	0.0667352	0.0444452	0	0	0	0
MLNR	0.0790752	0.0143969	0.190156	0.0625488	0.0201765	0	0.0511704	0	0.250821	0.126725	0	0.0122092	0.0203392	0.206899	0.0729811	0.0220729	0.423917	0.0198478	0.0733336	0.0107338	0	0.0142024	0.0218325	0	0.0130597	0	0.0358621	0.0403717	0.0282018	0	0.0258254	0.170418	0.182504	0.089687	0.0108723	0.0468242	0.0233885	0.0416258	0.0206439	0.0312022	0
LINC01948	0.137027	0.582118	0.109838	0.135486	0.029136	0.261919	0.110839	0.09693	0.973411	1.46398	1.16233	0.2292	0.734274	0.174284	0.526944	0.302808	0.104197	0.186298	0.264745	0.139502	0.520694	0.102545	0.0788183	0.383877	0	0.0958048	1.28173	0.641288	0.488699	2.36368	0.261053	0.17578	0.0329432	0.647565	0.204102	0.270467	0.135097	0.0901651	0.0596218	0.0450578	0.211004
AC093677.1	0	0	0	0	0.0368712	0	0	0	0	0	0	0	0.148674	0	0	0	0	0.126947	0	0	0	0	0.0199487	0	0	0	0.0163839	0	0	0	0	0	0	0	0	0	0	0	0	0	0.106809
AC135776.3	0	0	0	0	0	0	0	0	0	0	0	0	0	0	0	0	0	0	0	0	0	0	0	0	0	0	0	0	0	0	0	0	0	0	0	0	0	0	0	0	0
RNU1-36P	0.118757	1.51351	0.285579	0.234842	0.606029	2.26996	0.384243	0.252018	0.706289	0.135941	2.86299	0.09168	0.763645	0	0.219209	0.414369	0.0677282	0.372597	0	0.322405	0	0.426588	0	0	0	0.498185	0.807876	0.909463	0	1.02426	0	0.182812	0	1.57143	0.326563	0.791116	0	0	0.155017	0	0.658332
RDM1P5	0.075166	0.500364	0.124269	0.0836108	0.0539411	0.233473	0.159602	0.0348934	0.0791633	0.317284	0.138425	0.409823	0.120836	0.204865	0.325187	0.0754031	0.0455473	0.109072	0.0272298	0.0701468	0.15397	0.135003	0.13295	0.149158	0.135779	0.0591229	0.0745702	0.161898	0.067019	0.607778	0.0460288	0.0650863	0.420151	0.350781	0.24868	0.0730231	0.0486329	0.09892	0.0367937	0.0231716	0.598986
C16orf82	0	0	0	0	0	0	0	0	0.0236961	0	0	0	0	0	0	0	0	0	0	0	0	0	0	0	0	0	0	0	0	0	0.00650623	0	0.0229893	0.00753167	0	0	0	0	0	0	0
FAM76B	2.47125	2.9582	1.26341	1.63859	1.94462	3.18629	1.95174	2.89057	2.57172	2.80286	3.7051	3.52517	2.34819	2.07542	4.6454	2.08892	4.86994	2.3057	1.70307	2.84165	3.62083	4.12106	2.23182	3.99761	1.79164	2.2516	2.41948	2.64094	2.37689	11.5335	2.01243	3.85411	1.72623	4.58871	3.64303	2.4173	1.82253	3.04308	1.44356	2.26506	1.76187
CDH9	0	0	0.00280279	0	0	0.0178227	0	0	0	0	0.0124883	0	0.00599578	0	0	0	0.00265885	0	0.00540449	0	0	0.00418672	0	0	0	0	0	0	0	0.0402101	0.00380653	0	0	0	0	0	0	0	0	0	0
AC096576.3	0	0	0	0	0	0	0	0	0	0	0	0	0	0	0	0	0	0	0	0	0	0	0	0	0	0	0	0	0	0.625069	0	0	0.0392029	0	0	0	0	0	0	0	0
GLUD1P9	0	0	0	0	0	0	0	0	0	0	0	0	0	0	0	0	0	0	0	0	0	0	0	0	0	0	0	0	0	0	0	0	0	0	0	0	0	0	0	0	0
AL024493.1	0	0	0	0	0	0	0	0	0	0	0	0	0	0	0	0	0	0	0	0	0	0	0	0	0	0	0	0	0	0	0	0	0	0	0	0	0	0	0	0	0
AC012414.3	0	0	0	0	0	0	0	0	0	0	0	0	0	0	0	0	0	0	0	0	0	0	0	0	0	0	0	0	0	0	0	0	0	0	0	0	0	0	0	0	0
RPS4XP2	0.271807	0.0899761	0.207972	0.806252	0.189145	0.0472313	0.239849	0.0524375	0.0979719	0.113142	0.0992841	0.0763037	0.381341	0.18857	0.114027	0.224167	0.112738	0.651222	0.973913	0.385727	0.140843	0.133141	0.0852788	0.138448	0.142834	0	0.0700397	0.25231	0	0.213118	0.100875	0.0760754	0.071287	0.116774	0.0679482	0.0365795	0.219256	0.22763	0.0967633	0	0.730558
RCHY1	3.1877	3.15727	6.266	6.69032	3.52609	3.2006	1.67554	4.17413	3.68932	2.82557	3.1301	4.43101	2.6064	2.1704	2.53985	4.71567	3.85215	5.8154	3.34931	3.223	7.86415	4.66656	2.59173	2.7928	2.18622	3.31181	3.60406	2.88008	3.56605	7.38825	4.85448	2.20084	3.82755	2.84364	2.56488	3.21668	2.88238	5.71129	3.61167	3.63924	8.43848
AC004466.2	0.075949	0.795094	0.296787	0.0375474	0.0484471	0.072586	0.122868	0.201468	0.0376414	0.260818	0.305164	0.293163	0	0.0413998	0.525719	0.212003	0.194916	0.119144	0	0.412378	0.0811692	0.443329	0.235905	0.496461	0.0627171	0.318607	0.193749	0	0.677171	3.71195	0.062011	0.350743	0	0.0358922	0.0522121	0.252973	0.0561595	0.199901	0.247847	0.0749217	0
AC005884.2	0.0793313	0	0	0.0784392	0.101209	0	0	0	0.0786354	0.0908111	0	0	0.204051	0.172974	0.219652	0.166083	0.135731	0.0497801	0.367856	0.323057	0.226091	0	0.054758	0.296326	0.0655102	0.166398	0.0449729	0	0.141466	0.456148	0	0	0.114434	0	0.163612	0	0.117321	0	0.103554	0	0.146592
AC130509.1	0	0	0	0	0	0	0	0	0	0	0	0	0	0	0	0	0	0	0	0	0	0	0	0	0	0	0	0	0	0.130102	0	0	0	0	0	0	0	0	0	0	0
MTND2P6	0	0	0	0	0	0.0363635	0	0	0	0	0	0	0	0	0	0	0	0	0.0220535	0	0	0	0	0	0	0	0	0	0	0	0	0	0	0	0	0	0	0	0	0	0
AL356966.1	0.053906	0.0539795	0.0194445	0.0692897	0.0412633	0.0515191	0.0436039	0.057198	0.0587764	0.117242	0.108298	0.0374539	0.0415961	0.0176305	0.134329	0.101569	0.0184459	0.0338258	0.00624899	0.0219519	0.15747	0.0774548	0.0483708	0.120813	0	0.0113068	0.0275034	0.0481628	0.0480633	0.712896	0.0352106	0.09128	0.0233276	0.0458551	0.0629993	0.0478804	0.0239161	0.0141883	0.00703652	0.0319061	0
AC079466.2	0	0	0.0636764	0	0	0	0	0	0	0	0	0	0	0	0	0	0	0	0	0	0	0	0.0731093	0	0	0	0	0	0	0	0	0	0	0	0	0	0	0	0	0	0
RPL41	161.279	234.465	900.282	332.269	178.208	132.123	186.529	113.914	104.773	170.186	176.135	141.623	182.331	117.296	186.549	221.275	234.915	229.233	178.505	203.033	150.634	161.525	214.663	167.273	271.597	169.274	167.513	100.133	177.119	32.9307	103.007	123.178	92.9014	104.092	130.448	178.844	169.129	256.142	488.61	123.636	351.333
AL356417.1	0	0.168878	0.097587	0.0229284	0.0887527	0.177299	0.0750297	0.0492106	0	0.159269	0.124232	0.125314	0.0596456	0	0.0428041	0.0809123	0.013225	0	0	0.188864	0.512182	0.0208246	0.0160062	0.346474	0	0.0972787	0.0262918	0.118392	0	0.400007	0	0.0713938	0.0334501	0	0.0159417	0.0171642	0.171469	0.0610348	0.0302695	0.0228755	0.29995
MINK1	13.1125	17.0117	10.6846	4.66207	13.0094	11.37	10.8519	15.7831	11.944	10.2496	14.7352	18.2718	11.6765	7.3649	8.6803	12.5057	12.9993	13.1891	13.5093	11.9909	10.3141	15.2174	6.37417	15.5149	12.4799	14.5851	16.7342	13.7385	11.023	3.92041	8.49573	20.6752	30.7313	9.32534	12.516	14.1123	9.39005	11.1996	11.9823	29.7007	4.67831
SEC16B	0.103592	0.0604506	0.0319375	0.00525267	0.0101662	0.0710806	0.0085943	0.0563684	0.0210632	0.407437	0.0533634	0.0574165	0.0409927	0.0173748	0.058836	0.0185362	0.0121189	0.0400022	0.00615835	0.0252391	0.0189252	0.0477071	0.012834	0.0248043	0	0.0222856	0.0105406	0.0542448	0.0331563	0.320732	0.0108437	0.0613337	0.0191577	0.0577428	0.0109563	0.117965	0.00785639	0.00699125	0.0658774	0.123153	0.00981653
ENPP5	1.76004	16.2439	5.96743	14.8126	6.67765	6.93047	8.5049	3.59853	10.0987	4.97108	4.90538	0.117073	7.96078	10.1451	4.3176	5.0733	3.52238	2.973	2.41321	3.48698	22.5525	2.38943	8.91954	2.14566	1.54828	0.327722	10.668	8.25268	1.45045	17.7696	16.254	3.82708	6.54928	23.8802	3.32345	8.96963	10.6834	1.01601	4.60088	0.76612	19.3015
MIR450A2	0	0	0	0	0	0	0	0	0	0	0	0	0	0	0	0	0	0	0	0	0	0	0	0	0	0	0	0	0	0	0	0	0	0	0	0	0	0	0	0	0
RP9	3.42755	9.51097	4.7915	4.00147	2.002	5.92008	3.13994	5.28003	3.48958	3.62809	4.75657	5.39574	2.44302	4.37826	7.31774	3.01869	4.51599	5.74619	3.71005	4.68765	4.97245	5.31241	3.67703	3.81774	5.49029	4.67737	1.79676	4.79648	1.98827	3.76947	4.71198	4.32275	13.5072	4.17635	3.67642	4.17232	3.9849	4.45638	2.82999	2.26091	3.94895
TMEM202	0	0.0176263	0.0116405	0	0	0	0	0	0	0	0	0	0	0	0	0	0	0	0	0	0	0	0	0	0	0	0	0	0	0.111333	0	0	0	0	0	0	0	0	0	0	0
RNU6-298P	0.204113	0.37162	0.12271	0	0	0	0	0	0	0	0.273376	0.31515	0	0	0.376765	0	0	0	0	0.277067	0.145428	0.1833	0.140888	0	0	0.428128	0	0	0	1.76045	0	0.314207	0	0.578761	0.14032	0	0.301857	0.537234	0.266435	0	0
AC147651.1	0	0	0.028048	0.138389	0.0595207	0	0	0	0	0	0	0	0	0	0.0861177	0	0.0266075	0.0292754	0	0	0	0	0	0	0	0	0.0264483	0	0	0.134129	0	0	0.0672983	0	0	0	0	0	0	0	0
Y_RNA	0	0	0	0	0	0	0	0	0	0	0	0	0	0	0	0	0	0	0	0	0	0	0	0	0	0	0	0	0	0	0	0	0	0	0	0	0	0	0	0	0
MIR3613	0	0	0	0	0	0.43051	0	0	0.669756	0	0	0	0.289658	0	0	0.785872	0	0	0	0	0	0.202262	0	0.841294	0.185989	0	0.127682	0	0	0	0	0	0.324889	0	0.154836	0	0	0.296405	0	0	0.416187
HOMER3	11.1717	5.29086	3.5905	3.59521	7.13726	3.38206	9.48593	13.6402	3.53609	5.32245	11.6112	3.14745	7.61458	3.45218	14.6126	6.0339	5.13365	5.60887	2.64854	3.86306	6.53993	5.05483	11.4462	8.06359	4.38807	6.52175	2.00612	8.22224	14.5098	0.971281	3.22127	10.701	3.26265	12.475	9.88851	23.0526	5.7838	5.99089	6.37575	0.988519	2.05272
IP6K1	10.634	8.41462	12.7452	6.87421	12.1147	13.534	10.8878	10.9635	10.3427	9.84778	7.97417	9.45741	12.4354	8.44632	11.8455	9.80334	7.77533	9.82473	12.0783	12.9079	12.8711	9.641	9.73295	12.858	15.5431	11.0101	7.622	9.05178	9.25963	5.02675	8.87935	11.9611	10.1918	10.3963	11.8309	9.45256	10.7164	10.4141	8.82433	10.7764	6.67068
AC027369.5	0	0	0	0	0	0	0	0	0	0	0	0	0	0	0	0	0	0	0	0.0176148	0	0	0	0	0	0.0544374	0	0	0	0.074615	0	0	0	0	0	0	0	0	0	0	0
SNRPEP2	1.82604	2.36558	1.52002	1.94439	2.77763	1.61094	2.15879	2.31016	2.22772	2.57266	1.41097	0.759071	1.08388	2.52672	3.30581	1.47034	2.12288	1.63061	3.58231	1.57302	2.85227	2.01827	2.86017	2.22988	2.55184	0.883876	1.3537	1.61356	1.12716	0.80766	0.917496	1.83794	1.72226	2.78801	0.772515	1.50756	0.727054	1.20155	2.56694	1.03924	2.59557
PER1	13.2199	17.1932	44.4843	12.8554	34.8132	10.987	12.613	9.23175	12.7378	60.724	14.6813	8.17932	5.49209	11.4988	8.78925	28.9165	20.0968	23.4623	16.3048	5.29727	17.1593	11.412	4.3307	44.9483	8.89933	11.6633	39.1011	22.2135	8.54338	5.69619	10.3094	15.3663	4.34758	12.6114	8.99203	29.629	7.47012	22.5942	25.1029	22.4631	13.4605
RPL3L	0.0923614	0.245771	0.098239	0.133472	0.0181281	0.0271605	0.172408	0.037693	0.035212	0.0731955	0.513844	0.0164545	0.109646	0.356296	0.157372	0.0942021	0.0324153	0.0445819	0.27179	0.0433984	0.0253102	0.0446618	0.02452	0.0265383	0.199476	0.0149022	0.0201383	0.0181365	0.316733	0.0204258	0.121819	0.415601	0.143479	0.201454	0.0683793	0.0368116	0.042028	0.00934997	0.018548	0.0210259	0.118156
AL391336.1	0	0	0	0	0	0	0	0	0	0	0	0	0	0	0	0	0.0230892	0	0	0	0	0	0	0	0	0	0	0	0	0	0	0	0	0	0	0	0	0	0	0	0
ADPRH	1.83423	2.43892	5.2481	2.58606	4.29013	3.63588	1.53864	3.04101	1.83076	2.5468	3.54281	2.13059	3.88243	4.32338	3.92652	6.52153	2.09216	6.46623	1.35848	3.54165	5.00059	2.69957	3.3879	4.63897	1.03432	5.45035	2.56586	5.67405	4.05827	7.66586	0.637873	3.8432	3.44818	3.99703	4.78408	2.22507	4.22587	6.26381	2.94851	1.98533	2.89509
AL807752.4	0.0337842	0	0.0406212	0	0	0	0	0	0	0.116019	0.0452485	0	0	0	0.0311806	0	0.0770701	0	0	0	0	0	0	0	0	0	0.0383045	0	0.0602448	0	0	0	0.0487333	0.127727	0	0.0500131	0.0499626	0	0	0	0
CD320	27.0558	20.799	28.9925	18.8299	9.38686	16.1529	14.8268	19.0201	17.1795	6.5114	10.7074	12.7422	8.36689	47.5374	15.2016	14.0885	21.5798	8.69392	44.7817	26.5517	14.5558	9.7528	17.9208	12.5845	30.6139	14.8372	8.10316	14.0374	5.9848	0.791699	30.2973	28.9187	49.1446	9.22358	13.7843	10.1533	11.1103	17.3953	22.3988	4.71997	22.9144
AC006557.5	0.0483226	0.109974	0	0.0238896	0.061649	0	0	0.0512737	0.0239494	0.0276576	0.0323602	0	0	0.0263407	0.133796	0.0337218	0.0137795	0.0454834	0	0.0163985	0	0.0433952	0.0166772	0.135375	0	0	0.0273941	0.0925163	0.0861702	0.208388	0.0197273	0.0371935	0	0.0685094	0	0.250374	0.0357316	0.0317968	0.0630771	0.047669	0
DHX30	11.7205	11.0749	10.8629	4.5559	10.811	10.6598	9.14079	10.2373	10.3661	15.6526	12.0986	9.52873	10.0228	10.0025	9.78266	8.96662	10.5056	7.83406	9.70612	9.34928	10.9053	11.9455	11.1447	11.5545	19.4323	10.222	7.82487	10.1475	7.26454	4.22653	9.5055	12.9669	12.6544	12.8141	12.8932	12.0971	8.47944	8.74114	9.1788	10.1317	6.39162
AC090001.1	0.0424131	0.0965247	0.0127491	2.76778	0.8387	4.0535	0	0.0450032	0.042041	0.679707	0.340833	0.949543	0.027273	0	0.0391444	0.636353	0.628905	3.73927	0.0491668	0.0719654	0.407954	0.152353	0.512319	0.198032	0.122583	0.0444808	0.0961757	0.460145	0.037816	4.75549	1.28129	0.195869	0	0.120262	0.131208	0.109877	0.376341	0.306991	0.304497	0.0418394	0.235119
AC108868.1	0.106109	0.0321981	0	0	0	0	0	0	0	0	0.047372	0.0273054	0	0	0	0.0493653	0.0605153	0.0887775	0	0.312075	0	0	0.0244137	0.198175	0	0.0741882	0	0.0451448	0	0	0	0.108895	0	0.0334303	0.0486308	0.0523602	0.261537	0.279284	0	0	0.130716
AC110769.3	0	0.0304139	0.0100427	0	0	0	0	0	0	0	0.0671205	0.0128962	0	0	0.06167	0	0.00952699	0	0	0	0	0.135014	0	0	0	0	0.01894	0	0.268097	9.65319	0	0	0	0.0157889	0.011484	0.0494588	0	0.0659519	0	0	0
AL360182.1	0.0837386	0	0	0	0.053416	0	0	0	0.083004	0.0479281	0	0	0	0	0.0772851	0	0.0238785	0	0	0	0.0298314	0.0375999	0	0	0	0	0	0	0.447974	2.1667	0	0	0	0.0395734	0	0.061982	0	0	0	0	0
NNT	5.69664	3.81203	5.65218	5.00282	7.36165	16.5899	8.14705	8.98989	6.96823	5.89528	4.77137	2.40347	15.6764	6.18457	8.60039	10.7718	8.13503	8.67185	8.83257	8.16985	11.0774	18.6404	4.80477	7.04851	15.6099	9.82518	13.9713	8.10823	13.5742	21.7411	10.7344	10.39	20.9736	7.48901	8.61179	10.9909	13.9707	10.5119	20.7414	9.3988	10.711
AC093827.3	0.564896	1.92841	0.466961	0.191999	0.495469	0.303684	0.514055	0.52447	0.75242	0.828508	0.543797	0.586009	0.38595	0.635095	0.407314	0.184786	0.140948	0.731095	0.286497	0.563119	0.364749	0.443882	0.170588	0.560484	0.05831	0.555409	0.460344	0.878738	0.220355	0.812026	0.893628	0.271747	0.101857	0.850936	0.424753	1.42425	0.391599	0.0696952	0.0691291	0.853297	0.587161
POLR1B	6.04657	4.21072	3.18468	3.48979	5.13877	7.64593	3.55618	5.64054	3.04433	3.29597	2.17284	7.01028	5.12845	3.37868	4.64905	5.05571	3.55437	5.00259	4.69447	5.78281	5.02723	6.03612	10.7043	3.87415	11.0294	7.00049	3.93503	7.30272	7.71275	7.08518	5.60427	3.279	6.04696	3.76904	6.1724	4.07683	4.35888	3.86666	5.55687	3.91238	2.98065
TIMP3	2.63506	0.286768	3.97961	1.93618	3.51383	1.69249	1.52888	4.54404	0.700458	1.39367	4.36166	1.41972	2.45816	0.960677	0.337885	5.44828	12.9038	1.53329	1.33241	1.19326	0.746129	0.496976	3.07057	5.77209	0.400746	3.42874	1.87029	5.71601	3.1655	0.232534	0.0312817	1.19266	1.64569	2.03189	3.63765	2.04496	3.05962	1.94398	1.01133	2.19208	1.32153
AC104009.1	0	0.0421033	0	0	0	0	0	0	0	0.0176478	0	0	2.43874	0	0.241888	0	0	0	0	0	0	0.0138448	0	0	1.66775	0	0	0	0	0	0	1.21035	0.355818	0	0	0	0	0	0	0	0
ZNF574	3.85452	6.13769	4.76037	2.34215	7.39495	5.79975	3.81863	6.85648	3.67551	4.60871	3.6883	3.55402	2.3521	4.22957	8.52863	4.97376	3.41795	3.14877	4.87098	3.63299	5.69238	6.3404	7.53102	4.32246	5.48468	5.19679	4.42007	3.03948	1.94786	0.481284	4.6985	4.31649	2.53555	2.75313	4.21788	7.89313	3.88688	3.558	6.56652	3.80651	1.80191
LINC01605	0.167367	0.246119	0.301856	0.534644	0.229948	0.073826	0.0416558	0.232231	0.0255229	0.33896	0.431079	0.0298171	0.0331147	0.0982497	0.237644	0.00898435	1.27758	0.0727077	0.0149245	0.113594	0.00917287	0.057808	0.0799783	0.0961795	0.29768	0.0270041	0.0729849	0.0657299	1.63001	0.259093	0.0105117	0.178367	0.185712	0.0730106	0.0177014	0.142941	0.571188	0.033886	0	0.0254005	0.333059
AC091180.4	0	0.582458	0.0480822	0	0	0.152875	0.129388	0.0848632	0.237832	0.0915524	0.428475	0.123487	0.102858	0.087193	0.295261	0.111626	0.228065	0.401492	0.185429	0.325695	0.0569841	0.143647	0	0.597491	0.0660449	0.335512	0.09068	0.306248	0	0.459872	0.130603	0.861826	0.115369	0	0.329895	0.473593	0.118279	0.210508	0.208798	0.0788971	0.147789
TRBV8-2	0	0.0660658	0.0872603	0	0.185175	0.13872	0	0.0770055	0	0.581527	0.777603	0.0560267	0	0	0	0	0.0413895	0.0455396	0	0.0985126	0	0.0651732	0.15028	0	0	0.608893	0.0411418	0.185261	0.25883	0	0	0.223436	0	0	0.0498916	0	0.107327	0.286525	0.37893	0	0
BMPR1A	3.7758	1.24676	2.86208	2.75609	4.25374	1.54302	2.36634	2.05902	4.22312	2.13049	2.29867	0.952108	3.16113	2.62139	2.97697	3.47392	2.04222	2.18422	2.40948	2.04288	2.97534	1.66983	3.0396	2.2615	3.28036	2.10205	1.67798	1.61158	3.59878	6.24835	2.67868	2.35788	1.61232	3.45627	1.94946	2.60328	2.78049	1.31433	2.33712	3.49161	2.94192
MET	11.38	30.5186	28.2546	22.7352	14.7101	169.713	196.528	40.8032	8.42424	17.8162	72.1182	424.064	19.4614	7.0712	13.0259	42.8778	4.47229	159.853	5.20843	18.8029	13.6894	89.5013	32.9993	20.6455	9.72148	23.3382	9.74324	94.4519	93.0116	101.72	16.8625	15.1612	8.13144	43.237	46.6797	24.7836	1.24328	37.2392	17.2238	41.5045	26.0284
AC010591.1	0	0	0	0	0	0	0	0	0	0	0	0	0	0	0	0	0	0	0	0	0	0	0	0	0	0	0	0	0	0	0	0	0	0	0	0	0	0	0	0	0
ETV6	9.20057	13.06	6.62685	7.46225	7.42717	17.9252	13.7554	8.35186	5.75962	10.5129	18.3097	15.7537	11.5369	5.4621	13.6345	12.5049	11.5748	7.24707	5.79516	13.3481	5.96331	7.81471	7.91249	10.9142	13.1415	14.9762	9.18024	13.0937	12.7964	26.2203	10.6146	8.44589	5.48527	15.4288	6.8715	13.036	15.2366	12.4945	4.7468	11.1389	2.89154
COL1A1	673.496	40.9239	69.5723	198.715	464.809	135.124	1154.01	1597.29	35.2022	158.643	881.373	183.002	483.9	64.002	275.966	398.956	886.402	295.915	52.8793	362.863	70.6728	496.356	323.7	734.911	339.358	678.399	46.1856	447.833	448.755	68.6981	6.44581	623.605	518.088	344.446	536.124	286.844	1064.64	30.4882	97.1585	39.3289	133.265
AC011474.3	0	0	0	0	0	0	0	0	0	0	0	0	0	0	0	0	0	0	0	0	0	0	0	0	0	0	0	0	0	0	0	0	0	0	0	0	0	0	0	0	0
AC004076.2	0.129728	0.311342	0.496305	0.0291521	0.30844	0.157798	0.0572376	0.206476	0.37408	0.222751	0.181647	0.177539	0.0985867	0.0771434	0.593209	0.18106	0.0773484	0.103605	0.300772	0.268145	0.100833	0.280659	0.0976844	0.528626	0.219123	0.0989473	0.090257	0.150528	0.105152	2.52597	0.0481457	0.263242	0.0170119	0.256376	0.186474	0.401549	0.139528	0.225046	0.0461831	0.168692	0.0653775
CT47B1	0	0	0	0	0	0	0	0	0	0	0	0	0	0	0	0	0	0	0	0.0100145	0	0	0	0	0	0	0	0	0	0	0	0	0	0	0	0	0	0	0	0	0
GLYR1	20.0784	35.9853	13.9897	29.0688	22.3434	18.5423	23.2042	14.1131	26.624	30.2461	25.2941	25.354	18.7551	14.4186	10.788	21.3537	11.0608	23.5349	20.4062	16.6398	18.614	20.1639	10.8449	18.9739	12.9359	17.8978	27.1392	17.8684	16.1743	16.0043	37.1658	19.1792	14.9491	17.7518	18.1719	33.197	21.7417	24.2409	28.3647	31.2492	16.2308
MT-ATP6	6526.58	4262.28	1452.76	2279.64	4705.7	5339.81	2976.87	2883.15	6208.01	3725.64	6955.69	2300.31	1335.61	7046.36	8116.51	2675.28	2830.65	2139.88	11222.3	7845.69	2081.39	1785.98	2085.17	3282.76	2409.4	1640.93	4365.4	6590.88	31.9147	1397.36	5011.72	9485.46	5969.83	9575.11	2806.09	3410.01	2725.92	2161.01	1053.46	2950.62	728.525
LINC02800	0	0.00964725	0.00637109	0	0	0	0	0	0	0.0242621	0.0141937	0.0490877	0.0272583	0	0.176055	0.0147909	0	0	0	0	0.00755062	0	0	0.039585	0.262537	0	0.0120155	0	0	0.0304674	0	0	0	0.0100164	0.0437125	0.00784412	0.0156724	0	0	0	0.0195826
BX322639.1	0.27339	0.72377	0.415928	0.107575	0.0782988	0.41059	0.135393	0.263446	0.0193566	0.0351272	0.508143	0.493185	0.60274	0.288926	2.07779	0.299804	0.439115	0.0297589	0.00970177	0.308623	0.288206	0.0300628	0.227217	0.151095	1.02053	0.087771	0.637335	0.178034	0.706402	0.513297	0.00227774	0.459501	0.305832	0.682912	0.21096	1.12949	0.23516	0.0330417	0.666391	0.0880628	0.43817
AMOTL1	2.56188	1.15719	1.61882	2.51955	5.75456	2.98217	2.00593	4.09821	3.43361	1.83958	2.28835	1.03561	4.21135	3.44862	3.64217	4.37138	3.18829	2.28147	1.97158	2.7102	2.78526	2.14633	2.53792	5.92251	3.69414	3.039	2.88805	2.69169	5.55033	8.71259	0.100441	3.58901	1.92097	5.06242	3.00558	2.41224	6.58978	1.70887	2.53866	9.56569	3.25099
RNY4P19	1.42879	0	3.31317	1.00909	1.82282	0.39015	0.330209	0.433156	1.21393	5.60759	0	0.31515	0.525006	1.78019	0.565148	0	2.09534	0	0.709846	1.52387	0	0.1833	0.140888	7.24302	1.34842	0	0.115711	0.260523	0.363979	7.04179	0.166654	0.942622	1.17772	0.385841	1.26288	0.302162	2.71671	0.537234	3.73009	0	0
AL162426.1	0.131863	0.360116	0.348806	0.026076	0.0672912	0.302458	0.042665	0.251848	1.38549	0.181133	0.141287	0.305394	0.0339169	0.0287514	0.194721	0.0920201	0.0150406	0.182036	0.0305721	0.0178993	0.263062	0.0710502	0.036407	0.0492548	0.0217779	0	0.328913	0.235628	0	0.22746	0	0.284182	0.0760843	0.249265	0.290083	0.234247	0.0780035	0	0	0.0780476	0.0487325
LHFPL2	4.39453	3.68965	2.20628	4.23824	5.62839	10.4329	6.31061	9.34405	3.69613	3.30677	7.15898	15.4458	7.51238	1.32293	4.14881	9.55496	7.41228	23.0746	2.86751	11.5853	7.02693	7.9127	6.64646	8.60658	3.89058	25.6329	6.5338	20.1756	17.1009	19.3501	3.89692	5.38087	6.25047	4.27661	14.0179	6.07461	8.40614	22.4511	8.79847	4.50956	5.14732
SLC9A3R2	59.2537	60.2263	40.8655	32.0306	46.4623	65.7087	115.156	52.213	37.2592	19.6818	50.7731	18.1356	11.4218	69.2259	11.0495	39.7861	21.897	28.9001	23.8348	20.7842	24.1979	39.3969	34.2664	23.9783	24.3536	16.1622	26.5066	20.1209	12.2642	0.698228	71.1294	27.8952	25.9483	22.5375	24.2208	33.5303	31.6231	46.5405	28.6471	71.2534	23.2957
AL391427.1	0.77241	0	1.09981	0	0.155593	0	0.197303	0.345087	1.1686	2.60601	0.381138	0.0313842	2.66642	3.58993	7.61659	0.0283697	0.023185	0.153058	0.754028	0.413875	0.492404	0.292063	0	5.46667	0	0.0852702	0.0691388	7.88705	0	18.1158	0.398311	0.187742	3.45986	6.18626	0.0838427	0.391181	0.420847	0	0.212264	0.24062	0.676088
RN7SL717P	0	0	0	0	0	0	0	0	0	0	0	0	0	0	0	0	0	0.0827992	0	0	0	0	0	0	0	0	0	0	0.941199	0.189678	0	0	0	0	0.045356	0	0	0	0	0.0650835	0
AC020656.2	0.0221452	0.305752	0.559163	0.0109481	0.00941747	0.0352744	0.00597101	0.0469953	0.0475604	0.105624	0.0543766	0.0256442	0.0284803	0.0724282	1.73046	0.0257566	0.0105247	0.0463202	0.320895	0.0250503	0.0184079	0.301621	0.0152856	0.255051	0	0.0387081	0.431025	0.0989292	0.0263266	0.763999	0.0210947	0.142041	0.0266202	0.0139539	0.022836	0.0437108	0.0218333	0.00971453	0.0192712	0.127433	0.0136403
LINC01533	0	0	0	0	0	0	0.0171074	0	0	0	0	0	0	0	0	0	0	0	0.0122585	0	0	0	0	0	0	0	0	0	0	0	0	0	0	0	0	0	0	0	0	0	0
AC126773.1	0	0	0	0	0	0	0	0	0	0	0	0	0	0	0	0	0	0	0	0	0.105766	0	0	0	0	0	0	0	0	0	0	0	0	0	0	0	0	0	0	0	0
UBE2V1P14	0	0	0	0	0	0	0	0	0	0	0	0	0	0	0	0	0	0	0	0	0	0	0	0	0	0	0	0	0	0	0	0	0	0	0	0	0	0	0	0	0
AL110118.1	0.0212987	0.252055	0.115241	0	0.0815175	0.0814226	0	0.0451989	0.126671	0.0243808	0.142631	0.180869	0.0547832	0.0464398	0.0393146	0.0891794	0.0971753	0.0668244	0.0246903	0.130101	0	0.0573808	0.0147013	0.159114	0.0351761	0.0893484	0.0603712	0	0.0759609	0.796028	0	0.0327868	0.153616	0.0402617	0.0585684	0.015765	0.0314981	0.0280296	0.0556038	0.0630319	0.0393568
LINC01107	0.0595286	0.0270953	0.0835048	0	0.0126576	0	0	0.0210547	0.0196688	0.0227143	0	0.022978	0	0	0.0732546	0.0207709	0.243307	0	0	0.00673377	0.077758	0	0	0.0185298	0.00819292	0	0.0112489	0	0	0.285237	0.00810067	0.42764	0.0143115	0.0093774	0.0272825	0.0146874	0	0.0391704	0.0129508	0.00978723	0
RPSAP51	0	0.0553109	0	0	0.0775153	0	0.0491474	0.0322349	0	0	0	0.023453	0	0.0662397	0.0280383	0.0212003	0.0173258	0	0.0352172	0	0	0.0272818	0.0209693	0	0	0	0.0344443	0	0	1.04808	0.0248044	0	0	0	0.0208849	0.044973	0	0	0	0	0
C9	0.00664007	0.018134	0.00798383	0	0	0.0126921	0.0107421	0.0422734	0.00658182	0.0456056	0.062253	0.0102523	0.145173	0	0.355444	0.00463374	0	0	0	0.103654	0.0804265	0.626113	0	0	0	0	0.0075285	0	0.0592037	0.114539	0.010843	0	0.181986	0.0188279	0.0091296	0.00982974	0.00981982	0.0699077	0.17335	0	0
AC096743.1	0	0	0	0	0	0	0	0	0	0	0	0	0	0	0	0	0	0	0	0	0	0	0	0	0	0	0	0	0	0.793441	0	0	0	0	0	0	0	0	0	0	0
ZIM2-AS1	0.0261003	0.0178199	0.0235367	0.0193551	0.0499474	0.0498893	0.0633368	0.823905	0.0194035	0	0.0611751	0.0151121	0.142659	0.0142273	0.00602222	0.0227675	0.0148853	0.00818894	0.00756413	0.048715	0.0092981	0.0175792	0.0090078	0.0609329	0.409509	0	0.00739813	0.00832842	0	0.056278	0.00532762	0.0200892	0.0188247	0.13568	0.107658	0.0289786	0.086848	0.00858715	0	0	0.0964589
RNU6-622P	0	0	0	0	0	0	0	0	0	0	0	0	0	0	0	0	0	0	0	0	0	0	0	0	0	0	0	0	0	0	0	0	0	0	0	0	0	0	0	0	0
IGHD1-20	0	1.04928	2.07885	0	0	0	0	0	1.14253	2.63886	1.54377	0.889835	0	1.25661	0	0	0	0	0	0.782306	0	0	0.795601	4.30545	0	0	0	2.94238	0	3.31378	0	8.87173	0	0	0	0	0	0	0	0	0
DIP2A-IT1	0	0.166708	0.0550474	0.0452675	0.0584081	0	0.148131	0	0.272284	0	0.183954	0.0706878	0.0588791	0.0499119	0.295778	0.191694	0.104441	0.172369	0.0530726	0.155364	0.0978582	0.164456	0.126404	0.256516	0.0378061	0.288086	0.103816	0	0.16328	5.65975	0.0373804	0.140953	0.0660404	0	0.0629473	0.0338873	0	0	0.0597611	0.0451631	0
Z95118.1	0	0	0	0	0	0	0	0	0	0	0	0	0	0	0	0	0	0	0	0	0	0	0	0	0	0	0	0	0	0.228074	0	0	0	0	0	0	0	0	0	0	0
CYTH1	12.4988	22.9563	8.412	6.96622	13.6213	13.6312	12.1052	12.7527	8.13589	22.7601	16.4491	17.2771	9.65566	6.50732	8.56657	15.085	7.57357	10.2216	6.81101	12.229	12.8682	12.0277	10.375	18.0716	6.99494	13.3361	12.8532	17.8368	14.632	16.1578	7.95402	11.5653	7.22854	14.3357	16.9904	9.79202	7.69491	13.1231	6.99644	17.4103	5.26734
SNHG21	1.0793	0.999457	1.10753	0.349587	0.593511	0.391261	0.451568	0.691075	0.700923	1.5124	0.623079	0.732656	0.837616	0.791196	1.01329	0.63631	0.445733	0.338628	0.453007	0.416784	0.517078	0.93582	0.154134	0.799349	0.845162	0.351284	0.474714	0.49878	0.232283	0.0534989	0.714098	1.83332	0.832122	0.77388	0.345403	1.157	0.330237	0.34285	0.485807	0.770989	0.584559
AC091860.2	0	0	0	0.0205892	0	0	0	0	0	0	0	0	0	0	0	0	0	0	0	0	0	0	0	0	0	0	0	0	0	0	0	0	0	0	0	0	0	0	0	0	0
AC113410.3	0.193053	0.175742	0.0580303	0.286322	0.123146	0	0	0.409684	0.191359	0.441977	0.258563	0.149036	0.124139	0	0.0890873	0.202081	0.38535	0	0	0.131027	0.0687739	0.606785	0.0666267	0	0	0.404929	0.164162	0.123203	1.2049	4.16263	0.078812	0.148591	0.417714	0.0912333	0.265433	0.0714472	0	0.635153	0	0	0.713463
FRG1HP	2.55534	3.15162	3.34856	2.9574	2.04316	3.24124	2.80043	3.09873	2.1594	4.13829	2.71273	3.39998	2.99859	1.69461	2.91268	2.78579	2.49158	3.38427	2.64827	2.34175	2.86102	1.44877	2.40593	4.57454	2.8978	2.09947	3.13756	2.78059	4.51474	7.58346	3.35552	5.67386	3.12549	2.32618	3.03577	1.83041	2.54257	2.94445	2.10586	3.21776	2.52413
AP005131.5	0	0.0716376	0	0	0	0.0752096	0.0636548	0	0	0.0450408	0	0	0.050603	0	0.217888	0.0274582	0	0	0	0.0801157	0	0.141339	0	0.367433	0	0	0.0223058	0.0502214	0.841976	11.4252	0.192757	0.12114	0	0	0	0.0582481	0	0	0	0	0
RNU2-55P	0	0	0	0	0	0	0	0	0	0	0	0	0	0	0	0	0	0	0	0	0	0	0	0	0	0	0	0	0	0	0	0	0	0	0	0	0	0	0	0	0
ITFG2-AS1	0	0	0.160638	0.176132	0.11363	0	0	0	0	0	0.357874	0	0	0	0	0.0621554	0	0	0.10325	0	0.0634596	0.0799853	0	0.166347	0	0	0.0504923	0	0	0.256065	0.072722	0	0.128479	0	0	0	0	0	0	0.0878627	0
AC020629.1	0	0.0216215	0	0	0	0	0	0.0126009	0	0	0.0159055	0.018336	0.0305458	0	0.0219209	0	0	0.0223558	0.0137667	0.00806012	0	0.0106647	0	0	0	0	0.0201969	0.0303154	0.021177	0.034142	0.0193925	0	0	0.0224489	0.0163282	0.00879017	0	0	0	0	0
ORAI3	4.11469	13.3564	5.61596	9.23641	3.62259	5.18665	8.92351	3.84678	3.75525	9.28445	9.85023	7.82974	5.84479	17.7494	3.15439	4.05621	2.45236	5.49421	3.12837	4.24186	7.80723	2.13718	3.6538	3.61394	3.71006	4.36972	4.06842	6.72807	3.96618	3.94319	12.4456	6.79059	5.57178	9.50894	3.75631	5.92663	3.80457	5.36624	2.91294	7.15268	5.02778
MSH2	11.4332	6.26595	5.19393	4.48184	7.19426	6.91985	9.64512	6.70516	5.12455	7.77572	7.18369	9.53093	21.5963	4.91821	13.9012	8.10478	11.131	7.29314	6.28258	8.14255	9.24402	12.5365	11.2611	8.19236	50.6901	7.40382	5.36625	10.0656	10.5241	12.252	5.88358	9.11146	11.6427	10.1065	8.37482	9.38986	8.19948	7.02463	10.2716	5.04902	6.68167
LCE1C	0	0	0	0	0	0	0	0	0	0	0	0	0	0	0.026134	0	0	0	0	0.0192185	0	0	0	0	0	0	0	0	0	0.081408	0	0	0	0	0	0	0	0	0	0	0
IGKV6D-41	0	0	0.539791	0.835557	0.539055	0.807642	0	0	0.157059	0	0	0	0.0679253	0.0575803	0	0.221146	0.120487	0.364562	0.36736	21.7949	0	0	0.692666	0.0986423	0	0	0.209591	0.134826	0.188367	0	0	0.325217	0	0	0.0726185	0	0.156217	0.0695073	0.206828	0.0521019	0
LINC01897	0.0483823	0	0	0	0	0	0	0	0	0	0	0	0	0	0.0893073	0	0.303523	0	0	0	0.0344719	0	0	0	0	0	0	0	0	0	0.0790066	0	0	0.0457293	0	0	0.0715513	0	0	0	0
AC040914.1	0.123238	0	0	0	0	0	0	0	0.0610784	0.141071	0	0	0	0	0	0.0430006	0.070284	0	0	0.125464	0	0	0.0425321	0	0	0	0.0349318	0	0	0.177152	0	0	0	0	0	0	0	0	0	0	0
AC006023.1	0	0.0688717	0.181933	0	0	0.144612	0.122394	0.160552	0.074992	0	0	0.175219	0	0	0	0	0.0862947	0.0949474	0	0	0	0.0679412	0	0	0	0	0	0	0.404734	13.9204	0	0	0	0.0715072	0	0	0	0.0995645	0	0.0746324	0
RN7SL638P	0	0	0	0	0	0	0	0	0	0	0	0	0	0.0736631	0	0	0	0	0	0.0917186	0	0	0	0	0	0	0	0	0	0.388512	0.110337	0	0	0	0	0	0	0	0	0	0
RNU6-986P	0	0	0	0	0	0	0	0	0	0	0	0.148306	0	0	0.177301	0	0	0	0	0	0	0	0	0.717575	0	0	0	0	0	7.73216	0	0	0	0	0	0	0	0	0	0	0
AGBL1	0.0571945	0.0312395	0	0	0.29187	0	0	0	0.0113386	0.0261884	0.0153206	0	0.073556	0	0	0.0319304	0	0.0143557	0.0132604	0.0310548	0	0	0	0.27773	0	0	0.0518776	0	0	0.263091	0	0	0	0.032435	0.110094	0.00846689	0.0169167	0	0.0298631	0.112842	0
HNRNPCP7	0.562946	1.39943	0.924188	0.535207	0.303851	1.36574	0.280222	0.666246	0.643854	0.570053	0.666977	1.85538	0.891059	0.802561	1.21897	0.317301	0.321054	0.407592	0.175697	0.484943	0.13884	0.855533	0.17934	0.889634	0.446989	0.227073	0.503249	0.829069	0.11583	1.12046	0.353565	0.933248	1.0619	2.57853	0.357235	0.961577	0.224141	0.940307	0.31089	0.128153	0.600137
MPRIP-AS1	0.111124	0.202319	0.0334031	0	0.094513	0	0	0	0.0183582	0.0212007	0.0992216	0.0428938	0.0238188	0.0605736	0.0683732	0.0516982	0.0739377	0.0581082	0.0214698	0.0251403	0.0791745	0.0831605	0.0127838	0.0691802	0.015294	0.0776942	0.0419973	0.189113	0.660529	4.15319	0.0151218	0	0	0.0875254	0.178252	0.0822521	0	0.146241	0	0.0730805	0
RNU7-116P	0	0	0	0	0	0	0	0	0	0	0	0	0	0	0	0	0	0	0	0	0	0	0	0	0	0	0	0	0	0	0	0	0	0.298716	0	0	0	0	0	0	0
AC053481.3	0	0	0	0	0	0	0	0	0	0	0	0	0	0	0	0	0	0	0	0.0315521	0.0165612	0.020874	0.0160441	0	0	0	0	0	0.0414496	0.133652	0	0	0.871765	0	0.0159795	0	0	0.0305898	0	0	0
AC093895.1	0.128843	0.410513	0.0129097	0.159242	0.0410937	0.0820918	0.0347398	0.284815	0.148998	0.0245812	2.01325	0.00828888	2.33361	0.0468215	0.663932	0.074927	0.159208	0.0336868	0.0746797	0.153032	0.726742	1.06063	0.0889329	0.200528	0.40785	0.563017	0.0426072	0.0411127	0.134024	2.28424	0.0701319	0.264451	0.371708	0.893037	0.90789	2.31266	0.444598	0.1413	0.392426	0	1.13089
HEXD	7.7096	13.1045	7.05731	2.23462	3.86447	2.84989	3.97682	7.20418	4.64411	13.8103	15.8172	6.29784	3.48301	4.91749	8.31732	4.52733	5.86609	5.52462	18.6293	5.21016	19.2961	3.84731	3.46191	7.41091	16.2395	4.61178	7.36363	10.2317	2.97003	2.33313	6.2986	11.5629	5.88719	7.78185	7.65169	6.94631	6.94279	6.08511	3.20261	2.54597	10.471
RNU6-897P	0	0	0	0	0	0.356708	0	0	0	0.213622	0	0	0	0	0	0	0	0	0	0.126659	0	0	0	0	0	0	0	0	0	1.60955	0	0	0	0	0	0	0	0.491185	0	0	0
LINC02683	0	0.130393	0.0688897	0.0566505	0	0.109516	0	0	0.0567922	0.196757	0.422054	0	0.0368425	0.0624629	0.0264397	0	0	0.341547	0	0	0.102055	0.102905	0.138416	0.107007	0	0.0600881	0.0162402	0.0365647	0.357594	0.0823601	0	0	0.0413235	0.0541531	0.0196941	0.0212044	0.169464	0.150802	0.0747888	0	0
CHCHD2	161.052	137.975	417.779	349.357	67.4655	141.447	205.938	153.732	139.341	133.651	139.52	129.436	142.965	145.384	230.628	88.5077	134.072	207.832	170.122	179.022	124.552	130.67	116.601	92.0404	234.039	151.149	101.535	176.53	160.511	59.4695	174.263	172.057	433.368	229.541	129.043	180.003	145.199	304.526	408.679	144.7	346.282
WASF1P1	0.0173252	0	0	0	0	0	0	0	0	0	0	0.0133751	0	0	0	0	0	0	0	0.0117588	0	0	0	0	0	0	0.00982166	0	0	3.38703	0	0	0	0	0	0.0512954	0	0	0	0	0.0320144
LRRFIP1P1	0.619427	2.29524	0.225533	0.293291	0.500864	2.13453	0.437534	0.453599	0.804245	0.828904	0.607611	1.03048	1.42495	0.294849	1.67481	0.547941	0.522436	0.503652	0.242726	0.396726	0.428903	1.72364	0.37938	0.863582	0.273766	0.475782	1.35021	0.356335	2.48919	3.66198	0.562737	0.765513	0.868346	0.618445	0.605763	2.26016	0.348359	0.137777	0.341644	0.705718	0.0967273
RNU6-456P	0	0	0.110095	0	0.233633	0	0	0	0	0	0	0	0	0	0	0	0	0	0	0	0	0	0	0	0.151224	0	0	0	0	0	0	0	0	0	0	0	0	0	0	0	0
RPL21P112	0	0	0	0.0418455	0	0	0	0	0	0	0	0	0	0	0	0	0	0.0265566	0	0	0	0	0	0	0	0	0.023992	0.0540178	0	0.121672	0	0	0	0	0	0	0	0	0.0552435	0	0
AL359094.2	0	0	0	0	0	0	0	0	0	0	0	0	0	0	0	0	0	0	0	0	0	0	0	0	0	0	0	0	0	0	0	0	0	0	0	0	0	0	0	0	0
CTSB	147.594	107.144	91.4325	143.611	122.769	164.002	155.432	266.323	233.993	116.34	229.707	324.616	294.417	87.3847	99.3978	179.009	226.849	285.57	85.9461	378.769	142.573	287.13	199.506	182.592	136.654	193.262	131.738	291.554	242.576	81.8091	97.3822	246.801	221.13	113.159	453.56	188.768	272.559	667.742	313.631	98.1166	204.605
C8orf58	2.90644	5.17333	1.63366	1.06306	2.63025	1.61471	2.12162	3.40988	1.86207	1.71085	4.81841	1.71931	1.3979	3.97363	1.60838	1.77266	1.37121	1.10094	1.0683	1.7922	1.76355	3.23607	1.52908	2.39415	1.89762	1.93296	1.76152	2.32233	1.36945	1.2398	2.05472	2.70993	0.971433	3.76884	3.24077	2.38305	1.7822	1.22833	1.09498	2.01631	0.764118
G3BP1P1	0.0280327	0.0893164	0.0505586	0.0277174	0	0.0267914	0.0226753	0.163595	0.0277868	0.272758	0.131408	0.0757442	0.108156	0.0152806	0.297531	0.0684687	0.0319747	0.0527712	0.0324965	0.114156	0.00998648	0.163632	0	0.183243	0.0347232	0.088198	0.0158917	0.0894501	0.149966	0.685038	0.0114441	0.3668	0.0202184	0.0794866	0.0770857	0.134871	0.0414568	0.0737831	0	0	0
ABI2	1.951	2.29671	1.75659	1.55869	2.08296	4.06314	2.22013	2.5683	2.57657	2.87169	1.95163	2.82042	2.78455	1.0731	2.91917	3.60155	2.72015	1.5531	1.75346	1.63026	2.36425	2.38636	2.87246	2.57245	5.67941	2.05052	1.80115	3.92772	1.56955	8.82525	2.15663	3.34982	2.43994	3.02283	2.48791	2.94353	2.23445	1.6977	1.18729	1.98012	1.49452
OR1X5P	0	0	0	0	0	0	0	0	0	0	0	0	0.0281882	0	0	0.0152955	0	0	0	0	0	0	0	0	0	0	0	0	0	0	0	0	0	0	0	0	0	0	0	0	0
AC106791.2	0	0.182484	0.150641	0	0	0	0	0	0.0993501	0	0.134241	0.077377	0	0	0	0	0	0	0	0	0.107118	0.0450045	0.0345913	0.187193	0	0	0	0	0.357463	5.90718	0	0	0.0722898	0	0.034452	0.0741882	0	0	0	0	0.0926043
C12orf65	3.22251	6.38285	1.71801	3.23546	2.69732	2.76814	4.92715	2.78002	2.38883	3.95141	3.22406	5.89086	6.11347	4.50145	7.24664	2.97013	3.81279	4.28528	3.44731	3.24696	3.47157	3.12969	4.51731	3.90739	5.00265	3.24628	3.16328	2.40931	2.2769	2.8922	4.35737	5.77751	3.77136	2.81071	3.75623	3.85199	3.51091	1.86584	2.49645	3.0835	3.6719
HMGB2	17.8225	23.3402	12.4466	20.5823	11.8102	23.6739	69.5231	41.2383	16.5742	25.5989	38.7656	79.8934	23.8563	11.7858	56.6133	29.8762	62.4843	45.257	31.1053	29.6129	14.8767	117.394	33.5133	27.4703	125.361	54.7707	15.3074	38.2409	30.5727	14.1902	10.3084	52.1971	42.8308	37.3277	34.8686	30.7794	23.381	53.7489	19.8815	10.358	15.6707
TDRD5	0.0184162	0.0670593	0.14393	0	0.0411163	0.440019	4.11892	0.0146557	0.899041	6.6511	0.0184991	0	6.31191	0.657533	3.62459	0.0224904	1.42315	0.0115561	0.544393	0.181239	2.41433	0.508553	0	0.034395	1.15579	0.00965701	0.0652508	0.0117529	0.164201	0.0264729	0.146606	0.212621	0.00664128	9.39508	2.61755	8.28788	2.72352	0.00605902	0.258422	0.317924	1.31868
B3GAT3P1	0.170178	0.0663937	0.0292311	0	0.0620315	0.0929389	0.15732	0.0515918	0	0.0278292	0.0976828	0.112609	0.0625317	0.106016	0.0897505	0.0678619	0.0554599	0.0915312	0.394555	0.0825012	0.0346429	0.109161	0.100684	0.136215	0.120454	0	0.0964741	0.0310301	0.0433524	0	0.0992483	0.149697	0.210412	0.252759	0.133705	0.0359895	0.10786	0	0.126937	0.0719471	0.13477
OR2A41P	0	0	0	0	0	0	0	0	0	0	0	0	0	0	0	0	0	0	0	0	0	0	0	0	0	0	0	0	0	0	0	0	0	0	0	0	0	0	0	0	0
LINC02109	0.00695839	0	0	0	0	0	0	0.280567	0.268997	0	0.0559178	0.25785	0.304265	0	0.102754	0	0.15477	0	0	0.0188909	0.00991555	0.0312443	0	0	0.160891	0	0	0.0444074	0.0248168	0.0400102	0	0	0.160598	0.184151	0	0.195719	0	0	0	0	0
U3	0	0	0	0	0	0	0	0	0	0	0	0	0	0	0	0	0	0	0	0	0	0	0	0	0	0	0	0	0	0	0	0	0	0	0	0	0	0	0	0	0
HNRNPA1P19	0	0	0	0	0.135128	0	0	0	0	0.121245	0	0	0.0681089	0	0	0	0.0604063	0.0664632	0.122784	0	0	0	0.0365546	0	0	0	0	0	0	0	0	0.0815241	0	0.150165	0	0	0.0783197	0	0	0	0.19572
CREB5	0.456553	0.609668	0.477301	1.00407	0.3362	0.991383	0.30956	0.329486	0.725407	0.186375	0.757603	0.268231	0.187804	0.148222	0.718803	0.586839	0.844311	0.386544	0.786097	0.429484	0.271473	1.11996	0.234032	0.470228	0.737391	1.30617	0.854485	4.88465	0.679445	8.98048	0.794871	0.658882	0.917642	0.634585	0.520413	0.649776	0.623056	3.16321	0.291403	0.245058	0.775404
AL592146.1	0	0	0	0	0	0	0	0	0	0	0	0	0	0	0	0	0	0	0	0	0	0	0	0	0	0	0	0	0	0	0	0	0	0	0	0	0	0	0	0	0
AC244517.12	0	0	0.0177679	0	0	0.0564923	0	0	0	0	0	0.0228163	0	0	0	0.0206247	0	0	0	0.0401182	0	0.132706	0	0	0	0.0619913	0.0167546	0	0.0527029	0.424844	0.024131	0.363969	0	0.0279342	0	0.131256	0	0.0777895	0.0385788	0	0
XRCC6P5	0	0.00993748	0	0.0323807	0.0139268	0	0.0176602	0	0	0.024992	0	0	0.0280783	0.023802	0	0	0.0124514	0.0547997	0.0885825	0.00740902	0.00777777	0.0196064	0	0	0	0	0.00618847	0.0139333	0	0.15692	0	0	0	0	0	0.0242403	0	0	0	0	0.0201717
ZDHHC19	0.0241713	0.396069	0.00968762	0.0716983	0.205581	0.0308013	0.0521383	0.068393	0.0159728	0.018446	0.161867	0.0124401	0.217601	0.0175677	0.282574	0.101207	0.0413554	0.0606695	0	0.0765579	0.0975899	0.0940617	0.0556136	0.0451435	0.172988	0.0337996	0.0274053	0.0205676	0.0574704	0.0694913	0.00657847	1.01704	0	0.137075	0.0221558	0.0298186	0.0595771	0.116636	0.0420687	0	0.0744413
FOXN3P2	0	0	0	0	0.132268	0	0	0	0.102767	0	0	0	0	0	0	0	0	0	0.120186	0.0703661	0	0.0931046	0	0	0	0	0	0	0	0	0	0	0	0.0979914	0	0	0	0	0	0	0
RPL32P29	0	0	0	0	0	0	0	0	0	0	0	0	0	0	0	0	0	0	0	0	0	0	0	0	0	0	0	0	0	0	0	0	0	0	0	0	0	0	0	0	0
TAF13P2	0	0.249479	0.0411893	0	0	0	0	0	0	0	0	0.105785	0	0	0.0632333	0	0.039074	0	0	0	0	0	0.047291	0	0	0	0.0388402	0	0.366525	6.30314	0	0	0	0	0	0	0	0	0	0.135173	0
HSPE1P28	0	0	0	0	0	0	0	0	0	0	0	0	0	0	0	0	0	0	0	0.126059	0	0.083397	0	0	0	0	0	0	0.496806	11.4805	0.0758238	0	0	0	0	0	0	0	0	0	0
HTR5A	0	0	0	0	0	0	0	0	0	0	0	0	0	0	0	0	0	0.0040863	0	0	0	0	0	0	0	0	0	0	0	0	0	0.0100246	0.00939359	0	0	0.00482013	0	0	0	0	0
ZDHHC11B	0.619423	16.7763	2.19782	1.53715	1.033	0.742897	3.09141	0.571336	3.99294	0.546855	5.49283	0.44694	0.0572734	2.65705	0.0709937	3.50048	1.72014	0.569057	0.92456	0.906764	6.68056	0.985274	1.34134	1.31565	0.0702069	0.152852	0.656399	5.90118	0.0433165	4.60917	0.442943	3.38409	0.89935	0.551019	0.595607	0.422528	0.287388	0.149182	0.301226	2.84356	2.69318
PRPF40A	13.1201	7.5384	8.8487	11.3573	13.6712	13.5741	15.6838	12.853	10.8256	10.8271	7.60683	15.7078	15.441	7.38809	11.7164	12.8081	8.65911	11.3299	6.71496	12.8975	8.80035	18.1356	14.7535	11.8547	15.3564	13.5722	9.97021	17.0424	21.9963	25.6328	13.4051	10.5966	12.4076	14.4069	15.5091	16.8734	13.6413	11.2792	16.9624	10.9419	7.24089
EPG5	3.49626	2.73404	2.62824	1.15043	3.01995	3.48661	4.38585	3.58967	3.24118	4.65173	2.56972	5.50442	2.91715	1.50591	3.90656	3.04482	3.13068	3.60464	2.16603	3.24821	5.1434	3.72524	1.2462	3.11503	2.2541	3.59158	2.27202	2.21846	6.53614	13.4832	2.47324	2.22342	2.53613	3.25173	3.65655	3.9603	3.74652	2.94549	1.50193	2.56411	1.02469
CAPN3	0.163605	1.97434	0.529615	0.0829564	0.326465	0.352814	0.156091	0.333839	0.673628	0.44659	0.814685	0.53112	0.134876	0.25611	0.240046	0.242979	0.11723	0.384323	0.136164	0.358745	0.167378	0.256172	0.0752849	1.30058	0.00692829	0.202378	0.70393	0.829927	0.112209	1.1578	0.11988	0.361631	0.108922	0.6225	0.389328	0.285667	0.117874	0.23187	0.186179	0.144839	0.620137
AL138689.1	0.176002	0.320439	0.0705398	0.638082	0	0.0560694	0.189821	0.0933749	0.116305	0.167892	1.2572	0.45291	0.113175	0.063959	0.0541459	0.491288	0.150564	0	0	0.019909	0.0417997	0.421479	0.0202473	0.328709	0	0.184582	0.149663	0.711369	0.680009	3.79498	0	0	0	0.0831753	0.0806631	0	0.0433807	0.0386036	0.0765801	0.347242	0.108408
KRT18P67	0	0.0282243	0	0	0	0	0	0	0.0153662	0	0	0	0.0398739	0	0	0	0.0265233	0.0194552	0	0	0.0110452	0.0139215	0.0107003	0	0	0	0	0	0	0	0	0	0	0	0.0106572	0	0	0	0	0	0.0572916
ABHD17AP9	0	0	0	0	0	0	0	0	0	0	0	0	0	0	0	0	0	0	0	0	0	0	0	0	0	0	0	0	0	0	0	0	0	0	0	0	0	0	0	0	0
Y_RNA	3.99506	3.11728	2.17304	0.376203	1.45623	0.72727	2.46214	1.21115	5.46859	5.00872	2.54797	3.23105	0.489326	0.207401	2.98486	1.46035	3.58039	1.91001	0.882139	1.54942	0.271089	3.75853	0.393938	6.75077	0	1.59613	1.29417	5.58481	5.42788	92.979	0.621314	1.75712	0.27442	6.83276	2.74646	2.95708	1.12537	0.751084	0.744983	1.31367	1.40615
PANX2	5.35668	8.57961	2.75326	1.54896	0.709183	2.18544	7.08193	1.95046	3.84451	4.17225	4.39094	0.248706	24.0548	16.5968	27.8733	2.73748	5.56957	4.99042	11.8921	9.57354	8.94735	1.34443	1.98387	2.15897	4.71555	8.08225	1.3393	4.36994	2.26413	0.27241	2.06303	0.495925	7.6176	10.6871	0.573223	7.135	3.89553	1.23034	1.62438	0.62314	3.53678
TNNI1	0.195323	0.554763	0.120557	0.0540755	0.654538	2.75781	1.26817	0.43661	0.890605	1.78572	0.558088	0.247295	0.532542	0.829052	0.74031	0.823286	0.147042	0.668386	1.20459	0.190898	0.83685	0.201133	0.805329	0.466938	0.227962	0.240352	1.11762	0.900821	0.659458	0.576521	0.246659	0.308695	0.845254	0.758144	0.639162	0.614927	0.269601	0.0308459	0.26856	1.58256	0.187682
RN7SL525P	0.139963	0.0637063	0.0420719	0	0	0	0	0	0	0	0	0.0540257	0	0	0	0	0	0	0	0.0949943	0	0	0	0	0	0	0	0	0	0	0.0571387	0.107728	0.201895	0	0.0962195	0	0	0	0.0913491	0	0
RN7SKP210	0	0	0	0	0	0	0	0	0	0	0	0	0	0	0	0	0.171267	0	0	0	0	0	0	0	0	0	0	0	0	0	0	0	0	0	0	0	0	0	0	0	0
UBE2K	24.4702	13.5254	14.6235	19.5038	15.6474	71.7453	21.2684	18.75	19.0526	14.4888	12.1839	23.4911	21.9908	19.9816	15.5539	13.6846	22.4185	22.5425	21.208	17.7289	16.04	22.1763	17.3314	14.5618	21.7711	24.4956	11.7543	19.1833	18.5269	41.8023	19.1925	14.6995	25.2475	20.2612	18.9874	24.6606	35.122	19.7595	17.6143	20.3285	14.8492
RBPMS2P1	0	0	0	0	0	0	0	0	0	0	0	0	0	0	0	0	0	0.0394725	0	0	0	0.169471	0	0	0.0779182	0	0	0	0.0560867	0.0904242	0	0	0	0	0	0	0	0	0	0	0
USP17L22	0	0	0	0	0	0	0	0	0	0	0	0	0	0	0	0	0	0	0	0	0	0	0	0	0	0	0	0	0	0	0	0	0	0	0	0	0	0	0	0	0
CASP4LP	0.350314	1.35844	0.743951	2.12323	0.644266	0.617428	0.736013	0.849617	0.798203	0.770766	1.0054	0.512786	0.327656	0.664627	0.474477	0.828642	0.40736	1.15049	0.174042	1.26909	0.58671	1.78133	0.370554	2.01377	0.187846	0.839754	0.812425	1.5156	0.373191	2.06659	0.111438	1.65282	0.433134	0.546108	0.531698	0.383894	0.941946	2.57453	1.25305	0.403919	10.0125
AC106785.2	0	1.33885	0.0178622	0.0146888	0	0	0	0	0	0	0	0.0114687	0	0	0.0137109	0.0103671	0	0	0	0	0	0	0.348641	1.44277	0	0	0.00842176	0	0	0.0427099	0	0	0.0214293	0.0982885	0	0	0.0219699	0	0	0	0.109805
AC011944.2	0	0.0522336	0.0689906	0	0.109804	0.054838	0	0	0.113751	0.164205	0.0384247	0.0664445	0	0	0.0264784	0.0200208	0.0327238	0	0	0.0389435	0	0.12882	0	0.0535817	0	0	0.0487919	0	0.562756	9.89768	0.070273	0	0	0	0.0394458	0.0212354	0.0848559	0.0377558	0	0	0
AC006457.1	0	0	0	0	0	0	0	0	0	0	0	0	0	0	0	0	0	0	0	0	0	0	0	0	0	0	0	0	0	0	0	0	0	0	0	0	0	0	0	0	0
IER5	27.2306	20.2059	4.6693	6.35638	7.81358	5.84889	16.6145	29.7376	7.67549	6.45917	19.6267	13.8088	21.6982	8.41128	8.62349	20.8117	20.6105	13.749	9.45919	15.2141	9.7441	60.7904	24.3376	12.0327	16.3626	13.494	12.8615	10.6837	44.9958	6.4432	11.705	9.40641	4.77837	10.5426	15.703	12.0138	14.9597	12.8998	9.10001	5.60324	5.42087
HLA-E	100.675	339.469	179.383	498.396	279.38	827.723	289.115	283.309	251.134	267.015	435.44	710.434	182.213	286.226	117.377	458.961	167.222	497.936	137.611	401.305	913.544	482.388	264.408	371.745	65.6324	395.308	368.967	433.741	361.142	120.016	335.551	401.266	381.586	166.739	314.033	353.97	268.324	815.959	694.795	331.582	433.221
AL033527.2	0.245755	0.954529	0.128045	0.0161994	0.0209019	0	0.185536	0.0347684	0.0811996	0.375089	0.109716	0.265611	0.105352	0.107169	1.19456	0.0685996	0.177532	0.113087	0.0759702	0.200155	0.0817121	0.102991	0.0113087	0.152995	0.18941	0.103094	0.0557273	0.250939	0.0584314	0.0942045	0	0.226986	0.141799	0.278735	0.135158	0.206157	0	0.194051	0.0855443	0.016162	0.423843
AP001619.3	0	0	0	0	0	0	0	0	0	0	0	0	0	0	0	0.142439	0	0	0	0	0	0	0	0	0	0	0	0	0	1.17363	0	0	0	0	0	0	0	0	0	0	0
ZNF394	6.48502	12.2854	6.42614	5.82063	7.12516	5.68495	7.84136	6.25227	7.14853	6.33553	7.71225	5.50276	4.04786	4.96117	12.2439	5.99635	4.03645	5.99174	5.32719	7.34207	5.81148	7.24455	5.56444	6.90161	4.34879	5.69892	6.17691	5.63712	6.10114	6.23615	7.44482	8.29615	4.54019	6.93787	4.42747	5.40013	3.93543	4.64979	7.58941	6.95431	3.87392
AC107909.1	0.0329325	0	0.0197986	0	0	0	0	0	0	0.0376981	0.0441077	0.0508477	0	0	0	0.0459636	0	0	0	0.0223516	0	0	0	0	0	0	0.0186694	0	0.176178	2.17763	0	0.0506956	0	0.0622533	0	0.0243761	0	0	0	0	0
INHBE	0.207972	0.0769124	0.0898651	0.154225	0.0497486	0.0869588	0.0420565	0.0965442	0.064421	0.0967146	0.104454	0.100346	0.083583	0.0283414	0.287916	0.0725661	0.177913	0.0367035	0.0376701	0.17644	0.0370444	0.0933825	0.0762616	0.133519	3.62798	0.995131	0.0810556	0.0580669	0.312913	0.056054	0.0212256	0.810373	1.02186	0.0675702	0.0357432	0.115453	0.269118	0.0513178	0.101802	0.0769345	0.108084
CD164	44.1448	33.0014	46.1689	121.771	48.0317	57.4114	56.2694	37.1097	44.3533	32.9607	31.9623	41.8852	60.014	36.5134	40.6021	35.682	68.4945	40.4922	30.072	44.0095	65.5814	36.7672	39.7751	37.3078	25.171	41.9407	74.3091	37.7891	27.9073	103.347	55.5098	34.9031	73.8748	71.8651	33.0153	55.5317	88.9672	67.7063	56.4302	144.436	84.253
MIR150	0	0	0.21036	0	0	0	0	0	0	0	0	0	0	0	0	0	0	0	0.202813	0	0	0	0	0	0.288947	0	0	0	0.311982	0	0	0	0	0	0	0	0	0.230243	0	0	0
FAM153A	0.00919082	0.018825	0.0359151	0.00454373	0.0234509	0.0219597	0.0260202	0.0146282	0.0592163	0.026302	0.104632	0.0141906	0	0.0275546	0.0148444	0.0128276	0.00524163	0.014418	0.00266359	0.0608195	0.0261934	0.0309512	0.00475793	0.768145	0	0.0289167	0.14719	0.102645	0.00819465	0.165145	0.0318926	0.00353704	0.00662882	0.0173737	0.00789794	0.0170073	0.00339802	0.00604766	0.00599854	0.0566657	0
CD200R1	0.130465	0.324323	0.184018	0.674758	0.217658	0.834451	0.25977	0.409973	0.820688	0.218272	0.551093	1.02656	0.438827	0.235231	0.268608	1.49173	0.27759	1.28467	0.197775	1.27713	0.950999	1.17612	0.581879	1.11523	0.099448	2.77861	0.443763	1.19767	0.805322	3.3613	0.110619	1.49854	0.289529	0.137539	1.335	0.872827	1.00181	6.08195	1.1004	0.1485	0.639788
RNU6-706P	0	0	0	0	0	0	0	0	0	0	0	0	0	0	0	0	0	0	0	0	0	0	0	0	0	0	0	0	0	0	0	0	0	0	0	0	0	0	0	0	0
LINC01714	0.749098	0.107673	1.27994	0	0.201197	0	0	0	0.234482	0.812366	0.052805	2.52627	0.0507048	0.902632	0.0727755	0.495242	0.179882	0.346357	0.0457044	0.133795	0.505633	0.035406	0.544274	0.147269	0.227902	0	0.0223507	0.20129	0.703058	0	0.41848	0.182076	0.227487	0.0745286	0.162625	0.408557	0.0583064	0	0.154393	0.0388929	5.09976
RN7SKP102	0	0	0	0	0	0	0	0	0	0	0	0	0	0	0	0	0	0	0	0	0	0	0	0	0	0	0	0	0.332781	0	0	0	0	0	0	0	0	0	0	0	0
COA3	34.918	32.1395	59.9733	51.8635	21.63	39.8903	59.2273	14.6254	69.4153	25.3129	30.9822	23.2732	25.3576	75.4238	24.3796	17.1817	14.1347	31.5133	76.1936	20.5024	41.077	14.9051	30.7027	26.8284	33.3302	16.6582	39.7229	32.8438	13.6168	9.84824	27.819	22.3954	73.0309	35.1424	38.0783	28.585	30.8479	19.6155	34.8134	21.7435	117.837
AL121917.2	0.100486	1.46361	0.724932	0	0.192298	0.288111	0.243847	0	0	0.402596	0.807511	0.271514	0.258464	0.657301	0.788308	0.315558	0.143271	0.12611	0.349463	0.068201	0	0.27072	0.1734	0	0	0	0.0569656	0.0641288	0	0.288894	0.0820453	2.55233	0.289901	0.522369	0	0.855351	0	0	0	0.297381	0
AC021242.3	0.0853805	0.310898	0.145434	0.0281401	0.0726178	0.0272	0.0460422	0.150991	0.211579	0.0325786	0.114353	0.0329569	0.0915043	0.0620546	0.157601	0.148956	0.0892714	0.0625053	0.0164961	0.0482905	0.091249	0.230023	0.0491112	0.106307	0.329026	0.0298477	0.0322681	0.0363257	0.152253	0.0818218	0.0116186	0.0876221	0.102634	0.0537992	0.0489133	1.10595	0.084178	0.0187271	0.03715	0.0280752	0.0525901
SNORD115-13	0	0	0	0	0	0	0	0	0	0	0	0	0	0	0	0	0	0	0	0	0	0	0	0	0	0	0	0	0	0	0	0	0	0	0	0	0	0	0	0	0
ZNF135	0.155708	1.6009	0.416655	0.241502	0.66606	1.10297	0.26178	1.57766	0.629475	0.244644	2.36761	0.544466	2.55615	0.622429	1.58361	0.334504	0.18457	0.341015	0.0884819	0.48696	0.102239	0.211117	1.13799	0.769788	0.768964	0.384234	0.212889	0.187051	0.794879	1.1323	0.012464	0.361892	1.23754	2.27104	0.908823	3.5638	0.754032	0.602693	0.310855	0.144567	0.558526
LINC01706	0	0	0	0	0	0	0	0	0	0	0	0	0	0	0	0	0	0	0	0	0	0	0	0	0	0	0	0	0	0	0	0	0	0	0	0	0	0	0	0	0
U1	0.134211	0	0.0806859	0	0	0	0	0	0	0	0	0	0	0	0	0	0.153084	0	0.155583	0	0.191248	0	0	0	0	0	0	0	0	0	0	1.03301	0	0	0	0	0	0	0	0	0
RMND5A	5.64172	4.28117	5.87968	6.35565	7.21596	10.0682	6.64378	5.01452	7.95587	5.27792	6.94674	4.8512	11.6075	9.60424	10.9401	9.89991	6.60918	8.114	8.15593	8.14683	17.1867	5.59662	8.54172	7.41715	11.5103	5.72649	7.73859	4.82267	7.09727	18.2648	9.68771	4.73915	9.27221	10.368	5.57321	15.9618	6.62702	5.46898	9.11612	9.88365	5.45998
P2RY10	0.912904	1.30593	0.509623	2.34256	1.27558	3.57302	0.86151	0.818744	1.20653	1.57995	1.17902	3.43152	2.02664	0.367294	0.331002	5.3999	0.960704	3.90761	0.642523	4.83138	2.23006	2.99623	1.9879	5.74418	0.475648	4.0348	1.454	2.77429	2.86823	7.87368	0.186342	4.53379	1.16008	0.246527	1.67357	1.06184	3.8252	6.67922	3.66005	0.450278	1.66683
XIRP2	0	0	0.00271203	0	0.0057552	0	0	0	0	0	0	0.00116086	0.00386774	0.00163934	0.00277565	0.00944422	0.00428791	0	0	0.0265351	0.00107138	0.010803	0	0.0028084	0	0	0	0	0	0.0216155	0.00491101	0	0.052058	0.00142125	0.00206749	0	0.0022238	0	0	0.00148337	0
IGKV1OR2-6	0.141479	0.321981	12.6732	10.9113	13.8982	13.5214	0.343322	0.450357	3.92666	0.323904	2.93707	0.491497	3.0022	4.08737	0.195863	7.1086	1.49271	7.81242	1.64008	36.0567	4.23369	0.444684	3.51558	4.35985	0.350491	2.5224	5.85492	1.53492	0.883011	0.813492	0.46206	6.20701	0.102041	0.0668605	0.6322	0.209441	7.32303	1.21023	4.70926	0	0.653579
TMEM185AP1	0	0	0.0215754	0	0	0	0.0580587	0	0.0355731	0	0	0	0	0	0.0993666	0.0250443	0	0	0	0	0	0.064457	0.0247715	0	0	0.15055	0	0	0	0	0.0586038	0	0	0	0	0	0.0530738	0	0.0468457	0.0708051	0
AC007566.1	1.34173	3.48613	0.571362	0.414575	0.927198	1.01517	0.768761	1.24571	1.82869	2.20784	1.46009	1.18687	0.647083	0.761851	0.877148	0.799774	0.653611	1.28044	0.42125	1.10036	0.736891	1.0292	0.0964709	2.50588	0.092331	0.64494	0.950782	2.24771	0.847381	8.197	0.547749	1.80725	0.322571	2.82693	0.634143	0.889676	0.330708	0.367863	0.547313	0.827238	1.188
RAB1C	0.129339	0	0.0583175	0.319711	0.123756	0.123612	0.261552	0.0343094	0.0320511	0.0370138	0	0.0998495	0.207923	0	0.0596855	0.0902586	0.0922043	0.385508	0.449804	0.0438917	0.0691144	0.174225	0	0	0.0267013	0.0678222	0.128314	0.041271	0.11532	0	0.211206	0.0497754	0.0932848	0.122247	0.0222289	0.0239336	0	0.170213	0.0422075	0.0637947	0.238998
R3HDM4	44.7693	50.2015	19.7956	28.377	27.9153	29.1833	32.5041	36.0142	21.5446	30.7668	33.4863	25.8037	24.9957	30.9056	34.0778	29.0547	42.5503	27.4439	20.4259	32.4542	24.6975	23.6667	51.5669	34.2325	27.2894	38.0424	29.7636	30.6433	27.013	3.92454	35.8066	32.0205	58.9394	21.5768	34.0435	27.6195	24.1665	20.2583	28.0949	16.898	16.9103
RPL23AP68	0	0	0	0	0	0	0.0712361	0	0	0	0	0	0	0	0.162559	0	0.150676	0	0	0	0	0	0	0	0	0	0	0	0	0.253188	0	0	0	0.0416188	0	0	0.13024	0	0	0	0
AC023866.2	0	0	0	0	0	0	0	0	0	0	0	0	0.390702	0	0.0934611	0	0	0	1.05652	0	0	0	0	0	0.125434	0	0	0	0	0	0	0	0.219111	0.0478562	0	0.0374775	0	0	0	0	0
AC009052.1	0	0	0	0	0	0	0	0	0	0	0	0	0	0	0	0	0	0	0	0	0	0	0	0	0	0	0	0	0	0	0	0	0	0	0.0452038	0	0	0	0	0	0
RPS26P20	0.168921	0.051258	0.203106	0.334043	0.0718353	0	0.182184	0	0	0	0.226242	0	0.506902	0.368315	0.0519676	0.117881	0.0963376	0.247327	0.19582	0.114648	0.0401181	0.0505654	0.0388656	0.105162	0.0464972	0.236208	0	0.0718685	0.200816	0.647521	0	0.0866779	0.0812221	0.0532194	0.116127	0.125033	0	0	0.587994	0	0.208093
AC073023.1	0	0	0	0	0	0	0	0	0	0	0	0	0	0	0	0	0	0	0	0	0	0	0	0	0	0	0	0	0	0	0	0	0	0	0	0	0	0	0	0	0
AC098798.1	0.365626	0.0616371	0.0325643	0	0.0345524	0	0	0	0.0536916	0.0310025	0	0.0104542	0	0.147632	0	0	0.59467	0	0	0.0183818	0.11578	0	0	0	0.134189	0	0	0	0.0724437	1.16795	0	0.270996	0.0195337	0	0	0.0701634	0	0.0356423	0.0353528	0	0.025023
Y_RNA	0	0.330329	0	0	0.231469	0.3468	0	0	0.719368	0.623065	0	0	0	0	0.167451	0.126613	0	0	0	0.123141	0.129269	0.325866	0.250467	0	0	0	0.617128	0.231576	1.29415	11.9971	0	0	0	0	0	0.134294	0	0	0	0	0
MIR4447	0	0	0	0	0	0	0	0	0	0	0	0	0	0	0	0	0	0	0	0	0	0	0	0	0	0	0	0	0	0	0	0	0	0	0	0	0	0	0	0	0
RPS3AP52	0	0	0.0396638	0	0	0	0	0	0	0	0	0	0	0	0	0	0	0.0413996	0	0	0	0	0	0	0	0	0	0	0.11765	0.379356	0	0	0	0	0	0	0	0	0	0	0.121913
PCOLCE-AS1	0.0869272	0.804513	0.217748	0.0501373	0.1109	0.0692318	0.164067	0.0768632	0.0789842	0.11609	0.174637	0.341131	0.139743	0.11846	0.15377	0.0758272	0.0784947	0.0409099	0.0251923	0.0442487	0.046451	0.0455369	0.0750012	0.14882	0.209366	0.0759709	0.102664	0.138689	0.0129176	0.145782	0.0295727	0.624465	0.0417971	0.280715	0.308756	0.0857895	0.0428514	0.0285995	0.0283672	0.0285838	0.0936998
CARD10	10.6572	3.03293	2.35519	3.66785	5.48007	10.0196	2.75385	4.92198	4.90041	9.10786	10.4475	4.50176	2.96054	3.89299	2.99492	3.825	5.09723	3.64824	9.00244	1.08709	4.82414	3.12894	5.67619	4.05331	4.59493	3.09779	13.3704	5.13303	5.4651	0.757503	1.21718	3.2875	6.37119	7.15977	6.37071	8.04483	6.23454	2.41812	5.2133	16.5117	1.95391
LINC00320	0	0	0	0	0	0	0	0	0	0	0	0	0.0108388	0	0.0155567	0	0.0336456	0	0	0	0	0	0	0	0	0	0	0	0	0	0	0	0	0	0	0	0	0	0	0	0
RNA5SP331	0	0	0	0	0	0	0	0	0	0	0	0	0	0	0	0	0	0	0	0	0	0	0	0	0	0	0	0	0	0	0	0	0	0	0	0	0	0	0	0	0
MCF2L2	0.0228645	0.0450974	0.0830475	0.0113037	0.0340317	0.0619141	0.0292834	0.0596411	0.0500494	0.0490746	0.0765581	0.120618	0.283025	0.0301199	0.284882	0.0704718	0.130399	0.0448355	0.0209834	0.0724188	0.0352964	0.262651	0.053922	0.101419	0.0448424	0.113901	0.0248435	0.142269	0.210658	0.701166	0.0171127	0.202383	0.0645891	0.231415	0.0419159	0.0902608	0.0464938	0.117853	0.0596914	0.0695451	0.0316875
AL049766.2	0	0	0	0	0	0	0	0	0	0	0	0	0	0	0	0	0	0	0	0	0	0	0	0	0	0	0	0	0	0	0	0	0	0	0	0	0	0	0	0	0
ACBD7	0.156968	0.178616	0.668433	0.297472	0.133504	1.00012	0.359747	0.138795	0.129659	0.344391	0.805894	0.515011	0.874776	0.0855633	1.00202	0.37426	0.507284	0.344739	0.667199	0.204193	1.33274	0.716557	1.13763	0.903914	2.24676	0.0823103	0.25954	0.584351	1.49285	3.64782	0.0961211	0.825581	2.62275	0.333812	0.341714	0.687429	0.522306	0.395932	0.290268	0.232267	0.410908
SPDEF	92.3947	15.6197	32.1646	14.7384	42.1216	33.5602	9.52327	44.4508	31.6714	49.103	19.2786	29.8592	34.5088	19.1636	21.9209	10.0234	20.8848	6.7774	16.1878	6.94143	1.29107	3.06151	9.56093	8.73799	15.3948	6.97888	55.9536	9.38211	2.77491	0.588655	93.9869	3.18344	0.0295353	8.32159	40.6233	7.91116	22.6648	38.4248	19.631	46.133	22.0579
RPL13P	0	0	0	0	0	0	0	0	0	0	0	0	0	0	0	0	0	0	0	0	0	0	0	0	0	0	0	0	0	0	0	0	0	0	0	0	0	0	0	0	0
ASPDH	0.130395	0.550349	0.427591	0.0351624	0.0604929	0.498485	0.21095	0.327029	0.105751	0.149264	0.14289	1.55573	0.137207	0.0775401	1.46603	0.239898	0.283942	0.178522	0.0961921	0.24941	0.0506755	0.361942	0.0327289	0.97413	0.185989	0.372961	0.309124	0.590078	0.211385	0.477121	0.0677506	0.711671	0.0683976	0.504184	0.586747	1.42142	0.0701229	0.0468007	0.123788	0.105244	0.350473
AC005324.4	0.274534	0.437353	0.144415	0.0678616	0.131342	0.131189	0.277584	0.436949	0.0680313	0.0392826	0.137885	0.0529849	0	0.561181	0.285048	0.0957911	0.0782848	0.0215336	0.477375	0.279493	0.0978011	0.0616349	0.0473738	0.256366	0.0850141	0	0.0583623	0.175203	0	0.98659	0.224152	0.475438	0.247507	0.356785	0.0707744	0.685818	0	0	0	0.067705	0
AL031432.3	0.121205	0.882694	0.655802	0.15979	0.154631	0.231677	0.588249	0.171476	0.0400473	0.554978	0.865785	0.155951	0.155878	0.44046	0.410169	1.57887	0.161291	0.0253519	0.234176	0.630684	0.172715	0.18141	0.139435	0.150913	0.23354	0	0.160326	0	0.432272	2.20691	0.230911	0.310968	0.233116	0.649167	0.111099	0.448571	0.179247	0.106339	0.210951	0.239131	0.223969
CEP250-AS1	0.070065	0.595301	0.126366	0.161646	0.148979	0.446417	0.188916	0.19825	0.254651	0.454488	0.938407	0.360601	0.330397	0.0254616	0.258661	0.342262	0.399589	0.556896	0.243666	0.935224	0.216322	0.671152	0.177327	1.6139	0.0192861	0.783795	0.304518	0.864478	0.29153	2.4172	0.0381379	1.29428	0.235825	0.309041	0.401392	0.449462	0.690782	0.737656	0.487776	0.0230391	0.172626
FAM227B	0.328751	0.551134	0.330705	0.914012	0.402803	0.441738	0.331745	0.290114	0.335546	1.80337	0.514419	0.238718	0.669775	0.862299	0.303415	0.336176	0.486361	0.353348	0.456566	0.37335	0.535717	0.292305	0.350487	0.492409	0.306418	0.238955	0.490832	0.544243	0.21476	2.87286	0.613909	0.551168	0.657333	1.4644	0.402779	0.510765	0.279193	0.312702	0.148708	0.420632	0.920243
TMEM185B	11.6502	10.4381	6.72756	10.5282	12.165	13.3577	12.3914	17.1327	7.04549	7.94693	8.75624	18.9818	13.6349	12.9216	15.9886	15.7276	10.0687	12.9708	8.57012	8.21293	16.3917	16.0361	20.145	9.96051	17.0846	16.8567	10.3108	13.978	23.1362	10.6007	19.6701	6.86508	25.9309	16.6084	18.1738	17.6958	17.3244	11.3991	15.9276	8.98005	8.81844
MIR222HG	0.450294	1.11446	0.469514	0.076524	0.592428	0.511047	1.82119	2.68012	1.4018	0.902046	7.70832	1.64036	0.0542914	0.191762	0.857157	0.373155	0.365149	1.25827	0.0978747	0.515732	0.842178	5.05473	0.15055	1.34033	0.0174302	1.47577	0.89345	11.1715	2.30856	19.4186	0.746804	0.595696	0.101491	2.35411	1.16569	1.16655	0.249723	2.76854	0.220419	0.430322	0.546049
STRA8	0.0394659	1.36523	0.0237264	0	0	0.0377184	0	0.10469	0	0	0	0.0152338	0	0	0.0364244	0.0137706	4.2765	0.136206	0	0.0535718	14.3126	0	0.0272411	0	1.40138	0	0.0223732	0.0755596	0	0	0.0161116	0	0	0.167858	0.0271314	0	0	0	0.154548	0	0.255245
C4B-AS1	0	0	0	0	0	0	0	0	0	0	0	0	0	0	0	0	0	0	0	0	0	0	0	0	0	0	0	0	0	0	0	0	0	0	0	0	0	0.0738536	0	0	0
AL133243.2	0.374732	0.594225	0.319757	0.346613	0.493497	0.138634	1.13424	2.09069	0.659014	0.539657	1.57044	0.746561	0.979406	0.593031	1.26069	1.02071	1.02031	0.44753	0.42039	0.582507	0.887103	1.19411	0.976219	0.790173	1.27771	0.532452	0.513956	0.956592	1.83225	22.9021	1.18437	1.22814	0.383613	1.47386	0.781153	1.32422	0.822333	0.954493	0.899403	0.250417	0.536088
CDCA4P3	0.170637	0	0.632606	0	0	0	0	0	0.14095	0.488324	0.190451	0	0	0	0	0	0.0324388	0	0	0	0.182366	0.0510792	0	0.0531151	0.164393	0	0	0	0	0	0	0	0	0	0	0	0	0	0.037123	0	0
AC009987.1	0.0243112	0	0	0	0	0.0929389	0	0.0257959	0	0.0278292	0	0	0	0	0.0448752	0	0	0	0	0	0.259822	0	0	0	0	0	0	0	0	0.209681	0	0	0	0	0	0	0.0359532	0	0	0	0
LINC02024	0	0	0	0	0.0257984	0	0	0	0	0	0	0	0	0	0	0	0.0230653	0	0	0	0	0	0	0	0	0	0.0114637	0	0	1.04646	0	0	0	0	0	0	0	0	0	0	0
RNU7-196P	0	0	0	0	0	0	0	0	0	0	0	0	0	0	0	0	0	0	0	0	0	0.283819	0	0	0	0	0	0	0	11.812	0	0	0	0	0	0	0	0	0	0	0
Metazoa_SRP	0.0723057	0.131644	0.0434692	0	0	0.276416	0	0	0	0	0	0.0558199	0.0929899	0	0.0667333	0	0	0	0	0.0490745	0.051517	0	0	0.270083	0	0	0	0.0922887	0.128937	3.32601	0.118073	0	0	0.0683408	0.19883	0.214078	0	0	0	0	0
DEFB108B	0	0	0.0176879	0	0	0	0	0	0	0	0.0394056	0	0	0	0	0	0	0	0	0	0	0	0	0.0549494	0	0	0	0	0.262327	0.84586	0.0240223	0	0	0	0	0	0	0	0	0	0
ARFRP1	7.68687	10.8215	4.73244	4.8722	6.61103	2.84333	4.93352	7.65199	16.1276	6.51118	14.2834	4.73828	2.06175	4.12289	5.24971	5.14194	10.299	5.01533	16.1838	3.9582	5.81911	7.28142	5.99387	5.97383	3.81241	4.96846	5.12523	7.28304	6.87203	2.38573	8.69898	10.2511	5.05863	5.16977	6.29294	4.82445	3.11934	4.91604	1.85118	3.91563	2.46389
CCDC194	0.137347	1.43786	0.233951	0.0679012	0.204428	0.17502	0.0370328	0.0242891	0.136142	0.078611	0.275931	0.17672	0.0883187	0.0748679	0.021127	0.159745	0.0391653	0.24419	0	0.233047	0.0652388	0.143899	0.205406	0.213763	0.0189031	0.0960286	0.0648849	0.993397	0.204101	0.526489	0.0747609	0.176191	0.0660404	0.0649078	0.0472105	1.0844	0.0338531	0.0903757	0.0597611	0.0225815	0.126898
LINC02280	0.0718888	0.070117	0.0216093	0	0.013102	0.00981509	0.00830715	0.0054485	0.0458088	0.0293899	0.089406	0.198208	0.0198115	0.0279904	0.11848	0	0.023428	0.022555	0.0178578	0.031366	0.00365857	0.0783923	0.010633	0.0575414	0.0169612	0.021541	0.0145549	0	0.0274701	0.0738133	0.00838513	0.0237138	0.0592564	0.0436801	0.0317706	0.0570117	0.0227817	0.020273	0	0.0759819	0
OR8B9P	0	0	0	0	0	0	0	0	0	0	0	0	0	0	0	0.0147829	0.0604063	0	0	0	0	0	0	0	0	0	0	0	0	0	0	0	0	0	0	0	0	0	0	0	0
AC009237.3	0.362138	1.44049	0.721764	0.342498	0.366594	2.95693	0.936101	1.02746	0.659397	0.464107	1.04913	0.717159	0.916282	0.884016	1.8092	17.2397	0.25143	1.7784	0.410678	0.176325	0.818932	1.74978	1.22808	0.382284	0.0520081	0.66051	1.66245	1.15053	2.81473	2.34255	0.983456	0.914976	0.306614	1.76349	3.96707	4.40241	0.355098	0.823657	0.405915	1.29305	0.480061
SPTLC1P4	0.376824	0	0.0453082	0.149034	0	0.144055	0	0.239902	0.0747036	0.431353	0	0	0.193848	0.246488	0.0695566	0	0	0	0	0.102302	0	0.0676799	0.0520201	0	0.124469	0	0	0	0.134392	0	0	0	0	0.569857	0.103621	0.223135	0	0.0991816	0	0	0
AC006427.1	0	0.025053	0	0	0	0	0	0	0	0	0	0	0	0	0	0	0	0.0172692	0	0	0.0392166	0	0	0.0513993	0	0	0	0	0	1.02858	0.0224703	0	0	0	0	0.0203705	0	0	0	0	0
TVP23B	4.69313	2.37654	3.54288	6.52426	3.94043	3.50775	4.2018	6.38074	4.59232	3.11469	3.13837	3.9405	5.28767	8.93558	3.87177	4.56739	6.11565	6.16882	4.54147	4.92765	4.57987	4.59881	3.76546	5.01935	6.63306	2.74142	6.78209	5.63605	3.88046	5.13178	5.27836	3.15944	4.4264	4.73909	3.56186	6.89313	5.74425	2.65702	4.00552	12.3952	2.90926
C9orf16	34.9099	16.5284	32.1863	17.929	23.9157	21.6794	33.4167	37.4672	22.0173	32.5523	36.7291	18.5586	24.7606	37.7889	23.6668	22.4859	12.3115	16.631	25.0385	32.2157	29.4762	21.9271	20.6459	15.5677	15.811	21.7124	21.6752	35.9955	11.1007	1.59309	18.2225	38.1495	34.6939	21.5625	24.7369	31.6867	19.8245	30.1937	25.47	22.7026	27.7989
KCNJ10	0.0481264	0.249385	0.0356097	0.0475852	0.0519527	1.12512	0.0539015	0.483157	0.231182	0.343257	0.158665	1.2375	0.185681	0.0766831	0.413424	0.248011	0.445486	0.397235	0.0257492	1.58043	0.129245	2.32053	0.153318	0.449416	0.137568	0.675557	0.176289	0.193731	0.0660155	0.574731	0.0695207	1.29363	0.566054	0.104971	0.313036	0.367184	0.136871	0.881822	0.642706	0.0219117	0.0889302
CCL4	1.33075	3.01978	1.53049	2.06903	1.19334	6.69092	2.68327	11.6134	2.86756	3.41091	7.89131	15.6632	4.68785	1.34566	3.39979	15.2152	7.73242	13.2336	1.40851	22.318	7.30347	25.4166	5.91728	8.57276	6.18733	9.80985	6.27575	6.62181	12.7593	2.91098	1.31486	21.3908	6.87158	1.04815	12.0521	6.33827	6.23204	59.0365	14.3371	0.770528	2.19174
AC010099.2	0	0	0	0	0	0	0	0	0	0	0.0641665	0.110957	0	0.0522306	0	0	0	0.0300628	0	0	0	0	0	0	0	0	0	0	0	0	0	0	0	0	0	0	0	0	0	0	0
Z68694.1	0	0	0	0	0	0	0	0	0	0	0	0	0	0	0	0	0	0	0	0	0	0	0	0	0	0	0	0	0	0	0	0	0	0	0	0	0	0	0	0	0
AC139700.1	0	0	0	0	0.0162329	0	0.0205845	0	0	0.0145652	0	0	0.0163638	0.0138716	0.03523	0.00887934	0.0072566	0.00798421	0	0.00863584	0	0	0	0	0	0	0.00721318	0	0	0.219484	0	0.0195869	0	0.0481048	0	0.00941804	0	0	0	0	0
AC022017.1	0	0	0	0	0	0	0	0	0	0	0	0	0	0	0	0	0	0	0	0	0	0	0	0	0	0	0	0	0	0.100777	0	0	0	0	0	0	0	0	0	0	0
LINC02265	0	0.298228	0.123094	0.303675	0.0261219	0.508785	0.0993732	0.0217257	0.0202957	0.0468764	0.356503	0.0474207	0.157995	0.223221	0.0377946	0.228617	0.163482	0.115633	0.0237357	0.208451	0.0145884	0.0735497	0.0282659	0	0.253621	0	0.278578	0.182938	0.036512	0.470924	0.284201	0.0315192	0	0.0774101	0.365976	0.0757774	0.090841	0.134729	0.026727	0.0201983	0.113506
ZFP90	3.25137	7.98949	2.96225	3.27281	3.34979	3.18215	2.68423	2.62302	2.94874	4.18231	7.49351	4.8476	2.42842	2.07989	2.26865	4.93362	3.38998	2.87104	2.5937	3.52623	3.63606	3.09292	2.67227	4.78908	4.57635	4.18912	3.44888	3.19803	4.52777	8.01449	4.77342	5.2072	3.78751	6.28874	3.33552	5.12129	3.58149	3.56573	2.09654	1.85169	4.08795
MIR548XHG	0	0	0	0	0	0	0.021802	0.028599	0	0	0	0.0104039	5.09552	0.0146921	3.64431	0.00940453	0.0461148	0	0	0.10976	0	0	0	0	1.62478	0	0.00763982	0	0	0.0387444	0	0.6846	0.544311	0.0254751	0	0	0	0	0.175913	0	0
TLK2P2	0.0437385	0.0637063	0.010518	0	0.0223203	0	0	0	0.121393	0.0400542	0.0351484	0.0202596	0.0337504	0.0476837	0.0484412	0.00610454	0.0299335	0.0109783	0.0101407	0.0296857	0.0249305	0.0392785	0.0181141	0.147039	0.0144473	0.0183483	0.0148772	0	0.17159	1.6347	0.0142847	0.0403981	0.0126184	0.0496081	0.0120274	0.110073	0	0.0345364	0.0114186	0.0345175	0
AL122034.1	0	0.179454	0	0.0779657	0	0	0	0	0	0	0	0.030437	0	0	0	0	0.0224852	0	0	0	0	0	0	0	0.0325574	0.0826967	0	0	0.0703058	0	0	0	0	0.409908	0	0	0	0	0	0	0
TBL1XR1-AS1	0.0687538	0.0625887	0	0	0	0	0.0370761	0.0243175	0.0908675	0.0524686	0.0613897	0.0707705	0.029474	0	0.0846069	0.0159932	0.0784222	0.0143809	0	0.108882	0.0163288	0.102905	0.0474569	0	0	0.0480705	0	0	0.980828	13.1117	0	0.0705588	0.165294	0.216612	0.0945314	0.0508905	0.0338927	0.060321	0.0299155	0	0
MIR5701-1	0	0	0	0	0	0	0	0	0	0	0	0	0	0	0	0	0	0	0	0	0	0	0	0	0	0	0	0	0	0	0	0	0	0	0	0	0	0	0	0	0
SSR1P2	0	0	0	0	0	0	0	0	0	0	0	0	0.0320207	0	0	0	0	0	0	0	0	0	0	0	0	0	0	0	0.044399	0.357905	0	0	0	0	0	0	0	0	0	0	0
GNRHR2P1	0	0.028269	0.093345	0	0	0	0.150713	0	0.0307812	0	0.0831826	0.0239734	0	0.0338547	0	0.0433413	0.0177102	0.019486	0.323987	0.0421528	0.0885014	0.0278871	0	0	0	0	0.0176043	0	0	0.178556	0	0.334623	0	0.234807	0	0.0229854	0	0.0408672	0.0405353	0.0306336	0
APOF	0.274213	0.010401	0.12364	0	0	0	0.036968	0.0121233	0.0566266	0.0261578	0.0306054	0.017641	0	0	0.0316351	0.103653	0.267161	0	0	0.00775463	0.00814058	0.020521	0	0	0.24531	0	0	0.0145832	0	0.065696	0.0186575	0.0527648	0.0494437	0.010799	0.0157093	0.0338281	0.253454	0	0	0.011271	0.0211127
CASR	0.00363002	2.26029	0.00436463	0.154335	0.0046311	0.00693857	0.00587256	0.0038517	0.0323836	0.0249318	0.0291709	0	0.00466845	0.00791489	0.00670053	0.0177324	0.0848799	0.0113891	0.0294564	0.054202	0.0103454	0	0	0.0203388	0	0	3.46543	0.0138997	0	0.281776	0.00889153	0.0167639	0	0.00343097	0	0.0564245	0.00536834	0.109875	0.0142151	0.100266	0.228062
SNORD115-9	0	0	0	0	0	0	0	0	0	0	0	0	0	0	0	0	0	0	0	0	0	0	0	0	0	0	0	0	0	0	0	0	0	0	0	0	0	0	0	0	0
CXCL14	91.0093	20.0776	2.33813	360.189	116.007	16.5179	84.0092	14.1698	4.85819	15.3321	7.6274	0.896143	9.53145	16.3435	6.7852	5.8297	13.4215	56.6473	775.775	25.5816	0.876545	242.265	309.936	35.2436	14.4523	1.56077	8.96538	954.505	17.356	29.0086	2.27629	1.64947	14.3259	1.96925	1.52782	5.11855	14.1884	3.52534	11.0341	10.8345	43.1749
AC023827.1	0	0	0	0	0	0	0	0	0	0	0	0	0	0	0	0	0	0	0	0	0	0	0	0	0	0	0	0	0	0	0	0	0	0	0	0	0	0	0	0	0
NDUFS8	18.3818	20.9218	17.7991	16.7058	12.9664	22.3004	22.3435	25.5676	11.1823	21.3096	22.2173	14.1238	10.235	33.9822	24.1463	9.53232	10.5451	17.6158	20.3898	14.2254	33.2282	12.6869	23.5876	14.6855	15.9521	14.4664	14.1709	12.5411	9.84217	1.73126	38.4354	26.8427	24.9969	15.6008	17.2085	16.3829	15.1779	16.9843	41.689	8.0815	25.9374
RNU6-885P	0	0	0	0	0	0	0	0	0	0	0	0	0	0	0	0	0	0	0	0	0	0	0	0	0	0	0	0	0	0	0	0	0	0	0	0	0	0	0	0	0
BRD7P1	0	0	0	0	0	0	0	0	0	0	0	3.57049	0	0	0	0	0	0.00642072	0	0	0	0	0	0	0	0	0	0	0	0	0	0	0	0.00967121	0	0	0	0	0	0	0
RPS2P6	0	0.0199305	0.0526487	0.0432949	0	0	0	0.0232307	0	0.0501237	0	0.0507057	0.0281567	0.0954739	0	0.0305568	0.0249724	0.0549528	0.22842	0.0742972	0	0	0.015112	0	0.0361587	0.0459221	0.049646	0.0279444	0.0390413	0	0.0178758	0.0337027	0	0.0620794	0	0.0162053	0	0.0864376	0.0285785	0	0.0404562
AC002398.1	1.60613	3.67617	1.07594	0.499108	2.45889	1.84202	1.7075	3.0189	2.72922	5.04289	4.24085	1.09823	1.00329	3.00173	2.20235	1.53714	2.11988	0.892661	1.6491	2.08676	1.07896	2.76109	1.07695	2.39976	3.14526	1.63631	1.35277	1.81573	0.654651	1.97896	0.824296	2.40181	0.860536	2.4289	1.13571	3.1589	1.28943	1.02666	1.13812	0.588495	0.423984
AC084880.2	0	0	0	0	0	0	0	0	0	0	0	0	0	0	0	0	0	0	0	0	0	0	0	0	0	0	0	0	0	0	0	0	0	0	0	0	0	0	0	0	0
SAGE1	0	0	0	0	0.00846552	0	0	0.0140816	0.092083	0	0.00888727	0	0	0	6.43652	0.00926121	0	0	0.0230766	0	0.0141833	0.00595895	0.0137405	0.0123929	0	0.0417544	0.0037617	0	0	0.133539	0	0.224723	0.0765738	1.16654	0.314758	0.0442039	0	0.00873255	0	0.00654581	0.0122615
AC138230.1	0.354124	2.28345	0.780612	0.145892	0.112946	0.338443	0.42967	0.0939374	0.351017	0.675613	1.02763	0.250601	0	0.579098	0.40854	0.45306	0.336601	0.296282	0.273676	0.340492	0.588721	0.23851	0.407386	0.385804	0.121845	0.185694	0.368046	0.301328	0.315741	0.169682	0.433703	0.681413	0.0425682	0.39049	0.324596	0.50239	0.087284	0.427198	0.0770414	0.145556	0.218122
SNRPGP7	0	0	0	0	0	0	0	0	0	0	0	0	0	0	0	0	0	0	0	0	0	0	0	0	0	0	0	0	0	0.531456	0	0	0	0	0	0	0	0	0	0	0
MTCYBP2	0	0	0	0	0	0	0	0	0	0	0	0	0	0	0	0	0	0	0	0	0	0	0	0	0	0	0	0	0	0	0	0	0	0	0	0	0	0	0	0	0
TTL	2.99054	1.09984	1.48188	1.44582	2.22465	2.72599	1.17676	2.77273	2.10255	2.1957	1.79999	1.7808	3.44718	1.10668	2.87962	1.83748	2.12607	1.96487	0.989056	2.85393	3.21251	3.48088	3.25149	2.38904	3.18539	2.97044	1.00901	2.53091	4.09345	4.38299	1.22747	2.24139	2.56026	1.56691	2.17405	2.33525	3.01351	4.23886	2.85823	1.27293	1.81133
AL441992.1	4.89871	3.86922	4.59079	3.06288	1.33265	2.68515	4.83659	3.40155	4.24877	5.03033	3.08754	3.36469	4.40078	1.61003	2.29383	2.63932	3.84146	4.47527	2.29656	5.42725	2.87434	2.1996	2.28735	2.82545	6.00839	3.09763	1.51106	3.8159	1.4131	3.21023	4.05853	4.76856	8.52116	4.15346	2.64957	2.63948	3.03633	5.68835	2.58599	2.30963	5.32475
AC015936.1	0	0	0	0	0	0	0	0	0.0188939	0	0	0	0	0	0	0.0532069	0.0108708	0	0	0	0	0	0	0	0	0	0	0	0.0339903	0.0547999	0	0	0.0274954	0	0	0	0	0.0250848	0	0	0
HASPIN	0.707572	0.510197	0.160045	0.124684	0.259193	1.0311	0.72535	1.4198	0.590257	1.08262	0.938295	2.2607	1.64878	0.160389	1.47419	0.527998	1.08276	1.11659	0.568486	2.02555	0.384342	4.10822	0.464219	1.21682	2.90414	0.984525	0.444809	1.40386	2.0488	1.45015	0.0972399	5.01473	3.41569	0.582693	0.977676	0.969685	0.518024	1.51201	1.15223	0.276436	0.0776724
PART1	0.158736	0.0182914	0.195691	0.0158937	0.00256344	0.00384069	0	0.00213202	2.82222	0.0345011	0.0242204	0	0.00516823	0.343917	5.17024	0.137415	0.00916748	0	2.72525	0.00545496	0	0.00360885	0.00416075	0.00750539	0.0481183	0	0.0170862	0.00256463	0.00358306	0.184854	0	0.0463965	0.0463746	0.00569741	0.00828798	0.00148726	0.0386298	0.0026443	0	0	0.100248
RN7SKP245	0	0	0	0	0	0	0	0	0	0	0	0	0	0	0	0	0.174612	0	0	0	0	0	0	0	0	0	0	0	0.327581	1.23231	0	0	0	0	0	0	0	0	0	0	0
AL096800.1	0	0	0	0	0	0	0	0	0	0	0	0	0	0	0	0	0	0	0	0	0	0	0	0	0	0	0	0	0	0	0	0.0337782	0	0	0	0	0	0	0	0	0
RBM12B-AS1	1.2003	1.42047	0.595321	0.14835	0.650808	0.516217	0.242726	0.573119	0.505651	0.824392	0.884181	1.76059	0.385915	0.261713	0.775455	1.98935	1.72847	0.508398	0.417429	0.570257	0.534499	1.6977	0.165699	0.84065	0.446031	0.440585	0.595391	0.72771	2.99656	5.34874	0.294006	1.38578	0.389568	1.53155	0.61887	0.710752	0.665658	0.157961	0.235018	0.562429	0.221796
IDI2-AS1	0.0460694	0.139794	0.120017	0.0151838	0	0.0587059	0.0993732	0.0488828	0.182661	0.210944	0.185107	0.0474207	0.0592483	0.0502248	0.708649	0.0642987	0.166401	0.0578167	0.0356036	0.125071	2.36332	0.124115	0.0423988	0.172083	0.012681	0.0322102	0.0609389	0.0588015	0	0.0882983	0.0125383	0.165476	0.0221515	0.290288	0.042228	0.170499	0.0454205	0	0.360815	0.0605949	0.0283764
AC061975.6	0.0252348	0.103374	0	0.0374265	0	0.361762	0.0204121	0	0.0125067	0.129989	0.101394	0.00974063	4.55974	0.385154	0.768572	0.00880501	0.0359793	0.00791738	0	0.0171271	0.863017	0.0339925	0.0696727	0	0.802278	0.0264651	0	0.0161045	0	0.0362745	0.0103019	3.72921	7.69879	0.42932	2.28994	0.224141	1.71668	0.0166048	1.02113	0	0.0932602
Y_RNA	0	0	0	0	0	0	0	0	0	0	0	0	0	0	0	0	0	0	0	0	0	0	0	0	0	0	0	0	0	0	0	0	0	0	0	0	0	0	0	0	0
AC007992.1	0	0	0	0	0	0	0	0	0	0	0	0	0	0	0	0	0	0	0	0	0	0	0	0	0	0	0	0	0	0	0	0	0	0	0	0	0	0	0	0	0
AL021393.1	0	0	0	0	0	0	0	0	0	0	0	0	0	0	0	0	0	0	0	0	0	0	0	0	0	0	0	0	0	0	0	0	0	0	0	0	0	0	0	0	0
TNRC6B	1.47956	2.27722	0.959	1.00757	2.08385	3.26073	1.05096	1.41396	2.77096	2.85455	1.67848	2.13164	3.04828	2.20267	3.02316	2.85409	2.35819	1.45964	1.85033	2.52511	1.86818	2.47523	2.55585	3.01218	1.56486	2.10249	2.82012	1.62458	5.0042	20.7106	1.29043	1.69538	2.15827	3.5257	1.98646	2.10979	2.14751	1.31657	0.855662	2.67068	1.30725
AC007551.1	0	0.068739	0	0	0.048167	0	0	0	0	0.0864368	0	0	0	0	0.0348453	0	0	0	0	0.076874	0.0269	0	0	0	0	0	0.0428065	0	0	0	0.0308263	0	0	0.107054	0	0	0	0.0496863	0	0	0.0697654
SCML1	1.12999	0.68794	1.05651	0.567453	0.559367	1.30821	1.18219	2.43204	1.46635	1.68115	1.69486	0.654952	0.701408	0.458568	1.7305	1.16916	1.38648	1.81181	0.909099	1.47823	1.43243	4.07828	0.964505	3.18229	1.18333	0.934606	1.46103	2.07926	1.44294	8.38302	1.85979	1.98093	2.76123	0.397563	1.00228	1.32188	0.753847	2.47223	1.64252	1.27295	1.00121
AL121790.1	0.292064	0.290045	0.063849	0.0262527	0.0338736	0.203005	0.085908	0.0563455	0.184228	0.212754	0.248928	0.0204976	0.0341467	0.115785	0.612626	0.0185287	0.166567	0.0166608	0.0615585	0.270309	0.15134	0.0715316	0.0549806	0	0	0	0.0602076	0.0677784	0	0.992339	0.281822	0.367852	0.0765997	0.175667	0.018253	0.0982641	0.039266	0.034942	0	0	0.0490627
VWA8P1	0	0	0	0	0	0	0	0	0	0	0	0	0	0	0	0	0	0	0	0.0755636	0	0	0	0	0	0	0	0	0	0	0	0	0	0	0	0	0	0	0	0	0
PLD4	0.302161	0.682475	0.361596	0.772273	0.618239	1.13333	0.442713	0.302466	0.921134	0.610194	1.45843	0.391714	0.117313	0.316985	0.26572	2.4826	0.245483	1.98369	0.928562	1.02927	1.97616	0.588778	0.26169	1.12866	0.336614	8.14352	1.26693	1.32437	0.594736	0.483521	0.674958	0.188689	0.287834	0.264038	2.57696	3.81479	1.36587	1.61686	0.766514	0.610207	0.410859
NXPE2P1	0	0	0	0	0	0	0	0	0	0	0	0	0	0	0	0	0	0.0169362	0	0	0	0	0	0	0	0	0	0	0	0.310382	0	0	0	0	0	0	0	0	0	0	0
AC117522.2	0	0	0	0	0	0	0	0	0	0	0	0	0	0	0	0	0.0340188	0	0	0	0.0212498	0.0267835	0	0	0	0	0	0	0	0	0	0	0	0.225514	0	0.198682	0	0	0	0	0
AC023824.3	0	0	0	0	0	0	0	0.016475	0	0	0	0	0.0798741	0	0.071651	0	0	0	0	0	0	0	0	0	0.423117	0	0	0	0	0.669584	0	0	0	0.146754	0	0	0	0	0	0	0
RPL3P7	0.371849	0.117741	0.330466	1.03906	0.371268	0.123612	0.235397	0.240166	0.400638	0.0555206	1.23425	0.124812	0.602977	0.951785	0.179057	0.203082	0.165968	0.791307	2.43644	0.74616	0.299496	0.290376	0.368261	0.150975	0.373819	0.101733	0.256627	0.268262	0.17298	0	0.118803	0.174214	0.18657	0.36674	0.133374	0.0598341	0.047819	0.382978	0.232141	0.111641	1.04562
AC103739.2	0.0971243	0.198934	0.11678	0.0480161	0.123909	0.0464119	0.0785627	0.0772918	0.168477	0.138974	0.162603	0.18745	0	0.0794137	0.224098	0.0169445	0.0415434	0.0609452	0.0562951	0.148318	0.1038	0.0654155	0.0335197	0.453486	0.0200508	0.152789	0.0412948	0.247933	0.173195	5.86379	0.138775	0.149511	0.0700503	0.298345	0.150231	0.21567	0.0718173	0.0958632	0.0950846	0.119763	0.0448677
SDAD1P2	0	0	0.00580875	0.00955349	0.0123268	0	0.0312624	0.0205044	0	0	0	0.00745917	0.0248523	0.0105337	0.00891752	0.00674269	0.00551043	0.0181889	0	0.00655779	0	0.00867691	0.00666924	0	0	0.0202664	0.00547746	0.0246649	0	0.0833348	0	0	0	0.00913233	0	0.00715177	0.0285782	0.0127156	0	0	0.0178542
MYEF2	0.391423	1.47982	1.06521	0.933809	0.845907	1.3446	0.313237	0.81144	2.05041	2.88133	1.18469	0.143024	1.26834	1.53532	2.00941	0.895281	3.49467	0.29981	1.22723	0.572923	1.98494	1.10332	2.06912	1.69362	1.56783	0.525915	0.442216	1.5877	0.894229	5.49447	1.30224	2.32871	3.73133	2.5805	1.45174	1.7765	1.06297	1.03207	0.547303	0.420482	0.728438
GLRX5P2	0	7.42381	1.49805	0	1.30051	0.432999	0.549712	0.480728	0.449085	0.777931	0.3034	1.92369	0.291333	0.86437	1.04536	0.316166	0.387578	1.27932	0.262602	0.538118	0.5649	0.915439	0.469083	2.11539	0.187064	1.66302	0.385259	1.01198	0.605931	7.81516	0	2.78972	0.163383	1.60581	0.545059	1.00604	0.167505	0.298118	0	0.558664	0.418593
AC024255.1	0	0	0	0	0	0	0	0	0	0	0	0	0	0	0	0	0	0	0	0	0	0	0	0	0	0	0	0	0	0	0	0	0	0	0	0	0	0	0	0	0
AL356752.1	0.495653	0.0902417	0.198653	0.130688	0	0.0631609	0.267286	0.105185	0.163768	0.264776	0.0442565	0.127548	0	0.252169	0.030497	0.207534	0.471128	0.0414694	0.153221	0.112135	0.117716	0.0890224	0.205273	0.123428	0.0272867	0.069309	0.0187324	0.421758	0	5.50993	0.053959	0.406933	0	0	0.295311	0.073375	0.146602	0	0.0431328	0	0.244238
AC005324.5	0	0	0	0	0	0	0	0	0	0	0	0	0	0	0.029502	0	0	0	0	0	0	0	0	0	0	0	0	0	0	0	0	0	0	0	0	0	0	0	0	0	0
RNU7-141P	0	0	0	0	0	0	1.02258	0.670693	0	1.44712	0.423292	0	0	0	0	0	0	0	0	0.214503	0	0	0	0	0	0	0.179166	0	0	0	0	0	0	0.298716	0.21727	0	0	0	0	0	0
MRPL49P1	0	0	0	0	0	0	0	0	0	0	0	0	0	0	0	0	0	0	0	0	0	0	0	0	0	0	0	0	0	0	0	0	0	0	0	0	0	0	0	0	0
TTC39C-AS1	0.383742	0.458498	0.374888	0.806282	0.367178	0.36675	0.0388006	0.229037	0.142641	0.54909	0.931553	0.222187	0.616898	0.366061	0.486981	0.535586	1.23105	0.270896	0.166818	0.618567	0.410118	0.387689	0.148993	0.671903	3.54517	0.251532	0.217543	0.948981	0.0427687	2.13753	0.137077	1.69833	0.103789	0.090675	0.329761	0.21303	0.532037	0.252506	0.344376	0.260254	0.443186
TMEM150A	13.344	16.4829	35.8164	7.42667	12.2004	14.3329	10.7477	11.2357	22.9258	15.6229	15.4632	9.33349	3.67334	25.429	2.67121	12.3616	5.54785	25.9624	12.334	5.94037	33.7205	6.73955	22.0364	13.6024	5.13567	8.70093	6.97231	12.1979	2.10059	2.43982	9.80924	6.82441	5.79192	11.475	18.408	10.9411	7.20243	10.6016	11.0694	4.46697	40.3861
LINC02527	0	0	0	0	0	0	0	0.190998	0	0	0.0344411	0	1.91813	0	0.522131	0	0.513295	0	0	0	1.06266	0.277114	0.0709985	0	0.934337	0	0	0.0328218	0	0	0	0.118756	0	0.0243049	0	0	0	0	0.0335666	0	0.237587
GSTA5	0	0.175052	0.046242	0.0570397	0.0245326	0.073512	0.031109	0	0	0.198109	0.0515095	0.0148451	0.0741912	0.230604	0.035495	0.0536769	0	0.217196	0	0	0.0411024	0	0.0398191	0.0359139	0	0.121002	0.0218024	0.0245439	0.0342905	0.221136	0.0628021	0	0	0.272626	0	0.0142334	0	0	0.100403	0.0189694	0.355331
AC092447.1	0	0	0	0	0	0	0	0	0	0	0.108897	0	0.18299	0	0	0	0.0115925	0.0127549	0	0	0.0144825	0	0	0	0.0167853	0	0	0	0	0	0	0	0	0.038424	0	0	0	0	0	0	0
CASP5	0.0246166	0.112046	0.0369979	0.146039	0.141324	0.423479	0.0597363	0.470159	0.0610017	0.126805	0.923159	0.513109	0.348245	0.0134185	0.204475	0.352162	0.308861	0.494299	0.0570731	0.676655	0.37709	0.78478	0.229385	0.39079	0.132131	1.26502	0.160484	0.14139	1.64614	0.106158	0.0602971	0.587362	0.408355	0.058167	0.643075	0.163988	0.309442	1.76558	0.963986	0.0242837	0.136463
UGT1A10	0	0	0	0.00613699	0.0237555	0	0	0	0	0	0.00831299	0	0	0	8.44374	0.00433138	0	0	0	0	0	0.0111478	0	0	0	0	0	0.00792215	0	0	0	0	0	0.0117329	0	0	0.0367162	0	0.00810192	7.58007	0.252322
AC243547.2	0	0	0	0	0	0	0	0	0	0	0	0	0	0	0	0	0	0	0	0	0	0	0	0	0	0	0	0	0	0	0	0	0	0	0	0	0	0	0	0	0
RN7SKP271	0.0612339	0.55743	0.110439	0.12109	0.156242	0.23409	0.0990627	0.324867	0.303483	0.14019	0.164026	0.141817	0	0.133514	0.282574	0.0427318	0.174612	0.038424	0.0709846	0.04156	0.0872569	0.16497	0	1.48672	0.0505657	0.256877	0.0347134	0.156314	0.218388	7.74597	0.0999927	0.188524	0.176658	0.0578761	0	0	0.0905572	0.16117	0.0799305	0.120811	0.113151
RNU6-661P	0	0	0	0.18107	0	0	0	0	0	0	0	0	0	0	0	0	0	0	0	0	0.130478	0	0	0.684043	0	0	0	0	0.653122	4.21191	0	0	0	0	0	0	0	0	0	0	0
RPL35AP18	0	0	0	0	0	0	0	0	0	0	0	0	0	0	0	0	0	0.0403137	0	0	0	0	0	0	0	0	0	0	0	0	0	0	0	0	0	0	0	0	0	0	0
KYNUP2	0	0	0	0	0	0	0	0	0	0	0	0	0	0	0	0	0	0	0	0	0	0	0	0	0	0	0	0.0188188	0	0	0	0	0	0.0139356	0	0	0	0	0	0.0145446	0
MED27	7.00281	7.20453	8.2858	5.97694	6.21704	5.13731	6.90571	9.29548	6.13016	7.11128	6.73852	4.93231	8.77883	5.03895	10.5315	7.54124	23.3687	8.11154	6.2205	10.0864	6.6128	10.214	12.9603	6.37439	36.0406	6.74926	5.94692	6.1487	3.76452	4.27788	7.03888	16.9645	20.109	5.26516	5.06991	7.01441	6.90418	11.4923	9.96646	4.47695	8.12839
AC087623.3	0.056388	0.128329	0.0508495	0	0.179847	0.107782	0.0456116	0.0598316	0.139733	0.0645477	0.151045	0.0435315	0.0362594	0	0.364297	0.0983754	0.450222	0.0530749	0.0980507	0	0.0401758	0.0759573	0.0194607	0.15797	0	0	0.0479495	0.035986	0.0502763	0.729509	0.0230199	0.173605	0.122008	0.053296	0.0775294	0.0208688	0.0833908	0.0371039	0.0368025	0	0
PER3P1	0	0	0	0	0	0	0	0	0	0	0	0	0	0	0	0	0	0	0	0	0	0	0	0	0.0975936	0	0	0	0	0.203864	0	0	0	0	0	0	0	0	0	0	0
TNNT2	0.35092	0.538156	0.2061	0.0266903	0.506241	2.65725	0.510939	0.386672	0.0936497	0.12051	0.267539	0.343847	0.114562	0.432602	0.82962	0.405007	0.0369478	0.213426	0.0438092	0.131911	0.169249	0.0751481	0.0931617	0.650354	0.111455	0.0452958	2.63973	2.24296	0.596888	0.186255	0.01102	0.245167	0.0545136	0.482208	0.159593	0.235769	0.0758489	0.0248671	0.140944	0.141132	0.114725
FBP1	36.0413	50.2837	62.9192	39.9453	37.2582	171.486	168.212	107.398	76.1663	72.5624	110.94	85.5757	31.1377	46.1057	25.761	87.7427	17.7141	153.438	137.108	69.7012	90.2952	15.0754	34.9401	41.3135	28.3556	19.9341	129.67	72.3468	41.2684	11.8207	70.2587	33.9977	36.8228	39.106	229.963	27.8598	52.4667	82.7726	27.8626	51.604	72.0475
AC073429.1	0	0	0	0	0	0	0	0	0	0	0	0	0	0	0	0	0	0	0	0	0	0	0	0	0	0	0	0	0	0.223993	0	0	0	0	0	0	0	0	0	0	0
SVEP1	0.896198	0.413575	0.689043	1.05542	2.86454	1.88196	0.938268	1.70112	0.629637	1.0575	0.808222	0.404032	2.68341	0.557015	0.344107	6.99898	1.57035	1.11346	0.283338	0.858497	1.51024	0.855657	0.589047	3.49457	1.34785	1.74365	2.15121	1.78544	2.06845	5.32774	0.0924527	1.48587	0.667292	1.85465	1.236	1.7703	2.20554	0.159921	0.573201	1.70685	0.403165
HNRNPA1P31	0	0	0	0	0	0	0	0	0	0	0	0	0	0	0	0	0	0	0	0	0	0.018141	0	0	0	0	0	0	0	0	0	0	0	0	0	0	0	0	0	0	0
AC107074.1	0	0	0	0.0253593	0	0	0	0	0	0	0	0	0	0	0	0	0	0	0	0	0.0182737	0	0	0	0	0	0	0	0	0	0	0	0	0	0	0	0	0	0	0	0
IDO2	0.0573206	0.879044	0.0450636	0.0741148	0.0393769	0.0927089	0.0499326	0.0327499	0.179195	0.15142	0.22441	0.915665	0.107742	0.033649	0.0773199	0.0923099	0.22129	0.135574	0.0153342	0.317218	0.103672	0.269257	0	0.271755	0.00364109	0.138727	0.0974851	0.281393	0.125804	0.456354	0.198005	0.27829	0.0254413	0.279222	0.0454683	0.0522188	0.0326038	0.139265	0.132378	0.0173985	0.317759
AL117351.2	0	0	0	0	0	0	0	0	0	0	0	0	0	0	0	0	0	0	0	0	0	0	0	0	0	0	0	0	0	1.07645	0	0	0	0	0	0	0	0	0	0	0
AP005899.1	1.801	3.14784	0.584676	0.142459	0.275721	0.34425	0.466177	0.879052	2.35646	2.22654	0.627157	1.41817	0.787509	0.235614	1.79517	0.2765	3.53332	0.47465	0.29229	0.66007	0.590267	1.19684	0.149175	0.739999	0.0892335	0.679967	0.428813	0.827545	0.706548	11.8054	0.147048	1.49711	0.0519583	0.85112	0.346673	3.43932	0.266345	0.379224	1.22247	0.604056	0.266237
FEN1P1	0	0	0	0	0	0	0.0276856	0	0	0	0	0	0	0	0.0157945	0	0	0.0107386	0.0198385	0	0	0.0153684	0	0	0.0141319	0	0	0	0	0.0492003	0	0	0	0	0	0.0126671	0.0253086	0	0.0223387	0	0
PDE6C	0.260475	0.258675	0.199302	0.0234133	0.196364	0.0452621	0.0766165	0.0942212	0.346209	0.460805	0.229933	0.0868329	0.0304535	0.174254	0.16391	0.0867546	0.111414	0.0594354	0.116664	0.128572	0.0759214	0.0903761	0.0326893	0.276407	0.205318	0.049668	0.0402718	0.196455	0.0316695	1.02117	0.0386679	0.464761	0.0256181	0.313336	0.0529062	0.166509	0.0437739	0.0467442	0.0154548	0.0350389	0.0109391
NDUFB10P1	0	0	0	0.0743742	0.0479821	0	0	0.0399069	0	0	0	0	0	0	0	0	0	0.0472003	0	0	0	0	0	0.210727	0.0621152	0.0788872	0	0	0	0	0	0	0	0	0	0	0	0	0	0.0371013	0
TRAPPC12-AS1	3.38809	1.84664	0.402185	0.3414	0.495569	0.371244	0.733151	0.84723	2.31022	2.37149	0.606967	0.283218	0.38855	1.27044	1.89212	0.406611	1.24305	0.419787	0.375249	0.732335	0.415143	0.872086	1.50446	1.00761	1.81769	0.814763	0.697327	0.964051	0.577236	1.42697	0.546216	2.02643	1.08952	1.44818	0.786287	4.40864	0.734032	0.284	0.563387	1.70307	0.239262
CHRM5	0.0168427	0.0858617	0.0263266	0.0133227	0.0429752	0.0386327	0.0108991	0.103654	0.016695	0.023136	0.0496278	0.0286057	0.320581	0.0110172	0.289132	0.0141044	0.149847	0.0274788	0.0117148	0.00685879	0.0360008	0.0302506	0.00465024	0.0817865	0.086232	0.0211966	0.0210059	0.0601931	0.0600688	0.561697	0.00550072	0.0466693	0.00971817	0.0350222	0.0254733	0.0199468	0.0298899	0.0177323	0.0263824	0.0365528	0.00622456
AC068790.9	0.0690445	0.075424	0.0539612	0.0887485	0.0264257	0.145172	0.0446794	0.0659349	0.109502	0.0395179	0.0647318	0.0586326	0.0621571	0.0451634	0.140192	0.0626372	0.118131	0.129976	0.0480234	0.00937223	0.0590321	0.0496033	0.038126	0.103161	0.0627171	0.0144821	0.0391413	0.0264379	0.0492488	0.17865	0.0563736	0.0425143	0.0497979	0.0391551	0.0189862	0.112432	0.0306324	0.0272592	0.0180252	0.197521	0.0637919
CRYZP1	0.186223	0.998312	0.186591	0.0204588	0	0.435056	0.167371	0.131731	0.348669	0.3316	0.38798	0.351424	0.133053	0.0225579	0.248259	0.202153	0.236012	0.103871	0.119932	0.365131	0.11794	0.46454	0.0571287	0.386445	0.0170866	0.130201	0.2346	0.18487	0.405873	7.01948	0.0337884	0.382225	0.149236	0.410695	0.312942	0.153155	0.0918003	0.163383	0.0810277	0.428644	0.114704
CRTC3-AS1	0.102376	0.596456	0.418521	0.263185	0.13061	0.117412	0.198746	0.0869028	0.121774	0.820336	0.16454	0.316138	0.526652	0.602698	0.529125	0.171463	0.140127	0.115633	0.213621	0.0972773	0.525182	0.0919371	0.0847976	0.382407	0.236713	0.171788	0.220541	0.235206	0.474656	1.82483	0.183895	0.126077	0.206747	0.599928	0.239292	0.454664	0.0605607	0.107784	0.320724	0.0807933	0.643198
AC069157.2	0	0	0	0	0	0	0	0	0	0	0	0	0	0	0	0	0	0	0	0	0	0	0	0	0	0	0	0	0	0	0	0	0	0	0	0	0	0	0	0	0
IGKV1OR22-5	0.110705	0.403113	1.69714	4.05003	2.47162	3.59731	0	0.058733	3.62123	0.126725	0.0741359	0.341858	0.783059	0.422418	0.102174	2.2404	2.93585	4.16803	0.770003	8.75343	0.473258	0.198834	1.06979	2.48111	0.228545	0.116102	2.63587	1.13041	0.296119	0.159136	0.180778	8.26525	0.0798455	0.0523174	0.0380529	0.163885	2.04649	0.291381	1.0838	0.109208	0.204566
AC008734.1	0.145958	0.166087	0.021937	0	0	0	0	0	0.0723387	0.208849	0.146615	0.0845095	0.0938558	0	0.134709	0.025464	0.124862	0.091588	0	0	0.0259983	0.098306	0.125933	0	0	0	0.124115	0.093148	0	0.419622	0	0	0.0526356	0.172443	0.125426	0.0270089	0	0	0	0	0
C1QTNF5	0	0	0	0	0	0	0	0	0	0	0	0	0	0	0	0	0	0	0	0	0	0	0	0	0	0	0	0	0	0	0	0	0	0	0	0	0	0	0	0	0
AC009312.1	0	0	0	0.0654543	0	0	0	0	0	0	0.0443313	0	0	0.036085	0	0	0	0	0	0	0	0	0.0913866	0	0	0	0.037528	0.042247	0	0.0951593	0.0270251	0	0	0	0.0227546	0.0489993	0	0	0	0.0326517	0
RPS20P4	0.220787	0	0.232285	0.109152	0	0	0.267888	0.175703	0.4377	0.379104	0.147854	0.383506	0.0709867	0.481404	0.7132	0.154075	0.346273	0.207814	0.319931	0.14985	0.117981	0.247842	0	0.206176	0	0	0.062582	0	0.787425	9.20391	0.0901343	0	0.0796206	0.15651	0	0	0.081629	0.3632	0.07205	0.272251	0
ACVR2B	1.48106	0.946045	1.01984	0.257194	1.11306	1.27988	0.926196	0.763305	1.473	1.38765	0.691775	1.26733	0.768301	0.888739	1.23712	0.440346	1.4984	0.753642	1.26243	1.24258	1.43389	0.633725	1.52313	1.53879	2.98564	0.785771	0.486129	0.689434	0.563724	3.66044	0.730638	1.09781	0.901244	1.20575	1.35358	1.51265	0.935021	0.456976	0.424022	0.686316	0.522058
LINC02873	0.0441947	0	0	0	0	0	0	0.0937874	0	0.00632375	0.133181	0.00852957	0.0284187	0	0	0	0.00945179	0.0381315	0.00640403	0.0149977	0.00393603	0.114104	0	0.0103175	0	0.0115873	0	0	0.0886603	0	0	0	0	0	0	0	0	0.0363507	0	0.00544962	0
RNU4-23P	0	0	0.0841439	0.138389	0.178562	0	0	0.148511	0	0.640867	0.374916	0.216103	0.360004	0.152588	0	0.195345	0	0.351305	0.649002	0	0.0997222	0.628456	0.0966087	0	0.231157	0	0.31738	0	0	6.43821	1.25705	0	0.201895	0.661442	0.577317	0.103598	0	0.552583	0	0	0
AL358944.1	0	0	0	0.135486	0	0	0	0	0	0.0522852	0	0	0	0.0497956	0	0	0	0	0	0	0	0	0.0315273	0	0.075436	0	0	0	0	0	0	0	5.46858	0.086342	0	0	0	0.06011	0	0	0
RNU6-669P	0	0	0	0	0	0	0	0	0	0	0	0.141376	0	0.199648	0	0	0.104441	0	0	0	0	0	0	0	0	0	0	0	0	1.05298	0	0	0	0	0.251789	0	0	0	0	0	0
AC021074.3	0	0	0	0	0	0	0	0	0.00942861	0	0	0	0	0	0	0	0	0	0	0	0	0	0	0	0	0	0	0.0121409	0	0	0	0.0146427	0	0	0	0	0	0	0.0248328	0	0
RN7SL833P	0.0689959	0.376854	0	0	0.0880235	0	0	0	0.0683906	0.0789801	0.0924088	0	0.0887334	0.0752193	0.0636786	0	0	0.0432947	0.0799827	0.0936563	0.0983176	0.0619604	0	0.386581	0	0.144719	0	0.0880642	1.23035	2.18196	0	0.212422	0.0995257	0	0.142296	0	0	0.0908	0	0.0680626	0
AL445649.1	0	0.0258144	0	0.0560766	0	0.379422	0.688135	0.932758	0.0843253	0.584293	1.3293	0.306485	0.619978	0.030915	0	0.178101	0.0808622	0.338087	0	0	0	0.0509313	0	0.0529614	0.0234168	0.178438	0.466195	0.398137	0.202269	1.05983	0	0.0873051	0.0409049	0.991684	0.0974727	0.629687	0	0.186593	0	0.251763	0
AL022324.1	0.147774	0.511188	0.0710718	0.0292224	0.0377054	0.790892	0	0.219518	0.380842	0.372147	0.237503	0.228163	0.0760189	0.0644413	0.163663	0.103124	0	0.111273	0	0.100296	0.0210575	0.132706	0.0408	0.165594	0.0488115	0	0.234564	0.0377228	0	0.169938	0.024131	0.22748	0.0852649	0.0279342	0.0203178	0.10938	0	0.0777895	0	0.029155	0.109226
AL360182.2	0.0833823	0.0379527	0	0	0	0	0	0.0442372	0	0.0954483	0	0.0643711	0	0.0454517	0	0.43641	0.166439	0.0784831	0	0.0282962	0	0	0	0	0.0344277	0	0	0	0.446068	0	0.20424	0	0	0	0	0.0308591	0.0616559	0	0	0	0
AC013640.1	0	0	0	0	0	0	0	0	0	0	0	0	0	0	0	0	0.158232	0	0	0	0	0.0622894	0	0	0	0	0	0	0.123689	3.29032	0.0283165	0	0	0	0	0	0	0	0	0	0
AC096741.1	0	0	0	0	0	0	0.149294	0	0	0	0	0.0237476	0	0	0	0	0	0.0193025	0	0	0	0.0276244	0	0	0	0	0	0	0.54854	30.3339	0.0251159	0.0473531	0	0	0	0	0	0.0404823	0	0	0.113684
AC006058.1	0.0309372	0.46117	0.0116244	0.00382366	0.10854	0.0813101	0.0250247	2.53585	0.321991	0.185923	2.61043	0.0238835	0.0497341	0.0674554	0.164179	0.240182	0.0419041	0.089785	0	0.238845	0.0165318	8.68204	0.0106771	0.455016	0.00319341	0.170339	0.151268	1.2241	0.027584	0.655955	0.0221022	0.214308	0.00557831	0.18641	0.297754	0.792885	0.0171571	0.279909	0.0201916	0.0610374	0.0786049
AC069213.1	0.0188231	0.119947	0.0565809	0.0558342	0.0960564	0.0359792	0	0	0.018658	0.150828	0.277315	0.0726571	0.338909	0.102605	0.486429	0.157627	0.0536751	0.16536	0.0872818	0.127754	0.147524	0.169037	0.0779551	0.316395	0.0466312	0.0394815	0.0746956	0.312328	0.335658	1.19054	0.169056	0.202831	0.108608	0.320237	0.0647009	0.362246	0.027837	0.173401	0.0245704	0.129979	0.347822
FAM74A6	0	0	0.00653726	0	0	0	0	0	0	0	0.0145639	0	0	0	0	0.00758834	0	0	0	0	0	0	0	0	0	0	0	0	0	0	0.00887837	0	0	0	0	0	0	0	0	0	0
AC100757.2	0	0.0637063	0.673151	0.553556	0.803529	0.133766	0.113215	0	0	0	0.0937289	0	0.090001	0.152588	0	0	0.0798226	0.0439132	0.567877	2.08987	0	0	0.193217	0.261402	0	0	0.15869	0.178645	0	0.201194	0.0571387	0.323185	0.100948	0.0661442	0	0	0.827951	0	0.274047	0.069035	0
RN7SL494P	0	0.176031	0	0	0.0822325	0	0.208553	0	0.0638912	0.221352	0.0863293	0.0497605	0.0828956	0	0	0.134943	0.0367604	0.0808927	0	0.0874947	0.0459247	0.0578841	0	0.120383	0	0.270396	0	0.493623	6.78151	0.926551	0	0.0992234	0	0.0609223	0	0	0	0	0	0	0
TRDN	0.0058492	0	0	0	0	0	0.0425822	0	0	0	0.0156681	0.00451558	2.63663	0	0.116066	0	0.175133	0.00183518	0.00678062	0	0.218793	0	0	0.00546213	0.359846	0	0	0	0	0.218611	0	0.139564	0.0042187	1.67513	0	0.00216474	0.0562265	0	0.0114527	0	0.0162127
AC092941.2	0	0	0	0	0	0	0	0	0	0	0	0	0	0	0	0	0	0	0	0	0	0	0	0	0	0	0.0110201	0	0	0	0	0	0	0	0	0	0	0	0	0	0
MRO	0.102851	0.0161428	0.0469074	0.0596138	0.076919	0.0338954	0.0229503	0.116658	0.098433	0.0527773	0.071251	0.0383314	0.278229	0.0154659	0.425523	0.188097	0.0930421	0.0756658	0.0575586	0.101098	0.0202152	0.0254795	0.0758881	0.205337	0.128862	0.148779	0.0562954	0.0724278	0.0758921	0.397654	0.00289572	0.125569	0.168824	0.150845	0.399855	0.149632	0.120634	0.238036	0.208326	0.0314874	0.0589818
AC097505.1	0.173406	0.157856	0.333597	0.411493	0.0884909	0	0.0561063	0.0367991	0.103131	0.277898	0.0928995	0.0267738	0.0446023	0.302475	0.128033	0.0484042	0.158232	0.0870491	0.120611	0.0941536	0.247099	0.0622894	0.0718153	0.0647722	0.0572779	0.0727438	0.137625	0.132798	0.185533	1.09677	0.368115	0.0533874	0.0500271	0.163897	0.071526	0.154023	0	0	0.181081	0	0.128171
AC124293.1	0	0.0361821	0	0	0	0	0	0	0	0	0	0	0	0	0.073366	0	0	0	0	0	0	0	0	0	0	0	0	0	0	0	0	0	0	0	0	0	0	0	0	0	0
ZNF571-AS1	0.0601596	0.442032	0.0645841	0.0679806	0.0712682	0.0574958	0.702129	0.132227	0.238527	0.575515	0.782719	0.192407	0.12158	0.220182	0.0951827	0.0629732	0.144591	0.0835891	0.0348696	0.527885	0.0979726	3.05628	0.0741514	0.224714	0.053227	0.0630925	0.121802	0.0713011	0.766272	2.13724	0.0456107	0.171987	0.737625	0.393964	0.124073	5.50253	0.0762587	0.101792	0.319722	0.0339119	0.0555829
BZW1	22.0087	9.73631	16.9978	31.754	16.2886	16.0936	16.1265	17.9036	16.2494	15.059	13.0328	31.2573	33.3074	11.3694	13.025	21.5793	20.9543	20.3666	13.1851	15.5133	18.7909	25.3058	16.5531	16.096	18.8528	17.2941	12.5262	22.5819	66.8976	18.1789	25.0203	9.27489	22.3291	14.2574	33.3294	15.982	25.5733	14.6526	36.2897	21.6728	22.6117
AC083760.1	0	0	0	0.0289171	0	0	0	0	0	0	0	0	0	0	0	0	0	0	0	0	0	0	0	0	0	0	0	0	0	0.0840811	0	0	0	0	0	0	0	0	0	0	0
CLC	0	0.028091	0.0185514	0.213577	0.039368	0.0589833	0	0	0	0	0	0.357335	0	0	0.199359	0.732161	0.0703947	12.9347	0.0715436	0.0837745	0.021986	0.360249	0.0212996	0	0.101928	15.4045	0.139947	0.157545	2.36615	0.354862	0	0	0.0445123	0	0	0.0228406	1.23215	8.52805	3.26267	0.243525	0.285104
AC092818.1	0.0613297	0	0	0	0	0	0	0	0.0607917	0	0.0410706	0	0	0	0.594334	0	0	0	0	0.041625	0	0.027538	0	0	0	0	0.0173839	0	0	0	0	0	0.132701	0.0289834	0	0.0226976	0	0	0.0400278	0	0
RNU6-1099P	1.28191	5.50137	0.440379	0.18107	0	0.350041	0	0.194313	0.544568	1.46741	1.7169	1.13101	0.235517	0	0.676064	0.383388	0.626645	0.344739	0.636872	0.248583	0.391433	0.986735	0.126404	0.684043	0.453673	0.768229	0.207632	0.934962	0.653122	5.26489	0	2.81906	1.05665	1.03853	0.377684	0.135549	0.270825	0.241002	0.239044	0.541957	0.338395
MAGEA12	0	0	0	0.0199428	0.025732	0	0.13052	0.0107007	0	0	8.94163	0	10.7519	0.0109945	35.6296	0	28.8955	0	0	6.43399	0	0.00905649	0	0.0188349	33.1865	0	0	0	0	2.52243	0.00823409	0.0155244	36.1354	26.5271	0.00693295	0	0	0.132719	0.0263281	0.00994842	0.0186352
DDX18	11.3286	7.40457	7.60585	12.4376	10.444	16.5923	10.0822	12.5289	8.93589	8.53959	6.54515	15.2062	14.0205	9.56691	13.3603	14.397	12.9089	14.2878	12.0476	11.9762	11.3097	15.1515	17.6581	11.0381	30.0619	11.6637	10.381	13.7109	20.0056	18.0893	13.1296	8.85207	12.1075	13.642	12.9303	12.0375	12.3834	9.2855	21.8116	12.8225	9.59282
AC002451.2	0	0.0074386	0	0	0	0	0	0	0.437381	0	0	0.0189248	0	0	0	0	0.0093204	0.00512748	0	0.00554595	0	0.0073381	0	0	0.0134954	0	0	0	0	0.0939688	0	1.05662	0	0.0231698	0	0.00604828	0	0	0	0	0
RNU6-741P	0	0	0	0	0	0	0	0	0	0	0	0	0	0	0	0	0	0	0	0	0	0	0	0	0	0	0	0	0	0	0	0	0	0	0	0.135549	0	0	0	0	0
WBP1LP6	0	0	0	0	0	0	0	0	0	0	0	0	0	0	0	0	0	0	0	0	0	0	0	0	0	0	0	0	0.0824104	0	0	0	0	0	0	0	0	0	0	0	0
AC008453.1	0	0	0	0	0	0	0	0	0	0	0	0	0	0	0	0	0	0	0	0	0	0	0	0	0	0	0	0	0	0	0	0	0	0	0	0	0	0	0	0	0
AC003684.1	0	0.010401	0	0	0.0145765	0	0	0	0	0	0	0	0	0.0124561	0	0	0	0	0	0.00775463	0	0	0.0946371	0	0	0	0	0	0	0.098544	0	0.0175883	0	0	0	0.0253711	0.0337939	0	0	0	0
MUC20-OT1	1.46636	3.45018	1.29455	0.111189	0.434661	1.07262	0.879006	0.909679	2.19624	1.27962	2.20254	3.71153	0.498306	0.406635	6.15326	0.684525	0.469256	0.738482	0.218129	1.26123	0.29907	1.29584	0.53028	2.02539	0.103895	0.340965	1.58428	1.198	1.05626	4.63824	0.374539	0.471338	0.549277	4.91554	0.845796	2.43199	0.232169	0.759008	0.372061	0.574435	0.432055
FCER2	0.00799463	0.276555	0.168219	0.932757	0.244785	0.397313	0.0905347	0.00848286	0.245659	1.1897	4.00461	0.351795	0.195351	0.069726	0.14757	0.920538	0.31916	0.366212	0.352172	0.895295	0.125314	0.100512	0.193139	3.82238	0.0594162	0.318607	0.271929	0.744899	0.242356	0.183874	0.0848571	0.123068	0.0691929	0.00755625	0.219841	0.153855	0.437453	0.263027	0.125228	0.0236595	0.0590914
GK-AS1	0.72239	1.72624	0.760009	0.0892833	0.614407	0.460269	0.146083	0.766506	4.9527	1.27484	1.04815	0.720343	0.735492	0.196888	0.722278	0.252059	1.13297	0.679946	0.348926	1.10316	0.321684	0.919032	0.0207761	1.18053	0.0248556	0.505072	0.460713	1.99775	2.63004	12.8072	0.393212	1.66805	0.130255	0.341389	0.620771	0.334189	0.667703	1.74291	0.982249	0.0593849	0.166858
FP325330.3	0	0	0	0.00203151	0	0.0392727	0	0	0	0	0.0577882	0.00317232	0.0105695	0	0.155494	0	0.0515578	0.00257852	0	0.00139448	0	0.00184511	0	0	0.0135733	0.00430956	0.00116476	0	0	0.0472554	0	0.00632566	0.02371	0.0485487	0	0.0212911	0	0	0.0053639	0.00202682	0
LINC02404	0.0329879	0	0	0.0163085	0	0	0	0	0.0326985	0.0188808	0	0.0127333	0	0	0	0	0.0658469	0.0310497	0.0191204	0	0	0.0592484	0	0	0.0408611	0	0.0280513	0	0	0.189678	0.013467	0	9.61211	0	0	0	0	0	0	0.0162709	0
SSR4	55.2967	69.9481	163.752	255	45.5641	62.6198	35.616	60.7619	108.675	51.7804	50.4184	23.1225	37.2294	92.3977	75.353	49.7424	116.974	72.0115	103.826	129.39	62.8797	26.5255	91.444	61.3128	37.7345	38.3781	52.0444	61.2615	23.8123	4.84794	115.554	152.817	114.613	23.5439	26.2518	39.8965	76.5242	61.5016	109.132	44.1932	106.148
AC012676.2	0.105349	0.767216	0.190002	0	0.134402	0	0	0	0.104424	0	0	0.487974	0	0.459404	0.291689	0.147034	0.0600815	0.0661059	0	0.429006	0.0750597	0.283819	0	0.196754	0	0	0	0.403391	0.18786	3.93734	0.17203	0.486514	0	0.497859	0.144847	0.0779773	0	0.277282	0.137515	0.207847	0
TMEM185A	1.92605	2.20638	1.21958	3.01998	1.15833	1.51764	1.38281	2.22507	1.33302	1.4481	2.49823	0.979543	1.85655	0.923573	2.15979	2.48935	2.41356	1.59954	1.50612	2.23544	1.55364	2.2141	1.6074	1.8589	1.46188	1.96019	1.0768	1.53708	2.31682	1.71471	3.43674	2.20469	2.59747	1.69118	1.24052	2.48853	1.59555	2.07977	1.32401	2.00493	1.60052
MIR6068	0	0.297296	0	0	0	0	0	0	0	0	0	0	0	0	0	0	0	0	0	0	0	0	0	0	0	0	0	0	0	0	0	0	0	0	0	0	0	0	0	0	0
PSMC1P13	0	0	0	0	0	0	0	0	0	0	0	0	0	0	0	0	0	0	0	0	0	0	0	0	0	0	0	0	0	0	0	0	0	0	0	0	0	0	0	0	0
ARMC7	5.25444	10.3058	16.5581	6.18364	10.9275	11.0254	9.70204	7.0336	4.05247	7.82639	7.18622	8.94343	15.5415	10.3822	12.979	6.96061	7.25614	8.97677	6.43715	5.559	16.6861	5.21109	9.03597	5.85956	6.5859	10.3224	13.4338	8.13298	2.66119	1.87581	4.83989	4.97923	9.96244	6.79014	21.9645	7.09005	4.20868	7.77361	5.83495	8.79872	9.38875
RSPH14	0.0804386	0.680999	0.353017	1.10552	0.143671	0.645765	0.078079	0.0682807	0.0797329	0.220989	1.15276	0.0496788	0.0931045	0.219235	0.341501	0.101041	0.100925	0.0353324	0.0839227	0.049135	0.0802362	0.216709	0.0166567	0.0600925	0.272341	0	0.866411	0.26694	0.028688	0.370012	0.210165	0.260034	0.174047	0.646236	0.353911	0.256019	0.0951668	0.0211718	0.167998	0.103156	0.163502
B4GALNT1	0.558243	0.131504	0.259066	0.179147	0.162431	0.126361	0.253505	0.53518	0.0946513	0.263458	1.35762	0.0359136	0.173187	0.266929	0.451949	0.138399	0.768004	0.187439	0.105018	0.285826	0.0819907	0.10774	0.184212	0.342962	0.491314	1.01685	0.0527446	0.259384	0.196475	0.140783	0.179919	0.331679	4.03689	1.35148	0.0791109	0.315339	0.173805	0.799104	0.159801	0.0483064	1.12204
ATP5MFP4	0.220167	0.467657	0.0882408	0.217691	0.187256	0.420836	0.118727	0.0778707	0.0727451	0.504053	0.78634	0.566562	0	0.160017	0.474131	0.256071	0.167418	0.36841	0.0850752	0.0498097	0.156866	0.0659055	0.0506562	0.411194	0	0.615734	0	0.562028	0.523476	1.47693	0.179762	0.225947	0.211725	0.485553	0.100904	0.325928	0.108533	0.289744	0.0957969	0.0723962	0.135611
TMEM78	0.00900912	0.0574089	0	0	0	0	0	0.0382372	0.00893009	0.0309384	0.0241325	0.0139101	0.0115863	0.0196435	0.0249444	0.0188609	0.00513801	0.0169596	0.0104437	0	0	0.00809047	0.012437	0.0336518	0.0148791	0	0.00510726	0	0	0.129504	0	0	0	0.00851511	0.0123869	0.0133368	0	0	0.0117599	0.0266618	0
Y_RNA	0.179769	0	0	0	0.229346	0	0	0	0	0	0	0	0	0	0	0	0.102524	0.112804	0	0.488044	0	0	0	0	0	0	0	0	0	4.13463	0	0.276733	0	0	0	0	0	0.23658	0	0	0
AC005920.2	0	0.107456	0.0354824	0.116714	0	0	0.0954821	0	0	0	0	0.0455639	0	0.128689	0.0544721	0.205936	0	0	0	0.0400578	0.0420515	0.0530023	0	0.22046	0.048738	0	0.0669175	0.075332	0.736729	17.1378	0	0	0	0.0557842	0.0405745	0.218431	0	0.233017	0.0770414	0	0.109061
AC087289.5	0.401154	1.44388	0.244879	0.140351	0.141725	0.24773	0.599056	0.445298	0.183524	1.22925	0.644737	0.433567	0.166679	0.134566	0.734781	0.878593	0.415329	0.228487	0.135933	0.293211	0.215463	0.515433	0.276894	0.28816	0.280301	0.233009	0.255403	0.630179	0.902439	0.283889	0.206599	0.294514	0.418415	0.898311	0.470945	0.237542	0.100397	0.243659	0.145008	0.249613	0.0798292
AC006065.4	0	0.0299291	0.00988267	0	0	0.314215	0.026594	0.0523276	0	0	0.0220169	0	0	0	0.0151717	0	0	0	0	1.18265	0.0936987	0.0295248	0	0	0	0.20688	0	0	0.0879413	0.0945206	0	0	0	0	0	0	0.316038	0.0649007	0	0	0
Z97652.1	0.0595588	0.162654	0	0.058889	0.0759838	0	0.0963528	0	0.0590363	0	0.239308	0.0919587	0	0	0	0	0	0	0	0	0	0.213942	0	0	0	0	0	0	0.63724	3.93826	0	0.0916836	0	0	0	0.0881689	0	0.235142	0	0.0587532	0
UEVLD	5.56401	4.79986	2.14029	7.04718	4.96801	6.82532	3.58099	4.19977	4.44104	4.58368	3.90687	3.88946	5.62494	3.23436	3.25295	5.39281	6.32415	5.54031	4.15997	4.68547	4.75158	4.11921	6.31749	5.40152	2.88999	6.17808	4.256	4.06785	8.5977	12.3598	8.22714	4.04191	4.35127	5.20518	5.98184	3.98164	5.14411	4.2363	4.81409	6.6559	6.40785
PRAMEF18	0	0	0	0	0	0	0	0	0	0	0	0	0	0	0	0	0	0	0	0	0	0	0	0	0	0	0	0	0	0	0	0	0	0.0264074	0	0	0	0	0	0	0
SPHKAP	0.00559134	0	0.00168072	0	0	0	0	0	0.00277114	0	0.00748869	0.00215825	0	0	0	0.0273132	0.0015944	0	0	0	0	0.00502119	0	0	0	0	0.00792431	0	0	0.241123	0.00228261	0.021518	0	0.0105695	0.0153754	0.00413862	0.00826888	0	0	0.0110314	0
GGTA1	0.330861	1.00266	2.63293	2.73765	1.64399	2.21348	0.993048	1.13635	3.25801	0.782396	2.03492	3.21634	1.31572	0.944478	0.751354	3.23854	1.22403	4.2479	0.706534	2.21604	1.72769	2.14633	1.5235	2.59369	0.424208	5.79841	1.72264	3.65624	1.42842	3.1415	0.291469	1.72231	1.58251	0.843518	2.53493	2.33942	2.5624	12.7704	2.58562	0.72578	2.1157
Y_RNA	0.186617	0	0	0	0	0	0	0	0	0.213622	0	0	0	0	0.172235	0	0	0	0	0	0.398889	0	0	0	0	0	0	0.238193	0	1.07303	0	0	0	0	0	0.414394	0	0	0	0	0
CRB1	0.00308071	0.106569	0.00555623	0.0852897	0.00196515	0.0206101	0.0797423	0.0130754	0.00305368	0.0317386	0.0185675	0.0142698	0.013867	0.028548	0.00284329	0.0376225	0.00263544	0.0125654	0.00357127	0.0167272	0.00329245	0.00691642	0.00850576	0	0.0114479	0.0032309	0.02707	0.00589818	0.0109872	0.0531414	0.00628835	0.00474238	0.0666582	0.039309	0.0190609	0.00912116	0.00683397	0.00405427	0.0241281	0.00303904	0.0227707
F8	0.752471	1.61503	2.08779	4.94595	2.81492	1.43051	1.53073	0.869828	1.17237	0.996748	1.39291	1.50973	2.22918	2.28985	0.466751	6.88049	0.903642	1.65452	0.704454	2.95076	1.5183	1.0127	0.710816	1.89666	0.404146	1.83922	2.15484	1.60853	1.1491	2.90202	7.02956	0.587017	0.755977	1.02345	1.96685	1.4294	0.886629	2.1013	1.26704	2.13233	2.32496
AC115284.1	0	0.0674821	0.0297103	0	0.0315242	0.0472313	0	0.0262188	0.048986	0.0282854	0.0330947	0.152607	0.0317784	0.0538772	0	0	0.0281845	0.0620211	0	0.067083	0	0.0443802	0.0341115	0.0461492	0.244858	0.0518288	0.0140079	0.0315388	0	0	0.0201751	0.114113	0	0.0700644	0	0.0548693	0.0365426	0	0.0322544	0.0243755	0
ZEB2P1	0	0	0	0	0	0	0.0163571	0.0107283	0	0.011574	0.0406255	0	0.312078	0	0.0466582	0	0.213354	0.0253781	0	0.020587	0.0288155	0.0181597	0	0	0	0	0.0114637	0	0.0360599	0.639502	0.0165107	0	0.0145848	0.0764515	0	0	0	0.0266122	0	0	0
KIR2DS4	0.0243717	0.0110931	0.0146519	0	0.0621858	0.0931701	0.0788559	0.01293	0.386526	0	0	0.216372	0	0	0.112467	0.238108	0.201542	0.0305863	0.0141263	0.0744358	0.0347291	0.350184	0.117757	0.0455178	0.0805025	0.127799	0.0552652	0.124429	0.0217301	0	0.0298486	0.206345	0.0175779	0.0230353	0.435621	0.0901977	0.0720853	0.240552	0.0318131	0.0601051	0.0450352
AC016877.3	0.971966	0	0.981679	0.192207	0.0992011	1.93217	1.57242	1.36135	0	1.73568	1.0935	0.8404	0.200002	0.169542	1.39941	1.16665	3.17073	1.21981	0	0.29026	0.166204	0.314228	0.241522	0.43567	1.73368	0.0815481	0.0220403	0.595482	0.831953	1.78839	0	1.43638	4.99129	4.66684	0	0.489215	0.0574966	0	0.202998	0	0
TSR1	9.53062	5.54274	4.91601	4.41647	7.79039	8.22713	8.62105	10.1314	3.84606	4.12201	4.89858	8.57435	8.49856	7.80908	7.03168	6.08865	10.0183	9.20458	10.9213	6.66519	4.09391	11.5958	5.53936	6.69887	14.2054	6.02606	8.68831	7.2753	8.94818	4.60224	7.08911	4.87409	13.5592	4.22512	7.01838	11.9954	5.70159	6.25497	8.75502	8.73239	2.84703
AP000851.2	0	0.0247403	0	0.214973	0	0.623374	0.0879336	0.028837	0	0.03111	0.181998	0	0.76894	0.0296287	0	0	0.0154995	0	0	0	0.0193635	0.0244061	0.0375179	0	0	0	0.077034	0.173441	0.29078	0.234401	0.0665693	0.251017	0	0.102748	0.1121	0.140813	0	0	0	0	0.251098
ACADS	8.00665	23.2201	7.39373	12.2042	4.1633	12.5461	12.3544	6.25786	11.4939	13.7733	8.84054	13.3963	3.60684	18.087	5.4022	10.772	3.23269	3.85865	9.77915	6.39848	12.2845	3.65492	9.8732	7.97435	4.23468	5.63421	22.7284	9.84164	4.43373	0.276566	11.0687	7.22202	7.90959	2.93053	7.81384	10.3575	9.60836	5.45349	14.6724	13.0009	15.342
MIR579	1.19968	0.728072	0	0	0	0.382188	0	0.212158	0.396386	0.915524	0	0.308718	2.05717	0	0.553614	0	0.570161	0	0	0.271412	0.14246	0.897794	0	0.373432	0.495337	0.41939	0.2267	0.510413	2.49586	10.922	0	0.307795	0.576843	0.944917	0.274913	0	0	0	0.260998	0.591728	0
AL627082.2	0	0	0	0	0	0	0	0	0	0	0	0	0	0	0	0	0	0	0	0	0	0	0	0	0	0	0	0	0	0	0	0	0	0	0	0	0	0	0	0	0
RPL11P1	0.0336681	0.183895	0.101204	0	0.0859061	0.0643546	0	0	0.0333727	0.0385401	0	0.181942	0.0432994	0	0.18644	0.0234952	0.0384026	0.0422532	0	0.137105	0.0479763	0	0	0.188641	0.0278024	0	0.0954321	0.171892	0	1.45192	0	0.051828	0.0485658	0.15911	0.0925823	0.0249206	0.0497909	0	0	0	0.0622135
RBM17	17.4763	8.8647	7.58304	6.34447	12.5987	14.6865	10.8844	9.75927	15.105	11.465	13.537	10.0604	14.6867	9.95731	13.9122	11.3245	12.4635	8.00685	11.5044	11.2315	8.68246	13.8164	17.2674	13.7229	12.7779	9.19457	8.56961	12.7486	13.4618	11.2072	6.02667	16.4846	12.8623	13.9559	9.94513	10.0639	10.6541	7.60881	11.4002	10.3951	4.27572
ODF2L	7.04644	2.5534	1.94462	2.06758	1.96585	2.96597	2.25141	5.21218	4.5982	6.09229	6.36235	3.31888	4.06747	1.70734	2.15065	2.51701	2.99221	3.79995	1.73625	3.18873	3.02973	5.52543	1.90008	4.84906	1.65849	4.13718	3.05993	4.2158	4.64269	22.5172	1.21702	3.87497	2.02303	9.36555	2.67363	2.77752	2.72818	2.20296	2.12874	0.365382	1.2426
LINC01978	0.521972	0.0665234	0.163177	0.0825764	0.0532737	0.0199544	0.0168887	0.022154	0.124174	0.107551	0.0279639	0.128948	0.16111	0.0682865	1.26217	0.291405	0.101214	0.0720578	0.145222	0.0850242	0.00743799	0.0374998	0.0360288	0.0584917	0.025862	0.0875871	0.674665	0.0799475	0.0930794	0	0.0170472	0.0803514	0.225881	0.19734	0.0215302	0.0540898	0.0154386	0.0412156	0.0136269	0.782666	0.038581
PPP1CC	19.3593	8.27832	12.6842	24.7553	17.4911	16.6988	15.4736	12.3948	15.2745	11.4328	12.2556	28.8328	17.9058	13.5517	29.222	18.9272	25.6741	20.5249	19.2779	30.733	17.135	25.8269	26.1632	20.6828	38.3836	22.9664	13.6369	15.7754	19.4797	22.8241	11.6667	31.2296	24.901	17.1124	17.9181	17.8956	23.6367	15.0855	21.0852	16.7687	18.9745
AL133230.1	0.14097	0.832196	0.105294	0.0253427	0.054499	0.130645	0.186593	0.108785	0.203249	0.298289	0.188806	0.333082	0.148334	0.0232857	0.10645	0.131167	0.353259	0.179597	0.00990411	0.153664	0.170443	0.318407	0.0884579	0.82974	0.00705516	0.412167	0.135615	0.850577	1.15788	9.518	0.0383665	0.512924	0.0246482	0.125165	0.469875	0.240307	0.0821273	0.309199	0.0892183	0.122207	0.094724
ZNF467	10.4425	2.5902	6.50191	1.87792	5.55933	1.31515	4.69588	4.03054	7.65125	6.23521	3.4845	4.67538	2.05547	6.1024	4.51787	3.9312	1.38157	4.58727	1.42073	2.39327	2.04259	0.86246	10.557	3.69443	0.793071	3.47263	4.37587	1.67406	1.07357	0.309076	5.20811	3.93874	1.77821	8.11536	1.31554	8.96009	3.81572	2.24483	8.4386	1.2797	2.92686
NCOR1P2	0	0	0	0	0	0	0	0	0	0	0	0	0	0	0.0615127	0	0	0	0	0	0	0	0	0	0	0	0.0377833	0	0	0	0	0	0	0	0	0	0	0	0	0	0
PRPF3	18.085	29.5603	6.36036	3.56623	5.12257	10.3587	8.47813	11.16	9.65905	25.0562	13.6862	7.1793	12.5931	6.2262	13.9515	7.79528	7.79953	10.7167	5.89332	11.3908	17.2455	29.1478	7.75567	16.4012	9.16713	6.4867	7.2174	11.5858	12.7464	18.6628	9.68625	14.6356	7.50164	13.6395	7.48123	9.60171	4.97803	5.77848	7.39294	6.11229	5.782
AC135626.1	0.135137	0	0	0	0	0.086102	0	0	0	0	0.120663	0.0347752	0	0	0	0	0	0	0	0	0.0320945	0	0	0	0	0	0	0	0.160653	6.2162	0	0	0	0	0.0309672	0	0	0	0	0	0
ZNF426	1.68692	2.6637	1.34125	1.28185	1.90305	1.79136	1.62986	1.80099	1.6747	0.470838	2.03272	2.92616	2.43064	1.27998	2.37862	4.42181	1.75489	2.12524	1.80163	2.63793	1.584	2.36821	2.39166	2.53797	2.07449	2.67012	2.27863	1.73779	4.69793	8.34499	1.66429	1.63102	1.70861	2.19233	2.32297	1.63594	2.0135	2.1378	1.65829	1.36878	0.788914
AC078841.1	0	0	0	0	0	0	0	0	0	0	0	0	0	0	0	0	0	0	0	0	0	0.0148747	0	0	0	0	0	0	0	0	0	0	0	0	0	0	0	0	0	0	0
SLC26A7	0.249894	0.0312794	0.00751165	0.0525054	0.0239107	0.0179122	0.0252671	0.281727	0.034059	0.082241	0.0334693	0.0434066	0.0401726	0.0510815	0.138381	0.0217985	0.026722	0.0431221	0.00724218	0.103883	0.00667676	0.00561032	0.0043122	0.0641733	0.0180563	0.0720712	0.028333	0.207322	0.0445618	0.736396	0.00510085	0.0577023	0.139682	0.0944766	0.0150319	0.0647387	0.0184781	0.0369974	0.0530067	0.0986057	0.207795
AC087241.2	0.0227318	0.0620804	0	0.134857	0.0290008	0.0869011	0.036775	0.0241201	0.0450648	0	0.0304456	0.0350979	0.0292347	0	0.02098	0.0634533	0	0.0427924	0	0.0462849	0	0.102069	0.0784525	0	0.037543	0	0.0515466	0.0290142	0	0.130706	0.0556804	0.104979	0	0.0429707	0.0312546	0	0	0	0	0.0224243	0.0420049
SLC25A13	12.0263	10.5488	4.61362	9.69768	6.88643	18.1417	19.396	8.3222	10.3973	8.26476	6.81215	9.68793	14.2643	4.87129	12.7958	6.50537	8.15395	11.371	13.3168	10.6286	12.358	14.1533	7.24747	7.04306	25.2485	5.92686	11.3628	7.42218	10.5768	16.5359	10.7334	13.8136	22.9475	16.7133	9.84344	8.62799	9.28711	5.17134	22.0134	13.8226	5.12381
PCYT1A	4.83608	6.07933	5.33783	3.83458	6.77452	11.7133	4.39065	7.26842	8.76199	4.4169	7.38177	13.104	13.5825	6.35406	14.6051	6.95364	4.16582	7.87707	6.31512	11.2721	5.55084	11.7297	9.42086	9.4266	7.28328	13.8323	7.79586	8.70875	17.0549	12.9714	7.23136	6.50312	7.69519	8.97929	7.10346	9.60617	6.67249	8.81445	8.44149	11.3294	4.68375
AC104506.1	0	0	0	0	0	0	0	0	0	0	0	0	0	0	0	0	0	0	0	0	0	0	0	0	0	0	0	0	0	0	0	0	0	0	0	0	0	0	0	0	0
FBXO21	10.9775	4.81561	5.6502	6.59942	8.70943	10.4833	8.86817	5.56215	6.43146	8.89919	6.00113	9.87001	24.9464	6.9937	9.30391	9.0479	14.5025	6.9025	6.64553	9.05815	11.8737	7.84498	7.62192	11.5598	14.0178	7.48191	10.7534	5.88815	8.86498	8.83644	8.83401	7.75259	13.0609	6.34047	8.09329	8.11703	10.8507	4.01893	8.15293	10.078	7.08638
EIF5AL1	2.8882	0.0650335	0.59821	0.307772	1.17832	0.15606	5.28334	0.265308	0.252903	0.776884	2.75426	1.68211	0.190315	12.1887	3.22605	0.313367	0.43362	0.489906	1.15942	3.64343	0.185421	0.252037	0.137365	1.27706	0.50987	0.181954	0.0983547	0.332167	0.282084	0.0586816	0.179154	0.589139	0.206101	0.188097	0.0947161	1.89607	0.188661	0.349202	0.326383	0.669495	0.254589
ITGA7	1.30366	2.64222	2.39559	1.14611	0.945345	1.29883	2.56665	0.72426	1.47508	2.9459	4.34039	1.48115	1.99688	3.23133	1.07549	1.51268	2.08493	1.1904	1.45066	1.05384	1.24868	0.847671	1.13966	4.90975	0.713457	1.16729	1.84761	2.24868	0.789526	1.65299	0.258572	6.14353	0.81607	1.88313	1.80512	6.44512	3.43302	9.36723	1.02343	0.636946	1.30107
CHPF2	39.0732	26.4915	26.4038	19.1303	20.9264	32.3862	31.2176	46.3395	29.9635	23.8812	29.995	15.0409	36.1314	25.4823	33.1761	25.2086	23.9103	22.2843	21.0783	28.8534	23.3338	33.482	19.4371	24.1335	18.2513	25.9894	24.2375	29.9112	29.5324	6.77887	27.6679	30.8382	27.3444	10.8215	16.8857	47.947	30.1705	20.4029	24.6714	32.486	13.4586
AL355987.6	0	0	0	0	0	0	0	0	0	0	0	0	0	0	0	0	0	0	0	0	0	0	0	0	0	0	0	0	0	0	0	0	0	0	0	0	0	0	0	0	0
AC011290.1	0	0.0861728	0.227636	0.140395	0	0	0	0	0	0	0	0	0	0.0515997	0.131049	0.264235	0	0.237598	0.0548674	0.192742	0.0337225	0.0425043	0.0326696	0.176794	0.273592	0.099276	0.0536633	0.0604112	0	0.272146	0.077289	0.218579	0	0.0447352	0.130152	0	0	0.0622879	0	0.0466903	0.612217
AL138930.1	0.030858	0.028091	0	0	0	0	0	0.0982275	0.0305873	0.0353234	0.330634	0.0952894	0.0396855	0	0.11392	0.0430683	0.0703947	0.0387266	0	0.125662	0.021986	0.0831343	0.0212996	0.115264	0	0.0647248	0.0174934	0.393862	0.0550268	1.59688	0	0.142507	0	0	0.148496	0.0913624	0.0912702	0.121829	0.0402799	0.213084	0
MTMR4	6.34637	10.8411	4.92796	4.49177	5.42446	11.1637	5.99227	5.29314	12.2956	10.2054	6.82522	18.4238	13.0401	7.53896	8.6976	5.92151	5.23401	6.41021	6.92848	7.83363	11.1726	5.7369	5.57293	7.38291	10.4208	7.43928	6.0973	6.35712	11.5741	14.5829	5.91582	6.77528	7.19962	13.5007	8.02657	7.01421	5.45451	4.90216	5.46799	7.26128	3.2212
AC140063.1	0	0	0	0	0	0	0	0	0	0	0	0	0	0	0	0	0	0	0	0	0	0	0	0	0	0	0	0	0	0	0	0	0	0	0	0	0	0	0	0	0
UPP2	0.0662659	0.0904858	0.0239029	0.15725	0	0.113997	0.032161	0.0421877	0.0197054	0.0910261	0.0621267	0.0153472	0.00852224	0.0144486	0.354722	0.0277461	0.0188961	0.024949	0	0.0584679	0.00944275	0.0357053	0.00457397	0	0.0054721	0.0694965	0.0450793	0.0676638	0.0354501	0.800149	0.21642	0.0306025	0.0286763	0.0626323	0	0.0294294	0.0293997	0.0348829	0.0518994	0	0.0489797
PDCD5P1	0.0634137	0	0.152494	0.188102	0	0	0.307768	0	0.125715	0.21777	0	0.0489553	0.326217	0.207401	0.0585266	0	0.0361656	0.0795837	0.220535	0.516474	0	0.113895	0.0875418	0.118435	0.0523657	0	0.0718984	0	0.226162	0	0	0.292853	0	0.0599365	0.0871892	0	0.0937809	0.166907	0	0	0.117179
AC104076.1	0	0.0673123	0.177813	0.731112	0	0.141337	0	0.156917	0	0.338571	0.0990344	0.627922	0	0.161225	0.204733	2.99284	0.0421704	0.139196	0.0857173	0.100371	0.0526834	0.0664029	0.204154	0	0.183181	0	0	0.283135	0	0.212582	0.181119	0.341478	0.213323	0.209665	0.101666	0.109463	0	0	0.28956	0	0.27327
LINC01852	0.524569	2.00961	0.453335	0.637532	0.487983	0.877348	0.318238	0.429049	0.357477	0.625498	1.11241	0.455588	0.449754	0.845914	0.322761	0.85416	0.947364	1.00121	0.456075	0.267022	0.264739	0.755689	0.550664	0.224517	0.451227	0.412607	0.916915	0.613748	1.1303	0.816895	0.30338	0.555164	0.157642	0.630085	0.833938	0.614773	0.533343	0.834165	0.328103	0.517473	1.23185
AD001527.1	0.568716	1.83555	0.372986	0	0.197879	0.592945	0.334565	0.109718	0.973709	2.18977	0.207737	0.718442	0.332457	0.450919	0.572603	0.108239	0.176915	0.291982	0.239737	0.350902	0.77357	0.789301	0	0.675921	0.0853879	0.325332	0.234476	0.593911	0.184391	2.37823	0.168853	0.557117	0.149157	0.439798	0.390971	0.420954	0.305839	0.340201	0.202462	0.408017	0.191073
ZGPAT	3.92484	9.34945	2.68453	1.51626	1.61161	1.92045	3.00366	2.83662	9.74932	4.81563	5.53212	1.94136	1.41303	1.76791	3.03129	2.45602	4.72808	2.09045	5.40803	1.44756	2.07637	4.88594	3.70676	3.9614	3.21679	1.1831	2.34157	3.3297	2.66125	0.506755	2.87355	7.52515	2.65279	3.09876	2.22964	2.97904	1.18172	1.27583	0.674915	1.78518	0.759994
AC084121.1	0	0	0	0	0	0	0	0	0	0	0	0	0	0	0	0	0	0	0	0	0	0	0	0	0	0	0	0	0	0	0	0	0	0	0	0	0	0	0	0	0
SGK3	1.58533	0.991812	1.65906	1.91261	1.48569	1.15973	1.4354	1.61985	3.35302	1.25464	2.03592	2.09771	1.18723	1.74611	2.36032	1.83931	2.69938	2.43376	4.92721	1.97042	1.72684	1.59944	1.03347	1.66928	2.76912	1.74473	1.27597	2.16086	1.48912	4.67968	1.70722	1.98348	1.73158	1.58781	1.42175	1.08652	1.86692	2.31814	1.41791	0.891352	1.45267
ABCB10P4	0	0	0	0.0088711	0.0114463	0	0.0145147	0.00951991	0	0	0	0	0	0	0	0.00626107	0.0255842	0	0.0104007	0	0.00639245	0	0.00619286	0	0.0296356	0.0188188	0	0	0	0	0	0	0	0	0	0.00664093	0	0	0	0	0
LINC02659	0	0	0	0	0	0	0	0	0	0	0	0	0	0	0	0	0	0	0	0	0	0	0	0	0	0	0	0	0	0	0	0	0	0	0	0	0	0	0	0	0
AC091932.4	0	0	0	0	0	0	0	0	0	0	0	0	0	0	0	0	0	0	0	0	0	0	0	0	0	0	0	0	0	0	0	0	0	0	0	0	0	0	0	0	0
NMT1	20.8318	24.1047	10.4677	11.5974	14.934	19.3085	23.4863	16.3894	12.9836	16.7126	16.1502	27.7207	26.5644	19.3186	19.484	19.0237	14.6371	19.2686	15.249	17.3574	20.12	23.8977	20.9196	14.3773	25.0079	19.5856	16.1769	17.356	14.2723	10.5252	16.8961	16.1878	24.5949	18.4426	31.0621	21.9808	16.1077	17.2997	20.0012	16.9675	14.6429
CR559946.1	0.0369018	0.705448	0.0665545	0	0	0	0	0.195777	0	0.0422417	0.197696	0.0854644	0.0474581	0	0	0.128759	0.210455	0.0231557	0	0.0250456	0.0262921	0.165695	0	0.413518	0	0.0774016	0.0627587	0.0942005	0	0.106091	0	0.170418	0	0.279026	0.126843	0.0273141	0	0.14569	0	0	0
AC015722.2	0.106687	0	0.0213796	0	0.408327	0.135951	0	0.0754682	4.01854	0.0407084	0	0.0274541	0.137207	0	0.0656433	0.049634	0.182534	0.0223152	1.97881	0.144819	0.0253378	0	0.319107	1.06269	0	0	0.080641	0.68086	0	0	0	25.7296	0	0	3.10487	1.02658	0.262961	0	0.510627	0	0.657137
LINC01415	0.0568791	0.00862979	0.0712394	0.187465	0.0967535	0.0906008	0.0230044	0	0.0422851	0.0325549	0.184102	0.0182961	0.182876	0.0465072	0.380593	0.155464	0.0946131	0.06246	0.0109894	0.0450384	0.0101314	0.0681055	0.032717	0.14164	0.0391413	0.039768	0.0806117	0.0483991	0.101428	0.572337	0.00387006	0.109448	0.0478609	0.12096	0.0847216	0.0350841	0.126175	0.0499027	0.074246	0.0187032	0.0350346
ACSL3	15.278	9.53237	15.2117	14.4934	21.2627	15.3904	9.78586	24.4128	55.8678	35.3743	7.45637	18.0064	36.61	16.5027	26.1904	17.9785	17.1147	9.8892	13.6071	14.5244	9.75927	18.5787	16.6412	12.2628	21.1694	17.4052	14.5911	9.91428	24.5415	24.051	15.8287	5.95362	19.2626	14.3277	21.0359	13.1736	18.8919	8.38797	20.812	30.0413	9.58719
SYPL1P2	0.377342	1.4231	0.25926	0.0799497	0.0343861	0.309115	0.261624	0.28599	0.427465	1.66608	0.974678	1.26927	0.242644	0.235073	0.522392	1.48591	0.614864	0.236781	0.343695	0.329279	0.556908	0.62932	0.390687	0.352372	0.534174	0.056534	0.290313	0.137608	0.14419	2.63462	0.13204	1.70113	1.1275	0.764252	0.389113	0.0997509	0.279021	0.106412	0.0351826	0.372238	0.19922
SLIT2	1.5253	0.541819	1.07467	2.48565	6.86486	2.02467	1.81805	1.11322	1.47192	1.81531	1.54838	0.574746	2.03429	1.0602	0.376144	8.44499	2.18164	2.71564	1.17411	1.61447	1.07957	6.28352	1.07232	4.59715	0.434848	2.20059	2.63639	2.38463	1.3132	7.01859	0.365706	2.11508	3.39056	2.98057	1.87802	2.50889	3.0136	0.892144	1.37739	2.07986	1.27877
AC008549.1	0	0	0	0	0	0	0	0	0	0	0	0	0	0	0	0	0	0	0	0	0	0	0	0	0	0	0	0	0	0.0876117	0	0	0.659377	0	0	0	0	0	0	0	0.225246
LEMD1-DT	0.0203759	0.0123659	0	0.0201468	0.0173301	0	0	0	0.0134648	0.0310993	0.0181935	0.0209736	0.00873493	0.0296184	0.0313427	0.018959	0.00387354	0.0255716	0.0472411	0.00921955	0	0	0.0140643	0.012685	0.033652	0.0284924	0.0770073	0.0346762	0	0.0585799	0.0221821	0.0209108	0.0489867	0.0128391	0	0.0502731	0.0100445	0	0	0.0134002	0.0251011
GHRHR	0	0.0174652	0.0115341	0.00632326	0	0.012224	0	0	0.00633908	0.036603	0.00856531	0.00493708	0.00822463	0.00697203	0.0590232	0.0624799	0.00364725	0	0	0.00868094	0	0	0	0.0238879	0	0	0.0326288	0.00816261	0	0	0	0.00984461	0.00922497	0	0.00439645	0	0.00945767	0.00841619	0	0.0946302	0.0118173
AL133343.2	0	0	0.175823	0.0413102	0	0.0798601	0	0	0	0	0.0559576	0.0645083	0.0537319	0	0	0	0.142966	0	0	0.056713	0	0	0	0.0780305	2.27707	0	0	0	0.0745032	0.840811	0.0682253	0.96473	0	0.0394891	0.0287222	0.0618498	0	0	0.16361	0	0
CR382285.2	0	0	0	0	0	0	0	0	0	0	0	0	0	0	0	0	0	0	0	0	0	0	0	0	0.0108234	0	0	0	0.0233726	0	0	0	0	0	0	0	0	0	0	0	0
AC092175.1	0	0	0	0	0	0	0	0	0	0	0	0	0	0	0	0	0	0	0	0	0	0	0	0	0	0	0	0	0	0	0	0	0	0	0	0	0	0	0	0	0
RPS4XP9	0	0	0.0453082	0.0496781	0.0320496	0	0	0	0	0.0287568	0	0.0193938	0	0	0.0231855	0	0.0143271	0.0630548	0.116488	0.0511508	0	0.0451199	0	0	0	0	0	0.0320644	0	0	0	0	0	0	0	0.0185946	0	0.0330605	0	0	0.139263
RN7SL552P	0.141992	0.0646296	0.128045	0	0.0905749	0	0	0	0.140746	0.0812694	0.0950873	0.0548087	0	0	0	0.0990883	0	0	0	0.0481855	0	0	0	0	0	0	0.0402475	0	0.253203	1.63288	0	0.109289	0.102411	0	0.048807	0	0	0	0	0	0.131189
AC109454.4	0.120769	0.05497	0.671595	0.0597056	0.231113	0.0577109	0.097689	0.0961086	0.269347	0.207368	0.0404378	0.163159	0.155318	0.0329157	0.111462	0.105348	0.120533	0.189456	0.105	0.102459	0.172094	0.162682	0.1042	0.0563888	0.124661	0	0.0855801	0.192683	0.215359	4.77409	0.197212	0.139433	0	0.0570735	0.0830245	0.178783	0.267904	0.0397338	0.039411	0.14892	0.0557909
CRYGEP	0	0	0	0	0	0	0	0	0	0	0	0	0	0	0	0	0	0	0	0	0	0	0	0	0	0	0	0	0	0	0	0	0	0	0	0	0	0	0	0	0
RNA5SP505	0	0	0	0	0	0	0	0	0	0	0.486002	0	0	0	0	0	0	0	0	0	0	0	0	0	0	0	0	0	0	0	0	0	0	0	0	0	0	0	0	0	0
LINC00870	0	0.00608175	0	0.0132114	0	0.03831	0.0324242	0	0.0198666	0.0458855	0.0536872	0	0.0601439	0.0437006	0.0678254	0	0	0.0251531	0.123915	0.013603	0	0	0.0138342	0.0124774	0.143439	0	0.0189368	0.00852719	0	0.0576212	0	0.174833	0.0963699	0.0315724	0	0.0148351	0.0296403	0	0.00872068	0.00659045	0.0123451
IL9RP2	0	0	0	0	0	0	0	0	0	0	0	0	0	0	0	0	0	0	0	0	0	0	0	0	0	0	0	0	0	0	0	0	0	0	0	0	0	0	0	0	0
SLC30A5	9.81774	6.23273	12.7679	9.82792	11.1768	9.94639	12.4082	9.95719	16.4343	10.7963	5.99386	8.93404	27.7665	7.88529	7.16323	8.74731	15.789	17.606	14.032	13.5843	16.3966	7.79746	9.13373	10.8574	11.3385	8.34227	14.3367	8.95076	9.73833	19.7423	23.5861	7.63485	8.51282	9.24097	10.2335	6.8908	10.1354	10.9364	11.3561	9.63148	6.43536
HEIH	15.4315	23.8089	19.3959	21.2509	14.9811	10.5879	17.9608	10.358	23.0089	50.9028	11.6923	14.2115	14.9188	17.7286	11.4179	9.43618	18.1563	16.1288	21.3401	20.2789	36.0014	7.47756	9.45619	14.2885	11.8909	15.6489	14.1812	13.5497	7.04339	4.16028	39.9002	16.287	23.7825	12.0181	10.3803	10.2896	12.1386	21.3072	19.5549	8.14379	51.5946
OR2G2	0	0.0186979	0	0	0	0	0	0	0	0	0	0	0	0	0	0	0	0.0257771	0	0	0	0	0	0	0	0	0	0	0	0	0	0	0	0	0	0	0	0	0	0	0
COX7B2	0	0	0	0	0	0	0.196407	0.0515278	0	0	16.1627	0	16.2069	0	1.5911	0	5.71913	0	0	0.82399	0	0	0	0	0.260661	0	0.0412948	0	0	1.25653	0	0.0373778	5.67408	2.66216	0	0.0718899	0	0	0	0.0239527	0
ADHFE1	0.26649	1.46983	2.46912	0.588984	1.1866	0.349574	2.49374	0.22732	6.91975	2.93688	2.14152	0.290442	0.537606	3.21289	0.665518	0.798572	0.354625	0.704953	9.89772	0.60999	0.759484	0.520864	0.320998	1.58096	0.0604091	0.460323	1.01011	2.30094	0.484529	2.56884	0.499164	1.41569	0.165823	2.90893	0.553198	0.653637	0.765027	0.976476	0.497914	0.948448	2.37526
LINC02729	0	0	0	0	0	0	0	0	0	0	0	0	0	0	0	0	0	0	0	0	0	0	0	0	0	0	0	0	0	0	0	0	0	0	0	0	0	0	0	0	0
AC005481.1	0.028349	1.54842	0.0136344	0.0560604	0.0361671	0	0.0183449	0.0601605	0.0337204	0.0649026	0.0379689	0.00437708	0.175002	0.0309061	0.0156985	0.0316532	0.0679046	0.0142311	0.00657265	0.0076963	0.012119	0.0865582	0.0156542	0.0635352	0.486929	0.0951395	0.0449989	0.0361838	0.202211	0.0652017	0.0138879	0.0523679	0.0245359	0.0214356	0.0116933	0.0251802	0.0503095	0.0149232	0.0592078	0.0391518	0
RNU6-795P	0	0	0.11437	0	0	0	0.307768	0	0	0	0	0	0	0.207401	0	0.132759	0	0.119376	0	0.387355	0	0	0	0	0	0	0.107848	0.242818	0.339243	20.2366	0.155328	0	0.27442	0.179809	0.261568	0.281627	0	0	0	0	0
ZNF736P9Y	0	0	0	0	0.223037	0.0278471	0	0	0	0	0	0	0	0	0.0134459	0	0.224334	0	0	0	0	0	0	0	0	0	0	0	0.0779376	0	0	0.0897068	0	0	0	0	0	0.0191726	0.0570508	0.114973	0
AC138028.5	0	0.095902	0	0	0	0	0	0.0372607	0	0	0	0	0.0451618	0	0	0.0490114	0	0	0	0.0476674	0	0.0315354	0	0.0655848	0	0	0	0	0.0626201	0	0	0.0540572	0.0506547	0	0	0	0	0	0	0	0
LINC00398	0.0865114	0.0984424	0.195035	0.192462	0.110369	0.165362	0.0699781	0.068846	0.0214381	0.321848	0.202769	0.0333934	0.166889	0	0.0399221	0.120743	0.0246692	0.19	0	0.0733951	0.0924576	0.15538	0.089571	0.0403933	0	0.136094	0.0490433	0.0276051	0.192837	0.124358	0.264881	0.233054	0.0311979	0.0408838	0.163552	0.192103	0.0959546	0.170776	0.141158	0.0426706	0.55951
IGHG1	38.5413	476.461	965.506	636.907	414.308	2965.83	179.033	1196.38	220.808	633.982	1795.47	449.353	1138.96	201.021	633.264	1760.7	2451.03	686.029	522.191	3585.95	410.037	278.432	2325.73	2449.45	1566.19	1038.67	1914.77	2350.75	301.897	189.046	159.191	11764.3	1004.83	239.709	437.6	173.503	2325.47	663.898	1570.06	39.1938	32.5156
LINC01874	0	0	0	0	0	0	0	0	0	0	0	0	0	0	0	0	0	0	0	0	0	0	0	0	0	0	0	0	0	0	0	0	0	0	0	0	0	0	0	0	0
ZFPM2	0.617458	0.314312	0.349995	1.25342	0.945288	0.462459	0.407718	0.778176	0.394704	0.458704	0.587328	1.06231	0.664445	0.587978	0.269817	1.0271	1.83977	0.752765	0.335979	0.331839	0.750578	0.674448	0.480123	1.6333	0.0728406	1.69159	0.465763	0.746286	0.768499	6.97748	0.475335	0.799198	1.06517	0.881355	0.440073	0.729387	1.12559	0.252068	0.352003	0.701093	1.65324
RNU6-1086P	0	0	0	0	0	0	0	0	0	0	0	0	0	0	0	0	0	0	0	0	0	0	0	0	0	0	0	0	0	0.563343	0	0	0	0	0	0	0	0	0	0	0
AC026951.1	0	0	0	0	0	0	0	0	0	0	0	0	0	0	0	0	0.0927399	0	0	0	0	0	0	0	0	0	0	0	0	0.233752	0	0	0	0	0	0	0	0	0	0	0
ZNF971P	0	0	0	0	0	0	0	0	0	0	0	0	0	0	0	0	0	0	0	0.00833283	0	0	0	0	0	0	0	0	0	0	0	0	0	0	0	0	0	0	0	0	0
PRSS40A	0	0.00436986	0.00288588	0	0	0	0	0	0	0	0	0	0	0	0	0	0	0.00602435	0	0.00325801	0	0	0	0	0	0	0	0	0	0	0	0.00738949	0.00692438	0.00453708	0	0	0	0	0	0	0
RETSAT	26.5472	15.8068	21.9131	17.6862	27.845	19.7606	11.9914	13.4405	35.5869	14.5615	16.6573	22.2621	16.108	19.7301	6.90425	13.5342	15.9019	15.2123	17.8601	12.3495	27.4028	9.87264	28.1547	13.5055	18.7667	27.8209	42.6941	20.7014	13.9681	7.32838	23.8285	8.7818	12.3789	18.4741	21.7382	15.0941	17.9441	18.2989	27.3276	70.8373	35.7201
ZC2HC1A	1.33101	3.63923	3.88539	13.6979	5.57852	2.74122	0.917414	5.04247	36.9737	2.41417	4.86467	3.35034	1.78409	1.58391	0.990529	3.84944	3.44797	0.817556	1.8472	2.82461	6.63495	3.83838	1.10958	3.74629	6.83852	3.67651	2.28755	4.29499	3.15071	14.983	1.66838	4.94916	3.78583	6.22809	4.34955	2.23055	3.88826	3.43542	2.73458	1.16968	5.5685
LAMA5-AS1	0.0464883	0.190439	0.0279481	0	0.0593089	0	0.0376039	0	0.0691208	0.0532155	0.0622636	0.233278	0	0	0.0429056	0.0811043	0.0265128	0	0.0269455	0.0788802	0.0165612	0.0626219	0	0.21706	0.153556	0	0.0395313	0.0593363	0.290147	0.133652	0.0948922	0.107345	0	0.175757	0.031959	0.0344099	0	0.0917694	0.0303414	0.114649	0
AC008694.2	0	0	0.115492	0.189946	0.16339	0	0.103595	0.135892	0.126947	0.0733018	0	0.0494353	0	0.0698114	0	0.0446869	0.0730403	0.120546	0	0.130384	0	0.0575058	0.0442001	0	0	0	0.0726033	0	0	0	0	0.0985748	0.0923703	0.0605241	0	0	0	0	0.0835874	0	0.118328
AC100774.1	0.0366716	0.0667664	0	0	0.0311899	0.0467304	0	0.0259407	0.0848163	0.0839564	0.0163719	0.0377472	0.0314414	0	0.0112818	0.0170607	0.0557712	0.00767042	0	0.0165929	0.00870936	0.0439096	0.00843744	0.0456598	0.0100942	0.0512792	0.0277188	0.0312043	0.217979	4.74431	0	0.0564515	0	0.0924285	0.0252104	0.0180958	0.0180775	0	0	0	0
ZSWIM7	5.26051	4.97004	10.459	6.61715	7.74676	3.9079	6.28055	4.56616	7.22573	6.88074	6.6764	3.77737	3.09218	10.9525	2.89751	5.25272	4.32333	5.8139	8.10429	4.53181	10.6659	3.74077	4.29171	5.40578	8.08102	2.81069	6.36372	7.14439	2.13011	4.79909	9.19042	5.64615	7.45568	7.23011	4.02701	8.05388	3.46516	5.51215	6.41693	4.17717	8.43303
AC092639.1	0	0	0	0	0	0	0	0	0	0	0	0	0	0	0	0	0	0	0	0	0	0	0	0	0	0	0	0	0	0	0	0	0	0	0	0	0	0	0	0	0
KIF9	1.19914	1.29286	2.62989	0.877647	1.73068	1.83751	1.31677	0.913404	1.47083	1.2768	1.74961	1.29551	0.697854	1.82219	0.772851	0.951349	1.22067	0.651566	2.63262	1.05712	0.999949	0.676799	0.996473	1.01969	2.27087	0.751748	1.53427	1.25692	0.531596	1.80077	1.62176	1.34577	0.845543	1.85204	1.6303	1.47517	0.544891	0.881614	0.813242	1.63229	1.2317
GNG13	0.238961	0.217534	0.227462	0.039379	0.177836	0	0	0.0422591	0	0.0911802	0.693442	0.0307463	0.0512201	0.0217096	0.330818	0.0972757	0.0340706	0.249912	0	0.0270309	0.0283762	0.0894145	0	0.0371914	0.0986647	0	0.0903114	0.101668	0.0710203	0.114501	0.016259	0.183926	0.0861747	0.527002	0.0410693	0.191615	0	0.0262065	0.103975	0.0589323	0
THAP11	11.9386	22.2339	13.6469	19.7686	12.6531	13.979	19.5839	10.9072	11.696	11.491	10.1426	10.8195	8.64248	11.4997	8.77716	14.2887	13.3901	10.0506	11.8948	13.6892	13.2941	10.4465	11.1516	12.343	30.5097	12.0151	11.5077	11.8544	12.5785	4.02388	21.5008	15.296	15.9243	15.9534	9.88321	14.394	12.008	15.5772	17.1688	9.21685	18.2412
LINC01065	0	0	0	0	0	0	0	0	0	0	0	0	0	0	0	0	0	0	0	0	0	0	0	0	0	0	0	0	0	0	0	0	0	0	0	0	0	0	0	0	0
MIR4632	0	0	0	0	0	0	0	0	0	0	0	0	0	0	0	0.224167	0	0	0	0	0.457741	0.288472	0	0	0	0	0	0	0	0	0	0	0	0	0.441663	0.475534	0	0	0	0	0
AL022578.1	0	0	0	0	0	0	0	0	0	0	0	0.0105563	0	0	0.0126202	0	0	0	0	0	0	0	0	0	0.0225834	0	0	0	0	0.0786243	0	0	0	0	0	0	0	0	0	0	0
USP3	5.63061	7.94475	6.30732	6.39827	7.29289	6.61385	2.64984	4.01958	6.16661	13.98	4.07318	4.28643	11.4901	4.42709	5.12214	3.98038	8.12804	8.384	4.68404	6.52969	4.80475	5.30124	4.67042	5.66573	3.62843	4.31436	5.87893	4.6709	4.76155	14.8454	4.98263	5.41583	5.04581	3.9908	4.92226	9.44689	4.4938	3.6502	6.95449	8.48977	4.42577
ARL4C	15.3224	11.4948	12.6285	28.2723	12.409	9.66926	18.2001	42.6969	10.3382	26.4603	13.1515	12.7411	23.8313	11.6207	6.85894	48.059	54.5781	13.3497	21.9962	23.5263	9.48715	57.4515	15.689	30.614	30.0556	38.6422	12.5698	35.8171	36.4048	24.8753	11.9642	36.4628	33.7733	18.8111	88.4141	28.8811	28.6245	33.8196	23.6656	7.65388	10.2137
AC103792.1	0	0.03882	0	0	0	0	0	0	0	0.0488147	0	0	0	0	0	0.0148794	0	0	0.0247172	0.0144714	0	0	0	0	0	0	0	0	0	0	0.017409	0	0	0.0201527	0.014658	0.0473464	0.0315324	0	0	0.0210335	0
PSMB10	9.99305	28.2439	9.89201	19.8764	9.43016	18.9394	15.3111	25.1338	15.2721	18.8231	19.5733	18.6131	8.79902	8.86541	12.9218	22.3967	9.1307	43.735	15.5929	25.0768	21.0961	32.0028	13.642	15.7603	5.71095	22.2913	24.2488	21.501	34.9986	0.72964	51.9681	28.4384	13.2098	7.39615	16.4513	24.8044	12.7298	50.8229	26.8339	11.4122	20.7128
MYLPF	0.0875551	0.159408	0.694807	0.207769	0.268082	0.0669426	0.113316	0.167224	0.173574	0.16036	0.281438	0.027037	0.202683	0.72544	0.129292	0.41548	0.219708	0.131857	0.202994	0.202043	0.736108	0.110078	0.0846081	0.130818	0.245824	0.0367294	0.148905	0.201155	0.156131	0.15103	0.729169	0.0808684	0.0252594	0.331016	0.144458	1.06283	0.129483	0.0921795	0.29715	0.20729	0.258862
RNU6-658P	1.294	1.34625	0.444534	0.182778	0	0.353343	0.299057	0	0.916176	0.211607	0.495172	0.285419	0.237738	0	0.853053	0	0.632556	0.115997	0.428586	1.38011	0.526834	0.830036	0	1.72624	0.152651	0.387738	0.314386	0.943783	0.659283	8.50329	0	2.56109	0.266654	0.698882	0.635412	0.273656	0.54676	0.486551	0.723899	0.364713	0.683175
AC104590.1	0.0202845	0.360079	0.079266	0.140395	0.0388178	0.0775453	0.131263	0.139901	0.0100533	0.0928793	0.190175	0.0234894	0.208698	0.154799	0.177852	0.806862	0.196664	0.0700065	0.0940583	0.0413019	0.122846	0.0546483	0.0280025	0.0189422	0.108878	0.0212734	0.212737	0.051781	0.0361718	0.787281	0.33952	0.124902	0.117041	0.220481	0.048807	0.0975928	0.0599965	0.0133474	0.119151	0.0800405	0.356085
LRRC74A	0	0.0154775	0.00511069	0.0420271	0.0216908	0	0	0.00902017	0.0168529	0.00973117	0	0.0393767	0.0327986	0.00926781	0.0941504	0	0.0242411	0.0106687	0	0.00576972	0.0121138	0.0305367	0	0.0476308	0.00701996	0.0534927	0.0192769	0.0108504	0.0151592	0.464361	0	0.0785177	0.0367878	0.00803487	0.0584414	0.0188769	0.0251439	0.0111875	0.0110966	0.0251581	0
PGM2	13.5323	6.0005	1.59019	7.27589	3.90773	4.65146	10.0218	9.55937	4.1688	9.4469	5.86666	8.22113	6.91239	2.64722	5.30726	6.63774	4.06699	8.48814	4.01071	6.84349	3.40735	13.2783	3.47624	5.51316	6.46978	13.0158	6.94269	9.10875	20.0935	10.4486	3.36045	5.35035	8.47806	8.09516	7.38272	7.54557	6.97075	10.8259	12.3676	6.99296	5.65999
AC007656.2	0.0683938	0	0	0	0	0	0	0	0.0677939	0	0	0	0	0.0372815	0	0	0	0	0	0	0	0	0	0	0	0	0	0	0.0609808	0.0983147	0	0.210568	0	0.0969653	0	0.050624	0	0	0.0446383	0	0
AL161912.3	0	0	0	0	0	0	0.0504778	0	0	0	0	0	0	0	0	0	0	0	0	0.0423541	0	0	0	0	0	0	0	0	0.0556401	0.62793	0	0	0	0	0	0	0	0	0	0	0
AC026765.1	0	0	0	0	0	0	0	0	0	0	0	0	0	0	0	0	0	0	0	0	0	0	0	0	0	0	0	0	0	0	0	0	0	0	0	0	0	0	0	0	0
CD79A	1.59053	17.1375	16.6866	32.4584	18.0463	50.5622	4.28151	8.16166	9.39486	21.2812	27.3965	13.2552	20.623	11.8111	7.35181	39.1757	18.2832	40.0857	12.9822	104.093	9.9762	4.84701	40.6026	74.7996	6.96548	24.2281	44.9062	49.4048	6.13752	2.92354	4.30042	47.2026	5.43491	3.84455	8.17386	5.67414	37.5966	9.36781	21.4765	1.59474	0.867264
RAD1P1	0.0241019	0	0	0.0238308	0	0	0	0	0.0477809	0	0	0	0	0	0	0	0	0	0	0.0327164	0	0	0	0	0	0	0	0	0	0.0692919	0	0	0	0.0683408	0.0165692	0.0178398	0	0	0	0	0
MT1G	3.10905	1.61729	4.99478	19.9945	0.733295	1.44824	1.56387	6.81961	1.50204	0.448607	9.93777	1.5934	0.94081	0.398763	50.2755	1.29449	4.78297	3.08212	1.96864	22.0412	0.521214	4.05899	1.9296	2.43975	25.4797	2.41121	0.962719	10.0041	3.9135	0.225337	14.5909	4.70557	3.95714	1.45694	4.0951	1.4117	2.0478	28.194	14.4259	11.4175	14.0488
AC026202.1	0	0	0	0	0	0	0	0	0	0	0	0	0	0	0	0	0	0	0	0	0	0	0	0	0	0	0	0	0	0.096298	0	0	0	0	0	0	0	0	0	0	0
AP000907.3	0	0.0752648	0	0.0817488	0	0	0	0	0	0.473214	0	0.0638278	0	0	0.305227	0	0.0471526	0	0	0.224459	0	0	0	0	0	0.346838	0.0468705	0.105528	0	4.27855	0	0	0	0.078145	0.113677	0.0611974	0	0.108807	0	0	0
FAM107A	0.353525	1.05599	3.43597	1.52928	13.695	1.68935	4.67071	0.207094	1.80687	1.97282	0.759555	0.65103	0.658304	2.43292	0.455432	22.9565	1.29792	2.81685	0.870866	2.94427	0.747776	0.717628	0.462618	9.43622	0.510883	2.34042	5.05416	4.65329	0.328341	2.49857	0.288646	0.617904	0.982725	4.0758	3.23034	2.43138	1.26348	0.7221	3.80229	3.4511	1.68078
MIR1197	0	0	0	0	0	0	0	0	0	0	0	0	0	0	0	0	0	0	0	0	0	0	0	0	0	0	0	0	0	0	0	0	0	0	0	0	0	0	0	0	0
EIF4BP6	2.01522	0.887985	2.01706	0.943287	1.6684	0.901528	1.38731	0.921286	1.24315	2.1596	0.488129	1.67161	1.97136	2.73456	1.29601	1.8701	1.90124	1.69503	2.82075	2.34264	1.43582	1.23216	1.72395	1.80179	2.13327	1.9336	0.771747	0.930359	1.68211	0.708801	0.743928	0.726046	0.123699	0.830782	1.3117	0.698213	1.41087	1.8621	1.81899	1.71303	1.06961
AF181450.1	0	0	0	0	0.182917	0	0	0.101422	0	0	0.06401	0	0	0.0521032	0	0	0	0.119958	0	0.0324371	0	0	0.0329883	0.178519	0	0	0.0270934	0	0.0852244	3.16022	0	0	0	0	0.0985663	0	0	0	0	0	0
AL365209.1	0.00908149	0.0137786	0.00545967	0	0.011586	0.0115725	0	0.00642406	0.00300061	0.00346522	0.0648703	0.00701091	0.00389314	0	0.08661	0.0253499	0.00517928	0.0132967	0.00350921	0.00616369	0.00862728	0.00543697	0.0271633	0.0339221	0	0.0571454	0.0102966	0.0309102	0.0647774	0.670128	0.019773	0	0.00436665	0.00572234	0.0124864	0.0201659	0	0.207158	0	0.0119449	0.00559374
IGKV2OR2-10	0	0	0.113635	0.311487	0.0803816	0	0	0	0.0624532	0.0721233	0	0	0	0	0	0.0439684	0	0.039536	0	0.171051	0	0.0565812	0.0434894	0.117673	0	0	0.071436	0	0	0	0	1.16388	0	0	0.0433142	0	0.0931778	0.0829171	0	0	0
AL035419.1	0	0.0632545	0.0208868	0	0	0	0	0	0	0.0397701	0	0	0	0	0	0	0.0594423	0	0	0	0	0.0623999	0	0	0	0	0	0	0.123908	0.799068	0.0283667	0	0.0501158	0	0.0238843	0.0257159	0	0	0.0453506	0	0
KPNA4P1	0	0.161484	0.0492207	0.026984	0.0174086	0.0521649	0.0220753	0.0289575	0.0405772	0.0781001	0.0731034	0.042137	0.0877447	0.0743813	0.0881567	0.161881	0.0233464	0.128437	0.0474549	0.0833515	0.00972222	0.0735241	0.0470934	0.10194	0.0338043	0.0572427	0.139241	0.0522498	0.0973315	1.01998	0.334237	0.0210055	0.0393667	0.128972	0.0562844	0.0606008	0.0403597	0.0718307	0.0356236	0.242295	0.201717
NSUN5P1	7.47302	10.2173	5.30131	0.675013	0.725802	1.98845	1.88018	3.73402	4.53954	7.19148	5.77457	4.9096	1.16542	2.21509	4.14426	0.794021	2.0093	2.10113	1.53098	3.00625	2.6463	2.45231	0.838664	3.97687	0.73489	1.22738	1.24168	4.31533	0.565217	2.75713	2.3756	10.5092	3.0188	4.88551	1.74321	1.65431	0.871392	1.26209	2.36045	0.942037	2.51551
ANKRD26	1.17209	0.781708	0.731345	0.407447	1.67476	1.26404	1.02194	0.853548	1.44798	1.14397	1.09722	1.32584	1.16465	1.12716	1.02255	1.36552	0.893619	0.575997	0.789493	1.09361	0.828067	1.51792	2.00468	1.15213	1.60567	0.760828	1.60169	0.888161	1.47407	7.8248	0.545987	1.73971	1.07138	1.55794	1.36896	0.6009	0.857562	0.688438	0.911536	1.06617	0.218864
AC026410.4	0	0	0	0	0	0	0	0	0	0	0	0	0	0	0	0	0	0	0	0	0	0	0	0	0	0	0	0	0	0	0	0	0	0	0	0	0	0	0	0	0
TNS4	66.0856	0.629309	5.17918	0.435696	11.7644	2.44956	0.130803	11.4574	0.37267	33.4442	30.7111	2.46242	58.8284	1.94363	2.69387	0.276474	9.78259	0.5175	0.0702963	11.3895	0.40037	15.7707	2.05097	2.60485	0.173595	28.347	14.7133	3.42104	4.36144	1.91771	4.88844	0.398285	0.046652	6.19766	8.42372	2.89358	0.831026	7.0706	0.97625	17.0247	2.20372
ZNF28	2.09593	4.37733	2.05275	4.42363	3.95443	3.9561	2.92379	4.04762	2.33439	1.85856	1.79676	0.536821	8.11606	1.09422	4.92229	3.63256	2.13626	2.90618	2.03805	2.57124	3.06144	5.27844	2.57871	3.04459	3.37217	3.26105	4.09821	1.1178	2.81922	7.95885	2.56292	1.5905	2.1102	3.36368	5.24714	4.43805	2.6485	2.0849	2.65882	4.54286	3.27293
AC106872.6	0	0	0.377569	0.310488	0.080124	0	0.203206	0	0.124506	0.143784	0.168231	0.0484846	0.0807701	0.205407	0.0579638	0	0.0358178	0.157637	0.14561	0.341005	0	0	0	0.117296	0.0518622	0	0.071207	0.080161	0	0	0.0512783	0.0966792	0	0	0.0863508	0	0	0	0.08198	0.0619545	0
OR5E1P	0	0.0192425	0.0381234	0	0	0	0	0	0	0	0.0283108	0	0	0	0.0195089	0.029502	0	0.0265279	0	0.028693	0	0	0	0	0	0	0.0119831	0	0	0.364623	0	0	0	0.0399576	0	0.0156459	0	0	0	0.020852	0
TPT1P13	0	0	0.0236075	0.194133	0	0	0	0	0	0	0	0.454725	0.454514	0	0.0362419	0	0.0671853	0.0246407	0.0455212	0	0.0279782	0	0	0	0	0	0.0222611	0	0	0.225789	0	0	0	0.185575	0.0809864	0.116263	0	0	0.102516	0	0
TPH2	0	0.0154462	0.00170012	0	0	0	0	0.00300065	0	0	0.00757515	0	0.00363693	0	0.00522001	0.00394694	0.266114	0	0	0.00767741	0	0.00253958	0.00780789	0	0.0467052	0	0.00480948	0.007219	0.00504286	0.0406511	0	0	0.00407928	0	0	0.0020932	0	0	0	0	0.00522561
C1orf195	0.0350534	0.319101	0.0421472	0	0.0447204	0.134005	0.0567085	0	0	0.0401258	0.140845	0.135306	0	0	0.420575	0.0489237	0.159931	0.0219959	0.0406352	0.118955	0.0749254	0.157395	0.0241954	0.0654674	0	0.147049	0.0397435	0.134223	1.25016	18.1398	0	0.107921	0.101128	0.132525	0.265077	0.467027	0.0518395	0.138393	0	0.0691585	0
ZNF778	0.606635	2.73271	0.741941	0.412479	1.39707	1.72437	1.64223	0.726678	1.57134	0.873496	0.779897	0.959456	1.20938	0.676514	0.814959	1.6885	1.3819	0.648978	1.07399	0.641778	1.13442	0.844483	0.496712	1.03884	1.42677	0.718243	0.636562	0.816444	1.04147	1.49918	1.57817	1.11579	0.551616	1.10403	0.857978	0.819561	0.508977	0.430054	0.451519	0.486974	0.468944
AC013549.3	0	0.109434	0.0481805	0.0792412	0.0511221	0	0.0648263	0	0.0397197	0	0	0	0	0.0436857	0.0369831	0	0	0	0.0464521	0.0271967	0	0.0719704	0	0	0	0	0	0	0.857473	5.41454	0.163587	0	0	0	0	0.0889803	0	0	0	0	0
TRAJ52	0	0	0	0	0	0	0	0	0	0	0	0	0	0	0	0	0	0	0	0.192742	0	0	0	0	0	0	0	0	0.506406	4.0822	0	0	0	0	0	0	0	0	0.370692	0	0
LINC01145	2.02873	2.2415	0.713889	0.278332	0.425176	0.773084	0.0837518	0.44975	0.275821	0.722245	0.641368	0.12989	0.20806	0.320999	1.34083	0.499008	0.308166	0.361399	0.53637	0.342582	0.24206	1.27559	0.32607	0.271934	0.384753	0.413989	0.298985	0.635994	0.611601	0.716272	0.134733	1.20536	0.737437	0.360866	0.358122	1.47289	0.387589	0.472652	0.625084	0.252155	0.191325
LINC01276	0.0196144	0.214267	0.0707516	0.116363	0.0250237	0.0374919	0	0	0.0194424	0	0	0.0302847	0.0252255	0	0.0181028	0.0547515	0.100677	0	0	0.0133125	0.0139751	0.0352288	0.0135388	0	0	0	0.0778359	0	0.034977	0.169172	0	0.181165	0	0	0.0134842	0.0871098	0	0	0	0.0967457	0
AC020911.2	0	0.0222139	0.088021	0.0482552	0	0	0	0	0	0	0.261461	0	0	0.106412	0.0675643	0.238404	0	0	0	0	0	0	0.0168434	0.0455745	0.0403014	0	0.083001	0	0.0435143	0.420929	0.0398476	0.075128	0	0.0461279	0.067102	0.072248	0	0.0321136	0	0.024072	0
RNU6-946P	0	0	0	0	0	0	0	0.194313	0	0	0	0.141376	0	0.598943	0	0	0	0	0	0	0	0	0	0	0	0	0	0	0.979682	13.1622	0	0.281906	0	0	0	0	0	0	0	0	0
NPDC1	20.8549	8.09445	10.3125	5.8895	10.6224	3.16111	6.49753	19.1658	22.6802	14.4728	20.5772	14.4916	5.50594	12.6753	9.03245	16.9116	7.05542	5.35494	50.4678	8.61022	4.84583	5.2141	3.76551	27.357	10.6947	6.18681	15.3617	9.85058	4.21296	1.27612	17.6589	18.8455	68.004	25.9705	4.21299	15.5901	11.6146	25.8814	7.82192	58.0247	5.45042
MIR548S	0	0.217534	0	0	0	0	0	0	0	0	0.32005	0.184478	0	0	0.220545	0	0	0	0.277013	0.162185	0	0	0	0	0	0	0	0	0.426122	12.3661	0	1.10356	0	0	0	0	0	0	0	0	0
ZBTB45P1	0.013458	0.0735073	0.0242723	0.11976	0	0.0514483	0	0.0571195	0	0.0770273	0.0540744	0.259739	0.138463	0	0.0993666	0.0563496	0.130479	0.050669	0.031202	0.00913406	0.0383547	0.120857	0.111472	0.0502696	0	0	0.198362	0.0171774	0.0959945	0	0.0988939	0.0621509	0.019413	0.0763202	0.0647631	0.129498	0.0199027	0.070844	0.0527014	0.0663798	0.0746049
AC103702.2	0.0122775	7.34299	0.383814	2.85276	0	0.422418	0	0.312654	0.0973581	1.22271	0.0657747	0.0758256	0.142107	0.0669245	3.16143	0.0599745	3.73206	0.123265	0.05693	0.458306	1.88072	0.474098	0.0423722	0.0917201	0	0.12876	0.0348004	0.0470117	0.175148	0.105892	0.0501216	3.47754	0.0354202	0.0232085	0.0928434	4.41657	3.54058	0.129259	1.98724	0.0242228	0.0226869
H3P25	0.0541294	0.344929	0.325418	0	0.0690571	0	0.0875692	0	0.751163	0.0619623	0.144995	0.167151	0	0.118024	0.0499578	0.075548	0.0308706	0.135864	0.0627489	0.110214	0.1157	0.0486099	0	0.404379	0	0	0.122744	0.414534	0.3861	12.294	0	0.499954	0	0.204645	0.111636	0.200329	0.160101	0	0.0706568	0.160192	0.100023
AP003400.5	0	0	0	0	0	0	0	0	0	0	0	0	0	0	0	0	0	0	0	0	0	0	0	0	0	0	0	0	0	0	0	0	0	0	0	0	0	0	0	0	0
AP003419.1	0.0826786	0.0752648	0.0165684	0	0.0351599	0.210714	0.133756	0.0877278	0.0273178	0	0.0738231	0.10638	0	0	0	0	0	0.0172935	0	0	0	0.0247493	0	0	0	0.173419	0	0.422114	0	0	0	0.0424246	0	0.0260483	0.0189462	0	0	0	0.0719487	0	0.0509258
AC090186.1	0.10277	0.0623698	0.185352	0.0677429	0.131112	0.130959	0	0.0363487	0.237693	0.313711	0.0458813	0.185123	0	0	0.126467	0.11953	0.468888	0.0644879	0.0397117	0.0930014	0.0976301	0.0307636	0.212809	0.191939	0.198019	0	0.0776804	0.0437242	0.0610874	3.54552	0.13985	0	0.0494149	0.259026	0.0471005	0.0760688	0	0.0450825	0.0447164	0.270347	0
CASC2	0.164072	0.375176	0.164396	0.413291	0.13207	0.253877	0.230672	0.176164	0.147143	0.221352	0.371478	0.129679	0.278831	0.138412	0.0901352	0.45935	0.141472	0.204683	0.217369	0.201503	0.0918494	0.128047	0.279079	0.171454	0.206456	0.21304	0.806105	0.239332	0.208983	2.91442	0.511924	0.156352	0.140876	0.444917	0.2417	0.247224	0.0953233	0.0231345	0.142779	0.371875	0.429504
NAP1L4P1	0.6605	0.431683	0.285086	0.0334909	0.0864259	0.258976	0.136993	0.161732	0.25181	0.252026	0.15878	0.326863	0.0871228	0.0184635	0.609597	0.236373	0.521572	0.159408	0.157062	0.241386	0.181	0.608358	0.257178	0.221412	0.0978972	0.603893	0.124812	0.36748	0.664412	2.33712	0.0829671	0.156425	0.0732895	0.272123	1.01292	0.626784	0.100184	0.356608	0.309498	0.451084	0
RAB23	2.0287	0.344009	1.63812	3.47293	2.77594	1.45985	1.92414	2.96298	0.859562	1.62559	1.93927	4.37909	4.96741	1.07115	1.61536	1.65445	4.30355	1.57503	0.83925	1.82776	0.864421	1.95758	1.61995	2.24362	1.23509	2.48637	0.66749	1.77194	3.97229	6.19837	0.613841	1.70231	4.45841	3.4439	1.94705	1.73421	2.66487	2.98914	3.18813	1.21645	4.2118
AC007952.2	0.0316352	0.00575969	0.315709	0.10635	0.0080719	0	0.0614144	0.046994	0.0501723	0.0434556	0.135585	0.00488447	0.08137	0.027591	0	0.0971366	0	0.0317615	0.0440073	0.00429422	0.126222	0.0397731	0.104813	0.0236334	0.156742	0	0.172166	0.0484538	0.0676952	0.0363799	0.11365	0.068178	0	0	0.0304472	0.0421486	0.0561413	0.033306	0.0412944	0.0187244	0.0350742
LINC01271	0.653161	0.665943	0.387436	0.103331	0.0777737	0.199757	0.154978	0.120129	0.50068	0.807492	0.384914	1.4186	0.145602	0.189887	0.128602	0.303871	0.615876	0.360674	0.111052	0.130037	0.130304	0.187699	0.390728	0.16265	0.762305	0.0182668	0.0839294	0.122272	0.357185	0.2003	0.263092	1.17974	0.401995	0.279863	0.197571	0.161153	0.206068	0.11461	0.125047	0.0257731	0.193111
LINC00364	0	0	0	0	0	0	0	0	0	0	0.128858	0	0	0	0	0.02238	0.0731598	0	0	0	0	0	0	0	0	0	0	0	0	0	0	0	0	0	0	0.0237378	0	0	0	0	0
Metazoa_SRP	0.553918	1.70184	1.49853	0.205383	0.176669	0.132348	0.112014	0.661213	1.64717	1.42666	0.741883	0.053453	0.0890469	0.15097	0.127807	0.386549	0.0789764	0.304134	0.321061	0.187975	0.39466	0.186538	0.0477923	0.517262	0	0.145231	0	0.795379	0	1.19437	0	1.27903	0.499387	0.981645	0.0951995	0.512501	0	0.182242	0	0.273213	0.127944
Y_RNA	0	0	0	0	0	0	0	0	0	0	0	0	0	0	0	0	0	0	0	0	0	0	0	0	0	0	0	0	0	0	0	0	0	0	0	0	0	0	0	0	0
CD5L	0	0.00726293	0.00479648	0.00788863	0.0712503	0.0305003	0.0516288	0.101587	0.0632669	0.00913288	0.181657	0.00615928	0.0718249	0.017396	0.00736349	0.111353	0.0364012	0.090115	0.00924881	0.0216599	0.0568449	0.0143296	0	0.0149008	0.00658836	0	0.0497522	0.0407333	0.0142272	0.183499	0.0130284	0	0.0115087	0	0.0603331	0.118109	0	0.167995	0.114558	0	0.0589711
CHD4	53.0377	51.5515	25.5179	21.2876	37.6586	46.8706	43.5208	26.2801	25.3273	19.6663	29.917	58.503	38.8591	31.8577	44.3988	38.7081	72.4173	27.0821	19.685	39.7962	44.6124	40.4062	46.9401	29.6727	108.56	40.0939	29.7059	33.2823	74.3394	29.0716	43.1395	28.4729	35.6852	30.3824	28.9114	48.0348	45.5262	22.7958	26.7584	30.4249	14.1025
TPPP	2.27771	5.84422	2.79148	1.82742	8.58889	7.56302	13.5918	2.72754	8.64711	0.715149	2.70634	1.03243	0.313853	6.45977	0.324336	6.96879	2.12109	1.39659	5.05073	6.48397	12.5933	6.51332	3.03206	3.11148	0.615319	1.01693	1.51443	4.41479	0.597646	4.10674	2.38574	6.57174	2.81151	1.35012	3.16077	0.944119	2.75732	0.505296	0.433233	3.95134	6.93861
SETP9	0	0.171517	0	0.0232866	0	0	0	0.0249898	0.0233449	0.0808786	0	0.0545452	0	0	0	0.0164353	0.0268634	0.0295569	0	0.175831	0.0167802	0.02115	0.0162563	0.131958	0	0.0493993	0.0267026	0.0300604	0	0.338548	0	0.181273	0	0	0.0161908	0.0522973	0.0348297	0.0619885	0.0307425	0	0
AC087294.1	0.193497	0.352293	0.155104	0	0.164573	0.123286	0.0834761	0.191627	0.1918	0.162432	0.31099	0.109545	0.13272	0.154697	0.52385	0.288067	0.125068	0.113324	0.014954	0.148839	0.137865	0.254858	0.0356161	0.240924	0.213048	0.0541149	0.190135	0.0987896	0.391056	5.04376	0.0526624	0.536159	0.0744313	0.121925	0.0975497	0.677925	0.0381544	0.101859	0.0336771	0.127253	0.0715107
MTCYBP36	0	0	0	0	0	0	0	0	0	0	0	0	0	0	0	0	0	0.0279447	0	0	0	0	0	0	0	0	0	0	0	0	0	0	0	0	0	0	0	0	0	0	0
AC104365.3	0	0	0	0	0	0	0	0	0	0	0	0	0	0	0	0	0	0	0	0	0	0	0	0	0	0	0	0	0	0	0	0	0	0	0	0	0	0	0	0	0
GPX5	0	0.00890997	0	0	0	0	0	0	0	0	0	0	0	0	0	0	0	0.0061417	0	0	0	0	0	0	0	0	0	0	0	0	0	0	0	0	0	0.0144893	0	0	0	0	0
TCF25	16.3317	33.9048	11.1565	11.8591	21.5075	21.0036	22.3707	18.2136	21.7	30.6281	21.8027	14.1955	11.0481	19.8533	11.524	16.5073	8.21685	15.8944	17.5303	13.7842	18.1453	16.1969	15.2168	19.43	6.19354	12.4455	17.9662	18.9266	12.7989	5.87386	28.0844	17.616	15.5604	24.8814	14.7498	18.4236	14.1526	14.1892	13.6594	16.7086	7.51649
BARHL1	0	0.00761972	0.0050321	0	0	0	0	0	0	0.00958152	0.0112106	0.00646185	0.0107647	0.00912529	0.0231756	0.00584117	0.00954734	0	0	0.022724	0	0.0150335	0.00577754	0	0	0	0	0	0	0.0481284	0	0	0.012074	0.00791131	0	0	0	0	0.021852	0.00825706	0
AC017104.1	0.797536	4.33378	0.177034	0.679381	0.406992	0.164171	0.85354	1.30191	0.522972	0.561812	0.542301	0.142084	0.536512	0.30766	0.430319	4.97476	0.482834	0.446556	0.15646	0.52464	0.445846	0.440746	0.271012	1.05412	0.466078	0.643398	0.751219	1.06493	0.131279	0.881877	0.67121	0.982168	0.212388	0.510267	0.278356	0.590323	0.762109	0.17762	0.20821	0.351011	0.181381
PARP3	4.41018	17.2468	10.6416	5.1877	5.47273	10.9498	10.4368	10.3602	9.26702	18.6153	15.9813	12.7662	5.62014	10.9584	3.94059	8.57905	5.27843	11.0359	6.41577	6.16814	17.1653	13.5822	10.6336	10.4614	4.15578	12.9561	9.1431	16.067	9.36799	3.65557	12.9608	7.02588	5.0391	20.2914	11.3498	10.333	5.48291	10.7006	6.32456	12.4574	17.424
SNX19P4	0.0689959	0.942136	0.0829588	0.13644	0.0440118	0	0.05581	0.109814	0.0341953	0.592351	0.0462044	0	0.177467	0.263268	0.254714	0.216668	0.0590237	0.129884	0.0399913	0.0234141	0	0.154901	0.023812	0.0644301	0.0284877	0	0.136898	0	0.0615176	0.595081	0.028167	0	0.0497629	0.0652126	0.0711482	0.102139	0.204072	0	0	0.0340313	0.127494
AC103808.5	0	0	0.0254981	0.0419361	0.0541097	0	0	0	0	0	0	0	0	0	0	0	0	0	0	0	0	0	0	0.0792128	0	0	0	0	0	0	0	0	0	0	0	0	0	0	0	0	0
AC022182.2	0.18249	0.269955	0.0548551	0.180438	0.232817	0.348818	0.11071	0.16943	0.0678333	0.60058	0.244415	0.264154	0.117347	0.0746064	0.105266	0.175106	0.455333	0.329221	0.132218	0.13934	0.162527	0.286792	0.220434	0.596447	0.0376741	0.334926	0.38795	0.669657	0.284743	0.262325	0.0372499	0.842763	0.296144	0.0215604	0.219546	0.270152	0.371084	0.570381	0.208433	0.0450053	0
RPSAP47	0.110331	0.180788	0.862285	0.327272	0.16891	0	0.392681	0.140483	0.262472	0.101038	0.236433	0.0851757	0.141893	0.697643	0.0814627	0.40037	0.201354	0.152311	0.639501	0.539157	0.015722	0.0990809	0.13708	0	0.346215	0.0462841	0.0625467	0.112659	0.0786982	0.0634395	0.0360334	0.20381	0.0318303	0.16685	0.0910185	0.0816655	0.163166	0.232317	0.172823	0.0653033	0.407751
DEFB131A	0	0	0.110612	0	0	0	0	0	0.638313	0	0	0	0	0	0	0	0	0	0.746505	0	0	0	0	0	0	0	0	0	0	0	0	0	0	0	0	0	0	0	0	0	0
VPS37A	6.1696	4.4463	3.29754	4.20675	6.06174	3.32916	4.46249	4.36731	10.2726	2.90629	2.34433	3.96242	5.86545	7.65503	3.20161	4.03332	9.27749	3.25698	13.8018	4.66178	3.63639	6.03592	3.46703	5.66962	6.14898	3.21096	5.20865	4.86269	3.22431	11.8083	5.53261	15.8867	8.81624	6.07154	8.00023	4.11767	13.575	3.45147	4.6978	5.94083	3.12766
TIMM10	13.5172	31.6121	32.7327	31.7672	14.3815	25.307	43.9395	18.0889	23.4225	21.622	31.7158	39.5605	18.0651	21.1698	40.3822	21.136	36.7472	24.1166	23.8552	20.0429	31.8033	38.3188	45.2929	28.2126	88.4854	25.1785	14.6967	13.2937	18.5278	3.33511	50.3644	42.0043	43.2164	29.1511	31.8305	23.445	46.0594	26.816	32.2932	11.3939	39.7499
Y_RNA	0	0	0	0	0	0	0	0	0	0	0	0	0	0	0	0	0	0	0	0	0	0.172517	0	0	0	0	0	0	0	0	0	0	0	0	0	0	0	0	0	0	0
ZNF663P	0.00646694	0.641689	0.023327	0.0255769	0.0165008	0.0123612	0.0209241	0.0343094	0.0192306	0.0740275	0.805512	0.00499248	0.0332677	0.00705026	0.0477484	0.0135388	0.0110645	0.00811597	0.38983	0.0175567	0.00460762	0.0522676	0.0357101	0.012078	0.00534027	0.0271289	0.0403272	0.041271	0.0461281	0.446212	0.105603	0.0398203	0.00932848	0.0488987	0.0489036	0.49782	0	0	0.033766	0.0191384	0.0238998
AC139769.1	0.711028	1.95022	0.899332	2.69344	3.46353	1.07668	0.268898	0.195961	0.5858	1.38472	0.395764	1.78219	0.736295	0.68456	1.67041	3.75686	0.811015	0.857569	0.524524	0.332167	0.875036	1.26876	1.69543	1.86258	0.31264	0.0387373	3.93135	0.565736	2.32178	9.07933	1.66623	0.88132	0.599406	1.70192	1.47911	2.67247	0.792055	0.31596	0.976342	0.810722	2.73012
Y_RNA	0	0	0	0	0	0	0	0	0	0	0	0	0	0	0	0	0	0	0	0	0	0	0	0	0	0	0	0	0	0	0	0	0	0	0	0.127226	0	0	0	0	0
VMA21	10.7965	6.8118	8.66967	18.5174	6.80626	7.46302	7.3092	11.114	7.3373	6.24748	9.08707	12.3588	10.304	6.72354	19.0475	9.3115	7.95538	9.21515	11.2531	14.7127	10.0534	12.3994	12.1751	8.33069	11.9307	10.7316	7.13375	8.72348	12.6869	36.7292	18.2191	10.2554	13.4605	8.56236	6.77623	9.43356	7.18643	12.7598	9.35698	6.29192	9.73066
LINC00333	0	0	0	0	0	0	0	0	0	0	0	0	0	0	0	0	0	0	0	0	0	0	0	0	0.0263964	0	0	0	0	0	0	0	0	0	0	0	0	0	0	0	0
RIMS2	0.0142255	0.00431663	0.00380097	0.0375081	0.00806604	0.00302125	0.00255708	0.0905655	0.00313349	0.0977042	0.0359885	0.562526	0.294752	0.0155086	0.0116704	0.00441209	0.0667066	0.00495914	0.00732922	0.0128733	0	0.00993606	0.00218201	0.00885609	0.603019	0.24202	0.00358419	0.00806977	0.0507345	0.1954	0.934351	0.00729948	2.67901	2.25435	0.185811	0.100615	0.00233752	0.00208012	0	0.00467769	0.00876218
KLF4P1	0	0	0	0	0	0	0	0	0	0	0	0	0	0	0.0152614	0.0115394	0	0	0	0	0	0	0	0	0	0	0	0	0.176922	0.427855	0	0.0254548	0	0	0	0.0122395	0	0.0217614	0	0	0
TRIM58	0	0	0.0584441	0.0480607	0.0852668	0.0696826	0.0688063	0.0193409	0.0542035	0.0834617	0.0651017	0.0515967	4.5634	0.0264959	1.0262	0.228963	0.0554427	0.0610019	0.00704344	0.037114	0.0303032	0.0491073	0.0377448	0.0340431	0.0150521	0.101954	0.130888	0.0310205	0	0.17468	0.00496088	0.0187063	0.0350577	0.0861412	0.221379	0.0134919	0.0898552	0.0399802	0.0317244	0.0719248	0.0561368
DEFB130A	0	0	0	0	0	0	0	0	0	0	0	0	0	0	0	0	0	0	0	0	0	0	0	0	0	0	0	0	0	0	0	0	0	0	0	0	0	0	0	0	0
ENAM	0.0360531	0.0464953	0.312475	0.0683246	0.222313	0.183769	0.0291629	0	0.887463	0.660323	0.0241436	0.0301523	0.0850055	0.226004	0.0277288	0.0796717	0.197047	0.231887	1.20158	0.161091	4.59376	0.356144	0.0663611	0.258116	0.00248099	0.0315089	0.519477	0.598221	0.0107151	0.768745	0.0171714	0.115624	0.411715	0.0170381	0.0268506	0.0244621	0.59094	0.0158155	0.152949	0.320089	0.316448
EPHA8	0.0146285	0.136497	0.0571638	0.00723198	0.00933135	0	0	0.0155218	0.0181252	0	0	0.00564658	0.0235165	0.019935	0.0641302	0.00510421	0.0187713	0.0114741	0	0	0.00521131	0.00985261	0.00504861	0.00683022	0.301997	0	0.00414643	0.00466783	0	0	0.00597194	0	0.448404	0.00691316	0.00251413	0.0108278	0.00540842	0.0144385	0	0	0
AC016598.1	0.0349908	0.0318532	0.021036	0	0	0	0	0.0371276	0	0	0	0	0	0	0	0	0	0	0	0	0	0	0.0483043	0	0	0	0.0198362	0	0	0	0	0	0	0.0330721	0	0	0	0	0	0	0
ADORA2BP1	0.0930871	0.021185	0.0139907	0	0.0593793	0.0889653	0.0752971	0.0493859	0	0.106557	0.0935063	0.0538974	0.0897872	0	0	0.0649605	0.0265443	0.0876177	0	0.157948	0.0165809	0.0417975	0.080316	0.173854	0.0576521	0.0488127	0.0131928	0.326737	0.0829976	0.200716	0	0.107472	0.0335692	0.0219957	0.0799925	0	0.17208	0.0306261	0	0	0
EPB41L3	2.31428	0.756813	0.937531	1.02619	1.6852	1.90896	0.622078	1.82282	1.23875	1.60988	1.64041	2.55212	1.85906	0.459968	0.939807	3.74186	2.63871	2.82174	0.827541	4.02589	1.21004	1.99836	1.31234	2.90257	0.89674	4.37253	1.6006	6.5167	5.90144	7.83061	0.154073	2.19234	12.2491	2.37751	3.03143	1.76438	2.45369	8.167	2.36328	0.667332	0.83226
AC010307.1	0	0	0	0	0	0	0	0	0	0	0	0	0	0	0	0	0.0133674	0	0	0	0	0	0	0	0	0	0	0	0	0	0	0.0360812	0.0338102	0	0	0	0	0	0	0	0
MIR4747	0	0	0	0	0	0	0	0	0	0	0	0	0	0	0	0	0	0	0	0	0	0	0	0	0	0	0	0	0	0	0	0	0	0	0	0	0	0	0	0	0
ADORA2B	2.3351	5.38419	3.73123	5.71893	6.99689	5.21219	9.45659	6.05569	1.88062	6.03184	5.97719	8.11805	4.94917	2.30287	1.30443	6.60392	2.33929	10.8834	4.36315	1.26163	1.609	6.00125	5.94346	2.2523	0.983166	3.60896	15.3017	7.69621	5.41046	3.62165	8.77396	0.934123	2.09414	4.66095	6.18355	3.82068	0.670215	4.72075	2.43645	2.47021	3.42069
AC254562.3	0.590019	7.66091	0.410718	0.644792	0.15847	0.534215	1.55737	0.329501	0.338593	0.533209	0.9566	0.287681	0.718867	0.981785	1.49034	0.498425	0.318784	0.292291	0.287988	0.252917	0.774388	0.725065	0.23578	0.63797	0.230791	0.846756	0.897818	0.475631	0.0553756	1.607	0.101419	1.00387	0.537533	0.997928	0.256179	1.17226	0.229622	0.163469	0.405353	0.367603	1.14765
MTND4LP20	0	0	0	0	0	0	0	0	0	0	0	0	0	0	0	0	0	0	0	0	0	0	0	0	0	0	0	0	0	0	0	0	0	0	0.0498916	0	0	0	0	0	0
AC121251.1	0	0.0716376	0.189239	0	0	0.451258	0.12731	0.167	0.156008	0.180163	0.210796	0.182255	0.202412	0.0857924	0.217888	0.164749	0.448802	0.345662	0.0912252	0.747746	0	0.141339	0.380227	0	0	0	0.26767	0.100443	0	7.69223	0.192757	1.45368	0.113515	0.074379	0.162298	0.116496	0.581893	0.207126	0.205444	0	0
MIR6839	0	0	0	0	0	0	0	0	0	0	0	0	0	0	0	0	0	0	0	0	0	0	0	0	0	0	0	0	0	0	0	0	0	0.163897	0	0	0	0	0	0	0
OR4F15	0	0	0	0	0	0	0	0	0	0	0	0	0	0	0	0	0	0	0	0	0	0	0	0	0	0	0	0	0	0.04047	0	0	0	0	0	0	0	0	0	0	0
AL138688.2	0	0	0.00778595	0.0128053	0.0495678	0.024755	0	0.0137419	0.0128374	0.0296502	0.0346915	0.0299944	0	0.0141192	0.0239058	0.0271134	0.0369305	0	0.0300265	0	0.00922743	0	0.026818	0.0241879	0.0106947	0	0	0	0	0.223401	0	0	0.0186816	0.0244816	0.00890333	0.00958611	0	0	0	0	0.0239314
MIR1269A	0	0	0	0	0	0	0	0	0	0	0	0	0	0	0	0	0	0	0	0	0	0	0	0	0	0	0	0	0	0	0	0	0	0.176384	0	0.138131	0	0	0	0	0
SNORD82	0	0	0	0	0	0	0	0.891064	0	0	0	0	0	0	0	0	0	0	0	0	0	0.251382	0	0	0	0	0	0	0	4.02388	0	0	0	0.264577	0	0	0	0	0	0	0
MIR646	0	3.03622	0.125321	0	0.265943	0	0	0	0	0	0	0	0	0	0	0.29094	0.594423	0	0.24165	0	0	0.1872	0.287771	0	0	0.437237	0.118173	0	0.371723	0.599301	0.1702	0.641785	0.300695	0.39405	0.429917	0.308591	0	0.274332	0	0	0
RAC2	19.7109	21.7054	9.29105	23.1545	15.8957	36.6852	7.88746	29.2904	13.5163	24.3793	53.7838	43.3384	17.4471	8.01508	15.5491	49.6742	12.0755	46.3176	26.6804	64.5316	32.0576	44.9301	18.6907	38.3596	7.96269	58.1117	35.9791	44.1729	29.5047	8.2766	9.38952	70.2871	13.6303	5.81504	30.5698	27.0371	34.0598	87.6174	28.5679	11.2375	18.7476
DAZ3	0	0	0	0	0	0	0	0	0	0	0	0	0	0	0	0	0	0	0	0	0	0	0	0	0	0	0	0	0	0	0	0	0	0	0	0	0	0	0	0.00549766	0
IDI1	13.9877	9.31401	9.46285	27.9848	18.695	29.304	13.4167	11.8527	28.8719	23.4241	6.25939	10.356	22.841	8.81515	12.7283	14.3943	27.3759	18.1849	23.7341	17.0047	16.0383	7.7467	23.248	23.0855	25.5001	11.5777	19.1494	8.9825	10.2129	16.5754	7.2572	6.26138	26.7689	17.4883	12.9002	5.77888	17.2384	11.0506	31.6853	28.1895	38.9827
AC068234.1	0	0	0	0	0	0	0	0	0	0	0.00942338	0	0	0	0	0	0	0	0	0.0047753	0	0	0	0	0	0	0.00398862	0.0179607	0	0	0	0	0	0	0	0	0	0	0	0	0
LINC02050	0	0	0.0330903	0	0	0	0	0	0	0	0	0	0	0	0.660397	0	0	0	0	0	0	0.173002	0	0	0.659058	0	0	0	0.0981517	0.316485	0	0	0.119095	0.0780353	0	0	0	0	0	0.217189	0
ARL2BPP10	0	0	0	0	0	0	0	0	0	0	0	0	0	0	0	0	0	0	0	0	0	0	0	0	0	0	0	0	0	0	0	0	0	0	0	0	0	0	0	0	0
SCFD2	7.08121	5.69576	2.75178	5.03676	3.42211	6.89114	3.16503	6.92614	4.62248	3.80295	3.7986	4.58328	4.18554	4.5877	3.53177	5.9033	4.90865	7.34653	7.92353	5.4867	4.28696	7.38125	7.24459	4.58459	11.0549	6.90381	4.96299	4.90782	6.69219	5.50078	8.77047	6.2506	11.5191	4.93683	4.87653	6.00188	7.08763	4.35589	7.60507	6.26928	2.64883
TMED10P2	1.28071	0.903547	2.59856	0.0633153	0.32678	0.3672	0.20719	0.781379	0.476052	1.06288	0.085765	0	0.247062	0.24434	0.0886506	1.20655	0.547802	0.341547	0.148465	0.434614	0.136874	0.172517	0.0221	0.298989	0	0	0.0907541	0.0817328	0.856422	1.47279	0.313703	1.9715	0.323296	0.665765	0.132066	0.450281	5.53997	0.168544	3.67785	0.505354	0.295819
LYPD8	0	0.191375	0.0105321	0.00866092	0	0	2.21064	0.00929436	0	0.0501349	2.01787	0.236679	3.13173	0.00954953	0.339543	0.0366764	0.519543	0.0439721	0	0.766918	0.043687	0.00786623	0.00604614	0.196315	0.260401	0.0367459	0	0.0670816	0.01562	0.125915	0.00715191	0.0269682	0.619133	0.687166	0	0.00648359	0.0647704	0.345828	1.10909	0.00864094	0.0647443
MBL3P	0.912803	0.221587	0.0365843	0.0300846	0.155271	0.058159	0.0984474	0.0968547	0.0301598	0	0	24.1237	0.0391309	0	0	0.0849328	0.0520582	2.57751	0.0352719	0.0619528	0	0.0819725	0.357032	0.113653	0	0	0.672708	0	0	0.0874756	0	0.0936767	0	0	2.04989	0.0225214	4.72472	0.0400422	0	0.0900456	0
CYP21A2	0.154927	0.723567	0.166032	0.119883	0.12031	0.334759	0.0544862	0.0786203	0.0333842	0.0848174	0.117282	0.104003	0.00866287	0.0734352	0.15542	0.0423058	0.0153663	0.038041	0	0.0914348	0.0815877	0.00604908	0.139483	0.150964	0.0055624	0.0706433	0.0305488	0.0773778	0.0240234	0.91018	0.0274988	0.487351	0.019433	0.280129	0.0416764	0.363966	0.0099616	0.514149	0.16706	0.112962	0.0622349
AC090692.1	0	0	0	0	0	0	0	0	0	0	0	0	0	0	0	0	0	0	0	0	0	0	0	0	0	0	0	0	0	0	0	0	0	0	0	0	0	0	0	0	0
Y_RNA	0	0	0.115492	0.189946	0	0	0	0	0	0	0	0.593224	0	0	0.531904	0	0.10956	0	0	0	0	0.172517	0	0	0	0	0.21781	0	0.342569	2.20919	0	0	0.277111	0	0	0	0	0	0.250762	0	0
AC099336.2	12.2661	11.8684	9.13657	15.1792	7.77518	7.96274	10.8579	9.57718	10.0938	13.5995	14.8785	4.40714	9.12766	21.11	10.9648	5.97572	7.25946	5.2765	20.8371	21.4672	16.3246	7.20498	11.981	20.6034	9.3009	8.89966	9.9275	12.4067	2.0635	3.99219	3.27535	19.9509	3.4497	7.51023	5.51558	4.11131	7.30162	6.70061	9.86858	4.41389	11.1191
UBE2Q2L	0.0392682	0	0.118038	0.0388266	0	0	0.0635272	0	0.0389237	0.0899012	0.15778	0.0606301	0.0505016	0.214051	0	0	0.0447902	0.0246407	0.273127	0	0.0279782	0.0705281	0.0271046	0.146679	0	0	0	0.0501207	0.0700241	1.58052	0	0.0604487	0.226576	0.0742299	0.0809864	0.145329	0	0	0	0	0
AC087749.1	0.0615222	0.0840083	0	0	0.0392444	0.117596	0	0.0326397	0	0.246487	0	0.0712427	0.0791217	0	0.227124	0	0.0350868	0.0193025	0	0.0417557	0.109585	0.193371	0.0212327	0.114902	0	0.129043	0.0523154	0.0392625	1.4262	12.2043	0	0	0.0887451	0.0872231	0.14803	0.0455378	0.0909836	0.121447	0.0401535	0.030345	0
AL356215.1	0.0322814	0.484882	0.0291107	0.0478776	0.041184	0.030852	0.13056	0.0685057	0.111994	0.092382	0.41074	0.174449	0.10379	0.0527899	0.893808	0.0563187	0.36821	0.040513	0.0561328	0.131458	0.0460003	0.0724743	0	0.0301452	0.0133287	0.270842	0.100652	0.144211	0.345391	0.139212	0.0395358	0.0745401	0.0232828	0.0762783	0.0110962	0.0119471	0.0477402	0.382347	0.042138	0	0.26843
GPR37	2.4907	4.44616	0.510824	3.70045	0.107575	0.148776	0.493182	10.3854	0.668648	0.0668233	7.25383	6.05388	3.60361	0.176782	1.31699	2.00518	0.554874	0.378517	0.503777	3.7243	0.965862	3.61139	0.340257	0.145368	0.187466	0.653033	0.485368	0.289758	0.983142	4.17706	5.66658	0.938566	6.96107	23.7436	0.82938	3.19266	0.374099	1.91206	0.448733	0.0639847	2.60086
NPIPB1P	0.172946	0.330621	0.322316	0	0.0220642	0	0	0.0367016	0	0.0197973	0.162144	0.0133515	0	0.131982	0.079809	0	0	0.0108523	0.0200486	0.129118	0	0.0310623	0	0.129201	0.0142816	0	0.117652	0.132446	0	0.248607	0	0.133115	0	0.0980778	0.0118894	0.0896086	0	0.0227601	0.0225753	0.0170607	0
HORMAD2-AS1	0.803402	1.16522	0.024559	0.121175	0.642774	2.03019	0.0220292	0.0288971	0.377931	0.0155875	1.18545	1.7976	3.08217	1.17277	0.0125676	0.285077	1.97254	0.0598122	0.0157853	0.0462099	6.4615	0.0122285	2.50954	0.0762953	1.37184	0.0285617	0.0308778	0.973296	0.267104	3.09271	0	0.0419234	0	0.0514812	1.31993	0.0201581	3.54425	0	0.995382	0.0537312	0.125811
TRPM5	1.28093	0.085542	0.127851	0.00489008	0.574175	0.0189068	0.00800103	0.0104954	0.0392185	0.198148	0.125855	0.00381807	0.012721	0.318116	6.18039	0.031062	1.19311	0.00620681	0.126131	0	0.0211425	0.00888277	0.0955846	0.055421	0.081681	0.0103736	0.17383	0	0.0352771	0.0142187	0.0121142	0.167493	0.0428046	0.121537	0.0169999	0.0256251	0.00731406	0	0.154938	0.0683031	0.0456944
AC124067.4	0.0741293	1.1247	0.0445655	0.366478	0.136605	0	0.0266499	0	0.0571503	0.876848	0.14341	0	0	0.0359181	0.0380091	0.0344872	0.056369	0	0.057289	0	0.0176054	0	0.0568525	0.0307661	0	0.0172763	0.224127	0.0105129	0.0440631	0.876154	0	0.0253585	0.154455	0.124559	0.0226494	2.26793	0.0609044	0	0.870869	0.0162503	0.0456599
VN1R85P	0	0	0	0	0.117365	0	0.148827	0.0488063	0	0.210614	1.78657	0	0	0	0.16981	0.064198	0.0524655	0.0288631	0	0	0.0655451	0	0.0317493	0.0859068	1.29144	0	0.156455	0.117419	0	0.925681	0	0.141615	0.132701	0.652126	0.632429	0	0.0680242	0	0.420292	0.0453751	0
LECT2	0	0	0	0	0	0	0	0	0	0.0103128	0	0	0	0	0	0	0.00513801	0	0	0	0	0	0	0	0	0	0	0	0	0	0	0	0	0.00851511	0	0.0600157	0	0	0	0.0177745	0
GRXCR2	0	0	0	0	0	0	0	0	0	0.0300272	0.0351327	0.0405012	0	0	0.0242098	0	0	0	0	0	0	0	0	0	0	0	0.0297411	0	0.0935529	0	0.0856698	0	0	0	0	0.0388321	0	0.034521	0	0.0258766	0.0969431
AC004231.1	0.096171	0	0.0578167	0.0950895	0	0.0459563	0.0388958	0	0	0.633003	0.386416	0	0.52565	0.0786342	0.0665695	0.0335563	0	0.0301735	0	0	0.0685207	0.107956	0.0331907	0.0898069	0.377226	0	0.109039	0.0920622	0	1.31332	0	0.0740218	0	0.681731	0.1157	0.0533882	0	0	0.0313838	0	0
LINC02230	0	0	0	0	0	0	0	0	0	0	0	0	0	0	0	0	0	0	0	0	0	0	0	0	0	0	0	0	0	0	0	0	0	0	0	0	0	0	0	0	0
RPS27AP17	0	0	0	0	0.109884	0	0	0	0	0	0	0	0	0	0.0794933	0	0.122804	0.054047	0.0499233	0.146145	0	0.309394	0.0891772	0	0	0	0.0976554	0	0.0767956	1.48574	0.105487	0	0.186365	0	0.029606	0	0	0	0.0562149	0	0.318314
MIR7152	0.362867	0.660658	0.218151	0	0.462939	0	0	0	0	1.24613	1.45801	0	0	0.395598	0.334902	1.0129	0	0	0	0	0	0.651732	0	2.03313	0	0	0.411418	0.926305	0	2.08646	0	0	0	0	0.249458	0.268589	0.536635	0.477541	0	0	0
AL354941.1	0	0	0	0	0	0	0	0	0	0	0	0	0	0.0460394	0	0	0	0.0529987	0	0	0	0	0	0	0.0348729	0	0.0239403	0	0.150612	2.91384	0	0.130017	0	0	0	0	0	0	0	0	0
AP000785.1	0	0.0290991	0.0192172	0	0.0407809	0	0	0	0.0316851	0.32932	0	0	0	0.0348488	0.059004	0	0.0364606	0	0.0370556	0	0.0683251	0.028706	0	0	0.184775	0	0	0.0815995	0	0	0	0	0.0461098	0	0	0	0	0	0.0417255	0.189199	0.0590673
AL356361.2	0	0	0	0	0	0	0	0	0	0	0	0	0	0.0482219	0	0	0	0	0	0.120083	0	0	0	0	0.109578	0	0.0250752	0	0	0	0	0	0	0.334454	0	0	0	0	0	0	0
AC005021.1	0.49677	2.11038	0.298652	0.218304	0.211256	0.738537	0.803664	1.28849	0.984825	2.59055	0.591416	0.767013	0.0709867	0.0601755	0.3566	0.423707	0.251835	0.380993	0.191958	0.636863	0.157308	0.495684	0.190496	0.824705	0.273482	0.115775	0.187746	1.54993	1.08271	9.04523	0.135201	0.254906	0.238862	1.19991	0.455349	0.57198	0.244887	0.14528	0.2882	0.16335	0.305985
MAD1L1	3.57748	7.30534	2.82691	3.84542	4.43614	3.61593	5.59903	5.84922	2.85837	3.95556	4.15985	4.84154	3.7051	4.62997	5.49295	4.16467	5.07287	4.30264	2.88101	2.77572	6.02085	7.27722	4.83204	3.48247	13.7774	5.71879	4.23283	2.8089	4.17564	1.97131	4.24201	4.87295	8.24502	6.217	6.10934	3.85163	3.87179	5.81015	6.38206	6.28018	2.64426
APBA3	3.10005	4.37918	2.84114	2.10971	1.75927	2.37966	2.17952	4.28104	1.85979	2.20428	2.33816	2.36328	1.89592	1.44568	2.22316	2.95339	3.35898	1.8324	2.0769	3.94236	2.17608	2.51156	3.66856	4.18262	3.34046	3.39543	2.7051	3.16904	4.01871	0.659059	1.99841	4.4084	3.28134	1.56336	3.23676	2.87674	2.05498	3.43922	2.48596	1.71171	1.4207
RASA3	3.23358	2.36314	1.62246	2.77011	4.21981	3.97112	2.08317	5.95851	2.24691	4.69045	6.57893	3.63015	5.13212	2.26495	3.0755	7.17442	6.41932	4.83257	1.70733	6.94417	2.43872	6.39513	3.06113	9.30467	1.76316	8.1027	4.26094	7.09927	10.3806	5.42882	0.705386	6.76994	5.88094	1.8742	4.88148	3.01464	6.58902	6.62682	4.13497	17.4548	1.43678
AC127496.5	0.272442	3.3577	4.1703	0.518034	2.27261	1.28186	0.305134	1.22303	0.270052	0.431814	0.112274	6.876	0.0539043	3.70127	0.116052	0.263246	0.239041	2.40654	0.218648	0.327146	1.2244	0.225841	0.650946	1.21335	0.0346118	0	2.07909	0.534978	0.485825	0.180752	0.017111	1.35496	0.0906908	0.158463	0.345773	0.217169	0.867799	0.0275799	0.218847	0.144715	2.36225
RPL12P39	0	0	0.0237503	0	0	0	0	0	0	0.0452225	0	0	0	0	0	0	0	0	0.13739	0	0	0	0	0	0.032623	0	0	0	0	0	0	0	0	0	0	0	0	0	0	0	0.0730005
AP001340.1	0	0	0	0	0	0	0	0	0	0	0	0	0	0	0	0	0	0	0	0.0612866	0	0	0	0	0	0	0	0	0	0	0	0	0	0	0	0	0	0	0	0	0
AL512604.2	0.0447371	0.0543007	0	0	0.0190249	0.0570082	0.289498	0	0	0	0.059918	0.172685	0.134248	0.0325149	0.495472	0.0312196	0.0255141	0.0280723	0.017287	0.0202423	0	0.0133918	0.144104	0.0278511	0.160086	0	0	0	0	0.214362	0.036527	0.0229558	0.0645326	0.155041	0.0410068	0.0441516	0	0.019625	0	0	0
RPH3AL	3.88279	4.20802	5.70364	2.83942	12.0501	2.43274	4.36882	4.17132	2.99061	15.5748	2.78622	4.6808	4.78165	12.8153	1.68743	3.5662	20.1838	3.66479	7.02497	3.50567	2.08979	3.84077	3.27762	5.27286	17.8589	1.76841	5.71347	2.26766	1.57832	0.947263	4.67622	1.87468	13.3685	1.7922	3.48427	10.0685	5.17367	4.01304	4.05213	5.68486	2.04738
DIAPH3-AS2	0	0	0	0	0	0	0	0	0	0	0	0	0	0	0	0.0372593	0	0	0	0	0	0	0	0	0	0	0	0	0.19042	1.3815	0	0	0	0	0	0	0	0	0	0	0
Metazoa_SRP	0	0	0	0	0	0	0	0	0	0	0	0	0	0	0	0	0.0367604	0	0	0	0	0	0	0	0	0	0.0365405	0	0.114941	0	0	0	0	0	0.0443116	0	0	0	0.0841374	0	0
SNORA70H	0	0.132132	0.0872603	0.143515	0	0	0	0	0	0.166151	0	0	0	0	0	0	0	0	0	0	0	0	0	0	0	0	0.0822837	0	0	1.25187	0	0	0	0	0	0	0	0	0	0	0
FZD7	3.55439	1.20644	2.83285	6.30085	4.80669	3.95993	3.1544	4.98909	1.99816	2.35986	2.27145	0.897675	5.28951	6.5266	13.15	3.69582	4.09476	3.37741	5.42125	5.01778	2.85083	4.93384	3.37868	7.20736	0.645731	3.23775	4.56537	7.4078	6.10285	4.91958	1.2023	3.27512	2.34384	3.75783	2.35973	3.76595	6.12006	1.30974	1.90226	2.51953	1.61384
AC005229.1	0	0	0.0288023	0.0473704	0	0	0.0775063	0	0.0474888	0	0	0	0.0616144	0.104461	0.0442169	0	0	0.0601256	0.0555381	0	0	0	0	0	0	0	0	0	0	0	0	0	0	0.0452821	0	0	0	0.0630494	0	0	0.177058
AC136469.2	0	0.0347038	0.0229186	0	0.0243178	0	0.0308366	0	0.0377878	0.0218194	0.0765878	0.0294303	0.0735417	0.0415609	0.0175921	0.119716	0	0	0	0.0388109	0	0	0.0131568	0.106799	0	0	0.0108057	0.024329	0.237932	0	0.0778153	0.0293423	0	0.0180159	0.0393115	0.0423262	0	0	0	0	0
SNED1	2.59208	8.91757	5.04938	2.76391	6.86213	4.7066	1.13115	2.4735	3.95261	2.8302	2.45025	1.56926	1.62971	2.61685	0.802317	4.48898	2.25444	1.23482	1.54086	1.40507	1.77287	1.69339	1.65682	4.13566	0.294049	2.00179	1.86255	2.80427	1.18256	3.77994	3.39116	4.77358	1.42242	2.18287	1.28939	1.49818	3.55619	1.28253	1.32104	2.51009	2.0832
ZNF788P	0.260948	0.287938	0.209171	0.367474	0.332912	0.342601	0.136454	0.523003	0.24037	0.181036	0.5013	0.252323	0.572888	0.261497	0.289492	0.318218	0.512608	0.388685	0.253612	0.271923	0.745569	1.12672	0.218325	0.551357	0.909828	0.348307	0.261495	0.26578	0.972961	1.93237	0.120518	0.766879	0.159691	0.368713	0.578042	0.236072	0.370317	1.04758	0.42664	0.166412	0.813395
LINC02238	0	0	0	0	0	0	0	0	0	0	0.0320441	0	0	0	0	0	0	0	0	0	0	0	0	0	0	0	0	0	0	0	0	0	0	0	0	0	0	0	0	0	0
AC017076.1	0.0678022	0.0308612	0	0.134079	0	0.1944	0.4936	0.287771	0	0.85375	0.317835	0.31406	0.130797	0.110877	0.281596	0.0709733	0.59936	0.0850913	0.0392995	0.092036	0.555546	0.0608885	0.3042	0.316577	1.6517	0.0711077	0.0192185	0.562514	0.36272	1.55943	0	0.887173	0.586823	0.224295	0.0233058	0.351303	0.250677	0.0446145	0.132757	0.0668851	0.187932
CARMIL1	2.9853	4.90598	1.2058	3.63289	5.24375	7.37864	9.81428	2.5785	4.18367	4.14268	4.45772	12.3221	6.81129	4.64894	5.89142	6.93953	2.27449	3.30876	3.38317	3.60446	5.51734	3.96521	7.01441	5.93923	4.9832	3.21315	7.46486	3.21672	5.03318	9.60215	2.09805	3.2173	6.13442	7.32462	6.67242	2.50013	5.11988	1.89741	6.33658	13.2249	2.1002
EIF4G2	101.895	112.264	56.9761	139.266	101.999	117.911	96.763	76.0961	86.3608	108.829	84.818	114.619	142.906	63.5957	108.318	142.208	181.514	161.249	82.2992	110.701	97.4341	127.65	135.154	103.222	120.315	144.775	108.973	90.8835	168.856	150.505	163.804	85.4661	94.2895	117.403	140.321	173.957	151.748	94.5948	78.5478	155.567	172.909
HINT3	13.1204	6.58286	8.50275	15.4692	10.7342	14.003	10.4551	8.44458	8.69168	21.4083	7.79246	10.4165	31.4965	11.2935	11.9291	18.605	14.1359	9.8692	13.592	16.313	24.3245	5.94701	22.3244	14.0135	15.141	10.6781	10.7899	10.6184	7.84455	40.3894	12.8029	9.32951	16.0943	21.9126	9.47504	9.39201	17.7857	8.06142	11.006	17.5391	14.4549
IGLL5	14.7358	25.9845	60.7688	95.7908	52.9604	236.544	6.9376	53.0048	40.4645	29.5532	70.7487	12.5448	35.4659	34.2384	42.205	55.3163	27.5717	143.4	39.7882	163.405	13.3568	7.68791	181.25	319.433	5.30858	22.5453	85.5051	34.2272	9.4988	20.8063	25.1956	406.7	15.8363	8.22628	10.3592	9.4697	66.3031	18.944	149.711	4.68388	4.10126
AC051649.1	0	0	0	0	0	0	0	0	0	0	0	0	0	0	0	0.0414369	0	0	0	0	0.0846127	0	0	0	0	0	0	0	0	0	0	0	0	0	0	0	0	0	0	0	0
GLIS1	0.151068	0.785022	0	0.286292	0.0562129	0.108284	0.0712819	0.581066	0.0062393	0.0864645	0.0590134	0.0145781	0.0809517	0.0343114	6.76216	0.0175704	0.154363	0.0315983	0.0145937	0.0469936	0.10315	0.0565267	0.052137	0.129316	0.233905	0.303664	0.0677988	0.160683	0.101021	0.126675	0.0462542	0.300379	0.145276	0.172532	0.0216363	0.0745456	0.297882	0.0497023	0.0821643	0.0248375	0.0581565
MFHAS1	6.8125	11.5377	6.5875	4.14625	8.99996	6.43195	10.5283	6.7996	11.0109	12.1879	3.89296	7.268	12.7924	7.47354	10.0947	13.545	8.15366	5.42346	4.74235	6.34914	8.47646	12.3303	21.9198	7.47026	9.6362	5.10544	8.4567	7.96127	7.32041	10.0506	4.75804	8.71216	8.25003	6.83179	9.78159	9.50342	14.7607	4.08744	5.72647	5.94806	3.06689
SREK1IP1P1	0	0.0403569	0	0	0	0	0	0.0470396	0.0878866	0	0	0	0	0	0.0409157	0	0	0.111273	0	0	0	0	0	0	0	0	0	0.113169	0	0.127453	0.108589	0	0	0	0	0.032814	0	0	0.0578682	0	0
CYP2F2P	0.0742229	0.270269	0.401596	0.110082	0.189384	0.283745	0.210133	0.255956	0.386252	0.361095	0.124262	0.1146	3.84209	0.182065	0.359639	0.181286	0.232816	0.221229	0.129063	0.100752	0.0793244	0.149972	0.153696	0.519834	0.0919376	0.194603	0.652192	0.189472	0.297801	1.33367	0.196955	0.19995	0.0535328	0.333226	0.229615	0.302162	0.137208	0.219777	0.0968855	0.219657	0.137153
RNA5SP211	0	0	0	0	0	0	0	0	0	0	0	0	0	0	0	0.116873	0	0	0	0	0	0	0	0	0	0	0	0	0	0.96298	0	0	0	0	0	0	0	0	0	0	0
GPR143	0.141877	4.33387	2.62044	2.00291	0.754184	2.41058	0.153017	3.87227	0.257827	6.30684	2.60752	0.164294	0.081095	1.00539	1.81138	0.555548	1.09684	0.539111	3.44473	1.08063	8.4126	2.52697	1.41998	4.38685	0.091124	0.826634	1.44327	1.20725	4.27288	1.58624	2.19453	2.34177	0.227396	0.245846	0.308862	1.30102	2.72764	0.373427	2.23265	0.559833	3.08775
RNU2-23P	0	0	0	0	0	0	0	0	0	0	0	0	0	0	0	0	0	0	0	0	0	0	0	0	0	0	0	0	1.25433	15.8892	0	0	0	0	0	0	0	0	0	0	0
AC010460.3	0	0	0	0	0	0	0	0	0	0	0	0	0.0319193	0	0	0.00866003	0	0	0	0	0	0	0	0	0	0	0	0	0	0.142709	0	0.0191032	0.0358015	0	0	0	0	0	0	0.0122418	0
TMOD1	1.00933	0.182803	0.362173	1.03978	0.687666	1.27272	1.16268	0.117751	0.550002	0.744049	0.43174	0.10199	1.9709	0.818081	0.317019	2.27903	0.958388	2.03602	0.37981	0.832097	0.598656	0.939633	0.543489	1.80613	0.100368	0.365779	0.365483	1.30852	0.452324	1.51926	0.12944	0.463685	0.457367	1.07886	0.61759	0.739271	1.42234	0.354678	0.282818	0.406614	0.722603
AC108863.1	0	0	0	0	0	0	0	0	0	0	0	0	0	0	0	0	0	0	0	0	0	0	0	0	0	0	0	0	0	0	0	0	0	0	0	0	0	0	0	0	0
CALML3	0.19148	0.0387357	0.0298447	0.0350606	0.217144	0.108446	0.0688384	0.00752497	0	0	0.0189968	0.290171	0.00912062	0.0309262	0.82471	0	12.4492	0.00445012	2.87741	0.0192533	0.0101058	0.00636872	0.0440561	0.185432	0.210828	0.0148752	0.0160815	0.00905184	0.0126464	0.101944	0.00579038	0.0655025	0.0102299	0.0737329	0.0097508	0.036745	0.251712	0.0279991	0.00925724	0.0349797	0
AC087645.2	0.530515	1.13726	0.658453	0.439944	0.261995	1.04676	1.21817	0.581072	0.356229	0.391796	0.710539	0.871961	0.726296	0.335826	0.615986	0.680723	1.62015	0.891303	0.238062	0.696901	0.51211	1.04505	0.767807	0.35158	0.579407	0.46664	0.261942	0.458703	0.610341	0.196801	0.377265	0.553224	0.246859	0.566125	0.670595	0.21534	0.480862	0.585561	0.268064	0.371402	1.17005
AL109827.1	0	0	0	0	0	0	0	0	0	0	0	0	0	0	0	0	0	0	0	0	0.0160104	0	0	0	0	0	0	0	0	0	0	0.0345916	0	0.021239	0	0	0	0	0	0	0
OR13C7	0	0	0	0	0	0	0	0	0	0	0	0	0	0	0.0942895	0	0	0	0	0	0	0	0	0	0	0	0	0	0.0364359	0	0	0	0	0	0	0	0	0	0	0	0
C3orf70	0.202556	0.075571	2.14003	0.390707	0.724415	0.831473	0.478106	0.126842	0.450931	0.27368	0.333555	0.146119	0.491109	0.95571	2.70305	0.59322	0.429887	0.548003	0.257907	0.978114	0.0946355	0.116298	0.178778	1.04809	0.468896	0.348248	0.188244	0.271252	0.337518	1.31743	0.0216897	0.98655	0.138908	0.301297	0.367529	0.272822	0.937952	0.166059	0.112696	0.40946	0.0920393
DNAJB13	1.53939	2.11487	1.21361	1.03702	0.417244	0.657473	0.419627	1.05304	0.486272	4.9379	2.34875	2.20269	0.0942744	0.657774	1.56648	0.181011	0.36661	0.697051	1.95448	0.673571	0.819587	0.21268	3.02809	1.46385	0.377169	0.165584	0.770388	2.92926	0.0603315	1.76703	0.616933	2.71692	2.09855	0.623563	1.318	0.818055	0.550379	0.0816286	0.14721	0.0389377	0.520982
AL583785.1	0.114813	0.0348394	0.11504	0.529771	0.146477	0	0.123828	0	0.113806	0.219046	0.153774	0.0590906	0.0492193	0	0	0.133537	0.349224	0.024015	0	0.1039	0	0.171843	0.0528329	1.14363	0.0948106	0.40137	0.0433918	0.195392	0.341231	1.10028	0	0.294569	0.110411	0.180863	0.0789301	0.113311	0.452786	0	0.249783	0	0
TDP1	0.267474	1.85625	0.694285	1.97572	3.73354	2.62848	2.16866	2.44409	1.63443	2.95013	3.56131	3.88687	3.91743	1.13896	3.95267	3.17974	2.58786	1.17685	0.302771	4.17322	1.56045	7.09862	1.59861	2.84449	5.13468	2.19131	1.92125	1.30132	5.87511	4.29722	2.86216	3.11472	1.62048	2.58161	2.0032	3.14206	1.90334	3.15145	2.85475	1.12061	1.34902
RNU1-70P	0.119481	0	0	0	0	0	0.966465	0	0	0.13677	0.160025	0	0.921961	0	0	0	0	0	0	0	0	0	0	0	1.08531	0	0.135467	0	0.426122	0	0	0.551779	0.172349	0	11.253	0.176875	0.353394	0	0.467886	0	0
PXN-AS1	2.42877	3.0579	2.0541	1.97815	0.976839	0.708171	1.09219	1.1182	1.33023	2.18649	1.44453	0.845344	1.33413	1.97467	1.84647	1.22378	2.23973	1.59121	1.9661	1.2461	1.38438	0.894626	1.19908	1.33776	2.65151	0.690761	1.46088	0.872206	0.572579	0.591747	0.813386	2.07852	2.63651	1.37735	0.984835	0.950668	0.901006	0.715107	1.04245	1.09644	2.51024
BORCS7-ASMT	0	0	0	0	0	0	0.0118727	0	0	0.109211	0	0	0	0	0	0	0	0.00460513	0	0	0.0156866	0	0	0.0137065	0	0	0	0	0	0	0	0	0	0	0	0.00543213	0	0	0	0	0
EVC	2.47814	4.704	1.20471	2.4069	2.60549	3.14914	2.04445	4.9739	0.760831	3.39844	3.53568	0.723769	2.9861	1.37175	1.23972	4.18566	3.63333	1.41053	2.55815	1.73775	4.92389	4.9974	2.65471	2.93876	2.10752	4.57117	1.82911	2.77464	6.51619	5.17002	2.39042	3.28309	2.42794	2.52103	3.70313	1.84645	3.37296	1.83988	1.26672	1.71989	1.7628
TTI1	8.6884	14.4646	5.91769	5.3681	6.74222	11.2639	8.57791	6.146	6.73016	12.2693	6.93163	10.4968	9.71102	4.75513	9.70252	8.5269	9.87276	6.78061	4.85846	6.55013	6.28702	21.2976	11.8795	6.41395	14.241	7.16662	7.49234	7.47683	6.56089	10.8543	9.83005	8.5461	7.98925	10.4076	8.53237	9.85053	4.08245	7.237	14.8704	5.67076	4.68064
ZNF836	0.784901	2.03008	1.12972	0.830856	2.28546	1.15611	0.612489	2.23886	1.30432	1.00947	1.39136	1.00515	1.12226	0.744962	2.24568	1.85265	0.489769	0.819906	0.952706	1.25346	1.44743	1.33095	0.806286	1.50041	0.998922	1.1137	1.44481	0.825031	0.90566	4.27419	1.51921	0.852891	0.512825	1.21753	0.783994	2.86043	0.969585	0.814205	0.626788	1.56679	0.673999
CYB5R4	2.06422	0.755351	1.61389	3.75827	2.36365	3.72795	2.30307	2.4557	2.06425	1.97881	1.223	2.63607	3.82124	0.889079	2.38001	2.86966	2.73725	2.39278	1.44518	3.9449	2.59661	2.54409	1.93438	3.04241	1.14871	2.99027	1.31778	2.92803	2.52772	6.98697	2.47413	1.92536	4.82872	2.8314	3.46171	1.33673	3.47679	5.00489	5.97301	2.92304	3.43481
PHBP19	0.181915	0.946301	0.359341	0.0513912	0.298393	0.149023	0.0420425	0.0827247	0.103039	0.267736	0.139226	0.180563	0.200533	0.198324	1.00737	0.199491	0.103748	0.130458	0.180757	0.246935	0.111096	0.140027	0.017938	0.339753	0.0214602	0.163529	0.0736625	0.0663402	0.463422	3.36213	0	0.120016	0	0.122814	0.0714628	0.192358	0.0768655	0.0684011	0.0339228	0.102545	0.144065
AL031282.1	1.34941	4.34468	1.75058	2.54207	2.44641	2.04988	0.792789	0.693301	1.60509	5.74783	1.53146	2.41246	0.739841	0.789762	1.76324	1.25888	2.42216	1.04729	0.839775	2.14985	1.35613	0.99496	1.78931	3.40893	1.02048	2.42818	3.21694	1.17845	1.0765	3.26694	1.27573	3.93585	0.840071	4.69218	3.37867	3.74291	0.378115	0.672954	1.52966	0.952828	0.656185
AL451069.2	0.395855	0.0600598	0.475965	0.260936	1.93593	0	0	0.28002	0.45778	2.64331	0.44182	0.0509333	0	0.93505	0.182674	0.368328	0.225761	0.248398	0.0764818	0	0.32905	0	0.0455394	0.49288	0.163445	0	0.112205	0.252629	0.11765	1.32774	0.161604	0.101562	0	0.249433	0.22678	0.390674	0	0	0.172241	0.650835	0
HSPE1P11	0.0632091	0.402788	0.190002	0	0	0	0.102258	0.268277	0.0626546	0.217068	0.338634	0.19519	0	0.413464	0	0.220551	0.252342	0.237981	0	0.214503	0.0450358	0.227055	0.174519	0	0.0521968	0	0.0716664	0	0.225432	15.6282	0	0	0.182357	0.119486	0.173816	0.0935728	0.0934784	0.0831845	0	0	0.116801
FAXDC2	8.10708	5.17448	9.51122	6.92406	13.1986	1.64401	1.73819	6.0198	17.0563	9.70263	10.6474	77.5986	5.46785	2.12676	1.49746	3.65806	3.43363	20.8254	5.7401	1.39953	2.68126	6.09625	12.8417	7.99119	2.08144	2.03737	37.8823	5.72791	9.3427	4.53982	2.45897	1.09429	1.13891	1.42326	72.858	3.43416	11.7968	2.2388	0.690621	6.92147	3.63486
RPL39P28	0	0	0	0	0	0	0	0	0	0.144712	0.169317	0.0975948	0	0	0	0	0	0	0	0	0	0	0	0	0	0	0	0	0.225432	8.72273	0	0	0	0	0	0	0	0	0	0	0
PHC3	1.15816	1.97682	1.53666	1.0226	2.24736	4.31681	3.97211	1.49678	4.33483	1.69563	1.59925	5.51836	3.90836	1.61489	3.53699	3.22558	2.03041	2.15115	1.96419	3.16228	2.45159	4.2372	2.66044	4.09894	0.936297	3.09971	3.40753	2.6963	6.38163	28.8148	2.01983	2.14832	1.23292	2.91505	2.24048	3.24897	3.48377	2.38835	1.76424	4.60995	1.57939
ZMAT4	0.0106176	0.584766	0.0893644	0.0314947	0	0.0101475	0.00858848	0.00563302	0.152605	0.0182311	0.0284412	0	0.0204825	0.0926027	0.357677	0.00740947	1.10207	0.00333126	0.252321	0	0.00378247	0	0.00732875	0.0892351	9.16676	0.0222705	0	0	0.0852013	0.0305252	0	2.23921	0.291	0.0150531	0.00364962	0.0117885	0.0157021	0.00698651	0	0.010474	0
HPX	4.06359	1.7489	0.21737	0.0266793	0.185889	0.29914	0.235721	0.418006	0.123032	0.327405	0.903474	0.229137	0.0763434	0.241216	0.288877	0.128042	7.34957	0.12868	0.0375353	0.161158	0.157644	0.164773	0.0744986	0.26205	0.0846707	0.226385	0.315107	0.220415	0.00962325	0.403385	0.273183	1.68639	0.0311378	1.15784	0.159527	0.926708	0.359136	0.127835	0.0704427	0.0905003	0.19944
RWDD2B	5.86402	5.57988	5.97855	7.29896	6.74486	6.27733	5.26623	5.10754	3.56993	5.85369	5.40343	5.85483	6.33162	10.6214	5.76367	6.20272	3.52536	6.19312	7.85494	5.59389	5.41173	5.63408	18.2142	4.79686	6.13401	5.95621	4.28627	6.56381	4.78587	5.01118	5.7822	4.64675	7.20994	4.20595	5.55494	3.83635	2.82528	4.92957	6.1251	5.2495	10.6545
AC087664.3	0	0	0	0	0	0	0	0	0	0	0	0	0	0	0	0	0	0	0	0	0	0	0	0	0	0	0	0	0	0.343502	0	0	0	0	0	0	0	0	0	0	0
LINC01489	0	0	0.0194713	0.0320239	0.165281	0	0	0.0343661	0	0.0741499	0	0	0	0.141238	0.328813	0	0.110828	0	0.0375456	0.0219821	0	0	0	0.0604898	0	0	0	0.0413392	0	0.0931146	0.18511	0	0.0467195	0	0	0.0719196	0	0.0426235	0	0	0
AC080078.2	0.0423215	0.077053	0.0254431	0.0418455	0	0.080895	0.0684667	0.044906	0.0419502	0	0	0.130689	0.108856	0	0.0781197	0.0295339	0.0724093	0.0531131	0.0490607	0.0861719	0.120614	0.038006	0	0	0	0	0.047984	0.0540178	0	1.21672	0	0.130298	0.122096	0	0	0.125303	0	0	0.110487	0.041749	0
FCF1P10	0	0	0	0	0	0	0	0	0	0.0468274	0	0	0	0	0	0	0	0	0	0	0	0	0	0	0	0	0	0	0	0	0	0	0	0	0	0.0302793	0	0	0	0	0
AC000058.1	0	0.0332794	0	0	0	0	0	0	0	0	0	0.0282224	0	0	0	0.0255115	0.0416984	0	0.0423789	0	0	0.0984894	0	0.0682767	0	0	0	0	0.130381	0.525507	0	0.0562759	0	0	0	0	0	0	0	0	0
RNU7-180P	0	0	0	0	0	0	0	0	0	0	0	0	0	0	0	0	0	0	0	0	0.44321	0	0	0	0	0	0.176322	0	0	13.4129	0	0	0	0	0	0	0	0	0	0	0
SPATA7	1.06072	2.19598	0.66169	1.85512	1.10952	0.991953	1.19014	1.0075	1.10229	1.32193	1.94005	1.51228	0.99745	0.979209	0.928974	1.34513	0.978965	1.04492	2.02624	1.23664	1.56839	2.10485	1.21632	1.13964	0.741708	1.45334	1.21719	1.0336	1.51524	4.2136	0.917279	1.37388	1.02416	1.20199	0.711565	1.53649	0.737951	1.04695	1.10916	0.396609	2.08124
Z98751.2	0.0434475	0	0.0261201	0.171836	0	0	0	0	0	0	0	0	0.0558764	0	0	0	0	0.0817895	0	0	0	0.0390172	0.0299894	0	0	0	0	0	0	0	0	0	0	0	0	0	0	0	0	0	0
HAUS1P1	0.0235515	0.55743	0.0991118	0	0.210325	0	0	0	0.0700346	0.161757	0.0946302	0.0363635	0	0.0513517	0	0.0657412	0.107453	0.0738924	0	0.127877	0.100681	0	0	0.0879719	0	0	0.040054	0.120242	0	1.48961	0.0384587	0.145019	0	0.0222601	0	0.0522973	0	0.0619885	0.0307425	0.0232329	0
KIF2C	8.9429	2.61255	0.869133	2.19995	1.35072	4.98228	12.3635	11.3652	1.65676	4.0665	5.15381	16.1271	7.16058	1.38275	42.8756	2.71158	12.2295	5.48686	2.13071	6.47816	1.80353	20.8014	6.00956	4.56701	27.3116	9.94252	1.28876	3.05254	16.1197	3.152	1.07507	6.74262	8.78348	10.3218	6.87946	5.48168	2.50361	6.47156	8.79016	1.46856	1.44992
ALPP	0.365121	0.134119	1.20536	0.0823368	20.8636	0.269368	0.269435	0.584527	0.196833	4.09891	0.00857931	0.360996	0.486046	1.44557	0.0945915	0.183276	0.0219192	0.0683317	0.0371283	1.04776	0.19625	0.437187	3.72286	2.2611	0	0.201538	0.526546	0.580493	0.114227	0.0184159	0	0.00986071	0	0.15136	0.885131	0.24655	0.0189463	0.278188	0.418074	0.202208	0.0946931
ST3GAL5	12.8502	7.6668	52.931	8.19112	24.5572	14.3567	9.70597	18.7682	45.9549	30.8139	18.814	9.6777	3.04728	11.4299	0.86366	21.2148	8.61952	27.554	16.1941	8.99955	34.2977	6.3011	28.3228	47.01	3.13764	14.4062	28.4404	43.0885	3.17998	21.2282	22.5091	4.87602	2.44501	6.74864	29.9711	21.161	16.0062	15.7725	9.37559	3.06197	55.7577
CASC8	0.158967	0.350358	0.0502995	1.59662	0.224156	0.207902	0.0270709	0.106532	3.48319	0.718307	0.336176	0.0193773	0.398126	0.32837	0.972961	0.0700641	0.0143149	0	0.68863	0.0965356	0.10134	0.300543	0.00577507	0	5.24397	0.157943	0.313043	0.0640741	0.253635	0.432971	0.184444	0	0.362066	0.442844	0.0115036	0.161016	0.0742399	0.0550538	0.753572	0.784086	2.53551
LINC01847	0	0.00318134	0	0.00345541	0	0	0.00565366	0	0	0.0200021	0	0	0	0.00380993	0	0	0	0	0.0040512	0.00237189	0	0	0	0.0130538	0.00288586	0	0.00198115	0	0	0.0200943	0	0	0.00504107	0	0	0	0	0.00459911	0	0	0.0129154
SCARNA15	0	0	0	0	0	0	0	0	0	0	0	0	0	0	0	0	0	0	0	0	0	0	0	0	0	0	0	0	0	0	0	0	0	0	0	0	0	0	0	0	0
AC003975.1	0	0	0	0	0	0	0	0	0	0	0	0	0	0	0	0.0163371	0.0133514	0	0	0	0	0.0210236	0	0	0	0	0	0	0	0	0	0	0	0	0.0160941	0	0	0.0308091	0	0	0
LINC00677	0.134211	0.946868	0.100857	0.0331755	0	0.256537	0	0.106806	0.0332585	0.0768162	0.179754	0.595763	0.0431512	0	0.154835	0.234147	0.325304	0.0631628	0	0.0683178	0.023906	0.120526	0.0231596	0.0626649	0	0.0703771	0.0190211	0.128477	1.91463	0.0964629	0.0547905	0.154952	0	0.0634259	0.184531	0.149011	0	0.176625	0	0	0
AC123912.4	0.016634	1.09025	0.0500006	0.361832	0.700303	1.01744	0.511291	0	0.0494642	0.380821	0.378735	0.398084	0.342279	0.489628	0.230281	0.580398	0.0189731	0.0208755	0.655614	0.0677379	0.225179	0.776767	0.367408	0.310665	0	0	0.0848682	0.403391	0.0296621	0.191288	0.828462	0.768181	0	0.267272	0.720421	0.123122	0.0737987	0.481595	0.673099	0.311771	0.491793
AC097637.1	0	0	0	0	0	0	0.00833335	0	0	0	0	0	0.00662468	0	0.0142624	0.00359468	0.00293774	0.00323231	0	0.00349611	0	0.00462586	0.00355552	0	0	0	0	0.00657472	0	0	0.021029	0	0	0.00973731	0.0035412	0	0.0152357	0	0.00672391	0.00508144	0
LINC02310	0.0342567	0	0	0	0	0	0	0	0	0.0392139	0	0.105785	0	0.0373467	0	0	0	0	0	0	0	0	0	0	0	0	0.213621	0	0.0610874	0	0	0	0	0	0	0	0	0	0	0.0337933	0
MEIS2	0.96722	1.12993	0.396017	0.692586	1.43769	1.1724	0.775034	0.550691	0.852609	3.01204	0.855522	0.93722	0.942852	2.45118	1.04676	1.07388	0.973868	0.94626	2.46757	1.4053	0.583113	1.11793	0.752793	1.10826	0.0839171	0.620424	1.73342	0.657798	1.04198	2.7442	0.124458	0.513999	0.913557	1.32068	1.22132	0.916057	1.31768	0.176723	1.22227	1.48043	0.35209
KC877982.1	0.0416911	0	0.200513	0	0	0	0	0	0	0.143172	0	0.0321855	0	0.0454517	0.0384781	0	0.594423	0	0.43497	0	5.02006	0	0	0	0	0	0	0	0	0.11986	0	0	0	0	0	0	0	0	0	0	0
AC104462.2	0	0.065822	0.0869383	0	0	0	0	0	0.0716714	0.0827688	0	0	0	0	0	0	0	0	0.0838195	0	0	0.0649327	0.0998171	0	0	0	0.12297	0	0.386812	9.3544	0	0.111306	0	0	0	0	0	0	0	0.142655	0
OR2Q1P	0	0	0	0	0	0	0.0346071	0	0	0	0	0	0	0	0	0	0	0	0	0	0	0	0	0	0	0	0	0	0	0	0	0	0	0	0	0	0	0	0	0	0
AC093639.1	0	0	0	0	0	0	0	0	0	0	0	0	0	0	0	0	0	0	0	0	0	0	0	0	0	0	0	0	0	0	0	0.127543	0	0	0	0	0	0	0	0	0
NACAP8	0	0.370848	0.0734728	0.322237	0.0519723	0.0778677	0.197714	0.0432255	0.201902	0.186531	0.0545615	0.0943484	0	0.177649	0.150393	0.0568573	0.116166	0.102251	0.283348	0.30414	0.319277	0	0	0	0	0.0854475	0.0230942	0.207985	0	0.351357	0.133046	0.0627108	0.0587636	0.385039	0.0280057	0.120614	0	0.160835	0	0.0401867	0.150554
AP000997.4	0.0174176	0	0.0104712	0	0	0.0166464	0	0	0.0172648	0	0.011664	0	0	0.00949435	0	0	0.00496674	0	0	0	0	0	0	0	0	0.0365336	0	0	0.0465893	0.0250375	0	0.0134062	0	0	0.011974	0.00644613	0	0.0343829	0	0.0515461	0
OR6C70	0	0.0759862	0	0	0	0	0	0	0	0	0	0	0	0	0.0962978	0	0	0	0	0	0	0	0	0.0389737	0	0	0	0	0	0.0599939	0	0	0	0	0	0.030892	0	0	0	0	0
ATP5MC1P8	0	0	0	0.0658996	0	0	0	0	0	0	0	0	0	0	0	0	0	0	0	0	0	0.059853	0.0920083	0	0	0	0	0	0	0.191613	0	0	0	0	0	0	0	0	0	0	0
OR7E43P	0	0	0.0128045	0	0	0	0	0	0	0	0	0	0	0	0	0	0	0	0.0246903	0	0	0	0	0	0	0	0.0120742	0	0	0	0	0	0	0	0	0	0	0	0	0	0
AF127577.5	0.0878692	0.039995	0.105652	0	0.0560509	0.0839784	0.0710764	0.0466177	0	0.0502922	0.17653	0	0.169509	0	0.162195	0.183958	0.125282	0.0275688	0	0.0298188	0	0.0789093	0	0.0820545	0.0725606	0.092153	0.049813	0.112154	0.235036	0.37893	0	0.541056	0	0.249153	0.0302034	0	0	0	0	0.0866807	0
GEMIN8P3	0	0	0	0	0	0	0	0	0	0	0	0	0	0	0	0	0	0	0	0	0	0	0	0	0	0	0	0	0	0	0	0	0	0	0	0	0	0	0	0	0
FBLL1	0	0.0117431	0.0232656	0.0127548	0.0164573	0	0.20869	0.0684381	0	0	0.0691089	0.567643	0.01659	0.140634	0.0714341	0.00900209	0.0294277	0.0161892	0.209356	0.0175105	0	0	0	0	0.213048	0	0.0438774	0.0823247	0.0460066	0.0370864	0.0105325	0.774452	5.58235	0.573046	0.0177363	0.276899	0.0381544	0.0339529	0	0.152704	0.143021
MPIG6B	0.0266869	0.431216	0.260711	0.0593702	0.119163	0.063763	0.118727	0.0141583	0.125651	0.10692	0.134035	0.921951	0.111544	0.181838	0.344823	0.381778	0.0837091	0.0795431	0.0464047	0.0633942	0.0617958	0.0119828	0.0690767	0.224288	0.0110187	0.0979577	0.192892	0.136249	0.0594859	0.268533	0.0272367	0.0924328	0.0673671	0.113506	0.105491	0.118519	0.0394665	0.0263404	0.0261264	0.0723962	0.0616416
B9D2	2.70992	8.2276	7.00901	8.36224	6.76256	4.09835	2.69788	4.34472	3.80784	3.51113	4.98558	1.3334	2.77663	3.766	4.12266	4.91481	6.78492	2.56939	4.97108	3.02163	3.2781	3.93119	4.93321	4.00446	4.79528	2.93573	6.87938	3.40185	1.88517	1.1558	7.2943	3.66734	2.1693	1.75915	3.11178	8.67362	3.56724	4.36972	11.2923	3.96584	4.09957
AL592504.1	0	0	0	0	0	0	0	0	0	0	0	0	0	0	0	0	0	0	0	0	0	0	0	0	0	0	0	0	0	0.256648	0	0	0	0	0	0	0	0	0	0	0
STOM	38.2522	121.852	62.3007	103.179	86.018	68.0808	71.112	112.936	62.2652	118.156	59.8904	70.3618	92.1173	99.5638	44.8555	157.779	103.131	89.211	26.9271	204.316	137.389	122.143	119.984	115.396	23.4215	133.171	60.4878	83.7429	73.7191	174.657	120.231	71.0615	26.7097	68.8925	157.946	62.7273	70.2801	158.037	78.3969	70.9907	136.794
RNU6-945P	0	0.666832	0.660569	0	0.233633	0	0.296262	0.971565	0.726091	0.419259	0.735816	0.282751	0.235517	0	1.52114	0	0.104441	0.459652	0	0.870041	0.130478	0.328912	0.252808	0.342022	0.151224	0.384115	0.103816	0.467481	0.326561	2.10596	0	2.53715	0	0.519263	0	0.271099	0	0.482004	0.239044	0.180652	0
RNU6-185P	0	0	0	0	0	0	0	0	0	0	0	0	0	0	0	0	0.104441	0	0	0	0	0	0	0	0	0	0	0	0	0	0	0	0	0	0	0	0	0	0	0	0
PKD1P6	0.579864	2.20637	0.327063	0.144946	0.353265	0.666271	0.384722	0.535774	0.613526	0.917351	0.802812	0.58346	0.39382	0.54338	0.490076	0.709284	0.520207	0.329112	0.173715	0.342706	0.315662	0.342281	0.281073	1.52104	0.188308	0.430476	0.657449	0.553011	0.557678	0.458916	0.265982	1.76019	0.267851	0.874445	0.528527	0.684801	0.317966	0.347259	0.225373	0.578448	0.264865
AL117339.2	0	0	0	0	0	0	0	0	0	0.138459	0	0	0	0	0	0	0.0689825	0	0	0	0	0	0	0	0	0	0	0	0	0	0	0	0	0	0	0	0	0	0	0	0
HK1	36.4277	19.4268	15.1631	23.9397	31.7825	16.9479	40.104	32.9932	23.1521	33.9982	28.932	26.5828	31.3997	20.0151	50.8832	33.7768	17.634	20.6696	20.7813	20.6988	23.1244	19.9843	28.7564	23.6945	31.0351	38.5421	23.4659	24.0219	52.974	9.22053	41.226	20.6821	20.7719	22.5916	29.601	19.3495	27.0935	20.9126	22.3432	38.9047	13.9873
R3HDM2P2	0	0	0	0	0.0236282	0.0177006	0	0	0.00917908	0	0	0.00714896	0	0	0	0	0	0.00581082	0.0107349	0	0	0	0	0	0.015294	0	0	0	0	0	0	0.0142552	0	0	0	0.00685434	0	0	0	0	0
AC106901.1	0	0	0	0	0	0	0	0	0	0	0	0	0	0	0	0	0	0	0	0	0	0	0	0	0	0	0	0	0	0.0807082	0	0	0	0	0	0	0	0	0	0	0
SFRP4	29.9139	4.22447	5.92927	33.0591	35.3212	8.63133	22.0037	34.1566	4.92845	10.2075	9.08282	7.18605	32.6919	13.7261	9.43856	4.79317	28.3067	31.0597	17.3922	3.29714	13.0939	12.6681	22.9284	28.1526	3.53595	5.5735	3.0497	14.787	16.5698	19.8404	1.77469	78.4546	12.5336	30.518	11.1883	22.1177	76.9299	2.49577	5.82344	3.24307	13.686
SLC6A11	0.0029246	0.335457	0.00703292	0.130127	0.0149246	0.995057	2.7158	0.0124128	0	0.127217	0.0274192	1.2892	0	0.0031884	0.134961	0.497985	0.00833967	0.00367035	0.00339031	0	0	1.03479	1.06385	1.33276	0	0.0245375	0.00497387	0	0.516307	0.142938	0.427431	0.0135062	0.0084374	0.483741	0.00201056	0.00216474	0.333034	0.0500349	0.0114527	0.00577009	0
CSGALNACT2P2	0	0	0	0	0.0859061	0	0	0	0	0	0	0	0.0865989	0	0	0	0.0384026	0	0	0	0	0	0	0	0	0	0.0381728	0	0	0	0	0	0	0	0	0.0498412	0	0	0	0	0
AL627443.1	0.113593	0.0172346	0	0	0	0	0	0	0	0	0	0	0	0	0	0	0	0	0.0438939	0.167043	0	0.0170017	0	0	0.0312677	0	0	0	0	0	0	0.0291439	0	0	0	0	0	0	0	0	0
RPS3	161.785	132.785	328.849	409.037	149.644	103.981	179.411	327.136	86.6288	138.822	156.868	172.872	121.538	262.98	311.19	178.3	266.894	234.496	333.176	202.676	173.064	188.017	327.972	198.728	334.22	181.681	131.479	110.034	114.021	27.4503	156.709	310.145	160.576	105.435	199.508	81.7714	221.428	244.795	342.739	123.823	428.196
CFAP20DC-AS1	0	0.0279698	0	0.0227846	0	0	0	0	0	0	0	0	0	0	0	0	0	0	0	0	0	0.0344899	0	0.0430376	0.00634301	0	0	0	0	1.36916	0	0	0.0221602	0.00726004	0	0	0	0	0	0	0.0425813
ANO8	8.94145	13.3201	3.79974	1.57595	3.92126	4.19002	7.1053	4.13825	6.48342	6.93768	4.82293	2.62804	2.19661	1.53599	2.52438	3.06495	3.13102	2.97576	2.41795	2.14753	2.52079	2.52342	8.23357	9.68012	2.98986	2.45991	3.72805	4.64139	1.48779	1.15407	1.90546	4.56184	2.52054	5.06251	7.1182	4.68992	2.4619	2.63621	1.72607	2.2323	1.11992
PRDM15	1.40437	2.45811	0.646803	0.333734	0.903521	1.43147	0.621618	0.685908	0.561598	1.116	1.1786	0.787536	0.848794	0.689954	1.02912	1.04838	1.44459	1.0571	0.558969	1.25076	0.859954	1.29499	1.70469	1.3452	0.917057	0.932373	1.14978	1.0001	1.12855	2.14005	0.484738	1.93222	0.662943	1.0354	0.812139	0.749504	0.88468	0.648448	0.540902	0.593093	0.562448
AC012531.3	0	0.0229572	0	0	0	0	0	0	0	0	0	0	0	0	0	0	0	0	0	0	0	0	0.017407	0	0	0	0	0	0	0	0	0	0	0	0	0.0186664	0	0	0	0	0
AC025554.1	0	0	0	0	0	0	0	0	0	0	0	0	0	0	0	0	0	0	0	0	0	0	0	0	0	0	0	0	0	0	0	0	0	0	0	0	0	0	0	0	0
KIAA0895L	6.64093	21.7001	4.37935	1.51591	1.8566	1.53579	2.4604	3.03173	9.0979	10.577	11.2553	2.31655	0.875156	3.47249	4.53631	2.48882	3.072	2.15818	2.49486	2.04774	2.76301	5.05447	1.60435	5.79569	2.68442	1.37574	2.07525	4.72474	1.34505	2.55744	3.07593	6.96672	5.63532	17.0984	2.81533	4.23887	1.57623	2.14714	1.29494	1.68226	1.54529
AL365226.1	4.3928	0.134794	10.0591	0.488022	0.692659	0	11.5781	0.314229	42.3684	181.759	0.594954	0	0.253907	0.484284	0.13666	14.7419	0.140745	0.154858	29.7528	44.554	73.4628	0.221622	53.3854	34.1996	0.163033	0.931744	0.559612	33.452	0.440076	0.1419	0.926884	0.0759796	0.0711972	0.186603	0.746489	25.7561	8.75918	0.12991	120.995	0.973793	5.56349
AC087203.2	0	0.0561996	0	0.0122082	0.0472565	0	0	0	0	0	0	0	0	0	0	0	0.00704169	0.0154955	0	0	0	0	0.0085225	0.0230601	0	0	0	0.0157594	0	0.603455	0	0	0	0.0233401	0	0	0	0	0	0.0121801	0
SNX24	2.83159	1.65816	6.06263	4.27876	4.82369	6.92115	5.0095	5.86847	2.3417	3.3993	4.19906	5.95713	5.11814	2.72595	2.4096	4.49129	4.62117	6.54962	5.04851	4.24825	4.8097	2.27023	7.06359	4.22662	2.68924	5.89297	6.07358	5.22045	5.89585	12.5046	10.077	4.46936	2.73895	6.02042	6.63291	5.94451	3.55902	5.48432	4.40946	3.51203	9.28156
BAIAP3	2.38798	30.6545	3.48267	3.6599	1.24465	1.94402	4.81742	1.38362	2.59773	7.62763	9.63764	1.56293	0.561737	1.53978	0.356045	2.69657	4.24023	1.57447	1.44141	0.666475	9.04996	2.68561	1.65489	2.3818	1.56123	0.280867	4.07931	2.6288	3.2918	0.458301	8.51223	2.66989	1.44868	9.54947	1.87398	2.71386	3.75784	0.599995	0.603445	0.974981	2.08554
AC009153.1	0	0	0	0	0	0.0755129	0	0.0419183	0	0	0	0	0	0	0.0364611	0	0.0225306	0	0.0457965	0	0	0	0	0.0737829	0	0	0	0	0.634028	3.06659	0	0	0	0	0	0	0	0	0	0	0
RNA5SP481	0	0	0	0	0	0	0	0	0	0	0	0	0	0	0	0	0	0	0	0	0.228871	0	0	0	0	0	0	0	0	0.461757	0	0	0	0	0	0	0	0	0	0	0
CYP51A1-AS1	0.112652	0.205101	0.0677249	0.0131041	0.0507244	0.0886644	0.107203	0.0281251	0.0262738	0.212394	0.0976277	0.0511573	0.102267	0.0866918	0.201825	0.175725	0.0793637	0.0540561	0.0614544	0.0224877	0.0424924	0.0416562	0.0320178	0.0371285	0.0328326	0.0277986	0.0751322	0.016916	0.0709002	0.32387	0.021642	0.132611	0.0477939	0.119001	0.109333	0.0196196	0	0.00872073	0.0432495	0.0588326	0.0489797
CMBL	18.4925	17.9827	12.9355	8.76631	2.64727	22.3216	54.0446	15.1745	8.09289	10.0545	13.1221	0.30491	68.2242	89.98	28.0901	11.6502	3.3855	13.3203	30.7515	6.76963	20.8619	30.9585	6.2784	7.1343	15.8743	1.01391	1.67761	10.9025	4.41505	13.0837	35.9155	5.05454	15.2806	78.9623	23.4279	7.58787	5.2133	10.9153	5.30946	51.9532	31.8838
AC077690.1	0	0	0	0.230649	0	0	0	0	0	0.0222523	0	0	0	0.0423855	0.0179412	0	0	0	0	0	0	0	0	0	0	0.0407741	0.0220403	0.0744352	0.0346647	0.502985	0	0	0	0	0	0.0143887	0.0574966	0.0511651	0	0.0191764	0
AC107398.2	0	0.296801	0.117605	0.0967112	0.166381	0.12464	0.369219	0.311353	0	0.22393	0.17467	0.10068	0.125792	0.106634	0.0601821	0.227524	0.0929714	0.143211	0.075591	0.243413	0.0232298	0.292791	0	0.365354	0.0269235	0.273546	0.110898	0.332915	0.406978	5.43659	0.106481	0.100379	0.0470304	0.400607	0.224139	0.217195	0.0964336	0.171629	0	0.128651	0.240987
MTND2P22	0	0	0	0	0	0	0	0	0	0	0	0	0	0	0	0	0	0	0	0	0	0	0	0	0	0	0	0	0	0	0	0	0	0	0	0.0140405	0	0	0	0	0
PAF1	17.6559	27.0375	21.9266	19.861	24.6145	26.687	18.7135	29.9248	28.0497	43.3894	22.5259	15.8643	29.838	23.7083	25.1275	25.1342	31.5945	19.0196	22.945	15.7866	27.0797	35.919	33.6255	21.1924	41.7929	22.7684	31.3889	21.4668	21.3869	4.60303	29.635	19.7739	21.8558	16.3337	24.8562	32.4541	20.691	20.2876	32.9213	18.8951	14.1277
MUTYH	3.86483	8.48309	3.51988	3.16712	1.7203	2.47205	5.05222	4.46786	3.03592	4.26343	4.81377	2.54248	2.70118	2.98384	14.6889	1.87849	3.77079	2.81835	2.56845	2.34752	4.10369	4.30803	2.48429	3.06139	8.46926	2.99656	3.48964	2.68721	2.61015	1.08086	5.59898	7.4233	3.05141	4.51046	1.72993	3.25769	1.37886	2.72451	3.44178	3.9609	5.8263
RSF1	2.62302	2.92725	1.36811	2.73508	3.30192	5.43731	4.11255	4.16226	2.73204	3.18214	3.42474	8.81107	5.24659	2.72661	5.57248	4.69214	6.0583	4.43317	2.70301	2.79756	5.78135	5.96993	4.06014	3.74333	4.66618	4.33198	3.46729	2.62973	6.57993	12.5696	4.66243	4.38469	3.53047	5.31607	6.10976	3.7614	4.77755	2.86215	2.21815	5.09771	1.48836
AC092620.1	0.018644	0.0339444	0.022417	0.0184343	0	0	0.0603236	0	0.0184804	0.0213419	0	0	0	0.101628	0.292522	0.0130106	0	0.0233981	0.0432257	0.0632693	0.0531345	0	0	0.104461	0.0153958	0.0782117	0.0105693	0	0.0664929	1.17921	0.030445	0	0	0	0	0.0965999	0.0551442	0.0245359	0	0	0
CACNA2D3	0.285321	0.488915	0.325404	0.551778	0.449655	0.0882223	0.0678802	0.178086	0.095659	0.29779	0.19669	0.0356315	0.107924	0.150954	1.367	0.207894	0.145971	0.110582	0.0583685	0.364518	0.134529	0.113041	0.075301	0.352641	0.0554382	0.343236	0.204564	0.267776	0.112233	1.07361	0.308329	0.129182	1.33761	0.118975	0.227877	0.493812	0.111694	0.320269	0.131449	0.235931	0.852871
TPH1	0.0626923	0.133165	0.0418775	0.0344374	0.0666513	0.106518	0.039442	0.0739121	0.0759518	0.147516	0.270558	0.107552	0.00895851	0.056956	0.388953	0.0826381	0.305897	0.0218551	0.0161501	0.104011	0.0694829	0.0469164	0.0168284	0.286214	0.641373	0.0584433	0.0967484	0.168928	0.0434757	2.62346	0.0483434	2.72901	5.01903	0.158012	0.0574649	0.211395	0.20088	0.0458358	0.0454635	0.034358	0.0707947
LYPD1	1.24296	0.539866	1.66055	0.321301	0.300565	0.388209	0.775416	3.57731	0.523421	1.7948	1.12071	2.46476	0.334332	1.0008	0.457366	0.209761	2.97448	0.652508	0.489712	7.91776	0.428326	5.3549	0.336448	3.03452	4.5551	9.44011	0.170401	1.10949	8.77896	1.54149	2.90526	2.20101	3.9023	1.01355	0.899166	1.89415	1.38163	1.38986	0.159066	0.104182	0.510398
AL139135.1	0	0	0	0	0	0	0	0	0	0	0	0	0	0	0	0	0	0	0	0	0	0	0	0	0	0	0	0	0	0	0	0	0	0	0	0	0	0	0	0	0
RNU6-759P	0	0.519547	0.228741	0	0	0	0.307768	0	0	0.21777	0.764391	0	0	0	0.35116	0	0.108497	0	0	0.129118	0.135545	0.170842	0.131313	1.06591	0.157097	0	0.107848	0	1.01773	14.2203	0	0	0	0.179809	0.392351	0.140813	0	0	0.496656	0	0
HNF4GP1	0	0	0	0	0	0	0	0	0	0	0	0	0	0	0	0	0	0	0	0	0	0	0	0	0	0	0	0	0	0	0	0	0	0	0	0.0116123	0	0	0	0	0
CLCA3P	0.0228046	0.0415194	0	0.0338222	0	0.0108974	0	0.0181479	0.0621624	0.0326307	0.030543	0	0.0439923	0.00621539	0.0210471	0.00795704	0.00325143	0.032197	0	0.0309554	0.024372	0.112636	0.0118055	0.0532387	0.00470789	0.167414	0.00646395	0.0145535	0.0609986	0.540888	0	0.0175525	0.00822383	0.0107771	0.0156773	0.042199	0.0674502	0.0150056	0.0520932	0.00562403	0.0105348
KDM2B	2.47542	3.16217	1.43458	1.43214	2.21489	2.04002	1.72194	1.50331	1.4785	2.31005	2.86464	1.30252	6.18954	1.2686	4.65028	3.03436	2.65536	2.1075	1.17719	3.33676	2.63071	3.07294	2.352	2.75889	3.52056	2.06059	2.15838	1.99744	2.28792	2.94429	1.25073	3.9169	1.91714	1.94271	1.71462	3.01084	2.37391	2.04624	2.02587	1.63316	1.18541
TCEA1	9.52744	9.77401	20.7326	32.4349	19.0892	16.5393	22.7986	21.497	16.1762	16.2289	13.4299	22.7097	12.5686	15.9135	13.2371	15.1721	30.5325	22.4072	12.3016	12.3663	18.6763	22.7103	27.1798	12.9766	31.4666	8.72362	22.1382	17.0646	26.3716	26.0567	21.6609	25.7331	21.8733	15.2727	21.0022	10.5335	19.6136	19.3624	23.0963	19.9329	23.7073
AL109917.1	0.410929	0.748162	0.143026	0.0641539	0.193147	0.372063	1.88941	0.252435	0.407324	0.816999	0.666241	0.0500901	0.472853	0.471574	0.199611	0.83011	1.39381	0.298571	0.95273	0.117432	0.816709	0.291337	0.19407	0.282753	0.410776	0.453645	0.245216	0.0552102	0.192837	0.373075	0.494445	1.0321	0.530364	1.39005	0.148684	0.384206	0.287864	0.256164	0.310547	0.106677	0.55951
RNA5SP524	0	0	0	0	0	0	0	0	0	0	0	0	0	0	0	0	0	0	0	0	0	0	0	0	0	0	0	0	0	0	0	0	0	0	0	0	0	0	0	0	0
AC002069.3	0	0	0	0	0	0	0	0	0	0	0	0.0130519	0	0	0	0	0	0	0	0	0	0	0	0	0	0	0.00958438	0	0	0.0972119	0	0	0	0	0	0	0	0	0	0	0
RNF11P1	0	0	0	0.132099	0	0	0.0720456	0.0472534	0	0	0	0	0.0572734	0	0	0.0310777	0.0253981	0	0.0516252	0	0	0	0.0614783	0	0	0	0	0.0568415	0	0	0	0	0	0	0	0	0	0	0	0	0
AC090907.1	0.159632	0.435954	0.287906	0.118378	0.560052	0	0	0.0846904	0.0791158	0.091366	0.213801	0.154045	0.0513244	0.130523	0.294659	0.0556993	0.38692	0.125211	0.0462629	0.216688	0.056868	0.286709	0.110185	0.447205	0.0988657	0.167414	0.0678715	0.203749	0	2.52414	0.0651684	0.982938	0.863502	1.73511	0.0823059	0.147696	0.0590189	0.210079	0.104186	0.118105	0.0737439
RNA5SP459	0	0	0	0	0	0	0	0	0	0	0	0	0	0	0	0	0	0	0	0	0	0	0	0	0	0	0	0	0	0	0	0	0	0	0	0	0	0	0	0	0
ZNF470	0.407081	0.996855	0.647314	0.412565	0.963385	0.84036	0.441239	1.11225	0.712195	0.601125	0.673345	1.56347	1.19627	0.51037	1.50847	1.19029	0.54094	0.582407	0.696058	0.526332	0.710599	1.03457	0.450981	0.760285	1.44885	0.204925	0.245774	0.597523	1.08525	2.39334	0.453691	0.429257	0.475639	0.519424	1.24675	0.596603	0.592991	0.669658	0.438385	0.734881	0.684523
AC245123.1	0	0	0	0	0.0290345	0	0	0	0	0	0	0	0	0	0	0.00794087	0	0	0	0.00772311	0	0	0	0.0212522	0	0	0	0	0	0	0	0	0	0	0	0	0	0	0	0	0
AL137847.2	0	0.338478	0.0447064	0.0735274	0.0474358	0.0710709	0	0.0394525	0.0737113	0.425623	0.348593	0	0.0478184	0	0.0343164	0.0518944	0	0.116657	0	0	0.105967	0.166952	0.0256645	0.347214	0	0.0779891	0.295097	0.284747	0	2.45861	0.0607166	0.171711	0.0536343	0.281144	0.0766835	0.0825642	0.384911	0	0.0485346	0.33011	0.206119
MARCHF7	10.6855	7.35014	13.5112	16.3118	15.167	12.7707	16.4802	12.297	12.5471	11.126	7.54601	14.4584	16.0227	11.7105	15.085	17.7886	10.0146	11.5116	6.72277	11.1059	12.3536	16.4102	12.7294	14.9225	10.723	12.7066	10.7196	15.178	23.4225	35.1283	12.4495	9.6133	10.6849	18.3466	14.4583	14.7552	13.6458	11.8027	17.4586	12.4592	12.9332
RC3H2	5.012	2.8012	2.23665	1.80571	4.51903	5.2913	3.50087	5.90338	5.46601	4.3423	3.57347	4.91487	4.75629	1.76338	2.746	7.58742	7.15423	4.37724	4.52334	8.58775	2.95064	7.9898	3.88242	5.37929	6.20331	5.13353	4.80702	4.69226	10.3177	18.2934	4.98049	4.76561	2.88406	3.34634	5.20627	4.23493	5.21584	5.74712	3.17922	5.95883	1.25137
AL008626.1	0.176986	0	0	0	0	0	0	0	0	0	0	0	0	0	0	0	0	0	0	0	0	0	0	0	0	0	0	0	0	0.0726894	0	0	0	0	0	0	0	0	0	0	0
WEE2-AS1	0.223685	1.25231	0.178181	0.353872	0.720567	0.427561	0.226171	0.100872	0.155206	0.684945	0.659098	0.40581	0.381169	1.21321	0.66579	0.468294	0.114813	0.36845	0.466748	0.508588	0.0757023	0.376643	0.204577	0.501319	0.133918	0.433992	0.408953	0.242679	0.169525	0.932474	0.0593564	0.430421	0.120999	1.0941	0.207597	0.554654	0.165401	0.353249	0.109494	0.319957	0.103334
AL163973.2	0	0	0	0	0	0	0	0	0	0	0	0	0	0	0	0	0	0	0	0	0	0	0	0	0	0	0.0385705	0	0	0	0	0	0	0	0	0	0	0	0	0	0
ERG28	16.3576	32.5185	22.3881	31.8101	23.0998	17.3687	26.6916	13.7636	19.6811	29.2966	21.988	58.8886	27.7174	37.8728	41.259	20.1088	15.7887	19.0156	21.93	16.1176	28.6433	18.6928	26.1515	15.1222	19.7331	17.0458	15.6562	11.674	8.37387	7.25307	19.9849	13.839	32.7525	29.0642	11.0969	2.78728	15.9584	11.7624	18.3212	12.0765	30.405
GLT8D2	3.85187	0.463531	1.0336	6.82934	3.56906	1.32825	1.46338	8.20599	1.14008	1.37832	2.8964	0.443966	3.48228	1.22126	1.98484	2.28251	5.54146	1.77801	1.01388	1.65884	0.763998	2.49077	2.05504	5.28079	1.64729	5.35271	0.794663	2.69906	3.93111	5.35615	0.146733	9.11095	4.38972	3.1424	1.25194	1.73371	5.74073	0.748941	1.59519	0.661858	1.3062
AL158042.1	0	0	0.025609	0	0	0	0	0	0.0422238	0.0975232	0	0	0	0	0.0393146	0.0297265	0.0242938	0.0534595	0	0	0	0	0	0.0795572	0	0	0.048297	0.0543701	0	0.122466	0	0	0	0.0805233	0	0	0	0	0	0.0420213	0
CCDC138	1.03451	0.772478	0.465434	0.681917	0.733226	1.08563	0.672724	0.846582	0.378674	0.657895	1.09577	0.558527	0.782617	0.615511	1.21064	0.870561	1.48655	0.668244	0.658408	0.954532	0.859923	1.48461	1.54014	0.934481	2.57679	0.595656	0.628627	0.910483	1.68802	3.03249	0.662477	1.25423	1.07775	0.754107	0.901767	1.13108	0.67996	0.587286	1.83581	0.516928	0.6497
FOXE3	0	0.0360177	0.00594656	0.0489008	0.555246	0	0.0320041	0.0629727	0.0392185	0.0452909	0.0794874	0.0305446	0.534281	0.0107836	2.77524	0.020708	0.0169235	0.0124136	0.0114665	0.00671338	0.0070475	0	0.0204824	0.0369473	0.0081681	0.0207472	0.0224297	0	0	0.0284373	0.0161523	0.0913596	0	1.07513	0.00679997	0.241608	0.0146281	0	0.0129115	0	0
RNU1-97P	0	0	0	0	0	0	0	0	0	0	0	0	0	0	0	0	0	0	0	0	0	0	0	0	0	0	0	0	0	0	0	0	0	0	0	0	0	0	0	0	0
OR10AG1	0	0	0	0	0	0	0	0	0	0	0	0	0	0	0	0	0	0	0	0	0	0	0	0	0	0	0	0	0	0	0	0	0	0	0	0	0	0	0	0	0
AC099542.2	0	0	0	0	0	0	0	0	0	0	0	0.0273548	0	0	0	0	0	0	0	0	0	0	0	0	0	0	0	0	0	0	0	0	0	0	0	0	0	0	0	0	0
LINC01782	0	0	0	0	0	0	0	0	0	0	0	0	0	0	0	0	0.0038429	0.00422823	0	0	0	0	0	0	0	0	0	0	0	0	0	0	0	0	0	0	0	0	0	0	0
BX284668.1	0	0	0	0	0	0	0	0	0	0	0	0	0	0.0765674	0	0.0163371	0	0	0.0271387	0	0	0	0	0	0	0	0	0	0	0.067305	0.038229	0.108114	0	0	0	0	0	0.0308091	0	0	0
LARP1B	4.78504	2.179	2.04062	2.60692	1.93632	3.07576	2.22463	2.90163	3.77546	2.48234	1.89547	2.44836	2.93793	2.21107	1.51392	2.28007	4.57836	2.81799	2.97115	3.22496	1.50218	2.50582	2.85211	2.72225	3.39374	2.27192	2.53575	2.30702	4.30019	7.56079	4.63114	2.73781	3.80643	3.0144	2.32735	2.33097	3.58933	2.14111	2.38846	5.23039	2.19506
OR52B2	0	0	0	0	0	0	0	0	0	0.0415762	0	0	0	0	0.0167606	0	0.010357	0	0	0	0	0	0	0	0	0	0	0	0	0	0	0.0279554	0	0	0.0124845	0	0	0	0	0	0
MTRNR2L12	1.457	0.493132	1.07807	0.886535	1.33453	14.3176	1.32965	0.376585	2.33297	0.57733	0.575419	0.403777	0.504486	3.78779	2.81011	0.469276	0.585924	0.550903	1.97052	4.91906	0.851774	0.469694	0.41259	0.767511	0.647858	0.313443	1.28132	1.50204	2.39831	3.06106	0.854084	3.22055	0.80835	1.20056	0.179781	0.359484	0.441995	1.2783	0.658341	3.16942	1.13906
AC112492.2	0	0	0	0	0	0	0	0	0	0	0	0	0	0	0	0	0	0	0	0	0	0	0	0	0	0	0	0	0	0	0	0	0	0	0	0	0	0	0	0	0
AC073263.3	0	0	0	0	0	0	0	0	0	0	0	0	0	0	0	0	0	0	0	0	0	0	0	0	0	0	0	0	0	0.196973	0	0	0	0	0	0	0	0	0	0	0.0422008
TAS2R1	0.0226923	0	0	0.0224371	0	0	0	0.0120391	0	0	0.0151964	0	0	0	0	0	0.00647085	0.00711968	0	0	0	0	0	0	0	0	0	0	0	0	0	0	0.0163667	0	0	0	0.0167796	0	0	0	0.020966
SNHG32	59.6767	62.8531	141.133	77.6808	88.821	29.6349	127.909	32.3128	39.8381	45.9069	36.7796	71.7639	44.2159	125.802	82.9226	28.8137	80.6337	28.2985	54.5616	56.5345	91.6037	35.174	124.881	63.1749	35.8929	54.6558	13.4212	36.0642	38.2985	17.8919	28.4355	72.1689	36.5205	47.0259	40.9806	35.1522	33.564	51.6174	133.527	18.0848	101.99
KDR	6.31455	2.46235	3.98443	14.0441	7.44489	5.1882	10.4992	26.8007	10.7029	6.39331	14.6588	2.49905	10.5246	24.2293	0.933274	13.2329	11.5787	25.8349	3.25538	10.1736	4.06632	5.85059	6.62323	10.1153	4.55261	6.78985	3.87965	7.54423	10.769	23.8424	11.656	7.48435	5.67203	28.5691	8.84992	38.8305	17.7	4.04586	2.51732	3.90364	1.5041
LINC00244	0.0639309	0.523784	0.115303	0	0	0.0611001	0.465417	0.271341	0.0633701	0.219547	0.513751	0.0246773	0	0	0.265518	0.022307	0.0546908	0.0200582	0	0	0	0.028706	0.022064	0.0597003	0.0527929	0	0.0543636	0.122399	0.0570016	0.735195	0	0.295242	0.138329	0.0302127	0.0219751	0.118302	0	0.0420672	0	0.0315331	0.0590673
PIRT	0	0.0187273	0	0	0	0	0	0	0	0	0.00688822	0	0	0	2.60591	0.00358902	0	0.00645443	0.172897	0	0	0	0	0.00960533	0	0	0.0816358	0	0	0.103501	0	0.0316681	3.14553	0	0	0	0.0152117	0	0	0.0710281	0
SYNGAP1	1.93028	3.16262	1.29642	0.519399	1.47439	0.925808	1.03132	1.12044	1.35029	1.43706	3.13384	2.30812	0.890849	0.980367	1.81603	1.3868	2.1286	0.969889	1.26745	1.09135	0.987072	1.60232	0.914464	2.97653	1.72192	1.03834	1.6939	1.18642	0.346118	1.58703	0.551032	3.48678	1.05571	2.18629	1.44452	1.47094	0.929602	1.08501	1.32724	1.21206	0.592284
RAB24	5.7029	7.67067	4.75199	1.36982	0.859519	2.03142	3.51541	5.2457	6.1796	5.74608	6.30367	3.13532	1.83053	2.11037	2.42589	1.35086	2.34327	2.1376	2.13401	4.24415	2.92068	2.93137	2.37756	5.72426	1.69254	3.40346	1.48469	7.31534	3.51958	0.900258	3.39346	7.94632	4.99605	4.60991	3.49652	2.07899	1.81027	3.1594	3.31953	0.851821	4.52384
AHCYP7	0	0	0.00900623	0.0148123	0	0	0	0.0158956	0	0	0	0	0	0.016332	0	0	0	0	0	0.0101676	0	0.0134532	0	0	0	0	0.00849258	0	0	0	0	0	0	0	0	0	0	0	0	0	0
AP000350.1	0.14733	0	0	0.218509	0	0	0.0595866	0.0390817	0	0.126487	0.147993	0	0	0.0401547	0.0679877	0.102813	0	0	0.0426975	0.049997	0	0	0.07627	0	0.0304154	0	0.104401	0	0	0	0.150365	0	0.0531303	0.0348127	0.0506418	0.109051	0	0	0	0	0.204182
RN7SKP297	0.13897	0	0	0	0	0	0	0	0	0	0	0	0	0	0	0	0	0	0	0	0	0	0	0	0	0	0	0	0	0.199767	0	0.106964	0	0.0656751	0	0	0	0	0	0	0
AC245884.9	0.121707	0.0738624	0.0243895	0	0.0517571	0	0	0	0	0.232198	0.0543356	0.125277	0.104349	0	0.112327	0.0849328	0	0.0254569	0	0.110138	0	0.0364322	0.0280025	0.227306	0.0335011	0	0.0229985	0	0.144687	0.349903	0	0.124902	0	0.191722	0	0.0600571	0	0	0	0.0400203	0
TIMM10B	9.30449	15.5501	8.59978	13.9591	10.4648	10.3582	8.86059	8.43009	12.9337	16.4927	8.37982	6.97413	7.67361	8.18385	8.18897	10.8728	13.9864	15.037	14.267	9.49006	11.2203	6.01797	10.5942	8.06298	8.7104	7.36588	12.3795	7.60752	6.33116	20.9332	31.9187	7.40955	5.8278	8.61766	8.03548	15.6198	11.8829	8.25089	7.56987	19.743	21.7535
RPL32P24	0	0	0	0	0	0	0	0	0	0	0	0	0	0	0	0	0	0	0	0	0	0	0	0	0	0	0	0	0	0	0	0	0	0	0	0	0	0	0	0	0
NBEAL2	15.7114	11.474	10.4364	1.81926	24.7645	7.69762	7.75149	7.75843	15.6309	57.9365	10.8114	14.6866	7.43509	8.03234	14.6645	5.62063	7.03583	4.7059	4.46714	9.48782	9.32162	14.6756	8.1559	26.6152	5.55022	11.0128	6.88513	16.6149	4.20628	3.18993	2.58745	15.022	14.3788	12.8335	22.1576	14.9159	5.62508	6.49473	7.20001	19.7767	4.12271
IMPDH1P7	0	0	0.00784297	0	0.0166436	0.0249363	0.0422105	0	0	0.0149336	0	0	0.335556	0	0	0	0	0	0	0	0	0.0117156	0	0	0	0	0.00739567	0.0166513	0.069791	0	0	0	0.0376369	0	0	0.00965632	0	0	0	0	0
SV2A	0.710841	0.251444	0.693524	0.779156	1.1038	0.745361	0.473135	1.52143	0.459	0.451025	2.55695	0.269681	0.935085	0.836956	4.6074	0.637788	4.19069	0.700936	0.353157	0.785711	0.24021	0.663891	0.314018	1.25933	12.3169	0.826435	0.32238	0.554746	1.68046	0.805777	0.0895457	10.8863	24.8552	0.883019	0.56128	1.5965	1.24347	0.459722	0.752911	0.424742	0.1276
YBX2	0.967437	0.150644	1.59177	0.10069	0.0920263	1.61399	3.4185	1.51727	2.81376	0.757716	3.81898	0.776342	3.57431	0.374696	1.39806	0.296106	0.578359	1.61351	0.162321	0.374382	0.15116	0.247681	2.1761	0.245666	6.33856	0.0267	0.016838	0.0162474	0.522087	0.329369	0.291014	9.43193	7.0143	3.99042	3.85336	1.10553	1.31149	0.0223363	1.8887	0.066972	0.446919
AC027237.1	0	0	0	0	0.0381659	0	0.048397	0	0	0	0	0.0461899	0	0	0.0552205	0.0208766	0	0	0	0.0203041	0	0.0805959	0	0	0.0247038	0	0.0169592	0	0.213386	0.25802	0	0.0460518	0	0	0.020566	0.0221432	0.0442417	0.0393698	0	0	0
AC090503.2	0	0	0	0	0	0	0	0	0	0	0.192441	0	0.55436	0	0	0	0.0512152	0.0112701	0	0	0	0	0	0	0.0444941	0	0	0	0	0	0	0	0.0259077	0.0339512	0	0	0	0	0.0234443	0	0
DRD5P2	0	0	0	0	0	0	0	0	0	0	0	0	0	0	0	0	0	0	0	0.0198298	0	0	0	0	0	0	0	0	0	0	0	0	0	0	0	0	0	0.0128167	0	0	0
ITGB3BP	1.57577	3.81328	1.95293	2.56244	1.48371	1.98284	3.00799	2.69653	1.07095	2.02567	1.55282	2.25841	2.58973	1.63573	6.01278	1.28501	2.64486	2.76591	1.40643	2.08538	1.7851	2.25319	1.4048	1.96423	3.02042	1.91234	1.81306	1.93338	1.21615	8.76128	1.21332	2.5528	1.78632	3.5928	1.22641	1.19293	1.25277	2.11626	2.88154	0.800244	2.79903
AC136443.5	0	0	0.0636764	0	0	0	0	0	0	0	0	0	0	0	0	0	0	0	0	0	0	0	0	0	0	0	0	0	0.0944379	1.97931	0	0	0	0	0	0	0	0	0	0	0
CASP9	4.57424	7.85078	3.37598	6.17748	3.41128	3.39784	3.6459	2.60042	2.90478	4.73809	3.89503	2.72169	5.79668	4.05839	1.6475	4.04075	2.37544	2.86565	1.63821	3.20049	4.09109	2.71516	4.10967	3.20192	3.75274	2.44932	2.52778	2.9999	2.06907	2.96159	4.5789	3.40052	4.08235	4.49564	3.61759	5.50257	2.68389	4.3411	10.6602	4.82419	5.65561
WBP1LP10	0	0	0.0647261	0	0	0	0	0	0	0	0	0	0	0	0	0	0	0	0	0	0	0	0	0	0	0	0	0	0	0	0	0	0	0	0	0	0	0	0	0	0
AC073578.2	0	0.0384435	0.0253882	0	0	0	0	0	0	0.0483413	0.169682	0.0326017	0.271555	0	0.0389757	0	0.120422	0	0	0.114648	0.361063	0	0	0.0788713	0.348729	0	0	0	0.075306	0	0	0.0650084	0	0	0	0	0	0	0.0551245	0	0
PRDM16-DT	0.0629834	2.51958	2.14777	0.695405	0.196418	0.0869477	0.113215	0.0594042	0.277471	0.0801084	0.299933	0.0405193	0.0540006	0.770569	0.0322941	0.629989	1.82195	0.0461088	0.43402	0.151991	0.737944	0.078557	0.0676261	0.463989	0.193594	0.190823	0.493923	0.133983	0.0935947	0.231373	0.308549	1.07728	0.540069	0.162053	0.089003	0.129498	0.160416	0.0920972	0.100484	0.438372	0.989262
MIR4740	1.24412	0.283139	1.3089	0.922594	0.793609	0	0	0.990071	0	2.8483	3.33258	0	0	2.0345	0.287059	2.1705	0.354767	0.19517	0.721114	0.633295	1.55123	0.279314	0.644058	1.16179	0.770524	0	1.05793	1.98494	1.10927	0	0.761849	2.39396	0.897311	1.46987	0.641463	1.38131	0.459973	0	0.405996	0.613644	0.574734
DDX39A	14.5175	16.7833	7.96694	7.38147	9.48518	9.00271	15.1071	23.3363	7.69836	12.325	17.8446	8.85965	14.1292	9.29037	23.1899	11.6515	13.1337	14.8061	10.2395	19.4882	18.7348	22.1472	14.4269	19.0225	36.2809	12.9188	14.6375	12.3618	20.7741	2.24457	9.28265	25.058	28.0445	11.5125	16.7367	10.9118	14.542	15.4656	16.3125	4.21832	5.32752
HMGB3P23	0	0	0	0	0	0	0	0	0	0	0	0	0	0	0	0	0.0191028	0	0	0	0	0	0	0	0	0	0	0	0	0	0	0	0	0	0.0230269	0	0	0	0	0	0
RBM19	9.7013	4.96332	2.4708	2.44147	3.51385	4.13696	5.21185	4.61056	4.44835	9.75447	5.71759	10.9693	3.75532	4.8889	6.16386	5.30823	5.34185	4.76895	3.86909	5.50459	7.83305	6.79523	5.30531	6.83395	6.78223	6.02739	4.96604	6.26525	8.68822	4.91686	4.90898	9.55122	7.27191	4.73347	5.54141	6.26077	5.65155	3.41968	3.6688	4.42702	2.92753
AC091180.2	0.0444832	0.101236	0.040114	0.0219915	0.0283754	0.255081	0.0719638	0	0.110232	0.152761	0.119156	0.223216	0.0572083	0.0727433	0.24633	0.108648	0.101477	0.237261	0.0257833	0.347198	0.0633875	0.159789	0.0460564	0.373856	0.0183666	0.0466518	0.0756524	0.340662	0.277632	0.767323	0.0181599	0.239668	0.0320832	0.10511	0.0458708	0.148166	0.0986775	0.497597	0.0290326	0.0658222	0.0821981
AC023050.3	0	0	0	0	0	0	0	0	0	0	0	0.0390884	0	0	0	0	0	0	0	0.0343649	0	0	0.0349489	0.189128	0	0	0	0	0	3.78473	0	0	0	0	0	0	0	0.0666336	0	0	0
RAP1GDS1	6.50632	5.71572	3.04928	10.1337	6.11601	6.69124	6.15416	9.54093	5.16011	4.41659	5.93686	9.04731	5.64962	4.35989	3.44423	8.90183	6.27985	8.19713	7.29111	9.28051	4.39373	9.82681	4.75028	6.48397	4.09895	14.4503	5.76714	7.42376	14.411	10.0226	13.3206	5.95047	12.0482	5.3369	6.38519	5.63145	6.21879	10.9016	6.97918	4.75404	8.39119
LCT-AS1	0.0210471	0.0287397	0	0.166483	0	0.0201151	0.0340495	0.100496	0.0208624	0.0120464	0.197324	0.0406208	0.013534	0	0.0388501	0.0220314	0.0420119	0.0528279	0	0.114279	0.00749791	0.141757	0.00726381	0.0982715	0.0173802	0.0220732	0.00596579	0.0537277	0.0750634	0.242038	0.00859228	0.113398	0.0151801	0	0.0289382	0.0233681	0.15563	0.0138492	0.109894	0.0103812	0.0388918
TSPY24P	0	0	0	0	0	0	0	0	0	0	0	0	0	0	0	0	0	0	0	0	0	0	0	0	0	0	0	0	0	0	0	0	0	0	0	0	0	0	0	0	0
SAMD4B	14.1568	17.592	12.2305	6.40846	20.2453	17.7998	13.9162	21.4521	10.4238	21.2889	11.1074	14.2335	22.1507	10.306	15.8783	16.8241	21.0784	10.0966	11.8044	12.3072	15.3716	28.0081	19.9815	15.0619	29.9681	18.0888	14.1815	12.4912	7.50709	9.93559	13.1136	15.5855	13.2539	8.56254	17.0988	23.2237	12.9732	14.0378	15.1492	14.1021	5.33889
TRBV21-1	0	0.102516	0.101553	0.167021	0.143671	0.107628	0.273276	0.119491	0.055813	0.12891	0.150828	1.21713	0.0724146	0	0	0.943047	0	0.671316	0	0.764322	1.56461	1.36527	0.0388656	0.105162	0	0.590521	0.0319204	0.50308	0	0.485641	0	3.29376	0.0812221	0.0532194	0.038709	0.16671	0.0832709	0.370506	0.146999	0	0.208093
AC243960.4	0	0	0	0.134545	0	0	0	0	0.134882	0	0	0	0	0.0741746	0	0	0	0	0	0.0923555	0	0	0	0	0	0	0	0	0	0	0	0	0	0	0	0	0	0	0	0	0
IGKV2-19	0	0	0	0	0	0	0	0	0	0	0	0	0	0	0	0.193275	0.0394882	0.0434477	0	0	0	0	0	0	0	0	0	0	0	0	0	0	0	0	0	0	0	0	0	0	0
AC008171.1	0.0979742	0.0891888	0	0	0.249987	0	0.475501	0	0	0	0.131221	0	0.126001	0.213623	0	0	0.0558758	0	0	0	0.279222	0.0879838	0	0.365963	0	0	0	0	0	2.25337	0.0799942	0	0.141327	0	0.134707	0.580151	0	0	0	0.0966489	0
NPPA	0.0699816	0.477797	0.115698	0.0864932	0.111601	0.0668828	0.0283036	0.0928191	0.0520257	0.160217	0.398348	0.270129	0.112501	0.209808	0.177618	0.0732545	0.0498891	0.164674	0	0.0712457	0.124653	0.078557	0.0845326	0.359428	0	0.11009	0.347134	0.200975	0.0311982	0.301791	0.0142847	0.13466	0.353316	0.760658	0.108247	0.142448	0.0776204	0.138146	0.0228373	0.0172587	0.161644
Y_RNA	0	0	0	0	0	0	0	0	0	0	0	0	0	0	0	0	0	0	0	0	0	0	0	0	0	0	0	0	0	1.1986	0	0	0	0	0	0	0	0	0	0	0
SNORD18	0	0	0.168288	0	0	0	0	0	0	0.9613	0.374916	0.216103	0.720008	0	0	0	0.159645	0	0	0	0.398889	1.50829	0	0	0	0	0.31738	0	0	8.04776	0	0	0	1.32288	0.192439	0.207197	0	0	0.365397	0	0
NAT14	7.51905	12.3042	18.8112	7.72113	9.87003	5.02162	12.6771	18.1673	13.6401	6.09757	12.1089	7.60206	5.18452	19.8019	6.8727	9.75463	10.3072	3.54716	15.2589	5.26311	8.45541	9.47769	9.89223	5.44799	27.4471	10.0138	4.38067	9.28489	2.69779	0.755291	4.9927	12.4114	5.08331	12.698	6.6077	19.9486	6.43069	4.0177	3.85499	1.92136	11.7514
AC136624.2	0	0	0	0	0	0	0	0	0	0	0	0	0	0	0	0	0	0	0	0	0	0	0	0	0	0	0	0	0	0	0	0	0	0	0	0	0	0	0	0	0
RNU6-539P	0	0.346364	0.686222	0.188102	0.242706	0.363635	0	0	0	0.21777	0	0.293732	0.244663	0.207401	0.35116	0.132759	0	0.358127	0.220535	0	0.135545	0.170842	0	1.42122	0	0	0	0.485636	2.03546	7.65709	0.931971	0.87856	0	0.179809	0.130784	0.140813	0.281343	0	0	0	0
COX11P1	0	0	0.014108	0.023203	0.0299385	0	0	0	0.023261	0	0	0	0	0	0	0	0.0133834	0.0294508	0	0	0.0501596	0.021074	0	0	0.0193785	0	0.0133034	0	0	0.134932	0	0	0	0.0221801	0.0161326	0	0	0	0.030632	0	0.0867264
LINC00272	0	0.554417	0	0	0	0.050614	0	0	0	0	0.035465	0	0	0.028868	0	0.0369572	0	0.0166158	0	0.0179719	0	0	0	0	0	0	0.0750561	0.0337976	0.0472189	0.456765	0	0.040762	0	0.0250275	0	0.0195997	0	0	0	0.0261213	0
ZNF667-AS1	0.637143	0.309666	0.658961	1.03573	1.12284	2.77631	5.08389	6.57719	0.358594	0.296681	3.44956	2.70947	10.2982	3.27292	7.51993	0.885487	0.803725	2.35478	0.450671	2.29044	0.384709	0.49944	1.79641	2.61186	6.4296	0.588926	0.62444	0.827013	2.87894	0.822739	0.0661291	1.70394	4.58756	4.63392	3.80106	4.93185	3.96864	0.184753	2.4739	0.511342	5.86676
AC023983.1	0.0345588	0	0.207763	0.136681	0.0440894	0.0660571	0.0559084	0.146677	0.102767	0.0395597	0.0925718	0.0266794	0.0444449	0	0.478432	0.0723502	0.0788371	0.0216855	0.160248	0.187643	0.0738683	0.0931046	0.047708	0.193631	0.370993	0.144974	0.0783654	0.220549	0.123252	2.08646	0	0.372394	0.199402	0.0979914	0.0950316	0.0255799	0	0.0454801	0.0451107	0	0.127719
AC009107.1	0	0.0540538	0	0	0	0	0	0	0	0	0	0	0	0	0	0.124311	0	0.0372597	0	0	0	0.106647	0	0.110898	0	0	0.0336615	0.0757886	0	1.36568	0	0	0	0	0	0.0439509	0	0.0781431	0	0	0
RILPL2	1.16146	6.44844	3.3378	5.69151	3.14265	2.6165	4.92974	3.74795	2.26775	3.83518	4.71804	2.89932	7.01717	3.37428	4.85911	9.08049	6.79135	3.01536	1.56464	5.65665	3.15097	3.68211	4.01726	5.47067	2.22387	4.97272	6.37809	3.75907	3.4538	2.57775	6.07804	5.43746	2.47626	2.66903	4.08663	4.88892	3.64293	6.05103	4.77735	8.64977	4.58131
RPS18P1	0	0	0	0.0423024	0	0	0	0	0.0424082	0.0489745	0.0573015	0	0.110045	0	0.157945	0.0298563	0.0243999	0.0805394	0.0495963	0.0580751	0.0609655	0.0384209	0	0.239714	0	0	0	0	0	0.615003	0	0.06586	0	0.0404375	0	0	0	0.0563039	0.0558466	0	0.158115
AL132989.1	1.93907	7.86596	2.04516	0.336362	1.86622	2.01577	1.65105	1.62433	3.54064	5.17923	3.32608	2.91514	0.656257	1.26097	4.27	1.04456	1.35809	1.96389	0.907026	2.23962	1.40581	2.74949	0.91577	5.08282	0.337104	1.14167	1.5621	3.21312	1.21326	14.6704	0.638842	4.66074	1.86472	4.17994	2.17496	1.98923	0.804953	1.16401	0.710493	0.939643	3.08022
RNA5SP445	0	0	0	0	0	0	0	0	0	0	0	0	0	0	0	0.118906	0	0	0	0	0	0	0	0.318229	0	0	0	0	0.607687	0.979727	0	0	0	0	0.117137	0	0	0.224237	0	0	0
TRIM51JP	0	0.0270269	0	0	0	0	0	0.0157511	0.0147143	0	0.0596457	0	0	0	0.0137005	0	0	0	0	0	0	0	0.0102464	0.0277245	0	0	0	0	0.0794137	0	0.0606016	0	0	0.0140306	0.0204102	0.0109877	0	0.0195358	0	0.0146438	0
CLK1	13.7998	23.0545	13.423	12.7976	9.661	8.28778	10.9877	9.40242	29.8407	18.4996	12.4266	13.5618	7.19938	11.3918	11.6344	8.64356	16.3693	9.43462	5.14055	14.4773	10.6369	19.3871	4.01309	27.9533	2.01871	9.8895	11.8839	33.7808	18.9714	37.7342	10.6576	16.4589	11.6724	24.3057	12.6396	15.2865	10.2293	11.6865	9.17237	7.58984	14.0491
AC090948.1	0.463994	0.779793	1.18016	0.247033	0.546419	0.341115	0.750639	0.530202	1.62742	1.18484	0.908266	0.743961	0.275413	0.739314	0.625883	0.547963	0.488532	0.51512	0.827508	1.47769	0.940912	0.705153	0.369541	2.59974	0.235789	0.898366	0.465375	1.18446	0.891053	15.8023	0.174851	1.31864	0.154455	0.674695	0.343516	0.713301	0.475054	0.563655	0.372718	0.457718	0.0659531
IGHVIII-11-1	0	0	0.0882408	0.0725636	0	0	0	0	0	0	0	0	0	0.0800086	0	0.0512142	0	0	0	0.149429	0	0	0	0.137065	0	0	0.0416041	0	0	0	0	0.33892	0	0	0	0	0	0.386325	0	0	0
TRAJ26	0	0.297296	0	0.322908	0	0	0	0	0	0	0	0	0	0	0	0	0	0	0	0.221653	0.232685	0.293279	0	0.609938	0	0	0	0	0.582367	10.328	0	0.502732	0	0	0	0.48346	0.482972	0.429787	0	0	0
KIAA2026	3.23698	3.0007	1.54048	1.07012	3.95629	5.43632	3.58974	3.08857	4.37445	2.46083	2.40599	5.11807	2.99988	2.33019	4.91914	4.51093	5.33533	3.20184	2.87018	5.22576	3.5827	4.60445	3.40945	4.51339	2.89952	3.56582	4.43071	2.68395	2.82444	15.4227	3.67388	4.6368	2.12079	2.48028	3.44158	6.83489	3.92102	2.75107	1.65465	4.20234	0.721426
ATP5MF	40.051	44.7081	73.6168	87.0702	42.2285	31.1818	63.6091	35.0028	36.259	32.2011	39.8564	27.5016	27.172	70.7726	80.002	26.9637	30.4357	45.9724	43.4332	53.6118	36.5443	56.8898	35.7482	27.8132	42.3125	25.3647	26.9089	22.8445	23.2691	6.95822	39.0442	53.9238	39.1366	36.8454	35.6515	31.207	25.9467	43.2772	87.8076	28.9904	77.9075
PRELID3BP7	0.12534	0.114101	0	0	0.106604	0	0	0	0	0	0	0	0.0537319	0	0	0	0	0.0786505	0	0.0283565	0.0595356	0.0375198	0	0	0	0	0	0	0.149006	1.32127	0	0	0	0.157956	0	1.1133	0	0	0	0	0
BCL2L1	25.5253	57.2542	31.0677	58.6262	44.3474	41.2857	58.9426	95.8265	21.0698	59.5209	50.1045	42.5515	28.8199	23.8892	38.2322	39.4175	24.4039	26.1608	21.118	24.2668	32.9522	55.2116	44.6324	29.5951	28.8514	46.954	38.7148	56.1108	44.1256	11.5082	56.778	25.9224	33.5363	40.7292	69.5202	62.3041	24.5887	52.5237	55.1535	31.5553	54.7931
AC093063.1	0	0.442259	0.0973566	0	0	0.30954	0	0.0572768	0	0.0617916	0	0	0	0	0.0996403	0.0376699	0	0.237107	0.062576	0.109911	0.115381	0.290856	0.0372595	0	0	0	0.153007	0	0.096259	0	0	0.0830961	0	0.102041	0.148438	0.439509	0	0.284157	0	0	0
HSP90AB7P	0.00798486	0.0218066	0	0.0157901	0	0	0	0	0	0	0	0	0.0205381	0.00870509	0.0442169	0	0.00455386	0.0200419	0.00925635	0	0	0.00717065	0.0055115	0	0.0197812	0	0	0	0	0	0	0	0	0.00754701	0	0.00591026	0	0	0	0	0.0147548
LINC02178	0.368844	0	0	0	0	0	0	0	0	0.0527773	0	0.0355934	0.0592948	0.100528	0	0	0	0	0	0	0	0	0.031824	0	0	0	0	0	0.246649	0	0.0376443	0.0709739	0	0.0871547	0.0316958	0.0682531	0	0	0	0	0
AC000036.1	0.00965263	0.00878708	0.00580303	0	0	0.0184504	0	0.0102421	0	0.883954	0.0387844	0.0298073	0.881389	0	0.0267262	0	0.0550501	0.018171	0	0.0262053	0.00687739	0.00866836	0	0.0180277	0.836949	0	0.0109441	0.0123203	0.0344256	0.333011	0	0.505208	0	0.228083	0.00663583	0.0214342	0	0	0.113399	0	0
AL161631.1	0	0	0	0	0	0	0	0	0	0	0	0	0	0	0	0	0	0	0	0	0	0	0	0	0	0	0	0	0	0	0	0	0.174477	0	0	0	0	0	0	0	0
AP001360.1	0	0	0.0209611	0.103422	0	0	0	0	0	0	0	0	0	0	0.353971	0	0	0	0	0	0.0248418	0	0	0.065118	0	0	0	0	0	0	0	0	0	0.0659088	0	0	0	0	0	0.0343946	0
ASH2LP3	0	0	0.00717426	0	0	0	0	0.0126623	0	0.0136604	0	0.00921267	0	0	0	0	0	0	0.0138338	0.00809939	0.0085025	0	0.00823704	0.0222876	0	0	0.0338255	0	0	0.0686167	0	0.0734809	0	0	0.00820386	0.017666	0	0	0	0	0
BX005195.1	0	0	0	0	0	0	0	0	0	0	0	0	0	0	0	0	0	0	0.0189608	0	0	0	0	0	0	0	0	0	0	0	0	0	0	0	0	0	0	0	0	0	0
ACER3	3.10797	3.6787	1.32007	5.00312	3.05303	5.53253	2.8313	6.57831	2.12819	2.17076	4.33982	5.66777	4.59109	2.60386	3.53682	5.19625	2.18949	4.68116	2.09069	4.89465	6.05609	5.61754	4.06461	4.14862	2.0394	4.98539	3.22643	3.62029	4.83857	12.3052	9.54775	5.43465	4.46312	3.36096	6.70345	3.90341	3.65575	7.01038	3.53883	8.63681	2.84794
RPLP0P7	0	0	0	0.0290472	0	0	0	0	0	0	0	0.0226795	0	0	0	0	0	0.0737373	0	0	0	0.026382	0	0	0	0	0	0	0	0	0	0	0	0	0	0	0	0	0	0	0.108571
AC010729.2	0	0.0297544	0	0.0807943	0.0416992	0.031238	0	0.0173407	0	0.0374151	0	0	0	0.0178168	0.0301663	0	0.0279612	0	0	0	0	0	0	0.0305224	0	0	0	0	0	0.140953	0.0133435	0	0.0235741	0	0	0.0120966	0	0	0	0	0
MEIS3P1	2.98627	3.23985	6.48031	4.08522	5.92349	7.6629	5.09584	3.49418	2.14909	5.43198	3.0682	0.78952	10.2327	3.16644	2.51072	8.26446	7.24402	1.69419	2.8216	2.29057	6.13531	5.8411	2.06125	4.01108	5.06712	1.71609	10.0531	4.2815	8.79021	1.70532	2.08753	2.64485	1.12117	3.8858	5.37142	11.2185	2.96438	5.35663	4.59225	9.96755	4.49769
RNVU1-33	0	0.209856	0	0	0	0	0	0	0.114253	0	0	0	0	0	0	0	0	0	0	0	0	0.10351	0	0	0	0	0	0	1.43879	18.8886	0.0941108	0	0	0	0	0.0853164	0	0.151689	0	0	0
ACTR5	5.66837	10.2854	2.94848	4.86439	3.50859	5.88465	6.11756	3.78543	3.15007	4.34615	6.25152	4.91265	3.77267	4.14753	6.83906	3.80105	6.46983	3.25009	4.5873	3.89384	5.82393	8.5617	6.91289	5.3646	7.46913	3.52517	3.39529	3.64672	1.71645	2.50375	6.6615	7.94963	5.10208	7.57422	5.9975	4.026	2.57585	3.59915	6.01302	2.63006	2.07509
FAAP100	15.1518	21.3427	6.39173	6.02512	10.3936	9.22019	16.4954	13.1723	4.85755	11.8603	14.2838	7.81506	6.27418	9.56396	7.40075	10.0041	11.2587	9.20914	9.36774	8.70633	14.686	9.19278	10.3877	11.1621	14.4523	8.29835	6.74714	10.2022	7.34213	1.0101	6.14374	12.0847	11.6197	9.14949	13.4833	13.8428	7.30682	7.42213	5.89999	5.94263	9.19747
GOT2P3	0.0812389	0.0887451	0	0.0642603	0.0621858	0.0931701	0.0262853	0	0.0161053	0.0929948	0.0435226	0.100346	0.125375	0	0.0149956	0.0907077	0.092663	0.0305863	0.15068	0.0441101	0	0.189683	0.0224299	0	0.0134171	0	0.0276326	0.145167	0.0289735	0.186847	0.145926	0.0750346	0.304684	0.0614274	0.0781883	0.0962108	0.0480569	0.0641473	0	0.0961681	0.0600469
LINC00365	0.0326798	0.0356993	0.0550107	0.096937	0.0500307	0.0499725	0.16918	0.0208054	0.0777436	0.112227	0.122554	0.0100915	0.0336228	0.213765	0.187	0.168761	0	0.12714	0.0984977	0.0177441	0.0325976	0.134999	0.148877	0.0976552	0	0.0274184	0.477975	0.0834231	0.0116551	0.30065	0.053365	0.0905521	0.0659964	0.123551	0.0404392	0.120946	0.0676611	0.0430074	0.127974	9.41989	0.19324
RNF19BPX	0	0	0	0	0	0	0	0	0	0	0	0	0	0	0	0	0	0.0393462	0	0	0	0	0	0	0	0	0	0	0	0	0	0	0	0	0	0	0	0	0	0	0
AGTRAP	34.0395	45.1109	55.9061	44.8278	21.1077	18.3196	23.4333	26.7685	27.4713	33.9449	23.9808	17.14	27.5599	34.6534	14.1261	23.3219	11.5056	19.9609	27.5193	27.86	35.8115	16.1081	32.3494	22.0179	16.0614	23.2423	20.4283	25.3903	20.1186	3.05385	36.0056	33.298	15.218	24.7496	15.4734	22.4019	13.9477	26.2426	31.9013	12.6854	58.3793
MMP7	8.22426	19.0817	0.623744	210.826	9.25479	26.9259	36.7628	189.066	18.3025	26.8816	118.658	2.36383	34.2693	12.0835	23.0594	49.4578	3.3867	35.892	7.68578	20.8505	15.3073	60.4865	1.46722	15.6751	0.689591	324.007	103.599	177.117	95.6054	124.721	0.984861	0.844018	1.43578	6.40998	8.87804	58.9829	3.25585	4.0185	62.6396	1.90552	6.01653
AC034268.1	0	0	0	0	0	0	0	0	0	0	0	0	0	0	0	0	0	0	0	0	0	0	0	0	0	0	0	0	0	0	0	0	0	0	0	0	0	0	0	0	0
SPINT1	108.662	136.452	99.7521	53.4302	88.2294	112.955	135.079	95.1466	73.3049	123.715	88.7424	38.954	133.536	62.3318	57.8946	53.2065	75.7179	49.6722	50.0925	46.5134	72.7617	88.4757	87.2304	46.7114	59.9319	56.2199	92.6204	62.1302	66.1846	11.5945	165.007	20.7281	51.2239	111.018	51.6619	100.875	48.9817	27.0103	76.5744	132.684	42.7303
AC061975.2	0	0	0	0	0	0	0	0	0	0	0	0	0	0	0	0	0	0	0	0	0	0	0	0	0	0	0	0	0	0	0	0	0	0	0	0	0	0	0	0	0
LINC01639	0	0	0	0	0	0	0	0	0	0	0	0	0.185491	0	0.190165	0	0	0	0	0	0	0	0	0	0	0	0.0116807	0	0	0	0	0	0	0	0	0	0	0	0	0	0
TSPY11P	0	0	0	0	0	0	0	0	0	0	0	0	0	0	0.449955	0	0	0	0	0	0	0	0	0	0	0	0	0	0	0	0	0	0	0	0	0	0	0	0	0	0
LINC02515	0	0.0332794	0.0439558	0	0	0	0	0	0	0	0	0	0.0470154	0	0.0337402	0	0.0833967	0	0.0423789	0	0	0	0	0	0	0	0	0	0	1.36632	0	0	0	0	0	0	0	0	0	0	0
AC074029.4	0	0.0287861	0.0253473	0.041688	0	0.0201476	0	0.0111842	0.0208961	0	0	0	0.0542233	0.0114913	0.0291846	0.022067	0.0180341	0.0198424	0	0.00715395	0	0.00946572	0.00727553	0	0	0	0.0119508	0.0403608	0.0187961	0.0909107	0.00860615	0.0162259	0.0152046	0	0.0217387	0.109227	0.0311762	0	0	0	0.0194773
RN7SL689P	0.659759	0.840838	0.832939	0.978509	1.59924	2.01774	0.426937	1.68012	0.523177	0.604184	0.795276	0.865867	1.35759	1.15083	1.94852	1.7956	5.07962	1.36619	1.45315	0.85079	0.705106	0.651732	1.04741	1.10898	0.217926	1.38385	0.972444	0.589467	2.47065	1.89678	0.538681	1.11718	0.571016	1.4966	2.08638	1.5627	1.36598	1.64969	0.861204	1.88742	0.487653
TRPC2	0.06007	0.328101	0.148064	0.457337	0.0689725	0.0918562	0.029154	0.0701123	0.0952689	0.0343813	0.370089	0.0649236	0.0154508	0.130977	0.0776168	0.0419196	0.0411103	0.0565406	0.0278542	0.134541	0.0684787	0.118678	0.00829259	0.0560949	0.00496046	0.088198	0.0817287	0.130342	0.0321355	0.0345397	0.0833783	0.0184941	0	0.0510985	0.115629	0.0800332	0.0266508	0.142296	0.0470468	0.0355545	1.3653
BIN2P1	0	0.0233173	0.0153989	0.0379892	0.049017	0	0.020719	0.0271784	0.0507789	0	0.017153	0.0296612	0.0494123	0	0	0.0268121	0.0292161	0.040182	0.0148465	0.0260769	0.0364996	0.0115012	0.01768	0.0956766	0.0105758	0.0268629	0.00726033	0.0490397	0	0.110459	0	0.019715	0.0369481	0	0.0176088	0.047398	0.0189401	0.0505632	0	0.0126338	0
GFOD1-AS1	0	0	0.0354824	0.116714	0.0752972	0	0	0	0	0.0675613	0	0.0455639	0.151809	0	0.108944	0.247124	0	0	0	0	0.0420515	0.0530023	0	0	0	0	0.0669175	0.150664	0.210494	0.678727	0	0	0.255409	0.111568	0	0	0	0	0	0	0.109061
AC092924.1	0	0	0	0	0	0	0	0	0	0	0	0	0	0	0	0	0	0	0	0	0	0.036133	0	0.0751464	0	0	0	0	0	0	0	0	0	0	0	0	0	0	0	0	0
H1-4	0.950053	2.16215	0.107092	0.381618	0.0378768	0.226996	0.192122	0.28352	0.44143	0.611737	0.357874	0.52716	0.534551	0.356038	0.49322	1.49173	1.06672	0.968751	0.0344168	0.382856	0.126919	1.06647	0.491826	0.110898	0.931634	0.934097	0.201969	0.416837	351.167	27.2282	0.0969626	1.87382	0.728046	1.99234	1.4083	0.549386	0.351252	0.312572	0.46505	0.702901	0.219444
CDY23P	0	0	0	0	0	0	0	0	0	0	0	0	0	0	0	0	0	0	0	0	0	0	0	0	0	0	0	0	0	0	0	0	0	0	0	0	0	0	0	0	0
NSUN4	4.24616	4.5121	4.2068	7.21853	3.85844	2.52114	2.87876	3.43742	3.06666	5.52812	2.01139	4.13015	3.04736	4.83351	11.635	2.81461	3.65951	3.15669	2.89706	5.95543	3.07151	3.02354	2.5795	3.44009	3.9478	3.2422	3.98262	2.4898	2.00128	6.1204	4.64397	2.40086	3.31119	3.6109	2.88727	3.98049	2.02246	2.99653	3.47662	3.71165	4.55383
KRTAP23-1	0	0	0	0	0	0	0	0	0	0	0	0	0	0	0	0	0	0	0	0	0	0	0	0	0	0	0	0	0	0	0	0	0	0	0	0	0	0	0	0	0
RPL23AP88	0.258963	0.0392902	0	0	0.110126	0	0.0698239	0	0.0427818	0.049406	0.0578064	0.0333198	0.0555072	0	0.199171	0.090358	0	0	0.1501	0.0292934	0.092254	0.116278	0	0	0.035641	0.0905292	0.0489352	0.0550886	0.0769648	0	0	0.265761	0	0	0.0296712	0.0319467	0	0.0568	0.0563387	0.0425766	0.0797539
AL162231.2	1.1197	1.07295	1.84231	1.48586	1.72923	3.04141	3.05083	3.47046	0.671771	1.41665	1.38127	2.86621	1.74318	0.803094	0.10878	3.10496	0.268876	2.27424	0.375738	1.23993	1.17567	0.687994	1.24066	1.81606	1.45994	1.11249	2.13814	1.65481	1.94414	2.71082	1.17886	1.08862	1.19012	1.55961	1.6408	3.8386	1.00226	0.853111	0.230777	1.39523	5.6082
AL731568.1	0.135448	0.164403	0.0542864	0.0892833	0.0576007	0	0	0.0479066	0.13426	0.103366	0.181411	0	0	0.492219	1.04175	0.126029	0.257492	0	0	0.0612866	0.160842	0.162182	0.0934923	0	0	0.094701	0.0511903	0.115255	0.483069	21.9366	0.0737273	0	0.130255	0.170695	0.0310386	0	0	0.297088	0	0	0.0834292
HSFY6P	0	0	0	0	0	0	0	0	0	0	0	0	0	0	0	0	0	0	0	0	0	0	0	0	0	0	0	0	0	0	0	0	0	0	0	0	0	0	0	0	0
TMEM182	1.18878	1.42585	1.15894	3.15297	0.901777	2.87874	1.73476	1.59803	0.728509	0.896478	0.85526	2.42147	2.74264	2.30743	2.40932	1.84695	0.856633	1.72881	0.94976	1.45285	1.13886	1.78528	2.1678	1.38764	1.18066	1.67636	1.05869	1.87103	1.98379	3.48698	2.56099	0.686246	2.60697	3.60993	1.25072	2.28006	1.66897	0.903794	3.21884	1.73528	3.93326
STARD5	0.179287	0.619074	0.295479	0.357598	0.386476	0.661759	0.300048	0.295194	0.297212	0.57677	0.360189	0.307842	0.481027	0.390918	0.365175	0.345144	0.334955	0.517897	0.207836	0.688143	0.31935	0.330338	0.586754	1.09113	0.191446	0.499246	0.495922	0.836436	0.209465	0.915355	0.186767	0.985002	0.227407	0.33599	0.259257	0.155586	0.361143	0.296966	0.447883	0.664757	0.371279
CAVIN2	1.75983	3.66809	34.7202	9.64224	28.8851	9.65068	12.6349	5.3186	9.73252	12.5871	7.07103	18.5612	6.55566	16.8768	6.81047	62.2389	6.81446	18.7691	7.06989	6.41278	6.96109	5.96732	26.33	30.0681	2.64589	15.1723	18.57	10.0459	5.22669	16.7311	11.0243	4.80156	4.93702	8.90171	32.223	14.4544	6.91925	13.816	12.072	15.0675	9.03805
AC241929.1	0	0	0	0	0	0	0	0	0	0	0	0	0.215387	0	0	0	0	0	0	0	0	0	0	0	0	0	0	0	0	0	0	0	0	0	0	0	0	0	0	0	0
PMVK	37.766	49.1653	39.4175	51.6905	25.0768	42.4873	63.202	42.7525	47.2372	62.6998	36.3932	19.4763	39.9267	68.8433	26.675	33.2453	18.0374	38.7218	103.939	26.962	7.63498	36.9395	67.7106	31.1926	40.3388	24.4675	38.3063	36.1672	21.402	5.28134	72.7197	31.4836	51.6725	55.1415	31.7088	19.9654	13.0629	22.866	35.649	23.0749	52.304
UNC50	11.6778	16.102	21.1778	21.9722	15.6718	15.7712	9.79433	12.1392	14.9287	15.9929	12.4512	14.9101	14.5212	21.8221	10.5508	15.5812	13.6357	17.8094	12.0298	11.5041	20.2655	10.7948	18.8928	15.4098	14.991	11.4085	21.041	23.0363	16.6719	17.6582	28.4894	16.5293	17.1873	21.1448	12.1961	19.1021	18.3746	15.9117	35.0977	19.2951	32.8472
AC010547.3	0	0.0810808	0	0	0.0568152	0	0	0	0	0.203912	0.119291	0	0	0	0	0.0621554	0	0	0	0	0	0	0.0307391	0	0	0	0.151477	0	0	1.79246	0	0	0	0.0420917	0.0306153	0.0329631	0	0	0	0	0
LINC00629	0.107782	0.215859	0.24623	0.0639422	0	0.370835	0.557977	0.54895	0	0.320786	0.461942	0.399398	0.110892	0.117504	0	0.752155	0.0860573	0.257006	0.0499782	0.117045	0.0153587	0.193584	0.75884	0.0805199	0.160208	0.0904296	0.0122204	0.055028	0.1922	0.0619739	0.0528014	0.298652	0.0310949	0.36674	0.0444579	0.159558	0	0.0567375	0.084415	0.0425298	0.358498
RASL12	2.57348	3.55864	4.00659	4.91622	7.39611	3.91654	5.0797	3.28716	3.99966	4.0666	7.88634	1.02576	4.88357	10.6735	2.14925	7.23726	1.34006	3.29114	2.49688	3.62619	2.28201	1.93426	1.70393	6.71324	3.66123	3.44702	3.43319	7.06928	2.31949	2.61365	0.285489	6.02847	2.65302	3.59567	2.89414	4.89153	7.20838	2.37441	5.83304	4.36679	3.38564
AC005845.1	0.12003	0.0546333	0.14432	0	0.0382828	0	0	0	0.0892325	0	0.0803801	0.0694971	0	0.0327141	0.138474	0.0418811	0.171136	0.0188295	0.0347857	0.0610989	0	0	0	0.0560433	0.0247795	0.0629407	0.0170112	0.076601	0	0.25881	0.049001	0	0	0	0.123774	0.111055	0	0.118471	0	0.0296015	0.0554491
NAA50	15.3659	12.2143	12.9827	13.4291	14.9503	20.7931	12.1806	13.3775	18.074	13.5363	10.8956	30.8796	38.0275	9.9808	37.5323	19.1791	21.1627	24.5226	13.701	24.8337	9.92635	25.08	19.277	19.0885	24.2615	31.3872	14.4498	22.259	30.4304	48.1678	15.4296	16.6051	20.6324	22.7677	12.8449	23.9889	23.2511	16.9564	24.3935	21.2279	12.8664
TMEM131	6.54167	6.55677	4.52971	3.91667	7.69694	7.96969	4.23563	5.40723	7.07662	7.90978	5.38626	7.70864	9.77736	6.09858	10.8954	8.3393	6.06221	5.41635	4.67772	5.88504	8.1541	6.42346	6.22879	8.83553	8.27431	6.8052	8.50168	8.52101	6.76774	14.499	6.7938	7.10135	7.02442	7.51797	7.98596	8.8028	5.76888	5.3461	6.87458	15.3373	2.74106
AC017083.2	0	0	0	0	0	0	0	0	0	0	0	0	0	0	0	0	0	0	0	0	0	0	0	0	0	0	0	0	0	0	0	0	0	0	0	0	0	0	0	0	0
TFIP11	4.65359	5.02713	3.48247	4.50503	5.26554	5.46382	5.34166	5.06783	4.75569	6.91561	4.34022	8.45409	12.4472	3.82368	7.59518	5.95667	4.67893	5.5032	3.99896	5.45326	6.04827	5.4998	7.21295	4.21436	5.95923	5.54959	6.70258	3.80951	7.58491	3.92765	2.8254	5.12165	4.4561	5.86001	5.8953	4.84794	6.09312	5.27983	4.69584	7.27178	5.24873
PGM5	0.511904	0.247413	2.03686	2.28027	0.939218	1.04909	2.24539	0.543166	0.891896	0.592021	1.09203	0.270929	0.610833	2.65806	0.521159	1.85612	0.57185	1.30308	1.33672	0.680541	0.667411	0.355442	0.672072	1.71992	0.128559	1.34492	0.7599	0.697161	0.423482	1.1986	0.517064	0.653971	10.5129	0.628485	0.696574	0.81054	1.35409	0.375036	0.533875	0.898031	0.770389
STYXL2	0.186661	0.0124334	0.00547404	0.0045015	0.156823	0.0261067	0.0147305	0.0193229	0.0135383	0.0156345	0.121952	0.0210881	0.0175652	0.0347435	0.0126055	0.0444792	0	0.0257112	0.031666	0	0.0162188	0.0204423	0.00314248	0.00850286	0	0.0190986	0.0619422	0.0290546	0	0.0261777	0.0074344	0	0	0.0301214	0.00625963	0.0269587	0.0134657	0	0	0.125751	0.0168254
PALD1	9.1672	2.34965	2.39999	1.25052	5.11499	2.97662	2.45667	3.56947	3.91444	4.13644	5.54842	1.42471	2.47853	2.84205	5.749	7.11177	2.28655	3.97349	1.53595	4.04377	3.10792	4.67831	2.22698	8.81364	5.54879	13.9497	3.83364	5.61701	5.69198	2.7456	0.674374	11.7146	2.98477	1.64264	5.09256	5.06598	3.98253	4.0818	2.27982	2.74139	1.26391
AC112220.1	0	0	0	0	0	0	0	0	0	0	0	0	0	0	0	0	0	0	0	0	0	0	0	0	0	0	0	0	0	0	0	0	0	0	0.0379457	0.0408557	0	0	0	0	0
ANKRD18B	0.344591	0.00913664	0.0160903	0.0198475	0.0128045	0.0703429	2.98761	0.170393	0.0563753	0.0191483	0.264368	0.0180793	0.48189	0.160482	1.45431	0.00700402	0.169812	0.00419863	0.329654	0.0295185	0.0214529	1.24382	0	0.337408	1.24321	0.00701729	1.0526	0.0170806	0.471302	1.33694	0.00819472	0.350204	0.902443	0.0252967	0.036799	0.260013	0.0890574	0.0176112	0.152846	0.0132012	0.00618205
CHFR	2.73438	1.90074	0.91135	0.996609	1.44793	2.33776	2.26178	2.31138	2.13089	2.87468	2.53293	3.33687	4.89233	1.45683	2.48563	1.35728	2.79004	2.12	0.850141	2.86841	1.45994	2.4309	2.2546	2.96155	3.4569	2.36614	1.4671	1.96116	2.71751	2.70702	0.835111	4.4928	3.40299	1.86858	2.10237	2.16452	2.23001	2.18469	2.0654	1.57442	0.828729
PRR23D3P	0	0	0	0	0	0	0	0	0	0	0	0	0	0	0	0	0	0	0	0	0	0	0	0	0	0	0	0	0	0	0	0	0	0	0	0	0	0	0	0	0
C6orf47-AS1	0	0	0	0	0	0	0	0	0	0	0	0	0	0	0	0	0	0	0	0	0	0	0	0	0	0	0	0	0	0	0	0	0	0	0	0	0	0	0	0	0
MIR5009	0	0.356755	0.117801	0	0	0	0	0	0	0	0	0.302544	0	0	0	0	0	0	0	0	0	0	0	0.731926	0	0	0	0	0.69884	12.3935	0	0.301639	0	0	0	0	0	0	0.255778	0	0
CD72	1.03588	1.58043	1.33249	0.932676	1.2551	3.18572	1.45113	2.38249	2.01342	1.90121	3.20107	3.86445	1.04939	0.466866	1.77856	1.74865	2.69643	5.33443	0.68427	4.86249	1.27406	4.78117	1.78552	5.03659	0.984433	3.55652	1.09574	4.40227	1.20739	1.26444	0.604799	6.80603	1.46085	1.03377	3.15882	2.85707	1.11257	12.6727	4.23023	0.319689	1.87137
SLC20A2	4.36096	13.4972	8.99874	13.4609	7.52483	6.48021	9.03125	5.65731	7.03098	3.99227	8.25537	6.53971	7.87011	6.18255	6.98227	10.1017	12.5601	3.92144	6.11915	3.76887	18.4578	8.95869	4.19341	8.92727	4.99489	5.44001	13.9853	8.15347	9.98644	13.2332	5.27111	8.8207	10.9001	17.7758	7.67959	11.2256	7.50966	10.6978	8.87384	5.89412	14.3067
SDHDP4	0	0	0	0	0	0	0	0	0.0409767	0	0	0	0	0	0	0	0	0.0259403	0	0	0	0.037124	0	0	0	0	0	0	0	0	0	0	0	0	0	0	0	0	0	0	0
AC107952.2	0.443504	0.513845	1.52706	0.199326	0.617251	0.308267	0.587038	0.812836	0.359684	0.369224	0.702003	0.373511	0.0518524	1.18679	0.893073	0.787813	1.24168	0.632494	0.42065	1.06722	0.574531	0.289659	0.80706	1.20482	0.299648	0.169137	0.274279	0.36023	0	0.811399	0.164597	0.620656	0.232636	0.724047	0.11087	2.65604	0.417383	0.530601	0.105258	0.278413	0.29801
CTSC	11.3698	11.8622	8.62392	21.9513	14.2646	51.8478	19.0434	40.4889	14.0455	9.30719	64.7888	43.2968	36.7534	13.1361	58.7749	26.1092	14.9266	62.1556	14.0714	39.2653	18.0916	55.0321	25.8982	14.6148	18.1262	69.3461	30.6074	31.4571	46.9014	22.9214	27.0738	49.4623	44.7305	19.3182	66.9232	22.7837	29.3462	147.597	64.6084	9.41356	30.768
HLA-DOA	1.51894	12.8537	9.09643	36.431	12.3249	68.5792	7.46674	7.68539	9.68242	12.5626	16.8768	67.5634	12.3677	4.02007	6.95982	49.2332	11.3618	28.1557	13.0448	34.6071	41.6397	13.7809	6.59068	22.1201	1.91171	40.4651	18.1604	54.1224	15.5375	21.7643	28.317	18.6457	8.73603	4.15	20.4076	18.7551	11.5566	139.895	23.9457	5.20343	63.6442
HNRNPA1P1	0	0.0188959	0	0.0205238	0.0529633	0	0.0335806	0	0	0	0	0	0	0	0.0383151	0	0.0118381	0.117226	0.0240626	0	0	0	0	0	0	0	0	0	0.0370148	0	0	0	0.0299421	0.019619	0.0285397	0.0153642	0	0.027317	0.0270951	0	0
CFHR1	0.00891891	0.00811915	0	0	0.0227571	0	0.0144288	0	0.00884066	0.0408381	0.0119454	0	0	0.175021	0.123473	0.012448	0.00508655	0	0	0.01816	0.00635462	0.00800945	0	0.0333148	0.00736505	0	0	0.0569191	0.0477133	0.0512829	0	0.0274592	0.0385962	0.0168597	0.0122628	0.072618	0.0395698	0.0117375	0	0	0
AP003040.1	0	0	0	0	0	0	0.0619142	0	0	0	0	0.0147727	0.0246096	0.0208616	0	0	0	0.024015	0.0221827	0.0129875	0	0	0	0	0	0.040137	0	0.0244241	0	0	0.0156239	0	0	0.0180863	0	0	0	0	0	0.0188767	0
TMEM50A	41.2526	60.7321	55.0488	86.1227	43.2602	57.0383	55.3961	33.6261	61.0256	40.2891	38.104	38.0265	49.7354	62.1762	30.3091	39.0255	35.7966	45.2236	36.6639	38.6652	50.5834	33.9189	44.4706	31.2947	31.2706	45.2585	33.136	59.5698	37.1041	43.7458	39.0775	32.9857	28.2902	65.2503	46.4839	54.3318	38.7255	52.4063	42.8521	63.3915	66.7251
UBBP1	0.0414267	0.18856	0.348672	0.737295	0.951324	0.0791847	0.402115	0.13187	0.205316	0.0948429	0	0.0959442	0.692608	0.451634	0.535277	0.0867284	1.74833	0.909829	1.34466	0.646684	0.914998	1.22768	1.25816	0.154741	0.102628	0.173785	0.657574	0.634509	0.590985	0	0.608835	0.127543	0.47806	0.195776	0.170876	0.214644	0.12253	0.272592	0.48668	0.122599	1.0717
ZNF487	1.1026	1.51994	1.43701	0.969503	1.35142	1.33228	1.12759	0.864919	1.25297	1.22159	1.58224	0.355684	1.79785	1.0518	0.559696	1.04425	0.507554	0.686938	0.6117	0.633422	0.485384	0.551667	0.752911	0.772229	0.959284	0.53688	1.076	1.1912	0.870741	4.20017	0.96456	0.848663	0.51691	1.33618	0.595571	1.0085	0.559067	0.632243	0.992063	0.765267	1.01144
AL161734.1	0	0	0	0	0	0	0	0	0	0	0	0	0	0	0	0	0	0	0	0	0	0	0	0	0	0	0	0	0	0	0	0.0541542	0	0	0	0	0	0	0	0	0
PRR13P3	0.0521139	0.142323	0	0.0515279	0	0	0	0	0	0.0596552	0.0697981	0	0.067022	0	0	0	0	0.0654026	0.0604125	0	0	0.0467999	0.0359713	0	0	0	0	0	0	0.599301	0	0	0	0.0985126	0.0358264	0	0	0	0	0.051409	0
TCERG1P1	0	0	0	0	0	0	0	0	0	0	0	0	0	0	0	0	0	0	0	0	0	0	0	0	0	0	0	0	0	0	0	0	0	0	0	0	0	0	0	0	0
AL358335.3	0	0	0	0	0	0	0	0	0	0	0	0	0	0	0	0	0	0	0	0.0813407	0	0.107625	0	0	0	0	0	0	0	0	0	0	0.0864382	0	0	0	0	0	0	0	0
RNU6-561P	0	0	0	0	0	0	0	0	0	0	0	0	0	0	0	0	0	0	0	0	0	0	0	0	0	0	0	0	0	0	0	0	0	0	0	0	0	0	0	0	0
RN7SKP148	0	0	0	0	0	0	0	0	0	0	0	0	0	0	0	0	0	0	0	0	0	0	0	0	0	0	0	0	0.254124	0	0	0	0	0	0	0	0	0	0	0	0
AC090607.5	0	0	0	0	0	0	0	0	0	0	0	0	0	0	0	0.0610454	0	0	0	0	0	0	0	0	0	0	0	0	0.155991	0	0	0	0	0	0	0	0	0	0	0	0.161644
AC010723.1	0	0	0	0	0	0	0	0	0	0	0	0	0	0	0	0	0	0	0	0	0	0	0	0	0	0	0	0	0	0	0	0	0	0	0	0	0	0	0	0	0
FURIN	200.756	60.044	129.253	29.7338	106.429	41.653	38.606	36.0597	48.6025	493.501	61.3695	21.187	159.357	181.426	26.2894	30.9231	258.525	28.5573	74.4726	84.7936	63.8762	45.0638	31.9136	39.5918	24.7541	28.7302	46.348	37.4995	27.9433	4.02728	25.2807	77.9744	33.5023	160.71	99.264	96.6766	74.1864	29.7633	75.3754	74.3265	29.9974
HMGB1P19	0.305639	0.0309147	0	0	0	0	0	0	0.0673239	0.0388741	0.0909674	0.026217	0	0	0.0313427	0	0.0387354	0.0213097	0	0.0230489	0	0.060994	0	0.0634251	0	0	0.0192518	0	0.121116	0.488166	0	0.104554	0.0489867	0.0320977	0.0700385	0.0502731	0	0.0446919	0.0886577	0	0
TTTY7B	0	0	0	0	0	0	0	0	0	0	0	0	0	0	0	0	0	0	0	0	0	0	0	0	0	0	0	0	0	0	0	0	0	0	0	0	0	0	0	0	0
ANXA8	0.288683	0.0143998	0.0309065	0.089932	0.686139	0.0755891	0.0831687	0.57486	0	0.520583	0.275417	0.119064	0.834076	0.202629	2.31397	0.0965886	0.103745	0.126555	0	0.12078	0	0.845213	0.0382145	0.125557	0.016328	3.25152	0.210733	0.444178	2.14377	0.0682151	0.0161441	0.0304378	0	0.145771	0.0761212	0.105376	0.0175449	0.0156128	0.190994	0.18335	0.00730742
MDP1	0.895659	3.89369	2.39559	5.58462	1.02607	1.01322	1.71512	1.04733	1.32264	1.27635	1.95852	0.94545	1.45748	0.976448	1.78823	0.867392	1.64709	1.54843	1.56802	1.11654	1.26327	1.36244	1.29953	0.853459	3.62261	1.22687	1.79266	1.11986	0.814879	0.0525507	1.88046	1.23807	4.24507	1.60671	0.967581	0.960605	0.973152	2.38147	1.64633	0.46882	6.68772
MIR4297	0	0	0	0	0.32893	0	0	0	0	0	0	0	0.331583	0	0	0.359847	0	0.161785	0	0	0.183699	0	0	0	0	0	0.438485	0	0	0	0	0	0	0	0	0	0	0	0	0.508679	0
RN7SKP243	0.0634137	0.404092	0.0381234	0	0	0.242423	0	0	0.125715	0.0725901	0	0.0979107	0	0.0691336	0.234106	0	0.0361656	0	0	0.0430395	0	0.113895	0	0.118435	0	0	0.107848	0	0.791566	4.01086	0.0517762	0.0976178	0.0914735	0	0.130784	0.140813	0.0937809	0	0	0.125112	0
AC008446.1	0	0	0	0	0	0	0	0	0	0	0	0	0	0	0	0	0	0	0	0	0	0	0	0	0	0	0	0	0	0	0	0	0	0	0	0	0	0	0	0	0
SEPTIN7	12.0329	11.7665	10.5329	20.2966	10.0529	17.7613	14.041	17.1159	12.5348	11.7348	12.7741	20.1495	15.6415	10.3751	16.1366	16.7411	14.2384	18.124	9.82739	15.1594	10.2535	23.6578	16.2631	16.9669	13.2985	20.4363	11.0177	15.7981	20.3882	34.884	15.1022	13.3079	26.5686	17.8206	18.2126	10.5351	17.3363	21.9999	17.3019	12.4935	14.937
SNORD116-1	0	0.187766	0	0	0	0	0	0.218858	0	0.236109	0	0	0.265266	0	0	0.431816	0.3529	0.129428	0	0.139992	0	1.2966	0	0	0	0	0.116929	0	4.41373	17.7898	0	0	0	0	0.141797	0.305343	0	0.271444	0	0	0
SLX1B	0.0318356	0.0289809	0.0430631	0.00786941	0	0.030426	0	0.0422248	0.0157782	0.0455531	0	0.0860198	0	0.0260304	0.0734554	0.00555409	0.00907812	0.00998837	0.00922627	0.0108036	0.00567063	0.0142947	0	0.0148645	0.0065723	0	0.0045119	0.0101585	0.0141925	0.0228815	0.0259932	0.0980143	0	0.0601799	0.0164144	0.0648016	0	0	0	0	0.0147069
MIR551A	0	0	0	0	0	0	0	0	0	0	0	0.157575	0	0	0	0.142439	0	0	0	0	0	0	0	0	0	0	0.231423	0	0	0	0	0	0	0	0.14032	0	0	0	0	0	0
AC134312.5	0.494097	0.0118366	0.0312678	0.359977	0.132707	0.0497072	0.0841409	1.18651	0.0515539	0.0595364	0.43537	0	0.200666	0.0283508	0.336013	0.0362951	0.897276	0.130545	0.0452191	0.194149	0	0.502098	0.287198	0.534253	0.225482	0.600004	0.0147423	0.182556	0.278238	0.186909	0	1.06084	0.356364	0.135185	0.116204	0.163613	0.596103	0	0.0848632	0	0
SNORD68	0	0	0	0	0	0	0	0	0	0	0	0	0	0	0	0	0	0	0	0	0	0	0	0	0	0	0	0	0	0	0	0	0	0	0	0	0	0	0	0	0
TAS2R46	0.0421394	0	0	0	0.0268803	0.0402735	0.0340861	0.0223564	0	0	0	0.0162658	0	0	0.155567	0.0588137	0	0	0	0.0572009	0.0150119	0.0378425	0	0.0393509	0.0173989	0	0.0119444	0.0268927	0.300576	4.60366	0	0	0	0.0199144	0.0289693	0.0623819	0	0.0554564	0	0	0
UBAP2	4.7705	1.83718	1.53157	1.88966	3.7538	7.48947	7.43707	4.61359	4.09597	3.11263	4.39543	7.17196	6.01419	2.93224	8.95553	5.19959	3.78748	2.93559	4.59349	4.20937	4.65677	4.44972	5.05636	3.58659	6.12386	4.93729	4.09215	3.34113	5.6548	9.83808	3.77453	6.42353	6.17355	4.65537	5.4621	6.11174	2.54535	2.35003	2.04921	7.7159	1.72485
AL008723.2	0.0872821	0	0.0524728	0.0431503	0.0556764	0	0.564812	0.0926124	0.605615	0.149869	0.350701	0	0.0561253	1.33217	0.161111	0.456821	0	0.0821538	0	0.0888588	0.0932813	0.078382	0.481968	0.163012	0	0.0915373	0	0.222808	0.0778218	2.00746	0	0.201541	0.251807	1.44368	0	0.290722	0.129079	0	0.170898	0	0.080642
ACOT2	6.75543	14.1405	11.8884	10.4281	6.64403	8.62406	11.8561	2.9367	4.86994	9.35457	11.1754	9.88041	11.2575	7.90039	8.85721	8.35422	3.35302	13.1846	12.321	4.67389	8.1503	4.39	5.84981	6.66778	5.39592	4.5686	5.3383	5.61241	7.84114	2.566	4.84043	3.89496	15.0717	10.3553	5.89943	4.58206	7.33842	6.82127	6.22075	5.17777	15.5092
RNU6-465P	0	0	0	0	0	0	0	0	0	0	0	0	0	0	0	0	0	0	0	0	0	0	0	0	0	0	0	0	0	0	0	0	0	0	0	0	0	0	0	0	0
AC105036.3	0.465265	0.521286	0.279711	0.230017	0.319618	0.478869	0.0289498	0.417728	0.212854	0.450655	0.239672	0.580221	0.391237	0.468215	0.412893	0.237269	0.775628	0.325639	0.145211	0.412943	0.305997	0.337472	0.185277	0.300792	0.118217	0.262741	0.142024	0.182723	0.159553	1.85209	0.18994	0.413204	0.283944	0.372099	0.393665	0.344382	0.211714	0.0941998	0.327022	0.247139	0.264535
AC020914.2	0	0	0	0	0	0	0	0	0	0	0	0	0	0	0	0	0.0367604	0	0	0	0	0	0	0	0	0	0	0	0	0	0	0	0	0	0	0	0	0	0	0	0
AL357632.1	0	0	0.0366412	0.0903941	0.0388782	0	0.0493003	0	0.0302067	0	0	0.0470519	0	0.166114	0	0.0212662	0.0173797	0.0764895	0.141307	0.0620491	0	0	0	0	0	0	0.0345515	0.116689	0	0	0	0	0	0.0288031	0.0209498	0	0.0450673	0	0.0397788	0	0.168934
OR7D1P	0	0	0	0	0	0	0	0	0	0	0	0	0	0	0	0	0	0	0	0	0	0	0	0	0	0	0	0	0.0374512	0	0	0	0	0	0	0	0	0	0	0	0.0388084
MIR1256	0	0	0	0	0	0	0	0	0	0	0	0	0	0	0	0	0	0	0	0	0	0.147872	0	0	0	0	0	0	0.29363	15.6221	0	0	0	0.155633	0	0.121881	0	0	0	0.162435	0
AC093824.1	0	0	0	0	0	0	0	0	0	0	0	0	0	0	0	0	0	0	0	0	0	0	0	0	0	0	0	0	0	0	0	0	0	0	0	0	0	0	0	0	0
AC132825.2	0	0	0	0	0	0	0	0	0	0	0	0	0	0	0	0	0	0	0	0	0	0	0	0	0	0	0	0	0	0	0	0	0	0	0	0	0	0	0	0	0
AL158825.3	0	0	0	0	0	0	0	0	0	0	0	0	0.150002	0	0	0	0	0	0	0	0.0831018	0.104743	0	0	0.0963156	0	0.0661208	0	0.623964	0	0	0	0	0	0.240549	0	0	0	0	0	0
VDAC2P5	1.26777	1.70076	3.04866	1.42944	7.54784	1.44546	3.95801	3.89398	1.34483	3.61533	1.13198	1.90592	5.492	1.6731	0.944265	2.54548	2.87941	3.00065	4.46051	3.30593	0.570488	0.818919	0.921127	2.9493	4.05903	2.14598	1.8787	2.44141	1.74512	0.447605	0.671915	1.81463	3.14415	1.95504	0.473998	1.43227	1.57884	2.48798	2.9323	0.877629	1.76726
CES4A	2.14008	6.06238	1.96788	0.308027	0.466565	0.949305	0.693895	0.709018	6.65034	3.45758	4.01523	1.34541	0.284519	0.994282	0.916737	0.762477	0.793076	1.56671	0.507687	0.84882	1.38324	0.802802	0.180752	2.18397	0.74194	0.331454	0.834402	1.34272	0.362302	1.96002	0.346518	1.70975	2.25341	4.77945	2.37135	0.882258	0.534162	0.986331	0.60703	1.11792	1.56847
SNRPEP5	0.211455	0.0641646	0	0	0.26977	0	0	0	0	0.0806847	0.0944032	0	0.181297	0.461057	0	0	0.0803968	0	0.0817089	0.143517	0	0.0632977	0.0486519	0.131641	0.0582051	0	0	0.0899649	0	0	0	0	0	0	0.145368	0.0521719	0	0.185519	0	0	0
RPS15AP9	0	0	0	0.101703	0	0	0	0	0	0.0588723	0	0.0397039	0	0	0	0	0	0	0	0.034906	0	0.0461857	0	0	0	0	0.0291556	0	0	1.33073	0	0.0791703	0	0	0.0353563	0	0	0	0	0	0
AL050335.1	0	0	0	0	0	0	0	0	0	0	0	0	0	0	0	0	0	0	0	0	0	0	0	0	0	0	0	0	0	0	0	0	0	0	0	0	0	0.0296746	0	0	0
IQCN	0.278275	1.82002	3.56081	0.165087	1.70408	0.92879	0.41902	0.249843	0.916617	0.999736	0.948962	1.0477	0.167928	0.35705	5.73914	1.30109	0.21486	0.362665	0.359809	0.460547	0.515496	0.257589	0.440301	1.33128	0.0989881	0.220004	0.904051	0.199448	0.0648912	1.47698	0.117099	0.560177	0.0432286	1.06016	0.628359	0.416703	0.300736	0.20001	0.318534	0.532129	0.241283
UBE2B	14.3731	7.36059	29.266	27.7813	26.1609	11.0622	11.6937	18.0686	26.092	8.47868	13.6603	9.04598	11.0189	11.2881	12.7324	14.6091	20.3435	12.9719	21.3623	20.3307	24.1678	17.9657	17.1829	23.1854	16.3236	17.4842	14.8279	21.6436	16.3933	26.9946	32.4255	15.3065	15.0216	17.8732	13.0369	16.3195	15.7527	22.0653	22.2202	14.8189	36.1643
CPXM2	5.69012	1.27386	1.16613	7.57594	10.0633	2.75185	5.40839	9.86301	1.13923	4.04845	2.74378	1.77766	9.27312	2.98958	1.65997	4.40985	10.6715	2.78355	4.52525	0.686993	183.083	1.18422	3.13426	8.684	2.13793	4.33925	2.24041	1.50298	2.15017	1.22894	31.8001	6.51823	7.46916	6.1976	1.59132	2.64465	11.2597	0.599703	1.3897	0.958732	1.59468
TRAJ1	0	1.15082	0.190002	0	0	0.604103	0.511291	0	0.313273	1.44712	1.26988	1.9519	0	0	0.291689	0.441103	0.180245	0.396635	0	4.93357	0.450358	1.41909	0	3.54158	0	0	0.358332	0	1.69074	5.45171	0	3.4056	0.455892	0	0	0.467864	0	0.831845	0.412545	0.311771	0
PRMT7	3.37078	9.75438	3.75151	3.2878	1.9982	1.74243	2.5104	2.93912	4.45631	3.36763	3.48515	1.93049	1.85711	2.99723	2.56414	4.22746	2.96453	2.08135	2.78355	2.35527	4.07851	3.02706	2.59979	2.8401	3.07436	2.47697	3.85467	2.07581	2.63414	1.99535	7.75583	3.97699	2.91977	3.65786	2.05664	3.69112	1.99153	2.49202	3.95376	3.03497	2.02901
CNIH2	0.369356	0.827659	0.370087	0.187283	0.19332	0.434464	0.934608	0.813973	0.159589	0.552899	1.20502	1.79859	0.718616	0.216824	3.92462	0.409763	0.513118	0.23177	0.0768514	0.250686	0.182189	0.476278	0.346465	0.495262	1.134	0.139054	0.601319	0.241762	0.20266	0.353961	0.247444	1.19548	3.18309	0.895136	0.559924	1.00244	0.294125	0.635644	0.383234	0.112111	0.262506
Z97055.2	0.0494569	0.693341	0.202183	0.0880214	0.0883346	0.226882	0.128016	0.0734681	0.0980461	0.362328	0.238462	0.244357	0.228978	0.107836	0.0730327	0.241593	0.0225647	0.105516	0.114665	0.0201401	0.0493325	0.0621794	0.0204824	0.129316	0.0653448	0.0207472	0.17383	0.0883754	0.24694	0.767807	0.0323046	0.258852	0.342437	0.271121	0.0815996	0.117143	0.0585124	0.0520691	0.0516462	0.0585455	0.310722
MT2A	115.518	84.6298	233.472	115.546	64.45	43.5959	71.4533	219.903	25.2842	42.7886	185.163	60.2293	27.5476	12.8437	173.399	73.8553	304.345	154.666	37.8934	100.783	31.4367	275.737	65.9289	203.097	48.3437	248.88	68.0608	385.762	118.087	17.3903	437.585	58.5862	35.5982	74.224	95.5188	93.4874	45.0848	217.514	98.2351	30.3563	95.4962
SLC22A23	9.88991	22.0496	11.1314	4.15012	19.4781	6.38551	3.81199	1.81557	5.10567	9.72536	3.83132	2.6419	5.56796	6.41013	3.16859	5.5462	27.2082	1.44818	4.12537	3.30313	18.2414	0.620969	4.24544	5.23979	10.8674	2.35571	10.5028	3.48536	2.44649	8.73061	16.8565	5.86464	6.25153	4.1982	1.84999	5.69035	19.866	2.00258	6.85581	18.2306	1.81896
PRSS55	0.0250014	0	0.00375762	0	0.0159481	0.0238943	0.0101117	0	0.0185865	0	0.00837132	0	0	0.00681413	0	0	0	0	0	0	0	0	0	0.0116735	0.0309684	0.0131101	0	0	0.0222916	0.0179695	0	0.028865	0.0180321	0.00590761	0	0.0323848	0	0	0	0	0
AL136985.1	0	0	0	0	0	0.0948212	0.0802533	0	0	0.0567857	0	0	0	0	0.0457841	0	0	0	0	0	0.0353446	0	0	0	0	0	0	0	0.265382	0.570474	0	0	0.286231	0	0	0	0	0	0	0	0
FTL	1473.94	3105.23	6788.42	6376.78	3392.5	3445.89	4716.49	5835.37	2519.34	1354.15	3348.1	3104.18	5903.95	6251.17	11909.7	4036.87	2419.32	6488.19	3118.56	6933.12	6315.59	2811.59	2618.05	3232.27	6025.99	7228.68	2549.61	5711.99	1618.32	695.838	3063.89	3732.8	8331.25	2643.2	5893.84	4678.23	4253.04	11439.3	7846.78	873.275	14205.1
REG3A	0	0	0	0.0122391	0	0	0	0	0	0	0.232102	0	0	0	0.0114243	0	0	0.0388367	0	0	0	0	0	0	0	0	0.00701724	0	0	0	0	0	17.4091	0.666874	0	0	0	0	0	0.0244217	0.0228732
PRKAR2B-AS1	0	0.0570157	0.0322744	0.0265404	0	0.0342049	0.0289498	0.00949383	0	0.0102422	0.0239672	0.0138148	0	0.0390179	0.00825786	0.0187318	0.0306169	0.00561447	0.0311166	0.0546542	0.00637493	0.0241052	0	0.0668426	0	0.0187672	0.0101446	0.0228404	0.0797763	1.36334	0.0438324	0	0	0	0.012302	0.0198682	0.0132321	0	0	0.00882639	0
AC144568.2	0	0	0	0	0	0	0	0	0	0	0	0	0	0	0	0	0	0	0	0	0	0	0	0	0	0	0.0114283	0	0	0	0	0	0	0	0	0	0	0	0	0	0
RNU6-187P	0	0	0	0	0	0	0	0	0	0	0	0	0	0	0	0	0	0	0	0	0	0	0	0	0	0	0	0	0	0	0	0	0	0	0	0	0	0	0	0	0
AL138847.2	0.0107723	0.0196127	0.0259047	0	0.0137431	0.0205906	0.0522816	0.0114302	0.256267	0.0123311	0.0288555	0.0415811	0	0.0587199	0.0497106	0	0.0368614	0.00675959	0	0.0219338	0.0153503	0.0386955	0.00743552	0	0	0.022595	0.00610682	0	0.230514	4.39773	0	0.049748	0	0.0203632	0.0222167	0.0239205	0.0159309	0	0.126553	0.106266	0
AGBL4-AS1	0	0	0.020813	0.0342305	0	0	0	0	0	0	0	0	0.0445235	0	0.0319518	0	0.0197441	0	0	0	0	0	0	0	0.0285884	0	0	0	0.061735	0.796245	0	0	0.0499387	0	0	0	0	0	0	0	0
FOXP1-IT1	0	0.0352824	0.00998599	0	0.0211913	0.0105833	0.0268721	0	0.00548826	0.0126761	0.00741568	0.0341954	0	0.00603625	0.040881	0	0.0347349	0.00347434	0.012837	0.0187895	0.00394493	0.00994449	0.0114653	0.0517043	0	0	0.00627765	0.00706704	0.276456	7.52928	0.0135622	0.0255698	0.0079868	0.0418658	0.0380637	0.0163931	0.00818827	0.00728658	0	0.00546194	0
TRIM54	0.248126	1.91672	0.673395	0.778063	0.0723551	2.42559	17.3869	1.09825	0.288112	0.0730366	0.0949497	0.142296	0.665564	1.7467	0.170117	0.108839	0.133423	0.226874	2.21891	0.0288695	0.0101021	0.0127328	0.0782936	0.0662017	0.526878	0.0594794	0.0241135	1.21251	0	0.0407629	0.434122	0.0327394	1.02262	0.187616	5.43898	0.288606	5.33645	0.027989	0.0647772	0.188822	3.75969
AC005377.1	0	0	0.0516673	0	0	0.0821368	0	0	0	0	0.0575529	0.0331737	0	0	0.0396595	0	0.0490139	0	0	0.0291649	0.0306165	0.0385894	0	0	0	0	0	0	0	0	0	0	0.123971	0.0406148	0	0	0	0	0	0	0
AL772337.3	0.0867028	0.0394641	0	0	0.110614	0	0.140266	0	0.0859422	0.0496246	0.638684	0	0	0.141785	0.0400104	0	0	0	0	0.029423	0	0	0.029923	0	0.0357987	0.0909298	0.0245759	0.0553324	0.0773053	0	0	0.266937	0	0.245846	0.0298025	0.128352	0	0	0.113176	0.17106	0
AL138701.1	0	0	0	0	0	0	0	0	0	0	0	0	0	0	0	0	0	0	0	0	0	0	0	0	0	0	0	0	0	0	0	0	0	0	0	0	0	0	0	0	0
SELENOTP1	0	0.0366279	0.0241892	0.795666	0.051332	0.153817	0.26037	0.042693	0.0797657	0.0921164	0.107779	0.186372	0.724443	0	0.111405	0.0561568	0.0917878	0.681691	0.559715	0.300393	0.0573351	0.36133	0.055545	0.0751464	0.0332259	0	0.0684289	0.154067	0.717495	0.231352	0.0657036	0.123876	0.174119	0.190147	0.0276606	0.0893457	0.178511	0.317707	0.47269	0.198458	1.18959
POTEC	0	0	0	0	0	0	0	0.0175258	0	0	0	0	0	0	0	0	0	0.00345482	0	0	0	0.00247215	0	0	0	0	0	0	0.00490896	0.0158287	0	0	0	0	0	0	0	0.00362282	0.00359339	0	0
TALDO1	84.3523	62.1027	39.5154	102.759	45.0808	48.9836	78.8018	55.7322	54.0352	70.4858	49.0123	31.377	78.3012	244.732	183.357	43.953	53.7747	69.9033	99.7347	81.7823	81.662	43.2394	95.1581	51.247	58.2947	48.91	43.3981	63.5535	35.3839	10.5732	202.996	43.5645	95.9515	124.484	43.1108	50.3795	55.4204	71.7236	62.3995	59.1665	71.0911
OR52B5P	0	0.0187569	0	0	0	0	0	0.0218628	0.0204237	0	0	0	0	0.044926	0.0380331	0.0143787	0.011751	0	0	0.0419533	0	0	0	0	0	0	0	0	0	0.77008	0	0	0	0.0389492	0	0.0152511	0	0	0	0	0
HSPD1P3	0	0	0	0.0249029	0	0	0	0	0	0	0	0	0.0161955	0.013729	0	0	0	0	0.0145984	0	0	0	0	0	0	0	0	0	0	0	0	0	0	0.0119025	0.00865728	0	0	0	0	0	0
TH	0.314194	0.0165012	0.0108974	0.0298712	0.015417	0	0.351897	0.391082	0.00598919	0	0	0.130608	0	0	0.317863	0.0126496	0.0206756	0	0	0	0	0.0217043	0	0	0.0149686	0.0126735	0.0376785	0	0.0861967	0	0.143067	0.130217	0.0174316	0.171326	0.531685	0.0626127	0.232327	0	0.0236612	0.0119209	0.0223301
AL356580.1	0	0	0	0	0	0	0	0	0	0	0	0	0	0	0	0	0	0	0	0	0	0	0	0	0	0	0	0	0	0.354304	0	0	0	0	0	0	0	0	0	0	0
AC022973.5	1.53853	0.680831	0.218389	0.0422562	0.109046	0.081689	0.276555	0.317427	2.6688	0.635975	0.515151	0.362921	0.164887	0.116479	0.335267	0.208766	0.32904	0.415667	0.198169	0.609124	0.28927	0.460548	0.0884965	0.598631	0.229393	0.313742	0.218047	0.790945	0.304838	5.89759	0.191916	0.460518	0.0616473	1.09062	0.19097	0.142349	0.158006	0.478062	0.19525	0.0632381	0.118457
NPHS1	0.00358945	0.140506	0.00863172	0.0319418	0.0091587	0.233275	0	0.022852	0	0.410887	0.0721124	0.0110842	0.0507791	0.0313058	0.00993848	0.0751466	0.270218	0.0112619	0.0374493	0.0292344	0.26086	0.0257875	0.06194	0.207819	0.0207487	0.0376445	0.00813944	0.0595591	0.204826	0.0103195	0.0146536	0.00552554	0.497063	0	0.15546	0.0132843	0.0106167	0.023619	0.0140563	0.0177045	0
OR2AI1P	0	0	0	0	0	0	0	0	0	0	0	0	0	0	0	0	0	0	0	0	0	0	0	0.0392664	0	0	0	0	0	0	0	0.258918	0	0	0	0.015562	0	0	0	0	0
ZNF696	3.70211	3.68582	2.37247	0.598812	1.18389	1.6524	1.94372	2.78291	6.54532	1.99592	2.23062	4.08344	0.854247	1.81036	1.90674	1.78255	3.95253	1.50172	10.7687	1.495	1.41629	1.49125	4.81406	2.23482	8.40509	5.62414	1.09366	1.69561	2.36024	0.758238	0.881292	1.90216	2.90262	2.99594	2.04814	1.33397	1.84184	1.2855	0.771413	1.19004	0.857374
RNU6-400P	0	0	0	0	0	0	0	0	0	0	0	0	0	0	0	0	0	0	0	0	0	0	0	0	0	0	0	0	0	0	0	0	0	0	0	0	0	0	0	0	0
SCHLAP1	0	0	0	0	0	0	0	0	0	0.01562	0.127931	0	0	0	0	0	0	0	0	0.00926128	0	0	0	0	0	0	0.00773558	0	0	0.07846	0	0	0	0.0515888	0	0	0	0	0	0	0
TUBB1P2	0	0	0	0	0	0	0	0	0	0	0	0	0	0	0	0	0	0	0	0	0	0	0	0	0	0	0	0	0	0	0	0	0	0	0	0	0	0	0	0	0
XAGE2	22.8289	0.635001	20.2054	0	1.77984	0	1.17978	0.0336432	0.220001	0.181475	1.69865	0.073433	0.652434	3.52582	0.17558	0.132759	0.560566	0.218855	0.0735116	12.9549	4.78925	0	0.350167	1.06591	0.0261829	0	11.324	0.202348	0.0565405	0.182312	0.0517762	41.9268	0	1.82806	0.435946	0.610192	0.0937809	0	1.86246	1.12601	1.17179
SCAMP4	19.0171	22.6147	11.5125	10.5998	14.6943	12.2011	17.3568	16.312	13.1125	16.9784	16.0228	12.858	7.87214	12.139	5.55573	15.8139	19.1407	12.3258	15.6748	9.54834	19.7439	9.59686	25.4437	11.7058	16.0344	17.6507	17.6761	8.82714	4.81439	1.58802	22.3335	15.4746	14.5249	11.0888	16.0184	15.1671	11.753	9.33131	10.4069	8.27903	8.47272
AC027045.1	0	0	0	0	0	0	0	0	0	0	0	0	0	0	0	0	0	0	0	0	0	0	0	0	0	0	0	0	0	0	0	0	0	0	0	0	0	0	0	0	0
AC090425.3	0.0391114	0.569669	0.423239	0.0386716	0.449078	0.373796	0.442915	0.6225	0.542757	0.358169	0.628601	0.513298	0.3521	0.255836	2.45461	0.409407	0.579948	0.294508	0.408055	0.45127	0.111466	0.421479	0.134982	0.730465	0.581354	0	0.133034	0.499206	0.627701	3.71064	0.0638676	0.722489	0.112836	0.665402	0.134438	0.260547	0.0578409	0.257357	0.102107	0.385824	0
HMGB3	181.654	31.4713	437.644	20.4538	102.352	33.5834	61.3305	60.7183	104.606	235.555	44.3444	52.3599	151.653	91.4481	47.881	17.0178	937.519	108.182	86.0906	135.56	123.651	48.9223	197.522	153.95	479.19	38.3236	7.24966	23.4467	46.7538	22.1957	78.1793	115.128	76.374	62.2792	65.5438	85.871	122.531	53.8821	14.4685	3.39623	50.7117
AC023794.2	0	0.472971	0.0669326	0.146776	0	0	0.30019	0.118133	0.110358	0.0849634	0	0.0573	0	0.0809178	0.0685027	0.0517961	0.105825	0.0698619	0.043021	0.0503758	0.449505	0	0	0.138622	0	0	0	0.0473679	0	0.106694	0	1.37109	0	0.0350765	0	0.0824079	0.0548831	0	0.53287	0.549142	0.205729
C2CD4C	0.1265	0.713971	0.406867	0	0.121039	0.0604493	0.317205	1.23487	0.137929	0.159286	1.10127	1.66507	0.0325375	0.27582	0.239339	0.361938	0.252505	0.0595337	0.0513252	0.128785	0.0315454	0.0795206	0.58065	0.259883	0.0261153	0.703135	0.0932265	0.209899	0.0338367	0.0363682	0.0103285	0.272624	0.155103	0.0657599	0.0695712	0.0468166	0.102893	0.183124	0.074306	0.0311972	0.0584381
AL117379.1	1.01303	3.31988	0.626418	0.515126	1.4401	0.553241	0.655541	0.644935	7.48802	2.08731	3.60517	0.960812	0.409458	0.536424	2.72473	1.33308	1.02343	0.490375	0.872367	0.883994	0.556794	1.66351	0.359607	1.45953	0.0956042	0.242838	0.590692	1.32994	0.619356	5.82482	0.661695	2.5842	0.709764	2.48944	0.696419	2.89219	0.470844	0.799899	0.415591	0.485386	0.481351
MIR8076	0	0	0	0	0	0	0	0	0	0	0	0	0	0	0	0	0	0	0	0	0	0	0	0	0	0	0.133835	0	0.841976	5.42981	0	0	0	0	0	0	0	0	0	0	0
AL451064.1	0	0.189361	0.0500218	0.0411348	0.106152	0	0.134607	0.13243	0.164951	0.238114	0.22288	0.128469	0	0.0907104	0.307171	0.0580645	0.0474529	0.104422	0.192909	0.0847083	0.177848	0.0747209	0.201012	0.0776992	0	0.261785	0.0707535	0.0531003	0.148374	10.1665	0.203807	0.512338	0.120023	0.353892	0.0572006	0.153968	0.061525	0	0	0.0410399	0.461252
AC005954.1	0.11629	0.741035	0.17478	0.057491	0	0.111141	0.376262	0.431871	0.11527	0.465912	0	0.269327	0.0747783	0.0633896	0.107328	0.0811524	0.165804	0.182429	0	0.157854	0.0414276	0.0522159	0.0401342	0.977349	0	0.243918	0.164812	0.148429	0.207371	0.501492	0.0474743	0.268521	0.0838733	0.16487	0.199862	0.129114	0	0.30608	0	0.114717	0
GREM2	2.14744	0.684423	1.00004	0.432093	0.713392	0.28742	0.152039	0.104705	0.447147	0.0753057	0.534952	0.0181381	0.0423026	0.517408	0.0477055	0.216426	2.14928	0.0855096	0.784406	2.1974	0.0502198	0.0928367	0.0875733	0.465133	9.04119	0	0.295689	0.113956	0.117311	0.93215	0.0191833	4.00739	2.58929	0.204301	0.0839902	0.0904313	0.132035	0.0680238	0.104274	0.143699	0.564397
SUSD6	12.4896	28.7668	9.85248	18.0086	18.078	19.1384	13.425	15.7024	12.8231	14.8933	18.7895	15.5605	19.1444	13.411	16.0932	26.511	17.9263	19.1353	12.09	22.1159	14.3131	29.0452	13.0728	27.6387	11.9207	26.8244	25.5967	21.3166	24.4834	26.7177	23.5427	16.5203	26.5975	12.5513	14.3973	14.6605	18.6743	20.2096	13.9559	19.1607	12.7692
THRB-IT1	0	0.0610186	0.00671616	0.0220918	0.0285048	0	0.036146	0.0355613	0.022147	0.0895168	0.0149624	0.0172488	0	0.0730751	0.092795	0.007796	0	0	0	0.0227466	0.0318383	0	0	0.041729	0	0	0.0253325	0	0.0996066	4.20741	0.209791	0	0	0.0739125	0.01536	0.00826898	0	0	0	0	0
AC009161.1	0	0	0	0	0	0	0	0	0	0	0	0	0	0	0	0	0	0	0	0	0	0	0	0	0	0	0	0	0	0	0	0	0	0	0	0	0	0	0	0	0
TTC4P1	0	0.0308079	0.0101728	0	0	0.0970321	0	0.0179546	0	0.0581097	0.0679899	0.0653161	0.0217619	0	0	0.0354253	0.0386016	0.0530902	0.0784632	0.0803924	0.0120562	0.0151958	0	0.031603	0.0139732	0.106477	0	0.107989	0.0301744	0.194592	0	0	0	0.943611	0	0	0	0.0445375	0	0	0
AL139008.2	0	0	0	0	0	0	0.0802533	0.0526367	0	0	0	0	0	0	0.0457841	0.0346182	0	0	0	0	0.0353446	0	0	0	0	0	0.224978	0.0633171	0.0884608	0	0	0	0.214673	0	0.0341031	0.0367184	0	0.0652841	0.0647538	0	0
RPS6P7	0	0	0.0213022	0.0350352	0	0	0	0	0	0	0	0	0	0	0	0	0	0	0	0	0	0	0	0	0	0	0	0	0	0.10187	0	0	0	0	0	0	0	0	0	0	0
GPR17	0.154059	0.233741	0.520426	0.0145073	0.121671	0.0981583	0.0949459	0.116762	0.145436	0.453478	0.491279	10.1773	0.0849129	0.135964	0.08802	0.107509	0.0502066	0.105878	0	0.229039	0.0731769	0.118585	0.273441	1.0002	0.00605804	0.076938	0.133083	0.196636	0.13082	1.20219	0.00598983	0.293621	0.0317469	0.166413	0.10591	0.195483	0.271231	0.0482726	0.0383044	0.144738	0.0271121
AC005253.2	0	0	0	0	0	0	0	0	0	0	0	0	0	0	0	0	0	0	0	0	0	0	0	0	0	0	0	0	0	0	0	0	0	0	0	0	0	0	0	0	0
DZIP1L	0.827294	0.413681	0.382942	0.299546	0.773002	0.742406	0.276472	0.630544	0.350344	0.831412	2.93913	1.43926	0.944074	0.326045	0.562795	0.411987	0.706616	0.424073	0.819454	0.561492	0.381889	1.11964	0.286858	1.39276	0.663919	0.79838	1.24845	1.37321	1.28825	3.76306	0.0475684	1.2496	0.380979	1.50145	0.955901	0.764719	0.827131	1.3392	0.309265	1.29504	0.660289
SPATA31A5	0	0	0	0	0	0	0	0	0	0	0	0	0	0	0	0	0	0	0	0	0	0	0	0	0	0	0	0	0	0	0	0	0	0	0	0	0	0	0	0	0
RNU6-1035P	0	1.33366	0	0	0	0.350041	1.18505	0.194313	0	0.628888	0.981088	0.98963	0.235517	0.199648	0	0.127796	0.104441	0.344739	0.424581	0.248583	0.391433	0	0.126404	1.02606	0	0.384115	0.519079	0	0.326561	1.05298	0.149522	0.281906	0.528323	0.519263	0	0.135549	0.54165	0	0.239044	0	0.338395
AC105384.2	0.0612339	0.0836145	0.0552194	0	0.0781209	0.0585225	0	0.259894	0.091045	0	0.164026	0	0	0	0.0847721	0	0.0174612	0.038424	0.0354923	0.02078	0.0218142	0.0274949	0.0845326	0.114363	0	0.0642191	0.0347134	0	0	0	0.0249982	0.0942622	0	0.0578761	0	0.135973	0.0905572	0.0402925	0.0399652	0.0302028	0.0565754
PCBP2P3	0	0.0211599	0	0.0689483	0	0	0	0	0	0.0266078	0	0	0.0298936	0	0	0	0	0	0.0269455	0	0	0	0	0	0	0	0.0131771	0	0	0.200478	0	0	0	0	0	0	0	0	0	0	0.0429517
SUCLG2P2	0.332628	0.11011	0.23633	0.239191	0.347204	0.289	0.440279	0.128342	0.359684	0.363455	0.10125	0.233444	0.388893	0.230766	0.111634	0.137164	0.155211	0.483858	0.438177	0.184711	0.129269	0.149355	0.0626167	0.282379	0.137339	0.190279	0.145711	0.173682	0.0539228	0.260807	0.185172	0.162922	0.130858	0.157194	0.135123	0.055956	0.447196	0.198975	0.276303	0.357959	0.279385
ABHD17AP3	0	0.0156885	0.0414429	0.03408	0.0439731	0	0.0836413	0	0.0170826	0.0197277	0	0.026609	0	0.0187883	0.0477169	0.0120265	0.0294859	0.0432566	0.159825	0.046787	0.0122789	0	0.0237911	0	0.0284626	0	0.00976983	0.0219967	0.0614635	0.247732	0	0.0530587	0	0.0162888	0.0236952	0.0127562	0.0764599	0	0.0674875	0	0
CCDC66	1.1249	1.37243	1.61187	0.409776	1.23011	1.03063	0.55074	0.98943	2.60733	2.43014	1.50096	1.39241	0.5901	1.0189	1.04211	0.708277	1.05396	0.895607	0.777024	1.42794	1.64062	1.06716	0.869864	2.38526	0.501128	1.20192	1.25983	1.98905	1.17265	6.73556	0.95299	2.55841	0.765576	1.75471	1.28646	1.33347	0.634789	0.979508	0.963272	0.790546	0.965085
AC105443.1	0	0	0	0	0	0	0	0	0	0	0	0	0	0	0	0	0	0	0	0	0	0	0	0	0	0	0	0	0	0	0	0	0	0	0	0	0	0	0	0	0
Metazoa_SRP	0	0	0	0	0	0	0	0	0	0.0846428	0	0	0	0	0	0	0	0	0	0.0501857	0.0526834	0	0	0	0	0	0	0	0	0	0	0	0	0	0	0	0	0.973102	0	0	0
PREPL	5.49896	6.3164	6.36616	5.41573	4.82312	9.6243	4.05923	4.89376	6.83722	7.19158	3.59557	11.9006	8.62058	7.57231	4.76241	7.75703	5.99536	7.75474	5.53041	4.67013	8.80339	3.79864	5.89748	5.48967	12.7515	4.4866	11.6329	6.44812	3.78435	15.906	12.4588	6.8667	10.0851	8.33678	7.14925	9.40531	6.07076	6.3701	5.45563	7.13398	10.1746
NEK4P1	0	0	0	0	0	0	0	0	0	0	0	0	0	0	0	0	0	0	0	0	0	0	0	0	0	0	0	0	0	0.512713	0	0	0	0	0	0	0	0	0	0	0
RAB10	56.3723	23.7182	41.2516	45.232	39.739	32.1008	43.8179	38.3477	43.7564	40.6909	36.4859	55.022	88.5167	40.9008	53.7063	51.458	42.8202	46.1215	38.6863	46.3732	29.8754	70.0381	60.735	46.917	91.0477	53.0194	28.5004	55.9441	63.5904	59.9182	36.9678	42.1098	53.121	45.5486	56.7655	50.9889	61.6677	53.0658	68.421	56.2113	46.5692
MTRNR2L10	0.0256142	0.034976	0.0461966	0.0886414	0.081695	0.07344	0.165752	0.0815352	0.126947	0.0439811	0.017153	0.00988706	0.0329415	0.293208	0.177301	0.0268121	0.0438242	0.0321456	0.193004	0.165153	0.0091249	0.0115012	0.00884001	0.0956766	0.0423033	0	0.0508223	0.163466	0.11419	0	0.0209135	0.0788599	0.110844	0.181572	0.0088044	0.0094796	0	0.0337088	0.033435	0.0379015	0.6863
MED28P5	0	0	0	0.044234	0	0	0	0	0	0	0	0	0	0	0	0	0	0	0	0	0	0	0	0	0	0	0	0	0	0	0	0	0	0	0	0	0	0	0	0	0
WASF4P	0.0131157	0.0119396	0	0.0259364	0.0167327	0.0752096	0.0212183	0.0139167	0.0260013	0.0300272	0	0.0506265	0.0674706	0.0142987	0.229993	0.0183055	0.0598402	0.106991	0.0304084	0.0178035	0	0.0353349	0.0271591	0	1.84121	0	0.0223058	0	0	0.0754141	0.0107087	0	0	0	0.0180331	0.0388321	0.0775858	0.034521	0.0171203	0.0517531	0.0484716
FRG2DP	0	0	0.00636764	0	0	0	0	0	0	0	0	0	0	0	0	0	0	0	0	0	0	0	0	0	0	0	0	0	0	0	0	0	0	0	0	0	0	0	0	0	0
RPL23AP25	0.253929	0.192632	0.0254431	0.083691	0	0.080895	0.2054	0.044906	0.125851	0.0968913	0	0	0.0544282	0	0.195299	0.0886016	0.0241364	0.132783	0.0981213	0.0861719	0.120614	0	0.146061	0	0	0	0	0	0	0	0.172774	0	0	0.0400008	0.174567	0	0.125176	0.167088	0.110487	0.083498	0
DPY19L2P2	0.105349	0.898282	0.0738898	0.0451377	0.0672008	0.167806	0.22156	0.39869	0.142713	0.213048	0.982978	0.498818	0.130969	0.0650823	0.103712	0.240156	0.124168	0.116787	0.109912	0.25502	0.0350279	0.315354	0.0412059	0.203313	0.559666	0.0736564	0.493702	0.448212	0.118978	2.19078	0.0974839	1.00546	0.298862	0.165953	1.02117	0.0961721	0.0415459	0.244932	0.0779251	0.0796748	0.0324447
LINC00882	0.0504761	0.022975	0.0697948	0.154716	0.0643964	0.0289447	0.0326636	0.0910498	0.0350233	0.0693364	0.189293	0.0896253	0.856887	0.0770407	0.0791964	0.0739716	0.0575742	0.0158368	0.0526625	0.0548138	0.0431564	0.0271975	0.0243886	0.141408	0.316784	0.0105874	0.131628	0.12241	0.135015	0.8707	0.12776	0.108783	0.123779	0.300562	0.069401	0.044834	0.0223944	0.0265711	0.032944	0.00995868	0.186544
FBRSL1	15.3354	6.51171	4.12071	1.79574	8.52441	10.499	8.44677	5.33241	7.81215	9.54693	6.24886	10.1168	12.2172	7.05729	9.28029	4.65548	8.04501	5.42088	8.62153	7.83583	5.50437	5.70558	9.75716	8.21461	19.4864	5.84876	5.10975	5.85569	2.05276	1.13141	2.54648	14.954	9.80528	7.32779	5.3284	12.9025	7.69663	2.48982	6.99948	5.08416	2.34103
AL157838.1	0.509058	2.78047	0.306039	0.162616	0.619472	0.568852	0.633495	0.282538	0.970371	1.97229	0.944032	0.616696	0.493531	0.162224	0.773407	0.327918	0.710172	0.432462	0.0635514	0.457127	0.167399	1.29409	0.583822	1.98925	0.161681	0.689932	0.221988	0.949629	2.37416	5.29119	0.249382	0.976529	0.0677825	2.18366	0.786062	0.63186	0.138985	0.525639	0.255573	0.347658	0.202604
SERBP1	50.9501	27.8605	24.0115	21.053	31.9648	33.5118	38.7248	44.5164	21.5408	27.3337	21.9601	40.1651	38.608	44.2218	74.9399	29.128	38.1478	30.6992	34.6763	42.3752	29.2281	49.4044	37.0164	33.3305	67.2347	38.4231	28.9125	27.5061	43.9006	45.656	12.8578	24.7646	20.028	35.8247	31.6236	17.2417	26.5169	23.0593	26.0776	28.3349	14.0616
SIGLEC8	0.0988702	0.50065	0.899021	0.226066	0.283807	3.31904	0.439862	0.439303	0.980028	0.403194	0.190355	1.19739	0.969547	0.195366	1.65962	2.47093	0.214975	2.63285	0.236392	0.616519	1.13151	2.24191	0.857322	1.82347	0.0255141	2.56634	0.423874	1.19096	0.242423	0.959335	0.227041	1.28418	0.882455	0.245303	0.700937	2.05825	0.191909	0.658708	2.54084	0.469377	1.56434
TSPYL4	5.08622	4.64721	4.55987	3.63851	4.85022	5.07157	5.98358	6.26232	4.51188	8.20478	6.6552	5.28004	4.76876	3.15835	9.38848	8.82279	8.39474	3.32984	2.50518	6.17554	5.93514	6.89979	3.97667	6.89902	4.12267	4.30668	3.77629	5.17556	2.91741	11.2264	4.08008	9.18628	11.4549	11.449	3.59649	11.1693	4.43687	4.9662	3.37161	5.3365	2.95383
SRM	109.072	49.4721	22.5176	21.6304	21.8903	44.2427	52.093	50.4451	22.3906	24.983	34.8585	27.9351	48.7542	58.9545	33.1585	31.4621	31.4647	40.0161	52.5152	61.7663	37.3301	38.5868	62.4312	35.6708	145.407	44.002	15.1993	26.9868	8.89199	2.90873	27.4037	71.3095	58.8687	27.9464	31.7889	36.3894	28.0317	38.1102	27.4375	11.3657	21.8432
AP001596.1	0.00872044	0	0.026213	0.0344895	0.0445014	0.0166686	0.0423232	0.046265	0.0172879	0.0598941	0.0233592	0.0134644	0.0112151	0.0760562	0.7485	0.0243421	0	0.0109441	0.0606544	0.0236746	0.0124264	0.00783123	0.0180577	0.146581	0	0	0.0346053	0.066783	0.0622021	0.877481	0.0142402	0.0671204	0.0251583	0.156603	0.0359699	0.0193642	0.0257929	0	0	0.0258075	0.016114
MIR1915	0	0	0	0	0	0	0	0	0	0	0	0	0	0	0	0	0	0	0.283939	0	0	0	0	0	0	0	0	0	0	0	0	0	0	0.463009	0	0	0	0	0	0	0
EPHA10	1.60566	8.897	0.641607	0.401654	1.43516	3.90992	3.16923	1.65781	0.436015	1.72795	2.19237	3.14346	1.67858	0.79139	0.137543	0.810185	0.106926	3.70288	0.975255	0.172929	2.69905	3.70845	1.17632	2.02016	0.0198491	1.8604	0.397893	5.50397	1.3459	0.677228	1.63874	0.281214	1.59495	2.58086	2.6373	2.60292	0.878022	1.33175	0.338861	2.80035	2.04316
ZNF677	0.209615	0.700306	0.84936	0.652863	0.48671	0.484807	0.240769	2.05958	0.241021	0.206355	1.40934	0.187715	3.86846	0.489038	3.35268	0.621687	0.322774	0.393283	0.155516	0.590412	0.215062	2.19113	1.03016	0.520679	0.431009	0.342942	0.329161	0.256845	0.26913	1.40414	0.641802	0.329131	0.269107	0.542852	0.295411	4.47154	0.359594	0.306202	1.93721	0.275017	2.13035
GOLT1A	13.7129	27.2591	26.9097	23.2801	3.08082	12.5288	12.8642	20.1875	11.0622	25.4908	22.825	12.2243	11.4022	17.7518	4.26647	9.18433	6.07945	15.6402	21.5553	4.13259	101.98	5.56095	18.3471	14.7223	4.47257	5.68023	11.0301	13.3637	1.84553	3.27294	13.7877	18.879	36.7747	13.6783	5.43098	29.2374	34.4627	1.2485	17.6523	13.8507	38.2482
SNRPFP3	0	0	0	0	0	0	0	0	0	0	0	0	0	0	0	0	0	0	0	0	0	0	0	0	0	0	0	0	0	0	0	0	0	0	0	0	0	0	0	0	0
RGMB-AS1	0.142113	16.057	0.49754	1.00013	0.191969	0.207725	0.216383	0.461245	0.339736	0.555017	0.436655	0.264597	0.193517	0.519476	0.771532	0.729212	0.376637	0.750121	0.281031	0.260991	0.315673	0.232722	0.305818	0.359093	0.144966	0.280548	0.459686	0.341437	0.119256	0.528735	3.4605	0.283108	0.229113	0.655798	0.149419	0.253692	0.148353	0.231029	0.10912	0.131944	2.13172
AC093019.1	0	0	0	0	0	0	0	0.165012	0	0	0	0.0600286	0.100001	0	0	0.0542626	0	0	0	0	0	0.209485	0	0.145223	0	0	0	0	0.415976	4.47098	0	0	0	0	0.0534553	0.115109	0	0	0.101499	0.0767055	0
RPS26P55	0	0	0.132361	0.108845	0	0.105209	0	0.116806	0	0.126013	0.294878	0	0.0707873	0	0	0.0384106	0	0.138154	0.0638064	0	0.0392166	0	0.0379922	0.102799	0	0	0.0312031	0.0702535	0	0	0.0898811	0.0847301	0	0.104047	0.0378391	0.0814819	0.0813997	0	0	0	0.101709
AC006450.1	0	0	0	0	0	0	0	0	0	0	0	0.0986557	0	0	0	0	0	0	0.0493806	0	0	0	0	0	0	0	0	0	0	0	0	0	0	0	0	0.0630599	0	0	0	0	0
AC114284.1	0.246255	0.0640494	0.105746	0.260877	0.112202	0.100865	0.0569121	0.261293	0.156918	0.20135	0.0942338	0.135792	0.271457	0.115057	0.0324681	0.0122748	0.170537	0.110374	0	0.143259	0.0375972	0.0947761	0.0485645	0.229959	0.0871509	0.110683	0.0199431	0.0898034	0.376395	0.151708	0.0287232	0.352002	0.279101	0.0166251	0.133014	0.0650978	0.312154	0.0694449	0.114801	0.0520551	0.227521
SLC22A18	7.44206	18.7102	4.20814	12.7013	3.43755	9.13814	2.06921	4.07929	12.6308	9.60336	8.73322	3.92123	3.71652	10.0422	5.00766	1.68741	4.88335	6.12471	13.6906	2.29909	9.79588	3.15126	4.93584	2.86382	1.82326	5.1414	6.13715	6.85006	3.19447	0.890158	48.9746	5.3167	11.506	11.1485	2.65056	8.04038	2.74193	4.46765	2.46347	8.65404	14.1536
PIGN	3.50896	2.5985	4.60563	5.92125	4.62748	3.36186	4.31468	2.17521	4.20697	3.61077	2.73022	2.76234	2.69208	4.31584	1.69245	4.64995	7.57069	3.84647	3.91732	3.6066	2.86987	3.56285	2.53548	3.0479	2.85239	3.99149	2.65612	2.53194	4.14923	9.78141	4.2516	1.66887	6.56723	4.24584	4.44399	3.79881	3.44107	4.16253	5.37073	3.13156	3.58033
AC131212.4	0.0401945	0.0731806	0.0120822	0	0.0256397	0	0	0	0	0.046011	0.134585	0.0465452	0.0258464	0.13146	0.389517	0.0140248	0.0458468	0.0378329	0.0232975	0.0409206	0.100234	0.018048	0.027744	0	0.0829796	0.0421541	0.0455725	0.0256515	0.0716759	0.173336	0	0.123749	0	0.0379905	0.0138161	0.0892541	0.0594426	0	0	0	0
AC124945.1	0	0	0	0	0	0	0	0	0	0	0	0	0	0	0	0	0	0	0	0	0	0	0	0	0	0	0	0	0	0	0	0	0	0	0	0	0	0	0	0	0
AKAP8L	9.32885	20.225	5.97006	4.13724	5.25459	5.52122	10.0135	7.08326	6.45647	9.72967	8.88921	7.47577	4.76628	6.95399	8.54228	5.65698	7.19424	6.39589	4.65836	6.00178	6.09167	8.14902	5.79766	11.5169	8.48699	7.23966	7.04845	9.04228	8.15611	3.81401	5.86298	11.1549	6.73116	10.1514	8.61904	9.65397	4.96184	5.27823	5.0189	2.71629	3.52035
Y_RNA	0	0	0	0	0	0	0	0	0	0	0	0.149774	0	0	0	0	0	0	0	0	0	0	0	0	0	0	0	0	0	1.6733	0	0	0	0	0	0	0	0	0	0	0
STX18-AS1	0.426742	0.493627	0.171677	0.237938	0.155551	0.20239	0.160914	0.166822	0.194007	0.429728	0.214869	0.43348	0.165058	0.272844	0.272441	0.228388	0.148221	0.223485	0.357074	0.222125	0.283474	0.16424	0.0952324	0.299626	0.31795	0.222091	0.265566	0.42182	0.194535	2.08475	0.293412	0.340807	0.245302	0.467027	0.185286	0.330117	0.180314	0.358918	0.129836	0.0759645	0.355739
AL022069.1	0.0239546	0.163549	0.0576046	0	0.0152804	0.160257	0.0387531	0.0254175	0.0712333	0.56213	0.0481249	0.0369858	0.138632	0.0522306	0.221085	0.267466	0.0819694	0.0375785	0.0416536	0.0406455	0.025601	0.10756	0.0248017	0.156586	0.0197812	0.0502448	0.081479	0.0764372	0.0427164	0.895288	0.0195585	0.405627	0.103662	0.21509	0.0411697	0.0620578	0.0177129	0.0472871	0.0312687	0.0118153	0.0885288
PLRG1	9.02317	9.10436	8.26873	8.91786	8.05068	8.34545	7.39605	8.80004	7.25523	11.2663	10.1619	10.6091	28.0053	8.36468	16.6806	11.1744	10.7325	13.3916	9.81666	9.3903	26.6641	12.7628	7.47115	8.18325	9.16572	11.608	10.0501	8.21786	10.4016	12.6303	12.2439	7.22882	181.018	15.7289	8.2121	14.3889	9.77996	10.0513	9.26048	7.431	10.671
ASS1P3	0.0156759	0	0	0.0154996	0	0	0.0253601	0.0166332	0.0155384	0.0179443	0	0	0.0201602	0.0512695	0	0	0	0.0688559	0.145377	0	0	0	0.0324605	0	0.103558	0.0328802	0.0266599	0.0200082	0	0	0	0	0	0.0296326	0	0	0	0	0.102311	0.0154638	0.0579332
ZNF10	2.12887	1.91866	1.55198	0.772741	1.18655	1.068	0.97257	0.975597	2.59744	2.13333	1.85191	1.7445	2.7879	1.82742	2.33688	0.97232	1.7869	0.914244	1.19294	1.90091	1.01036	1.6101	0.93976	1.82948	1.39587	1.12004	1.21287	1.45792	1.07834	6.15092	1.06543	2.67289	1.07634	2.83103	0.848454	0.685795	1.06688	0.870278	1.11709	0.743051	1.54217
MIR1827	0	0	0	0	0	0	0	0	0	0	0	0	0.387697	0	0	0	0	0	0	0	0	0.27072	0	0	0	0	0	0	0	0.866682	0	0	0	0	0	0	0	0	0	0.297381	0
ALG12	4.09843	6.49161	2.094	4.10666	3.06526	7.63089	3.78623	2.80976	3.31461	5.07722	3.62512	3.45805	7.60719	3.73341	3.73526	3.98979	2.81572	2.93718	3.75754	2.85125	5.0808	2.73983	2.83145	3.20132	2.57384	2.97305	4.48485	1.64553	2.33818	1.61106	2.29665	3.44489	4.59641	4.21295	4.00345	3.32367	3.67781	2.2606	3.08367	3.55524	4.68339
Y_RNA	0	0.17488	0	0	0	0	0	0.407676	0	0	0	0	0	0	0	0	0	0	0	0	0	0	0	0	0	0	0	0	0	0	0	0	0.277111	0	0	0	0	0	0	0	0
EML6-AS1	0	0.0449314	0	0	0	0	0	0	0	0	0	0	0	0	0	0	0	0	0	0	0	0	0	0	0	0	0	0	0	2.1285	0	0	0	0	0	0	0	0	0	0	0
AC016700.1	0	0	0.026295	0	0	0	0	0	0	0	0	0	0	0	0.0807354	0.0610454	0.0249446	0	0	0.0593714	0	0	0	0	0	0	0.0743859	0	0.0779955	0.377239	0	0	0	0	0.0300686	0	0	0.0575607	0.0570932	0	0
U6	0	0	0	0	0	0	0	0	0	0	0	0	0	0	0	0	0	0	0	0	0	0	0	0	0	0	0	0	0	0	0	0	0	0	0	0	0	0	0	0	0
MIR151B	0	0	0	0	0	0	0	0	0	0	0	0.157575	0	0	0	0.427318	0	0	0	0	0	0	0	0	0	0	0	0	0.363979	1.17363	0	0	0	0	0	0	0	0	0	0	0
AL513331.1	0	2.06684	0.148365	0.341615	0	0.0943435	0.159698	0	0.0489243	0.0564996	0	0	0.0634768	0.161428	0.364428	0	0.140745	0.0309715	0	0	0	0	0.0340686	0	0	0	0	0.0629981	0	0	0.161197	0.227939	0	0	0.101794	0.146134	0	0	0	0	0
SETP15	0	0	0	0	0	0	0	0	0	0	0	0	0	0	0	0	0	0	0	0	0	0	0	0	0	0	0	0	0	1.17015	0	0	0	0	0.0399725	0	0	0	0	0	0
CDRT15P11	0	0	0	0	0	0	0	0	0	0	0	0	0	0	0	0	0	0	0	0	0	0	0	0	0	0	0	0	0	0	0	0	0	0	0	0	0	0	0	0	0
SZRD1	32.8741	40.7785	31.9878	47.7444	27.0683	26.6844	37.9573	27.6198	17.6881	29.778	27.394	40.4422	33.6835	33.7738	20.3782	39.1069	25.5002	33.9886	25.3948	26.4807	30.7221	40.3239	38.3647	26.551	39.977	31.6888	23.9927	21.6067	24.1142	11.9742	38.3878	30.3927	26.2468	20.0146	24.8898	37.4159	23.3743	33.4631	28.0725	26.7856	51.1508
DAAM1	3.39324	4.69257	2.09386	3.89226	3.77127	5.05942	4.48631	2.43201	2.29006	3.01319	4.6476	3.98657	3.25825	4.12209	6.0575	6.59327	3.78174	4.34114	2.87119	2.57989	3.12013	3.85874	3.69948	4.41397	3.00902	2.81241	3.33913	3.32707	5.64644	16.1609	1.92667	3.40724	4.62557	7.20448	3.46451	4.47083	4.90185	1.42273	1.45176	3.12539	3.05228
Y_RNA	0	0.8744	0.230983	0	0	0	0.310785	0	0.380842	1.31943	0	0.444918	0	0.209434	0.354602	0.402182	0.328681	0.120546	0.445394	0.130384	0.136874	0.345035	0.2652	1.43515	0	1.20883	0.544524	0.245198	1.71284	7.17986	0	0.295724	0	0.726289	0.132066	0	0.284101	0.758447	0	0.379015	0
CDH12P2	0	0	0	0	0	0	0	0	0	0	0	0	0	0	0	0	0	0	0	0	0	0	0	0	0	0	0	0	0	0	0	0	0	0	0	0	0	0	0	0	0
AC010624.1	0.0256981	0.105272	0.0772468	0.114341	0.0655703	0.196482	0.0207869	0.0272675	0.0254727	0.0294168	0.533487	0.0595169	0.0165248	0.0420242	0.0592942	0.0807001	0.0293119	0.032251	0.0148951	0.0610455	0	0.0923109	0.026607	0.0239976	0.371367	0.107804	0.4589	0.164002	0.0229128	0.147762	0.0209821	0.0197796	0	0.182168	0.114832	0.0760854	0.0190022	0.0507289	0.0503169	0.0380258	0.0474863
RN7SL854P	0	0	0	0	0	0	0	0	0	0	0	0	0	0	0	0	0	0	0	0	0	0	0	0	0	0	0	0	0.118447	0	0	0	0	0	0	0	0	0	0	0	0
LINC00161	0	0	0.0135404	0	0.0287341	0.086102	0	0	0.0223252	0.051564	0.0301656	0.0173876	0	0	0.0831481	0.0157174	0.0513801	0	0	0.0917186	0	0.0809047	0	0.252388	0	0.0944833	0.0127682	0.0287474	0.0401632	1.29504	0	0.208027	0.0324889	0	0	0.0500131	0	0.0296405	0	0	0
PPIAP41	0	0.260134	0.0981679	0.0403635	0.156242	0.07803	0.132084	0.0866312	0.283251	0.0934598	0.328051	0.12606	0.0525006	0.0445048	0.452118	0.0284879	0.0698448	0.0768481	0.378585	0.360187	0.145428	0.1833	0.0281775	0.533696	0	0.171251	0.115711	0.104209	1.01914	5.63343	0.0666618	0.314207	0.058886	0.154336	0.28064	0.362595	0.120743	0.107447	0	0.0402704	0
TICAM2	0.072484	0.0109974	0.0326823	0.0418068	0.0539429	0.138549	0.0195438	0.0448645	0.0419114	0.0276576	0.0242701	0.0932626	0.0310731	0.0526814	0.0334489	0.0547979	0.0861218	0.113709	0.0140044	0.0819926	0.0344293	0.0759417	0.0458623	0.0902498	0.0249399	0.139366	0.0308183	0.0770969	0.323138	0.156291	0.05425	0.0371935	0.0609917	0.0171273	0.0996602	0.0625934	0.080396	0.111289	0.00788464	0.0536277	0.0669697
GCC2-AS1	0.269766	0.535803	0.324359	0.509217	0.2503	1.07816	0.277723	0.468394	0.218782	0.224584	0.262769	0.511182	0.252318	0.106945	0.27161	0.256712	0.251756	0.338555	0.113718	0.0166448	0.157259	0.220235	0.626324	0.549632	0.222767	0.668715	0.15293	0.344321	0.699715	0.916578	0.260306	0.415273	0.0707517	0.347691	0.101157	0.363048	0.145073	0.387292	0.384147	0.145155	0.362536
AC132938.1	0	0.594592	0.0981679	0	0.0694408	0.10404	0	0.0577541	0.0539526	0.249226	0.656103	0.12606	0	0.0593397	0.351647	0.113951	0.124168	0.0341547	0	0.221653	0.116343	0.0977598	0.03757	0.304969	0.0898945	0	0.555415	0	0	0.782421	0	0.335154	0.157029	0.205782	0.0748374	0.0402883	0	0	0	0	0
ZNF121	5.15881	6.95454	2.89345	1.41615	4.00613	3.78108	4.06579	3.91686	4.80551	3.79562	4.20572	4.11403	2.86722	5.52986	10.8169	4.78247	2.07444	3.46436	5.36002	4.7467	2.86885	7.02318	6.24126	6.14228	4.53229	4.91435	4.77974	5.00136	9.23787	24.1	2.59918	5.37051	4.79079	5.01641	6.27557	7.22089	2.76555	3.10115	2.04241	2.082	1.90254
KRT18P66	0	0	0	0	0	0	0.0249804	0.0163841	0	0	0.0206809	0	0	0.016834	0.384781	0	0	0.0290678	0.0179	0	0	0.0138666	0.0106582	0.0288387	0	0	0.00875358	0	0	0.0443927	0	0	0	0	0	0	0.0228355	0	0	0.0152323	0
SLC25A47	0.0217841	0.079323	0.039289	0.0215392	0	0	0	0.0346717	0.021593	0.0124682	0	0.0168173	0.0140079	0	0.0100527	0.0456059	0.0683306	0.0410084	0.0126265	0.0147851	0.00776048	0.0293442	0.0451091	0.0813703	0.00899445	0.0228462	0.0246988	0	0.0971151	0	0.0266795	0.016767	0.0157117	0.0205896	0	0	0	0.0286684	0.0284355	0.0107447	0.0402538
ZFP37	0.326889	0.202128	0.190959	0.432983	0.153439	0.518726	0.114747	0.337035	0.162011	0.338891	0.474988	0.0571377	0.583009	0.107585	0.0256158	0.611185	0.348234	0.168355	0.0750735	0.203025	0.0812969	0.767124	0.410823	0.357093	0.211367	0.109963	0.641603	0.373933	0.527925	1.68453	0.178772	0.469976	0.613883	0.358515	0.279845	0.497612	0.378533	0.531653	0.148942	0.139939	0.148161
AC015911.4	0.0915646	1.15029	0.0660569	0.235391	0.093453	0.105012	0.562898	0.0777252	0.0363046	0.104815	0.17169	0.0424127	0.541688	0.0598943	0.371835	0.281151	0.0626645	0.252809	0.0849162	0.0994333	0.195716	0.592041	0.139044	0.136809	0.0756122	0.0384115	0.0934343	0.0467481	0.261249	1.36887	0.179426	0	0.0264162	0.121161	0.440631	0.271099	0	0.0723006	0.0239044	0.0361304	0.067679
SP140	0.449326	1.34215	0.614121	0.642114	1.09722	1.99283	0.425923	1.04665	0.772464	2.48735	2.02637	2.18426	1.13315	0.443932	0.589649	2.49869	0.964964	1.78422	0.488321	4.32665	1.49315	2.49356	1.21877	5.47437	0.301474	3.77722	1.4766	3.30662	1.74021	4.54146	0.283749	4.74452	0.602574	0.275383	1.72788	1.29396	2.17519	3.26613	1.5442	0.22855	0.454063
AC091133.2	0	0	0	0	0	0	0	0	0	0	0	0	0	0	0	0	0	0	0	0	0	0	0	0	0	0	0	0	0	0	0	0	0	0	0	0	0	0	0	0	0
SLC5A3	3.90745	3.40912	5.6	1.54507	2.34997	4.56934	2.64578	5.01554	2.2353	1.51164	5.8683	8.28376	4.37205	4.63459	2.72974	2.78115	4.43376	20.0711	2.17456	10.6552	4.12416	8.65091	3.51511	2.78567	3.59997	3.05393	1.4406	5.20777	16.3359	43.9957	3.97552	3.15087	0.998834	5.05814	3.39271	2.198	3.77564	2.83405	2.09944	2.57029	4.18895
CYP11A1	0.241357	0.878859	0.41843	0.477286	0.47978	0.160933	0.0998856	0.0714689	0.0667646	0.597543	0.293188	0.0129996	0.353713	2.44158	0.108788	0.4152	0.137649	0.0739643	0.026027	0.152383	0.471902	0.211706	0.0232459	0.366907	0.00463507	0.0706392	0.149553	0.336718	0.060055	0.242055	0.0137486	0.241933	0.0161932	0.137935	0.227663	0.0872471	0.19092	0.243763	1.7511	0.0498333	0.093347
AC006441.4	0	0	0	0.0591286	0.025431	0	0	0	0	0.0684548	0.026698	0	0.0256361	0.0651952	0.0183975	0.0278213	0	0.0500333	0	0.0541168	0	0	0	0	0.0164608	0	0.0452016	0.0763283	0	0.114617	0	0.0306856	0	0	0.0137037	0.0442638	0	0	0.0260201	0	0.0736689
IFNL1	0.137187	0.145699	0.0412374	0.180859	0.2917	0.0874081	0.0739791	0	0.0453277	0.0523462	0	0	0.0882157	0	0	0.0638235	0	0.0286947	0	0.0931099	0.048872	0.349061	1.07318	0.0854056	0.018881	0.383666	0.0259237	0	0.0815449	0.197203	0	0.105591	0	0	0.0314369	0.118467	0	0.300901	0.41784	0	0.29575
AC010480.1	0	0.0782358	0.0172224	0	0	0.0547579	0	0	0.0283961	0	0.0383686	0	0	0	0	0.0199915	0.0326759	0	0	0	0.020411	0	0	0	0	0	0	0	0.204339	17.1309	0	0.0440993	0	0	0.0196941	0	0	0.0754012	0	0	0
FBXO46	8.05966	9.87511	11.4469	2.74586	6.78889	8.22195	4.97696	8.21072	8.42302	4.69546	5.62745	4.37341	5.95967	4.76195	12.846	5.09445	4.94426	3.77392	6.4836	7.87794	5.42252	7.28262	6.776	8.83073	8.06075	7.4992	4.93981	4.99497	3.03457	2.11951	4.19092	11.0075	3.15036	4.08129	6.18091	12.3908	4.9841	4.59574	3.40072	5.92744	1.32132
AC091962.1	0	0	0	0	0	0.0212206	0	0	0	0	0	0	0	0	0	0	0	0	0	0	0	0	0	0	0	0	0.00629365	0	0	0.0957524	0	0	0	0	0.00763214	0.00821744	0	0	0	0	0
AL139021.1	0.719076	0.327298	0.189131	0.222184	0.229346	0.257714	0	0.190748	0.267288	0.463012	0.180579	0.208172	0.115598	0.293977	0.165915	0.21954	0.0768933	0.25381	0.364692	0.305027	0.320209	0.242157	0.248169	0.251809	0.779361	0.0942666	0.152866	0.229452	0.0801422	0.775243	0.183473	0.20755	0.388972	0.169912	0.154481	0.0665311	0.132928	0.11829	0.0586646	0.0886688	0.249139
COX7A2P2	0	0.0713511	0.0471206	0.542485	0	0	0	0	0.0776918	0	0	0.0605088	0.201602	0.0854492	0	0	0	0.245914	0.0908603	0.15959	0	0.0703871	0	0	0.064724	0	0	0.100041	0	0	0.127991	0	0	0.296326	0	0	0.115913	0	0	0.231957	1.3035
ATP6V1G1P7	0	0	0	0	0	0	0	0	0	0	0	0	0	0	0	0	0	0	0	0	0	0	0	0	0	0	0	0	0	0	0	0	0	0	0	0	0	0	0	0	0
CENPL	1.33583	1.05996	0.970891	1.58891	1.13445	2.18751	1.45792	2.34824	0.67589	1.77562	1.32983	2.55506	5.29237	1.04768	3.20917	1.53048	1.4691	1.97171	0.975353	2.08933	1.6734	4.88083	2.99735	1.94376	3.61883	1.96552	0.71207	1.33347	4.75706	3.12968	0.677199	1.54073	2.157	1.71108	1.80377	1.62334	1.22659	1.67926	2.10285	0.601843	1.4442
RN7SL658P	0	0	0	0	0	0	0	0	0	0	0	0	0	0	0	0	0	0	0	0.0438917	0	0	0	0	0	0	0	0	0.576601	0.557765	0	0	0	0	0	0	0	0	0	0	0
AL512638.1	0	0.0449314	0	0	0	0	0	0.0261857	0	0	0.033053	0.114311	0	0	0	0	0	0.0154858	0	0	0	0.0221622	0	0	0	0	0.0279806	0.031499	0	0	0	0	0	0	0	0	0	0	0	0	0
AC023511.1	0	0	0	0	0	0	0	0	0	0	0	0	0	0	0	0	0.0782848	0	0	0	0	0	0	0	0	0	0	0	0	0	0	0	0	0	0	0	0	0	0	0	0
AC018816.2	0	0.151596	0	0	0.141636	0.424412	0.718415	0	0	0.063542	0.0743459	0	0	0	0	0.116211	0	0.034832	0	0.0753496	0.0790997	0.0498492	0.0383151	0	0	0	0.0629365	0.566804	0.593915	6.06432	0.0453225	0	0	0.0524656	0	0.0410872	0	0	0	0	0.102573
NLRP14	0	0.186834	0.00649401	0.0213611	0.0206715	0.0825896	0.0174752	0.0229234	0.0107072	0.0432779	0.0289351	0.00416957	0.0694605	0.0117763	0.00498476	0.0263835	0.0616051	0.0237238	0	0.0586514	0.00769631	0.0339519	0.0223681	0.121046	0	0.0339859	0.052051	0.0758304	0.0096312	0.52794	0.0176393	0.0748278	0.0233726	0.0102097	0.0297039	0.0119932	0.0239622	0.00710783	0.0423006	0.0159838	0.0199605
NME2P2	0	0	0	0.0490493	0	0	0	0	0	0	0	0	0	0	0	0	0	0	0	0.0336689	0	0	0	0	0	0	0	0.0633171	0	0	0	0	0	0	0	0	0	0	0	0	0.0916665
ZMYM6	1.18905	2.66516	1.28843	1.98775	1.11818	1.47615	1.62946	1.41775	2.01905	1.83587	1.95374	1.55515	1.27696	1.14262	3.70142	1.12775	1.18148	1.56533	1.12024	1.67783	1.57792	1.75766	1.07034	1.97653	0.738951	1.43129	1.12693	2.33648	0.969093	6.41404	1.95836	1.53163	0.996108	2.78259	1.17558	1.6574	1.16324	1.57288	1.04274	1.17095	1.94802
AC021517.1	0.0450974	0.00684226	0.0542239	0.0222951	0.0479453	0	0	0	0	0.0172078	0.0503339	0.00580253	0	0.0491652	0	0.00524518	0.0085732	0	0.0609918	0.0102027	0.00535524	0	0	0.0140377	0.0993081	0	0.0085219	0	0.0134031	0.237697	0	0	0	0	0.00516714	0.0166902	0.0444623	0	0	0.00741457	0
MIR3124	0	0	0	0	0	0	0	0	0	0	0	0	0	0	0	0	0	0	0	0	0	0	0	0	0	0	0	0	0	0	0	0	0	0	0	0	0	0	0	0	0
BFSP2-AS1	0.109591	0.0399055	0.184477	0	0	0.167581	0	0.0930268	0	0.0250899	0.0587116	0.101525	0.0563765	0.0238952	0.080916	0.091773	0.0375005	0.233811	0.0508167	0.238017	0.109315	0.137782	0.0756444	0.327484	0.0180996	0.13792	0.211232	0.531538	0.07817	0.756165	0.0178958	0.202442	0	0	0.0452038	0.113564	0.0648284	0.115379	0.0572209	0	0.0405014
AC127496.1	0.190965	0.0212001	0.0896041	0	0.0415951	0.00890287	0.0150702	0	0.0230841	0.0213267	0.0124764	0.0179786	0.0239603	0.0710892	0.13326	0.0390041	0.164692	0.017536	0.0323961	0.0442569	0.0199112	0.0418274	0.0610837	0.0521934	0.0269235	0.019539	0.0211235	0.0178347	0.0581398	0.147297	0.0114087	0.0215098	0.268745	0.0220114	0.0416257	0.0103426	0.0275525	0.0245184	0.00607981	0	0
MIR5701-2	0	0	0	0	0	0	0	0	0	0	0	0	0	0	0	0	0	0	0	0	0	0	0	0	0	0	0	0	0	0	0	0	0	0	0	0	0	0	0	0	0
AL133383.1	0	0.0395955	0	0	0.0277455	0	0	0	0	0	0.0291278	0	0	0	0.0802873	0	0.0124031	0	0.025211	0	0.108466	0	0	0	0	0	0.0739731	0	0	0.312621	0	0	0.156855	0	0	0.0482923	0	0.0286207	0	0	0
AL157392.3	0.950338	1.78301	0.583671	0.128948	0.847309	0.690137	0.343823	0.493296	1.12035	0.888809	0.94451	0.605013	0.301279	0.534485	1.38642	0.580607	0.518574	0.306881	0.296765	0.67041	0.482663	0.439187	0.351737	1.18176	0.23234	0.392589	0.625	0.844618	0.424205	6.95717	0.362826	0.951742	0.351857	1.12649	0.415072	1.00017	0.382163	0.348025	0.258505	0.458616	0.240987
IZUMO4	0.650803	6.47183	1.70961	0.559552	0.351967	0.338036	0.286102	0.758101	1.1219	0.915028	2.07489	2.67047	0.391196	1.28791	0.221979	0.399859	4.18766	0.63032	1.31206	0.441706	0.972741	0.686083	0.288082	0.766276	0.140196	0.237402	0.609553	2.98859	1.09746	0.122024	0.912569	1.33941	0.704081	0.849129	0.656516	0.497422	0.35569	0.381688	0.24008	0.488478	1.76466
TPD52L2	33.1993	29.3141	32.6125	37.0649	43.3669	24.8632	46.2602	35.3065	80.402	33.5547	37.3031	30.7378	45.8909	35.2837	24.6421	25.6238	43.0032	34.2519	47.8981	24.2383	24.2758	55.8868	46.7245	26.04	38.7807	27.0295	21.4546	28.5375	38.5151	11.5573	32.3658	42.0135	29.6864	30.3215	46.2091	31.8626	22.6073	41.3782	17.6331	33.6645	20.8965
LGI1	0	0	0	0	0	0.00971076	0	0.018867	0.00503576	0.00290774	0	0	0	0.00276929	0.0023444	0.00177264	0	0.00478183	0	0	0	0	0.00175333	0	0	0	0.00432005	0	0	0	0	0	0.00732831	0	0	0	0.00375658	0	0.00331576	0	0
LINC02450	0	0.0177844	0.422817	0.0193165	0.0498478	0	0.158026	0.0621879	0	0.0670898	0.313987	0.0904917	0.527623	0.0638952	0.144245	0.381732	0.144843	0.147107	0	0.132594	0.20879	0.175441	0	0	0.0322652	0.204887	0.0221501	0.174548	0.348375	0.505492	0	0.0300737	0	0.0923249	0.0134304	0.911005	0	0	0	0	0.2888
ZNF530	0.441167	1.60998	0.814447	0.563593	0.642524	0.910427	0.802134	1.66945	0.537914	0.518414	0.935982	1.32314	1.68203	0.33199	1.83045	0.915426	0.371837	0.975032	0.208188	0.733986	0.570238	2.00194	0.536266	0.955193	1.64099	1.37574	0.504621	0.657771	1.40631	1.57139	0.723597	0.661094	0.596956	0.819191	0.907174	1.62405	0.560051	0.98648	0.932602	0.558442	0.541068
PTK2	5.22881	12.4755	12.8748	9.21211	9.86158	8.7081	9.40714	7.98404	27.9358	6.45391	9.05423	10.5765	6.15061	7.51924	5.40883	17.0156	18.3331	19.7973	23.616	4.8205	5.98594	10.02	12.3323	9.57118	19.8618	7.38441	6.72949	9.15817	14.6664	21.3375	10.2685	5.96605	8.74575	12.554	11.8288	6.45293	11.5053	8.3937	7.00587	12.3136	12.6869
PMP2	0	0.0197758	0.00653001	0.0107397	0.00692868	0.0103809	0.00878605	0	0	0	0.00727386	0.0586976	0	0	0.0150372	0	0	0	0	0	0.0309559	0	0	0	0.00448476	0	0.0030788	0	0	0.0312274	0	0	0.00783406	0	0.0224014	0.0200995	0.0160634	0	0	0	0
PMS2P2	0	0.0790681	0.0417736	0	0	0	0	0.0737287	0	0.0795402	0.023266	0.0536426	0.0446813	0.0568146	0.160326	0.024245	0.16842	0.0218009	0	0.141481	0	0	0	0.0324435	0.157794	0.0364364	0	0	0	0.0499418	0.141834	0	0.0501158	0	0.0119421	0	0.0513799	0	0.158727	0	0
AC018511.1	0.154696	0.0469415	0	0	0	0	0	0	0.051113	0.177082	0	0.0398084	0	0.112433	0.285548	0.0719694	0.0294083	0.0647141	0	0	0.0367397	0	0.0711853	0.0963061	0.0425816	0	0.0292324	0.131633	0.367811	1.03774	0	0	0	0	0.0354493	0	0	0.0678611	0	0.203471	0
MIR3148	0	0	0	0	0	0	0	0	0	0	0	0	0	0	0	0	0	0	0	0	0	0	0	0	0	0	0	0	0	0	0	0	0	0	0	0	0	0	0	0	0
INSL6	0.0173713	0.0316272	0.0104434	0.017176	0	0	0.0843087	0.0184322	0.0688757	0.0795402	0	0	0	0	0.176358	0.0121225	4.50771	0.0109004	0	0	0.0247537	0.1092	0.0119904	0	0.0143449	0.0364364	0.00984778	0.0221722	0.0619539	2.79674	0.0141834	0.160446	0	0	0.0238843	0.0900058	0	0	0	0	0
LINC02827	0.0391375	0.997585	0.0823512	0.0838443	0.0915398	0.0374045	0.105526	0.131504	0.0129314	0.0224005	0.1922	0.0352498	0.0167778	0.0853354	0.150505	0.0682799	0.543134	0	0.0453697	0	0.0511225	0.0702933	0.22512	0.207103	0.00538649	0.109455	0.00739567	0.0249769	0.069791	0.468827	0.159775	0.16066	0.103501	0.0616524	0.112107	0.168986	0.115759	0.0343372	0.0340583	0.128694	0
SNORD110	0	0	0	0	0	0	0	0	0	0	0	0	0	0	0	0	0	0	0	0	0	0	0	0	0	0	0	0	0	0	0	0	0	0	0	0	0	0	0	0	0
AC211476.1	0.0418693	0.15246	0.0251712	0	0	0.0800307	0.338676	0	0	0	0.112154	0.0323231	0	0	0.0386426	0.0292183	0	0	0.0485365	0.0568342	0	0.0375999	0.0289	0.156394	0	0	0	0.106881	0	0.601862	0	0.0644528	0	0.11872	0	0	0	0	0	0	0
MIR6806	0	0	0.552194	0	0	0	0	0	0	0	0	0	0	0	0	0	0	0	0	0	0	0	0	0	0.252828	0	0.173567	0	0	0	0	0	0	0	0.42096	0	0	0	0	0	0
RNU6-1102P	0	0	0	0	0	0	0	0	0	0	0	0	0	0	0	0	0	0	0	0	0	0	0	0	0	0	0	0	0	0	0	0	0	0	0	0	0	0	0	0	0
AL158823.1	0.286954	0.111953	0.271091	0.770115	0.261493	0.0783565	0.132636	0.434968	0.121901	0.422329	0	0.158234	0.263601	0.312837	0.264839	0.371892	0.303927	0.257232	0.902901	0.528629	0.175244	0.22088	0.226363	0.765613	0.101554	0	0.325348	0.104645	0.365502	1.06069	0.200822	0.315522	0.0591324	0.0774911	0.253633	0.0606853	0.060624	0.161844	0.32106	0.161756	1.13624
ICMT	26.91	30.7275	22.7949	34.2111	22.5803	48.5153	41.223	29.4595	15.6333	25.2124	23.144	37.1679	45.4221	17.3422	17.9816	30.8351	28.3134	23.3643	18.519	18.2234	30.504	36.1003	34.4494	19.1106	36.3463	32.8802	18.5809	23.7826	20.6734	27.6623	9.09424	20.6294	36.9003	34.7285	26.0827	35.0011	19.9189	18.7916	18.3993	37.8958	30.5374
MRPS12	15.7015	12.0971	25.291	16.8984	16.7202	15.3905	13.8392	18.949	10.0195	23.0371	8.91124	7.06971	21.6036	13.192	19.3668	10.3194	11.6078	10.0017	17.4707	15.0236	10.3666	16.2836	22.1677	10.5317	21.4112	20.09	11.2326	9.76379	17.1451	1.10356	11.529	9.51063	15.0819	6.52186	11.6298	15.4779	12.5428	17.0672	34.9666	8.93462	17.3948
AC091982.3	0.983911	2.21644	1.88482	2.85258	1.02122	1.4663	1.32196	0.902439	1.50424	2.4053	3.48432	0.48922	1.54419	2.23622	3.46303	2.88612	1.322	1.32898	1.35324	1.1658	2.04367	0.614015	3.92519	0.778645	0.0688554	1.57405	2.55255	2.06468	2.37903	1.6301	10.3754	1.797	3.34372	5.3118	2.30435	0.851712	1.06048	0.855916	2.6775	0.641584	3.29726
AL139124.1	0.0930871	0.29659	0.167888	0.322141	0	0	0.150594	0.24693	0.0922705	0.159836	0.685713	0.143726	0.119716	0	0.12887	0.0974407	0.318532	0.175235	0.10791	0.157948	0	0.125393	0.160632	0.260781	0.192174	0.488127	0.0791565	0.17822	0.165995	0.936675	0.038002	0.358241	0.201415	0.219957	0.095991	0.172254	0.137664	0	0.0607548	0	0.258016
AC015813.6	2.69564	1.23771	0.975594	0.860643	0.804882	1.99911	1.02065	2.16936	1.6353	1.12383	1.02573	4.90436	4.0048	0.662055	5.16261	1.35376	2.02992	0.984417	0.657048	2.97446	1.70668	1.27552	0.763821	2.06043	1.32334	2.51923	0.809024	2.20907	0.854298	6.30463	1.1349	1.10102	1.46972	3.66389	1.29651	1.54827	0.663587	0.80807	0.488831	0.582423	0.960068
AC034105.5	0	0	0.300131	0.185106	0	0.357844	0	0.13243	0.185569	0	0	0	0.160511	0.0680328	0	0.130645	0.0711794	0.0783165	0.072341	0.762374	0.133386	0.112081	0.129222	0	0	0	0.10613	0.238951	0	0	0	0.384253	0.0900169	0	0	0.0461904	0.0922875	0.246375	0	0.0615598	0
RNA5SP209	0	0	0	0	0	0	0	0	0	0	0	0	0	0	0	0	0	0	0	0	0	0	0	0	0.333629	0	0	0	0	2.90383	0	0	0	0	0	0	0	0	0	0.199276	0
GNB1	75.2891	75.4735	43.4784	127.789	65.623	75.2706	69.0515	56.4451	41.8636	63.3796	62.9499	67.753	125.542	67.842	44.627	83.3151	81.1762	64.7071	39.7523	60.9189	78.2731	87.3586	84.3993	69.748	74.3162	73.4706	44.724	60.3956	52.8731	51.7254	47.8768	54.311	109.916	93.56	68.2605	83.0922	66.0535	63.6904	56.0423	70.9602	79.2948
FGF14-IT1	0	0.0449881	0.0148552	0	0.0105081	0	0	0.0262188	0	0	0.0220631	0.00635864	0	0	0.0912218	0	0.00469742	0	0	0	0.00586847	0.00739671	0	0	0.0204048	0	0	0	0.0146877	1.27871	0.01345	0	0.0475247	0.0155699	0	0	0	0	0	0	0.01522
AP002893.1	0	0	0	0	0	0	0	0	0	0	0	0	0	0	0	0	0	0	0	0	0	0	0	0	0	0	0	0	0	0	0	0	0	0	0	0	0	0	0	0	0
KDM5B	10.9771	18.6388	7.33775	8.29808	13.9134	12.8389	9.22007	8.29115	7.73255	12.5452	7.27725	4.57744	17.5122	8.83323	14.3323	11.3887	10.2611	9.93966	6.38885	9.9733	9.83004	7.68221	17.9691	11.1768	8.69402	7.67826	7.95733	8.4636	19.5256	12.9748	5.73825	8.31927	5.96302	15.6501	9.56498	18.7858	10.4774	3.31404	6.69481	9.26046	4.21611
RN7SL152P	0	0	0	0	0	0	0	0	0	0.0752696	0	0	0	0	0.060687	0	0.0375005	0.0412607	0	0	0.0468493	0	0	0	0.0542987	0	0	0	0.46902	0	0.0536874	0	0	0	0	0.0486704	0	0	0	0	0
AL670379.8	0	0	0	0	0	0	0	0	0	0	0	0	0	0	0	0	0	0	0	0	0	0	0	0	0	0	0	0	0	0	0	0	0	0	0	0	0	0	0	0	0
RNU6-1244P	0	0	0	0	0	0	0	0	0	0	0	0	0	0	0	0	0	0	0	0	0	0	0	0	0	0	0	0	0	0	0	0.279295	0	0	0	0	0	0	0	0	0
MIR708	0	0	0	0	0.284076	0.425618	0	0	0.44143	0	0	0	0.286367	0	0	0	0	0	0	0	0	0.399927	0	0	0	0	0.252461	0.284207	0.397068	1.28033	0	0	0	0.420917	0	0	0	0	0	0	0
AC090617.7	0	0.213626	0	0.116015	0	0	0	0.249	0.116305	0.134313	0	0	0.3018	0.127918	0	0.0818813	0.0669171	0.0736269	0	0	0.0835994	0.10537	0	0.21914	0	0	0.19955	0	0.418467	7.08395	0.0958014	0.361244	0	0.1109	0	0.260547	0	0.154414	0.15316	0	0
AC009831.3	0	0.164656	0.0362466	0.238455	0	0	0	0	0.119526	0	0.0807511	0.0465452	0.0775393	0.0657301	0.0556453	0.210372	0.206311	0.0378329	0.838711	0.0409206	0	0.216576	0	0.112604	0	0	0	0.153909	0	0.520009	0.0984543	0.092812	0	0.0569857	0.0828968	0.044627	0.178328	0.158691	0.0787008	0	0.22282
AL136367.1	0	0	0	0	0	0	0	0	0	0	0	0	0	0	0	0	0	0	0	0	0	0	0	0	0	0	0	0	0	0	0	0	0	0	0	0	0	0	0	0	0
RPL23AP12	0.0414267	0	0.0249052	0.204804	0.0528513	0	0	0	0	0	0	0.0639628	0.106555	0.13549	0	0.0289095	0.0236261	0.0519902	0.288141	0.0843501	0	0	0.0285945	0	0.136837	0	0.0234848	0	0.147746	0.1191	0.0338242	0.0637715	0	0.0783102	0	0	0	0	0.0540756	0	0.306201
SLC26A3	0	0.00527433	0	0.0229148	0.00739169	0	0.00937317	0.0184431	0.00574303	0.0198968	0.00775994	0.00447286	0	0.0252659	0.0106947	0.0121297	0.0198258	0.0145425	0	0.011797	0.00825612	0.0104061	0.00399918	0	0.0095689	0.0243053	0.0229917	0	0.196303	0.1166	0.0189223	0.00891895	0	0.191666	0.00796613	0.0128656	0.00856839	0	0	0.00571549	0
AC010894.3	0	0.0780646	0	0	0.0547017	0.0819571	0	0	0.127503	0	0.114854	0.0993033	0.165428	0	0.237436	0.119686	0.14672	0	0.0497048	0.203708	0.0305495	0.15402	0	0.320318	0	0	0.072921	0	0	2.21886	0	0.660042	0.0618497	0.121578	0.0884293	0.0952108	0	0.112854	0.0559688	0	0
KRTAP13-6P	0	0	0	0	0	0	0	0	0	0	0	0	0	0	0	0	0	0	0	0	0	0	0	0	0	0	0	0	0	0.151844	0	0	0.0761868	0	0	0	0	0	0	0	0
CEACAMP4	0	0	0	0	0	0	0	0	0	0	0	0	0	0	0	0	0	0.0584118	0	0	0	0	0	0	0	0	0	0	0.0829976	0.267621	0	0	0	0	0	0	0	0	0	0	0
MRPS24	5.9167	4.45774	9.53502	3.06225	1.73163	4.42916	6.57537	5.10836	1.79883	3.99162	2.56114	1.86412	2.82575	3.27016	4.79629	2.19792	3.5882	4.19267	3.97275	4.01572	0.384692	0.646494	4.95355	2.61902	4.87969	3.3975	2.05331	2.69915	2.62098	0.431185	2.54095	3.75173	6.86891	2.99104	3.58292	2.248	2.52853	5.01336	4.08187	1.71623	3.35339
IMMP1LP2	0.0398269	0	0	0	0	0	0	0	0	0	0	0.0307463	0	0	0	0.027793	0.0454275	0	0	0.0810927	0	0	0	0	0	0	0	0	0	0	0	0	0	0	0	0	0	0.052413	0	0	0
RNU6-1247P	0	0	0	0	0	0	0	0	0	0	0	0	0	0	0	0	0	0.125466	0	0	0	0	0	0.373432	0	0	0	0	0.356551	4.59872	0	0	0	0	0	0	0	0	0	0	0
AC099520.2	0	0	0	0	0	0	0	0	0	0	0	0	0	0	0	0	0	0	0	0	0	0	0	0	0	0	0	0	0	0	0	0	0.0997012	0	0	0	0	0	0	0	0
LINC00469	0.41724	0.253218	0.0185807	0.0916773	0.197151	0.0295382	0.0500001	0	0.0306355	0.0707582	0.082789	0	0.139118	0	0	0.0323522	0	0.0484846	0	0.115372	0.0440413	0	0	0.144307	0	0	0.017521	0.118345	0	0.621988	0.0126174	0.0713657	0.0222912	0.014606	0.0424944	0.285958	0	0	0	0.0304886	0
TUBAP4	0.047103	0	0	0	0	0	0.0762021	0.0499795	0	0	0	0	0.121155	0	0	0	0.0268634	0.0295569	0	0	0	0	0	0	0	0	0	0	0	0.270838	0.0769175	0	0	0	0	0	0	0.0619885	0	0	0
AP001610.3	0.510766	0.253618	0.027915	0.0459111	0	0	0.225356	0	0	0.0531525	0.12438	0	0.0597163	0	0	0.0324033	0	0.0291367	0	0.0630294	0	0	0	0	0	0	0.184261	0	0	0	0	0	0	0.131661	0.0638423	0.0343692	0.61802	0.244429	0	0	0
RNU6-494P	0	0	0	0	0	0	0	0	0	0	0	0.33616	0	0.237359	0.602824	0	0.124168	0	0	0	0.155123	0.19552	0	0	0	0	0	0	0.388245	6.25937	0	0	0	0	0	0.48346	0	0	0	0.429551	0
IGHVII-28-1	0	0	0	0.523635	0	0	0	0	0	0	0	0	0	0	0	0	0	0	0	0.359438	0	0	0	0	0	6.66491	0.300224	0	0	0	0	0	0	0	0	0	0	0	0	0	0
AC021613.2	0	0	0	0	0	0	0	0	0	0	0	0	0	0	0	0	0	0	0	0	0	0.158529	0	0	0	0	0	0	0	0	0	0	0	0	0	0	0	0	0	0	0
AL136460.1	0	0	0	0	0	0	0	0	0	0	0	0	0	0	0	0	0	0.0259951	0	0	0	0	0	0	0	0	0	0	0	0.1191	0.0338242	0	0	0	0	0	0	0	0	0	0
AL845552.1	0	0.331352	0.109413	0	0	0	0.0981426	0	0.0601329	0.138888	0.162502	0.0468334	0.312078	0.0661371	0	0.0423349	0.069196	0.0380671	0.0703253	0.041174	0	0.0544792	0	0	0	0	0.103173	0	0.324539	1.39528	0	0	0	0.114677	0	0.0449034	0	0	0	0.0598445	0
SRGAP2C	0.57892	0.3367	0.219135	0.371006	0.577866	1.01436	0.450938	0.91288	0.714645	0.567585	1.12716	0.881437	1.15126	0.39154	0.982032	1.12408	0.918653	0.438952	0.431869	0.649407	0.38574	1.33582	1.07114	1.13628	0.608642	1.07937	0.87973	0.872331	1.06102	2.15752	0.207891	1.72872	0.978132	1.83912	0.602507	0.67847	0.661931	0.945284	0.335859	0.650407	0.292202
MIR486-1	0	0.318532	0.10518	0	0.223203	0.334414	0	0	0	0.200271	0	0.405193	0	0	0	0.122091	0	0	0	0.237486	0	0	0	0.326753	0	0	0	0.223306	0.311982	0	0	0.538641	0	0	0	0.129498	0	0	0	0.69035	0
ARL15	2.74544	3.60796	2.68365	6.7405	4.85884	4.47835	5.4851	3.0281	3.38124	3.72756	3.91208	3.19117	2.46892	5.68236	4.53428	5.73689	6.38665	5.37876	4.1757	4.77748	5.15866	2.41452	3.7758	6.20701	2.17338	5.27148	5.0963	3.64252	3.84666	12.0769	3.77534	5.61651	6.93047	3.18509	3.96281	2.87631	4.75467	7.13104	5.1398	3.57884	3.52833
AL590609.1	0	0	0	0	0	0	0	0	0	0.0683852	0	0	0	0.130258	0	0	0	0	0	0	0	0	0	0	0	0	0	0	0	0	0	0	0	0	0	0	0	0	0	0	0
AC087393.3	0	0	0	0	0	0	0	0	0	0	0	0	0	0	0	0	0	0	0	0	0	0	0	0	0	0	0	0	0	0	0	0	0	0	0	0	0	0	0	0	0
LINC01784	0	0	0	0	0	0	0	0	0	0	0	0	0	0	0	0	0	0	0	0	0	0	0	0	0	0	0	0	0	0	0	0	0	0	0	0	0	0	0	0	0
C15orf40	1.09166	2.23405	0.92084	1.09333	0.840307	0.946267	0.784915	0.927857	0.856997	2.3701	1.17497	1.27829	0.954102	1.40232	1.10125	0.824801	0.901703	1.06026	0.663811	0.901738	0.82	0.960077	0.761298	1.14849	0.824599	0.875669	1.17695	1.03872	0.357141	2.10042	0.930473	1.1594	1.03149	1.28508	1.11117	1.86556	0.68832	0.584681	1.06229	1.43725	1.83999
KRT222	0.00618329	0	0.0148692	0.0305688	0.0394425	0	0.0100032	0.0393654	0.0183871	0.0424683	0.0248445	0.019094	0	0.0471871	0.0171203	0.0258899	0.035264	0.0193999	0.0143358	0.0671465	0.00440552	0.0111056	0.00853595	0.115482	0.00510603	0.0389084	0.0105159	0.0394608	0	0.284427	0	0.0285553	0.00891931	0.116885	0.00425078	0.0183071	0.0457215	0.00813733	0.00807124	0.0121993	0.0228515
SLC4A7	2.12332	1.71959	0.638254	1.80125	1.32585	4.10144	1.96147	2.27461	2.88839	1.56751	1.8968	2.42262	2.43197	1.32181	2.84548	2.63501	3.59683	1.52801	1.12914	2.59456	1.51139	3.62512	1.92695	4.84094	2.0159	4.11601	3.82714	4.73624	5.93026	22.1389	0.457537	3.21527	3.72716	2.60202	3.09031	1.68628	2.2692	6.33953	1.75023	0.679437	1.79987
AC091564.1	0.122723	0.186198	0.393491	0	0.0521893	0.234579	0.198539	0.086812	0.527136	0.18731	0.219157	0.126323	0.10522	0.133793	0.113265	0.171284	0.116651	0.128347	0.142266	0.638584	0.145732	0.404101	0.112945	1.52803	0	0.0858043	0.301478	0.783202	0.145896	1.88173	0	1.25945	0.059009	0.0386646	0.11249	0.211955	0.0604975	0.0538355	0.160195	0	0.0755914
TDRKH	9.13553	7.23389	3.82415	5.04147	4.65902	12.0189	9.02692	7.23129	5.23336	12.5543	3.36555	4.29574	9.17048	5.60907	4.36136	7.03313	5.98042	6.49798	6.22747	5.65712	9.90328	7.26057	9.64455	8.09977	6.3078	4.46356	7.70295	4.6268	5.83282	5.22188	9.47299	10.2422	5.47876	8.17995	7.44171	4.44912	3.6422	3.33228	10.9755	1.80315	4.25227
TRIM49D2	0	0	0	0	0	0	0	0	0	0	0	0	0	0	0	0	0	0	0	0	0	0	0	0	0	0	0	0	0	0	0	0	0	0	0	0	0	0	0	0	0
AC005180.2	0.174331	0.0634796	0.125767	0.41369	0.177927	0.199934	0.282029	0.0369955	0.449285	0.159647	0.560372	0.0807502	0.134521	0.418123	0.0643584	0.681276	0.0397693	0.131271	0.121255	0.212976	0	0.0939329	0.0240662	0.195354	0	0	0.0988283	0	0	1.10263	0.0569353	0.107345	0	0.0988632	0.215723	0.180652	0.515628	0.0458847	0.045512	0.343946	0.128855
ERVFRD-1	0.0120881	0.0660251	0.192581	0.0776891	0.131085	0.0346586	0.0586676	0.038479	0.0359462	0.0484307	0.0404752	0.0279961	0.0310923	0.0724816	0.0278913	0.168713	0.334359	0.060682	0.0210195	0.0369194	0.0430632	0.0705608	0.00417187	0.0677291	0	0.152129	0.0513956	0.0771445	0.183225	2.4327	0.00986973	0.167474	0.0348739	0.0114253	0.0747912	0.0581583	0.0536304	0.0159082	0.015779	0.0476984	0.067011
PHF3	6.79343	5.58956	4.61421	4.33303	13.3978	9.72991	6.07244	4.64994	8.6896	9.43855	4.45072	11.9875	11.5851	8.20075	6.03637	8.46698	9.34566	6.35874	5.41284	7.06608	9.3361	6.35335	7.14055	9.93721	5.76735	7.57214	6.36121	6.06579	11.9593	28.7045	6.63663	6.24031	6.59378	8.18408	6.9054	12.1419	9.2229	6.21447	8.56207	11.7212	3.2831
MS4A10	0.00853434	0	0.0153922	0	0	0	0.0828399	0	0	0.0195386	0	0.013177	0	0	0.00787662	0.00595565	0.0146017	0.00535526	0	0.00579233	0.00608062	0	0	0.0159392	0.00704748	0	0.00483811	0.010893	0	0.0736075	0	0	0	0	0.00586704	0	0.0126212	0.0112314	0	0	0.0946209
ZNF416	1.17829	3.27362	2.78749	1.72487	3.27003	1.78424	1.4606	2.57357	1.60783	1.04225	1.75234	1.96104	3.45384	1.08438	4.46292	2.45612	1.16944	2.05008	1.41914	1.80715	2.59488	3.38743	1.77977	1.71478	2.54625	3.56277	1.36197	1.61136	2.797	2.39767	1.78042	1.26026	1.02642	1.54035	1.8778	3.42065	2.05937	3.24228	1.69786	1.502	2.12075
MTND1P24	0	0	0	0	0	0	0	0	0	0	0	0	0	0	0	0	0	0	0	0	0	0	0	0	0	0	0	0	0	0.719718	0	0.0350336	0	0	0	0	0	0	0	0	0
PITPNM3	1.19501	3.27869	0.408624	0.927725	2.32102	4.09177	1.89441	2.38311	1.90403	3.30673	1.01177	1.92779	0.67698	1.50215	1.08757	1.41008	0.167485	2.41649	1.53946	0.309634	1.33176	2.20602	1.0556	1.35567	0.208955	0.770945	5.3662	1.66436	0.599439	0.913328	1.94085	1.41309	0.0692712	1.18535	5.38626	1.14701	1.01611	0.374327	0.805257	5.26745	0.64164
AC090155.1	0	0	0	0	0	0	0	0	0	0	0	0	0	0	0	0	0	0	0	0	0	0	0	0	0	0	0	0	0	0	0	0	0	0	0	0	0	0	0	0	0
AC098818.3	0	0.254825	0	0	0	0	0.452858	0	0	0	0	0	0	0	0	0	0	0	0	0	0	0	0	0	0	0	0	0	0.499172	6.43821	0	0	0	0	0	0	0	0	0	0	0
AC106799.1	0.175371	0	0	0	0	0	0	0	0.0347666	0.0133833	0	0.0180516	0.165396	0	0.0323712	0	0	0	0	0	0.0916301	0	0	0.131013	0	0	0	0	0	0	0	0.377949	0.0505942	0.287309	0	0.0346152	0.0691606	0.0307723	0.0305224	0	0
MYOZ2	0.0377259	0.0755547	0.0136082	0.111905	0.028878	0.0144222	0	0.00800596	0.037395	0.0345481	0.0909499	0.0116497	0.0291108	0.0164515	0.0348185	0.0157961	0.129093	0.0142037	0	0.0819358	0.0591344	0.033879	0.0260401	0.0422753	0	0	0.0171094	0	0	0.715838	0.024642	0.0232298	0	0.00713145	0.0155611	0.00558482	0.111584	0.00992961	0	0.00744312	0.0836541
GGA2	9.07728	27.6051	8.64297	13.3227	8.9626	18.3563	12.7517	10.7734	15.3854	15.157	17.2686	16.3108	12.4333	13.4517	8.07891	19.09	7.9968	18.9074	9.0325	15.3544	26.0038	9.74225	7.99255	16.7487	11.2506	14.6904	17.5714	17.7451	12.3662	27.7531	21.8378	18.2354	6.88175	13.0122	15.8929	9.98754	12.6179	16.9805	10.6276	10.3941	14.4903
AC016745.2	0	0.0103618	0.00342148	0.00562721	0	0.0108784	0	0.0301938	0.00564128	0.0130295	0.0228674	0.0395425	0	0	0	0.0158864	0	0.0142849	0.00659747	0.00386268	0	0.168659	0	0.0318876	0	0.035812	0.0387161	0.0145282	0.0202974	0.736289	0	0	0	0.0215165	0.0195625	0.0168502	0	0.0149795	0	0.00561423	0.021033
PRELID3BP1	0	0	0	0	0	0	0	0	0	0	0	0	0	0	0.133961	0	0	0.0455396	0.042065	0	0	0.0325866	0	0	0	0	0	0	0	0.104323	0	0.111718	0	0	0	0	0	0	0	0	0
AC087318.1	0	0	0	0.0498059	0	0.0962838	0	0	0.0998609	0	0.0674656	0.427761	0	0	0.325432	0	0	0.0948254	0	0.0341882	0.0358897	0.22618	0	0.376312	0	0.105656	0.114224	0	0.0898252	0.579273	0	0	0	0	0	0.0745696	0	0.397746	0	0	0
PARP1P2	0	0	0	0	0	0	0	0	0	0	0	0	0	0	0	0	0	0	0	0	0	0	0	0	0	0	0	0	0	0	0	0	0	0	0	0	0	0	0	0	0
MIA-RAB4B	0.0159437	0	0.0191703	0	0.0203407	0	0	0	0	0	0.021354	0.0369256	0.0205047	0	0.426735	0	0.0181858	0	0	0	0.0113597	0	0	0	0	0	0	0	0	0	0.0260355	0	0	0	0	0.0354039	0	0	0	0.204465	0
RBPJP5	0	0	0	0	0	0	0	0	0	0	0	0	0	0	0.0124981	0	0	0	0	0	0	0	0	0	0	0	0	0	0	0	0	0	0	0	0	0	0	0	0	0	0
AC148477.9	0	0	0	0	0	0	0	0	0	0	0	0	0	0	0	0	0	0	0	0	0	0	0	0	0	0	0	0	0	0	0	0.111925	0	0	0	0	0	0	0	0	0
AC093720.1	0	0.0249829	0	0.189946	0	0	0	0	0	0	0	0	0	0	0	0.0191515	0	0	0.0318138	0	0	0	0	0	0	0	0.186694	0	0	0	0	0	1.42514	0	0	0.121881	0	0	0.143293	2.30117	0.0507119
RNU6-161P	0	0	0	0	0	0	0	0	0	0	0	0	0	0	0	0	0	0	0	0	0	0	0	0	0	0	0	0	0	0	0	0	0	0	0	0	0	0	0	0	0
Y_RNA	0	0	0	0	0	0	0	0	0	0	0	0	0	0	0	0	0	0	0	0	0	0	0	0	0	0	0	0	0	0	0	0	0	0	0	0	0	0	0	0	0
MIR7159	0	0	0	0	0	0	0	0	0	0	0	0	0	0	0	0	0	0	0	0	0	0	0	0	0	0	0	0	0	0	0	0	0	0	0	0	0	0	0	0	0
OSBPL11	3.09515	3.33261	2.86422	4.01728	6.40625	10.3489	4.43998	3.3437	5.65865	3.58051	3.95759	8.42806	10.0055	3.42531	7.73703	9.10307	4.87963	9.17996	4.56361	6.82572	4.97683	5.16021	5.62179	11.8233	5.86084	9.87544	5.1897	6.49276	8.65421	22.5015	3.52348	4.90136	4.6603	5.61223	7.15803	6.93524	7.79254	7.40205	7.16495	4.30781	5.78848
CDKN2C	1.12207	4.05355	3.3125	6.56326	2.54658	1.83998	3.0095	12.3821	4.48987	3.52882	3.2904	7.29461	8.00515	4.90599	17.6269	4.64873	5.19352	3.50194	1.83473	2.96607	2.0786	10.2621	4.83451	2.96697	4.94013	5.82192	1.77103	2.94726	4.87587	4.32949	3.3801	3.43639	8.82545	5.5483	4.0396	3.06861	3.02185	9.37293	3.11435	1.66616	8.12995
RPS24P1	0	0	0	0	0	0	0	0	0	0	0	0	0	0	0	0	0	0	0	0	0	0	0	0	0	0	0	0	0	0	0	0	0	0	0	0	0	0	0.0689427	0	0
SZT2-AS1	0.0560653	0.74005	0.168529	0	0.0357635	0.0535828	0.0453506	0.0594892	0	0.0641784	0.0375452	0.129847	0	0.0916837	0.258723	0.0195625	0.0319747	0.0175904	0.0324965	0.133182	0	0.0251742	0.0193494	0.0523552	0	0	0.127134	0.25046	0	0.161185	0.0457763	0	0	0.0794866	0.0385429	0.062248	0.0414568	0.110675	0	0	0.0518001
PLAGL2	7.92724	14.883	6.07281	5.87177	6.49396	10.4189	8.746	7.50753	5.45749	7.08885	5.56623	10.8157	6.2062	4.08149	10.4926	14.5634	9.29076	5.77822	5.51453	6.36403	4.40001	9.61422	6.1308	7.14606	10.8488	4.14965	6.17041	8.33821	2.49892	6.94181	4.87116	8.86676	4.10726	4.48319	5.7047	12.8742	8.54364	5.18456	12.9436	5.67188	4.21425
AL390239.1	0	0	0	0	0	0	0	0	0	0	0	0	0	0	0	0	0	0	0	0	0	0	0	0	0	0	0	0	0	0	0	0	0	0	0	0	0	0	0	0	0
PAK1	8.76619	16.5521	4.92413	13.755	5.6633	22.8924	13.5124	13.7609	11.3966	13.2609	14.9157	24.0681	17.859	8.64123	16.6348	14.4101	10.4495	21.3432	16.9453	8.61418	18.3695	28.0643	8.87223	8.04085	7.12848	22.1194	18.6684	13.0193	11.039	13.7907	34.5071	15.2376	18.6356	18.5174	25.267	14.4554	15.8946	20.0312	10.3708	29.3859	12.468
AC087627.1	0.0591989	0.0898176	0.0949055	0.175599	0.0503498	0	0.0319235	0.0628141	0.0391197	0.0903538	0	0.0457015	0.0507558	0.0430258	0.0364244	0.0137706	0.0675236	0.123824	0.0228752	0.0535718	0.028119	0.0354416	0.0136206	0.110563	0.0488852	0.04139	0.0335598	0	0	0.510583	0	0.0303765	0.0569291	0.0746037	0.0406971	0	0.0291826	0.103876	0	0	0.255245
AC097359.1	0.211607	0.154106	0.203545	0.0418455	0.107986	0	0	0.044906	0	0.145337	0	0.0326721	0	0.0461389	0.0781197	0	0	0.0265566	0	0	0	0.038006	0	0.158083	0	0	0	0	0	0	0	0	0	0.0400008	0	0.0626513	0	0	0	0	0.0782036
RNA5SP150	0	0.149897	0	0	0.210073	0	0	0	0	0	0	0	0	0	0	0	0.0939089	0	0	0	0	0	0	0	0	0	0	0	0.587261	2.36699	0	0	0	0	0	0	0	0	0	0	0
THAP12P5	0.0516787	0.00784078	0.0517808	0	0.153838	0	0	0	0.00853756	0.00985949	0	0.00664932	0	0.694861	0	0.0180319	0	0.0108094	0.0199693	0.0058458	0.49094	0	0.00594515	0.225208	0	0.018066	0	0.021987	0	0.0247623	0	0	0	0.00814082	0	0.548275	0	0	0	0.0169932	0.190989
AL078599.1	0.869395	0	0.120616	0.0661245	0	0.127831	0.216383	0	1.45838	0.459324	0.0895703	0.929316	0.172016	0.218727	0.432058	0	0.0381405	0.461613	0.775259	0.771626	0.0476488	0.240229	0.184645	0.124902	0.276126	0.140274	0.379123	0.0853592	0.357768	0.192267	0	2.16192	0.192937	0.189628	0.183901	0.742515	0.49451	0.352044	0.698369	0.197916	0.370733
EDDM3CP	0	0	0	0	0	0	0	0	0	0	0	0	0	0	0	0	0.0262945	0	0	0	0	0	0	0	0	0	0	0	0.246649	8.21818	0	0	0	0	0	0	0	0	0	0	0
NLGN2	6.92704	6.02306	5.76909	2.55534	3.51333	1.69388	1.51932	9.60154	1.73232	2.84522	11.5758	3.89491	6.15704	2.25555	5.30811	4.65415	5.32783	3.10605	2.20602	3.37392	1.74577	4.10908	1.22336	7.39839	10.3384	4.02116	2.15361	7.61573	1.46064	2.73044	3.4938	19.3375	4.09974	7.72516	2.50968	5.15864	4.6783	1.87248	3.65923	1.15282	1.20694
FKBP9P1	1.15597	1.00073	0.33385	0.392196	0.130126	0.942317	0.137508	1.04018	0.359476	0.655137	0.144198	0.376211	0.714178	0.111198	4.21524	0.221444	2.21047	0.216899	0.735711	0.284598	0.318949	0.559758	0.410685	0.888979	0.238644	0.368452	0.391906	0.426722	0.0707328	0.228074	0.254464	0.724003	2.2233	1.12472	0.697299	3.89228	0.427384	0.0969444	0.369835	1.7105	0.303655
MTCO3P10	0	0	0	0	0	0	0.0410623	0	0	0	0	0	0	0	0	0.0177127	0.0144756	0.0159271	0	0	0	0	0	0	0.0419197	0	0	0	0	0	0	0	0	0	0	0	0	0	0	0	0
FOXI2	0.0182731	0.00554485	0.0256329	0.0120451	0.0310832	0.0116426	0.0591235	0.019389	0.0181128	0.0139449	0.146843	0	0.0156669	0.0199213	0.0843242	0.0255036	0.0382116	0.0229326	0.00706095	0.0206702	0.00867958	0.0711091	0.0210215	0.0341277	0	0.0766557	0.058701	0.0077744	0.0108617	0.0175114	0.114384	0	0	0.0978695	0.0418736	0.00901696	0.0360314	0.00801592	0.00795081	0	0.281382
SPATA32	0.372564	1.28329	0.0908027	0.109517	0.167	0.481171	0.0814493	0.192316	0.229562	0.195949	0.323668	0.427542	0.530941	0.219551	0.260212	0.527011	0.0172279	0.189553	0.0233454	0.198189	0.0717426	0.370744	0.0695026	0.432536	0.0498901	0.147843	1.0332	0.231338	0.251381	0.434232	0.402848	0.356511	0.0726241	0.561512	0.297657	0.909282	0.357389	0.0795083	0.157725	0.188729	0.316311
AC008750.2	0	0.162902	0.0806859	0	0	0.256537	0.0723746	0.0949383	0.221723	0.153632	0.419426	0.310833	0.0575349	0	0.123868	0.0312196	0.0255141	0.0280723	0	0	0	0.120526	0.0308795	0.167106	0	0.375345	0.101446	0.171303	0	0.514469	0.036527	0.206602	0.322663	0.0422839	0.0307551	0.231796	0	0.11775	0.17519	0	0.0826673
AL160412.1	0	0	0.0115378	0.018976	0	0	0	0.0203638	0	0	0.0257043	0	0	0	0.0354255	0.0133929	0	0	0	0	0	0	0	0	0	0	0.0108798	0	0	0	0.0313395	0	0	0	0	0	0.0283823	0	0	0	0
AL160413.1	0	0	0	0	0	0	0	0	0	0	0	0	0	0	0	0	0	0	0	0	0	0	0	0	0	0	0	0	0	0	0	0	0	0	0	0	0	0	0	0	0
GFAP	0.18996	0.0468952	0.0716177	0.0127338	0.0205379	0.0307709	0.0468782	0.0922396	0.0127657	0.0294845	0.560587	0.0422547	0.0662511	0	0.0267438	0.0471833	1.51671	0.105057	0.111971	0.0174817	0.00917588	0.187938	0.0244458	0.0360792	0.566309	0.621299	0.0273783	0.0205474	0.0287069	0.074051	0.0184015	0.089213	0.956729	0.0304311	0.754768	0.0595785	0.176174	0.453374	0.0126082	0	0.0297472
AC106738.1	0.927889	1.04343	3.60951	0.647615	0.765976	0.730308	0.794709	0	1.8395	0	0.511723	0.632056	0.0701958	0.59505	0.201501	0.723703	0.498057	1.06174	0.632732	0.0370451	1.55555	0.294096	0.188373	0.203879	2.52406	0	0.216596	0.139333	0.486657	0.31384	1.87173	0.672176	0	0.619065	0.112569	0.121202	1.69511	0.215492	0.142494	0.107687	0.403435
ATE1	7.57758	1.63721	4.33723	4.9283	9.00739	2.95968	4.06226	3.75483	6.77426	5.1331	2.68406	3.68924	7.2605	6.76722	2.63999	6.00995	8.186	5.11389	8.46256	4.92442	4.00771	3.9039	5.52595	4.83046	9.40026	4.24655	5.71728	3.55915	6.58522	11.385	3.19138	5.69001	6.31522	5.66296	5.90169	3.81865	6.54038	4.44063	7.73146	9.8609	4.27916
AC103855.1	0	0	0	0	0	0	0	0	0	0	0	0	0	0	0	0	0	0	0	0	0	0	0	0	0	0	0	0	0	0	0	0	0	0	0	0	0	0	0	0	0
AL355816.2	0	0	0	0	0	0	0	0	0	0	0	0	0	0	0	0	0	0	0	0	0	0	0	0	0	0	0	0	0	0	0	0	0	0	0	0	0	0	0	0	0
AC078906.1	0.0245549	0.625887	0.0147621	0	0	0	0	0.052109	0.0973581	0.0562164	0.098662	0.0189564	0.0631586	0.107079	0.135975	0	0	0.0616325	0.05693	0.0333313	0.0349902	0.0441022	0.0169489	0.13758	0.020277	0	0.0278403	0.0313412	0.087574	0.917727	0	0.113398	0	0.139251	0	0	0	0	0	0	0
MIR2117HG	0.697049	0	0.0465618	0.191447	0.0494045	0	0.0626484	0.0410899	0.0767705	0.0443287	0	0.0298957	0.0498029	0	0.0714811	0	0	0	0.0448915	0.026283	0	0.27821	0	0	0	0	0.0219532	0	0.138111	0.111333	0	0	0	0	0	0.0573272	0	0	0.101098	0	0
RNU4-75P	0	0	0	0	0	0	0	0	0	0	0	0	0	0	0	0	0	0	0	0	0	0	0.0926385	0	0	0	0	0	0	0.385851	0	0	0	0	0	0	0	0	0	0	0
AC011933.3	0	0.287706	0.0316671	0.156246	0.0672008	0.302051	0.17043	0.167673	0.261061	0.36178	0.0705487	0.081329	0.0677427	0.459404	0.631993	1.02924	0.0600815	0.0661059	0.0610621	0.107252	0.0375298	0.0946063	0.218149	0.196754	0.173989	0	0.029861	0	0.563581	3.3316	0.0430076	0.324343	0.37991	0.647217	0.0362116	0.233932	0	0.0693205	0	0	0
RPL35AP31	0	0	0	0.057491	0	0	0	0	0	0	0	0.0448878	0	0	0	0	0.0331607	0	0.0674038	0	0	0.0522159	0	0.108594	0	0	0.0329623	0	0	0.835821	0	0	0	0	0	0	0	0	0	0	0
AC244098.3	0	0	0	0	0	0	0	0	0	0	0	0	0	0	0	0	0	0	0.236615	0	0	0	0	0	0	0	0	0	0	0	0	0	0	0	0	0	0	0	0	0	0
HGH1	13.1886	16.3862	10.6917	10.5134	13.059	9.18391	18.0805	18.4271	35.0703	5.72316	15.4536	10.7836	4.59408	30.267	8.09121	9.65065	18.7246	12.7108	40.8936	9.4758	13.7974	10.5493	14.5201	10.5991	33.7766	16.592	7.70554	9.18997	7.31373	0.800772	13.7417	12.4986	19.5868	13.0511	9.35866	6.99419	16.9194	13.0036	10.9619	9.23214	12.301
RNU6-1229P	0	0	0	0	0	0	0	0	0	0	0	0	0	0	0	0	0	0	0	0	0	0	0	0	0	0	0	0	0	1.05298	0	0	0	0	0	0	0	0	0	0	0
JTBP1	0	0.288871	0.0476929	0	0	0	0	0	0	0.0908111	0	0	0	0	0.219652	0.0553611	0	0.0995602	0	0	0	0.071242	0	0	0	0	0	0	0.424397	5.01763	0	0	0	0	0.0545374	0.0587198	0.117321	0.104402	0.103554	0	0
RNA5SP319	0	0	0	0	0.210073	0	0	0	0	0	0	0	0	0	0.303945	0	0	0	0	0.111758	0	0	0	0.307532	0	0	0	0.21017	0	0.473398	0	0	0	0.155633	0	0	0	0	0	0	0
AC010326.3	4.47305	7.38205	3.88623	0.798948	8.46789	3.19934	2.24095	6.30787	14.6459	3.96413	3.82646	2.96306	3.85984	2.92591	10.6537	2.94025	2.12312	2.66195	4.34899	4.4853	3.43373	5.26089	3.62532	7.54563	3.50311	6.23465	2.60121	3.53606	1.8526	12.1131	3.48723	10.4396	2.20628	3.92774	3.25361	9.09958	3.88369	2.73443	1.13009	4.61182	1.17317
AP001962.1	0.0350534	0.159551	0	0.0693183	0	0	0	0	0.0694917	0	0	0.0270612	0.045081	0	0	0	0.0399827	0.0439917	0	0	0.0249751	0.188874	0	0	0	0.147049	0	0.178964	0.31254	10.2792	0.0286204	0	0	0.0662625	0.0963916	0.0259459	0	0.046131	0	0.0345792	0
KRT81	237.86	0.970952	1.48397	0.612671	0.388782	0.232998	0.887405	0.840713	0.422894	3.73258	342.03	0.0627359	0.666259	5.52607	0.52501	0.496212	8.08736	0.286836	0.10598	0.758378	0.303974	0.100344	0.280461	0.34149	0.058718	0.447437	0.24186	0.233377	0.923817	3.06641	0.116114	0.328378	0.087917	287.263	0.181565	18.6316	0.0901347	0.401045	0.64972	0	1.61426
MIR1289-1	0	0.495494	0	0	0	0	0	0	0	0.311533	0	0	0	0	0.251177	0.189919	0.0776053	0	0	0	0	0	0	0.254141	0	0	0.231423	0.694729	0	0.782421	0	0	0	0.128614	0	0	0	0	0	0	0
CMTM6	20.9091	22.2154	46.883	39.2231	27.4799	33.1089	20.02	25.4322	28.0363	20.382	28.4445	46.7596	24.0924	30.8696	28.4733	30.7692	27.0351	31.2533	22.6842	28.8496	31.3073	35.668	23.3236	28.743	35.53	43.1492	58.1417	36.1807	44.9662	54.8663	25.53	23.5406	33.0691	45.7281	46.502	35.469	34.7634	52.2932	33.9066	65.6372	48.2613
ZBTB37	0.865781	3.00595	0.55923	0.405128	0.865655	1.07375	0.441364	0.495646	2.22729	2.42235	0.840016	0.771748	0.870046	1.20399	1.13076	0.939994	0.911168	0.842707	0.690882	1.08367	1.10317	1.39498	1.20423	1.83696	0.670052	0.68416	0.846934	0.863485	1.64262	13.4121	0.585243	1.22274	0.575065	1.73938	0.62426	1.29211	0.664011	0.506099	0.496732	0.581959	0.498552
RNA5SP527	0	0	0.371028	0	0	0.589833	0	0	1.07056	0	0	0.119112	0	0	0.284799	0.323012	0.0879934	0	0	0.418872	0.10993	0.277114	0	0	0.254819	0	0.0874669	0	0	4.87935	0.125975	0.475022	0	0.291659	0	0.456812	0.228176	0	0	0.152203	0
AC090971.5	0	0.0608798	0	0	0	0	0	0	0	0	0	0	0	0	0	0	0	0	0.0775259	0.0453898	0	0.0600572	0	0	0	0	0	0	0.119256	4.42215	0	0	0	0	0	0.049501	0	0	0	0	0
AC244097.1	0	0	0	0	0	0	0	0	0	0	0	0	0	0	0	0	0	0	0	0	0	0	0	0	0	0	0	0	0	0	0	0	0	0	0	0	0	0	0	0	0
SALL4P5	0	0	0	0	0	0	0	0	0	0	0	0	0	0	0	0	0	0	0	0	0	0.00999816	0	0	0	0	0	0	0.0198534	0.0640163	0	0	0.0321197	0	0	0	0	0	0	0	0
SLC2A13	0.646843	0.900161	1.55667	1.36029	1.49339	1.66597	1.34995	1.12801	1.97581	0.975329	0.774734	2.2162	3.3024	0.843669	1.33827	1.41283	2.39619	4.15334	1.22105	1.98818	1.82398	1.26531	0.415455	2.51105	0.187194	0.635339	3.27034	1.16483	2.27208	7.21385	1.27965	0.752067	4.40597	0.640926	1.35285	0.812918	2.90448	0.943842	6.47926	2.89937	1.39026
ACAD10	4.34636	4.00057	2.04711	1.49685	2.28406	3.90438	3.01348	2.39087	4.28214	6.73588	4.39899	8.61629	2.27708	6.94615	4.12277	3.14639	3.54612	4.73324	3.60908	2.93205	3.944	1.88755	2.38671	3.49941	4.54213	2.54489	3.77739	3.30445	2.08533	2.84478	4.20616	5.88687	4.83273	4.37969	3.54152	2.24434	2.3816	1.93166	1.72409	3.22055	1.40276
AP000892.3	0.362867	1.21121	0.0727169	0	0.231469	0.1156	0.0978397	0.385027	0.539526	0.484606	0.243001	0.186756	0	0.197799	0.55817	0.126613	0.0689825	0.0379497	0.280433	0	0.0861796	0.217244	0	0.903612	0	0	0.239994	0.154384	0.107846	0.695485	0	1.58267	0.174477	0.114323	0.124729	0.134294	0.0894392	0.23877	0	0	0.55877
ADAM2	0	0.0245615	0	0	0.0086054	0.0257862	0	0.00715714	0.0534883	0	0	0.0052073	0	0	0.00622538	0	0.223119	0	0.00781931	0.315885	0	0	0	0	0	0	0	0	0	0.0969609	0	0.155752	0.78812	0.038252	0	0.0399416	0.0997532	0	0	0	0
LYPD3	13.7841	2.13147	5.42008	1.41521	1.14127	16.9801	3.58655	5.29898	0.462634	11.7806	18.5449	1.39922	34.1339	1.45864	16.7565	2.27993	0.239563	1.35697	0.171333	11.0132	0.920025	2.77329	0.59599	2.44072	1.27187	2.31689	0.542406	1.61837	9.32157	0.469639	5.74154	0.79032	2.98474	8.69038	1.2567	1.52581	1.94416	1.04418	10.6921	1.14337	1.02056
CCDC39-AS1	0.0692397	0.126062	0.0416259	0.136922	0.0883346	0	0.112014	0.0734681	0	0.0792592	0.0927353	0	0	0	0.127807	0	0.276417	0.0434477	0.0802653	0	0	0	0	0	0.0571767	0	0.0785039	0	0	0.199061	0	0.319759	0	0.065443	0.0475998	0.358751	0	0	0	0	0
KRT18P4	0.0912803	0.332381	0.182921	0.0150423	0.0388178	0.058159	0.172283	0.112997	0.226199	0.174149	0.122255	0.152681	0.0586963	0.0829282	0.702047	0.116783	0.251615	0.0859171	0.0705437	0.0929292	0.119233	0.232255	0.0735066	0.198893	0.113066	0	0.112118	0.135925	0.162773	0.218689	0.111793	0.257611	0.0438902	0.359479	0.104586	0.213953	0.0449973	0.0600634	0.079434	0.0900456	0.112448
AC132825.3	0	0	0	0	0	0	0	0	0	0	0	0	0	0	0	0	0	0	0	0	0	0	0	0	0	0	0	0	0	0	0	0.00640422	0	0	0	0	0	0	0	0	0
RSBN1L	4.06798	7.69356	5.55658	5.35043	3.12917	10.8163	8.76745	3.89804	7.81392	5.39125	3.57642	12.5997	6.66902	6.14544	6.77612	7.59993	4.65554	7.29961	5.51328	7.4192	5.08187	5.2551	8.63391	5.84038	5.87196	5.70932	5.11635	4.51198	5.9255	15.0803	7.4488	5.76823	3.26742	8.97747	5.66982	5.79467	4.10184	4.31576	5.86024	6.58812	4.94937
PPP2CB	16.2321	15.614	14.6808	19.4474	20.5813	15.0199	19.2896	17.6194	18.8552	9.04962	13.2208	26.2649	14.6648	20.0425	13.3953	21.453	11.1455	16.3961	14.0083	12.9517	14.5763	27.2485	11.3599	18.9546	21.7634	12.2136	21.7197	37.6427	16.5657	23.6639	23.5944	9.49802	19.3839	36.3066	26.318	17.9756	30.9226	13.2305	13.9783	28.4596	21.9767
AC067852.2	3.52419	3.37784	1.58393	1.44073	1.2321	2.60707	3.49482	2.02252	2.1749	2.80258	1.81542	3.05422	2.81093	2.53983	2.64273	2.2406	1.2755	1.71172	2.36677	1.61568	2.42644	1.84108	2.65475	1.69295	3.29497	2.079	2.12273	1.91388	1.70707	0.292266	1.68081	1.48668	3.27501	2.72241	3.84961	2.28875	1.70387	1.8507	1.18323	2.15611	1.92547
FAR2P2	0	0.0299291	0.0131769	0.0541792	0.0139814	0.118703	0.0118196	0	0.0108629	0.00836329	0.0293558	0.0084604	0.26309	0.067703	1.05865	0.0178448	0.0354172	0.0160458	0.00846946	0.0223141	0.163973	0.0295248	0.00252148	0.0886935	0	0.0229867	0.020709	0.00466261	0.00651417	0.13653	0.12527	0.0337404	0.295089	0.362535	0.0401812	0.102749	0.0216095	0.0288448	0.00953682	0.0288289	0.168756
LINC02212	0	0	0	0.018192	0	0	0	0	0	0	0.0123212	0.00710197	0	0.0100292	0.161319	0	0	0	0	0	0	0	0	0	0.00759672	0	0.0208607	0.0587095	0.0164047	0.105792	0	0	0	0.01739	0	0	0	0	0	0	0
AC108134.1	1.3379	4.38223	0.888995	0.291155	0.253172	0.379316	0.683504	0.251318	2.60791	2.47679	1.27748	0.48925	0.148188	0.509457	0.324946	0.388649	0.0620639	0.502111	0.222624	0.165099	0.446974	0.229948	0.234184	1.1597	0.0740066	0.308823	1.027	1.38083	0.273965	1.04902	0.83104	0.561693	0.212382	1.89984	0.259645	1.63943	0.208273	0.0252733	0.259036	1.03564	0.378525
AC005332.2	0.0872672	0.195549	0.129142	0.0398242	0.10277	0.2053	0.0325797	0.0997193	0.173003	0.261265	1.43853	0.305757	0.0863319	0.0731836	0.0867373	0.196751	0.0803968	0.105307	0.0155636	0.405491	0.186531	0.150709	0.018534	0.564177	0.01663	0.394247	0.171248	0.62547	0.167588	2.2387	0.0876949	0.45468	0.0484161	0.253791	0.0784524	0.134156	0.148912	0.318033	0.0438125	0.0662206	0.384535
FTH1P4	0.141735	0.161282	0.106511	0.630634	0.226028	0.0677294	2.52225	0.263183	0.280983	0.0405612	0.332204	0.410322	1.54938	0.618077	0.523247	0.321454	0.181874	3.35741	1.76627	0.88982	0.126231	0.286385	0.146747	0.397067	0.146302	0.297289	0.241048	0.542718	1.13735	9.57581	0.607551	0.0545459	0.460014	1.33963	0.219234	0.183592	0.209608	0.32642	0.277516	0.139818	2.35714
MIR3909	0.65865	0.149897	0.0989928	0	0	0	0	0	0.163218	0.565471	0	0.508477	0	0	0	0.114909	0.281727	0.20665	0	0.223516	0.11732	0.295744	0	0	0	0	0.280041	0.21017	0.880891	0.473398	0	0	0	0.311267	0.452798	0.121881	0.243515	0.433398	0	0.162435	0.304271
AC104662.1	0	0.104723	0	0.0379148	0	0.0732963	0	0	0.0380097	0.131685	0.0513583	0.118413	0	0	0	0	0.0218692	0.024062	0	0.0780775	0.0546423	0	0.0264681	0	0	0	0.0434767	0	0.136759	1.32292	0	0	0	0.10873	0.052723	0.170299	0.056709	0	0	0	0
FO393411.1	0.933087	0.169884	2.0475	2.26036	0.89281	0.178354	3.09453	1.3861	1.52609	0.801084	0.499888	0.576274	1.32001	6.2561	1.20565	1.00928	1.4102	2.78117	9.5187	3.76811	1.52907	1.21501	0.901681	1.21988	0.731998	0.391431	0.79345	1.25051	0.915148	0.804776	0.533294	0.790007	0.336492	1.05831	1.34707	0.414394	0.551967	1.71915	1.52249	0.506256	2.67251
MRPL33	23.1089	18.7302	37.7056	29.1058	23.5205	18.0093	17.2816	24.5877	26.0108	35.5766	23.0552	14.331	31.2097	14.5747	21.9273	20.338	27.5059	41.5529	18.0363	20.3765	20.8192	16.7278	22.7705	16.479	56.9752	16.6644	21.7474	31.5106	16.0747	18.7415	12.0693	14.5038	27.9531	28.6651	23.4491	23.1457	23.2542	24.5808	44.5741	18.4506	75.4045
ARL5AP5	0	0.0409123	0	0	0	0.171809	0	0	0	0	0	0	1.27157	0	0.0829574	0	0.0256311	0	0	0	0	0.0807191	0	0	0	0	0.0254777	0	0	0	0.0366946	0	0.0648287	0	0	0.0332656	0	0	0.0586646	0	0.0830465
MIR5588	0	0	0	0	0	0	0	0	0	0.356037	0.416573	0	0	0	1.14824	0	0	0	0.360557	0	0	0	0	0	0	0	0	0	0.554635	0.894195	0	0.478792	0	0	0	0	0	0	0	0	0
PPP6R1	15.1835	19.9405	10.4667	7.56379	19.7354	15.4756	14.6486	23.3119	12.687	10.3719	14.2283	16.0579	26.7698	8.90123	15.1068	21.0773	11.9476	14.5595	10.6174	17.0427	14.907	40.4301	17.1187	19.2182	23.7517	26.3097	19.3564	19.4102	15.4513	3.9108	15.6877	20.7202	23.7226	7.81833	19.7917	24.643	13.7826	18.983	15.802	20.8831	6.1273
AL135923.1	0	0	0	0	0	0	0	0	0	0	0	0	0	0	0	0	0	0	0	0	0	0	0	0	0	0	0	0	0	0	0	0	0	0	0	0	0	0	0	0	0
AC025034.2	0	0	0	0	0	0	0	0	0	0	0	0	0	0	0	0	0	0	0	0	0	0	0	0	0	0	0	0	0	0	0	0	0	0	0	0	0	0	0	0	0
AC090506.2	0	0	0	0	0	0	0	0	0	0	0	0	0	0	0	0	0	0	0	0	0	0	0	0	0	0	0	0	0	0	0	0	0	0	0	0	0	0	0	0	0
AC011479.3	0.0725735	0.339767	0.112192	0.0307531	0.0793609	0.178354	0.754763	0.121009	0.0719368	0.106811	0.0555431	0.0720343	0.0133335	0.0678168	0.181804	0.10129	0.384331	0.0390339	0.0721114	0.0774027	0.125576	0.186209	0.0214686	0.135542	0.0256841	0.0869847	0.0587741	0.0926305	0.0924392	1.54994	0.01693	0.0638389	0.0448656	0.0979914	0.114038	0.130457	0.0459973	0.0545761	0.0135332	0.0818192	0.0383156
AC002059.2	0.712539	4.86485	1.82057	0.352263	0.227261	1.36198	0.576365	2.26816	2.64858	3.05868	1.67008	1.3752	1.14547	0.971013	3.28813	2.11328	0.711147	1.67668	0.206501	1.81353	1.01535	2.55953	1.59843	4.65771	0	0	1.41378	1.59156	1.90593	1.02426	0.290888	2.19374	0.770872	2.18877	0.97969	1.45038	0.263439	2.57872	0.9301	0.527176	0.658332
SLC16A7	0.338411	1.73221	0.509481	1.58937	1.27509	2.60659	2.84871	2.5744	1.08166	0.682841	0.96987	3.4771	4.98104	0.687846	0.104551	3.92363	2.12299	0.781921	0.545229	1.72262	3.39603	1.07654	1.18179	1.49438	0.0923614	1.59107	4.16693	2.49828	2.70024	14.9318	0.210742	0.620275	1.06939	1.93674	1.19477	1.71095	0.634066	12.8908	0.817964	3.60427	4.19449
KLF3P2	0	0	0	0	0	0	0	0	0	0	0	0	0	0	0	0	0	0	0	0	0	0	0	0	0	0	0	0	0.130381	0	0	0	0	0	0	0	0	0	0	0	0
IFNA6	0	0	0	0	0	0	0	0	0	0	0	0	0	0	0.0234258	0	0	0	0	0	0	0	0	0	0	0	0	0	0	0	0	0	0	0	0	0	0	0	0	0	0
HTR1DP1	0	0.0803503	0.0132659	0	0	0	0	0	0	0	0.0295542	0	0.0283787	0	0.0407314	0	0.0125846	0	0	0	0.015722	0.0396324	0.0152311	0	0	0	0	0	0.354142	3.67949	0	0	0	0.0208563	0.0151697	0.0163331	0.0652664	0.0290396	0	0	0
AC055764.1	0.0414267	0	0	0	0	0	0.0670192	0.13187	0	0.0948429	0.0554844	0.0319814	0.159833	0.0451634	0.229404	0	0.0708784	0.0519902	0	0.0281167	0.0295161	0.14881	0.0857836	0	0.0342093	0	0.0469696	0	0.812605	6.0741	0	0	0	0.0783102	0.0284793	0.0919902	0.0612649	0	0	0	0
AC145098.2	0.110083	0.100212	0.10511	0.019208	0.0660904	0.0990202	0.125711	0.377902	0.14763	0.111188	0.346915	0.124977	0.00832792	0.0564767	0.251011	0.0497079	0.125564	0.0528235	0.0375332	0.0922945	0.0692057	0.191901	0.0357573	0.483758	0.0213893	0.0543295	0.0550643	0.223158	0.265587	0.428185	0.0317227	1.02673	0.0560449	0.183612	0.0845816	0.143792	0.0383057	0.13635	0.0338107	0.0766548	0.08376
ZNF324	1.55679	2.45647	1.85521	0.766222	2.18474	1.1969	1.3768	2.24287	1.57743	0.633625	1.50589	1.47426	1.4193	1.00324	2.20631	2.21385	1.08516	1.1093	1.75657	1.20923	1.50851	1.59378	1.18441	1.6153	2.77968	2.16241	1.62781	1.14807	1.19681	1.39244	1.86427	1.41127	1.10287	0.859968	1.05359	1.83858	1.21254	1.5343	0.77221	1.82923	0.786302
RNU6-657P	0	0	0	0	0	0	0	0	0	0	0	0	0	0	0	0	0	0	0	0	0	0	0	0	0	0	0	0	0	0	0	0	0	0	0	0	0	0	0	0	0
AL450471.1	0	0	0	0	0	0	0	0.163712	0	0	0	0	0	0	0	0	0	0	0.178859	0	0	0	0	0	0	0	0	0	0	1.33073	0	0	0	0.291659	0	0	0	0	0	0	0
NIP7P2	0	0.03279	0	0	0	0	0	0	0	0	0	0	0.046324	0	0	0.0251364	0	0.0452047	0	0	0	0.032347	0.0248625	0	0.059489	0	0	0	0	0.103556	0	0	0	0.0340448	0	0.106645	0.0532689	0	0	0.0355327	0
RN7SL795P	0	0	0	0	0	0	0	0	0	0	0	0	0	0	0	0	0	0.0436017	0	0	0	0	0	0	0	0	0	0	1.11517	0.399534	0	0	0	0	0	0	0	0.091444	0	0	0
TCAM1P	0.0055259	0.0150912	0.0199326	0.0109275	0	1.6583	3.07525	1.72969	0.0985936	0.0506043	0.843719	0	2.56551	0.00602434	1.98391	0.0501309	2.31004	0.0346748	0	0.318791	0.00393714	0.00496243	0.228853	0.0309613	0.355928	0.0347718	0.0125305	0.00705309	0.0295618	0.683129	0	0.212661	4.93407	3.02928	2.43506	0.732143	0.441294	0.0436332	0.173115	0.0381581	0.0306331
RNU6-366P	0	0.168281	0	0	0	0	0	0	0	0	0	0	0	0	0	0	0	0	0	0	0	0	0	0	0	0	0	0	0	0	0	0	0	0	0	0	0	0	0	0	0
POU5F1P3	0.109062	0.728072	0.240411	0.0539178	0.115949	0.312699	0	0.46289	0.216211	0.312111	1.33898	0.308718	0.0467538	0.0792664	0.587166	0.164902	0.145132	0.410617	0.084286	0.382444	0.207215	0.375441	0.0878261	0.305535	0	0.648149	0.154568	0.626416	0.972412	0.731614	0.148412	0.223851	0.131101	0.137442	0.312401	0.228724	0.430104	1.31567	0.0711811	0.0179312	0.20153
MIR4436A	0	0.419712	0	0	0	0	0	0	0	0	0	0	0	0	0	0.160873	0	0.144655	0	0.469383	0	0	0	0.861089	0	0	0	0	0	0.662757	0	1.06461	0	0	0	0	0	0	0	0	0
AC018462.1	0.0426903	0.0971556	0.0898268	0.0211051	0.136158	0.1428	0.0345317	0.067946	0.0528947	0.146604	0.114353	0.0741529	0	0.0581762	0.197001	0.134061	0.200861	0.100455	0.0742323	0.0941664	0.0456245	0.0766744	0.0736668	0.0797305	0.0264396	0.089543	0.0726033	0.149843	0.228379	5.58434	0.0435698	0.0164291	0	0.0806988	0.132066	0.102696	0.0315668	0.0280906	0.0417937	0.11581	0.118328
ACTG2	5.34732	0.383809	3.34765	4.02639	7.66819	1.19901	7.36979	23.2629	2.45654	4.891	8.62867	0.516016	9.71378	2.10764	3.74887	3.93254	8.46568	2.06165	1.79408	4.11085	0.384654	1.36674	1.88097	7.81669	3.79581	1.43436	2.1278	3.5832	7.92178	1.83297	0.155328	9.76706	3.6268	5.09784	1.37146	6.77427	18.8576	1.3127	1.83226	8.28782	2.62227
AC092648.1	0	0	0	0.0458025	0	0	0	0	0	0	0	0	0	0	0	0	0	0	0	0	0	0	0	0	0	0	0	0	0	0	0	0	0	0	0	0	0	0	0	0	0
TAS2R5	1.17467	0.666398	0.317276	0.0841637	0.325787	0.45557	0.468203	0.541915	0.48937	0.545656	0.319216	0.775417	0.0656827	0.334076	4.55653	0.213845	0.398073	0.256383	0.0394702	0.496842	0.169814	0.412783	0.0940067	0.604109	0.0281164	0.321375	0.077208	0.782249	0.30358	1.5662	0.0277999	0.262067	0.147343	0.579264	0.245774	1.48692	0.0755299	0.246446	0.133333	0.134351	0.15729
LINC02076	0	0.40042	0.00629617	0.0103551	0.0133611	0.0200184	0.0169428	0.022225	0	0.0239768	0.0140268	0.0161702	0.0134689	0.0342527	0.106324	0.0219255	0.0179185	0	0.0121406	0	0.0149237	0.028215	0	0.0391195	0.0605383	0	0.00593709	0	0	0	0.0427548	0.080609	0	0.0296959	0.0143995	0.0542632	0	0	0	0.0103313	0.0193524
TBC1D8B	1.24336	1.55609	0.568987	2.96846	0.86284	1.61594	1.64121	1.97566	1.81087	0.937056	0.836785	2.51032	2.9886	0.750816	0.806895	1.74111	1.13363	1.76614	1.26447	2.1202	0.706649	1.27583	1.10872	1.6983	0.362681	1.02069	3.37586	1.158	1.77596	4.83729	2.48493	0.920502	1.95118	1.4188	2.23969	1.40413	1.33563	0.624125	1.23004	4.97737	1.44025
AC130456.3	1.26918	5.07235	1.43297	0.887614	0.236954	0.473357	1.15182	0.689765	4.72533	4.9609	1.11942	0.262874	1.35357	0.202486	0.142849	0.475248	1.43	0.874101	0.645927	0.630294	0.661664	0.138995	0.299136	0.28907	0.0766873	0.259717	1.49164	1.06679	0.276003	20.38	0.935161	1.096	0	1.57994	0.638423	0.687383	0.64091	0.529595	0.0808144	1.7406	0.686413
PIGPP3	0	0	0	0	0	0	0	0	0	0	0	0	0	0	0	0	0	0	0	0	0	0	0	0	0	0	0	0	0	0	0	0	0	0	0	0	0	0	0	0	0
AC108516.1	0	0	0	0	0	0	0	0	0	0	0	0	0	0.0831218	0	0	0.130449	0	0	0	0	0	0	0	0	0	0	0	0	0	0	0	0	0	0	0	0	0	0	0	0
H2AZP2	0	0.0466957	0.0616761	0.152156	0	0	0.165969	0.054428	0.0508454	0.117436	0	0	0.131939	0.0559222	0.0473422	0.107389	0	0.160938	0	0.0348147	0.0365474	0	0.0354063	0	0.127076	0	0.0581586	0.0654718	0.182942	0	0.0418818	0.0789631	0	0.145448	0.0352637	0	0	0.0675058	0.133915	0	0.094786
HSPD1P9	0	0.0218066	0.0144012	0.0118426	0	0	0	0.0254175	0	0	0	0.00924645	0.0154036	0	0.0110542	0.0167166	0	0.0075157	0.0138845	0.0243873	0	0.0322679	0	0.0447388	0	0	0.0271597	0	0.106791	0.482078	0.0195585	0.0184376	0.0172771	0.0113205	0.0164679	0.044327	0	0	0	0.0354458	0
PPIAP45	0.411656	1.34907	1.21266	0.569838	0	0.314743	0	0.305757	0.0408045	0.18849	0.551347	0.413138	2.06473	0.0897575	0.151972	0.201091	0.0704317	0.284144	0.0954415	0.922003	1.23186	0.591488	0.710358	0.999479	0	0.17269	0.093347	1.83899	0.0734076	0.236699	0	0.316848	0.0593809	0.622533	0.113199	1.85868	0.0608788	0.758447	1.12843	0	0
KIF25-AS1	0.0253819	3.12508	0	0.740346	0.00809543	0.012129	0	0.114461	0	0.399504	0	0.0146961	2.19523	0.138357	0.304535	2.36464	1.66469	0	0	0.0387606	0.0406897	0.0113969	0	0.0948091	0.0523997	0.039929	0.0611532	0	1.52758	0.273645	0	1.26985	0.704802	0.101958	0.0479851	9.80227	0.863343	0.0417539	1.0188	0.0438175	2.4858
AC093716.1	0	0	0	0	0	0	0	0	0	0	0	0	0	0	0.0479701	0	0	0.0326146	0	0.0352764	0	0	0	0	0	0	0.029465	0.0663402	0	0	0	0	0	0	0	0	0	0	0	0	0
AL356859.1	0	0	0	0	0	0	0.15314	0	0	0	0.0633916	0	0	0	0	0	0	0	0	0.0321237	0	0	0	0	0	0	0	0	0	0.544293	0	0	0	0	0	0	0	0	0	0	0
AC022447.3	0	0	0	0	0	0	0	0	0	0	0	0	0	0	0	0	0	0	0	0	0	0	0	0	0	0	0	0	0	0	0	0	0	0	0	0	0	0	0	0	0
LINC00632	0.21497	0.0355807	0.0274139	0.302726	0.0415537	0.0124516	0.0105386	0.0760327	0.0581138	0.11931	0.209394	0	0.753998	0.0142037	0.0360732	0.0227297	0.0668726	0.0163506	0.0302062	0.0663191	0.00928265	0.01755	0.0134892	0.194661	0.145242	0.0546546	0.0517009	0.0415729	0.12778	0.131097	0.101056	0.0300837	0.0187934	0.0430993	0.0358264	0.2218	0.366082	0.00857288	0.110542	0.0192784	0.67409
RPS3AP6	1.05985	1.12187	7.69043	11.5272	1.88669	0.659574	5.38303	2.30145	1.51474	1.52357	0.330115	1.19876	1.07775	4.03062	1.20565	2.27043	1.68682	5.56786	8.85745	6.22302	1.86148	1.06245	1.24194	0.874629	1.70969	0.930572	0.992062	2.35946	2.76899	1.70066	1.00622	1.10032	1.77769	1.1881	0.847216	0.784481	1.78608	7.20096	5.34076	1.65337	14.2556
AC004706.2	0	0	0	0	0	0	0	0	0	0	0	0	0	0	0	0	0	0	0	0	0	0	0	0	0	0	0	0	0	0	0	0	0	0	0	0	0	0	0	0	0
RNA5SP159	0.190241	0	0	0	0.242706	0.72727	0	0	0.188572	0.21777	0.254797	0.293732	0	0	0	0	0.108497	0.358127	0	0	0.271089	0.170842	0.262626	0.355304	0.157097	0.399032	0.107848	0.242818	0.339243	7.65709	0	0	0	0	0	0.281627	0	0	0	0	1.05461
FAM184A	0.701702	2.35364	0.408245	0.932541	0.850295	3.17288	3.09636	0.77391	0.653165	0.849307	0.754547	2.15909	1.3488	1.9166	0.276227	1.49537	1.58354	3.3142	0.950471	1.11467	1.56617	0.472048	1.05202	1.48903	6.46742	0.247941	0.932464	3.0047	0.237701	10.311	0.260795	0.867246	1.35685	2.09189	2.08692	0.614331	0.710416	0.400494	0.357846	0.342384	4.35931
PTPN6	9.76808	28.0048	8.16073	10.6175	9.4974	13.3173	10.727	11.9502	8.42216	14.7595	31.3368	18.9928	10.1978	12.5043	13.1312	21.408	11.2309	15.5899	7.27844	20.7891	19.2178	15.503	15.9122	16.5483	11.3613	25.0343	12.898	19.0835	15.1236	3.19404	11.2717	17.3372	13.6163	11.5433	19.5055	19.3249	14.4747	36.1093	13.777	8.17339	7.95151
AL732618.1	0	0	0	0	0	0	0	0	0	0	0	0	0	0	0	0	0	0	0	0	0	0	0	0	0	0	0	0	0	0	0	0	0	0	0	0	0	0	0	0	0
IDSP1	0.521139	3.79527	0	0	0.0664859	0.199225	0	0.0552965	0.0516568	0.894827	1.25637	0.0804638	0	0.0568146	0.529074	0.545512	0	0.359714	0.0604125	0.106111	0.0371306	0.467999	0.107914	0.0973306	0	0	0.26589	0.598649	0.278793	1.94773	0.0851002	0.802231	0.150347	0.837357	0.179132	0.231443	0	0.068583	0	0	0.0962986
AC100827.4	0.0401369	0.0292303	0.0386076	0.00793711	0.0307235	0	0	0.00851761	0.0875266	0.036756	0.0430055	0.0185914	0	0	0.11854	0	0.00915622	0	0.0465282	0.00544826	0.0743524	0.0144177	0	0.0299847	0	0.0168375	0.0273043	0.0512295	0.0572585	0.669273	0.0327711	0.111215	0.0347382	0.0075872	0.0110371	0.0415922	0	0.0211284	0.0209568	0.0158376	0.0148334
AC021193.1	0	0	0	0	0	0	0	0	0	0	0	0	0	0	0	0	0	0	0	0	0	0	0	0	0	0	0	0	0	0	0	0	0	0	0	0	0	0	0	0	0
LINC01593	0	0.0459736	0	0.199737	0.0644296	0.193064	0	0	0	0.0578102	0	0.0389876	0	0	0	0.0352427	0	0	0	0.0685526	0	0	0	0	0	0	0.143148	0.0644594	0	1.30672	0	0	0	0	0	0.672856	0	0.0664619	0.0659221	0.049819	0.186641
AC016987.1	0	0	0	0	0	0	0	0	0	0	0	0.030315	0	0	0	0	0	0	0	0	0	0	0	0.220018	0	0	0	0	0.0700241	0.112894	0	0	0	0	0	0	0	0	0	0.0387371	0
LSS	5.37112	9.88249	4.91843	3.64844	9.72248	8.09321	13.1215	11.0478	4.91611	14.2553	6.61723	11.4823	12.0883	5.78181	6.60375	10.7402	8.17216	6.83415	5.83726	7.55912	9.15824	4.95228	9.42542	7.62971	11.2337	4.63925	6.79727	8.19623	5.7062	4.76328	8.24477	5.46768	8.57956	12.0313	7.17459	5.00359	4.29189	5.9213	5.47388	14.5975	3.85194
AC008667.2	0	0	0	0	0	0	0	0	0.124241	0.0956518	0	0	0	0	0.0385602	0	0	0	0	0	0	0	0	0	0	0	0	0	0	0	0	0	0	0.0394891	0	0	0	0	0	0	0
AC118282.3	0	0	0	0	0	0	0	0	0	0	0	0	0	0	0	0	0	0	0	0	0	0	0.0486519	0	0	0	0	0	0	0	0	0	0	0.03331	0	0	0	0	0	0	0
CCDC92	5.3473	11.9027	2.67893	5.41439	6.34163	9.01401	5.08866	6.66754	4.30125	5.17183	6.60651	4.27896	5.00757	6.64795	3.03721	7.6012	6.14681	4.57257	3.87839	5.74471	6.80992	5.42048	7.31608	7.54356	4.34091	6.11281	3.15566	3.35781	2.57083	2.24707	6.3291	7.4832	4.50292	4.97976	4.16752	7.74135	6.6957	3.66283	5.16345	2.47058	4.57062
RNU7-51P	0	0	0	0	0	0	0	0	0	0	0	0	0	0	0	0	0	0	0	0	0	0	0	0	0	0	0	0	0	0	0	0	0	0	0	0	0	0	0	0	0
RPL31P47	0	0	0	0	0	0	0	0	0	0	0	0	0	0	0.0750403	0	0	0.0510195	0	0	0	0	0	0	0	0	0	0	0.289975	0	0	0	0	0	0	0	0	0	0	0	0.150242
GALNT8	0.00638407	0.0116232	0.011514	0.00210409	0.0108596	0.0244056	0.0137707	0.0316117	0.0126561	0.0414114	0.0285014	0.00657133	0.870296	0.0139198	0.135518	0.0207905	0.0570409	0.0146886	0.00493377	0.0577724	0.0288077	0.0114662	0.0117508	0.039744	0.0773202	0.0401718	0.0337785	0.0407421	0.00758949	0.0367078	0.00521248	0.0294825	0.0184179	0.0522947	0.0146294	0.0189015	0.0377649	0.0168031	0.00833333	0.00839695	0.00393226
MIR3135A	0	0	0	0	0	0	0.411689	0	0.252246	0	0	0	0	0	0	0	0.145132	0	0	0	0	0.228529	0	0	0	0	0	0	0	0.731614	0.207777	0	0.367082	0	0	0	0	0	0	0	0
KRT86	17.7614	1.51256	1.05303	0.437018	1.00245	0.954351	1.84056	1.07692	1.46848	5.00326	3.54087	0.202202	2.30529	2.07912	1.33709	2.6503	0.779554	0.760134	0.389022	2.69984	2.08775	0.904095	2.85871	1.69682	0.101385	0.927073	0.598567	0.908893	1.82446	0.541223	0.628191	0.907185	0.106261	3.75204	1.32231	2.22343	0.254196	2.12201	2.53213	0.129188	1.75445
KARS1P1	0	0	0	0	0.0285373	0	0	0	0.0110862	0	0	0	0	0	0	0	0	0	0	0	0	0.0200876	0	0	0	0	0.00634035	0	0.0398881	1.25402	0	0.0172168	0	0.010571	0	0	0	0	0	0	0
HLTF	4.362	4.64007	2.56566	3.49603	4.93832	18.8391	5.4149	7.19626	5.3426	3.14263	4.47422	18.123	20.7325	4.39729	22.6689	9.18876	12.496	5.3763	7.60563	8.48861	3.7568	14.3134	8.57675	6.49426	19.2029	8.74677	5.27755	11.1184	18.0975	19.4888	3.96784	8.02668	11.0593	11.8827	6.75773	7.46136	8.80317	5.11549	6.67892	2.33279	4.61619
AC069282.1	5.92315	8.10499	6.7635	1.28918	2.51888	6.12372	3.13385	4.07134	9.23143	8.44336	4.19107	5.34916	2.29964	3.12718	11.7241	3.40555	2.01833	4.69854	3.97298	4.29822	3.53009	4.2152	3.0856	5.91385	4.21445	4.53197	2.70316	7.79787	2.12575	36.1996	3.95408	4.53032	4.19143	8.62641	3.58537	5.23901	3.14023	2.79443	1.50743	2.7929	2.47813
LINC00265	2.23941	9.29969	1.72826	0.373184	0.714248	1.28656	0.498653	1.21478	1.70847	1.62017	3.40373	1.81138	0.720008	1.00125	2.26422	1.07989	1.30586	1.42891	1.20321	1.27228	1.34905	2.58161	0.916154	1.63303	0.758404	1.59651	1.69388	2.52913	0.358955	2.82124	1.86439	2.74041	3.65679	3.23438	0.951384	2.37927	1.06982	2.32623	0.673315	2.69314	0.546321
AC016573.1	0	0.0661884	0	0	0	0	0	0	0	0	0	0	0	0	0.134209	0	0	0	0	0	0	0	0.0250932	0	0	0	0	0	0	0	0	0	0	0	0	0	0	0	0	0	0
WWC2	1.64765	3.44548	2.46454	1.68939	3.23834	4.1641	4.90165	3.64675	2.09314	2.9439	2.01452	3.55336	2.93068	1.57763	0.348411	7.04153	6.17404	5.18427	1.714	2.03238	2.29603	4.18113	3.59641	3.40038	0.284134	4.14467	5.42374	2.32636	6.66864	8.65421	1.46086	2.46674	1.04655	1.44952	6.29337	3.88863	1.92782	3.35084	2.21489	3.96643	3.46969
BIN1	6.35722	7.49397	5.09526	5.19803	6.01787	8.85954	14.9831	7.98172	9.90068	7.7077	6.86687	5.864	3.95698	5.08391	3.01456	8.03203	1.31444	6.4646	10.0839	6.98069	11.2531	8.22571	12.9552	9.92943	9.42044	9.01608	6.76694	11.4241	11.3011	1.06506	8.89645	12.4199	8.55424	3.78212	9.95578	14.1291	7.21007	6.67661	14.4334	8.65084	5.95197
U2	0	0	0	0	0	0	0	0	0.267903	0.154692	0	0	0.173795	0	0	0	0.15414	0	0	0	0	0	0	0	0	0	0	0.344969	0.722938	1.16554	0	0	0	0.127727	0.0929016	0.100026	0	0.177843	0	0	0
SPSB2	8.0553	23.0101	23.1135	9.82156	7.15705	6.41551	23.2191	4.62975	8.22227	38.9787	18.3452	12.9494	7.0606	16.1785	5.17022	4.90754	3.8238	8.50468	4.70606	4.19803	15.9938	3.01413	13.8562	6.86554	6.81688	8.33068	14.7914	12.3215	8.65	1.40147	8.84112	7.46716	3.36601	10.3025	10.8832	12.4453	7.17366	2.91316	22.4275	4.7142	18.0894
AC019133.1	0	0	0	0	0	0	0	0	0	0	0	0	0	0	0	0	0	0	0	0	0	0	0	0	0	0	0	0	0	0	0	0	0	0	0	0	0	0	0	0	0
SATB2-AS1	0.0175345	0.0558677	0.00263538	0.0303403	0.0223702	0.0167581	0.00709174	0.0232567	0.0260711	0.140503	0.0293558	0.115061	0.0225506	0.0191161	0.0040458	0.0183546	0.0250004	0.0275071	0.0203267	0.00892564	0.0374795	0.0196832	0.0968248	0.0163742	0.00361991	0	0.00497016	0.0167854	0.109438	0	0.00715831	0.0809769	0.126467	0.0290028	0.0662989	0.0584045	0.0129657	0.00576895	0.0343326	0.00432434	0.0162006
AC134026.2	0	0	0	0	0.0111651	0	0	0	0.00867483	0	0	0	0	0	0.00807714	0	0.00998228	0.0054916	0	0.00593979	0	0	0.00604074	0	0.00722689	0	0.00496128	0	0	0.0251605	0.00714553	0	0	0	0	0	0	0	0	0	0
MIR769	0	0.151168	0	0	0	0	0	0	0	0	0	0.128197	0	0	0	0.115883	0	0	0.385001	0	0	0	0	0	0	0	0	0	0	0.477409	0	0	0	0	0	0.245827	0	0	0	0	0
MLF2	75.5031	66.8928	75.0708	37.4064	41.9907	47.1226	71.0883	40.7801	40.7979	43.5734	89.3174	43.3292	30.8055	62.94	57.1623	39.3119	57.7644	24.0288	36.2264	51.4733	54.253	23.861	80.5789	35.7736	87.119	37.7087	37.6055	44.5898	23.1406	6.4812	45.847	58.6844	39.703	61.5958	36.2509	93.2523	76.8948	31.8845	50.6143	37.1974	29.5048
AC091912.1	0	0	0	0	0	0	0	0	0	0	0	0	0	0	0	0	0	0	0	0	0	0	0	0	0	0	0	0	0	0.227154	0	0	0	0	0	0	0	0	0	0	0
AC087258.1	0	0	0	0	0	0	0	0	0	0	0	0	0	0	0	0	0	0	0	0	0	0	0	0	0	0	0	0	0	0	0	0	0	0	0	0	0	0	0	0	0
AC021660.2	0	0.0459736	0.0607224	0.0499342	0	0	0	0	0.0500591	0	0	0	0	0	0.0466101	0.0704855	0.028802	0	0	0	0	0	0	0	0.0417036	0	0	0.0644594	0	0	0	0.077742	0	0	0	0	0	0	0.0659221	0	0.0933203
PIK3R3	3.91897	3.75051	3.34645	10.2808	3.15773	5.33763	3.16573	3.92822	3.63295	3.85039	2.6492	4.7321	7.09417	4.64147	24.5132	4.64848	5.97818	4.74902	1.3488	10.2984	3.95659	3.30563	1.75408	5.17089	1.78624	6.53389	5.66208	3.0208	2.75858	11.3429	30.726	2.96347	3.37963	16.116	2.62507	8.50458	3.6174	2.6692	3.50357	1.59125	3.82117
RBP5	1.76053	7.53121	1.85006	6.29777	3.04951	3.63874	2.26925	1.4428	2.17072	7.89732	3.75737	4.49728	1.67511	6.03887	1.86263	6.17286	3.27337	4.12251	1.59288	5.22642	3.40614	3.52192	2.00557	10.1582	0.85101	4.59338	4.52771	6.08357	2.39923	8.10654	0.619385	4.3406	1.83755	2.82743	2.99131	3.73984	4.69918	1.52576	5.11929	1.55316	2.0101
HPS5	2.60736	4.48093	1.6371	3.46048	3.64507	5.42632	2.32096	4.12404	3.5265	4.57463	4.19791	5.83172	6.24425	2.61342	5.16987	6.73612	5.41126	6.47564	2.12215	6.04697	2.64334	5.78262	4.26802	4.46005	3.45101	8.03733	4.11489	6.21271	8.92968	11.9622	5.05855	4.30444	3.37444	7.34135	3.34413	3.22407	4.61725	8.3619	4.43327	3.91524	3.52345
PPIAP86	0.113047	0	0	0	0	0	0	0.0799672	0	0	0	0.0581815	0	0	0	0	0.0214907	0.141873	0.0873657	0.0255754	0	0	0.0520201	0	0	0	0	0	0	0	0	0	0	0.0356161	0.0259053	0	0.0557275	0	0	0	0
MIR512-1	0	0	0	0	0	0	0	0	0	0	0	0	0	0	0	0	0	0	0	0	0	0	0	0	0	0	0	0	0	0	0	0	0	0	0	0	0	0	0	0	0
UBE2L3	26.1656	16.9408	14.9538	22.3831	24.1975	26.2122	26.7774	40.4887	18.6588	27.0298	21.2866	19.7741	27.9646	26.1045	39.237	22.0112	18.7281	17.5529	26.7219	22.8803	22.1275	21.659	33.0131	18.794	23.1922	20.8714	17.9273	15.6004	19.5012	11.3755	12.2805	30.5254	22.5651	22.0092	27.1099	23.0632	23.0739	20.1568	19.3932	29.4177	23.8873
AL365436.2	0.707798	0.64433	0.246353	0.184168	0.190104	0.35603	0.120533	0	0.480035	0.469076	0.199575	0.0287589	0.191637	0.0812255	0.446961	0.103986	0.106228	0.163631	0.0863691	0.202269	0.053084	0.535263	0.102853	0.487023	0	0.156275	0.168948	0.23774	1.72717	1.71359	0.0912481	0.516112	0.376154	0.352098	0.0512195	0.358459	0.165275	0.147075	0.145881	0.404235	0.206511
DUX4L50	0.685134	0.898125	0.724932	0.270972	1.92298	0.890524	0.354686	0.843291	0.434639	0.909762	1.13786	0.994375	0.422942	2.8981	0.657626	0.822363	1.07844	0.739461	0.413002	1.72983	0.29289	0.516828	0.453993	2.2009	1.08628	1.26462	1.13413	0.874484	0.781919	0.157578	0.22376	9.70307	0.434851	2.56436	1.09273	3.20503	0.283704	1.55084	0.393504	0.162208	0.303846
KXD1	13.3714	17.1394	9.86071	12.9242	13.5085	11.6772	19.2344	16.6453	8.63924	13.2826	13.0199	13.0229	13.0107	9.81876	21.0754	13.3815	11.061	13.0851	11.9597	14.8484	14.2497	12.4016	23.2514	17.159	18.9552	14.9228	13.0939	13.454	11.4972	3.87709	17.6874	22.6963	9.89148	11.5932	17.9064	25.0853	12.0015	15.6153	12.0984	8.27345	10.2144
SNORD57	0	0	0	0	0	0	0	0	0	0	0	0	0	0	0	0	0	0	0	0	0	0	0	0	0	0	0	0	0	0	0	0	0	0	0	0	0	0	0	0	0
AL356310.1	0.535927	0.121968	0.221507	0.0993563	0	0.256098	0.270941	0	0	0.115027	0.26917	0.0258585	0.0861548	0.0730335	0.0927422	0.0467493	0.0955142	0.0840731	0.116488	0	0	0.0601599	0.0924801	0	0.0553197	0.0702568	0.170897	0.0855051	0.0597299	0	0.109394	0	0	0.284929	0.0460538	0.148757	0	0	0.0874453	0.0660847	0.123789
ZNF560	0	0.00628976	0	0	0	0	0	0	0	0	1.53615	0.00533399	0	0.00753254	0.0127537	0	0.0315237	0.0130067	0	0	0	0.0186144	0	0	5.87104	0	0.00391689	0	0	0.019864	0	0.0212721	0.0298998	1.07099	0	1.10977	0	0	3.01233	0.00681586	0
FUT11	4.05465	3.42224	1.91697	3.89857	6.43551	3.26486	6.21089	6.20357	4.2327	3.99726	3.22305	6.05396	5.77913	5.53418	6.84346	4.20808	8.7148	4.23463	3.95548	6.11059	3.77319	3.4656	6.3136	5.67951	3.43064	5.0308	4.62657	4.53342	9.72825	5.79406	2.69145	4.77339	1.96303	3.24012	6.88077	4.27729	3.93656	4.57447	3.27145	3.92107	3.71669
GLS	8.82934	32.1033	3.95828	25.2142	4.41617	18.752	17.2033	13.7376	6.75563	3.58584	23.9153	22.824	4.52872	8.21928	5.04429	9.89072	9.56149	27.0825	4.14683	10.081	39.5136	18.6282	17.957	17.2089	4.98751	14.0946	14.8047	36.8269	20.52	61.0924	10.1981	10.9581	9.3652	36.2793	29.2046	19.9499	29.742	13.1757	8.56583	5.21847	87.3906
OR5T3	0	0	0	0	0	0	0	0	0	0	0	0	0	0	0	0	0	0	0	0	0	0	0	0	0	0	0	0	0	0	0	0	0	0	0	0	0	0	0	0	0
AC026401.3	4.82095	15.2288	11.4997	3.84414	4.61994	4.07667	5.2474	9.68855	9.227	7.12074	10.7119	3.20724	14.343	5.49801	9.34992	5.62781	5.68894	3.90339	3.37378	6.54405	3.65648	5.56632	8.54143	13.2776	8.69592	5.87146	4.54659	7.06071	6.69524	12.5187	7.70919	11.1148	4.61474	7.9583	6.0939	13.0567	7.49099	7.45549	2.95797	4.20785	1.80631
AC017100.1	0.217907	0.106813	0.151157	0.28175	0.106923	0.0320397	0.0813518	0.0177857	0.282455	1.07451	0.718401	0	1.63834	0.475124	2.0266	0.163763	0.497099	0.536424	0.233175	0.182025	0.668795	2.07729	0.0809893	0.156528	0	1.23055	0.67467	0.599048	3.07872	0.385521	0.260032	0.722489	0.797908	0.966418	0.437885	1.74939	0.520568	1.01472	0.1094	0.24803	0.743369
ITPK1	9.44354	4.83879	5.33172	6.38675	12.6339	12.3412	6.01007	10.526	7.39062	8.3068	13.7972	18.6107	8.50783	12.1724	12.715	9.26732	13.2181	8.36571	8.66676	11.564	11.555	10.9737	7.64694	9.69535	7.88416	11.3309	7.88373	6.30142	4.24991	2.3919	9.19644	12.5094	20.3353	4.90382	6.3769	7.77683	9.28775	11.0136	9.02367	9.58368	5.63169
RNU6-261P	0	0	0	0	0	0	0	0	0	0	0	0	0	0	0	0	0	0	0	0	0	0	0	0	0	0	0	0	0	0	0	0	0	0	0	0	0	0	0	0	0
HYPK	0.361675	1.47044	0.818142	0.127284	0.387122	0.246064	0.198342	0.299205	0.540792	0.631544	0.492616	0.378594	0.299581	0.471153	0.800559	0.196782	0.277937	0.248106	0.383737	0.341165	0.148499	0.591789	0.103666	0.767074	0.126553	0.186439	0.366628	0.543786	0.262352	1.05742	0.150153	0.471827	0.194537	1.51802	0.343458	0.358454	0.0997219	0.221851	0.108024	0.383995	0.260532
AC087379.1	0.0986648	0.071854	0.0237264	0.0585332	0.0755247	0	0	0	0	0	0	0	0	0	0	0	2.09323	0	0.114376	0.0133929	0.253071	0	0.258791	0.147417	0.0651803	0	0.0111866	0.0251865	0	0	0.0644464	0.151883	0.426968	0	0.0135657	0.0730301	0.933842	0	0.0257581	0	0
AKR1B1P8	0.0418693	0	0	0	0	0	0	0	0	0	0	0	0	0	0	0	0	0	0	0	0	0	0	0	0	0	0	0	0	0	0	0	0	0	0	0	0	0	0	0	0
SPSB4	0.178135	0.0143084	0.00629954	0.15541	0.19384	0	0.0678076	0.177895	0.0259665	0.0659716	0.0701714	0.0121341	0.107809	0.0456947	4.97088	0.113342	0.113544	0.0591771	0.0364413	0.106678	0.0261304	0.0752803	0.0506291	0.225057	0.00865295	0.186819	0.0504923	0.24074	0.0747423	0.0602506	0.00427776	0.145174	0.0680181	0.148559	0.0576288	0.139609	0.147216	0.0206849	0.0136779	0.025842	0.00968135
AC093788.1	1.50079	2.1744	0.775177	0.125401	0.512379	0.282827	0.341964	0.785007	2.66096	2.00833	0.905945	0.587464	0.135924	0.76047	1.91187	0.29502	0.638925	0.291807	0.75962	0.789057	0.210847	0.512527	0.0875418	1.34226	0.139642	0.354695	0.239661	1.48389	0.188468	9.66252	0.241622	2.18013	0.182947	1.71818	0.450478	1.7367	0.281343	0.389451	0.220736	0.271076	0.312477
TVP23BP2	0.0318615	0	0	0	0	0	0	0	0	0	0	0	0	0	0	0	0	0	0	0	0	0	0	0	0	0	0	0	0	0	0	0	0	0.0301144	0	0	0	0	0	0.0314306	0
SNORA50A	0	0	0	0	0.183814	0	0	0	0	0.164929	0	0	0	0	0	0.100545	0.164341	0	0	0.0977882	0	0	0	0	0	0	0	0	1.02771	6.21334	0	0	0	0	0	0.106645	0	0	0	0	0
AC004494.1	0.086204	0.386334	0.0757437	0.0327825	0.0930577	0.342223	0.0750932	0.147757	0.243198	0.440257	0.4263	0.342986	0.12792	0.0433752	0.0734405	0.157334	0.0529449	0.195566	0.038435	0.54457	0.170084	0.524032	0.0366165	0.854533	0.00547581	0.222539	0.17668	0.52475	0.0827729	1.29636	0.0487274	0.694127	0.0573915	0.0877445	0.191462	0.186512	0.176518	0.322886	0.0259673	0.0392483	0.122532
GPR34	0.975676	0.869684	3.49494	9.29533	1.55593	5.07033	0.789213	2.48031	3.35469	0.98889	2.8177	4.84886	2.45729	0.875322	3.74264	7.91514	4.54426	14.9551	1.97932	3.93871	3.09201	4.98332	3.07965	7.30787	0.621055	20.3796	4.73025	5.13696	5.81763	25.8881	0.547678	2.37807	6.42127	1.25839	10.5502	5.22828	4.71949	43.2952	5.78418	1.50387	7.94403
RPL5P16	0	0	0	0	0	0	0	0.0263183	0	0	0	0	0	0	0	0	0.0141458	0	0	0	0	0	0	0	0	0	0	0	0	1.28357	0	0.0381822	0	0	0.0170516	0	0	0	0	0	0
AC009951.1	0	0	0	0	0	0	0	0	0	0	0	0	0	0	0	0	0	0	0	0	0	0	0	0	0	0	0	0	0	0	0	0	0	0	0	0	0	0	0	0	0
Metazoa_SRP	0	0	0	0	0	0	0	0	0	0	0	0	0	0.0705026	0	0	0	0	0	0	0	0	0	0	0	0	0	0.082542	1.1532	0.371844	0	0.0995508	0	0	0	0.0478673	0	0	0	0	0
IFIT6P	0	0	0	0	0	0	0	0	0.0325342	0	0.02198	0	0	0	0	0	0	0	0	0	0	0	0	0	0	0	0	0	0	0.42463	0	0	0	0	0	0	0	0	0	0	0.0303252
PRR34	0.0834711	0.234291	0.146363	0.240719	0.141988	0.372284	0.18005	0.0811879	0.248216	0.2548	0.354021	0.155729	0.465181	0.1365	0.353092	0.29125	0.238023	0.178957	0.120954	0.221889	0.237889	0.0936995	0.115231	0.415719	0.218274	0.218851	0.130129	0.204201	0.272888	1.0199	0.0283969	0.203448	0.250846	0.276129	0.277353	0.175055	0.185165	0.357011	0.127117	0.082342	0.218509
AL158069.1	0	0	0	0	0	0	0	0	0.0426878	0	0	0	0	0	0.0794933	0	0	0	0	0	0	0	0	0	0	0	0	0	0	0.123812	0	0	0	0	0	0	0	0	0	0	0
LINC00334	0.0653888	0.0595254	0.0131036	0	0	0.0833245	0	0.069382	0.0432101	0.0499006	0.11677	0.0168267	0	0.0475246	0.100582	0	0	0	0	0.0591733	0.0155296	0.0195737	0.0300895	0.0407078	0	0.0914355	0.0123563	0	0.0388676	0.250653	0.0177963	0.134211	0	0.164809	0	0.0806662	0.0322339	0.086053	0.0284513	0.0430029	0.0402762
RPL9P31	0	0	0	0.0670397	0.0432503	0	0	0	0	0	0	0	0	0.073918	0.0312884	0	0.0193342	0.0425456	0.157198	0.069027	0.0241542	0.0608885	0.0234	0.0633154	0	0	0	0	0	0.0974642	0	0.0521867	0	0	0	0	0	0	0	0	0.0626441
Y_RNA	0	0	0	0	0	0	0	0	0	0	0.285262	0	0	0	0	0	0	0	0	0	0	0	0	0	0	0	0	0	0	0	0	0	0	0	0	0	0	0	0	0	0
AL512844.1	0.0110145	0.0100269	0.00662178	0.0217813	0.0281042	0.0631609	0.017819	0.0350615	0.0436716	0.0252168	0	0.0255096	0.0566617	0.012008	0.0101657	0.0230593	0.0314085	0.0898504	0.0510738	0.0373783	0	0.0296741	0.0152054	0	0.0181911	0.023103	0.0187324	0.0421758	0.0196414	0	0.0269795	0.0169555	0	0.0312316	0.0227162	0.00815277	0.0325782	0.0144953	0.0287552	0	0.101766
LINC00906	0	0	0	0.0138952	0.00597626	0.00895395	0.00757831	0	0	0.00536226	0.00627399	0	0	0.00510693	0.00432339	0.00980697	0	0	0	0	0.00333758	0	0.00323338	0	0	0	0.00796675	0.011958	0	0.0269349	0.00382473	0	0	0.00442753	0	0.0104019	0	0	0	0	0.00865605
[truncated: 54,856 more rows]
