# Supplementary material for: GPR65 is a novel immune biomarker and regulates the immune microenvironment in lung adenocarcinoma
Source: Front Immunol. 2025 May 30;16:1572757. doi: 10.3389/fimmu.2025.1572757 (PMC12162609; doi:10.3389/fimmu.2025.1572757)
Supplement: Supplementary file 12 [file Table5.xlsx]

## Sheet: Sheet1
id	TCGA-86-8672-01A-21R-2403-07	TCGA-64-1677-01A-01R-0946-07	TCGA-93-A4JO-01A-21R-A24X-07	TCGA-NJ-A4YP-01A-11R-A262-07	TCGA-05-4389-01A-01R-1206-07	TCGA-97-8171-01A-11R-2287-07	TCGA-05-4425-01A-01R-1755-07	TCGA-44-6147-01B-06R-A277-07	TCGA-91-6835-01A-11R-1858-07	TCGA-55-1592-01A-01R-0946-07	TCGA-69-7760-01A-11R-2170-07	TCGA-64-5778-01A-01R-1628-07	TCGA-55-8620-01A-11R-2403-07	TCGA-53-7813-01A-11R-2170-07	TCGA-55-6982-01A-11R-1949-07	TCGA-55-A491-01A-11R-A24H-07	TCGA-55-8094-01A-11R-2241-07	TCGA-62-A46R-01A-11R-A24H-07	TCGA-78-7542-01A-21R-2066-07	TCGA-86-8073-01A-11R-2241-07	TCGA-49-AAR9-01A-21R-A41B-07	TCGA-91-6848-01A-11R-1949-07	TCGA-05-4424-01A-22R-1858-07	TCGA-55-7227-01A-11R-2039-07	TCGA-55-A48Z-01A-12R-A24X-07	TCGA-MN-A4N4-01A-12R-A24X-07	TCGA-49-6744-01A-11R-1858-07	TCGA-73-4676-01A-01R-1755-07	TCGA-38-4630-01A-01R-1206-07	TCGA-75-6207-01A-11R-1755-07	TCGA-86-A4P7-01A-11R-A24X-07	TCGA-05-4405-01A-21R-1858-07	TCGA-75-7027-01A-11R-1949-07	TCGA-97-7553-01A-21R-2039-07	TCGA-49-6761-01A-31R-1949-07	TCGA-05-4382-01A-01R-1206-07	TCGA-NJ-A4YG-01A-22R-A262-07	TCGA-78-8662-01A-11R-2403-07	TCGA-44-7672-01A-11R-2066-07	TCGA-55-8619-01A-11R-2403-07
BX088651.1	0	0	0	0	0	0	0	0	0	0	0	0	0.0631142	0	0	0.0519912	0	0	0.0282134	0	0	0.0815276	0	0.0586267	0.0495974	0	0	0	0.0233754	0	0.100499	0	0	0	0	0	0	0	0	0
RPS3AP50	0	0	0	0	0	0	0.0332795	0	0.027961	0.0160819	0	0	0	0	0	0	0	0	0	0	0	0	0	0	0	0	0.0580735	0	0.0131287	0	0	0	0	0	0	0	0	0	0	0
OR1AB1P	0	0	0	0	0	0	0	0	0	0.0169694	0	0	0	0	0	0	0	0	0	0	0	0	0	0.0347446	0.0293934	0	0	0	0	0	0	0	0.0164964	0	0	0	0	0	0	0
UQCRC1	64.742	80.8043	44.7497	64.7111	43.2124	52.436	51.7705	1.89846	27.6496	32.3003	48.8679	72.5577	57.4128	23.7379	28.1692	41.8746	45.4095	27.2417	44.2675	23.229	38.7024	30.4855	44.6629	41.0827	35.412	36.6709	41.2867	43.5317	39.664	28.2062	33.3633	36.1602	45.7188	30.9916	43.9739	41.2527	39.5587	63.5052	45.2969	32.5796
ANK2	0.20711	0.236194	0.701283	0.226627	0.491275	0.080303	0.368306	6.05616	1.79503	0.322631	1.77772	0.298329	0.837742	0.506239	0.684342	0.589677	0.416211	0.331093	0.0677713	0.65804	0.056264	2.132	0.97575	0.627188	0.611655	0.294335	0.734883	0.775053	0.663959	0.197212	0.562454	0.533333	0.253667	1.1461	0.549864	0.45115	0.226227	0.104046	0.978856	0.734556
STX4	13.0951	7.33048	13.6918	13.0893	11.0992	10.6605	7.85059	2.50611	10.9235	15.5928	8.23732	21.317	14.0577	7.08459	12.4736	9.14806	12.6843	13.4295	19.9943	9.12264	10.6918	13.6328	8.82901	12.4098	27.5519	20.0311	18.6109	9.62898	12.7009	15.313	16.5939	11.2194	8.98897	10.0482	15.1507	17.2551	18.1142	11.0019	12.5131	13.6533
AC108039.1	0.0543296	0	0	0.109816	0	0.0193665	0	0	0	0	0.0391476	0.230727	0	0	0	0	0	0.194142	0	0.146542	0	0	0	0.173666	0.146919	0.0356357	0	0.155556	0.0346217	0	0	0.053701	0	0	0	0.234479	0	0	0	0
CHORDC1P1	0.0337619	0	0.0242238	0.029247	0.0474681	0.0120349	0.0272688	0.820218	0.229109	0.0263546	0.0729823	0.0477935	0.0580908	0.0433538	0.0369697	0.0717797	0.0238726	0.0723873	0.0129839	0.143103	0.0426772	0.150077	0.0473447	0.0809407	0	0.04429	0.0951695	0.0725	0.0430298	0.0244328	0.13875	0.0333713	0.10248	0.019612	0.0315386	0.0784601	0	0.0311863	0.0354941	0.0254204
AL365503.1	0	0	0	0	0	0	0	0	0	0	0	0	0	0	0	0	0	0	0	0	0	0	0	0	0	0	0	0	0	0	0	0	0	0	0	0	0	0	0	0
AL603650.1	0	0	0	0.199042	0	0.638851	0	0	0	0	0	0	0	0	0	0	0	0	0	0	0	0.153204	0	0	0	0	0.194304	0	0	0	0	0	0	0.240247	0	0	0	0	0	0
MMS22L	0.469132	0.731712	1.02504	0.306441	0.591988	0.307938	0.369099	3.31956	1.13433	0.688559	0.560112	0.772639	1.7254	0.48349	0.443881	0.627275	0.389687	0.592438	0.70181	0.862309	0.346403	1.33288	0.889932	0.336074	1.09517	0.600485	0.47397	0.885694	0.939921	0.550453	0.477312	0.538737	0.77075	0.666735	0.911931	0.527724	0.254666	0.687177	0.439731	0.301783
POLR2J4	1.27793	2.31897	2.53398	1.5163	3.25588	2.94854	2.57101	1.45151	1.76594	3.71814	3.09731	2.64777	1.31928	3.1328	2.16262	4.11658	2.30009	1.62736	1.95689	0.966932	0.337761	3.5891	1.64543	1.72681	3.4715	1.43258	2.66896	1.71305	0.858784	3.61517	2.78506	3.21527	1.77199	2.02456	2.34413	1.58132	2.91031	3.24083	2.45493	1.59199
AC106895.1	0.0537995	0	0	0	0.0378201	0	0	0.0933581	0.0547627	0	0	0	0	0	0	0	0	0	0	0	0.0850074	0	0	0	0	0	0	0	0	0	0	0	0	0	0	0	0	0	0.0141399	0
CCNYL4	0	0	0	0.00835872	0.0271325	0.0206372	0	0.401857	0	0	0	0	0.0249033	0	0	0	0	0	0	0	0	0	0	0	0.0195699	0.018987	0.0203994	0	0.119904	0	0.0396543	0	0	0	0	0.0192203	0	0	0	0
AL161630.1	0	0	0.0182751	0	0	0	0	0.0441996	0.0345692	0.0099413	0.458831	0	1.05181	0.163536	0	0	0	0.0182036	0.0195908	0	0	0.452889	0	0	0	0	0	0	0	0	0	0.0251762	0.00966418	0	0	0	0.0186571	0	0.0401666	0.0191778
MTND5P13	0	0	0	0	0	0	0	0	0	0	0	0	0	0	0	0	0	0	0	0	0	0	0	0	0	0.0603395	0	0	0	0	0	0	0	0	0	0	0	0	0	0
CT47A8	0	0	0	0	0	0	0	0	0	0	0	0	0	0	0	0	0	0	0	0	0	0	0	0	0	0	0	0	0	0	0	0	0	0	0	0	0	0	0	0
AL121603.2	0.765824	1.80615	1.312	1.51185	1.22321	1.78835	0.896252	4.36649	1.48483	1.61041	3.26587	1.68146	1.21011	2.58894	1.11241	0.886085	0.475197	1.73132	1.00375	1.24059	1.00756	2.57052	0.865712	1.39884	2.13435	2.32706	2.14772	0.850228	2.24591	1.10842	2.02324	0.973238	0.889497	1.87931	3.16816	1.55141	1.00743	1.19825	3.81197	1.11792
SYTL3	2.81054	6.15143	7.16443	6.47931	4.62617	4.69975	3.41426	11.2015	10.0014	6.49255	10.7761	8.90335	2.69312	6.35247	4.42871	5.89439	1.13906	5.62585	7.566	10.46	1.09036	5.44678	7.28971	12.4899	12.3042	6.95427	8.05129	5.91266	8.84593	26.7801	6.23686	5.53346	2.13709	6.28492	6.20077	12.7254	4.17594	4.61182	7.1166	3.60432
DR1	7.00777	6.28199	5.71531	6.00606	5.61958	4.14827	10.9466	22.6536	6.7836	6.75468	5.58515	7.47331	5.77921	4.02012	5.82055	3.90836	6.44014	8.47681	10.5847	7.76548	6.43264	10.9511	6.44755	6.0976	6.20652	5.51225	6.64422	6.87204	6.91716	8.77815	5.82239	6.81617	5.82456	7.40424	5.75304	7.3497	4.79664	4.27636	4.86706	5.08069
Y_RNA	0	0	0	0	0	0	0	0	0	0	0	0	0	0	0	0	0	0	0	0	0	0	0	0	0	0	0	0	0	0	0	0	0	0	0	0	0	0	0	0
AC091043.1	0	0	0.157214	0.105453	0.787293	1.90061	0.353953	0.380233	0	0.228057	0	0	0.251342	1.782	0.159957	0.155285	4.1316	0	0.0280888	0.0562878	0	0	0	0.0583678	0	0	0.0514714	0	0	0	0.20011	0	0.138563	0.0424278	0	0.0242482	0.0535001	0	0	0.109987
MAPK13	33.6568	24.4086	20.7212	14.1259	19.5331	39.3582	19.947	6.97248	17.7294	39.8537	13.3962	24.984	38.273	14.7349	20.7757	24.5297	14.8004	42.7655	18.5197	23.4842	18.904	3.02959	18.9537	22.4766	15.1609	17.5167	14.7409	11.7775	6.09072	40.6722	20.496	27.5645	19.4891	19.2679	39.922	19.7191	30.5933	32.3801	11.2951	16.1684
AC015813.5	0.415223	0.631376	1.89727	0.649976	0.880804	1.19967	0.670734	0.606766	0.934294	0.759131	0.850335	0.835281	1.25966	0.168375	0.717906	1.16156	0.988964	0.968352	0.428624	0.437885	0.828738	0.971438	0.597594	0.646171	1.22627	0.759717	0.662226	0.610073	2.4232	0.474455	0.883146	0.475222	0.621884	0.901324	0.592025	0.406293	0.512244	0.948772	0.298676	0.477178
NOLC1P1	0	0	0	0	0	0	0	0	0.0107894	0.00620555	0	0	0	0	0	0	0	0	0	0	0	0.0176689	0	0	0	0	0	0	0	0	0	0	0	0	0	0	0	0	0	0
AC139099.3	0	0	0.00677493	0.0027266	0	0	0	0	0	0	0	0	0	0	0	0	0	0	0.00363135	0	0	0	0	0.00754584	0	0	0	0	0.00300865	0	0	0	0	0	0	0.00313482	0	0	0	0
TRGC1	0.503022	0.148061	0.280019	0.257946	0.235744	0.00309153	0.763528	0.993291	0.935775	0.138785	0.00624925	0.429703	0.074612	0.612522	0.123459	0.00614627	0.0122648	0.285122	0.10673	0.130332	0.00548147	0.115656	0.121619	0.0970298	0.0938125	0.0568863	0.268919	0.0620795	0.0525043	0.0690396	0.403944	0.205739	0.0526502	0.523947	0.445591	0.0806196	0.139759	0.0640893	0.186914	0.424451
OR4C1P	0	0	0	0	0	0	0	0	0	0	0	0	0	0	0	0	0	0	0	0	0	0	0	0	0	0	0	0	0	0	0	0	0	0	0	0	0	0	0	0
TMEM106C	16.9956	52.9154	10.6981	12.7075	57.7234	13.3418	29.8918	7.12114	26.4264	21.1414	34.667	18.5261	33.9362	19.6723	17.7659	22.78	27.5962	20.2441	14.826	24.4344	26.8032	25.0452	32.7722	9.76211	22.8447	14.4264	16.1303	49.3568	34.4301	27.2516	12.2801	24.2338	31.8486	13.1358	13.7862	28.9167	8.8573	27.1325	17.4822	7.57038
AP000897.1	0	0	0	0	0	0.00731195	0	2.13572	0	0	0	0	0	0	0	0	0	0.0293199	0	0	0	0	0	0	0	0	0.0289108	0.0293656	0.0130717	0	0	0	0.0311315	0	0	0	0	0	0	0
AC004812.1	0	0	0.325197	0.0654385	0	0	0	0.78651	0.153786	0	0	0	0	0	0	0.160603	0	0	0	0	0	0	0	0	0	0	0	0	0	0	0	0	0	0	0	0	0	0	0	0
PSG11	0	0	0	0	0	0	0	0	0	0	0	0	0	0	0	0	0	0	0	0	0	0.0803772	0	0	0	0	0	0	0.00209505	0	0	0	0	0	0.0122845	0.00436583	0	0	0	0
RN7SL515P	0	0	0.0799305	0	0	0	0	0.966587	0.0755984	0	0	0	0	0	0	0	0	0	0	0.0429265	0	0	0	0	0.150629	0	0	0	0	0	0	0	0.0422686	0	0	0	0	0	0	0
AC026904.2	0	0	0.0310725	0.0250105	0.0405923	0	0.0699567	0	0	0.0169028	0	0	0.0372572	0	0.0948438	0	0	0	0.0333095	0.116812	0	0	0.0607301	0.0346081	0	0.14203	0.091557	0	0	0	0.0296629	0.0856123	0.0328633	0.100627	0	0.0862651	0	0	0.0455291	0
MIR4756	0	0	0	0	0	0	0	0	0	0	0	0.300241	0	0	0	0	0	0	0	0	0	0	0.297422	0	0	0	0	0	0	0	0	0	0	0	0	0	0	0	0	0
RAP1GAP	10.2796	4.38654	4.16212	10.4073	61.7582	92.3942	30.4754	1.36679	5.14598	11.7312	2.11689	9.88839	14.0665	6.81412	12.679	11.3145	6.07746	17.2655	1.8904	87.2505	12.6634	1.45031	12.2988	12.2854	21.7932	2.66233	20.6263	7.96303	6.00115	3.25774	13.5935	5.43265	8.28702	8.27903	0.767995	13.2538	14.6213	0.849698	4.63891	13.6832
LINC01243	0	0	0	0	0	0	0	0	0	0	0	0	0	0	0	0	2.53096	0	0	0	0	0	0	0	0	0	0	0	0	0	0	0	0	0	0	0	0	0	0	0
AC011500.3	0	0	0	0	0	0	0	0.177481	0	0	0	0	0.0439946	0	0	0	0	0	0	0.0394101	0	0	0	0	0	0	0	0	0.0325883	0	0	0	0	0	0	0	0	0	0	0
MOK	0.619117	0.90776	1.14071	0.66997	2.04515	3.07576	1.51228	2.82148	0.534346	0.584163	0.327003	0.499902	0.904948	0.910788	0.447572	0.468577	0.484522	0.605715	0.709663	1.09438	0.600248	0.741457	0.495208	0.429909	0.881814	1.15716	0.485011	0.514154	0.868551	1.01136	1.08897	0.597101	0.274817	0.410269	0.356553	0.627596	0.700054	0.560781	0.492901	0.733171
DNM1P41	0	0	0.00708637	0	0	0	0	0.0171389	0	0	0.0142334	0	0.00849686	0	0	0	0	0.00705866	0.00379828	0	0	0	0	0	0	0	0	0	0	0	0.0135298	0	0	0.00573725	0	0	0	0	0	0.00743641
MTND2P8	0	0	0	0.00932099	0	0	0	0	0	0	0	0	0	0	0	0	0	0.0230698	0	0	0	0.0358721	0	0	0	0	0	0	0	0	0	0	0	0	0	0	0	0	0	0
EEF1A1P9	2.0096	7.50874	3.02106	5.87196	3.22907	3.36002	2.12551	1.32848	2.59757	2.90396	4.4303	1.9812	1.31723	1.68964	3.87714	1.94976	0.930394	1.59011	1.26966	7.66979	1.07356	4.97165	1.25808	6.21345	2.94364	1.44367	4.78806	2.07208	2.69084	2.11221	1.78612	1.53706	2.16037	6.53167	5.4977	2.10475	3.04916	2.05518	2.26362	2.32368
AL121749.1	0.0307354	0.0403624	0	0.0266252	0	0.00547802	0.0124122	0.0533351	0	0.0239921	0.0110733	0	0	0	0.0168278	0	0.0108663	0	0	0.0118432	0	0.017078	0.0107752	0.0245617	0.0311682	0.0100799	0	0.0220003	0.0244828	0	0.0210519	0	0	0.0357079	0.0143557	0.0204077	0.0112566	0.0141953	0	0
AC016252.1	0.20941	0	0.350581	0.0604685	0	0.0497644	0	0.121129	0	0.0817326	0.0502972	0	0	0.0896344	0	0.247342	0	0.149662	0.0268444	0.053794	0	0.0775716	0	0.167346	0	0.0457851	0	0.0499648	0.0222412	0	0.191244	0.0689956	0	0.0405481	0	0.0231739	0.10226	0	0.110077	0.105114
AC006946.1	0	0	0.506633	0	0.0472751	0.287663	0.081474	5.42644	0.41072	0.118114	0.0726856	0	0	0.129533	0	0	0.142654	0	0.11638	0.427564	0	0.1121	0.282913	0.161223	0.136393	0.52932	0	0	0.160706	0.0730005	0.483649	0.398828	0.229642	0.117194	0	0.0334891	0	0	0.265124	0.227854
IGLVI-38	0.0859395	0	0	0	0	0	0	0	0	0	0	0	0	0.110355	0.0941047	0.060904	0	0	0	0	0.108633	0	0	0	0	0	0	0	0	0	0	0	0	0	0	0	0	0	0.135523	0
FAM180B	0.0238377	0.0313041	0.0342066	0.0481831	0.0111716	0.0254917	0.0577597	0.0827309	0.0970578	0.065127	0	0.0337447	0.0410151	0.15305	0.0261025	0.0168934	0.0168553	0.0170364	0	0.101038	0	0.0794717	0.0334278	0	0	0.0625421	0.0335973	0	0.0151906	0	0.0326548	0.0706857	0	0.0138471	0	0.0237415	0.0873038	0.0220191	0.0250607	0.0897406
EIF4A3P1	0	0	0	0	0	0	0	0	0.0347028	0.0199594	0	0	0	0	0	0	0	0	0	0	0	0	0	0	0	0	0	0	0.0162941	0	0	0	0	0	0	0	0	0	0	0
BTD	3.32296	5.39607	4.94784	4.11411	5.2748	5.62006	6.86845	2.18562	5.82534	5.54692	3.40492	8.26992	4.58014	2.9938	4.28426	4.71619	4.26975	3.86873	2.00963	3.71736	4.53353	4.1097	8.75596	4.797	3.70794	2.90612	5.3633	4.09215	2.69535	3.36149	4.14825	5.33292	3.10116	6.21633	3.23764	3.88784	4.39694	4.16687	4.94905	5.35366
AL121885.1	0	0	0	0	0	0	0	0	0	0	0	0	0	0	0	0	0	0	0	0	0	0	0	0	0	0	0	0	0	0	0	0	0	0	0	0.0243557	0	0	0.0385635	0
MIR4705	0	0	0	0	0	0	0	0	0	0	0	0	0	0	0	0	0	0	0	0	0	0	0	0	0	0	0	0	0	0	0	0	0	0	0	0	0	0	0	0
RN7SKP211	0	0	0	0	0	0	0	0	0	0	0	0	0	0	0	0	0	0	0	0	0	0	0	0	0	0	0	0	0	0	0	0	0	0	0	0	0	0	0	0
LINC01427	0	0	0	0	0	0	0	0	0	0	0	0	0	0	0	0	0	0	0	0	0	0	0	0	0	0	0	0	0	0	0	0	0	0	0	0	0	0	0	0
FAM32BP	0	0	0.221863	0.0669674	0.0724591	0	0.062438	0	0.262298	0.150862	0	0	0.266023	0	0	0.0547851	0	0	0.0297295	0.238302	0	0	0	0.0617772	0.209051	0	0.0544779	0	0.0738947	0	0.264748	0.076411	0.0293312	0	0.0722145	0	0	0	0.0406358	0.349233
AC021231.3	0.0894235	0.234866	0	0.284038	0.0419088	0.350638	0	1.55176	0.182049	0.139608	0.0644348	0.126588	0	0.229658	0.0979198	0	0	0.0639095	0.0343898	0.0689145	0.226074	0	0.0626997	0.214383	0.302276	0.175963	0	0	0.113971	0	0.367499	0	0.0339291	0.103891	0	0.178126	0.655014	0.165203	0	0.336648
RNF169	1.21384	1.33855	4.10272	1.79161	2.28144	1.77297	3.29645	12.5575	4.25921	2.47611	1.13673	0.496935	1.26986	2.85128	1.69504	1.16895	1.06165	2.17634	1.50941	2.46248	2.33631	2.84356	2.33383	2.12593	1.4897	1.609	2.7063	1.93753	2.49037	4.05854	2.17847	3.14372	2.09577	2.94328	2.82093	2.96971	1.49013	1.24235	1.92085	1.96799
RPS10P16	0.0667071	0.876011	0.0957232	1.02089	0.0625252	0.570686	0.215512	0.694539	0.271605	0.286394	0.0961326	0.0472153	0.114776	0	0	0.0945485	0.235838	0.0953489	0.128269	0.462672	0.210805	0	0.093544	0.319846	0.135293	0.131263	0.188036	0.0477487	0.212547	0.0965491	0.137071	0.131871	0.05062	0.116249	0.810083	0.066438	0.24431	0.30809	0.140259	0.150677
ACSS3	0.235987	0.328132	0.353575	0.242508	13.6218	2.07579	0.278428	1.3329	1.29526	1.30934	0.793529	0.379915	0.232875	0.781345	0.666287	2.55615	2.50949	0.25133	0.180618	0.479621	0.0497169	0.40623	2.12344	0.40675	0.647544	0.438565	0.758142	0.91249	0.958325	0.234402	1.33905	0.461939	0.623256	2.52393	0.440891	0.370218	0.308431	1.66693	0.583751	0.921505
BX088651.2	0	0	0	0	0	0.00326347	0	0	0	0	0	0	0.0157523	0	0	0	0	0	0	0.00352772	0	0.0305221	0.00641918	0	0	0	0	0	0	0.00662539	0	0	0	0.00531815	0	0	0	0	0	0
AP001469.1	0.118484	0	0.233781	0.265152	0	0.517381	0.0478486	5.96255	0.22111	0.10405	0	0	0.586108	0.152146	0.0973062	0.398847	0	0.0211697	0.125306	0.376654	0.0748857	0.0658351	0.0623068	0.118356	0.240305	0.0582868	0.0208742	0.0212026	0.235951	0.0857446	0.486928	0.204948	0.067433	0.120446	0.0276704	0.068837	0.303758	0.0820839	0.0467112	0.401447
DSTYK	1.81721	1.48498	2.52795	4.00882	3.76546	4.98979	1.70487	7.69071	6.87932	4.43054	4.3056	1.46876	1.77839	5.88975	2.79363	1.81364	3.19548	3.66934	2.30712	6.75604	3.85937	4.32991	6.72682	3.68438	3.7151	2.59207	4.08228	2.46802	3.91655	4.82674	3.83731	7.28278	4.50876	5.01295	3.79907	2.55017	3.21435	1.46601	3.0492	3.08599
OR2AK2	0	0	0	0	0	0	0	0.155597	0.0202825	0	0	0	0	0	0	0	0	0	0	0	0	0	0	0.0238849	0	0.0196044	0	0	0.0476166	0	0	0	0	0	0	0	0	0	0	0
STAT2	27.2644	21.2734	34.2315	26.1363	15.6941	12.3579	22.3621	21.6729	31.5933	27.8589	13.7917	17.6877	16.1776	33.1326	31.3138	28.2727	16.9231	28.8798	32.524	29.0295	20.97	20.2894	18.2204	17.5852	25.8652	22.5441	23.515	9.12597	35.3786	18.7391	35.6982	27.3505	18.6714	25.2761	18.401	26.8003	24.4498	29.2618	26.0868	18.5586
AL139230.1	0	0	0	0	0	0	0	0.945663	0	0	0	0	0	0	0	0	0	0	0	0	0	0	0	0	0	0	0	0	0	0	0	0	0.0295383	0	0	0	0	0	0	0
GPAT2P1	0	0	0.983412	0.0340455	0	0	0	0.0767242	0.540065	0.644249	0.0424782	0.146041	0.0380372	0	0.0161382	0	0.010421	0.115863	0	0.0170368	0.242186	0.0163781	1.37437	0	0.179346	0	0	0.0210987	0.00939181	0.981231	0.0302839	0.0437023	0.134205	0.0770504	0.0137674	0.220178	0	0.530931	0.00774705	0.188643
YOD1	1.98388	3.09835	7.4884	7.02962	2.66086	12.8504	2.05723	18.8596	6.73134	3.39627	4.78207	2.01471	1.20912	5.32957	3.23912	1.67563	2.75174	10.8424	2.66153	7.30424	9.02406	2.12009	3.53622	4.21688	4.71997	3.21155	3.3718	2.44424	3.49848	5.08552	5.55353	7.87381	3.50374	2.72042	5.46965	2.17465	4.60107	4.65867	2.52841	2.38385
AP000561.1	0	0	0	0	0	0	0	0.263978	0	0.207807	0	0	0.523485	0	0	0	0	0	0	0	0.0480732	0.0845263	0	0	0	0	0	0	0.848232	0	0	0	0	0	0	0	0	0.210776	0	0
DNAJA1P1	0	0	0	0	0	0	0	0	0	0	0	0	0	0	0	0.019754	0	0	0	0	0	0	0	0	0	0	0	0	0	0	0	0	0	0	0	0	0	0	0	0
BACH1-IT3	0	0	0.0584713	0	0	0	0	13.7174	0.0553023	0.0318073	0.0587214	0	0	0	0	0	0	0	0	0.0942058	0	0	0	0	0	0	0.0574299	0	0.0519326	0	0	0	0	0	0	0	0	0	0.0428377	0
TKTL2	0.0249335	0	0	0.0179993	0.0116852	0	0	0.0649004	0	0.00486577	0	0	0	0.128069	0	0	0.00881506	0	0.00958873	0.019215	0.0157587	0.0138542	0.909075	0	0.0168564	0.0163543	0	0.00892364	0.0238334	0	0.00853897	0	0	0	0	0.0165553	0.0091317	0.0115157	0.00655317	0.0187732
ATIC	33.3899	22.079	19.122	27.8375	41.4816	36.6947	27.0568	7.04535	25.5394	24.667	28.9635	35.5455	29.1964	29.7991	34.2104	23.6331	34.4853	42.0436	31.8819	26.4948	27.7476	25.6577	35.761	23.6539	19.5837	19.2822	27.8932	38.8472	35.8863	30.2838	16.5583	39.9057	55.0474	14.821	35.6998	23.6579	30.5782	41.2766	20.3764	17.7707
AC133561.3	0	0	0	0	0	0	0	0	0	0	0	0	0	0	0	0	0	0	0	0	0	0	0	0	0	0	0	0	0	0	0	0	0.0431401	0	0	0	0	0	0	0
CDY4P	0	0	0	0.0126292	0	0.00779522	0	0	0	0.00853519	0	0	0	0	0	0	0	0	0	0	0.0276429	0.024302	0	0.0349513	0	0.0143438	0	0	0	0	0	0	0	0	0	0	0	0	0	0
AC105265.2	0	0	0	0	0	0	0	0.34727	0	0	0	0	0	0	0	0	0	0	0	0	0	0	0	0	0	0	0	0	0	0	0	0	0.02531	0	0	0	0.048862	0	0	0
ABHD6	1.93597	1.33171	2.36798	1.91666	2.11272	1.13703	3.84955	2.15967	2.65254	3.1088	2.49768	2.61006	2.58552	1.78754	2.39247	1.83586	2.20328	1.22548	1.3295	1.91469	0.670064	2.08996	3.45818	2.30591	1.43347	1.66288	2.81955	2.20402	1.51863	2.6019	3.27086	2.59699	1.40264	3.98962	1.41234	2.46989	1.75571	0.604609	2.21945	4.18555
AL590714.1	0.1746	0	0.250547	0.0756255	0	0	0.0705105	0	0.118484	0	0.125809	0	0	0.112102	0	0	0.0617287	0.124784	0	0.033639	0	0	0	0.0697642	0.118039	0.0572615	0	0.062489	0.0834484	0	0	0	0.132494	0.0507118	0.244653	0.144913	0	0.08064	0.137669	0.0657308
MAP7D1	36.445	8.02067	23.2529	18.5335	19.4394	5.49992	17.2985	3.70351	24.0586	21.6748	9.95518	21.1573	16.3086	6.90782	31.8381	25.3431	8.17122	13.8891	39.9856	29.0104	36.0631	26.2007	15.0566	26.1597	23.4845	28.5244	32.5396	15.4879	25.9128	18.2523	25.6419	28.1932	18.2388	28.7148	17.2453	40.2554	18.3042	22.3928	25.4398	29.7375
PPP1CA	84.8587	135.976	85.5527	50.4555	111.947	65.0355	115.519	5.69705	53.2124	69.3417	45.879	86.0561	57.8214	51.9213	68.1841	74.4006	64.4036	54.5414	148.945	46.736	69.1841	63.976	65.763	67.4621	64.7207	55.2599	63.8517	86.3468	79.0226	58.9728	87.3811	60.9564	68.6128	59.6515	86.6581	55.8824	70.1856	102.454	90.1747	67.2284
AP003122.3	0	0	0	0	0	0	0	0	0	0	0	0	0	0	0	0	0	0	0	0	0	0	0	0	0	0	0	0	0	0	0	0	0	0	0	0	0	0	0	0
ELOCP9	0	0	0	0	0	0	0	0	0	0	0	0	0	0	0	0	0	0	0	0	0	0	0	0	0	0	0	0	0	0	0	0	0	0	0	0	0	0	0	0
CDH26	0.080587	1.14899	4.21262	0.779547	3.42065	0.408323	2.49196	2.24747	3.25385	2.39268	0.485279	0.228158	1.58466	4.28711	0.712252	2.725	0.0732626	1.02024	0.599908	0.8739	0.123696	0.0575714	4.0925	0.225399	0.233491	2.25403	6.41326	0.107127	0.088036	0.0749818	1.43119	0.352756	0.345076	1.29737	0.0699028	0.84275	0.514394	0.0531708	0.4932	0.697778
LINC00616	0	0	0.0100378	0	0.00655655	0	0	0.0485541	0	0	0	0	0.0120357	0.0179648	0	0	0	0	0.0215209	0	0	0	0	0	0	0.146822	0.009859	0	0.0802375	0	0	0	0	0	0	0	0	0	0	0
AC022188.1	0	0	0	0	0	0	0	0.0345044	0.0134932	0	0	0	0	0	0	0	0	0	0	0	0.0125672	0	0	0	0.0134426	0.352138	0.0280247	0	0.0190066	0	0.0136192	0.0393076	0	0	0	0.0132024	0	0	0	0
C15orf54	0.0107494	0	0.038563	0.0248318	0.0554154	0.00766353	0.0868209	3.05916	0.0729458	0.016782	0.0464734	0.0380422	0	0.12423	0.0588537	0.0533256	0	0.00768243	0.00413393	0.0124261	0.0135879	0.191132	0.022611	0.154624	0.0654047	0.0282029	0.0378761	0.19236	0.0308255	0.318944	0.0294508	0.0956254	0.0163142	0.0124885	0.140581	0.281926	0.0157476	0	0.0621551	0.00809356
MIR659	0.3411	0	1.22368	0.295485	0.159858	0.729537	1.9285	1.18382	0.462943	0.532526	0.245782	0.482862	0.880345	0.876015	1.12053	0.725197	0.241187	0.243779	0.655889	2.23439	0.215586	0.379061	0.478328	0.272584	1.15301	0.671199	0	0.732474	1.84762	0.246847	0	1.01146	0	0.990711	0	0.339724	0	0	0	0
AC079910.1	0	0	0	0	0	0	0	0	0	0	0	0	0	0	0	0	0	0	0	0	0	0	0	0.0353012	0	0	0	0	0	0	0	0	0	0	0	0	0	0	0	0
AC018992.1	0	0	0	0.0400122	0.0144311	0.00548822	0	0.133586	0.020896	0.0180276	0.0554697	0.0217951	0.0132455	0.0395409	0.0168592	0	0	0	0.005921	0.0237304	0	0	0	0.0246074	0.0312263	0	0.0216999	0	0.00981136	0	0.0632734	0	0	0.00894359	0.0143824	0.0153342	0.0112776	0.0284435	0.0161862	0.0115924
CXorf58	0.0171879	0.0225715	0.0739928	0.0198525	0.0241656	0.0490148	0.0555293	0.715827	0.09331	0.0201253	0.099079	0.0973249	0.0147867	0.022071	0.0564628	0.0243616	0.07292	0.122839	0.05288	0.0397377	0.0977696	0.0382015	0.0241028	0.068677	0.197539	0.0901906	0.0726749	0.12303	0.0821479	0.0248771	0.0941815	0.0339781	0.0260858	0.0898587	0.096336	0.028531	0.0251798	0.04763	0.0632441	0.0647065
AC005306.1	0.460029	0.511178	1.16793	0.204364	0.149258	0.0756845	0.114325	0.0614067	0.240136	0.290041	0.0254983	0.100187	0.395763	0.0454403	0.116247	0.52664	0.225194	0.177033	0.163306	0.190897	0.0447312	0.117975	0.0496233	0.282787	0.526316	0.348162	0.1995	0.0506595	0.169128	0.153652	0.872564	0.0699549	0.080559	0.0822237	0.0330565	0.328945	0.362885	0.424934	0.130208	0.159863
RBM6	9.74658	13.686	18.8367	12.6249	3.56121	20.933	6.31306	15.7495	10.0887	10.5439	8.81871	6.45284	12.6769	29.4998	4.43576	8.91102	6.65138	15.9489	5.82367	12.5205	8.81779	9.18971	5.74413	8.69767	12.333	14.9109	6.12769	3.12988	13.04	7.10259	13.6868	10.7087	8.41044	10.0468	9.90895	8.3564	17.5145	7.67203	7.50991	9.28656
MAGOH	25.4878	28.4817	14.6038	15.6338	15.8984	17.5582	21.4445	6.04371	15.5005	20.5931	23.1565	34.0957	17.8997	25.2365	18.7714	18.0789	27.1851	21.6908	23.5351	18.7273	21.3835	34.7583	10.3388	17.0969	17.5217	17.1926	16.0172	23.2139	32.4412	35.4007	14.7623	12.4065	13.4376	17.1572	20.0066	17.1036	13.385	25.4653	16.025	10.8979
AC114752.2	0	0	0	0	0	0	0	0.142117	0	0	0	0	0	0.21033	0	0	0	0	0	0	0	0	0	0	0	0	0	0	0	0	0	0	0.0310737	0	0	0	0	0.1513	0	0
UGT1A11P	0	0	0	0	0	0	0	0	0	0	0	0	0	0	0	0	0	0	0	0	0	0	0	0	0	0	0.0274635	0	0	0	0	0	0.0295731	0	0	0	0	0	0	0
GPR32P1	0	0	0	0	0	0	0	0	0	0	0	0	0	0	0	0	0	0	0	0	0	0	0	0	0	0	0	0	0	0	0	0	0	0	0	0	0	0	0	0
LINC02194	0	0	0	0	0	0	0	0	0	0	0	0	0	0	0	0.024425	0	0	0	0	0	0	0	0	0	0	0	0	0	0	0	0	0	0	0	0	0	0	0	0
SUZ12P1	3.67143	4.85592	3.30691	2.18356	1.68368	2.87046	2.017	12.9397	2.97308	2.99588	1.72367	4.50886	4.83203	4.14066	0.90192	2.1672	3.90333	3.89516	0.835702	1.9583	1.75004	1.79171	1.73255	2.80792	5.02341	3.77028	1.32143	1.21678	3.64905	2.33988	4.05115	1.96604	1.95155	1.12489	0.851274	2.83338	3.80606	3.66654	1.42785	1.14796
OR2L9P	0	0	0	0	0	0	0	0.314432	0	0	0	0	0	0	0	0	0	0	0	0	0	0	0	0	0	0	0	0	0	0	0	0	0	0	0	0	0	0	0	0
AC099786.3	0	0	0	0	0	0	0	0	0	0	0	0	0	0	0	0	0	0	0	0	0	0	0	0	0.0158641	0	0	0	0	0	0	0	0	0	0	0	0	0	0	0
PATZ1	9.32798	9.10522	15.4537	10.0407	13.4171	11.3198	9.01266	3.52983	13.2042	16.7359	8.57652	8.47404	14.7947	15.9185	7.19134	21.644	6.06146	7.16914	5.39098	9.34746	7.26937	6.35528	14.89	7.82119	11.9288	11.2037	7.97013	5.18762	26.4474	13.3201	10.3977	12.4198	8.02886	7.97083	10.0655	8.75396	11.3409	18.8969	7.70777	6.45883
AC087863.2	0	0	0	0	0	0	0	0	0	0	0	0	0	0	0	0	0	0	0	0	0	0	0	0	0	0	0	0	0	0	0	0	0	0	0	0	0	0	0	0
MIR6736	0	0	4.02362	0.161933	0.262818	0	0	0	0	0	0	0	0	0.720114	0	0	0	0	0.43133	0	0.354438	0	0	0.448146	0	1.47133	0	0	0	0.405833	0.768218	0	0	0	0.523861	0.186177	0	0.51801	0	0
RN7SL328P	0.330867	0	0.633049	0.0636935	0	0.19657	0	9.37783	0.149685	0.172183	0	0	0.189763	0.141622	0	0	0	0	0	0.127492	0.0697061	0	0	0.0881354	0	0	0.155444	0	0.140564	0.0798139	0.52879	0.109013	0.0836918	0.384396	0	0	0.16157	0.101875	0.115947	0.08304
OLAH	0	0.0183799	0.0200841	0.00404146	0.019678	0.0149672	0.033913	0.437172	0.00949776	0.0218507	0.0201699	0.0396257	0.156531	0.0359448	0.0459776	0.00991879	0.13855	0.0700193	0.032295	0.210329	0.0265378	0.435503	0.117761	0.0447388	0.0283863	0.220326	0.108495	0.0100183	0.205138	0.374761	0.0287594	0.484195	0.0955871	0.081302	0	0.0882843	0.0205038	2.3271	0.0588566	0.0316142
LINC02060	0	0	0	0.0111029	0	0.00685309	0.0155279	0.400339	0.0652316	0.0900436	0	0.0136077	0	0	0.0210519	0	0	0.10992	0.0295741	0.014816	0	0	0	0.0768176	0.038992	0.0630509	0	0	0.0612569	0.0139129	0.0131682	0.0190028	0.00729446	0	0	0.0319129	0.0140822	0	0	0.0434259
AP000959.1	0	0	0	0	0.0158713	0	0	0	0	0	0	0	0	0	0	0	0	0	0	0	0	0	0	0	0	0	0	0	0.0323715	0	0	0.0334738	0	0	0	0.011243	0	0	0	0
AL513542.1	0	0	0	0	0	0	0	0	0	0	0	0	0	0	0	0	0	0	0	0	0	0	0	0	0	0	0	0	0	0	0	0	0	0	0	0	0	0.0779657	0	0
AL513548.2	0	0	0.0196681	0.0237465	0	0.019543	0	0.0475686	0	0.0213981	0.493804	0	0	0	0	0	0.0969146	0.0195912	0	0.0105627	0	0	0	0	0	0	0	0	0.00873431	0	0.0187758	0.0270952	0	0.0477708	0	0	0	0.0253211	0	0
RETREG2	22.1005	13.1366	27.5867	18.0349	37.8048	21.7412	23.332	8.97208	23.5144	32.8167	13.3348	22.5255	47.7977	22.0686	23.7226	16.1527	20.7304	36.3946	17.3362	33.6826	23.6981	16.0351	26.0371	20.1616	19.3409	19.1462	20.1238	26.3435	23.9681	25.5477	18.5474	32.2268	23.1811	19.409	20.8678	24.085	21.5858	12.8933	19.8806	22.127
PFN1P11	0.0850558	0	0.0610266	0.0491209	0.0797236	0.0606384	0.137396	0	0.115438	0.0663946	0	0.120405	0.292694	0.436882	0	0	0.240567	0	0.0327101	0.0655485	0	0	0.178912	0	0	0.167369	0	0	0.189707	0	0.174774	0	0.0322719	0.0988164	0	0.0847128	0.124604	0	0	0.0640411
SUB1P4	0	0.512686	0.210083	0.112732	0	0.173955	0	4.74226	0.0662322	0.114281	0.140654	0	0	0.751977	0	0	0.0690123	0.0697538	0.112604	0	0.0616868	0	0	0	0.131967	0	0	0.0698623	0.0932948	0.282527	0.133702	0.192943	0	0.170087	0.182347	0	0.0714912	0	0.153913	0.0734867
RNU7-70P	0	0	0	0	0	0	0	15.6587	0	0	0	0	0	0	0	0	0	0	0	0	0	0	0	0	0	0	0	0	0	0	0	0	0	0	0	0	0	0	0	0
AC069113.1	0	0	0	0	0	0	0	1.07519	0	0	0	0	0	0	0	0	0	0	0	0	0	0	0	0	0	0	0	0	0	0	0	0	0.0470179	0	0	0	0	0	0	0
AC026412.1	1.07207	3.96528	2.34289	2.26922	5.95082	8.58268	3.43179	4.86425	1.73535	2.09599	9.39745	10.5747	3.26614	1.22509	6.39739	8.46889	7.03803	0.78728	0.355552	7.47366	3.48116	3.08229	4.08946	2.19291	6.39002	5.14167	2.41899	3.21739	0.147291	30.9338	8.56914	4.85114	2.08234	3.97079	2.32452	2.3706	5.49694	2.06234	2.4351	1.54034
PRR23A	0	0	0	0	0	0	0	0	0	0	0	0	0	0	0	0	0	0	0	0	0	0	0	0	0	0	0	0	0	0	0	0	0	0	0	0	0	0	0	0
PDE11A	0.0105894	0.00695313	0.0303912	0.0535111	0.228288	0.0283105	0.068423	0.179164	0.0485056	0.0258316	0.076303	0.00749521	0.398567	0.0237964	0.110158	0.0450274	0.00935957	0.00378405	0.0223982	0.0255024	0.00501964	0.0353038	0.0853856	0.0338494	0.0322157	0.031256	0.0951466	0.0890636	0.408264	0.0134109	0.0163196	0.0340175	0.117522	0.0338322	0.00989207	0.12744	0.00387831	0.0293448	0.0278318	0.287032
CCNYL1	7.09955	5.73243	5.07368	3.50943	6.63141	6.57487	8.43092	11.3928	7.32683	10.1812	2.18807	4.95044	7.29905	6.67945	6.55794	4.7723	6.41665	6.2545	11.3861	6.54929	10.316	10.9987	8.07797	6.25205	6.06375	3.93285	4.26999	11.0593	6.81319	7.11661	7.68414	10.8388	10.5108	8.64829	4.45855	7.2226	6.57505	4.73989	5.31703	5.27666
AL591222.2	0	0	0	0	0	0	0	0	0	0	0	0	0	0	0	0	0	0	0	0	0	0	0	0	0	0	0	0	0	0	0	0.0433739	0	0	0	0	0	0	0.0461329	0
C17orf113	0.173912	0.913538	0.873459	1.26801	1.48746	1.58082	2.49325	0	2.1243	1.25574	0.156642	0.369285	2.61828	0.446641	0.618915	0.770303	0.768567	0.466094	0.150484	0.988438	1.37397	0.338216	1.06697	0.729636	1.29331	0.769983	0.827262	0.311213	1.19138	2.48566	2.11437	0.730573	0.428907	1.08601	0.162459	0.851617	0.573245	0.602416	0.457086	1.14576
AC018558.4	0	0	0	0	0	0	0	0	0	0	0	0	0	0	0	0	0	0	0	0	0	0	0	0	0	0	0	0	0	0	0	0	0	0	0	0	0	0	0	0
THAP12P7	0.0577934	0.0379477	0.0932988	0.0750971	0.277623	0.0721041	0.256732	1.27868	0.14707	0.0845879	0.0312326	0.0818124	0.0621495	0.0371063	0.174032	0.184308	0.0510812	0.041304	0.0500079	0.22826	0.091318	0.321126	0.101305	0.173192	0.156286	0.0568614	0.0305457	0.134447	0.0874689	0.167296	0.0989625	0.0571247	0.0931939	0.218216	0.0134969	0.0671537	0.0317496	0	0.0683533	0.0979074
EME2	2.64828	0.911893	11.6103	4.82472	0.888764	4.27793	0.57632	1.52908	1.41365	2.17005	1.62183	0.810116	2.9787	2.07237	1.32671	0.967244	1.18517	2.85784	2.32237	0.907888	2.87239	0.984549	0.530529	1.53462	3.04332	8.66012	0.701959	0.644445	0.959779	1.28922	5.79927	1.20231	1.32642	1.06823	1.0155	1.30687	2.63788	3.74235	0.546257	2.58531
RN7SL604P	0	0	0	0.0322771	0	0	0.090282	0.19397	0.151708	0	0.0805435	0.0791175	0	0	0	0	0	0	0	0	0	0	0	0	0.075569	0	0	0	0	0	0	0	0	0	0	0	0	0	0.0587572	0
AP004609.1	0.0201013	0.0791922	0.0721123	0.0232175	0.0282617	0.00716536	0	0.697634	0.122767	0.00784553	0.0289683	0.0284554	0	0	0.0220111	0	0.0142134	0.0143661	0.0154608	0.0542189	0.0254093	0.0446767	0	0.0160636	0	0.145032	0.0283311	0.0287768	0.00640481	0.0145469	0.0550727	0.0198687	0.0381342	0.0233533	0	0.0533872	0.0294478	0.111407	0.0422652	0.0302697
RNU6-609P	0	0	0	0	0	0	0	0	0	0	0	0	0	0	0	0	0	0	0	0	0	0	0	0	0	0	0	0	0	0	0	0	0	0	0	0	0	0	0	0
IGHVII-53-1	0	0	0.0930955	0.0749335	0	0	0	0	0	0	0	0	0	0	0	0.183906	0	0	0	0	0	0	0	0	0.0877193	0	0.0914374	0	0	0	0.266617	0	0	0	0	0.172305	0.190083	0	0.341022	1.6608
SPTSSA	54.6878	124.076	27.022	38.8663	48.3446	29.7296	106.355	66.2436	21.4016	40.792	44.0331	45.3112	37.2181	88.0334	60.523	12.2349	37.2537	58.3542	23.2308	32.1094	14.3981	36.8616	91.2084	32.6295	26.1139	37.4258	28.6482	31.9985	22.1438	29.6953	30.8477	29.2533	25.094	28.8677	112.29	21.0353	19.4443	42.0634	165.617	21.8529
AC008033.3	0.0940631	0.370577	0.185596	0.0407421	0.0110208	0	0.0569797	5.83538	0.127663	0.0550693	0	0.0665779	0.161845	1.11728	0.103	0.116657	0	0.0840317	0.0271306	0.0181225	0	0.0522657	0.0164882	0	0.190775	0.077122	0.0497154	0	0.0449565	0	0.273817	0.0464874	0.0267671	0.122941	0.0439343	0.163947	0	0	0.0618057	0.283292
SRIP2	0	0	0	0	0	0.0710492	0	0	0	0	0	0	0	0	0	0	0	0	0	0	0	0	0	0	0	0	0	0	0	0	0	0	0	0	0	0.0661712	0	0	0	0
MAPKBP1	1.58773	0.486648	2.74824	1.82649	1.23218	2.41646	1.42945	1.31384	2.2004	2.0249	1.0842	0.780099	1.61602	0.988636	1.58466	1.18859	0.5218	2.8174	1.44848	1.69874	1.89594	2.96438	1.10652	1.83045	1.74291	1.50031	1.33276	0.93526	1.43625	1.60445	3.72857	2.48192	1.24362	2.89494	2.13075	1.2377	1.56313	4.09881	1.42905	2.55927
AL391119.1	0	0	0	0	0	0	0	0	0	0	0	0	0	0	0	0	0	0	0	0	0	0	0	0	0	0	0	0	0	0	0	0	0	0	0	0	0	0	0	0
TSPY14P	0	0	0	0	0	0	0	0	0	0.0987937	0	0	0	0	0	0	0	0	0	0	0	0	0	0	0	0	0	0	0	0	0	0	0	0	0	0.0360145	0	0	0	0
GTF3AP5	0	0	0	0	0.0222471	0	0	0	0	0	0	0	0	0	0	0	0	0	0	0	0	0	0	0	0	0	0	0	0	0	0	0	0	0	0	0	0	0	0	0
PPIAP38	0	0	0	0.0197806	0	0	0	0	0.046486	0.0267365	0.04936	0.0484861	0	0	0	0	0	0	0	0	0	0	0	0	0	0	0	0	0	0	0	0	0	0	0.127983	0	0	0	0	0
PROCR	32.3258	4.54486	11.8697	8.58302	26.1812	3.526	24.2256	3.23706	12.0592	20.9609	9.72736	8.54751	3.77978	2.55299	24.6194	13.1504	30.0423	10.7532	6.20165	29.1869	50.7903	69.9646	7.98538	16.1821	8.96064	12.4449	21.829	27.9702	4.26228	31.0848	16.1226	15.6726	8.53992	13.0318	11.3267	31.3398	11.5604	4.21709	17.3405	8.16847
AC119751.2	0	0	0	0	0	0	0	0	0	0	0	0	0	0	0	0	0	0	0	0	0	0	0	0	0	0	0	0	0	0	0	0	0	0	0	0	0	0	0	0
LINC02111	0.0143109	0	0	0.00413236	0.0134137	0	0	0	0.00971138	0.00558553	0	0	0	0	0.0313411	0	0.212499	0	0	0.0441148	0	0	0	0	0	0	0.010085	0.0512183	0	0	0	0	0.0597282	0	0	0	0	0	0	0
DNM1P50	0	0	0	0	0	0	0	0	0	0	0	0	0	0	0	0	0	0	0	0	0	0	0	0	0	0	0	0	0	0	0	0	0	0	0	0	0	0	0	0
KRTDAP	0.300333	0.131468	0.0718286	0.158993	0.093835	0.0356859	0.242573	0	0	0.0781467	0.144272	0.354293	0	0.192829	0.109623	0.248315	0.141574	0.0715477	0.0577499	0.192877	0	0	0.0350967	0.44001	0.507604	0	0.0352746	0	2.4402	0	0.411421	0.395811	0	0.0872305	0	0	0.29332	0.0462369	0.0526237	0.113065
AC019349.1	0	0	0	0	0	0	0	0	0	0	0	0	0	0	0	0	0	0	0	0	0	0	0	0	0	0	0	0	0	0	0	0	0	0	0	0	0	0	0	0
KLF10	10.2575	10.0512	16.4687	10.103	9.72675	17.8401	19.6404	29.5754	17.2476	21.7853	18.0995	9.19084	35.6322	13.023	24.057	15.3352	6.96069	11.8794	26.9234	21.4121	22.8656	18.5268	24.1088	18.2964	23.4189	19.9022	13.793	26.7244	8.70932	17.7174	22.6794	17.1322	9.35182	25.1831	28.1745	33.0603	6.98066	12.674	18.3002	14.3323
TBC1D15	3.81661	6.20565	4.50722	4.16907	6.37816	4.55739	6.55175	13.3715	5.93317	5.67596	7.16067	4.39796	4.87152	4.79764	6.03765	5.63756	6.65143	4.36312	4.48372	7.82896	5.74459	6.66373	5.228	4.25197	4.28227	3.55063	5.52942	5.39762	6.19186	7.04617	5.91972	4.45619	6.9338	6.38012	2.80263	5.26056	3.71472	2.68588	4.07585	5.35667
AC127024.7	0	0	0.35609	0	0	0.235883	0.133617	0	0	0	0.238409	0	0	0	0	0.35172	0	0.118233	0	0.0637459	0.209118	0	0	0	0	0	0	0	0.0527115	0	0	0	0	0	0	0.0549221	0	0.152813	0	0
AL024507.2	0.321355	0.219445	0.387355	0.263534	0.162653	0.219938	0.218024	0.200753	0.314024	0.326105	0.259341	0.418518	0.464455	0.132049	0.309661	0.583012	0.318116	0.0918668	0.415243	0.143639	0.178734	0.599959	0.378537	0.154083	0.252014	0.429995	0.253637	0.285231	0.905148	0.0837209	0.369783	0.292226	0.365786	0.231474	0.168108	0.256047	0.216557	0.403701	0.162164	0.309706
AC007967.4	0	0	0	0	0	0	0	0	0	0	0	0	0	0	0	0	0	0	0	0	0	0	0	0	0	0	0	0	0	0	0	0	0	0	0	0	0	0	0	0
AC096677.1	0.778511	0.894561	1.95501	2.81001	1.82426	4.89111	1.17898	2.19529	1.71697	3.45633	3.01517	2.68627	0.753472	2.37426	2.02464	5.24132	2.54595	3.54698	0.860757	1.87488	1.41462	2.37917	1.15995	2.41076	3.0921	1.85106	1.37156	1.11451	0.651143	6.19732	1.86632	4.42464	1.43999	2.03504	3.99983	2.64918	4.41942	1.52813	1.43229	2.78428
AC093591.1	0.275149	1.89699	0.641604	1.07259	0.322375	0.490402	0.166674	2.1486	0.140038	0.134239	0.148696	0.194751	0.118355	0.17666	0.602583	0.194994	0.0972772	0.0491612	0.290991	0.424089	0.0869514	0.687984	0.144692	1.15437	0.186016	0.270712	0.1939	0.0984754	0.241092	0	0.235576	0.135983	0.652483	0.559412	1.28515	0.388223	0.100771	0.254159	0.180791	0.155376
RPS4Y1	21.0301	0.152792	83.1034	210.894	14.5111	274.055	0.129212	0	0.0493466	75.3425	64.0193	190.933	10.4349	0	0.0159254	0	3.55812	0.0935467	12.2376	108.22	67.7083	20.0896	24.5857	177.727	0.0393291	142.013	0.0512451	15.7924	0.0417058	80.3367	0.0498075	0.100627	70.7591	0.0253448	0.0543434	58.1426	19.708	0.0268682	0.0611591	0.0657019
AC112786.1	0	0	0	0	0	0	0	0	0	0	0	0	0	0	0	0	0	0	0	0	0	0	0	0	0	0	0	0	0	0	0	0	0	0	0	0	0	0	0	0
LINC02603	0.200678	0.164709	0.125986	0.130381	0.0352682	0.0625923	0	0.74	0	0.0391622	0.0903748	0.248569	0.151062	0	0.0824041	0.106663	0.0709482	0.143421	0.0385875	0.0579948	0.0634172	0	0.0527648	0.300689	0.169586	0.0164535	0.0883871	0.035911	0.0879192	0.127073	0.0515446	0.0991779	0.0571059	0.0437144	0.234327	0.0916062	0.202116	0.023171	0.0923009	0.132209
CBX1P1	0.154973	0	0	0.089499	0	0.027621	0.125168	0	0.105165	0.120972	0.111667	0	0.133323	0.199001	0.169697	0.16474	0.0547896	0.276891	0.0297992	0.388148	0.0489738	0.516659	0	0.309609	0.157155	0.0508246	0	0.0554645	0.172825	0.168226	0.371515	0.22977	0.147	0.0900224	0	0.0257246	0.113515	0.0715751	0.0814619	0
BLACE	0	0	0	0.00389007	0	0	0	0.0233775	0	0	0	0.00953534	0	0	0	0	0.0190514	0.00962806	0	0	0	0	0	0	0	0	0	0	0.00429247	0	0	0	0	0	0	0.00447248	0	0	0	0
MIR3672	0	0	0	0	0	0	0	1.40037	0	0	0	0	0	0	0	0	0	0	0	0	0	0	0	0	0	0	0	0	0	0	0	0	0	0	0	0	0	0	0	0
CLEC4A	3.02197	2.91703	6.33791	2.58801	7.3113	0.994357	8.69921	4.48207	7.16874	5.50422	0.614168	5.06402	2.42204	1.35984	3.16768	2.25145	0.273948	7.88217	1.48002	3.65258	0.979476	13.2322	3.36846	6.62564	3.07326	1.76192	9.70157	3.10601	2.48538	1.96264	4.05128	4.26351	1.764	12.3331	4.12586	6.78273	4.12439	0.596459	8.81146	6.24258
MRPS36P4	0	0	0	0	0	0	0	2.11936	0	0.0433347	0	0	0	0.285146	0	0	0	0	0	0.0427825	0.0701739	0.246771	0	0	0	0	0	0	0.0353769	0	0	0.109745	0	0	0	0	0.243982	0	0	0.167195
EIF4A1P13	0	0	0	0	0	0	0	0	0	0	0.103656	0	0	0	0	0	0.101718	0	0	0.166294	0	0	0.100865	0	0	0.188714	0.101376	0	0	0	0	0	0	0	0	0	0	0	0.0756179	0
AC091133.4	0	0.100579	0	0	0	0	0	0	0	0	0.331123	0	0	0.0983489	0	0	0	0	0	0	0	0.0851133	0	0	0	0.0502364	0	0	0.048807	0.0554263	0	0	0.0290597	0	0	0	0	0	0	0
MIR8057	0	0	0	0	0	0	0	0	0	0	0	0	0	0	0	0	0	0	0	0	0	0	0	0	0	0.94357	0	0	0	0	0	0	0	0	0	0	0	0	0	0
IDH3A	1.59816	2.15597	2.00492	2.74091	2.91877	3.1488	3.70812	2.75647	2.80659	2.68784	3.5524	1.59736	3.12476	1.74748	2.11061	1.82587	1.4622	2.26013	2.7527	2.92604	2.93231	4.3324	2.46862	2.53106	1.92188	1.74074	2.84631	2.85295	1.48907	3.33999	3.19768	3.48005	3.74114	4.06789	1.43862	2.35863	1.47215	2.2904	2.006	3.11035
RHEBP1	0.0595085	0.0781477	0.0426967	0.103101	0.0557778	0.0848502	0.0480638	0	0	0.0464523	0.128638	0.0421201	0.153585	0	0	0.126518	0.0841553	0.127589	0.0228853	0.894277	0.0752224	0.132262	0.0417246	0.19022	0	0.0780652	0.0838724	0.0425959	0.037922	0	0.0407598	0	0.0225787	0	0.0555895	0.0395123	0.0435891	0	0.0938424	0
EIF1	167.525	231.81	113.697	128.124	224.68	103.328	191.984	54.848	133.564	143.224	172.006	176.058	142.872	158.748	150.421	172.53	182.092	219.424	136.342	162.815	134.573	143.361	135.313	131.882	150.288	122.671	116.499	185.414	64.3771	157.213	148.891	131.484	153.618	124.772	140.403	212.5	162.083	207.409	137.116	100.948
TAAR1	0	0	0	0	0	0	0	0	0.0220125	0	0	0	0	0.0833073	0	0	0.252301	0	0	0	0.0820071	0	0	0	0	0	0	0	0	0	0	0.0320626	0.0246152	0	0	0	0	0.0299633	0	0.0976941
CTTN	69.7682	30.9259	80.5136	54.8342	38.557	45.6186	42.1138	13.823	30.8018	36.2492	37.2692	25.4139	23.3319	38.5676	63.8788	48.9544	61.1729	46.1633	32.1887	71.3396	72.7475	23.8001	30.9909	44.6131	41.5404	48.2418	28.3764	54.2921	22.849	51.0102	40.1655	44.3707	80.9446	30.474	25.1523	31.3156	61.8391	39.7722	35.4525	40.9834
AL357146.1	0	0	0	0	0	0	0	0.0278986	0.01091	0.0439243	0	0.0113794	0	0	0	0	0.0227358	0	0	0.00619494	0	0	0.0225451	0.0385432	0	0.0210905	0.0339891	0.0115079	0.0102452	0	0.0770831	0.0158911	0.00609999	0.00933906	0	0.0533743	0	0.0297012	0	0.0363149
ARPIN-AP3S2	0.0495125	0.0487656	0.0799305	0.257347	0.0580106	0.101484	0.0699829	0.0214797	0.285594	0.140104	0.0356766	0.21027	0.0425956	0.0158948	0.0813251	0.0438609	0.0262572	0.0973108	0.109487	0.257559	0.0156467	0.0825341	0.364517	0.365994	0.0836828	0.016238	0.392534	0.0531612	0.086768	0.179156	0.161087	0.293638	0.117413	0.409849	0.0693778	0.160267	0.117868	0.125772	0.0715725	0.0559192
SNX2P2	0	0	0	0	0	0	0	0.355512	0	0	0	0	0	0	0	0	0	0	0	0	0	0	0	0	0	0	0	0	0	0	0	0	0	0	0	0	0	0	0	0
COL9A3	0.404081	0.350767	0.343977	0.0158212	0.940453	1.09617	0.708053	0.106963	0.441525	0.395619	0.0838946	0.150276	0.742398	0.0967406	0.187489	0.325195	0.682823	0.146842	0.495168	0.269182	9.82609	5.14506	0.701105	0.0547312	0.430607	0.458211	0.164099	0.00980473	2.49646	0.277556	0.473795	0.473871	0.270253	0.15118	0.0767736	0.534328	0.125417	0.316317	0.460814	0.293932
AC012568.1	0	0	0.0502952	0	0	0	0	6.44705	0.142708	0	0.0505103	0	0	0	0	0	0	0	0.0269581	0	0	0	0	0	0	0	0.0493994	0	0.0223354	0	0	0	0	0	0	0	0	0	0	0.0527796
AC009318.1	0.505769	0.247139	0.464154	0.156234	0.0551235	0.0754693	0.0949999	3.02078	0.446979	0.18822	0.0423763	0.108228	0.131546	0.166141	0.103037	0.275075	0.257821	0.184935	0.271402	0.203951	0.29736	0.287564	0.0824703	0.103394	0.079518	0.177444	0.174066	0.370447	0.322303	0.0255359	0.725069	0.139512	0.0535532	0.232305	0.120862	0.347534	0.163695	0.162971	0.136021	0.247969
SRSF9P1	0.374567	0.163963	0.537495	0.234344	0.0585141	0.0667595	0.0504216	0.216661	0.338909	0.584774	0	0.176746	1.93344	0.0801636	0.136718	0.973314	0.264851	0.0892322	0.456152	0.481101	0.157825	0.485627	0.350172	0.199552	0.46425	0.327579	0.175974	0.0446855	0.258585	0.496955	0.470352	0.67876	0.189491	0.181319	0.408216	0.290155	0.411547	0.807313	0.426599	0.235019
WAPL	7.30816	6.24297	7.40877	8.49888	8.89692	7.83146	8.21159	18.5417	12.0344	6.6928	7.87273	7.08998	9.59503	8.1997	7.37048	6.2002	4.43159	9.29295	7.48248	11.8333	8.56006	12.2681	10.6116	10.4564	6.9932	10.1744	9.90632	8.56894	11.6776	16.9418	8.27116	10.5614	13.1228	11.9015	9.02609	9.05008	6.21202	7.89673	8.64111	8.4557
MTCYBP17	0	0	0	0.012109	0	0	0	0	0	0	0	0	0	0	0	0	0	0	0	0	0	0	0	0	0	0	0	0	0	0	0	0	0	0.0243597	0	0	0	0	0	0
SNORD114-25	0	0	0	0	0	0	0	4.7846	0	0	0	0	0	0	0	0	0	0	0	0	0	0	0	0	0	0	0	0	0	0	0	0	0	0	0	0	0	0	0	0
SLC25A53	0.236852	0.266604	0.572242	0.277757	0.444006	0.365283	0.312327	0.7633	0.931566	0.482969	0.191563	0.472139	0.503171	0.484144	0.301699	0.226088	0.22216	0.331639	0.260247	0.277521	0.168028	1.31605	0.430425	0.285845	0.555534	0.180719	0.480297	0.297555	1.0396	0.475735	0.446958	0.401333	0.464004	0.505414	0.221254	0.269596	0.244303	0.156273	0.424322	0.644181
CXCL10	52.753	93.1444	34.741	43.4399	45.7276	1.12325	73.8986	23.2395	48.4948	18.1847	1.11501	102.218	23.8898	15.7519	46.7051	45.2013	7.36073	16.267	91.1038	13.4105	13.0343	86.1381	25.7437	27.0702	35.1694	5.79461	36.8584	6.28333	39.2916	5.19198	9.30778	8.14816	8.9563	35.1219	57.1636	71.5295	11.5819	7.71861	42.3267	10.7613
AC010326.4	4.41863	4.68853	13.4422	4.79742	0.762059	1.13406	1.02783	3.00571	1.55922	2.06951	1.9358	4.05325	3.1019	8.39748	2.516	4.38398	3.3993	2.98108	2.93636	1.62089	2.74803	1.37491	1.63582	3.22033	4.68398	5.19367	1.94304	1.41695	1.35158	4.29767	7.14254	2.20122	2.66902	1.23204	4.82109	1.67818	3.78033	5.91007	1.83955	4.31169
IGHA1	5300.3	4619.55	7210.81	1245.7	1265	298.121	810.932	538.113	424.522	3119.31	278.287	2119.91	1358.97	5279.89	5503.85	10396	116.787	843.003	433.94	266.3	165.076	3045.6	1558.94	1015.92	9005.38	1988.94	11661.3	128.959	54.1431	575.285	10693.6	6194.83	847.921	1249.04	2604.12	3757.23	1013.95	146.052	14732.1	16589.7
CCDC173	0.0887837	0.213753	1.41205	0.0982748	0.0416089	0.0632961	0.179272	1.82311	1.57651	0.231015	0.0959606	0.314206	0.534664	1.00706	0.729143	0.220218	0.10463	0.634522	0.278841	0.490353	0.149637	0.230217	0.332006	0.354749	0.360135	0.145587	0.354545	0.148286	1.00425	0.631801	0.780414	0.48266	0.213347	0.807987	0.304102	0.186676	0.0867103	0.396384	0.933388	0.323098
AC126763.1	0	0	0	0.00902174	0	0.00556854	0.0126173	0.0542165	0.0106009	0.00609714	0.0112563	0.0331711	0.040318	0	0	0	0.0110459	0	0	0	0	0	0	0	0.0105611	0.0512326	0	0	0.00995497	0	0	0	0	0.018149	0	0.0259311	0	0.0144299	0	0
KLHL17	4.14193	4.4538	11.2159	4.92194	1.01852	2.06007	1.95211	0.710292	2.34778	4.62156	0.997174	2.92476	4.17535	1.47671	1.81418	2.61761	3.73496	3.14823	3.66173	2.67001	2.82725	4.81949	0.799491	1.78348	5.23138	7.97129	1.38045	1.24172	4.33803	2.27805	5.13993	2.38897	3.2466	1.74931	1.25634	2.81486	3.09815	6.63464	1.48051	2.66364
LINC02785	0.162722	0.0712297	0.311336	0.109636	0.0762602	0.0773388	0.175236	0.28237	0.368077	0.529252	0.0781668	0.230349	0.186652	0	0.237576	0.115318	0	0.697766	0.0417188	0.271704	0	0	0.38031	0.260072	0.586712	0.177886	0.229343	0.698853	0.0172825	0.274769	0.260061	0	0.0617399	0.346586	0.0506685	0.378152	0.437034	0.150308	0.17107	0.816786
AC004471.2	0.0218538	0	0.0940793	0.0883463	0.0204838	0.0779008	0.0706036	0.0758458	0.0444902	0.0938251	0.0314939	0.0464045	0.0188008	0.0841877	0.0239302	0.0774373	0.0463577	0.171804	0.0588307	0.0757877	0.0138123	0.0242859	0.0153229	0.0174641	0.0443231	0.0716715	0.138606	0	0.167117	0.094891	0.10478	0.129606	0.0248754	0.0507788	0.0408293	0.0507866	0.0800381	0.0807465	0.0229751	0.0822721
RBM4B	5.04142	4.13906	6.27927	3.54769	2.72838	2.87151	3.78763	7.27481	3.88315	6.23443	1.13003	2.45288	10.2933	7.87846	3.16649	4.44022	4.99277	2.37285	4.64545	3.2691	2.56744	2.93301	3.77083	2.44538	4.53057	5.05296	2.37748	2.78177	6.0402	4.34594	4.95167	3.34222	3.54698	3.91506	1.81516	3.22802	3.79363	4.50842	2.89936	2.6208
AP001017.1	0	0	0	0	0	0	0	0	0.0931648	0	0	0	0	0	0	0	0	0	0	0	0	0	0	0	0	0	0	0	0	0	0	0	0	0	0	0	0	0	0	0
SLC6A5	0	0	0.0200219	0	0.00435936	0	0	0.443891	0	0	0	0	0.0360107	0	0	0	0	0.00664788	0.00178862	0.00358425	0	0	0	0	0.00314428	0	0	0	0	0	0.0605266	0	0	0.00270168	0	0	0	0	0	0
NOB1	27.528	21.0792	18.5523	28.4952	27.8732	23.0485	22.9022	7.04482	11.8674	16.6678	35.1819	15.4836	13.2718	8.06025	22.6375	13.6439	22.3574	20.3434	38.569	14.151	15.0301	26.5659	14.4624	24.7062	11.5906	21.9889	27.7179	32.0994	16.9204	48.8488	21.0475	11.4672	33.923	14.4307	22.302	15.5047	21.8223	24.2308	24.8529	19.7509
MTND4P22	0	0	0	0	0	0	0	0.0982297	0	0	0	0	0	0	0	0	0	0	0	0	0	0	0	0.0226182	0	0	0	0	0	0	0	0	0.0107389	0	0	0	0	0	0	0
GPAA1	43.7883	39.9268	53.4426	29.6414	65.5172	44.9572	23.8205	3.51379	35.5753	36.9235	38.4314	42.3946	71.1525	23.8695	35.543	84.2708	105.658	52.0759	25.6587	29.0563	26.3765	30.5133	34.344	38.2612	89.898	39.2471	21.1547	71.3979	46.392	52.2845	40.7202	32.5738	36.3552	24.554	62.6857	22.1335	51.6896	73.049	47.2057	37.1545
AC011466.4	0.0409996	0.0269208	0.147084	0.0414363	0.028822	0.0438445	0.0496719	0.21344	0.0695561	0.0880119	0.0147713	0.0435294	0.229268	0.0789716	0.0224475	0.0435837	0.0724758	0.0732544	0.0157673	0.118487	0	0.0683437	0	0.131056	0.055436	0.0672308	0.0144464	0.0293474	0.032659	0.0296706	0.0842469	0.0607879	0.0155561	0.071449	0.0574494	0.0408343	0.0600633	0	0.0323274	0.0926096
AC097376.1	0	0.342127	0.186924	0	0.122096	0.0928675	0	0.904177	0.353586	0.305049	0.375447	0	0	2.34179	0.285278	0	0.736856	1.30335	0	0.200774	0	0	0	0.208194	0.176129	0	0	0	0.249031	0.56561	0.356889	0	0.197697	0.151337	0	0.259475	0.190831	0	0	0
Z83839.2	0	0	0	0	0	0	0	0	0	0	0	0	0	0	0	0	0	0	0	0	0	0	0	0	0	0	0	0	0	0.0873875	0	0	0	0	0	0	0	0	0	0
Y_RNA	0	0	1.21119	0.19498	0	0.120349	0	1.17174	0	0.658865	0	0	0.290454	0	0.369697	0	0.238726	0	0	0.260187	0	0	0	0.269802	0.684747	0	0	0	0.430298	0.488657	0	0.667426	0.1281	0	0	0.224172	0.247301	0	0	0.254204
BCKDHB	3.2916	3.51144	4.60675	2.35858	4.44124	7.22252	2.55353	7.09405	4.29641	12.8947	2.43035	6.69026	6.68436	2.93264	2.83008	3.14483	4.93074	5.582	2.58173	6.65488	1.75678	3.18827	4.53037	1.96145	3.85719	3.61435	5.08599	5.166	5.52882	7.93434	3.21204	4.89233	4.41278	4.58895	2.37635	3.53196	2.4944	5.64555	2.39243	3.39625
SIRLNT	0	0	0	0	0	0	0	0.290159	0.0283673	0	0	0.0147939	0.0179814	0	0	0	0.0738951	0	0.00803805	0	0	0.0464547	0.014655	0	0	0	0	0	0.106555	0	0	0	0.00793037	0	0	0	0	0	0	0
CCDC85A	0.0249272	0.13094	0.482895	0.0743783	0.210281	0.0503518	0.865728	0.44698	0.699181	0.188096	0.35923	0.176435	0.050038	0	0.218365	0.400418	0.0411266	0.0296918	0.0479316	0.998931	0.0105032	0.0554027	0.757373	0.252321	0.269634	0.288853	0.339618	1.01109	0.182677	0.312681	1.14963	0.361369	0.0945789	0.76744	0.426903	0.286886	0.0486902	0.974748	0.192178	0.938422
BLK	0.337549	0.741809	2.13521	0.14521	0.284104	0.0982234	0.0945865	4.04047	4.20258	0.123679	0.0099275	1.39937	0.95415	0.40691	0.497856	0.995919	0.0681933	0.497251	0.0741784	0.207045	0.0217695	0.375115	0.135242	0.192676	0.298059	0.140072	0.91266	0.0788951	0.0614584	0.0897346	1.4627	0.748996	0.0810258	0.800324	0.553419	0.169237	0.24725	0.0381793	1.86849	1.78424
UBE2T	22.1199	43.4909	13.508	20.8484	32.3665	20.3546	11.3167	4.47462	15.4323	21.8261	27.5793	39.2952	34.7988	24.6144	15.8189	22.5013	47.7569	29.0197	25.3887	8.60719	61.145	35.5951	24.7455	8.91285	23.4396	10.4741	8.82306	27.3971	40.14	17.8963	13.1293	10.3486	31.2489	14.0584	23.9717	14.749	8.98877	25.3684	25.1002	5.05257
AP003174.3	0	0	0.0460065	0.0185155	0	0	0	0	0.130539	0.0750799	0	0	0.0551637	0	0.0702138	0	0	0	0	0.0741231	0	0	0.0899182	0.153725	0	0	0.0451871	0	0	0	0	0	0	0.0372476	0.0598988	0.0212876	0	0	0	0.048279
RRM2P2	0	0	0	0.0439602	0.0237826	0	0	0	0	0.0792255	0.0365658	0.0359184	0	0.0651637	0	0.10789	0.0358822	0.0362677	0	0	0.0320733	0	0	0.0405531	0.0343074	0	0	0	0.0485076	0	0	0	0.0192543	0	0.142214	0.0168473	0.0371711	0	0	0
MLNR	0	0.105206	0	0.0308443	0.175212	1.38979	0.0215686	0	0.0724866	0.218877	0.0384841	0	0.0459475	0.137165	0.146208	0.0946248	0.0566469	0.0190852	0	0.0205798	0.016878	0.534173	0.0187239	0.0213403	0	0.0350317	0.0188188	0.0764595	0.170174	0	0.0182909	0.0527908	0.0202644	0	0.0498915	0.0709244	0.0391211	0.0246671	0.0140372	0.0201065
LINC01948	0.192813	0.101282	0.498028	0.0222704	0.234943	0.0274922	0.560632	0.669176	0.444867	0.225765	0.138933	0.245652	0	0.396147	0.126679	0.273287	0.381739	0.275601	0.0593205	0.282325	0.292473	0.128563	0.189268	0.493065	0.338915	0.0505877	0.217404	0.358838	0.0982966	0.195349	0.264131	0.228699	0.438943	0.291209	0.108069	0.294454	0.338959	0.0356207	0.263517	0.319384
AC093677.1	0	0.0640857	0	0.0422744	0	0	0	0	0.0993483	0	0	0.069082	0	0	0	0	0	0	0	0	0	0	0	0	0.0329918	0	0.0687803	0	0	0	0	0	0.0555477	0.0283478	0.0911734	0.0324024	0	0	0	0
AC135776.3	0	0	0	0	0	0	0	0	0	0	0	0	0	0	0	0	0	0	0	0	0	0	0	0	0	0	0	0	0	0	0	0	0	0	0	0	0	0	0	0
RNU1-36P	0.200526	0.263334	1.58262	0.405322	0.0939772	0	0	0.347971	0.408231	0.15653	0.28898	0	0	0	0.439155	0.426328	0.425367	1.00319	0	7.41771	0.253477	0.222842	0	0	0.813397	0.131528	0.282625	0.143535	0.255571	0.145116	1.37348	0.198205	0	0.582418	0	0.133144	0	3.88978	0.31622	0
RDM1P5	0.0951907	0.0416688	0.14798	0.0595551	0.375481	0.443943	0.21143	0.123888	0.188407	0.235302	0.188624	0.364954	0.0477707	0.173166	0.130294	0.0899469	0.129007	0.317479	0.00915193	0.177284	0.135368	0.070523	0.266974	0.0380349	0.187699	0.0988588	0.0894424	0.198733	0.525725	0.0516657	0.119533	0.148975	0.0391271	0.17971	0.0592813	0.121142	0.0639153	0.0806013	0.0833954	0.0418087
C16orf82	0	0	0	0	0	0.00479633	0.0108676	0.023349	0	0	0	0	0	0	0	0	0	0	0	0.0051847	0	0	0	0	0.00909655	0	0	0.00963129	0	0	0	0	0	0	0	0	0	0	0.00707284	0
FAM76B	2.79282	5.00518	5.11563	3.0645	1.18311	1.98326	2.76434	8.96104	3.22558	2.49854	1.98871	2.24808	2.73715	4.48635	1.63702	1.47084	1.79665	4.10155	4.41621	3.68422	1.40174	4.23555	2.08107	2.52503	3.443	4.31744	1.75588	2.23036	2.41311	2.10829	3.88959	2.31666	4.20745	3.43551	2.03596	2.98154	2.85596	3.9961	1.88544	2.52748
CDH9	0	0	0	0	0	0	0	0.0956238	0	0	0	0	0	0	0	0	0.0111326	0	0	0	0	0	0	0	0	0	0	0	0	0	0	0.00778108	0	0	0	0	0	0	0	0
AC096576.3	0	0	0	0	0	0	0	8.75961	0	0	0	0	0.0394792	0	0	0	0	0	0	0.93718	0	0	0	0	0	0	0	0.0328479	0	0	0	0	0	0	0	0	0	0.0423891	0	0
GLUD1P9	0	0	0	0.00814494	0	0	0	0.0489474	0	0	0	0	0	0	0	0	0	0	0	0	0	0	0	0	0	0	0	0	0	0	0	0	0	0	0	0	0	0	0	0
AL024493.1	0	0	0	0	0	0	0	0	0	0	0	0	0	0	0	0	0	0	0	0	0	0	0	0	0	0	0	0	0	0	0	0	0	0	0	0	0	0	0	0
AC012414.3	0	0	0	0	0	0	0	0	0	0.012024	0	0	0	0	0	0	0	0	0	0	0	0	0	0	0	0	0	0	0	0	0	0	0	0	0	0	0	0	0	0
RPS4XP2	0.0834469	0.821881	0.239489	0.75902	0.0977695	0.20822	0.0673984	0.0724026	0.594586	0.24427	0.962053	0.0590638	0.0358947	0.107154	0.182751	0.0295688	0.0590042	0.298191	0	0.594855	0.052741	0.231834	0	0.900248	0.141037	0.0821013	0.382238	0.0298655	0.119648	0.181167	0.171469	0	0.237461	0.557446	0.896443	0.0554069	0.122247	0.154162	0.153524	0.0942446
RCHY1	2.3385	3.78575	1.99967	3.50726	5.01679	3.02714	4.41253	8.28214	3.21828	3.70397	2.42585	2.07969	2.46273	3.11936	3.64235	1.31438	2.04908	3.41101	5.29902	4.02381	1.69461	2.63795	2.04249	4.85315	2.53157	1.75204	3.12189	2.25109	3.79298	3.58889	2.86862	3.07362	2.89129	3.98155	3.74754	2.66035	2.51031	2.05768	2.57239	2.4931
AC004466.2	0	0.0842057	0.13802	0.203671	0.180305	0.251426	0.0517897	3.67191	0.261078	0.100107	0.231016	0	0.0551637	0.494032	0	0.0908838	0.226697	0.0458266	0.0493188	0.420031	0.12158	0.0712576	0.0899182	0.307449	0.346797	0.378525	0	0	0.102154	0.0928069	0.439194	0.126759	0.194632	0.148991	0	0.106438	0.0939362	0.0592298	0.134823	0.144837
AC005884.2	0.133954	0.175911	0	0.232081	0	0.0954994	0	1.62715	0.181803	0.0522824	0.0965218	0.0948129	0.115241	0	0.293363	0	0.189435	0	0.0515151	0.103232	0	0	0	0.321141	0	0	0	0.191768	0.0853628	0	0.275252	0	0.152475	0.0778129	0.125133	0.0889427	0	0.371205	0.0704134	0
AC130509.1	0	0	0	0	0	0	0	0	0	0	0	0	0	0	0	0	0	0	0	0	0	0	0	0	0	0	0	0	0	0	0	0	0	0	0	0	0	0	0	0
MTND2P6	0	0.0421846	0	0	0	0	0	1.22635	0	0.0125376	0	0	0	0	0	0	0	0	0	0	0	0	0	0	0	0	0	0	0	0	0	0	0	0	0	0	0	0	0	0
AL356966.1	0.0455113	0.0119533	0.0261231	0.0473101	0.0255949	0.0454246	0.0147034	0.205337	0.0741218	0.0248683	0.0590283	0.0128852	0.0861374	0.0467529	0.0498354	0.0580556	0.0193083	0.0520419	0.0210029	0.0526101	0.0402704	0.0505762	0.0255284	0.0290956	0.0369217	0.161199	0.0256578	0.0195461	0.0551042	0.0263485	0.0997521	0.0539817	0.0310822	0.0528742	0.0425142	0.0453277	0.0333364	0.0336314	0.0239231	0.0479736
AC079466.2	0	0	0	0	0	0	0	0	0	0	0	0.126588	0	0	0	0	0	0	0	0	0	0.198751	0	0	0	0	0	0	0.284927	0	0	0	0	0	0	0	0	0	0	0
RPL41	169.509	392.928	149.353	240.651	256.152	286.616	287.081	21.3196	133.107	108.616	289.093	187.264	134.84	163.152	80.1862	155.257	233.866	91.9346	140.458	189.105	213.327	151.638	121.666	148.583	96.8955	108.211	174.702	244.692	226.776	389.115	135.725	155.464	137.561	115.531	207.406	173.802	228.923	284.249	145.259	99.4877
AL356417.1	0.0391559	0.0514203	0.14047	0.0226131	0.0183506	0.669965	0	0.407682	0.0531425	0.0764127	0.0282141	0.0831436	0.101057	0.402241	0.0857523	0.582732	0	0.0279841	0.0150583	0.0452634	0	0	0.082363	0.0312907	0.0794145	0.025683	0.0275935	0	0	0	0.241375	0	0	0	0	0.0649966	0.0286811	0	0.0411648	0.0884449
MINK1	13.7477	9.1825	17.8903	14.0542	14.5144	12.9424	9.22006	3.3199	18.4832	11.7045	6.1028	4.73049	18.3961	5.66345	8.87103	13.3393	13.3751	10.5694	18.2586	13.7261	11.4069	11.129	18.0202	9.09203	7.94355	13.6065	11.8447	9.44061	15.8721	10.7024	16.2844	13.689	14.1629	24.1766	8.323	18.387	10.9288	16.1903	11.5718	24.2396
SEC16B	0.0224256	0.0176698	0.0901046	0.0466239	0.0147138	0.115112	0.0144902	0.163443	0.0182617	0.0297592	0.045245	0.0412694	0.0192927	0.0403155	0.0540238	0.0444994	0.0665987	0.0448761	0.0310473	0.0397494	0.0198431	0.00996853	0.0157238	0.0107526	0.033354	0.0617791	0.0126428	0.0128417	0.0400142	0.0162289	0.0614408	0.0177329	0.0629646	0.0234483	0.0377078	0.0134011	0.0394234	0.0248577	0.00943046	0.0202619
ENPP5	1.87781	7.48964	3.42395	0.956746	19.2373	6.3839	10.1905	16.387	9.97313	25.2248	21.1012	20.3871	1.98263	6.04818	8.79418	10.5252	8.98717	11.8177	0.375998	24.5655	3.77629	0.801949	6.69199	5.46299	4.02359	9.84331	8.73276	11.3862	3.34268	4.42496	4.83118	8.67451	1.50151	5.96336	1.51495	8.32848	3.29658	26.1187	2.43506	4.09552
MIR450A2	0	0	0	0	0	0	0	0	0	0	0	0	0	0	0	0	0	0	0	0	0	0	0	0	0	0	0	0	0	0	0	0	0	0	0	0	0	0	0	0
RP9	2.91121	6.06654	4.72786	3.75013	4.47704	6.15808	3.60443	2.17803	4.31783	3.1706	6.97138	4.65168	5.6989	5.50671	3.95136	4.18803	3.98137	4.6097	2.64809	4.35944	2.36883	6.85785	1.58897	3.16229	6.69402	4.19635	3.46431	4.32988	3.33821	4.88219	4.59696	7.4609	4.21325	4.44546	9.62408	4.24793	3.67747	7.47156	3.83946	2.44132
TMEM202	0	0.0429349	0	0.00944073	0	0	0	0.170203	0	0.0127606	0.0235582	0	0	0	0	0	0	0	0	0	0	0	0	0	0	0	0	0	0.0104173	0	0	0	0	0	0	0.0217083	0	0	0	0
RNU6-298P	0	0	0.49457	0.099521	0	0.245712	0	1.19615	0	0.538073	0	0	0	0	0	0	0	0.738954	0	0	0.435663	0	0	0.275423	0	0	0.24288	0	0.329447	0	0	0	0	0	0.321956	0.228842	0	0	0.362336	0
AC147651.1	0	0	0	0	0	0.0280814	0	0	0.106918	0.030747	0	0	0	0	0	0.111657	0	0	0	0.0910656	0	0	0.0552355	0	0	0.103343	0	0	0.0502015	0	0	0	0	0	0	0.0523068	0	0	0	0.0593143
Y_RNA	0	0	0	0	0	0	0	0	0	0	0	0	0	0	0	0	0	0	0	0	0	0	0	0	0	0	0	0	0	0	0	0	0	0	0	0	0	0	0	0
MIR3613	0	0	0	0	0	0	0.307166	0	0	0.148434	0	0	0	0	0	0	0	0	0	0	0	0	0.533308	0	0.257108	0	0	0	0	0.27522	0	0	0	0	0	0	0.278569	0	0	0.572689
HOMER3	12.0474	9.19284	12.4732	8.02404	8.36938	0.98572	8.67615	1.24159	6.745	6.13611	3.58798	6.8915	3.77641	2.06102	8.0253	23.7769	3.06284	7.44914	17.5581	7.86485	17.6241	10.3688	13.9112	5.13823	13.0864	62.6013	5.25337	7.9452	9.55955	9.87295	7.09939	10.0539	7.94974	5.43681	18.028	19.1088	8.01713	12.7895	11.0035	4.70285
IP6K1	12.6748	7.29461	10.1394	11.8304	11.6893	12.8965	12.0204	3.45596	11.0105	10.3658	12.1588	7.70118	13.6246	6.53642	5.08618	9.38372	7.97685	7.21219	7.88413	11.5674	6.79634	9.48214	12.0188	11.4457	10.8573	9.39034	11.4879	7.51946	8.04054	9.16325	10.4944	17.9871	7.65297	12.2452	12.904	9.88175	9.10697	8.72209	11.8567	11.2535
AC027369.5	0	0	0	0	0	0	0	0	0	0	0	0	0	0	0	0	0	0	0	0	0	0	0	0	0.0592541	0	0	0	0	0	0	0	0	0	0	0	0	0	0	0
SNRPEP2	1.1859	4.36059	1.87192	5.92418	2.22312	6.34095	1.05361	1.02895	2.73617	2.08286	2.05083	2.60209	1.93844	5.02531	2.59716	2.18512	4.10883	2.11886	1.91548	3.60998	2.84821	2.76755	1.41355	1.99015	1.5233	1.40014	1.42072	2.37682	2.41831	1.37314	1.29964	1.52384	4.27458	1.37776	2.8803	1.22049	3.47463	1.53361	1.74545	1.60723
PER1	12.971	11.3745	18.4639	4.89026	4.54646	9.78468	4.81648	8.55243	7.23092	10.4719	10.0478	9.74278	3.3985	1.8082	4.89487	1.53373	30.9898	23.5047	8.58641	5.06908	5.07116	9.56769	22.6754	7.46923	3.28402	4.01684	35.2512	13.5633	3.72639	11.6164	13.558	8.17364	9.3965	6.40385	12.5891	10.9107	13.5369	10.5367	13.3782	15.1991
RPL3L	0.0839764	0.0472626	0.0602522	0.093531	0.0899564	0.0684216	0.00968944	0.0624531	0.00814094	0.0795989	0.138308	0.203789	0.577959	0.0462147	0.0525458	0.0170036	0.424133	0.00857379	0.0830443	0.0508488	0.295707	0.22664	0.0925264	0.0287607	0.0405519	0.314752	0.0338166	0.0772843	0.0802714	1.03312	0.0739528	0.0118578	0.07738	0.027875	0.112066	0.0716895	0.193322	0.188384	0.0315303	0.0270979
AL391336.1	0	0	0	0	0	0	0	0	0	0	0	0	0	0	0	0	0	0	0	0	0	0	0	0	0	0	0	0	0	0	0	0	0	0	0	0	0	0	0	0
ADPRH	1.67764	1.21453	3.46703	2.15716	3.09789	1.66626	6.45648	6.95452	6.47553	4.88288	2.59848	3.17156	2.09706	1.43617	4.8909	4.91824	0.415689	1.9983	1.50265	4.90906	1.66751	4.34216	4.17228	3.59226	2.87905	2.34185	6.04259	3.94637	2.17471	3.88606	4.3999	2.96922	2.41011	7.95861	2.24358	5.86947	1.9693	0.668867	4.36782	6.18076
AL807752.4	0	0	0.0409299	0.0494173	0	0.0203348	0	0	0	0.0222651	0	0	0.392614	0	0	0	0	0	0.0219383	0	0.0721097	0	0	0	0.115699	0	0	0	0	0.0412831	0.0390731	0	0.0649333	0	0	0	0	0	0.0599728	0
CD320	23.2784	32.8977	20.8514	18.0003	19.6739	14.3219	25.0569	0.731244	10.0776	17.6153	7.21404	27.9442	32.6023	7.16509	12.6814	21.9034	45.2492	7.45639	8.07489	11.0135	3.95828	29.0018	5.88887	19.8101	19.2838	8.95915	15.6468	15.0816	47.3733	23.9337	16.2528	18.8439	10.9659	8.846	19.9944	7.95008	13.9538	26.1332	14.2299	10.9845
AC006557.5	0	0.160728	0.0585434	0.117805	0.0573597	0.0436283	0.0329513	0.212387	0	0.0796162	0.0293969	0	0.035098	0	0	0.144562	0	0.174943	0.0156896	0.0314406	0.0773557	0.0906755	0.0286053	0.0978075	0.0275813	0.0802791	0.0575007	0.0584053	0.194987	0.0590485	0.0558876	0.120976	0.0154794	0.0710966	0.114332	0	0.059767	0.0753701	0.0428906	0.0307176
DHX30	11.4419	10.3071	13.5588	14.051	8.88846	12.877	11.8779	3.21775	11.1713	10.9827	12.49	10.3939	15.0593	4.08189	5.35221	7.99364	10.8487	7.55138	7.17546	7.33111	12.5973	13.8596	11.3808	8.51194	9.91327	10.341	8.56003	7.7191	12.7953	11.3939	11.0561	12.5722	9.51422	9.116	11.0835	11.6454	9.09145	14.7524	10.2659	9.36773
AC090001.1	0	1.03453	0.12846	0.0310195	0.0503449	0.0638213	0	0.434964	0.0971979	0.0559037	0.490235	0.20276	0.0308057	1.70131	0	0.812053	0.0253195	0.0255915	0.0413125	0.0689891	0.0452637	0.0397932	0.351499	0.200308	0.0484165	0.446256	1.43836	0.153788	0.0342283	0.699667	0.318844	0.0707877	0	0.0416013	0.4683	0.0951032	0.157374	0.0330764	0.414098	0.674026
AC108868.1	0.0597233	0	0.0857016	0.0172455	0.0279896	0	0	0	0	0.0699301	0	0.0422722	0.0513799	0	0.0653977	0	0	0.12805	0	0.0690389	0	3.71671	0.0418753	0	0	0.078347	0.0841752	0	0	0	0	0.118065	0.0453205	0.38162	0	0.15862	0	0.0551671	0.188362	0.17987
AC110769.3	0.0282069	0	0.0809526	0.0244348	0	0.140766	0	7.88053	0.0382826	0	0.0203247	0	0	0	0	0.0199898	0.0199447	0	0.0108476	0.0108689	0	0	0	0.022541	0.0190694	0.0185014	0	0	0.0269624	0	0	0	0	0	0	0	0.0206612	0	0	0.0212378
AL360182.1	0	0.185684	0.10145	0.0204146	0	0	0	4.7846	0	0.0275935	0.0509421	0.0500402	0	0	0	0	0	0	0	0	0	0	0	0.0564971	0	0	0.0498216	0	0.0225263	0	0	0	0	0	0	0	0	0	0	0
NNT	1.23197	8.11034	6.77774	5.33727	11.7938	7.79174	11.0135	13.0151	11.6634	8.8227	11.439	10.7167	14.5896	8.29638	60.6138	8.2644	10.4278	9.25785	7.13452	28.6342	8.6564	8.25461	19.3892	9.58212	9.44926	7.83329	10.1609	8.39329	4.89588	6.74909	5.80785	17.1433	11.2124	13.3524	5.98663	10.6154	9.71185	8.32177	7.87866	6.32091
AC093827.3	0.447118	0.430587	0.748538	0.490612	0.223513	0.212508	0.240752	0.155176	0.404553	0.162876	0.429565	0.485254	0.205149	0.72725	0.359039	0.295741	0.653379	0.46867	0.343898	0.45943	0.169555	0.231876	0.125399	0.690791	0.785917	0.215066	0.336094	0.213363	0.113971	0.366713	0.530831	0.324093	0.214884	0.259727	0.361983	0.277084	0.938854	0.413008	0.642412	0.583524
POLR1B	4.50636	4.97044	4.80864	6.40809	6.14223	6.78319	5.4891	5.37049	6.22957	7.24753	5.64286	3.94815	5.81973	5.11532	3.86403	3.03057	3.9072	6.41135	4.75073	5.19918	3.17857	14.402	4.90809	4.87537	3.15611	3.64502	5.70664	4.51664	12.9626	33.4326	4.27181	6.99137	6.65872	3.63199	8.2971	5.29696	4.71002	4.34607	3.82247	3.31819
TIMP3	1.34417	0.368141	1.573	5.79717	1.20263	0.658506	8.80719	0.274416	2.68281	1.72819	0.776913	0.208597	0.562735	0.083072	11.5153	1.69633	0.299873	0.785991	0.135452	1.67016	0.890445	2.97155	4.10756	2.40108	5.23857	5.12496	4.10813	1.71335	2.32925	1.4045	3.56454	4.80292	3.10367	2.98965	5.46577	12.9579	1.34262	1.38106	3.91446	5.72602
AC104009.1	0	0	0	0	0	0.00927944	0	0.0451733	0	0	0	0	0	0.0334278	0.0285054	0	0.0184069	0	0	0.0100308	0	0	0	0	0.0175991	0	0	0	0.0414725	0	0	0	0	0	0	0	0.0190681	0	0.0136838	0
ZNF574	3.9574	3.09032	5.82583	4.57499	5.34207	2.49134	2.90522	0.45373	7.65368	3.38979	2.60203	4.45667	8.04325	2.67697	3.73756	3.02991	2.17862	2.26768	3.42158	4.90416	13.0554	3.08633	5.01933	4.78326	5.90981	6.55884	3.97407	2.40273	9.22283	3.81	5.305	5.26671	3.21218	3.1814	9.61825	4.49981	3.46813	8.68181	5.05939	4.59717
LINC01605	0.260868	0.0570961	0.140377	0.470796	0.509403	0.0154983	0.0877906	0.113171	0.177025	1.7224	0.0156642	0.153869	0.018702	0.139575	0.261849	0.154061	0	0.0932189	0.744059	0.0502596	0.164876	13.3354	0.38106	0.0173723	0.235148	0.327956	0.122557	0.0155607	0.588762	0.0786602	0.0744495	0.150412	0.206205	0.12628	0.0812294	0.353638	0.0796174	0	0.137126	0
AC091180.4	0.135048	0.354695	0.484477	0.233976	0.126582	0	0.436302	0.703044	0.274931	0.105418	0.194619	0.477935	0.232363	0.693661	0.295758	0.0957062	0.0954905	0.289549	0	0.156112	0	0.300154	0	0	0.182599	0.17716	0.285508	0	0.0430298	0.0977313	0.277499	0	0.15372	0.0784481	0.126154	0.179337	0.197841	0.124745	0.141976	0.406726
TRBV8-2	0	0	0.0879235	0.0353853	0.0574305	0	0.0989758	0	0.0831582	0.0478287	0	0	0.105424	0.157358	0	0	0	0	0	0.141658	0	0.136181	0	0	0.082846	0.0803782	0	0.175432	0.312365	0	0	0.121126	0	0.142369	0	0.244098	0.0897612	0	0	0.0922666
BMPR1A	1.78831	3.07899	2.22556	2.19339	2.29864	1.97366	3.76857	6.00434	2.30061	1.87568	3.32849	2.22025	2.12982	4.43193	2.15596	2.38196	1.64137	3.41584	1.2377	2.05042	2.6287	1.83845	2.50368	4.05454	2.54598	3.42343	2.86531	2.27452	4.29024	2.74431	2.14455	3.14948	4.00262	2.67994	2.28271	2.77318	1.83473	3.13428	2.2031	2.05041
MET	199.315	11.6665	38.3526	14.3276	6.98761	16.4757	1.92862	59.6176	28.593	14.1998	0.975447	113.634	373.358	6.14455	46.6429	27.6186	28.7064	211.71	703.763	13.5117	57.8336	53.7874	5.6819	46.2514	53.2565	14.5585	14.5517	146.44	3.11372	296.089	8.19376	48.9002	18.5284	21.6963	35.3295	6.60563	38.2487	4.6328	46.9036	12.1569
AC010591.1	0	0	0	0	0	0	0	0	0	0	0	0	0	0	0	0	0.036048	0	0	0	0	0	0	0	0	0	0	0	0.0162439	0	0	0	0	0	0	0	0	0	0	0
ETV6	9.55423	7.08099	15.9582	11.3095	7.48902	6.24633	7.07464	15.914	11.4596	7.58945	12.2625	7.36823	7.49934	15.7456	7.6455	10.1415	6.17699	7.74403	9.13447	6.33585	7.07898	7.94105	10.3288	10.5912	10.7052	19.9169	12.5992	7.3343	9.21167	11.8486	8.4916	11.0292	10.6126	8.35076	8.42265	11.4362	10.9445	4.79066	10.1132	6.71479
COL1A1	551.071	69.9654	383.011	985.929	71.9361	46.7695	369.779	84.5353	239.02	85.0066	198.288	46.0577	88.7098	103.675	1077.52	404.395	14.8868	192.621	62.0467	413.083	391.515	892.247	221.797	277.644	676.062	1074.59	390.423	89.755	615.963	96.3717	175.656	1084.31	842.009	126.343	446.924	328.047	289.057	120.352	791.408	65.7901
AC011474.3	0	0	0	0	0	0	0	0	0	0	0	0	0	0	0	0	0	0	0	0	0	0	0	0	0	0	0	0	0	0	0	0	0	0	0	0	0	0	0	0
AC004076.2	0.189181	0.143831	1.14303	0.468644	0.0186654	0.0638866	0.0804197	2.71267	0.168919	0.260374	0.028698	0.190282	0.308372	0.319641	0.218058	0.134069	0.204171	0.277525	0.0842411	0.391338	0.151033	0.0885198	0.118682	0.318274	0.363495	0.404915	0.119284	0.0498897	0.139591	0.439541	0.620608	0.580659	0.306005	0.156164	0.176722	0.244612	0.350077	0.156354	0.0942095	0.157434
CT47B1	0	0	0	0	0	0	0	0	0	0	0	0	0	0	0	0	0.0176168	0	0	0	0	0	0	0	0	0	0	0	0	0	0	0	0	0	0	0	0	0	0	0
GLYR1	18.8177	10.8188	16.3398	23.3156	14.8287	26.5358	17.7635	14.0232	20.7041	25.7236	23.405	18.1571	29.3751	17.0491	20.1022	9.95791	15.4186	21.23	22.1616	16.511	23.2744	14.5664	22.796	23.7579	19.4773	28.6928	20.0897	14.5564	30.2084	27.7612	22.9649	24.6684	22.2227	20.3758	17.0812	16.816	27.9573	20.3043	13.7897	19.2464
MT-ATP6	2050.55	3256.65	4609.86	2339.92	2188.04	4231.29	1003.84	5833	1517.26	6132.51	20098.7	1525.97	4129.98	13646.5	3053.46	8288.14	4527.46	9620.94	2793.02	1440.64	992.498	1947.08	2486.75	5334.29	6221.57	6450.5	4256.1	2738.5	1808.31	930.975	3917.5	3713.41	5392.67	2146.8	5597.31	3487.87	5080.07	2577.76	3465.4	7681.96
LINC02800	0	0	0.0770341	0.00516713	0	0.00637868	0	0.0621041	0.0121432	0.0209525	0	0.0126657	0.0153945	0	0.0391891	0.0126815	0	0.0127888	0	0.117218	0.0678588	0.0397717	0	0.0285999	0.0120976	0	0	0.0256175	0.00570163	0.0129498	0.0245132	0	0	0.145526	0	0.00594074	0.0262147	0.0165292	0	0.0269464
BX322639.1	0.207263	1.28049	1.53779	0.115617	0	0.879862	0.0304368	5.32137	0.108683	0.575456	0.709388	0.336745	1.05769	0.0423416	0.319801	1.17841	0.769403	0.403984	0.242746	1.49926	0.485283	0.738101	0.135415	0.0301146	0.764297	1.2606	0.0431542	0.613663	1.91665	1.27834	0.151642	0.0931204	0.0321708	0.645767	0.809657	1.47783	0.0931605	2.72818	0.616549	0.166695
AMOTL1	1.40787	1.98308	2.4177	3.85969	1.25626	6.92959	3.31014	9.17729	7.29853	6.24004	1.63453	0.959155	2.88474	1.62157	2.66447	3.09603	0.298414	2.81826	1.12978	3.00594	5.08052	11.5528	7.85087	3.81261	2.47646	3.57052	4.43328	3.35838	4.69808	1.43403	5.73844	6.75261	6.46391	13.2135	3.47732	7.55719	3.02612	9.56013	3.76439	9.28459
RNY4P19	0.689306	0.905211	0.741855	1.99042	0.323047	0.122856	1.67022	8.97113	0.93553	0.269036	0.99337	0.487892	0.59301	2.65542	0	0	1.7059	0	0.265088	0.398412	1.52482	0	1.69159	0	0	0.226064	0.971522	0.493403	0	0	1.88854	1.022	4.44613	0	0.965868	0.228842	0	0.31836	1.44934	0
AL162426.1	0	0	0.255605	0.154304	0.0417395	1.22228	0.107901	0.0772749	0.30219	0.156425	0.096262	0.126077	0.344792	0.85774	0.0975244	0.252469	0.0629749	0.318257	0.0513765	0.223068	0.0281451	0.0989742	0	0.427036	1.26443	0.116835	0.125526	0	0.227021	0.0644527	0.671027	0.528192	0.0675842	0.0258678	0	0.0739194	0.489277	0.041134	0.0468159	0.268231
LHFPL2	7.68166	4.00349	6.51441	6.19688	7.46834	1.5835	12.9112	19.3184	13.9805	10.6263	6.94276	4.55047	5.12767	2.18372	11.5817	9.70902	3.07654	15.047	9.22774	8.62571	7.14887	14.4596	11.2665	22.0653	7.61036	6.23558	8.79814	15.5276	3.6304	14.9902	10.8468	10.4954	7.181	14.4564	30.7528	17.3145	12.3836	1.70111	14.6646	8.99105
SLC9A3R2	41.0834	12.3129	58.1514	55.9273	23.3424	33.9938	22.0864	2.94354	11.5426	36.8533	19.704	41.7514	21.7212	8.7008	22.6363	11.9684	23.5665	24.7389	111.568	21.9789	15.2627	14.3243	22.4278	41.3516	48.3788	74.5452	28.4002	29.4207	11.5728	23.6609	46.6271	48.54	47.4886	29.5173	31.4302	25.3137	46.4298	25.9394	26.5977	56.1607
AL391427.1	6.38395	0.360582	0.295511	0.891973	4.98645	0	0	2.73973	0	0.455464	0.346237	0.340107	5.31495	0.176293	0.0751667	0.0972947	0.194151	1.12836	0.131994	5.79268	1.95235	0.0762841	0.144392	0.109712	0.74252	0.315176	0.193498	2.70246	0.021872	0.0993534	0.658245	0.0678504	5.91225	0.319001	0	0.0455785	1.30731	0.760894	0.0360832	0.0516846
RN7SL717P	0	0.146297	0	0	0	0	0.089978	0	0.0755984	0.0434806	0	0	0	0	0	0	0	0	0.0428426	0.0429265	0	0	0	0	0	0	0	0	0	0	0.0763044	0	0	0	0	0	0	0	0	0
AC020656.2	0.130876	0.237343	0.0357722	0.620858	0.0262867	0.224376	0.00503362	2.00072	0.0634377	0.0802701	0.013472	0.0352892	0.0107231	0.160055	0.0750675	0.0971664	0.0484737	0.160346	0.0287608	0.0360214	0.11029	0.00692577	0.0174789	0.0597641	0.252798	0.020439	0.0263513	0	0.0377291	0.0360809	0.0512242	0.0123202	0.260108	0.00724045	0	0.0372423	0.292159	0.0115135	0.124487	0.229928
LINC01533	0	0	0	0	0	0.00636491	0	0	0	0	0	0	0	0	0	0	0	0	0	0	0	0	0	0	0	0	0	0	0	0	0.0122301	0	0	0	0	0	0	0	0	0
AC126773.1	0	0	0	0	0	0	0	0	0	0	0	0	0	0	0	0	0	0	0	0	0	0	0	0	0	0	0	0	0	0	0	0	0	0	0	0.0832153	0	0	0	0
UBE2V1P14	0	0	0	0	0	0	0	0	0	0	0	0	0	0	0	0	0	0	0	0	0	0	0	0	0	0	0	0	0	0	0	0	0	0	0	0	0	0	0	0
AL110118.1	0.107891	0.0944568	0.0516073	0.0934632	0.0505638	0.128198	0.0580945	0.561671	0	0.140367	0.051828	0.0254552	0.0618793	0.323269	0.0393808	0	0.0508591	0.0771082	0.0414921	0.0831468	0	0	0.0756486	0.143699	0.121567	0.0235893	0.0760321	0.0257428	0.148967	0.104105	0.172431	0.106643	0.109163	0.0417821	0	0.143275	0.0790289	0.132881	0.0189045	0.0541565
LINC01107	0.0167528	0	0.108179	0.0290249	0.00785126	0.00597173	0	0.174426	0.0227369	0	0	0	0.403547	0	0	0	0	0	0.0322133	0.0129106	0	0.0372344	0	0.0133877	0.0339773	0.0219768	0.0354175	0	0.213515	0	0.103272	0.0496768	0.019069	0.0194631	0.0156495	0.0166852	0.0490846	0	0.0176123	0.0504547
RPSAP51	0	0	0	0.0740622	0.0240407	0.0365711	0	1.33524	0	0	0.110888	0	0	0	0	0	0.0362716	0	0	0	0	0	0	0.0409932	0	0	0	0	0.049034	0	0	0	0.0194632	0	0.0479191	0.0340602	0.0375745	0	0	0.0386232
C9	0	0	0.00804451	0.0226629	0.136619	0.01199	0.00905573	0.194562	0	0.0568888	0.096947	0.0317435	0.0578742	0	0.159605	0.00794579	0.198197	0.0160261	0.0344947	0.0820855	0.0141727	0.0249196	0	0.0179198	0.00757994	0.235333	0.0316049	0.0160511	0.00714491	0.00811392	0.00767957	0	0.00850815	0	0	0.0186114	0.254592	0	0	0.0168838
AC096743.1	0	0	0	0	0	0	0	0	0	0	0	0	0	0	0	0	0	0	0	0	0	0	0	0	0	0	0	0	0	0	0	0	0	0	0	0	0	0	0	0
ZIM2-AS1	0.0110179	0	0.0316209	0.0222704	0.0154908	0.00392746	0.605127	0.133835	0.00747676	0.0817054	0.00793902	0.592683	0	0	0.0241294	0.0078082	0	0.0157486	0	1.05712	0.0139273	1.54275	0.00772524	0.00880474	0.148974	0.390248	0.0310576	0	0.0210636	0.821262	0.037733	0.0217808	0.0418041	0.262408	0.0102923	0.0768141	0.0322818	0	0.0231663	0.0248871
RNU6-622P	0	0	0	0	0	0	0	0	0	0	0	0	0	0	0	0	0	0	0	0	0	0	0	0	0	0	0	0	0	0	0	0	0	0	0	0	0	0	0	0
IGHD1-20	0	0	0	0	0	0	0	3.37737	0	0.759632	0	0	0	0	0	0	0	0	0	0	0	2.16288	0	0	0	0	0	0	0	0	2.66617	0	0	0	0	0.646142	0	0	0	0
DIP2A-IT1	0	0.304557	0.277329	0.0223225	0	0.303121	0	10.0611	0.0524596	0.0301723	0	0.0547168	0.0665058	0.595608	0.0846503	0.0547851	0.163985	0.110498	0.0297295	0.148939	0	0.171817	0.054203	0	0.156788	0	0.0544779	0	0.0738947	0	0.476546	0	0.0879937	0.0898121	0	0.0769936	0.0566251	0.214224	0.162543	0.0582056
Z95118.1	0	0	0	0	0	0	0	0	0	0	0	0.0948129	0	0	0	0	0	0	0	0	0	0	0	0	0	0	0	0	0.0426814	0	0	0	0	0	0	0	0	0	0	0
CYTH1	12.5921	6.14712	37.3235	8.30093	10.7608	8.64866	12.1796	13.891	20.2086	10.6504	7.30846	7.88882	12.6758	6.19164	8.20486	13.8952	11.5135	17.4467	15.1381	11.0343	20.8417	9.92486	7.54548	12.9987	12.9583	11.9874	11.4538	9.30351	5.68175	6.47858	18.8922	14.5257	8.70863	15.415	13.6203	13.4493	11.8302	9.14433	13.7742	14.4415
SNHG21	1.63391	1.77432	1.03705	0.852875	0.854095	1.65768	0.456811	0	0.682324	0.772617	0.271691	1.31216	1.75707	0.968358	0.275254	0.31175	0.511006	0.561408	0.471268	0.883846	0.913527	1.04755	0.330469	0.703075	0.934672	0.618294	0.398573	0.247404	1.09127	1.68269	0.710218	0.496925	1.10874	1.00388	0.322873	0.521577	1.12777	0.986825	0.528535	0.922666
AC091860.2	0	0	0	0	0	0	0	0.0610152	0	0	0	0	0	0	0	0	0	0	0	0	0	0	0	0	0	0	0	0	0	0	0	0	0	0	0	0	0	0	0	0
AC113410.3	0.814944	1.0702	0.350828	0.423577	0.763854	0.464795	0.131643	3.11117	0.331814	0.190844	0.234886	0.692181	0.560877	0	0	0	0.115247	0.232971	0.313405	0.0628038	0.618083	0.181128	0.11428	0.130249	0.330568	0.320721	0	0.116667	0.623191	0.117952	0.334913	0	0	0	0	0.108221	0.358161	0.301109	0.257026	0.122719
FRG1HP	2.60478	15.6671	3.50954	1.91769	2.84219	4.6071	3.59739	5.03764	2.3883	2.8404	1.24649	6.69913	5.59368	3.5746	1.1322	1.57823	2.48855	1.35001	2.64579	3.81556	1.77198	5.03805	2.88592	3.09851	3.95211	2.49105	3.22284	2.00682	2.63558	4.73415	5.77456	2.16192	3.05546	3.84627	2.21035	2.62068	3.52464	1.72649	3.02063	3.75776
AP005131.5	0	0.174499	0	0.0383696	0	0.0236831	0	14.1809	0.270515	0	0	0	0	0.0853147	0.0727517	0	0	0	0	0	0	0	0	0.159281	0	0	0.0468203	0.0475569	0.0211693	0	0	0	0	0.0385939	0	0	0	0	0	0
RNU2-55P	0	0	0	0	0	0	0	0	0	0	0	0	0	0	0	0	0	0	0	0	0	0	0	0	0	0	0	0	0	0	0	0	0	0	0	0	0	0	0	0
ITFG2-AS1	0	0	0	0.0868547	0	0	0	0	0.102058	0	0	0	0	0	0	0	0	0	0	0.115902	0	0.167131	0.10545	0	0.101675	0	0.105984	0	0	0	0	0	0	0.0873627	0	0	0	0	0	0
AC020629.1	0	0	0.0143875	0.00579031	0	0	0	0	0.0272154	0.0234795	0.101143	0.0141932	0	0	0.0658733	0	0.0141789	0.0859874	0.00771166	0.0618142	0.0126738	0	0	0.0160246	0	0	0	0	0.0319464	0.0145116	0	0.0198205	0.00760835	0.0465934	0	0.00665722	0	0	0.0105407	0
ORAI3	9.06348	3.00847	5.64966	4.77159	4.93994	5.17641	3.70064	2.62855	5.267	6.6059	3.81562	9.02904	3.7048	4.37245	4.98972	7.31919	7.58595	6.11965	13.1046	3.35251	4.18553	2.2398	2.44892	5.91238	11.5354	5.45222	5.95484	2.85849	2.91579	3.79592	4.89604	6.18689	5.09181	4.77768	3.68368	5.2283	6.73056	10.6154	5.63286	6.97498
MSH2	7.07236	13.0389	7.5411	5.7173	7.0582	8.06315	8.50666	7.15168	15.0244	8.95906	7.29053	14.9403	21.4422	10.715	5.31675	7.57219	15.0074	11.3713	10.7312	9.87277	14.7743	22.0436	16.2576	6.2326	10.1326	7.14187	9.14836	19.365	27.4674	9.84699	5.78011	8.87287	10.6536	8.27988	7.2856	6.73013	6.49014	18.9539	5.82285	4.08268
LCE1C	0	0	0	0	0	0	0	0	0	0	0.0344521	0	0	0	0	0	0	0	0.0551629	0	0	0	0	0	0	0	0	0	0	0	0	0	0	0	0	0	0	0	0.0251331	0
IGKV6D-41	0.267548	0.585581	0.191962	0	0.250775	0.0317902	0	0.309516	0.0605194	0.139232	0.128522	2.20932	0	0.687117	0.0976559	0.56882	0	0	0	0.0343644	0	0	0.0625307	0	0.0602922	0.0584963	0.314239	0	0	0.0645396	0.244339	0.617055	0	0.466248	0	2.19096	0	0	0.375032	0.201445
LINC01897	0	0	0	0	0	0	0	0	0	0	0	0	0	0	0	0	0.0577659	0.0583865	2.73335	0	0	0	0	0	0	0	0	0	0.0260304	0	0	0	0.030997	0	0	0	0	0	0	0
AC040914.1	0	0	0	0	0.0487618	0.0741772	0.168072	0	0	0.0812186	0	0	0	0	0.113932	0.0737359	0	0.0743601	0	0	0	0	0.0729525	0	0	0	0	0	0.0994558	0.0752961	0	0	0	0	0	0.0345422	0	0	0	0
AC006023.1	0	0	0.0916577	0	0	0	0	13.7442	0.08669	0	0.184099	0	0	0	0	0	0.180658	0	0	0.0492246	0	0	0.0895711	0	0	0	0	0	0.0814078	0	0.174999	0	0	0	0	0	0	0.236004	0	0.0961853
RN7SL638P	0	0	0.0818598	0	0	0	0	0.395967	0	0	0	0	0	0	0	0	0	0	0	0	0	0	0	0	0	0	0	0	0.0363528	0	0	0	0	0.0662751	0	0	0	0	0	0
RNU6-986P	0	0	0	0	0	0.115629	0	11.2579	0	0	0	0	0	0	0	0	0	0	0	0	0	0	0	0	0	0	0	0	0.103356	0	0	0	0	0	0	0	0	0	0	0
AGBL1	0	0	0	0	0	0	0	1.00552	0	0.11308	0	0	0.0332335	0	0	0	0	0	0	0.119082	0	0	0.0406286	0.0154353	0	0	0.0136115	0.0829539	0	0	0.224904	0.0572748	0.0219856	0.10098	0	0	0	0	0.020306	0.0581716
HNRNPCP7	1.49896	0.624145	0.603321	1.03458	0.17134	2.18942	0.206701	1.39573	0.64505	0.770544	0.44784	0.310525	0.849217	0.610307	0.160134	0.362732	1.68032	1.64611	0.421798	2.32444	0.531461	0.528172	0.435781	0.584323	0.247165	1.36687	1.13362	0.9421	2.00362	0.502695	0.450744	0.831149	0.430019	0.382272	0.409827	1.61429	1.15152	1.35083	0.0960891	0.412906
MPRIP-AS1	0.0312729	0	0.0897518	0.0451513	0	0.0668857	0	8.14016	0.0848874	0.0244116	0	0.022135	0.0538081	0.0401576	0.0342442	0	0.0221126	0.0223502	0.0120267	0.0241005	0.0988271	0	0	0	0	0.0410248	0.0220383	0.067155	0.0498219	0.0452631	0.0428401	0.0309111	0.0474623	0.0363323	0.0292134	0.041529	0.0229069	0.0866613	0.0164387	0.0470926
RNU7-116P	0	0	0	0	0	0	0	0	0	0	0	0	0	0	0	0	0	0	0	0	0	0	0	0	0	0	0	0	0	0	0	0	0	0	0	0	0	0	0	0
AC053481.3	0	0	0	0.0113334	0.0183941	0	0	0	0	0.0153188	0.028281	0	0	0	0.0429779	0	0	0	0.015094	0.0151236	0	0	0	0	0	0	0	0	0.0125057	0	0	0	0.104242	0	0	0.0130302	0	0	0	0
AC093895.1	0.0543891	0.476166	0.520315	0.0523508	0.00849657	0.0581631	0.190359	3.46065	0.0123029	0.728831	3.1483	0.0128322	0.0779849	0.0465608	0.317636	0.963617	0.820434	0	0.0278887	0.419151	1.44378	0.0402947	0.597451	0.14488	0.649603	0.701603	0.0894332	0.0519087	0.0577661	0.406723	0.0248355	0.806397	1.21754	0.0842511	0.389523	2.5219	0.0398392	0.284692	0.352607	0
HEXD	5.52906	5.30441	12.507	9.31707	6.3511	6.70788	5.32153	1.79725	5.09822	5.20841	5.2125	9.14083	6.28508	4.76735	3.13188	5.39197	4.48412	7.94291	5.16874	4.41448	6.88333	2.87741	1.82664	6.21383	16.6161	10.9268	3.58198	3.67824	5.03888	5.96731	12.6108	4.29175	2.22782	4.31323	5.72311	5.53585	11.1695	6.85137	3.82769	6.03454
RNU6-897P	0	0	0.226089	0	0	0	0	3.82768	0.213835	0	0	0	0	0	0	0.223315	0	0	0	0.121421	0	0	0	0	0	0	0	0	0	0	0	0	0	0	0	0	0	0	0	0
LINC02683	0	0.0635236	0	0	0.0453399	0.120701	0	0.167881	0	0.0188798	2.75355	0	0.0832295	0	0.476715	0.0342807	0	0.0345709	0.0744108	0	0	0	0	0	0.0327024	0.412467	0.068177	0.276998	3.17502	0	0.132529	0.191251	0	0	0.99411	0.0802955	0.17716	0.268093	0.0762812	0
CHCHD2	176.453	359.73	185.637	125.012	259.072	130.299	168.485	34.9462	135.887	149.512	553.353	338	93.968	104.153	182.08	318.827	214.215	148.605	118.857	92.5217	74.817	272.811	90.3569	104.711	283.221	202.182	144.719	338.513	174.47	232.377	115.494	185.823	201.748	122.178	408.026	181.156	124.667	382.977	159.479	108.473
WASF1P1	0	0	0.0209897	0.00844741	0	0	0	0.20306	0.0198521	0	0	0	0.0251675	0.0375656	0	0.0414642	0	0	0.0112504	0	0	0	0	0	0	0	0	0	0	0	0	0	0	0	0	0	0	0	0	0
LRRFIP1P1	0.839689	0.386911	0.919556	0.208436	0.414236	0.425346	0.333151	0.945844	1.2396	0.643963	0.955334	0.250245	0.633671	1.0215	0.645242	0.521995	0.729146	0.557999	1.04241	2.03215	2.21595	0.474755	0.30987	0.0941785	0.677227	1.17883	0.467161	1.05447	0.445912	1.86564	0.464146	0.742609	0.687495	0.795833	0.44036	0.577098	0.269763	0.680378	0.224564	0.576769
RNU6-456P	0	0	0	0	0	0	0	0.536591	0	0	0.222812	0	0	0	0	0	0	0	0	0	0	0	0	0	0	0	0	0	0	0	0	0	0	0.179624	0	0	0	0	0	0
RPL21P112	0	0.0938448	0	0.0619051	0.0669816	0	0	0	0	0.0557829	0	0	0.0614784	0	0	0	0	0	0	0	0	0	0	0	0	0	0	0	0	0	0	0	0.027114	0	0	0	0	0	0	0
AL359094.2	0	0	0	0	0	0	0	0	0	0	0	0	0	0	0	0	0	0	0	0	0	0	0	0	0	0	0	0	0	0	0	0	0	0	0	0	0	0	0	0
CTSB	327.188	121.354	169.189	174.564	335.804	219.898	234.582	54.0838	272.531	292.06	57.7438	179.626	145.748	111.496	273.288	185.166	133.735	116.657	77.1625	282.825	156.076	270.465	296.164	283.325	161.515	266.137	265.66	537.498	315.023	158.964	213.557	234.127	237.552	482.565	272.544	540.838	236.277	38.6352	346.721	269.233
C8orf58	2.84284	1.80769	3.27069	3.49383	1.42581	1.22315	1.06346	0.709685	1.87501	2.14126	0.869685	1.66621	1.94798	3.30467	1.79131	1.70364	0.712364	1.94619	1.82213	2.39071	1.79046	2.59389	2.00726	2.23992	2.66371	3.46763	2.01744	3.49859	3.75989	1.97068	2.48692	2.97756	2.86878	2.11493	0.922481	3.45064	3.44134	1.59401	2.00819	2.531
G3BP1P1	0.0473343	0	0.0679238	0.0478384	0.0554587	0.0421823	0.0573465	0.574974	0.0321212	0.0369492	0.119375	0.0167516	0.325774	0.182346	0.0777475	0.0167725	0.184082	0.169145	0.0910174	0.0364783	0.0598335	0.23671	0.0995661	0	0.0480009	0.0310474	0.0833924	0.0508226	0.294099	0.0171274	0.081053	0.07018	0.134697	0.0412442	0.0221086	0.290718	0.0173359	0.0437233	0.0373221	0.0178197
ABI2	1.38411	1.72638	2.15202	0.947171	1.95531	0.981205	2.19918	8.16034	3.10167	2.46142	1.39279	2.38594	3.22454	2.8044	1.77184	1.41607	2.4417	4.06524	1.54288	2.90219	1.64921	4.23936	2.47888	2.72441	2.7861	1.72549	2.77528	2.00889	2.70257	1.41319	2.1797	3.42164	2.87492	2.01087	1.64004	2.68502	1.89575	1.18551	1.9829	1.64756
OR1X5P	0	0	0	0	0	0	0	0.128446	0	0	0	0	0	0	0	0	0	0	0	0	0	0	0	0	0	0	0	0	0	0	0	0	0	0.0214986	0	0	0	0	0	0
AC106791.2	0	0	0.0607145	0.0488697	0	0.0603283	0	1.76211	0.0574238	0	0.0609741	0.179684	0	0	0	0	0.0598342	0	0.0325428	0.0326066	0	0.0940382	0	0.270492	0.0572082	0.0555041	0.119266	0	0	0	0.17388	0	0	0.0983109	0	0	0.0619835	0	0.0444811	0.0637135
C12orf65	5.22667	6.52058	3.55253	3.69224	3.18873	4.82912	3.87848	3.44168	3.30299	2.57911	2.41771	3.87451	4.07496	7.86813	3.32665	4.48125	3.74521	2.29795	2.43358	3.14684	4.00834	2.13146	3.32768	3.18481	3.03188	3.08237	2.4928	3.68445	4.2987	4.70441	4.26718	3.91616	2.76218	2.96023	3.84059	2.75153	3.367	4.69862	2.74006	2.29443
HMGB2	36.6875	65.6528	21.7803	21.5008	18.6857	28.9733	35.8239	11.2555	33.7398	21.5043	23.3168	31.9593	76.3156	94.5732	26.8953	12.6577	39.2027	31.256	58.5957	31.7788	46.0964	67.3368	27.613	29.9184	36.3295	15.7976	26.6691	51.6425	105.651	38.6299	16.8396	14.1776	34.3725	25.6956	41.1992	23.8491	14.4365	50.2217	36.4451	15.9078
TDRD5	0.0155483	0.12251	0.178491	0.514067	3.21711	0.573636	0.018837	0.377732	1.52991	0.312527	0.16245	0.275127	0.260835	1.43752	0.366049	4.35794	5.59044	0.0166681	0.00896915	8.01617	2.21107	0.552916	2.10949	0.00621255	0.257531	2.519	2.81047	0.0278235	5.81858	0	0.0425985	4.64893	2.07951	0.112898	1.74292	5.61868	0.546666	0	0.00817299	0.257549
B3GAT3P1	0.123152	0.269542	0.117813	0.225219	0.038477	0.0877978	0.0331557	0	0.139285	0.0961321	0.0295793	0	0.141263	0	0.224754	0.174551	0.145131	0.205367	0.0631476	0.22145	0.181616	0.364952	0.143914	0.131219	0.0832571	0.18848	0.0289287	0.0293838	0.62783	0.11883	0.112469	0.162302	0.140179	0.0238459	0.153389	0.0272566	0.0601378	0	0.0647349	0
OR2A41P	0	0	0	0	0	0.112325	0	0	0	0	0	0	0	0	0	0	0	0	0	0	0	0	0	0	0	0	0	0	0	0	0	0	0	0	0	0	0	0	0	0
LINC02109	0.0234991	0.0308595	0	0	0.00550648	0.0712006	0	0.1835	0.0239198	0.0137575	0.474108	0	0.222379	0	0	0	0.0913874	0	0	0	0.363878	0.0261143	0.205956	0	0.00794333	0.0308269	0	0	0.501658	0.0595203	0	0	0.013374	0	0	0.362767	0	0.303889	0	0
U3	0	0	0	0	0	0	0	0	0	0	0	0	0	0	0	0	0	0	0	0	0	0	0	0	0	0	0	0	0	0	0	0	0	0	0	0	0	0	0	0
HNRNPA1P19	0	0.117433	0	0.0258217	0.0419088	0.0318761	0	0	0	0.034902	0	0	0	0	0.19584	0	0	0	0	0	0	0.0993755	0	0.142922	0	0	0	0	0	0	0	0	0	0.0519454	0.167069	0	0	0	0	0
CREB5	0.184224	0.569459	0.453476	0.558968	0.197912	0.123256	0.361685	6.90026	0.478904	0.362833	1.62765	0.68808	0.146297	0.625982	1.15761	1.34976	0.0440889	0.405114	1.30905	0.686931	0.143305	7.19378	0.407382	1.1619	1.80304	0.16917	0.774954	0.310395	0.540932	0.762998	0.694976	0.428619	0.686081	0.828127	5.37722	1.50643	0.749446	0.0628321	0.911768	0.719149
AL592146.1	0	0	0	0	0	0	0	0	0	0	0	0	0	0	0	0	0	0	0	0	0	0	0	0	0	0	0	0	0	0	0	0	0	0	0	0	0	0	0	0
AC244517.12	0	0.0655356	0	0.0576411	0	0.177891	0	1.12579	0.0338653	0.0389555	0.107877	0.14129	0.0429329	0	0	0	0.0705737	0	0.0191919	0.0192295	0	0	0.0349908	0.0398803	0.0674764	0.196399	0	0	0	0	0.0683633	0	0.0757392	0	0.0466181	0.0331355	0.0731087	0	0.0524649	0.0375746
XRCC6P5	0	0	0	0.0319354	0	0.00657057	0	0	0.0125085	0.0215829	0.0398455	0	0	0	0	0	0.0130335	0.0131736	0.0212661	0.0639235	0	0.0204841	0	0.0441905	0	0	0.0129897	0	0	0	0	0	0	0.0321222	0	0.0122389	0.0135017	0	0	0
ZDHHC19	0.0408142	0	0.126896	0.0353562	0.0318796	0.0193983	0.0549413	0	0.0738576	0.212397	0	0.298513	0.19897	0.0349397	0.0744867	0.231395	0.105817	0	0	0.251629	0.00859861	0.12095	0.0572341	0.0217439	0.202346	0.383713	0.239685	0.0194764	0.407474	0.0492273	0.279553	0.0268947	0.0258096	0.324018	0.0381264	0.094849	0.298958	0.0502674	0.0500596	0.276572
FOXN3P2	0	0	0	0.0505504	0	0	0	3.9492	0	0	0	0	0	0	0	0	0	0	0	0	0	0	0	0	0.118351	0	0	0	0.0557794	0	0	0	0	0.101692	0	0	0	0	0	0
RPL32P29	0	0	0	0	0	0	0	0	0	0	0	0	0	0	0	0	0	0	0	0	0	0	0	0	0	0	0	0	0	0	0	0	0	0	0	0	0	0	0	0
TAF13P2	0.115688	0	0.249014	0	0	0	0	6.42408	0.078506	0	0.0833597	0	0	0	0	0	0.0818013	0	0	0.0891551	0	0	0	0.0924497	0	0	0	0	0.0737224	0	0.0792392	0	0	0.067202	0	0	0	0	0	0
HSPE1P28	0	0	0	0.0452797	0	0	0	5.4422	0	0	0	0	0	0	0	0	0	0	0.0603044	0	0	0	0	0.125311	0	0.102854	0	0	0	0	0	0	0	0	0.146482	0	0	0	0	0
HTR5A	0	0	0	0	0	0	0	0.0763247	0	0	0	0	0	0	0	0	0	0	0	0	0	0	0	0	0.00743384	0	0	0	0.00700719	0	0	0	0	0	0	0	0	0	0	0
ZDHHC11B	1.06643	0.152614	3.23228	0.809328	0.124947	6.75485	0.657044	8.4818	0.621625	1.16064	0.571393	0.953203	1.07036	1.67665	3.39846	1.02706	2.9389	2.87765	0.10253	10.6946	0.272199	0.0303875	0.321142	1.06527	0.619291	0.775716	0.746707	0.0929718	0.85384	0.662917	7.00475	7.41919	0.189344	1.38986	1.11753	0.158866	3.70043	0.429391	0.700716	2.1309
PRPF40A	10.8774	11.988	12.2555	11.8383	10.6524	9.3923	11.0049	20.0195	15.9684	16.7435	10.7804	12.7654	14.286	13.5355	14.2361	9.50855	14.7422	17.4472	14.8592	14.6423	13.469	16.2252	16.7423	11.2073	9.50001	10.6462	14.4579	11.936	26.9439	14.7341	9.39911	16.4857	27.206	12.3651	14.1283	11.0835	9.78215	7.58616	8.85473	8.38063
EPG5	1.81221	1.41709	4.33124	2.272	4.2431	4.53138	1.59657	7.47763	5.27372	3.00676	2.07987	1.40941	2.5311	3.00747	4.10655	1.953	1.01621	1.89864	8.11467	5.22553	1.80752	7.09297	3.1045	3.18834	2.42577	1.81076	2.72296	3.38581	3.21627	2.43732	4.59546	2.36281	2.13437	4.2923	1.87368	4.41947	2.07885	1.78347	1.86067	2.75808
CAPN3	0.162919	0.232553	0.731849	0.431577	0.0962708	0.61862	0.0858172	0.676052	0.451842	0.693931	0.209265	0.125341	0.195004	0.272876	0.170642	0.0903585	0.075129	0.809986	0.177066	0.507675	0.0492464	0.094461	0.134098	1.04155	0.306482	0.399568	0.279539	0.101406	0.252781	0.271685	1.5477	0.490103	0.0886907	0.547256	0.0727865	0.204591	2.14285	0.248636	0.0781919	1.05067
AL138689.1	0.842027	0.585406	0.390918	0.114419	0.0696388	0.317807	0.200026	5.07111	0.201671	0.0773278	0.10707	0.140232	0	0	0.054237	0.0351018	0.280182	0	0.380965	0.114514	0.156526	0.0550433	0.0694578	0.4354	0.200914	0.35737	0.314145	0.496357	0.678622	0.0716891	0.441035	0	0.902067	0.0575443	0.0462691	0.0328875	0	0.0457523	0.0260361	0.0372934
KRT18P67	0	0	0	0.0302342	0	0	0	0	0	0	0	0	0	0	0	0.0185507	0.0185088	0	0.0100666	0	0.0165442	0	0	0.0209182	0	0	0.0368932	0	0	0.0189432	0.0179291	0	0	0.0152055	0	0	0	0	0.0137596	0
ABHD17AP9	0	0	0	0	0	0	0	0	0	0	0	0	0	0	0	0	0	0	0	0	0	0	0	0	0	0	0	0	0	0	0	0	0	0	0	0	0	0	0	0
Y_RNA	0	2.10923	2.30479	3.43203	0.903276	1.94661	1.81616	137.685	1.52591	3.13441	1.85172	1.13683	0.276354	4.53742	1.05525	0.910603	1.58996	3.67325	5.06499	3.96091	1.01514	0.35698	0.675696	8.47127	1.52018	3.5819	2.71649	0.919741	1.73999	1.85974	2.86031	0.952541	1.58446	0.932999	0.900227	0.639869	0.941186	0.890172	0.844278	2.6605
PANX2	22.7831	0.140071	1.23977	0.637551	14.0966	2.22424	0.129224	0.333164	2.90973	0.907543	1.51407	3.01228	15.2508	1.30117	5.88655	10.2273	9.27662	5.86208	0.319952	12.3012	6.33017	4.45684	3.09618	0.818279	4.11025	1.53216	2.66088	11.7653	1.8726	8.2284	4.51495	5.26088	11.0078	2.2801	5.99822	1.00567	1.47663	2.00006	2.39969	1.15646
TNNI1	0.162707	0.0692984	0.643651	3.2215	0.331806	0.768095	0.230865	0.351024	0.396891	0.444532	0.323202	0.510457	0.151326	0.688913	0.577836	1.40239	0.684069	0.949129	0.214776	0.460895	0.403006	0.102625	0.234332	0.931255	0.802694	0.461502	0.278906	0.717677	0.783247	0.744675	0.487947	1.04753	0.278639	0.590081	0.328631	0.727039	1.25623	0.280279	0.443818	0.668823
RN7SL525P	0	0	0	0.068243	0	0	0.095441	0	0	0	0	0	0	0	0	0	0	0	0.0454437	0	0	0	0	0	0	0	0	0	0	0	0	0	0.0448349	0	0	0	0	0	0.0621147	0.0889714
RN7SKP210	0	0	0	0	0	0	0	0.439964	0	0	0	0	0	0	0	0	0	0	0	0	0	0	0	0	0	0	0	0	0	0	0	0	0	0	0	0	0	0	0	0
UBE2K	25.5988	10.09	9.32828	18.7893	15.6186	13.8877	15.4583	33.037	15.8175	26.507	22.7863	21.2935	19.7271	36.4033	20.6744	10.7204	34.3902	25.8151	30.7783	36.6287	20.3257	21.5356	15.7151	19.2369	14.1034	13.1868	17.0751	19.931	24.8051	28.1806	12.3704	14.3847	53.9561	15.024	23.5005	16.8693	14.9941	14.8821	15.3992	12.3871
RBPMS2P1	0	0	0.0381049	0	0	0	0	0.0921593	0.0360397	0	0	0.0375904	0	0	0	0	0	0.0379559	0	0	0	0	0	0	0	0	0	0	0	0	0.0363763	0	0	0	0	0	0	0	0	0
USP17L22	0	0	0	0	0	0	0	0	0	0	0	0	0	0	0	0	0	0	0	0	0	0	0	0	0	0	0	0	0	0	0	0	0	0	0	0	0	0	0	0
CASP4LP	0.483971	1.99748	1.18504	0.8385	0.475232	0.290268	1.0672	2.59948	1.61084	0.491724	0.780489	2.38157	0.383316	0.868083	0.81596	3.05418	0.162957	0.746675	0.30134	0.83771	0.131093	0.443925	0.522474	0.564787	1.1166	0.619773	0.747082	0.516887	0.318203	0.233493	1.62589	0.387253	0.454699	0.954965	0.401866	0.680947	0.618971	0.276745	1.61928	1.47494
AC106785.2	0	1.28473	0	0.0144868	0.0940485	0.0804758	0	0.0870588	0	0.0195811	0	0	0.194223	0.289902	0	0	0	0.0179276	0	0.00966579	0	0.0557527	0.861824	0	0	0.0822673	0	0	0.367662	0	0.0687261	0	0	0.0145715	0.093731	0.166557	1.19432	0	0	0
AC011944.2	0.0484432	0	0.13903	0.0139883	0	0.103609	0	7.22945	0.098621	0.0189074	0.0349061	0	0	0.186618	0	0	0.0685071	0	0	0.130665	0	0.0538344	0	0.077425	0	0	0.0341384	0	0.0463059	0	0	0	0	0.140701	0	0	0	0	0.101857	0
AC006457.1	0	0	0	0	0	0	0	0	0	0	0	0	0	0	0	0	0	0	0	0	0	0	0	0	0	0	0	0	0	0	0	0	0	0	0	0	0	0	0	0
IER5	51.9528	10.3645	15.4011	16.2747	19.3384	17.3308	18.7983	5.89507	11.1084	8.64309	16.281	16.278	4.54018	10.5202	19.3177	9.18773	10.4965	6.64564	19.9492	7.13869	26.2297	12.2651	9.5942	14.9313	15.5158	14.6909	9.76533	7.96231	4.05532	11.8978	9.79441	13.1581	12.0921	13.8091	28.465	9.03828	18.6338	7.37063	18.2351	10.4335
HLA-E	436.889	277.117	387.522	213.718	349.597	324.786	290.859	160.261	454.149	287.085	104.066	581.746	292.462	136.786	408.422	302.326	274.6	206.237	548.408	342.325	183.49	264.069	316.667	297.513	412.21	284.462	413.545	145.388	127.181	196.439	406.743	171.819	150.654	521.777	210.931	354.998	281.849	119.826	507.02	604.788
AL033527.2	0.193651	0.690261	0.0793958	0.327521	0.207441	0.463483	0.0670321	0.192024	0.131412	0.431898	0	0.979047	0.737792	0.142096	0.0302929	0.137238	0.195612	0.118628	0.031917	0.117258	0.122394	0.0922297	0	0.132645	0.187027	0.199601	0.0584863	0.178219	0.229181	0.360364	0.13264	0.109378	0.115461	0.0642802	0.0516853	0.385741	0.324221	0.306648	0.0290838	0.104147
AP001619.3	0	0	0	0	0	0	0	0.598076	0	0	0	0	0	0	0	0	0	0	0	0	0	0	0	0	0	0	0	0	0	0	0	0	0	0	0	0	0.252453	0	0	0
ZNF394	5.91879	6.45864	9.13677	5.07821	4.39749	11.0842	5.07022	6.78172	7.42445	6.18239	4.34645	12.2072	7.39833	6.6912	4.2174	4.034	4.41872	7.1513	3.97882	6.46007	2.52374	3.21007	4.93101	5.88408	6.59246	5.20108	6.08026	4.95965	7.40218	13.1915	7.73303	5.85031	4.24787	5.72481	4.97346	4.89833	6.34757	4.89175	5.72625	5.57232
AC107909.1	0	0	0.0398981	0.0160572	0	0.0198221	0.0449134	1.64044	0.0377357	0	0.0400687	0	0	0.0714063	0	0	0	0	0	0.0214272	0.0351459	0	0.0389898	0	0.037594	0	0	0	0	0	0.0380881	0	0.0421976	0	0	0	0	0	0	0
INHBE	0.460909	0.533219	0.0708637	0.0697142	1.22918	0.0195592	0.203861	0.0571296	0.081917	0.051398	0.0790742	0.0155349	0.934655	0	0.192267	0.505513	0.287105	0.0549007	0.0253219	0.0338287	0.0624233	0.743915	0.061556	0.140315	0.148381	0.107971	0.0696016	0.00785517	1.08745	0.794168	0.0901987	0.119318	0.15406	0.044623	0.0717594	0.214952	0.249188	0.0101368	0.121139	0.12394
CD164	38.3566	59.9567	32.5835	31.1221	46.0208	38.9001	37.3451	107.141	51.3981	78.2338	47.6234	93.6482	53.7439	35.8788	50.688	31.8054	68.9794	47.0547	32.7396	57.7844	23.05	73.8926	52.9526	41.0469	45.4036	33.147	50.602	59.6756	51.6306	29.2854	37.6489	40.4607	44.6035	56.7294	24.347	54.7623	50.7711	47.6088	46.9768	48.9953
MIR150	0	0	0	0	0	0	0	0	0	0	0	0	0	0	0	0	0	0	0	0	0	0	0	0	0	0	0	0	0.0941278	0	0.202343	0	0	0	0	0	0	0	0	0
FAM153A	0	0.05095	0.0862946	0.0100828	0.00363655	0.0262769	0	0.222174	0.105313	0.0363426	0.0642988	0.686527	0.0367154	0.0199281	0.186929	0.184219	0.00274334	0.0526834	0.026857	0.0298996	0.191267	0.00862311	0.0380845	0.880527	0.17836	0.0152688	0.0328094	0.00555425	0.0098896	0.00280771	0.0690927	0.0460186	0.00294413	0.0428208	0.300815	0.0257608	0.0255769	0	0.0326306	0.178193
CD200R1	0.398227	0.634227	1.34959	0.305826	1.17141	0.054365	1.19075	3.24937	2.49539	0.357154	0.323577	0.851592	0.349884	0.413443	0.436063	0.258198	0.197706	0.732709	0.198765	0.728058	0.037486	0.696774	0.510911	1.01565	0.572815	0.911433	0.841903	0.369957	0.388756	0.202345	0.731233	0.661615	0.565804	1.27968	0.419491	1.16173	0.285489	0.524377	0.779416	0.810198
RNU6-706P	0	0	0	0	0	0	0	0	0	0	0	0	0	0	0	0	0	0	0	0	0	0	0	0	0	0	0	0	0	0	0	0	0	0	0	0	0	0	0	0
LINC01714	0	0.0874248	0.668714	0.0576701	0.0311997	0	0.0537696	0	0	0.493685	0.0479696	2.21465	0.0572726	0.0854864	0.145796	0	0.32951	2.09345	0.384031	0.718264	0.0420761	0.44389	1.35366	0	0	0.611327	0.0938291	0.381221	0	0.19271	0	0.197408	0.404146	0.193358	0.248755	2.76268	0.0487636	0.184482	0.0699884	0.300748
RN7SKP102	0	0	0	0	0	0	0	1.27589	0	0	0	0	0	0	0	0	0	0	0	0	0	0	0	0	0	0	0	0	0	0	0	0	0	0	0	0	0	0	0	0
COA3	33.9474	52.0859	20.528	40.5872	57.6926	58.4063	28.2112	7.25906	24.4737	28.0985	49.3811	108.833	32.315	33.4456	34.9862	49.3116	79.1687	59.9406	24.0384	20.0524	21.2926	19.5514	29.6202	17.9939	34.4255	24.8073	30.7288	54.9572	59.4582	25.4142	32.2368	21.6948	21.0383	15.9298	24.1859	30.7244	46.0374	28.6862	27.7894	18.3535
AL121917.2	0.169675	0.111411	0.730442	0.514447	0.159038	0.272173	0.0685217	0.883312	0.230284	0.496683	0.305652	2.10169	0.0729859	1.0894	0.0928983	0.0601231	1.01979	1.45517	0.391515	0.359592	0.10724	0.282838	0.0594844	0.610168	1.08974	0.333879	0.717432	0.364359	0.135158	0	0.174326	0.251568	0.321892	0.197126	0.158501	0.281652	0.869994	0	0.0445952	0.191631
AC021242.3	0.0480562	0.157771	0.327558	0.048568	0.0112609	0.205563	0.019407	0.20848	0.14675	0.0844036	0.0519409	0.0510213	0.578799	0.0617091	0.0526221	0.10217	0.0509699	0.06869	0.0924055	0.101845	0.0151865	0.106809	0.117932	0.11521	0.0812215	0.189125	0.135463	0.0687969	0.199056	0.0173887	0.14812	0.118751	0.191452	0.334985	0.0224457	0.119656	0.105601	0.155365	0.0631522	0.072366
SNORD115-13	0	0	0	0	0	0	0	0	0	0	0	0	0	0	0	0	0	0	0	0	0	0	0	0	0	0	0	0	0	0	0	0	0	0	0	0	0	0	0	0
ZNF135	0.154659	0.0947806	0.9839	0.257533	0.326167	0.810413	0.845258	1.26138	0.47928	0.790761	0.330607	1.09833	1.22409	0.0661993	1.06128	0.770884	0.0328072	0.154745	1.4909	0.774724	3.29415	0.744774	0.296402	0.238946	1.58231	0.86565	0.283373	0.413296	1.5572	0.0485002	0.512005	0.392365	0.254283	0.712731	1.04021	0.556238	0.20769	0.380961	0.241181	0.593882
LINC01706	0	0	0	0	0	0	0	0	0	0	0	0	0	0	0	0	0	0	0	0	0	0	0	0	0	0	0	0	0	0	0	0	0	0	0	0	0	0	0	0
U1	0.226621	0	0	0.0654385	0	0.080782	0	0	0	0	0	0	0.194962	0	0.248153	0	0	0	0	0	0	1.00737	0	0	0	0	0	0	0	0	0	0	0	0.131642	0	0	0	0	0	0
RMND5A	3.9778	9.1	6.29072	6.33284	6.38801	5.91269	5.98961	14.472	8.11123	15.2331	8.31137	6.10252	9.24134	7.31216	10.2237	7.92973	9.94742	7.82309	5.23631	12.4007	17.8599	8.37623	16.6013	7.98193	7.76517	7.20852	7.46376	4.61902	22.1274	8.76968	6.36506	10.7907	13.4246	8.53083	4.22915	10.1482	4.37764	11.1084	5.16089	10.1896
P2RY10	1.70664	1.47003	2.93615	0.842534	6.31258	0.156994	2.28254	13.4064	7.64613	0.866647	0.224789	2.75362	2.68384	1.29605	0.76359	0.98838	0.0908299	1.23282	0.465779	0.806105	0.13918	2.50836	1.85282	1.84776	1.191	0.445357	2.84506	3.91438	0.777663	0.836652	2.56413	1.48737	4.62324	3.94416	2.48565	1.65711	0.537671	0.254264	3.79096	2.72194
XIRP2	0	0	0.00546528	0	0.0095196	0	0	0.0132182	0.00172302	0.00297301	0	0.00539148	0.00218437	0.00326043	0	0	0.0035907	0	0.0976459	0.0127189	0	0.141083	0.0267043	0	0.00171655	0.00166542	0.0411542	0.00545238	0.00161804	0	0.0208694	0	0	0.0103245	0	0.00252884	0.00371967	0	0	0.0133822
IGKV1OR2-6	5.97233	5.64695	3.34236	1.06922	1.11958	0.127735	0.482373	2.07275	0.0810567	2.19114	0.430341	0.591811	2.15796	3.06763	0.653977	9.05754	0.591214	1.36586	0.137808	0.552311	0.0754939	3.71671	4.94128	1.14544	2.01881	1.48859	10.0168	0.256498	0.190294	0.259323	7.6905	2.59742	2.94583	6.17531	0.781063	15.7827	0.874929	0.110334	33.4657	7.91428
TMEM185AP1	0	0	0	0.0174982	0	0.0648032	0	0	0	0	0	0	0.0521328	0	0.0663559	0.0429451	0	0	0	0.0233501	0	0	0.0424888	0.0484261	0	1.62965	0	0	0.0386165	0	0.0415063	0	0.0229923	0.0352011	0.0566077	0	0.621424	0	0	0
AC007566.1	0.991185	0.929746	1.65938	0.994926	0.265442	0.925363	0.80056	3.93143	1.15306	1.89746	0.544157	0.801785	0.893322	1.21217	0.41347	0.367943	0.867724	5.19481	0.47194	3.01906	0.149157	0.262261	0.33094	1.39558	1.59546	1.33123	0.665236	0.574346	0.766987	0.512358	2.00438	0.979717	0.716335	1.09671	0.132273	0.799152	1.59035	0.30519	0.198484	1.10167
RAB1C	0	0.2151	0.117522	0.173423	0.127939	0.058387	0.220491	0.0947447	0.111152	0.532745	0.118024	0.0772897	0.0939422	0	0.179358	0.193466	0.115818	0	0.167977	0.336612	0.103524	0.182024	0.038282	0.392683	0	0.0716241	0.115428	0.156326	0.0347931	0	0.0373967	0	0.0828632	0.158579	0.153009	0.0906305	0.199963	0.0504333	0.0286999	0
R3HDM4	49.2217	54.9996	57.8832	59.6472	31.9879	22.8505	31.9922	8.07736	44.1385	23.4037	31.6454	34.4669	63.4362	19.2821	26.0363	67.0374	34.0128	18.0808	41.6539	19.1173	23.5072	21.2258	16.3342	33.3704	53.2696	38.5383	29.12	21.5128	14.0148	28.2925	51.4024	42.5471	37.1391	19.1808	54.2062	26.1479	42.6273	41.446	41.8364	35.9821
RPL23AP68	0	0	0.0533469	0	0	0	0	0	0	0	0	0	0	0	0	0	0.315441	0.0531383	0	0	0	0	0	0	0	0	0	0	0.0236906	0	0	0	0.112843	0	0	0.0740523	0	0.20604	0	0
AC023866.2	0	0	0	0	0.0400678	0	0	0.29672	0	0	0	0	0.0735516	0	0	0	0.241811	0	0	0	0.324214	0.0950101	0.0599455	0	0	0	0	0	0.0272411	0	0	0	0.0648774	0.0993271	0	0	0	0	0	0
AC009052.1	0	0	0	0	0	0	0	0	0	0	0	0	0	0	0	0	0	0	0	0	0	0	0	0	0	0	0	0	0	0	0	0	0	0	0	0	0	0	0	0
RPS26P20	0.0950768	0.74914	0	0.60399	0	0.0338913	0.0767916	0.659945	0.129039	0.222651	0.342541	0	0.0817945	0	0	0.0673794	0.134455	0.0679498	0.0365639	0.256449	0.0600914	0.211316	0	0	0.192831	0.187087	0.201005	0.0680556	0	0	0.0651219	0	0.216444	0	0.177631	0.189387	0	0.0878235	0	0
AC073023.1	0	0	0	0	0	0	0	0	0	0	0	0	0	0	0	0	0	0	0	0	0	0	0	0	0	0	0	0	0	0	0	0	0	0	0	0	0	0	0	0
AC098798.1	0	0.120111	0	0.0198079	0.0107161	0	0	0.872934	0	0.017849	0	0	0	4.60982	0.100153	0	0.113176	0	0	0	0.0144518	0	0	0	0	0.014998	0.0161137	0	0.00728563	0	0	0	0.0173514	0	0	0	0	0	0	0
Y_RNA	0	0	0.219809	0	0	0.436821	0	27.6444	0	0.119572	0.220749	0	0.26356	0.786791	0	0.217111	0	0.437899	0.235634	0.118048	0	0	0	0.489641	0	0	0	0	0.097614	0.221705	0.209837	0.302814	0.232477	0	0	0.203415	0	0	0	0.230667
MIR4447	0	0	0	0	0	0	0	0	0	0	0	0	0	0	0	0	0	0	0	0	0	0	0	0	0.245807	0	0	0	0	0	0	0	0	0	0	0	0	0	0	0
RPS3AP52	0	0	0	0	0	0	0	0	0	0	0	0	0	0	0	0	0	0.0796179	0	0	0	0	0	0	0	0	0.0785068	0	0	0.0806201	0	0	0	0	0	0	0	0	0	0
PCOLCE-AS1	0.122317	0.0803145	0.228179	0.109492	0.0114649	0.191846	0.118551	0.148579	0.0996054	0.229153	0.0528818	0.129864	0.0526146	0.0157067	0.147332	0.0173368	0.0778398	0.279737	0.0517437	0.395908	0.038654	0.108744	0.0428815	0.146621	0.165386	0.272781	0.129297	0.0350216	0.0740495	0.0442591	0.167559	0.241803	0.0742552	0.0994739	0.365637	0.2071	0.430058	1.06206	0.0192889	0.101306
CARD10	5.79544	0.761069	2.76791	8.04958	4.82307	5.29402	5.05911	0.700929	3.31706	4.02127	1.96987	2.82169	11.5328	1.16515	5.53839	10.8652	5.43487	3.94945	5.33779	6.84152	10.1118	2.94047	2.96759	3.41501	10.5114	6.13972	4.12948	3.10079	0.982979	4.55414	6.84444	6.87407	14.6016	4.96817	7.96209	4.26006	6.90361	2.01696	7.80061	9.64392
LINC00320	0	0	0	0	0	0	0	0	0	0	0	0	0	0	0	0	0	0	0	0	0	0	0	0	0	0	0	0	0	0	0	0	0.00539947	0	0	0.00472448	0	0	0	0
RNA5SP331	0	0	0	0	0	0	0	0	0	0	0	0	0	0	0	0	0	0	0	0	0	0	0	0	0	0	0	0	0.492631	0	0	0	0	0	0	0	0	0	0	0
MCF2L2	0.0514768	0.0528128	0.0634804	0.0408768	0.061066	0.0103216	0.0571681	0.471761	0.0633147	0.0722035	0.0486832	0.0626232	0.268481	0.0970865	0.0158534	0.0364808	0.0739346	0.049436	0.0816608	0.0935981	0.122006	0.745461	0.0541398	0.0617051	0.0685147	0.120286	0.0748197	0.143933	0.0281907	0.0593715	0.0705171	0.0524712	0.0433352	0.056067	0.0480868	0.0464627	0.0341711	0.0713245	0.0498899	0.0605601
AL049766.2	0	0	0	0	0	0	0	0	0	0	0	0	0	0	0	0	0	0	0	0	0	0	0	0	0	0	0	0	0	0	0	0	0	0	0	0	0	0	0	0
ACBD7	0.132524	0.638119	0.269405	0.102046	0.631429	0.661356	0.249752	0.459935	1.01922	0.344826	0.254642	0.469001	3.89534	0.907594	0.677202	0.266099	0.203029	0.189425	0.806944	1.53194	0.516514	0.809996	4.1504	0.229458	0.806338	0.0579496	0.513648	0.11067	4.40553	1.75825	0.272312	2.03035	0.4693	1.1419	0.144429	0.109991	0.080893	1.99942	0.174153	0.282713
SPDEF	71.2903	54.1651	24.4711	72.2541	8.32833	18.9483	47.2059	1.67986	5.3727	17.2656	3.96102	24.3365	0.758458	4.72815	11.6982	51.5881	6.77164	3.52103	78.3398	2.42461	4.119	0.211316	13.6478	11.6869	57.5338	47.8943	14.6185	31.1942	1.34946	6.80545	9.73276	13.1055	44.699	4.55892	0.872007	9.6128	20.2849	0.367262	33.3576	18.3911
RPL13P	0	0	0	0	0	0	0	0	0	0	0	0	0	0	0	0	0	0	0	0	0	0	0	0	0	0.0343388	0	0	0	0	0	0	0	0	0	0	0	0	0	0
ASPDH	0.320259	0.0788569	0.861683	0.202293	0.084426	0.0428101	0.0808332	0.625212	0.176579	0.148434	0.072114	0.0283349	0.568256	0.102811	0.0657538	0.198592	0.325523	0.786787	0.107767	0.323936	0.075905	0.0444875	0.0842065	0.639822	0.189448	1.14222	0.0987391	0.0429825	0.24873	0.144853	0.616944	0.336338	0.296187	0.186035	0.317866	0.485095	0.117292	0.147913	0.0946939	0.165779
AC005324.4	0.0579452	0.380474	0.1663	0.40157	0.0543126	0.289174	0.0468012	0.402208	0.23593	0.158312	0.334023	0.0410136	0.0997005	0.0744076	0	0.205324	0.327778	0.082825	0.245125	0.20095	0.0366232	0.32197	0	0	0.0391741	0.228043	0.326676	0.331816	0.498498	0.251603	0.039689	0.343649	0.263827	0.10098	0.324775	0.115423	0.42444	0.428197	0.152295	0.0872574
AL031432.3	0.3411	0.358352	0.832101	0.354582	0.415631	0.121589	0.3306	3.90661	0.277766	0.399394	0.147469	1.44859	3.9909	0.0876015	0.373509	0.290079	0.241187	0.146267	0.209884	0.26287	0.129351	0.379061	0.143498	0.218067	0.322843	0.26848	0.240377	0.195326	0.239104	0.148108	0.0934533	0.269723	0.336493	0.396284	0	0.158538	0.249851	0.504125	0.25102	0.410919
CEP250-AS1	0.354923	0.51788	0.792255	0.21636	0.351154	0.154632	0.222961	3.96911	0.936645	0.523322	0.0852475	1.00486	0.40712	0.962155	0.172731	0.363319	0.0557692	0.563684	0.242655	0.303914	0.199398	0.482072	0.165904	0.315145	0.479894	0.0517333	0.277909	0.14114	0.364395	0.0570779	0.43218	0.350817	0.224442	0.549791	0.110517	0.497507	0.144431	0.145709	0.538969	0.623542
FAM227B	0.68152	0.389752	0.638833	0.304713	0.252427	0.360486	0.625915	2.5751	0.335672	1.15409	0.312862	0.645767	0.491745	0.310534	0.39721	0.276546	0.695637	0.714895	0.397368	0.459563	0.163265	0.458085	0.196536	0.426037	0.535058	0.320845	0.457035	0.550775	0.789798	0.107391	0.553385	0.440036	0.508824	0.632146	0.241307	0.432443	0.358299	0.314764	0.522919	0.364162
TMEM185B	8.43082	11.3366	8.93429	10.1907	21.3129	8.68374	13.2301	8.32535	17.7852	24.2277	8.11105	7.68172	17.8454	12.3213	17.5626	12.6428	5.74175	15.7348	12.4257	14.0594	18.0366	23.5176	17.5271	11.0056	9.69893	11.3246	14.607	10.9692	28.8318	21.7419	9.19896	18.2933	17.1075	10.1195	17.3612	21.3348	8.18845	12.8216	11.6056	8.20658
MIR222HG	0.439572	0.904886	1.72185	0.500857	0.161465	0.512422	0.403011	16.8226	0.644961	2.79605	0.18833	1.03429	0.204413	0.839056	1.30091	0.98507	0.949248	12.1502	1.80013	1.49236	0.863504	1.63711	0.174929	2.63932	1.44571	0.40521	0.477214	1.94739	0.408822	0.610426	1.23687	0.634115	0.644592	1.00757	0.5438	0.737554	1.33143	1.11935	0.287267	0.509868
STRA8	0	0	0	0.0288641	0.124924	0.13065	0	0.23128	0	3.04312	0.816304	0	0.200656	0.0427862	0	48.1003	1.24869	0.500078	0.0256279	0.179747	0	0.444337	14.5314	0.026627	0.675783	36.5854	0.0469618	0.0477006	0.084933	0.0482259	0.0912887	0.0658689	0	0	0.0311257	0.973443	0	0.30778	0	0
C4B-AS1	0	0	0	0	0	0	0	0	0	0.00616408	0	0	0	0	0	0	0	0	0	0	0	0	0	0	0	0	0	0	0	0	0	0	0	0	0	0	0	0	0	0
AL133243.2	0.408226	0.777331	0.966562	0.424361	0.545253	0.582069	0.82429	25.1834	0.678706	0.59749	1.11777	0.982405	0.632154	0.655255	1.8104	0.969166	1.35666	1.86721	0.667218	1.69098	2.38661	1.31561	0.887312	0.978678	1.42131	1.64674	0.388369	1.47564	1.50883	0.709019	0.685045	1.65436	1.49468	0.414986	0.59108	0.623422	0.583088	0.961561	0.321878	0.291997
CDCA4P3	0	0	0	0	0.517625	0	0	0	0	0	0.0692043	0	0	0	0.0525839	0	0.203732	0	0	0	0	0	0	0	0	0	0.135364	0	0	0.0695041	0	0	0.0911014	0	0	0.207253	0	0	0	0
AC009987.1	0	0	0	0	0	0	0	1.92334	0	0	0	0	0	0	0	0	0.0290263	0	0	0	0	0	0.0287828	0	0.0277524	0	0	0	0.0784787	0	0	0	0	0.0238459	0	0.0408849	0	0	0	0
LINC02024	0	0	0	0	0	0	0	1.18504	0.023171	0	0	0	0	0	0	0	0	0	0	0	0	0	0	0	0.023084	0	0	0	0.0108796	0	0	0	0	0.0198347	0	0.0113358	0	0	0	0
RNU7-196P	0	0	0	0	0	0.190229	0	9.26053	0	0	0	0	0	0	0	0	0	0	0	0	0	0	0	0	0	0	0	0	0	0	0	0	0	0	0	0	0	0	0	0
Metazoa_SRP	0.122091	0	0.175198	0	0	0.0435209	0	0.635593	0.165703	0.190609	0	0	0	0	0	0	0.0863291	0.174513	0.0469529	0.141135	0	0	0	0	0.165081	0	0	0	0.155606	0.17671	0.250876	0	0	0.354609	0.114051	0.0405329	0	0	0	0.0919262
DEFB108B	0	0	0.0356447	0	0	0.017709	0	0.862091	0	0	0	0	0.0427395	0	0	0	0	0	0	0	0	0	0	0	0	0	0	0.0711211	0.0158293	0	0	0	0	0	0	0	0	0	0.0261143	0
ARFRP1	5.80438	5.37786	11.8619	8.30888	4.97696	5.17107	4.69159	2.09275	4.28035	4.20412	2.5507	5.1646	7.45667	1.9497	5.1683	7.10174	1.32206	4.96369	32.3303	4.38958	8.08013	4.03991	2.84397	5.42887	9.98909	11.8057	4.04455	3.41261	2.70227	4.70595	6.68552	4.11211	4.9132	4.22094	5.17899	4.62305	6.52361	3.57839	7.26287	7.34588
CCDC194	0.231916	0.203038	0.19413	0.167419	0.0362295	0.0413347	0.124876	0.871961	0.0786894	0.0905169	0.334218	0.547168	0.0332529	0.24817	0.126975	0.0273926	0.191316	0.414367	0.297295	0.148939	0	0.0429544	0.054203	0.463329	0.339707	0.126765	0.217911	0	1.58874	0.139861	0.450071	0.458466	0.0146656	0.044906	0.180536	0.128323	0.622876	0	0.203179	0.0291028
LINC02280	0.0520231	0.0113863	0.024884	0.100147	0.0446983	0.0587236	0.021009	0.0752296	0.0176515	0.00676821	0.031238	0.012274	0.156644	0.155874	0.0189886	0	0.0919622	0.0247867	0.0400133	0.0200459	0.0493203	0	0.0121588	0.0207867	0.0293087	0.0796199	0.0122204	0.018619	0.0138133	0	0.0415715	0.0171404	0.13817	0.0151099	0	0.0201496	0.0317552	0	0.0273461	0.0391698
OR8B9P	0	0	0	0.0103287	0	0	0	0.0620705	0	0.0139608	0	0	0	0	0	0	0	0	0	0	0.0226074	0	0	0	0	0	0	0	0	0.0517712	0	0	0.0135716	0	0	0	0	0	0	0
AC009237.3	0.225984	0.733188	1.86462	0.28021	1.17122	0.561515	0.311362	0.761231	2.09733	1.84445	1.83907	2.52159	0.0228722	1.18635	1.28094	10.1319	0.0939943	5.35348	0.999433	1.44959	0.617525	0.605675	3.08045	1.07823	2.51633	0.309532	0.796265	0.851611	4.22285	0.93314	0.455252	10.1305	0.554807	1.08493	2.98647	1.52476	0.559881	0.466604	0.220109	0.575508
SPTLC1P4	0	0.167116	0	0.0367462	0	0.0907244	0.513913	0	0	0.0496683	0.183391	0	0	0	0	0	0.269944	0.272845	0.0978788	0.147106	0.40215	0.424257	0	0	0	0.417348	0	0	0.0405473	0	0	0.125784	0.0965675	0	0	0.168991	0	0	0.133786	0
AC006427.1	0	0	0	0.0134186	0	0	0	0.161279	0	0.0181373	0.0334844	0	0	0	0	0	0	0.0332114	0	0.0179062	0	0	0	0	0	0.0914415	0	0	0	0	0	0.0918649	0	0	0.0434098	0	0	0	0	0
TVP23B	10.8088	5.86302	2.83479	5.58377	3.20335	3.33384	2.74893	5.51429	3.19057	4.70112	3.98975	6.78753	3.27278	3.6529	2.87395	4.5	15.0261	2.90842	6.05172	3.2384	3.92052	4.57887	3.19767	3.004	2.76266	4.51294	5.19073	7.18338	4.3072	3.17785	3.44846	4.95412	7.58751	2.82625	3.29008	5.1849	2.49714	3.09171	4.30798	3.70578
C9orf16	41.6072	37.4372	37.2088	29.7485	30.6766	21.8639	22.3339	1.96912	12.5098	15.54	8.67854	69.6364	60.7311	6.90218	18.8127	35.9762	20.5376	18.7095	26.7883	17.6356	47.5989	16.4819	16.2895	27.5065	34.5486	30.8818	16.2598	24.0966	14.6273	31.8679	21.3261	29.0045	19.941	18.9654	37.1005	20.8982	29.3247	48.3448	30.8496	41.8497
KCNJ10	0.293798	0.139553	0.609966	0.110107	1.85442	0.220598	0.323125	0.585759	2.29066	0.170785	0.0720677	0.544212	0.774397	0.296998	0.123209	0.0841701	0.0442002	0.0804152	0.0793312	0.0722606	0.0790169	0.416802	0.394465	0.159853	0.169041	0.176307	0.251094	0.0268468	0.221084	0.0361899	0.239769	0.0308935	0.113845	0.34133	0.27445	0.668238	0.132785	0.600511	0.305586	0.329461
CCL4	11.5608	7.86892	5.23387	5.06852	8.57727	0.713919	4.39254	4.88821	8.79545	6.38697	1.10288	15.1093	5.02891	5.58266	5.11718	5.6543	0.541129	1.85029	3.80725	4.50488	2.72718	12.4674	4.14429	5.19184	5.96638	2.36032	6.86185	2.59911	3.36711	2.16817	8.02999	1.65773	2.40326	10.6976	12.6552	10.552	4.46067	3.18861	8.81589	4.90393
AC010099.2	0	0	0	0	0	0	0	0	0	0.031574	0	0	0	0	0	0	0	0.0578155	0	0	0	0	0	0	0	0.159184	0	0	0	0	0	0	0	0	0	0.0268568	0	0	0	0
Z68694.1	0	0	0	0	0	0	0	0	0	0	0	0	0	0	0	0	0	0	0	0	0	0	0	0	0	0	0	0	0	0	0	0	0	0	0	0	0	0	0.0206803	0
AC139700.1	0	0	0.0308303	0.00620391	0.020138	0.00765855	0.0173529	0.0745653	0	0.0251567	0.0309622	0.015207	0.0184834	0	0	0.030452	0	0	0	0.0413934	0	0	0	0.0171692	0.0145249	0	0	0.0153788	0	0	0	0	0	0.0124804	0.02007	0	0	0.0198458	0	0
AC022017.1	0	0	0	0	0	0	0	0	0	0	0	0	0	0	0	0	0	0	0	0	0	0	0	0	0	0	0	0	0.0188592	0	0	0	0	0	0	0	0	0	0	0
LINC02265	0.0691467	0.0908049	0.768986	0.0199666	0.016203	0	0.0558484	0.539955	0.281539	0.06747	0.0249121	0.220239	0.0297435	0	0.0757165	0.0245016	0.220017	0.222381	0.0797758	0.119898	0.0218514	0.115263	0	0.0552573	0.0701204	0.0226772	0.0243642	0.0742424	0.033048	0.02502	0.142084	0.0341734	0.0655892	0.160667	0.0322965	0.0344339	0	0.191615	0.181736	0.078094
ZFP90	2.21207	3.80924	3.13705	2.56317	2.50885	1.37361	4.34661	11.9823	5.43474	3.77748	4.13944	2.41365	4.82862	3.72478	2.94904	2.77766	2.95816	4.06862	3.74744	7.47685	1.93766	4.62822	4.72246	3.77292	2.81558	4.43014	3.87224	1.69143	3.86376	5.13358	5.18506	3.50582	1.66608	4.58371	2.76254	4.42039	2.79495	2.09124	4.93128	2.92268
MIR548XHG	0	0	0	0.0131417	2.21822	0	0	0	0	0.648352	0.0163968	0	0.82222	0	0	0	0	0	0	0	0	1.16325	0.654164	0	0.0153841	0.0149258	0	0	0.964324	1.15275	0	0	0	0	0	0.415504	0	0	0.215308	0
TLK2P2	0	0	0.137773	0.0426519	0	0.0368568	0.0119301	0.487004	0.0200471	0.0172952	0.0638595	0.0104548	0.0127074	0.0569019	0.0161743	0.0104679	0.0208885	0.021113	0.0227219	0.0512244	0	0.0328294	0.0207133	0.0472154	0.0599154	0.0484422	0.0312275	0	0.0235319	0.0320681	0.0708201	0.0875997	0.0448349	0.0429013	0.0275962	0.019615	0.0216389	0	0.023293	0.0222428
AL122034.1	0	0	0.0477653	0	0.0311997	0	0	0	0	0.0779502	0	0	0	0.0854864	0	0.0471791	0.141218	0	0	0	0	0	0	0	0	0.742326	0	0	0.148483	0	0	0	0	0	0	0.0221015	0	0.122988	0	0
TBL1XR1-AS1	0.0386979	0	0.138827	0.100569	0	0.0413831	0	11.7517	0.157563	0.0151038	0	0	0.0332918	0	0.0423747	0	0	0.0553135	0	0	0.0244583	0.0860092	0.0542664	0.0618494	0.0784857	0.0507652	0.190896	0.0553996	0.295924	0.196034	0.0530115	0.0382502	0	0.0674378	0	0.0770837	0.085037	0	0	0.0291368
MIR5701-1	0	0	0	0	0	0	0	0	0	0	0	0	0	0	0	0	0	0	0	0	0	0	0	0	0	0	0	0	0	0	0	0	0	0	0	0	0	0	0	0
SSR1P2	0	0	0	0	0	0	0	0.145909	0	0	0	0	0	0	0	0	0	0	0	0	0	0	0	0	0	0.0551515	0	0	0	0	0	0	0	0	0	0	0	0	0	0
GNRHR2P1	0	0	0	0.0151411	0.0245741	0.0373825	0	0	0.0355828	0.266052	0.188913	0	0.270661	0	0	0	0	0	0.181487	0.0606142	0.0662815	0.0582709	0	0	0.0354491	0	0	0	0.0167073	0	0.0359151	0	0.0397901	0.121837	0	0.017408	0.0384081	0	0	0
APOF	0	0.0253354	0	0.0222834	0.0542492	0.00687707	0.0155822	0	0.0261839	0.0225896	0	0.0273105	0.0829868	0	0.0211256	0	0.804849	0.0551522	0.00741938	0.0297357	0	0.0214396	0	0	0.0130428	0.0759258	0	0	0.0245885	0.0279232	0	0.0190693	0.0512399	0.0112069	0	0.0256196	0.0141315	0.0178207	0.0202824	0.0145259
CASR	0	0.0241479	0.0131934	0.00176992	0	0.664214	0.326741	0	0.128943	0	0.00441661	0.00433842	0	0	0.0201354	3.27525	0	0.00438061	0.0235721	0.0070855	0.00387399	0.00681158	0	0.0342876	0.223767	0	0.0561532	0.0658114	0.0351541	0.0487932	0.0335864	0.0181756	0.00232563	0.0178027	0	0	0.00897945	0.0113237	0.0128878	1.35221
SNORD115-9	0	0	0	0	0	0	0	0	0	0	0	0	0	0	0	0	0	0	0	0	0	0	0	0	0	0	0	0	0	0	0	0	0	0	0	0	0	0	0	0
CXCL14	397.242	406.781	8.08941	88.2017	262.373	4.64601	78.1543	220.009	17.0641	2.87045	964.415	102.616	3.55986	25.2124	78.6244	1.60278	0.130302	39.1155	2.28714	1.82684	0.476472	9.79264	2.87784	1344.71	15.2105	9.14236	37.0349	202.466	1.30244	2.90967	93.5413	858.084	41.6976	5.48859	1.98749	14.2047	926.448	0.29402	20.4479	13.4336
AC023827.1	0	0	0	0	0	0	0	0	0	0	0	0	0	0	0	0	0	0	0	0	0	0	0	0	0	0	0	0	0	0	0	0	0	0	0	0	0	0	0	0
NDUFS8	28.2294	38.1762	27.7755	20.1642	23.3639	24.3133	15.923	2.10721	11.2288	12.574	16.1504	24.2835	15.8213	9.50621	14.6908	23.6658	18.1606	17.3206	27.6175	12.6533	19.5756	12.6086	11.9405	14.5795	20.9985	15.5605	13.6404	18.2953	22.257	14.6905	15.8432	11.2652	12.7175	9.19133	25.7622	12.6674	15.1157	50.9962	25.3864	13.7916
RNU6-885P	0	0	0	0	0	0	0	0	0	0	0	0	0	0	0	0	0	0	0	0	0	0	0	0	0	0	0	0	0	0	0	0	0	0	0	0	0	0	0	0
BRD7P1	0	0	0	0	0	0	0	0	0	0	0	0	0	0	0	0	0	0	0	0	0	0	0	0	0	0	0	0	0	0	0	0	0.00655549	0	0	0	0	0	0	0
RPS2P6	0	0	0.0265244	0.202823	0.0173254	0.0527114	0.0298586	0	0.0752605	0.0288575	0.0266379	0	0	0	0	0	0.0261399	0	0.0284341	0.0142449	0.0233652	0.0410826	0	0.11817	0.0249926	0.0484964	0.052104	0.0264618	0.0117791	0.0535065	0.0506423	0	0.0140266	0.0214746	0.0690677	0	0	0.0341481	0	0
AC002398.1	2.867	2.23865	3.16895	1.8571	0.617345	1.16008	0.688427	1.47908	1.36714	1.11899	2.68001	2.74225	2.86645	6.56703	1.10303	7.63296	2.95864	2.32589	2.23494	1.73174	2.69356	1.80831	1.30392	1.60997	9.01023	2.28711	0.928293	0.166393	3.01209	0.72898	1.69835	0.919079	1.2054	0.900224	1.52006	1.54348	2.32707	2.2904	1.42558	1.8086
AC084880.2	0	0	0	0	0	0	0	0	0	0	0	0	0	0	0	0	0	0	0	0	0	0	0	0	0	0	0	0	0	0	0	0	0	0	0	0	0	0	0	0
SAGE1	0	0	0	0	0.0682632	0	0	0	0.0152067	0	0.00807344	0	0.0771134	0	0.012269	0.246153	0	0	0	0.00863473	0	5.77744	0.204257	0.107446	0.0151496	0	0.0157918	0	0.00714007	0	0.0537206	0.465142	0	0	0	0.513325	0	0	0.00588964	0
AC138230.1	0.398635	0.261748	0.929553	0.863315	0.0934111	1.13679	0.684185	0.432344	0.2367	0.875179	0.359049	0.917001	0.428682	0.383916	0.381946	0.459073	0.317103	1.56694	0.38326	0.67202	0.157469	0.276874	0.209629	0.517663	0.64006	0.555626	0.491613	0.107003	0.238155	0.396666	1.22869	0.443276	0.113438	0.0289455	0.186191	0.29777	1.97096	0.552336	0.183351	0.562771
SNRPGP7	0	0	0	0	0	0	0	0	0	0	0	0	0	0	0	0	0	0	0	0	0	0	0	0	0	0	0	0	0	0	0	0	0	0	0	0.103627	0	0	0	0
MTCYBP2	0	0	0	0	0	0.0689718	0	0	0	0	0	0	0	0	0	0	0	0	0	0	0	0	0	0	0	0	0	0	0	0	0	0	0	0	0	0	0	0	0	0
TTL	1.99168	1.80904	1.92245	1.75995	3.26152	0.853901	2.73656	3.0766	2.94574	2.85166	1.12597	1.4246	5.74645	2.61424	2.02431	2.40263	2.24405	2.47257	2.19916	4.6922	2.21852	5.36623	2.35056	1.65548	1.94081	2.43894	1.8556	1.9691	4.86439	3.89024	2.6621	2.09544	4.62507	3.17886	3.15718	3.41151	1.56517	1.97573	2.42773	2.28344
AL441992.1	4.07502	5.75075	2.18193	2.70463	2.65088	1.49595	2.99657	4.01062	1.93985	3.65573	1.0518	7.66277	5.12779	4.06123	2.1312	3.83617	6.06382	6.25937	9.21572	2.9295	3.19059	2.97396	1.322	4.66599	2.91941	2.31383	3.47176	3.35224	5.58122	2.55287	2.41621	1.68329	2.21537	2.54379	4.26118	3.81628	2.76214	4.38213	2.78146	2.15232
AC015936.1	0	0	0	0	0.0301678	0.0114729	0	0	0	0.025124	0.0231915	0	0	0	0	0	0	0	0	0	0	0	0	0	0	0	0	0	0.0205103	0	0	0	0	0	0	0	0	0	0	0
HASPIN	1.65611	1.38257	1.23068	1.16479	1.34162	0.565041	0.477717	1.10848	0.995401	0.798741	0.554043	0.594471	1.75041	1.6861	0.427458	0.720962	0.844803	0.83697	2.49299	0.606236	0.83737	4.1278	1.5759	0.368675	0.831718	0.574171	0.641892	1.60881	2.17857	1.98607	1.16675	0.724934	1.66516	0.87269	0.99453	0.793297	0.450571	1.44235	0.901629	0.578934
PART1	0.00339281	0.0757437	0.00243431	0.0019594	0.0572421	0.00241882	0	0.206064	0.00920948	0.10991	0.0122236	0.0576344	0.0116753	0.182982	0	0.00480886	2.78046	0.00969915	0.00130478	0.139885	0.716217	0	0.0190311	0	0.0183498	0.0044508	0	0	0.31134	0.00491062	0.00697162	0.00335356	0.538092	0.00788342	0	0.00225275	0.00497037	0.0156699	0.00713377	0.00766365
RN7SKP245	0	0	0	0	0	0	0	0.897113	0	0	0	0	0	0	0	0	0	0	0	0	0	0	0	0	0	0	0	0	0	0	0	0	0	0	0	0	0	0	0	0
AL096800.1	0	0	0	0	0	0	0	0.0642948	0	0	0	0	0	0	0	0	0.0261984	0	0	0	0.0234175	0	0	0	0	0	0	0	0	0	0	0	0	0	0	0	0	0	0	0
RBM12B-AS1	0.304013	0.86501	1.45417	0.380405	0.213715	1.21012	0.654786	8.96839	1.13467	0.553729	0.328588	0.394497	2.00516	0.975958	0.832243	0.502714	0.788199	0.289697	0.584575	0.58572	0.672509	0.957231	0.5329	0.890802	1.64423	0.564986	0.428481	0.217611	1.00095	0.513351	0.832922	0.60099	0.672867	0.470929	0.331324	0.218679	0.334027	0.234017	0.399513	0.3052
IDI2-AS1	0.05186	0.102155	0.37209	0.134775	1.17877	0.369723	0.0418863	0.224981	0.0879809	0.131566	0.0747363	0.0183533	0.0892304	0.133187	0.113575	0.220514	0.146678	0.148254	0.159552	0.149873	0.0983315	0.0864473	0.0545429	0.103607	0.157771	0.0850396	0.0913657	0	0.231336	0.0938251	0.319689	0.02563	0.0590303	0.0451876	0	0.120519	0.0569801	0.502989	0.0136302	0
AC061975.6	0.021305	0	0.0152861	0	1.20815	0.47845	0.58506	0	0.54939	5.34677	0.660115	0.0603188	1.39298	0.164147	0	4.0766	2.24461	0.0152264	0	1.06722	0.727134	0.0710282	1.74776	0	0.288067	0.964228	0.0600554	0.0610002	1.39161	0.0925081	0.0145927	0.105293	0	0.0123759	0.019902	1.83899	0	3.99498	0	0
Y_RNA	0	0	0	0	0	0	0	0	0	0	0	0	0	0	0	0	0	0	0	0	0	0	0	0	0	0	0	0	0	0	0	0	0	0	0	0	0	0	0	0
AC007992.1	0	0	0	0	0	0	0	0	0	0	0	0	0	0	0	0	0	0	0	0	0	0	0	0	0	0	0	0	0	0	0	0	0	0	0	0	0	0	0	0
AL021393.1	0	0	0	0	0	0	0	0	0	0	0	0	0	0	0	0	0	0	0	0	0	0	0	0	0	0	0	0	0	0	0	0	0	0	0	0	0	0	0	0
TNRC6B	1.24253	0.712653	3.23006	1.73184	1.17704	1.81413	1.47261	20.2667	3.09991	3.2152	1.00499	0.700292	2.56918	2.12455	2.26281	2.33448	1.49042	2.25256	1.43798	2.89053	1.39391	2.52076	3.35954	2.33759	1.69681	1.71464	2.04506	1.0173	3.69598	2.04863	2.85688	2.89458	1.58821	2.50171	1.36472	1.78075	1.69666	1.94245	1.63328	2.06292
AC007551.1	0.0637509	0	0.0457406	0.0184085	0.0298772	0	0	0	0.0432615	0.024882	0.0918724	0	0.0548449	0	0.069808	0	0.0450774	0	0.0245168	0.0982596	0	0	0	0	0.0430991	0	0	0.0456326	0.0203127	0.138406	0.0873311	0	0	0	0.0595526	0.0634938	0	0	0	0.048
SCML1	0.361143	1.59668	2.50479	1.53991	3.7461	4.79105	1.87166	8.33498	1.94424	0.902107	2.51984	1.87027	3.52117	2.53514	1.85205	1.69771	1.62153	2.88215	1.85181	1.62119	1.90972	1.6254	0.696347	2.58298	4.69179	1.01069	1.14101	2.41702	1.65892	1.86431	3.89182	1.42191	2.40022	1.34962	0.269888	0.789312	1.3403	0.183475	0.493573	1.89888
AL121790.1	0	0.235502	0.0643343	0.0388375	0.0210112	0.159813	0.0362107	0.622388	0.0912712	0.0699932	0	0.222129	0.0771395	0.23028	0	0.0317724	0.0317008	0.0640827	0.0172415	0.0345506	0.0566716	0.0996448	0.0628697	0.0358274	0.0909285	0.205847	0.0947826	0	0.0571399	0	0.122832	0.132943	0.0170105	0.0520861	0.0418805	0.0446521	0.0985184	0.0828254	0.0942662	0.0337561
VWA8P1	0	0	0	0	0	0	0	0	0	0	0	0	0	0	0	0	0	0	0	0	0	0	0	0	0	0	0	0	0	0	0	0	0	0	0	0	0	0	0	0
PLD4	0.221412	0.183307	2.60739	0.161226	1.06473	0.233344	0.933028	0.283986	3.38718	0.306218	0.038151	1.62167	0.720515	0.0803502	1.34928	1.53159	0.0306309	0.718959	0.214724	1.14991	0.0547589	0.550946	0.762722	1.45397	0.439298	0.183114	1.12275	0.523693	0.401816	0.278664	0.672554	3.69192	0.193584	1.28617	0.463122	0.198148	0.662828	0.177844	2.03929	0.73569
NXPE2P1	0	0	0	0	0	0	0	0.158169	0	0	0	0	0	0	0	0	0	0	0	0	0	0	0	0	0	0	0	0	0	0	0	0	0	0	0	0	0	0	0	0
AC117522.2	0	0	0	0	0.0236016	0	0	0	0	0	0	0	0.0866499	0	0	0	0.0356091	0	0	0	0	0	0	0	0	0.0330321	0	0	0	0	0	0	0	0	0	0.0167191	0	0	0	0
AC023824.3	0	0	0	0	0	0	0	0	0.0177914	0.0306983	0	0	3.5637	0	0	0	0	0	0	0	0	0.611844	0	0	0.124072	0.137573	0	0	0.0668292	0.227678	0	0	0	0	0	0.0609278	0	0	0	0
RPL3P7	0.0818978	1.5057	0.881412	2.23085	0.179115	0.603332	0.110245	0.0473723	0.778064	0.436851	0.393414	0.115935	0.258341	0.175275	0.328823	0.232159	0.173727	0.331676	0.14698	1.72514	0.034508	0.394386	0.019141	1.46165	0.387571	0.250685	0.403999	0.0195407	0.574086	0.158047	0.243079	0.107934	0.372884	0.634316	1.12206	0.11782	0.319941	0.22695	0.200899	0.328871
AC103739.2	0.0409996	0.0538415	0.0588336	0.0473557	0.057644	0.0584594	0.0331146	5.47828	0.333869	0.14402	0.265883	0.0290196	0.0705439	0.105295	0.0448951	0.0290558	0.202932	0.146509	0.0315347	0.142184	0.181391	0.18225	0.0574942	0.0655282	0.194026	0.161354	0.0866785	0.11739	0.705433	0.0296706	0.112329	0.162101	0.233341	0.0952654	0.0382996	0.0544457	0.120127	0	0.0431031	0.0308699
SDAD1P2	0	0.0214251	0.0117058	0.0235553	0.00764608	0.00581567	0	0.0566225	0.0221427	0.0127355	0.0117559	0	0.0140357	0	0	0	0	0	0	0.0502926	0	0.0362613	0	0	0	0	0.0229946	0.0116782	0.00519838	0	0.0111748	0	0	0	0.0152405	0	0	0	0	0
MYEF2	0.0446895	1.11506	1.08343	1.28501	1.33159	1.98456	0.0531924	4.26523	1.50355	2.40153	0.835541	1.17535	2.25417	2.53706	1.0225	1.13015	1.22739	1.27755	0.125732	1.82442	1.34239	1.10566	1.32264	1.79504	1.70462	0.996628	1.02767	1.23577	3.06219	0.192343	1.43704	1.51814	3.04585	1.6464	1.23921	0.801948	1.03716	1.54692	0.932229	0.860683
GLRX5P2	0.382505	0	3.97943	0.165677	0	1.02262	0	7.96512	2.20634	0.74646	3.44521	0.135369	0.493604	2.70147	1.04712	0.271075	1.08186	3.28044	0.220652	2.43192	0.120878	0	0.134098	2.75105	1.81016	0.250892	0.404333	0.684489	1.52346	0.968839	0.261993	1.13424	0.362826	0.777679	0.178658	0.444456	0.840539	0.706649	0.301597	0.432
AC024255.1	0	0	0	0	0	0	0	0	0	0	0	0	0	0	0	0	0	0	0	0	0	0	0	0	0	0	0	0	0	0	0	0	0	0	0	0	0	0	0	0
AL356752.1	0	0.659445	0.120098	0.128891	0.0261488	0.895005	0.225324	3.29194	0.151452	0	0.0804077	0.0789841	0	0.358235	0	0	0.0394522	0.119628	0.0429148	0.0644984	0	0	0	0.133764	0.0754415	0.0731943	0	0	0	0.0807561	0.229299	0.0551499	0.317549	0.0324111	0.156363	0.037047	0.367824	0	0.0879871	0.0420101
AC005324.5	0	0	0	0	0	0	0	0	0	0.0210665	0	0	0	0	0	0.0382513	0	0	0	0	0	0	0	0	0	0	0.0380367	0	0.0171979	0	0	0	0	0	0	0	0	0.0498574	0	0
RNU7-141P	0	0	0	0	0	0	0	2.77816	0	0	0	0	0	0	0	0	0	0	0	0	0.337287	0	0	0	0	0	0.376073	0	0	0	0	0	0	0	0	0.177168	0	0	0	0
MRPL49P1	0	0	0	0	0	0	0	0	0	0	0	0	0	0	0	0	0	0	0	0	0	0	0	0	0	0	0	0	0	0	0	0	0.023465	0	0	0	0	0	0	0
TTC39C-AS1	0.323982	0.478643	1.10416	0.152022	0.455508	0.0288719	0.261674	4.77875	0.769493	0.347739	0	1.66253	0.348402	0.46803	0.221728	0.0574003	1.46041	0.578862	0.10902	0.234073	0.102383	0.270029	0.141976	0.42072	0.109515	0.132816	0.256853	0	0.877451	0.0586149	0.637987	0.320234	0.338045	0.352872	0.189154	0.188228	0.237312	0.22445	0.404468	0.487872
TMEM150A	11.1216	13.4254	22.3352	12.6913	10.6148	15.8691	7.09977	3.13613	17.6922	17.5425	18.8246	29.9282	3.59716	9.09057	15.6912	11.6785	9.3006	21.0709	4.35519	8.92113	6.16405	4.67039	8.51776	12.887	10.7793	8.51531	8.97543	11.4283	11.5577	14.4563	15.3378	11.754	7.7538	6.88284	11.7378	7.98092	15.7445	31.906	9.94398	8.58312
LINC02527	0	0	0	0	0.0203494	0	0	0	0	0.982936	0	0	0.037355	0	0	0	1.71933	0	0	0	0	0	0.213113	0	0.176129	0.683531	0	0	0	0	0	0	0.362445	0	0	0.245059	0	1.00271	0	0
GSTA5	0.0324698	0.59696	0.0232967	0.0656311	0.152171	0.0231485	0	0.225379	0.0220341	0.152076	0.0233963	0.0919285	0	0	0.0355548	0.0460216	0	0.0232056	0	0.0250229	0	0	0	0	0.0219513	0.319462	0.0915271	0.0232417	0.0206915	0.117489	0.111199	0.160471	0.0123197	0.0565843	0.0909945	0.129355	0.0237836	0.239942	0	0
AC092447.1	0	0	0	0	0	0	0	0	0.0232912	0.013396	0.0247312	0	0	0	0	0	0	0	0	0.0264506	0	0.762841	0.0240653	0	0	0	0	0	0	0.0248384	0	0	0	0	0	0.239287	0	0	0	0
CASP5	0.290964	0.163757	0.387703	0.228048	0.370124	0.0222252	0.38608	0.180324	0.197449	0.275796	0.16473	0.0294206	0.321835	0.373627	0.250335	0.103101	0.0734773	0.0742667	0.231786	0.0800828	0.0788134	1.10861	0.480882	0.431819	0.182657	0.245376	0.351505	0.148765	0.145685	0.0601612	0.341645	0.184884	0.0946264	2.20931	0.407703	0.662377	0.31969	0.115186	0.447913	1.51788
UGT1A10	0	0	0	0	0.849724	0.0149435	0	0	0	0	0.030207	0	0	0	0	0	0.111159	0	0.00403048	0.00403838	0	0	0	0.033501	0	0.0343714	0	0	0	0	0	0.0103592	0.14713	0	0	0.0347939	0	0.00968089	0.0165272	0.670738
AC243547.2	0	0	0	0	0	0	0	0	0	0	0	0	0	0	0	0	0	0	0	0	0	0	0	0	0	0	0	0	0	0	0	0	0	0	0	0	0	0	0	0
RN7SKP271	0	0.271563	0.445113	0.119425	0.096914	0.405425	0	14.8921	0.140329	0.161422	0	0.146367	0.177903	0.796626	0.339659	0.14655	0.29244	0	0	0.159365	0.326747	0	0.0724966	0	0.279605	0.0678191	0	0	0.527115	0.149651	0.49574	0.1022	0.156922	0.120124	0.0965868	0.137305	0	0	0	0
RNU6-661P	0	0	0	0	0	0	0	1.07318	0	0	0	0	0	0	0	0	0	0	0	0.119151	0	0	0	0	0	0	0	0	0	0	0	0	0	0	0	0	0	0	0	0
RPL35AP18	0	0	0	0	0	0	0	0	0	0	0	0	0	0	0	0	0	0	0	0	0	0	0	0	0	0	0	0	0	0	0	0	0	0	0	0	0	0	0	0
KYNUP2	0	0	0	0	0	0	0	0	0	0	0	0	0	0	0	0	0	0	0	0	0	0	0	0	0	0	0	0	0	0	0	0	0	0	0	0	0	0	0	0
MED27	7.91443	18.6009	5.67852	6.31644	8.74296	6.1126	9.81678	3.05197	7.18231	5.85317	4.94469	17.5391	29.5047	9.67899	4.88344	7.21135	7.13958	5.76854	19.0229	6.16584	11.0961	11.3081	5.85753	6.32467	8.05772	6.3242	6.80573	7.93566	8.2207	6.02298	5.62527	7.03126	6.38711	6.15726	8.09734	7.16829	5.55565	11.111	8.81575	6.00631
AC087623.3	0.0952136	0	0	0.137468	0.0446223	0.01697	0	0.247836	0.0646121	0.0371619	0	0.101088	0.0819122	0	0.05213	0.101214	0	0	0.292932	0.0366883	0	0	0.0333797	0.114132	0.418402	0	0	0	0.182025	0	0.391294	0.0941119	0.018063	0.0553087	0.222358	0.0790246	0.0348713	0	0.0500493	0.143378
PER3P1	0	0	0	0	0	0	0	0	0	0	0	0	0	0	0	0	0	0	0	0	0	0.0443533	0	0	0	0	0	0	0.0127169	0	0	0	0	0	0	0	0	0	0	0
TNNT2	0.34641	0.0897854	0.232194	6.11357	0.0982624	0.0617411	0.0699471	0.474572	0.0804203	0.202806	1.34986	0.358105	0.0352914	0.105354	0.0948307	0.151819	0.889526	2.47899	0.0560925	1.30495	0.296724	0.0455876	0.150206	3.01232	0.539258	0.75938	0.128483	0.541594	0.400837	0.0956579	0.437077	0.878531	0.129706	0.272715	0.149025	0.744501	0.881414	2.32409	0.143756	0.346619
FBP1	48.063	20.8654	70.5207	44.8145	50.5161	76.8743	70.2693	8.05466	35.5232	63.9107	72.7947	96.4551	36.3997	55.7065	47.6555	59.5338	12.5672	170.048	11.4427	41.3508	12.675	29.7149	59.9027	85.4882	59.3004	106.624	94.5382	50.2064	9.00647	107.419	61.3706	90.8964	16.5276	169.521	79.456	44.155	142.115	81.4635	156.842	123.589
AC073429.1	0	0	0	0	0	0	0	0	0	0	0	0	0	0	0	0	0	0	0	0	0	0	0	0	0	0	0	0	0	0	0	0	0	0	0	0	0	0	0	0
SVEP1	1.41767	0.113295	1.19951	0.967521	0.234943	0.172881	0.873833	5.65251	4.80067	1.92478	0.473793	0.476958	0.377119	0.227554	4.21283	0.816302	0.512748	0.4566	0.180238	3.43662	0.350741	2.87622	7.21144	2.29003	2.46226	2.21456	3.62811	0.61086	0.459879	0.98544	3.67805	2.62737	1.41639	3.62589	0.298405	4.14838	0.587528	0.540606	1.58478	4.23802
HNRNPA1P31	0	0	0	0	0	0	0	0.236764	0.0462943	0	0	0	0	0	0	0	0	0	0	0	0	0	0	0	0	0	0	0	0.0108684	0	0	0	0	0	0	0	0	0	0	0
AC107074.1	0	0	0	0	0	0	0	0	0	0	0	0	0	0.0556109	0	0	0	0	0	0	0	0	0	0.0346081	0	0	0	0	0	0	0	0	0	0	0	0.028755	0	0	0	0
IDO2	0.0372263	0.117327	0.277778	0.0838449	0.18842	0.00796186	0.102227	0.788103	0.222304	0.0290588	0.230684	0.226599	0.0704566	0.105165	0.0652211	0.047487	0.242164	0.117062	0.0687178	0.0602459	0.0423507	0.10756	0.0678636	0.237989	0.0553674	0.0293008	0.162649	0.0426343	0.161313	0.0161639	0.275376	0.00735911	0.022599	0.116772	0.0347747	0.0617935	0.158153	0.0618954	0.0587043	0.151355
AL117351.2	0	0	0	0	0	0	0	0.365702	0	0	0	0	0	0	0	0	0	0	0	0	0	0	0	0	0	0	0	0	0	0	0	0	0	0	0	0	0	0	0	0
AP005899.1	0.912317	1.03833	1.26552	1.44013	0.142521	1.12738	0.638612	5.59377	0.536554	0.427293	0.657377	0.215246	0.418595	7.18526	0.399599	0.560339	2.70937	0.652018	0.795265	0.210924	2.19113	0.0675899	0.511741	0.486041	0.657894	2.19415	0.985809	0.435355	1.20151	0.26409	0.958154	0.360705	1.68461	0.282644	0.681789	0.424031	0.579158	3.37087	0.287737	0.457941
FEN1P1	0	0	0.0207331	0	0.0135426	0	0	0	0.0196094	0.0112784	0	0	0	0	0	0	0	0	0	0.0222693	0	0.0321126	0	0	0	0	0	0	0.00920726	0	0.0197925	0	0	0	0	0	0	0	0	0
PDE6C	0.0499799	0.157523	0.222332	0.129888	0.0374773	0.124712	0.0242207	1.68256	0.122099	0.210677	0.223283	0.120278	0.128993	0.192538	0.0218914	0.10626	0.0636123	0.242895	0.0538185	0.165624	0.120038	0.0111084	0.0630786	0.191715	0.25004	0.262261	0.0986197	0.0500856	0.226134	0.0578711	0.294406	0.138325	0.185841	0.0290329	0.0747016	0.142698	0.146438	0.110801	0.0315265	0.12042
NDUFB10P1	0	0	0.045565	0	0.0297625	0	0	0.110202	0	0	0	0	0.437075	0	0	0.0900116	0.0449044	0	0	0	0	0	0	0	0	0	0.0447534	0	0	0	0	0	0	0	0	0	0	0	0.0333822	0
TRAPPC12-AS1	0.874539	0.334968	1.09808	0.97855	0.444011	0.961199	1.00066	0.442629	0.816013	0.71111	0.603899	0.567416	1.06585	0.561499	1.23694	0.852186	1.15945	1.51046	0.392377	0.88458	0.829103	0.931371	0.715385	1.31038	1.57663	1.17115	1.05284	0.417327	1.2191	1.18666	2.82032	1.15256	4.32746	1.10069	0.442512	0.568577	1.52139	0.673184	0.727864	1.45411
CHRM5	0.0227517	0.029878	0.0857016	0.0427032	0.0106627	0.00202754	0.00918806	0.760009	0.0308788	0.0843601	0.0286894	0.0201296	0.23488	0.0219117	0.0435985	0.0322476	0.313705	0.0121952	0.0196868	0.0657513	0.0215697	0.0884932	0.0159525	0.0318178	0.0269175	0.0485005	0.0521084	0.0325712	0.0380589	0.00823248	0.0584384	0.0730876	0.0237393	0.0660814	0.0212534	0.139736	0.00833266	0.00525401	0.0538178	0.0428262
AC068790.9	0	0.0459304	0	0.0302982	0.0655655	0.0498697	0.0094163	0.242771	0.0632917	0.045503	0.0504036	0.0577631	0.0802381	0.0748533	0.0255323	0.0165243	0.0247306	0.0583248	0.0448352	0.0808616	0.0368425	0	0.0490463	0.0652165	0.0709358	0.168233	0.049295	0.0166902	0.30832	0.025311	0.0718681	0.0230471	0.106163	0.0609507	0.108907	0.0348343	0.025619	0.0538453	0	0.0877801
CRYZP1	0.0698769	0.0458819	0.676835	0.211863	0.114618	0.697438	0.0564382	9.70057	0.284512	0.354549	0.176226	0	0.420805	0.179458	0.114774	0.123802	0.172932	0.649218	0.188109	0.632747	0.110411	0.194134	0.171481	0.390886	0.212583	0.160417	0.147729	0.0250088	0.278308	0.404548	0.358961	0.587082	0.238614	0.263841	0	0.185587	0.102368	0.161365	0.0918275	0.21045
CRTC3-AS1	0.20744	0.635634	0.24806	0.129783	0.210639	0.357399	0.307166	1.2599	0.0703847	0.364338	0.224209	0.783074	0.475895	0.133187	0.151433	0.0980064	0.293356	0.098836	0.106368	0.359695	0.262217	0.461052	0.218172	0.110515	0.280482	0.294804	0.268006	0.148485	2.10406	0.17514	0.165765	0.273387	0.275475	0.261084	0.0645931	0.275471	0.101298	0.159679	0.163562	0.182219
AC069157.2	0	0	0	0	0	0	0	0	0	0	0	0	0	0	0	0	0	0	0	0	0	0	0	0	0	0	0	0	0	0	0	0	0	0	0	0	0	0	0	0
IGKV1OR22-5	1.30851	0.613702	0.536483	0.188921	0.350424	0.133268	0	0	0	1.02143	0	0.529238	0.482449	3.24051	1.02346	3.77553	0.0660881	0.0667981	0.179721	0.288117	0.0590729	1.14254	0.196601	0.522837	1.83244	0.122611	2.23944	0	0	0.202917	5.44154	1.47814	0.319164	1.19445	0.17462	3.04088	0.410772	0	7.86085	1.47783
AC008734.1	0	0	0.176829	0.0533744	0	0.131778	0	0.427674	0	0.0721439	0	0	0.265032	0	0.067468	0.130995	0	0.220172	0.0710851	0.118707	0.0389419	0.273884	0	0.0492377	0.166618	0.323309	0	0	0.196319	0.0891776	0.126606	0	0.0233776	0.035791	0	0.0613655	0.0902627	0.170741	0.0647751	0
C1QTNF5	0	0	0	0	0	0	0	0	0	0	0	0	0	0	0	0	0	0	0	0	0	0	0	0	0	0	0	0	0	0	0	0	0	0	0	0	0	0	0	0
AC009312.1	0	0.0733955	0	0	0.052386	0	0	0.0969852	0.0379269	0	0	0	0	0	0	0	0	0	0	0	0	0.0621097	0	0	0	0	0.039386	0	0.231503	0	0	0	0.0212057	0.129863	0	0.0185548	0	0	0	0
RPS20P4	0	0.489579	0.334357	0.29604	0	0.199338	0	9.05705	0.316235	0.291014	0.470102	0.0659684	0.160363	0.359043	0.102057	0.132102	0.0659019	0	0.322586	0.287305	0.0589065	0.310723	0.065349	0.297923	0.0630096	0	0.197041	0	0.148483	0.134897	0.255351	0	0.0353627	0.10828	0.0870642	0.0618841	0.204807	0.0860917	0	0
ACVR2B	1.01084	0.703746	1.0977	1.04497	0.67761	1.16414	0.658581	3.00497	0.81431	0.893234	0.973684	0.916284	1.35416	1.61376	0.508569	0.697007	1.65983	0.761483	0.224679	0.839742	0.577785	1.06028	1.56339	0.765811	1.45344	0.734707	0.731603	0.348992	3.43107	1.28511	0.791688	1.71164	0.923353	0.972953	1.54696	0.740946	0.748124	1.56074	0.741242	0.64875
LINC02873	0	0	0	0.00808065	0	0	0	0.048561	0.00633006	0	0.1882	0	0.00802495	0	0	0.00661066	0	0	0.0394606	0	0.0530607	0.186592	0	0	0	0.00611844	0.00657359	0.213664	0.0208052	0.0202516	0.00638918	0	0.0176963	0	0.00871378	0.00619364	0	0.00861645	0.0196133	0
RNU4-23P	0	0	0	0.204729	0.221518	0	0.572646	5.74153	0.160377	0	0.681168	0.167277	0	0.606953	1.55273	0	0	0	0.0908874	0.0910656	0.597481	0.787906	0	0.377723	0.479323	0	0.666186	0.169167	0.225907	0.17103	0.161874	0	0.17934	0.411853	0	0.23538	0.346222	0	0.124229	0.355886
AL358944.1	0	0	0.0553365	0	0	0	0	0	0.157012	0	0	0	0.265403	0	0.084453	0	0.327205	0	0	0.0297184	0	0.0857085	0	0	0	0	0	0	0.491483	0.0558139	0	0	0	0	0	0.0768141	0	0.213724	0	0
RNU6-669P	0	0	0	0	0	0	0	2.14636	0	0	0.222812	0	0	0	0	0	0.437293	0	0	0	0	0.68727	0	0	0	0	0	0	0	0	0	0	0	0	0	0	0	0	0	0
AC021074.3	0	0	0	0	0.0075273	0	0	0.0278715	0	0	0.0347197	0	0	0	0	0	0	0	0	0	0	0	0	0	0	0	0	0	0	0	0.0110012	0	0	0	0	0	0.0705889	0	0.0168856	0
RN7SL833P	0.349508	0.305987	0	0	0	0.207644	0	1.01083	0.158118	0.0454709	0.167894	0	0	0.448803	0	0.0825635	0.0823774	0.0832624	0.0448037	0.0448915	0	0	0	0.0931008	0	0.229248	0.246301	0	0.296966	0	0.398986	0.230309	0.0442034	0.135351	0	0	0	0	0.0612399	0.0877183
AL445649.1	0.0478824	0	2.57663	0.0276527	0.0897612	0.0170683	0	0.581631	0.0974792	0.299016	0	0.847279	0.0823863	0.122972	0.0524317	0.407202	0	0.513311	0	0.627311	0.0302631	0.0532112	0.0671459	0.114793	0.453195	0.0628137	0	0.068548	0.0152566	0.069303	0.0655931	0.0473284	0	0.278144	0.0447291	0.0953785	0.0701463	0.0884589	0.125847	0
AL022324.1	0.199618	0	0.429672	0.0576411	0	0.0889455	0	0.432996	0	0.077911	0.179795	0.176612	0.0429329	0.704908	0.109292	0.0353666	0.0352868	0.249662	0.0575757	0.115377	0	0	0.0349908	0	0.337382	0.130933	0.175841	0	0.111306	0.0722298	0.341816	0.0986543	0.0757392	0.0289891	0.186472	0.132542	0.219326	0	0.0786974	0.0751493
AL360182.2	0	0	0	0.0203277	0	0.025094	0	0.24432	0.0477717	0.0274761	0	0.0498272	0.242251	0	0	0	0	0	0	0	0	0	0	0	0	0.0461747	0	0	0	0	0	0	0.0534203	0	0	0.116856	0	0	0	0.0530042
AC013640.1	0	0	0	0	0	0	0	2.64212	0	0.0228562	0	0	0	0	0	0	0	0	0	0	0.0370121	0	0	0	0	0	0	0	0.0373179	0	0	0	0	0	0	0	0	0	0	0
AC096741.1	0	0	0	0	0	0	0	25.5079	0	0	0	0	0	0	0	0	0.0367271	0.0742434	0.0599258	0.0400288	0	0	0.036419	0.041508	0	0	0.0366037	0	0	0	0.0355768	0	0	0.0603447	0	0	0.0380464	0	0	0.0391083
AC006058.1	0.208955	0.145777	1.14316	0.0169698	0.0520241	0.00931058	0.232057	0.28328	0.30575	0.377193	0.0141154	0.272688	0.101117	0.545024	0.407564	0.245263	0.00923433	0.0840019	1.33345	1.43419	0.610805	0.493445	0.196872	0.302656	0.123607	0.616756	0.0460164	0.420663	0.216381	0.723003	0.308606	0.103269	0.0520287	0.220001	0.0792977	0.266644	0.0526132	0.46444	0.106405	0.668646
AC069213.1	0.0317836	0	0.205239	0.0825996	0.0446866	0.0453186	0.0513419	0.496386	0.12941	0.347344	0.0687057	0.427432	0.136717	0.0408134	0.10441	0.315343	0.089895	0.181722	0.0977847	0.0122471	0.0602646	0.0706415	0.0445704	0.101597	0.171899	0.0416947	0.156787	0.227506	0.151906	0.0230011	0.0870794	0.251327	0.072356	0.166165	0.0296905	0.105518	0.023281	0.26423	0.0501214	0.119654
FAM74A6	0	0	0.0263478	0	0	0	0	0	0	0	0	0	0	0	0	0	0	0	0	0	0	0	0	0	0	0	0	0	0	0	0	0	0	0	0	0	0	0	0	0
AC100757.2	0.118167	0	0.25435	0	0.110759	0	0	0	0.0801883	0	0.170292	0.334554	0.203318	0.303477	0.129394	0	0	0	0	0.0910656	0	0.262635	0.165706	0.377723	0	2.71276	0.24982	0	0	0.17103	0.323749	0.350399	0	0.480495	0	0.353071	0	0	1.55287	0.533828
RN7SL494P	0.108838	0	0	0.0942831	0	0	0	0.755464	0.29543	0.0849589	0	0	0	0	0	0	0.153916	0.233354	0	0	0	0	0.0763122	0.173951	0	0	0	0	0.0346787	0	0.372737	0	0	0.316115	0	0.036133	0	0	0	0.0819473
TRDN	0	0	0	0.00142597	0.0532304	0.00176032	0	0.0257083	0.0067023	0.0327662	0.00711668	0	0.0212422	0	0	0.0384968	0.00349182	0.0141173	0	0	0.137331	0.0054879	0.00346252	0	0.00667714	0.0129565	0	0.0141393	0.00472044	0.0321638	0	0	0.043095	0	0.221429	0.213131	0	0.00456158	0.0129792	0
AC092941.2	0	0	0	0	0	0	0	0	0	0	0	0	0	0	0	0	0	0	0	0	0	0.0364771	0	0	0	0	0	0	0	0	0	0	0	0	0	0	0	0	0.0172541	0
MRO	0.137737	0.00786428	0.223429	0.214425	0.0926165	0.0362898	0.207984	0.374108	0.21132	0.357612	0.0172604	0.0508643	0.0412155	0.0153798	0.0918054	0.237663	0.0211721	0.0470791	0.0276364	0.717646	0.0416344	0.113135	0.503868	0.11007	0.0850202	0.192471	0.0633028	0.201469	0.0477028	0.0433379	0.385569	0.290044	0.149964	0.448752	0.0167825	0.0894659	0.0570248	0.0497852	0.0472184	0.117233
AC097505.1	0.0585605	0.230709	0.12605	0.169098	0.109779	0.0417493	0	0.10162	0.0397393	0.297131	0.0843925	0.124348	0	0.67678	0.128249	0.0415009	0.0414074	0.209261	0	0.203084	0.0740241	0.0650777	0.12318	0.18719	0	0.0768217	0.165073	0.0419174	0.317202	0.0423791	0.240663	0	0.199972	0.0680346	0	0.174973	0.0857895	0	0.12313	0.088184
AC124293.1	0	0	0	0	0	0	0	0	0	0	0	0	0	0	0	0	0	0	0	0	0	0	0	0	0	0.0440205	0	0	0.021384	0	0	0	0	0	0	0	0	0	0	0
ZNF571-AS1	0.101582	0.343027	0.291536	0.0733313	0.13942	0.256058	0.0879061	4.00396	0.162487	0.243549	0.0261413	1.77182	0.699128	0.186345	0.0715072	0.719895	0.0666968	0.150384	0.0669697	1.89001	0.151336	0.0645069	0.0610497	0.110169	2.01119	2.32727	0.0255664	0.529759	2.59859	0.0367564	0.238552	0.157782	0.0468013	0.484709	0.332123	1.86205	0.233852	0.72385	0.064839	0.0874105
BZW1	20.8792	19.6587	7.92193	16.4953	22.1038	7.56811	13.0461	17.9809	16.2376	15.7409	13.2636	21.229	19.7685	16.2064	17.8172	9.86934	18.719	13.9832	32.1309	18.1989	30.5258	37.4875	19.1646	17.9836	13.1139	24.9393	17.4218	27.219	15.3264	11.7455	9.85542	18.1621	38.6395	12.1	39.6086	17.2164	13.0905	6.52455	19.0872	8.92333
AC083760.1	0	0	0	0	0	0	0	0	0	0	0	0	0	0	0	0	0	0	0	0	0	0	0	0	0	0	0	0	0	0	0	0	0	0	0	0	0	0	0	0
CLC	0	0.205276	0.0747696	0.0150457	17.3377	0.0557205	0.126253	0.452089	0.777889	0.650772	0.0375447	0.03688	0.313782	0.0669082	0	0	0	0.446863	0.100191	0.120465	0	0.75275	0	0.208194	0	0.0683531	0.403908	0.298373	0.0166021	0.113122	0.0713777	0	0.514013	2.42139	0	0.0172983	0	0	0.520394	0.510009
AC092818.1	0	0	0	0.0149515	0	0	0	0	0.0351373	0.0606279	0	0	0.0890907	0	0	0	0	0	0	0.0199518	0	0.172624	0	0	0	0	0	0	0.0164981	0	0	0	0	0	0	0	0.0379273	0	0	0
RNU6-1099P	0.618443	0.406076	1.7749	1.7858	0	1.43294	0	6.97569	0	0.844825	0.668436	0.218867	0.79807	0	0.338601	0.876562	0.655939	1.32597	0.475672	0.834059	1.17263	0.68727	0.650437	1.23554	0.627152	0.405647	0.653734	0.22134	0.78821	0	1.90618	0.611288	0.586625	0.359248	0	0.718607	0.453001	1.14253	0	0.465645
MAGEA12	0	0.0894496	0	0.0098343	1.66794	0	0	0.236398	0.0115557	22.0856	0	0	30.6033	0.0437331	0	0.0120679	31.7274	0	30.8839	0.0065616	0	0	14.8411	0.0136081	0.0115123	0.882381	0.0240005	0.621642	0.0108516	0.197173	0	0	0.012922	0	0	6.06037	0	0.0157296	0.0179023	0.0256428
DDX18	13.6418	15.1586	13.0414	11.0362	15.5339	12.9329	14.1395	16.1108	15.0657	13.9928	8.95817	12.5849	12.9905	13.5183	11.9199	7.81601	11.2521	19.0955	12.3563	12.8856	12.7533	20.0213	15.1793	11.5684	9.62147	8.93405	13.7298	9.98797	22.081	26.9178	9.28031	14.3837	26.4539	11.5622	12.0742	13.9198	9.31329	15.1353	9.10256	8.04698
AC002451.2	0	0	0	0.00398416	0	0.108203	0	0.047886	0	0.00538522	0	0	0	0	0	0	0.0195122	0	0	0.0106332	0	0	0	0	0	0	0	0	0	0.00998506	0	0	0	0	0	0	0	0	0	0.0103887
RNU6-741P	0	0	0	0	0	0	0	1.07318	0	0	0	0	0	0	0	0	0	0	0	0	0	0	0	0	0	0	0	0	0	0	0	0	0	0	0	0	0	0	0	0
WBP1LP6	0	0	0	0	0	0	0	0	0	0.030457	0	0	0	0	0	0	0	0	0	0	0	0.0867192	0	0	0	0	0	0	0	0	0	0	0	0	0	0	0	0	0	0
AC008453.1	0	0	0	0	0	0	0	0	0	0	0	0	0	0	0	0	0	0	0	0	0	0	0	0	0	0	0	0	0	0	0	0	0	0	0	0	0	0	0	0
AC003684.1	0	0	0	0.00557086	0	0	0	0.100435	0.013092	0	0	0	0	0	0	0	0	0.0275761	0	0	0	0	0	0	0	0	0	0	0.0184414	0	0	0	0	0	0	0	0	0.071283	0	0
MUC20-OT1	0.740733	0.703636	1.49459	1.27087	0.661696	1.81413	0.458576	5.40909	1.0015	1.35896	1.12844	0.38723	1.84706	1.94822	0.415849	1.47758	1.18312	1.42559	0.601544	2.18415	1.37242	0.626779	0.718416	1.00059	1.23923	2.15184	1.00558	0.464274	4.73832	0.696597	2.57413	0.685706	1.59428	1.23844	0.300314	1.68146	0.901999	3.01128	0.402216	1.16498
FCER2	0.0809956	0.673645	0.648934	0.0818582	0.423875	0.0625558	0.119934	0.187402	1.14508	0.163332	0.019454	1.18479	0.301949	0.121341	0.532147	0.497469	0	0.511328	0.0259572	0.083226	0	0.510054	0.104116	0.248117	0.100389	0.044272	0.361497	0.00966272	0.0215061	0.126999	0.601003	0.106745	0.0358533	0.297981	0.870109	0.0851505	0.227424	0.0374083	1.76689	5.35643
GK-AS1	0.254122	0.400462	1.02105	0.675092	0.238191	0.307989	0.246299	16.4044	0.689792	0.634777	0.695817	0.215841	0.30607	1.50107	0.33392	0.432222	0.143749	1.0897	0.215002	0.29376	0.321226	0.677768	0.42763	1.46215	0.755922	0.266693	0.429798	0	0.388657	0.183903	0.974728	0.5526	1.56199	0.826657	0.284864	0.59056	0.632879	0.187788	0.320592	0.84188
FP325330.3	0	0.0227798	0	0.00100178	0.0016259	0	0	0.0963242	0	0.0311436	0.00249983	0	0.0537235	0	0	0	0.0417026	0	0	0	0	0	0.0121626	0	0	0.0273068	0	0	0.0364786	0.0225959	0.00237626	0	0	0.00201529	0	0.0253389	0	0.0224324	0	0
LINC02404	0.0278508	0.0365742	0	0.0321684	0	0.00992776	0	0.241647	0.0188996	0	0	0	0.3594	0	0	0	0.315087	0	0	0	0	0	0	0	0	0	0	0	0.053244	0.604651	0.0190761	0	0.0211343	0	0	0.332861	0	0	0	0
SSR4	59.8012	164.874	74.3988	51.677	71.072	40.5062	90.8773	5.54139	32.2605	39.8694	95.9505	131.395	47.8935	109.327	63.2807	121.378	137.71	58.0035	35.8718	24.8151	21.8367	30.08	28.708	60.2777	117.378	49.8818	75.8676	48.0374	131.907	57.393	64.4719	50.7944	64.5193	32.6485	49.9104	101.253	45.5459	40.7501	111.423	69.8513
AC012676.2	0.177886	0.233603	0.893417	0	0	0.317048	0	2.46947	0	0.0694288	0	0	0	0.68527	0	0	0.377342	0	0.0684099	0	0	0.197682	0	0	0.12026	0.116678	0.125358	0.25466	0.283395	0.257464	0.243682	0.175827	0	0.103332	0	0	0	0	0	1.20542
TMEM185A	1.25085	1.73531	1.90541	1.17434	2.08033	0.921491	1.75635	1.102	2.2592	2.90422	2.46821	1.33484	3.18418	1.52386	2.23367	2.92305	0.852713	1.67332	2.53597	1.95267	0.960857	2.55201	2.32529	2.10172	5.53356	1.67878	2.50885	1.61164	2.37294	2.40463	1.60807	2.51081	2.36813	2.03078	1.3842	1.99117	0.930329	1.07247	2.15125	2.4487
MIR6068	0	0	0	0	0	0	0	0	0	0	0	0	0	0	0	0	0	0	0	0	0	0	0	0	0	0	0	0	0	0	0	0	0	0	0	0.183074	0	0	0	0
PSMC1P13	0	0	0	0.00969951	0	0	0	0	0	0	0	0	0	0	0	0	0	0	0	0	0	0	0	0	0	0	0	0	0	0	0	0	0	0	0	0	0	0	0	0
ARMC7	12.4705	6.60294	11.1002	10.5456	13.3531	5.26414	25.1331	0.915227	7.15019	7.11789	8.79148	6.91033	7.19931	4.69566	10.126	8.9041	4.77351	10.0433	9.42937	12.3292	32.1566	3.21712	5.70317	8.98213	8.05833	9.20975	7.02056	12.5674	8.43609	6.82786	11.6323	9.29101	4.94057	6.55638	9.5143	8.71205	9.28042	15.5574	8.1385	7.34211
RSPH14	0.0271648	0.05351	1.51051	0.0627522	0.101847	0.0774658	0.0877618	0.306403	0.635976	0.0583133	0.205525	0.230727	0.373918	0.0348824	0.327203	0.163636	0.0768314	0.262092	0.0679044	0.177944	0.0686759	0.15094	0.0285701	0.119395	0.220378	0.427628	0.0957164	0	0.571258	0.127781	0.279094	0.107402	0.0669947	0.402385	0.0253759	0.477976	0.0198978	1.89448	0.456936	0.327251
B4GALNT1	0.37622	0.222598	0.148315	0.65898	0.740145	0.0486327	0.353953	0.208052	0.420831	0.108112	1.63249	0.0848613	7.33397	0.0849416	5.26954	0.222673	0.26602	0.15069	0.139914	0.442868	3.26363	11.3252	0.133344	0.185015	0.656826	0.246769	0.174808	0.775338	0.503207	0.176522	0.39078	0.151199	0.709022	0.0864566	5.08243	0.311566	0.211981	0.0305511	0.647614	0.102723
ATP5MFP4	1.73488	0	0.62238	0.50096	0.0580758	0.0441729	0	4.08573	0.252278	0.193464	0.0892917	0.438554	0	0.159126	0.542776	0.0878203	0.0876224	0.442819	0.428907	0.238749	0.0783214	0.137711	0.0868873	0.0990286	0.335107	0.406407	0	0	0.118453	0.269036	0.594146	0.122487	0.235089	0.0719842	0.11576	0.287981	0.363079	0.114467	0	0
TMEM78	0	0	0.0109146	0.00439265	0	0.0216904	0.0122867	0.343172	0.0103231	0.0593736	0.0219226	0	0	0.0195341	0	0	0.0215128	0.010872	0	0.0175851	0	0	0.0106662	0.0121566	0	0	0.0107202	0	0.00969408	0.0110088	0	0.0451088	0.0808059	0	0	0.0252515	0.0111428	0.0140518	0.0159928	0.0114538
Y_RNA	0.303548	0	0.435584	0.0876515	0	0.216407	0	6.32095	0	0.118475	0.218724	0	0.261142	1.16936	0	0	0	0	0	0.116965	0	0	0	0.727724	0	0.199102	0	0	0.290155	0	0	0.300036	0.230344	0	0.283558	0.302324	0	0	0	0
AC005920.2	0	0	0.143008	0.0863315	0.0467055	0.319722	0	36.3169	0.0676287	0.0388968	0.359049	0	0	0.383916	0.109127	0	0	0.0712245	0	0.115203	0.0629874	0.11075	0	0	0	0	0.280922	0	0.0317539	0	0.136521	0.0985057	0.0378126	0	0	0.0661712	0.0729986	0.0920559	0.104772	0
AC087289.5	0.323051	0.136851	1.57764	0.376142	0.527456	0.163447	0.420842	0.180835	0.233367	0.195231	0.405483	0.236032	1.43443	0.388068	0.3081	0.90838	0.243162	0.476654	0.500954	0.156604	1.23166	0.0694846	0.124215	0.316455	0.767923	0.341766	0.190938	0.507234	0.0863307	0.399698	0.571022	0.504722	0.268868	0.169497	0.330981	0.349426	0.198464	0.057756	0.104079	0.141233
AC006065.4	0	0.0364514	0	0.00801512	0.0130086	0	0	0.144501	0.678102	0	0	0.196466	0.0716388	0	0	0	0	0	0	0	0	0.0308464	0	0	0	0.364129	0	0.119211	0	0.281224	0	0.0274362	0	0	0	0.00921512	0	0	0.0437721	0.0208993
Z97652.1	0	0	0.216468	0.0290396	0	0.179243	0	4.8864	0.0682453	0	0.0724647	0	0	0	0.220245	0.0712706	0	0	0.0386755	0.0775026	0.127124	0.11176	0	0	0.339945	0	0	0	0	0	0	0	0.0381574	0	0	0.0333873	0	0	0	0.0757203
UEVLD	4.96151	3.83685	4.55847	4.47644	6.09284	3.75104	5.71296	12.1702	5.91139	8.71766	6.46708	5.58824	7.21548	5.99359	6.83876	4.6726	6.7407	8.10799	6.44864	7.72811	3.35575	4.59362	5.67458	5.00526	4.39662	3.09693	4.43923	6.03356	3.98945	6.84243	5.25982	7.00925	8.98682	5.19265	5.453	5.35378	5.21185	3.49682	5.04261	4.74299
PRAMEF18	0	0	0	0	0	0	0	0	0	0.00613771	0	0	0.0135287	0	0	0	0	0	0	0	0	0	0	0	0	0	0	0	0	0	0	0	0	0	0	0	0	0	0	0
SPHKAP	0	0	0.0270959	0.00136311	0.00221233	0.00168272	0	0.0737248	0.0160171	0.0147396	0	0	0.146201	0	0.0103382	0	0	0.00337374	0.00181541	0.00727589	0	3.51479	0.0397185	0	0.0255311	0	0.0166333	0.00337899	0	0.0034162	0.0129333	0.013998	0.00358219	0.00822647	0	0.145748	0.00691555	0.00872095	0	0.00355429
GGTA1	1.8745	1.11015	1.98311	1.36486	2.19795	0.256794	2.86174	3.08698	5.13305	2.22928	0.137717	2.57549	0.916985	0.415333	1.78697	1.08358	0.145538	2.55326	0.310968	3.23191	0.357745	2.60593	3.19043	2.70222	1.53065	0.993254	3.55369	1.42068	1.78243	0.680927	2.61315	2.08532	0.641495	5.35045	1.20857	3.35805	2.50917	0.577165	2.21797	3.105
Y_RNA	0	0.413811	0	0	0.443035	0	0	3.82768	0	0	0	0	0	0	0	0	0	0	0	0	0.39832	0	0	0	0	0	0	0	0.200806	0	0	0	2.51075	0	0	0	0.230815	0	0	0
CRB1	0.0104038	0.00683124	0.0279923	0.0187761	0.024379	0.01298	0.031511	0.14443	0.0282402	0.0426364	0.00937068	0.0147276	0.00671279	0.00333989	0.00854422	0.00184325	0.0349429	0.0353183	0.0190048	0.14031	0.00986329	0	0.0237077	0.00623551	0	0.0238841	0.0201621	0.0409585	0.0638124	0.00376451	0.010689	0.0128543	0.00296056	0.0362609	0.00242967	0.0198602	0.00762064	0	0.0013672	0.00979168
F8	0.475176	0.492878	2.599	0.360923	2.62068	0.558471	2.65316	4.8817	2.51889	3.7912	1.96999	1.35263	0.607266	0.521744	1.64392	1.22255	1.16379	1.00896	2.83644	2.0101	0.698584	0.715557	2.21873	2.47374	2.74455	1.03666	3.81451	2.33407	0.754825	1.59728	4.17683	1.91955	1.17712	4.3084	1.27697	1.86903	0.751607	0.378494	0.930331	3.37552
AC115284.1	0	0.0547921	0.149681	0	0	0	0	0	0.0283136	0.0162847	0.0901925	0.0295319	0	0	0	0	0.118008	0	0.0802285	0	0.052741	0	0.146273	0.166713	0.0282073	0.109468	0.0294029	0	0.0664711	0.120778	0	0	0.0158307	0	0	0.0692586	0	0.0385404	0.0219321	0
ZEB2P1	0	0	0	0.00985967	0.0640093	0	0	0.266634	0.0810986	0.42646	0.0369054	0	0	0	0	0	0.108646	0	0.0853535	0	0	0.0758905	0.0359116	0	0	0.0111982	0	0	0	0	0.0116937	0.0337502	0.0194331	0	0	0.311735	0.0125054	0.0157702	0	0
KIR2DS4	0.144034	0.0270212	0	0.136656	0.135005	0	0	0	0	0	0	0.101947	0.088509	0	0	0.0874926	0	0.0147055	0.174088	0.039643	0	0	0	0.295977	0	0	0.174004	0	0.0196685	0	0.549648	0.0203382	0	0.609583	0.134549	0.150284	0.105503	0.114039	0.129792	0.201403
AC016877.3	0.328241	0.344842	1.41306	0.379128	0.123065	0.0234011	0.159068	0.113919	0.490039	0.743053	1.4664	0.232329	0.451817	0.337196	0.287542	0.325667	1.02122	3.09657	0.176726	0.657696	0.124475	0.218863	0.552355	0.104923	0.532581	1.89463	0.231315	1.0338	0.92036	0.28505	0	1.10311	0.0747248	0.953362	1.04252	1.24229	0.0961728	2.54688	0.172541	0.148286
TSR1	11.5639	6.70754	5.17171	9.71081	7.30429	11.1284	5.7929	4.02787	6.9079	6.77477	7.17591	4.32477	6.59637	5.53975	4.88734	5.24779	7.16833	6.67391	12.0037	8.02658	5.27227	23.0494	10.4343	5.4121	3.28769	5.0997	7.11059	11.5662	7.59351	14.224	5.2518	11.0881	10.0951	6.94962	9.70989	9.35409	5.97475	8.7857	6.80629	4.68139
AP000851.2	0	2.83239	0.0987768	0	0.0215066	0.245371	0.66716	0.318531	0.0622822	0.931366	0.0661328	0	0	0	0.15075	0.0975646	0	0	0	0.247557	0	0	0.225232	0	0.124097	0.2408	0.0970174	0.262783	0.292436	0.099629	0.0314319	0	0	0.0533142	0.0857359	0.228525	0.0672276	0	0	0.034552
ACADS	13.4196	10.7969	7.01064	12.7399	16.1621	42.4555	24.9372	0.78057	5.40968	6.41786	3.47529	11.5767	10.083	1.65262	6.41693	16.7182	9.82456	7.61725	2.47469	4.5691	8.94754	3.49916	5.51938	5.51179	9.23288	5.94186	6.32223	7.19086	6.9791	5.01851	14.7117	11.1771	8.04048	9.15988	7.02662	11.2209	10.8456	16.597	9.0573	12.3713
MIR579	0	0.886737	0.726715	0	0.158227	0.481395	0	29.2935	0.916437	0.922411	0.486549	0	0.290454	0	1.47879	0.239266	0.238726	0.241291	0	0.780562	0.426772	0	0.236724	0.539605	0.456498	0.664351	0	0.483333	0.322724	0	0.231249	0.333713	0.896698	0.19612	0	0	0	0.311863	0	0
AL627082.2	0	0	0	0	0	0	0	0	0	0	0	0	0	0	0	0	0	0	0	0	0	0	0	0	0	0	0	0	0	0	0	0	0	0	0	0	0	0	0	0
RPL11P1	0	0.22397	0.0815785	0.098495	0	0.263444	0	1.38112	0.27005	0.110943	0	0.080477	0.293448	0	0	0.0402887	0.0401979	0	0	0.0657174	0	0.0631768	0.159443	0.0908613	0.230602	0	0	0	0.326051	0.205706	0.116817	0.168577	0.0647102	0.0660474	0	0.0188736	0	0.157539	0.0597667	0.214021
RBM17	14.1903	13.626	16.2651	11.0752	11.8296	11.6123	8.75517	9.74959	8.98249	13.3765	9.57126	11.0837	23.2629	17.6923	7.36572	15.408	9.39962	11.162	16.7403	13.4245	7.38869	15.3342	14.3082	9.36276	11.9386	14.281	10.2035	7.58206	12.2224	14.8649	12.1485	13.1447	14.4743	11.4468	12.6925	13.0071	10.4773	14.4457	10.361	9.03103
ODF2L	5.41932	3.75175	4.55269	2.95265	1.40151	2.72723	1.8857	16.8537	3.97218	3.184	3.51772	3.96688	2.39511	3.92587	2.83247	3.62543	6.33718	2.55386	5.11632	4.73444	3.66696	3.43802	3.03557	3.31175	6.63992	4.84902	3.16222	2.59478	2.77923	1.80823	4.10494	4.14425	3.04571	3.60305	1.82077	2.72343	3.57818	2.15379	2.02999	2.31335
LINC01978	0.211529	0.0462974	0.139122	0.229052	0.223052	0.0628352	0.085424	0.0917665	0.023924	0.29584	0.0254032	0.0623836	0.212308	0.135813	0.0579068	0.0249846	0.137105	0.151176	0.0135581	0.0339616	0.61276	0	0.086517	0.0986065	0.0238342	0.277491	0.0496889	0.239735	0.0898652	0.0510265	0.0845162	0.121964	0.220711	0.0204793	0.0823329	0.409648	0.116207	0	0	0.530889
PPP1CC	21.5739	32.704	13.6434	25.0347	25.8774	12.754	19.9904	41.2366	18.3627	15.6457	28.9812	16.7451	19.2277	30.9884	13.6664	20.8201	22.5957	19.4931	15.3516	24.7304	23.2041	25.7319	31.3887	16.2871	13.8078	15.0683	15.7807	23.1106	29.9538	32.3486	18.229	17.9242	33.5149	16.2725	24.1901	19.443	16.7501	18.9589	18.7848	12.8817
AL133230.1	0.0865578	0.123142	0.80218	0.141634	0.0507071	0.249408	0.110692	10.2889	0.420958	0.14358	0.0831598	0.086793	0.161342	0.129674	0.110579	0.143132	0.214214	0.0979472	0.0970892	0.433589	0.186916	0.304604	0.075863	0.126814	0.243824	0.331186	0.238909	0.149731	0.425186	0.20358	0.335959	0.106945	0.186103	0.150842	0.0606431	0.181996	0.0845364	0.113269	0.0606658	0.146637
ZNF467	7.15225	1.44622	3.59477	1.45372	7.66805	15.4739	1.46617	0.92402	6.98876	5.00679	6.74939	1.62749	2.32172	3.12357	2.19979	10.0345	0.701684	5.0597	0.972702	4.70517	13.6761	1.77524	6.49977	2.51447	6.28345	4.27851	3.61602	0.537076	7.39581	2.21576	8.36371	6.44748	4.26112	3.75397	3.82108	3.41505	3.19122	5.42167	3.05984	4.68353
NCOR1P2	0	0	0	0	0	0	0	0	0	0	0	0	0	0	0	0	0	0	0	0	0	1.37571	0	0	0	0	0	0	0.0358582	0	0	0	0	0	0	0	0	0	0	0
PRPF3	20.001	8.58813	12.2121	13.3415	7.43711	17.1458	6.13749	10.6004	11.8386	8.67646	10.1922	15.2638	7.31081	18.0369	8.72549	5.91328	10.3804	22.0622	8.34547	9.03097	12.7386	8.99207	5.22871	8.50844	17.3186	10.223	7.90236	12.4037	11.488	5.59722	12.1811	12.3621	10.7454	8.27384	10.2163	18.2011	13.6987	12.9292	6.85586	7.75689
AC135626.1	0	0	0	0	0	0.027113	0	3.69569	0	0	0	0	0	0	0	0	0	0	0.0292511	0	0	0	0	0.060783	0	0	0	0.0544444	0	0	0	0	0	0	0	0	0	0	0	0
ZNF426	1.5517	2.35521	3.21382	3.16183	1.5842	0.897843	2.34323	8.48986	3.10526	2.76221	1.82441	1.41253	3.35811	1.68773	2.09863	2.04668	1.13759	1.91949	3.93036	2.79137	1.43079	3.49273	1.90473	2.96829	2.83208	2.00673	1.98874	1.33724	2.64013	4.5967	2.58629	3.33687	1.55108	3.20202	2.13936	1.57316	2.83666	1.36023	2.49548	1.97257
AC078841.1	0	0	0	0	0	0	0	0	0	0	0	0	0	0	0	0.0198208	0	0	0	0	0	0	0	0	0	0	0	0	0.0267345	0	0	0	0.0106118	0	0	0	0	0	0	0
SLC26A7	0.0263723	0.228576	0.0416281	0.172103	0.0395504	0.0958876	0.0511209	0.302041	0.103799	0.129693	0	0.0373327	0.036301	0.338648	0.0808584	0.0186896	0.52586	0.199787	0.25558	0.113814	0.00333362	0.0234458	0.0480768	0.0252899	0.156896	0.103788	0.0111509	0.0792842	0.514259	0.0229021	0.0650285	0.0208538	0.0180112	0.0183833	0.108397	0.0647893	0.0193173	0.0146162	0.0277254	0.142967
AC087241.2	0.0383837	0	0	0	0.053966	0	0.0310017	0	0	0.0599246	0.0276576	0.0543359	0.0330214	0.640751	0	0.0816057	0.48853	0	0.0590452	0.0295805	0.145558	0	0.0269129	0.0306736	0.0259494	0	0.108197	0	0.0978405	0	0.0788715	0.151758	0.101945	0.0222967	0	0	0	0.0354554	0.0807059	0
SLC25A13	11.3619	5.57473	8.74709	7.62519	13.7425	20.5174	5.5968	11.5759	15.8258	24.5257	10.2561	4.36814	22.3726	7.24908	9.28707	12.1601	21.6358	11.6129	9.54489	9.57048	6.18336	7.17539	26.7694	5.03156	9.30912	8.83879	9.97394	13.5397	7.89679	9.57122	9.65138	10.6839	11.5522	7.68791	5.78167	13.0303	5.61141	5.4782	5.49422	5.33157
PCYT1A	9.75017	2.51072	8.34954	6.66195	12.2662	5.85422	6.60885	11.817	7.26941	8.45917	10.9791	4.47358	7.71731	7.25331	6.326	8.74966	5.601	7.11648	10.485	14.6045	13.5568	13.5959	8.7701	8.09657	6.30005	6.84414	11.8102	9.5618	11.5532	12.6594	8.07871	8.41168	6.70489	10.8626	9.38314	8.26103	7.77372	11.642	6.84959	8.48094
AC104506.1	0	0	0	0	0	0	0	0	0	0	0	0	0	0	0	0	0	0	0	0	0	0	0	0	0	0	0	0	0	0	0	0	0	0	0	0	0	0	0	0
FBXO21	5.72792	5.6462	4.40693	7.39271	10.4141	6.76862	8.46429	10.0471	7.55748	7.15841	7.27337	4.57996	8.15963	11.7513	5.84982	7.20751	9.40992	6.51309	4.79562	5.71502	10.9148	6.07436	13.7511	6.39993	6.46685	5.55904	7.86165	7.26962	16.7442	9.18968	6.95951	7.36061	15.1173	8.16751	7.67246	5.99567	6.09289	8.23329	6.81269	6.42069
EIF5AL1	0.542829	2.57985	1.55171	2.35367	0.250361	0.356282	1.09956	0.598076	0.63733	0.1816	0.639482	1.67103	0.133427	1.41622	1.887	0.177081	0.487399	0.24016	3.33017	0.481414	0.114362	1.02455	0.223531	2.38241	0.128152	0.474734	1.11118	0.363885	1.38368	0.0997674	0.956071	0.91128	3.3444	0.230237	0.684157	0.391892	0.18934	0.23877	0.801668	0.142725
ITGA7	0.82548	1.15903	1.52725	1.88442	1.4623	5.05967	3.30427	2.1712	3.14613	2.24922	3.72221	0.701866	0.870952	0.720001	1.90447	1.56369	0.613054	1.0686	0.23959	2.8227	0.708764	1.54045	1.23402	1.69273	1.41799	1.51196	1.4598	0.680064	1.85603	0.882925	3.00482	2.42213	0.616559	1.32997	0.761419	2.11139	1.27776	0.282942	1.97582	1.87241
CHPF2	27.9408	20.4283	28.8147	21.5141	15.237	22.5478	16.8158	5.93951	29.6985	25.7323	33.0087	27.5568	50.3019	9.64919	18.5761	27.028	35.7743	17.815	16.5612	32.587	22.7519	29.2315	28.6993	23.1898	21.4747	47.6208	31.3733	32.1091	19.3497	29.7409	26.2356	29.2119	20.9011	17.716	26.9387	23.6616	16.1148	24.4719	31.0742	22.1512
AL355987.6	0	0	0	0	0	0	0	0	0	0	0	0	0	0	0	0	0	0	0	0	0	0	0	0	0	0	0	0	0	0	0	0	0	0	0	0	0	0	0	0
AC011290.1	0	0	0.114683	0	0.0749094	0.17093	0.193648	0.416053	0	0.0623853	0	0.169701	0	0	0	0	0.28255	0	0	0.12318	0	0	0	0	0	0.157262	0	0.0572061	0.254645	0.0578362	0.10948	0.0789949	0	0	0	0.0530648	0.0585399	0	0	0
AL138930.1	0.10421	0	0.149539	0.0601828	0	0	0.0420842	2.17003	0.106076	0	0.0375447	0.14752	0	0	0.0570556	0.073852	0	0.148954	0	0.321239	0.032932	0	0.146135	0.166555	0.140903	0.0683531	0.0734379	0.0745932	0.0166021	0	0.0713777	0	0.0197697	0.0908021	0	0.0864915	0.0381662	0.04813	0.0547783	1.09848
MTMR4	2.53628	5.8011	11.9475	6.08773	11.3968	8.36716	7.99023	9.17108	14.6761	9.75053	5.75371	5.9808	9.23811	13.9084	5.16191	7.27124	9.18593	14.5201	7.87626	10.0851	5.4105	10.5954	12.2962	5.43315	7.7863	6.36692	6.56918	6.28282	14.2952	15.3947	9.75318	7.94956	6.12994	8.69069	5.4745	8.35992	5.8068	7.03655	5.97963	5.03905
AC140063.1	0	0	0	0	0	0	0	0	0	0	0	0	0	0	0	0	0	0	0	0	0	0	0	0	0	0	0	0	0	0	0	0	0	0	0	0	0	0	0	0
UPP2	0.0111893	0	0.0401409	0.0161549	0.0104878	0.0119657	0.0180747	0.349501	0.0455584	0.0742421	0.0483751	0.0554385	0.134766	0.100577	0	0.0634373	0.00791179	0.0319872	0.0817587	0.206953	0	0	0.0235363	0.0983588	0.0151291	0.0220177	0.0157704	0.10412	0.0249564	0.145754	0.0459839	0.110598	0.0891543	0.00649976	0.0418097	0.0408619	0.00819599	0	0.00588168	0.033699
PDCD5P1	0.214153	0.140615	0	0.309192	0.301092	0.0381688	0.0864837	0	0.217988	0.0417921	0.077155	0.303156	0.184236	0	0.351751	0.0758836	0.529988	0	0.0411788	0.701411	0.0676758	0.237987	0.225232	0.256705	0.144779	0.0702334	0	0.0766451	0.27294	0.154978	0.0733412	0	0.203135	0	0	0.142193	0.0784321	0	0.0562852	0.161243
AC104076.1	0	0.163963	0.268747	0.108159	0.702169	0	0	0.216661	0	0.341118	0.0899656	0.265118	0.107413	0	0.136718	0	0.176567	0.178464	0.144048	0	0.0789125	0	0	0	0	0	0.0879869	0.0893711	0.198912	0.361422	0	0.246822	0	0.145055	0	0.165803	0	0	0	0
LINC01852	0.461332	0.387731	0.529601	0.293068	0.380521	0.302583	0.730312	0.736504	0.688734	1.05154	0.598349	1.52816	0.158753	0.165871	0.687022	0.693109	0.965557	0.791295	0.170319	0.319974	0.11663	0.369125	0.582237	0.855302	0.436639	0.25418	0.468151	0.528351	0.246948	0.280439	0.808921	0.875509	0.259057	1.08265	0.792949	0.606502	0.58122	0.170455	0.446201	0.527973
AD001527.1	0	0.229288	0.375821	0.32771	0.0409136	0.964695	0.211531	3.33281	0.29621	0.885904	0.125809	0.185373	0.375521	0.784715	0.382378	0.928022	0.802473	0.187176	0.268586	0.538224	0.827645	0.679109	0.122422	0.348821	0.944313	0.687138	0.430648	0	0.611955	0	0.956725	0.51774	0.828085	0.152135	0.407754	0.115931	0.255784	0.08064	0.091779	0.723039
ZGPAT	3.21442	2.47542	7.83719	2.89629	2.52935	2.75846	1.12984	0.464831	2.81416	3.23328	0.800653	1.44656	4.17365	1.22301	2.72678	3.78262	1.7257	3.06306	4.57462	2.32047	6.90999	1.83018	2.83813	1.68871	4.36637	4.41851	2.03452	1.21435	3.8534	1.72312	4.10438	1.95145	2.68767	2.31098	1.89061	2.67776	2.33272	1.95197	2.71703	3.35397
AC084121.1	0	0	0	0	0	0	0	0	0	0	0	0	0	0	0	0	0	0	0	0	0	0	0	0	0	0	0	0	0	0	0	0	0	0	0	0	0	0	0	0
SGK3	1.5753	1.75768	1.43456	1.2533	1.70628	0.314145	3.33209	4.39671	2.14174	2.95165	0.889022	1.9376	1.12304	3.56473	2.39445	1.77217	1.19955	3.14526	1.38321	2.30491	0.870311	1.13851	1.57183	1.99834	1.61982	1.48486	1.96795	1.65196	1.34784	0.952665	1.73543	1.67684	1.42528	2.88281	2.27422	1.52871	2.31583	0.742822	1.70244	2.09846
ABCB10P4	0	0	0	0	0	0	0	0	0	0.00591289	0	0	0	0	0.033178	0	0	0	0	0.0116751	0	0.0336712	0	0	0	0.0198737	0.0106761	0	0.0241353	0	0	0	0	0	0	0.105619	0	0	0	0
LINC02659	0	0	0	0	0	0	0	0	0	0	0	0	0	0	0	0	0	0	0	0	0	0	0	0	0	0	0	0	0	0	0	0	0	0	0	0	0	0	0	0
AC091932.4	0	0	0	0	0	0	0	0.287076	0	0	0	0	0	0	0	0	0	0	0	0	0	0	0	0	0	0	0	0	0	0	0	0	0	0	0	0	0	0	0	0
NMT1	22.3505	12.9914	16.3566	14.7472	21.6446	18.0069	23.0209	4.9159	28.9707	24.7238	24.42	14.6117	20.3293	16.099	27.022	24.4501	25.3176	26.0293	25.231	23.2846	21.5515	22.9303	25.8218	15.3434	17.8203	16.6842	21.6558	18.8927	40.5774	22.4039	21.0755	16.9134	14.6508	19.4907	11.3824	23.3293	14.6271	22.6848	17.9111	17.5344
CR559946.1	0.0623102	0	0.268241	0.0539775	0	0.0444225	0.0503267	0	0.126852	0.072959	0	0	0	0	0.0682304	0.132475	0	0.0445321	0	0.0240098	0.118146	0.0692447	0.0873782	0.149382	0.0842501	0.0817406	0.0439106	0	0.0198537	0.0450926	0.213394	0.0615893	0	0.0361955	0	0.103431	0.0456413	0	0.0327535	0.0469152
AC015722.2	0.0600485	0.315427	0.172337	1.12706	0	1.02744	0.0484999	0	0.285243	0.0937477	3.72108	0.0425023	0.206639	3.62409	0	0.0425554	0.0424595	0.0429157	0	1.06436	0	0.133463	0	0.0479866	0.446556	0.0393868	0.677068	0	0.019133	0.0434559	1.23389	0.296769	0.0683508	0.0697633	0.112188	0.179419	0	0	0.284082	0.406911
LINC01415	0.0160071	0.0105104	0.0516822	0.0531549	0.0300072	0.0171178	0.0387859	0.597208	0.184662	0.18118	0.011534	0.0453194	0.0206564	0.0205548	0.140224	0.011344	0	0.0572001	0.0153897	0.0339238	0.050585	0.524762	0.084176	0.0703548	0.0378759	0.0367477	0.0676822	0.0343735	0.163209	0.0347521	0.115121	0.0711986	0.0334038	0.130178	0	0.0983124	0.011725	0.0443579	0.10097	0.0964179
ACSL3	17.3477	11.6547	12.414	15.5649	11.5055	7.632	15.3143	19.7543	17.1248	17.7457	9.34207	9.1508	20.2357	14.7236	13.7915	7.79874	18.2347	13.7731	24.4959	12.4216	23.9764	20.3296	27.1722	10.6055	9.88968	13.2671	11.2911	24.9755	7.6126	7.18656	14.6492	13.8811	27.2559	13.7432	9.98953	17.2079	9.57705	10.6505	8.68645	7.52865
SYPL1P2	0.500624	0.358598	0.555116	0.433676	0.981138	0.762484	0.441103	2.21132	1.05006	0.550655	0.491903	1.51401	5.873	0.642853	0.348848	1.99969	0.579248	1.33357	0.0700096	0.298124	0.201352	0.354034	0.733941	0.545542	0.707666	0.358219	0.0962168	0.195461	0.942572	0.164678	0.810485	0.809725	0.82886	0.18506	0.170057	2.56857	0.700064	0.462432	0.334924	0.274135
SLIT2	0.906205	0.751608	2.35389	1.51003	0.603517	0.416536	4.47684	8.25876	4.23763	2.79231	0.864085	0.887368	1.40974	1.9861	2.39496	0.753273	0.142125	0.521042	4.26587	2.9917	0.243311	3.10446	7.56974	2.8831	1.02491	1.59325	5.57465	1.56312	2.00708	0.941791	6.33064	2.52553	2.75971	5.87161	0.961095	1.58455	0.835966	0.714343	4.00599	4.9429
AC008549.1	0	0	0	0	0	0	0	0	0	0	0	0	0	0	0	0	0	0	0	0	0	0	0	0	0	0	0	0	0	0	0	0	0	0	0	0.0170831	0	0	0	0
LEMD1-DT	0.0114685	0	0.00822855	0.0264929	0.00537478	0.0081762	0.0370516	0.0199013	0.0389129	0.0492379	0.239648	0.0487046	0.0197327	0.103087	0.0251163	0.00812756	0.0729832	0.0573746	0	0.0220956	0.108727	0.0127449	0.00804121	0	0.155067	0.0902688	0.00808198	0.0574639	0.0840461	0.0248986	0.0157105	0.0906867	0.021757	0	0.0214265	0.0114223	0.0252016	0.0105936	0.0180854	0.01727
GHRHR	0	0.0283617	0.0232435	0.00935446	0.0101216	0.00384927	0.0261653	0	0.00732791	0.00421467	0	0.0535025	0	0	0	0	0.0534485	0	0	0.00832192	0.00682501	0.0960024	0	0.0345178	0.0146008	0.00708294	0	0.0541068	0	0	0.00739635	0	0	0.00627278	0.0201748	0.01434	0.0158195	0	0.0113526	0.00813054
AL133343.2	0	0	0	0	0.0661247	0.0251475	0	1.22421	0.143621	0.0275346	0	0	0.303459	0	0.1545	0	1.74591	0.050419	0.0542611	0	0	0	0.0494646	0	0.0476938	0	0	0	0.0899131	0	0.0483207	0	0	0.0409804	0	0	0	0	0	0
CR382285.2	0	0	0	0	0	0	0	0.0384049	0	0.0345518	0	0	0.0190398	0	0	0	0	0	0	0	0	0.0245946	0	0	0	0	0	0	0	0	0	0	0	0	0	0.00734744	0	0	0	0
AC092175.1	0	0	0	0	0	0	0	0	0	0	0	0	0	0	0	0	0	0	0	0	0	0.367689	0	0	0	0	0	0	0	0	0	0	0	0	0	0	0	0	0	0
RPS4XP9	0	0	0	0.0367462	0	0.0453622	0	0	0.0287855	0.0165561	0.152826	0	0	0	0	0.0300616	0	0	0	0.0980706	0	0	0	0.0677965	0	0	0.0896789	0	0.0135158	0	0	0	0.0321892	0.0246407	0.0792507	0	0	0	0.0222976	0
RN7SL552P	0	0	0	0.069232	0	0	0.0968242	1.04013	0	0	0	0	0	0.153937	0.131269	0	0	0	0	0	0	0	0	0.0957994	0.081045	0.0786309	0	0	0.0381968	0	0	0.118492	0	0	0	0	0	0	0	0
AC109454.4	0.0509811	0.0669493	0.146313	0.147211	0.0238925	0.0545185	0.123529	4.8657	0.207575	0.0994896	0.0734696	0	0.131577	0.589184	0	0.180647	0.036048	0.0728706	0.117635	0.13751	0.0322216	0.169964	0.0357456	0.0407406	0.103398	0	0.143707	0	0.0162439	0.110682	0.069838	0.201565	0.154746	0.148072	0.142871	0.152326	0.149372	0.0941836	0.214387	0.115156
CRYGEP	0	0	0	0	0	0	0	0	0	0	0	0	0	0	0	0	0	0	0	0	0	0	0	0	0	0	0	0	0.858559	0	0	0	0	0	0	0	0	0	0	0
RNA5SP505	0	0	0	0	0	0	0	0	0	0	0	0	0	0	0	0	0	0	0	0	0	0	0	0	0	0	0	0.21929	0	0	0	0	0	0	0	0.101708	0	0	0	0
LINC00870	0	0	0.0161878	0.0195445	0.10045	0.0160848	0.00911131	0.097878	0.0229656	0.0220146	0.121927	0.00798459	0.262032	0	0.037058	0.0159891	0	0	0.0043383	0.00434681	0	0.0752177	0.0158192	0	0.00762646	0	0.00794972	0.0403739	0.0143775	0.0163274	0.0077267	0.0111503	0	0.00655294	0	0.00749023	0	0.0104202	0.00592981	0
IL9RP2	0	0	0	0	0	0.00898946	0	0	0	0.0098428	0	0	0	0	0	0	0	0	0	0	0	0	0	0	0	0	0	0	0	0	0	0	0	0	0	0	0	0	0	0
SLC30A5	9.75326	10.4869	9.85856	13.7496	8.97829	8.21147	12.4654	13.4902	11.1565	12.6347	20.4609	13.5354	9.11907	13.0237	12.4276	7.13495	10.2576	16.0383	9.0526	11.312	5.61119	11.8812	7.96159	12.754	12.9632	9.44027	10.6706	13.803	5.78332	18.8358	12.3813	9.58952	12.9379	10.2844	14.9676	11.125	12.784	9.70668	11.9135	8.39444
HEIH	16.1828	15.9913	13.7665	10.4562	33.1901	21.7178	18.7	2.25907	13.6048	42.6185	13.0605	19.7472	11.9751	21.1405	18.2029	15.755	16.8241	9.99109	10.6369	10.7041	10.1141	10.5944	15.1523	17.1736	23.0319	8.68347	16.6547	8.15727	1.76769	18.5379	14.212	7.52269	11.4975	14.822	5.36957	14.063	21.0814	14.0048	15.7287	16.0601
OR2G2	0	0	0	0	0	0	0	0	0	0	0	0	0	0	0	0	0.0245232	0	0	0	0	0	0	0	0	0	0	0	0	0	0	0	0	0	0	0	0	0	0	0
COX7B2	0	0	0	0	4.47702	0	0	0	0	0.304041	0	0	1.41088	0	0	0	12.002	0	0	0	0.673739	7.19887	0.344965	0.0327641	0	15.7858	0	0	0.130636	0	0	0	0	0	0	0.0408343	0	0.0757437	0	0
ADHFE1	1.77345	0.857416	1.31041	0.254774	0.5789	3.70809	0.783888	2.92435	1.19149	0.647409	0.413242	0.899282	0.273259	0.917713	0.483071	0.600269	0.087342	0.788217	0.529328	1.05053	0.351319	0.294151	1.43524	1.43837	1.83123	0.972255	0.373064	0.593662	0.46105	0.293715	1.41414	0.941872	0.43185	1.22494	0.346167	0.345643	1.77727	1.0106	0.347842	1.12934
LINC02729	0	0	0	0	0	0	0	0	0	0	0	0	0	0	0	0	0	0	0	0	0	0	0	0	0	0	0	0	0	0	0	0	0	0	0	0	0	0	0	0
AC005481.1	0.0191474	0	0.261023	0.0663474	0	0.00341267	0.0927898	0.0332264	0.0584706	0.0635225	0	0.00677627	0.0494175	0	0.0209666	0.400299	0.0541555	0.0615795	0.00368178	0.18445	0	0.361731	0.476598	0.0229519	0.0647234	0.502364	0.0539734	0.00685282	0.0305044	0.0138566	0	0.0662405	0.0653842	0.0222451	0.00894323	0.034962	0.0210378	0	0.0301947	0.0504583
RNU6-795P	0	0	0	0.0927575	0	0.229013	0	48.4964	0.217988	0	0	0	0.276354	1.64997	0	0	0.227138	0	0.123536	0	0	0	0	0	0.217169	0.2107	0.226374	0	0.307058	0.232468	0	0.317514	0.243763	0	0	0	0	0	0	0
ZNF736P9Y	0.0245998	0	0.0529502	0.305444	0	0	0	0	0	0	0	0	0	0	0	0	0	0	0.22705	0	0.932869	0.0273375	0	0	0	1.00039	0	0	0	0.0356047	0	0	0.476017	0	0	0.620681	0	0	0	0
AC138028.5	0.0592952	0	0.0850873	0	0	0	0	0	0	0.0231429	0	0	0	0	0	0	0	0	0.0228033	0	0	0	0	0	0	0.0388927	0	0	0.0377861	0	0	0	0	0	0	0	0	0	0	0
LINC00398	0.109559	0.0479582	0.157214	0.0632716	0.119805	0.0130179	0.796395	0.443606	0.173476	0.0712679	0.23683	0.310183	0	0	0.199947	0.0517616	0.0258225	0.287099	0.0561777	0.0844317	0.046163	0.0405838	0.0256059	0.0583678	0	0	0.205885	0.287546	0.0349083	0.184999	0.0250137	0.397067	0.0831376	0.106069	0.37526	0.169737	0.13375	0.067467	0.0191966	0.0549934
IGHG1	2409.34	1696.53	1727.27	330.633	242.308	151.088	214.323	205.792	34.2297	291.743	56.5815	1084.06	3701.91	2092.69	1833.59	3312.39	45.7385	292.434	101.895	156.057	161.287	2072.05	357.858	427.671	2758.52	1797.83	1208.6	17.4514	391.249	75.118	1886.81	1536.47	1504.04	1606.6	202.747	5265.1	216.931	27.4873	6101.44	1351.94
LINC01874	0	0	0	0	0	0	0	0	0	0	0	0	0	0	0	0	0	0	0	0	0	0	0	0	0	0	0	0	0	0	0	0	0	0	0	0	0	0	0	0
ZFPM2	0.93196	0.447075	2.33882	1.01991	0.877524	0.178998	0.460572	3.44122	1.64028	0.739115	1.15908	0.271086	0.219662	0.1694	3.5741	0.778082	0.249749	0.434914	0.425505	1.87097	0.406133	2.15648	0.814572	0.833177	1.47876	1.21699	1.36151	2.82677	0.376947	0.683679	1.02892	0.866496	1.0156	0.697103	0.333923	1.23619	0.511206	0.306608	0.76503	0.624802
RNU6-1086P	0	0	0	0	0	0	0	2.87076	0	0	0	0	0	0	0	0	0	0	0	0	0	0	0.231989	0	0	0	0	0	0	0	0	0	0	0	0	0	0	0	0	0
AC026951.1	0	0	0	0	0	0	0	1.66766	0	0	0	0	0	0	0	0	0	0	0	0	0	0	0	0	0	0	0	0	0	0	0	0	0	0	0	0	0	0	0	0
ZNF971P	0	0	0	0	0	0	0	0	0	0	0	0	0	0	0	0	0	0	0	0	0	0	0	0	0	0	0	0	0	0	0	0	0	0	0	0.00688247	0	0	0	0
PRSS40A	0	0	0.0116312	0	0	0	0	0	0	0	0	0	0	0	0	0	0	0	0	0	0	0	0	0	0.00547977	0	0	0	0	0	0	0	0.00615079	0	0	0	0.00593717	0	0	0
RETSAT	17.5388	9.89426	23.769	32.5075	24.3067	16.0495	29.7862	4.77385	15.9215	21.9356	18.3762	9.92887	8.77033	10.4917	22.9323	35.3506	24.7504	17.453	32.1108	7.79912	16.6094	11.0077	14.8403	18.3203	12.7397	10.3986	16.6971	25.144	30.524	22.4854	14.2425	19.263	21.5812	19.215	9.73923	19.8378	15.685	25.9457	23.0332	23.0584
ZC2HC1A	1.37696	4.10495	3.5998	2.81296	3.13389	4.45138	6.91576	19.0194	5.59036	5.05925	5.24032	4.24574	3.16575	12.1841	5.71921	6.96543	3.9393	6.03464	3.74332	5.16554	0.485158	2.13701	2.67445	3.95882	7.79497	5.83948	2.15264	4.58826	2.27185	3.04098	5.36613	7.00854	4.10152	5.01526	5.65522	3.39963	3.01423	0.519001	2.9701	2.72298
LAMA5-AS1	0.196244	0.0515423	0.675854	0.0793335	0	0.097935	0.0317004	0.544866	0.106537	0.0612752	0.028281	0.0277803	0.0337657	0	0.0859557	0.027815	0	0	0.105658	0.151236	0.0992257	0	0	0	0.106137	0.0772317	0.138295	0.0280941	1.00046	0.0284035	0.215064	0.0775893	0.327619	0.0911971	0	0.117271	0.0287492	0.0725091	0.0618937	0.0886548
AC008694.2	0	0.283988	0	0.0624446	0.152022	0.0770861	0	0.187632	0.0733749	0.0422018	0.0779114	0	0	0	0.1184	0	0.0764548	0.0772762	0	0	0.0683393	0	0.151627	0.259222	0	0	0.228593	0	0.034452	0	0	0	0	0	0.101006	0	0	0.199755	0	0
AC100774.1	0.041281	0	0.0740466	0.0298004	0	0.0735756	0	7.30675	0	0.00805599	0.0148727	0	0	0.0265045	0	0.0438828	0.0145946	0.0147514	0.0158755	0.00795333	0	0.0917503	0.0289444	0.0659779	0.0418623	0.0270769	0.13091	0	0.0460363	0.0149371	0.028275	0	0.05482	0.0119899	0.0192812	0	0.0604754	0.0190659	0	0.0155409
ZSWIM7	6.607	11.9704	5.30633	6.50375	4.56886	7.76139	3.83256	7.44895	5.51008	5.99008	2.83221	10.4968	6.51824	4.30014	2.59091	5.41531	12.3421	5.1747	3.81876	4.91733	2.51694	5.40255	6.43659	4.30861	3.22546	4.54566	4.46467	5.31232	7.14768	5.80125	6.11947	6.38998	5.35216	5.67055	4.44473	5.05223	6.75261	9.11264	5.96728	4.14713
AC092639.1	0	0	0	0	0	0	0	0	0	0	0	0	0	0	0	0	0	0	0	0	0	0	0	0	0	0	0	0	0	0	0	0	0	0	0	0	0	0	0	0
KIF9	1.82684	2.50302	2.06553	1.81445	0.487718	0.838697	1.33846	0.834239	0.694691	0.882991	1.38155	2.84228	1.46945	0.878785	0.514037	0.757552	1.79963	0.881187	1.00054	0.802	0.81145	1.59018	1.43556	1.32881	0.753261	1.72504	1.0602	1.51411	1.01639	1.6413	1.1738	1.39201	1.01074	1.09405	0.834774	1.04023	2.0217	1.37401	2.10489	0.80059
GNG13	0.0336247	0.0883133	0.265379	0.145641	0.0472751	0	0	0	0.0456356	0.734929	0	0.0475992	0.086782	1.12262	0.0736389	0.0238293	0.0713268	0.144186	0.103449	0.0647824	0.106259	0.0373668	0.165033	0.107482	0.113661	0.374935	0.0236957	0.0240684	0.0107137	0.048667	0.345464	0.664713	0.127579	0.0781292	0.219872	0.122793	0.123148	0.217417	0.0530248	0.0506341
THAP11	11.9419	11.1606	9.83712	9.29189	14.6994	8.4802	15.9279	4.5628	11.6087	17.6174	15.3714	9.69321	11.5932	9.26508	10.8828	12.6557	13.0588	7.98657	14.6383	12.1401	12.0584	19.9672	12.0055	12.1072	8.08395	17.5752	16.2135	9.86992	15.4145	33.3905	13.0357	10.7518	15.6358	12.9465	8.69921	16.035	8.04794	12.3465	15.5081	11.7725
LINC01065	0	0	0	0	0	0	0	0	0	0	0	0	0	0	0	0	0	0	0	0	0	0	0	0	0	0	0	0	0.0182709	0	0	0	0	0	0	0	0	0	0	0
MIR4632	0.542405	0	0	0.156623	0	0	0	1.88247	0	0	0	0	0	0	0	0	0	0	0	0	0	0	0	0	0	0	0	0	0.34565	0	0.371515	0	0	0	0	0.540217	0	0	0	0
AL022578.1	0	0	0	0	0	0	0	0	0	0	0	0	0	0	0	0	0.016326	0	0	0	0	0	0.016189	0	0	0	0	0	0	0	0	0	0	0	0	0.00766533	0	0	0	0
USP3	5.86816	3.92305	5.87369	9.1787	8.81563	6.43181	6.1508	13.7622	5.02323	6.3604	4.95917	3.37226	4.10616	7.31643	3.87782	3.32513	3.90824	7.17558	4.57738	6.59791	5.94172	4.67426	3.98003	6.23555	3.65028	4.7994	6.03034	4.45664	3.80197	5.72699	6.03923	6.18779	7.86308	7.13192	3.1688	6.27459	7.48854	4.20019	4.84085	4.79694
ARL4C	29.7888	17.811	24.0233	26.2027	38.926	2.27772	71.7265	31.8481	30.2801	19.4591	10.8184	11.8816	28.5922	17.3737	30.4252	43.9278	1.16014	6.1105	49.7143	31.1724	73.319	85.9255	50.7104	23.6272	40.6622	19.0955	21.9802	19.3751	27.9359	15.6565	16.9079	40.0221	37.092	24.8808	28.2275	43.2671	25.5581	5.30066	48.4448	16.9101
AC103792.1	0	0	0.0516634	0	0	0.0385011	0	0.249903	0	0	0.0259422	0	0	0	0	0	0	0.0257307	0	0	0.022755	0	0	0.0287711	0.0486799	0.0236149	0	0	0.0344145	0	0	0	0	0	0	0	0	0	0	0
PSMB10	31.2654	16.6954	26.0198	13.6479	25.8409	6.78499	23.5795	3.03653	17.3636	9.4501	13.8439	26.3509	14.5932	4.70037	21.3511	24.8779	5.97189	11.7403	46.8593	7.89169	7.40321	18.7912	11.9563	24.8568	23.9136	16.0687	28.8531	10.915	6.25256	9.7043	19.3358	8.20686	10.1216	20.2674	14.695	14.7249	10.5287	7.22418	35.1503	34.2019
MYLPF	0.236545	0.232977	0.339437	0.221988	0.24943	0.0421597	0.382105	0.410475	0.04013	0.173107	0.298277	0.292997	0.0763123	0.151874	0.259019	0.586724	0.146351	0.0422637	0.0568554	0.125327	0.112128	0.0657175	0.103659	0.141773	0.339824	1.95881	0.187532	0.380965	0.386269	0.0855913	0.0607572	0.204582	0.145844	0.137407	0.0552418	0.314121	0.36819	0.355061	0.186511	0.155839
RNU6-658P	0.312139	1.63963	1.79165	0.270397	0.438856	0.778861	0.252108	9.20811	0.635454	0.121828	0	0.220932	0.268533	2.40491	0	0	0.441418	1.1154	0.96032	0.721652	0.197281	0	0	0	0.844091	1.22842	0.219967	0.223428	0.397823	0.677665	1.49657	0.308527	0.236864	0.181319	0.291583	0.31088	0	0	0.164077	0
AC104590.1	0.0171256	0.0449794	0.221174	0.0543966	0.232754	0.00610465	0.345801	0.326898	0.139458	0.354259	0.1851	0.387889	1.10499	0.0659732	0.168775	0.121367	0.121093	0.0856758	0.0131721	0.277156	0.216478	0	0.0720463	0.191599	0.150512	0.11233	0.060343	0.0490338	0.0818502	0.0867543	0.17595	0.152347	0.0909694	0.15917	0.0159978	0.0966538	0.0627214	0.0316383	0.0900213	0.0773664
LRRC74A	0.043063	0.0188504	0.0720935	0.0207246	0.0269089	0.0818685	0	0.149454	0.0681861	0.011205	0	0	0.0370471	0	0	0.0203454	0.142097	0.0205176	0	0.0497799	0.0181447	0	0.0402584	0.022942	0.0291129	0.00941524	0.0101156	0.0102748	0.0182947	0.0103879	0.0294956	0.0283765	0.016339	0.0416915	0	0.0190619	0	0	0.0150908	0.0324234
PGM2	4.7254	2.8388	6.1912	5.41412	6.61443	3.23512	12.0703	10.6181	8.09243	9.56677	4.42189	4.74193	5.02586	2.46616	7.26758	4.10847	8.83635	10.2847	14.6926	11.7028	8.40086	13.2027	6.93963	5.6893	3.50865	8.71835	5.84802	14.9172	11.1542	11.9915	5.24344	6.10108	19.9084	9.53206	6.65051	7.02244	2.64994	7.26934	5.9445	6.10693
AC007656.2	0	0.151658	0	0	0.216492	0	0.0932756	0	0.195922	0	0.166428	0	0.248381	0	0	0	0.0816586	0	0.0222064	0	0.0364953	0.0641692	0	0	0.0390374	0	0	0.123997	0.0367969	0	0	0	0.19718	0	0	0.1917	0	0	0	0
AL161912.3	0	0	0	0	0	0	0	2.46849	0	0	0	0	0	0	0	0	0	0	0	0	0	0	0	0	0	0	0	0	0	0	0	0	0	0	0	0	0	0	0	0
AC026765.1	0	0	0	0	0	0	0	0	0	0	0	0	0	0	0	0	0	0	0	0	0	0	0	0	0	0	0	0	0	0	0	0	0	0	0	0	0	0	0	0
CD79A	23.8409	44.115	37.0384	7.04951	6.21075	2.65232	2.91593	10.6197	44.3527	9.58865	0.666212	39.4364	35.3581	45.5679	20.2244	36.9271	0.840545	10.604	8.09339	3.32514	1.18264	11.6447	6.35925	5.94606	41.805	19.5651	41.2499	0.504236	2.34975	1.73647	45.2495	16.8198	8.87868	27.1481	17.2327	75.5681	9.86836	1.54541	120.935	43.741
RAD1P1	0	0	0	0	0.0190729	0	0	0	0.0276171	0	0	0	0	0	0	0	0	0.0290855	0	0.0470449	0	0	0	0	0	0.0266939	0	0	0	0	0	0	0	0	0.038017	0.013511	0	0	0	0
MT1G	8.69078	7.41549	1.51932	2.17832	1.28185	1.93424	29.3602	0.612429	1.6166	12.0873	1.17615	0.843077	1.48015	0.793086	2.89843	2.84503	87.186	2.23854	3.91907	0.866944	0.390354	13.2368	2.0415	1.12813	10.6772	0.925957	27.6068	3.31567	6.8033	3.001	1.45039	2.61631	0.92061	2.53701	10.7971	6.66388	1.3895	0.855752	17.4617	6.57676
AC026202.1	0	0	0	0	0	0.020161	0	0.0981457	0	0	0	0	0	0	0	0	0	0	0	0	0	0	0	0	0	0	0	0	0	0	0.0387392	0	0	0	0	0	0	0	0	0
AP000907.3	0	0	0.600996	0	0	0.298587	0	3.87614	0	0	0.100594	0	0	0.358538	0	0	0.296141	0.0997744	0	0.053794	0.0882355	0	0	0.223128	0	0	0.098382	0	0.133447	0	0.095622	0	0.105939	0	0	0	0.10226	0	0	0
FAM107A	0.286034	0.220476	5.9248	0.511726	0.361356	0.126342	1.38614	5.48148	2.91577	3.15502	0.286754	1.00788	0.684731	0.239542	0.531097	1.00032	1.19152	1.05323	0.081305	1.30822	0.074671	0.753207	7.8129	1.08823	0.134522	0.583237	8.55363	8.03836	9.37336	0.557992	11.1076	0.350333	0.611056	6.98212	0.877105	0.423192	1.21155	0.367601	1.95461	7.29896
MIR1197	0	0	0	0	0	0	0	0	0	0	0	0	0	0	0	0	0	0	0	0	0	0	0	0	0	0	0	0	0	0	0	0	0	0	0	0	0	0	0	0
EIF4BP6	0.742098	1.66385	1.1558	3.86237	1.71349	1.48395	1.30109	0.314088	1.60903	1.75197	2.0476	0.320279	0.856426	1.34805	0.971163	0.410469	0.972666	0.776144	1.11372	3.04781	0.640625	2.73554	0.73607	1.66339	0.978924	0.641091	2.11737	0.790308	1.53982	2.94718	1.21494	1.3239	2.00531	1.5666	1.80915	0.931392	1.35231	0.635327	1.29394	1.13112
AF181450.1	0	0	0	0	0	0	0.130358	3.64097	0	0	0	0	0.138851	0	0	0	0.114123	0	0	0.0621911	0	0.0896803	0	0.0644893	0	0	0	0	0.0771389	0	0.110548	0.159531	0	0	0	0.0267913	0	0	0.0848396	0.0607609
AL365209.1	0.010223	0	0.0256721	0.0073799	0.00239553	0.00182206	0	0.594287	0.00693734	0.0219452	0.00736625	0.00361792	0	0	0.0223886	0.0181122	0	0.0036531	0.00196574	0.0295439	0	0	0.0250876	0.0245085	0.058746	0.0100581	0.0864509	0.0146352	0.00977195	0.00369908	0.0175053	0.0101047	0	0.00890767	0.0238744	0.0220605	0.0262087	0	0.0591112	0.0038486
IGKV2OR2-10	0	0	0	0.0307203	0.0498593	0	0	0	0	0.0415233	0	0	0	0	0	0.301582	0	0	0.040914	0	0	0	0.0745945	0	0	0	0.224918	0	0	0	0.145739	0	0.0403658	0	0	0.105959	0	0	0.0559232	0.0801029
AL035419.1	0	0	0.0420911	0	0	0.0209117	0.047382	1.9342	0	0	0	0	0.0504689	0	0	0	0	0	0.0225607	0.0452099	0	0	0	0.0937611	0	0.0384789	0	0	0	0	0.0401816	0	0	0	0	0	0	0	0	0
KPNA4P1	0	0	0.0165316	0.00665322	0.097184	0.0492793	0.167487	0.43981	0.125085	0.0449643	0.0996137	0.0163084	0.118932	0	0.0756901	0.0163287	0.244379	0.0329339	0.0177218	0.0799043	0	0.10242	0.145397	0.0184127	0.0778844	0	0.0162371	0.131941	0	0.150068	0.0473449	0	0.00874218	0.133843	0.0430471	0.130038	0.0506313	0.0851325	0.0363345	0.104089
NSUN5P1	5.3452	4.19003	10.1712	3.93692	1.8201	26.5552	0.820214	1.16688	2.06274	3.594	2.18533	4.42441	6.14507	2.63449	1.83331	1.91591	3.19246	4.9235	1.29565	3.14896	1.80409	1.38779	0.485916	2.1714	8.13186	2.96593	0.851039	1.54713	2.0573	2.72115	4.87369	1.91937	3.66564	1.19177	0.974281	3.79512	5.20697	1.73032	0.822357	2.87764
ANKRD26	0.783315	1.14357	1.68307	0.978141	0.691249	1.04411	0.676416	7.80865	1.28366	1.03102	1.28196	0.781511	2.39444	1.23592	0.643304	1.1132	0.913299	1.2596	1.91	1.31168	0.818987	3.45881	1.44318	1.07547	1.03377	1.21615	0.960144	0.697884	1.5546	1.14881	1.1872	2.37218	1.28367	1.69665	0.899093	0.592033	0.766039	1.46251	0.799411	0.73409
AC026410.4	0	0	0	0	0	0	0	0	0	0	0	0	0	0	0	0	0	0	0	0	0	0	0	0	0	0	0	0	0	0	0	0	0	0	0	0	0	0	0	0
TNS4	27.4005	0.295823	3.82024	1.68925	1.39803	0.279829	28.1018	1.01872	1.59814	11.8694	0.349227	0.51215	0.0939616	0.131484	3.16931	3.6766	1.25012	0.82936	36.763	0.32353	32.3061	0.280679	2.72337	1.69107	0.0738384	37.0105	10.7852	15.7531	0.976583	0.4693	0.981867	1.55187	7.01892	0.571002	1.20519	0.475908	0.580013	0.649462	2.07399	41.8575
ZNF28	1.19077	3.03293	2.79357	3.2785	3.33797	1.38198	3.65916	6.09328	3.45022	7.15509	2.51818	4.41797	5.19355	2.4394	3.3477	1.75056	2.67474	3.55054	3.96594	5.65113	4.4421	2.06187	7.14529	2.71753	2.62475	4.34115	2.36522	2.42621	2.00293	4.61328	3.8011	2.76456	2.90414	3.23332	4.03033	5.10792	3.08319	4.03135	2.71916	1.5179
AC106872.6	0.530236	0.835579	0.0760877	0.428706	0.0496995	0.340217	0.0856521	0	0	0.124171	0.0764131	0	0.0912323	0	0.232246	0.150308	0	0	0	0.163451	0.0670251	0.117849	0	0.254237	0.0716936	0.0695581	0.224197	0	0.101368	0	0.217908	0.10482	0.120709	0.123204	0.495317	0.0352065	0.077678	0.0979569	0.055744	0
OR5E1P	0	0	0.0512176	0	0	0.0381688	0.0576558	0.37162	0	0.0417921	0.0514366	0	0	0	0	0.101178	0.0252375	0	0	0.0275063	0	0	0.0250258	0.0285228	0	0	0	0	0.0113725	0	0.171129	0	0	0.0207333	0.0333417	0.0592471	0	0	0	0.0268738
TPT1P13	0.066306	0.0870744	0	0.0765853	0.0310746	0	0	0.805424	0	0.129396	0.0955546	0	0	0	0.0726059	0	0	0.0473878	0.0254995	0	0.0419075	0.0736852	0	0.0529872	0.089653	0.130474	0	0	0.0211269	0.143953	0	0	0	0	0	0.132077	0	0.24499	0	0.0499238
TPH2	0	0.0313538	0	0.00689423	0.00223788	0	0	0	0.0129616	0.00186372	0.0378481	0	0	0	0.0052288	0.00338404	0.151939	0	0.00367275	0.00551992	0	0	0.0100443	0	0.00322823	0.00939621	0	0	0.00152148	0	0.0261653	0	0.00362354	0.00277382	0	0.0142675	0	0.00882164	0	0
C1orf195	0.118378	0	0.254805	0.0170913	0.0277393	0.189888	0	9.55209	0.240995	0.0924061	0.0852983	0.125682	0.152761	0	0.0648128	0	0.167407	0.0846029	0.136575	0.250878	0.0748187	0.0657763	0	0.0945997	0	0.0388231	0	0	0.0377185	0	0.081082	0	0.0449151	0.171912	0.110582	0.0589504	0	0	0	0.0891305
ZNF778	0.631034	0.535755	1.26983	1.10685	0.492436	0.283529	0.753842	1.62472	0.545733	0.644943	0.348953	0.567137	0.87113	1.1872	1.2245	0.642725	0.63505	1.17047	0.888315	1.21238	0.712334	1.79066	1.1051	1.10941	0.611148	1.44193	0.504678	0.443288	1.31393	0.490651	1.62434	0.704963	0.573511	1.04342	1.4641	0.62654	0.754606	0.750983	0.469015	0.799977
AC013549.3	0	0	0	0.0195379	0	0	0	3.17017	0	0	0.0975087	0	0	0.17377	0	0.143853	0	0	0.0520419	0	0	0	0.0474415	0	0	0	0	0	0.0215589	0	0	0	0	0.0393043	0	0	0.0495614	0	0	0
TRAJ52	0	0	0	0	0	0	0	4.16053	0.325402	0	0	0	0	0	0	0	0	0	0	0.184771	0	0	0	0	0	0	0	0	0.152787	0	0	0	0	0.278548	0	0	0	0	0	0.361043
LINC01145	1.11455	0.330037	0.313598	0.487482	0.156189	0.558938	0.136795	0.483517	0.511637	0.432875	0.358243	0.58779	0.601627	0.841877	0.311093	0.344596	0.328367	0.140567	0.895067	0.665248	0.441994	0.473576	0.195367	0.510825	0.897544	0.308187	0.481269	0.0391072	0.696322	0.419102	0.381699	0.243011	0.460194	0.364973	0.061244	0.239423	0.660314	0.161493	0.373345	0.407247
LINC01276	0	0	0.0237631	0.0191272	0	0.23612	0	0.172418	0	0.0904867	0.0238647	0	0.028493	0	0	0	0.0936744	0	0	0.0127619	0	0	0	0.105868	0	0.0217238	0	0	0.158293	0	0.0226851	0.0327366	0.0502654	0	0	0.0329862	0	0	0	0.0498738
AC020911.2	0	0	0.118253	0	0.0386208	0.0440629	0.0332795	0.286004	0.195727	0	0	0.0291641	0	0	0	0	0.0291347	0	0	0.0158769	0	0	0	0	0	0.0270263	0	0.0294936	0.0131287	0.0298184	0.0282222	0	0	0.023935	0	0	0.0301812	0	0.129954	0.0620473
RNU6-946P	0	0	0.221863	0.0892899	0	0	0	16.0977	0	0	0	0	0	0	0	0	0	0	0	0.119151	0	0	0	0	0	0	0	0	0	0	0	0	0	0.359248	0	0	0	0	0.162543	0
NPDC1	10.771	24.9556	17.8587	20.5008	3.55222	5.07188	19.508	2.76902	10.6152	7.42647	3.38842	4.24396	67.7864	1.30394	12.3901	23.4223	22.737	3.15345	17.4662	4.35531	4.14111	15.8656	6.95035	32.2272	26.1932	13.884	9.66056	5.36488	5.43871	23.5068	38.7505	12.5224	7.61849	9.25527	21.4446	6.96309	25.8825	3.20477	38.2474	56.6504
MIR548S	0	0	0	0	0	0	0	8.40223	0	0	0	0	0	0	0	0.571903	0	0.288372	0	0	0.255022	0	0	0	0	0	0	0	0	0	0	0	0	0	0	0	0	0	0	0
ZBTB45P1	0.0227244	0.179053	0.0489135	0.0262473	0.0532495	0.0324016	0.293664	0	0.0616833	0.0443467	0.0163742	0.0321687	0.0195498	0	0.0248835	0.0805221	0.0160681	0.129926	0.0961309	0.0788067	0.0430875	0.0505068	0.0318666	0.0181598	0.0768146	0.0894318	0.0160141	0	0.101368	0.526246	0.0778242	0.0224615	0.086221	0.0264008	0.0212279	0.0754425	0.0665811	0.125945	0	0.0342198
AC103702.2	0.0621931	0.0544488	0.0892457	0.0718347	0.184598	0.00738983	0.016744	0.791438	0.0984768	0.0323653	0.627392	0.161408	0.196184	0.106483	3.74562	5.95016	0.0146586	0.0148161	0.0239177	0.0159764	4.50731	4.97625	0.0872139	0.0497004	3.13943	1.91729	0.642811	0.0148392	1.09651	0.0150026	5.46681	0.0204912	2.90247	0.0481699	0.13556	0.123884	0	0	0.0544866	0.046827
H3P25	0.274199	0.240056	0.196735	0.131962	0.0428349	0.358387	0.0738217	14.9089	0.248096	0	0.131718	0	0.0786312	0.7042	0.100084	0.0647735	0.129255	0.261288	0.140599	0.140875	0.0577675	0.101572	0.0640854	0.146081	0.370747	0.0599506	0.0644103	0	0.232979	0	0.250413	0.180685	0.104037	0.106187	0	0.0910311	0.200847	0	0	0.0688176
AP003400.5	0	0	0	0	0	0	0	0	0	0	0	0	0	0	0	0	0	0	0	0	0	0	0	0	0	0	0	0	0	0	0	0	0	0	0	0	0	0	0	0
AP003419.1	0	0	0	0.0403123	0	0	0	0	0	0	0	0	0	0	0.101914	0	0	0.0332581	0.340029	0.0179313	0.0588237	0	0	0.0371879	0	0.0915701	0	0.532958	0.0741372	0.0673535	0	0	0.070626	0	0.173883	0	0.0681731	0	0.048923	0
AC090186.1	0.115688	0.0759618	0.0830047	0.167028	0.0542176	0	0	1.20452	0.235518	0.248341	0.0416799	0.0818839	0.0995262	0.371387	0.126679	0.0819861	0.204503	0.0413401	0.0444903	0.156021	0	0.0642813	0.202788	0.0924497	0.0782112	0.0379408	0.0815263	0.124213	0.0737224	0.502325	0.356577	0.285873	0.351154	0.168005	0	0.0960177	0.169479	0.106862	0	0.0871049
CASC2	0.0494718	0.138597	0.319459	0.126663	0.208667	0.161065	0.311667	1.92872	0.290954	0.344985	0.130707	0.168077	0.292249	0.207521	0.205854	0.0934929	0.086286	0.238068	0.112884	0.249087	0.0687889	0.285883	0.196562	0.118603	0.142701	0.1709	0.290527	0.125121	0.549604	0.229131	0.266564	0.280356	0.103864	0.400412	0.157127	0.0810254	0.123207	0.127953	0.266984	0.307923
NAP1L4P1	0.314567	0.45065	0.266734	0.23947	0.0670106	0.224263	0.346458	0.297746	0.29109	0.145098	0.288481	0.0809638	1.42691	0.110164	0.532338	0.506656	1.17279	0.0408756	0.417909	0.341594	0.43378	0.286016	0.822087	0.365644	0.289997	0.243844	0.141068	0.102348	0.127565	0.248341	0.137111	0.282661	0.444861	0.249176	0.587702	0.474694	0.0628406	0.316984	0.150321	0.301442
RAB23	2.25011	1.70237	1.24335	2.90538	2.24756	0.308861	1.94757	4.9303	4.07941	3.11964	1.73265	0.950824	1.99933	0.940124	2.86106	2.1801	1.01636	0.916867	3.31409	3.86927	1.05281	3.94859	2.56667	1.3902	2.19325	2.03099	2.30988	3.70683	2.77148	2.19707	1.601	2.70209	3.44299	3.55055	1.70664	3.0438	0.659269	3.50545	1.8183	1.19857
AC007952.2	0.0747843	0.0140297	0	0.0740382	0.0250343	0.121864	0.0517729	0.055617	0.115997	0.0250186	0.0615844	0.136112	0	0.0137187	0.0701911	0.166567	0.12842	0.0076353	0.0164343	0	0.0607706	0	0.0149815	0.0256125	0.0866713	0.0210224	0.0527012	0.0917662	0.00680808	0.0773141	0.0658579	0.116158	0.0526958	0.00620594	0.109779	0	0	0.365132	0.0336948	0.0321756
LINC01271	0.220578	0.135178	0.316525	0.199573	0.1654	0.613297	0.0475084	0.0255179	0.0898109	0.682994	0.307282	0.385109	0.442781	0.264362	0.112717	0.0833708	0.29114	0.504459	0.0678626	0.113326	0.213765	0.0817087	0.670191	0.270282	0.149123	0.135035	0.0414516	0.178941	0.224903	0.521451	0.302166	0.101745	0.189701	0.128132	0.206052	0.336856	0.290826	0.0271667	0.0386492	0.077504
LINC00364	0	0	0	0	0	0	0	0	0	0	0	0	0	0	0	0.0383765	0	0	0.0416505	0	0.0684511	0	0	0	0	0	0	0	0	0	0	0	0	0	0.101171	0	0	0	0	0
Metazoa_SRP	0	0.307068	0.587193	0.371358	0	0.291729	0	1.42017	0.0793382	0.501948	0.168487	0	0.100581	1.20104	0.256045	0.0828552	0	0.0835566	0.22481	0.270301	0.295573	0	0	0.373719	0.711363	0.690173	0.164781	0.167373	0.521528	0	0.640634	0.577807	0.399237	0.271658	0.21843	0.426956	0.685103	0.107995	0.368738	0.352113
Y_RNA	0	0	0	0	0	0	0	0	0	0	0	0	0	0	0	0	0	0	0	0	0	0	0	0	0	0	0	0	0	0	0	0	0	0	0	0	0	0	0	0
CD5L	0	0.0530743	0.212649	0	0.0252545	0	0.174094	0.257153	0.0457099	0.157741	0	0.0190707	0.0231795	0.0172992	0.0147518	0	0	0.154049	0.00518088	0.0207641	0	0.179653	0.0850123	0.0430629	0.054646	0.00883637	0.0664559	0.0482153	0.00858494	0.038997	0.119956	0.0399478	0.00511147	0.586923	0	0.0491973	0.157886	0.012444	0.0424889	0.710032
CHD4	22.3382	15.5627	35.8504	27.0258	35.4274	47.9452	20.2696	14.1118	47.8915	34.5893	43.1809	18.8065	52.4388	35.2786	37.2047	23.3351	40.2701	25.7821	48.6718	36.146	35.5227	44.6157	81.4724	31.6269	33.9118	31.9637	32.7349	20.7903	48.0145	41.8046	33.7723	36.9002	49.9245	41.2991	39.9477	29.0704	32.8318	26.1381	36.3038	27.0919
TPPP	1.6428	0.266964	5.34155	2.30045	0.399114	5.28016	2.12119	6.9314	2.20724	2.54758	0.245456	0.995551	2.76988	0.987735	15.3597	0.876089	8.58963	3.19633	0.276798	20.9953	0.236135	0.445721	2.11494	2.86272	0.832037	0.540571	1.61845	0.534861	0.288854	2.58845	5.96479	11.372	0.983956	6.52043	2.97684	0.452364	3.04252	0.543041	2.08521	6.86714
SETP9	0	0	0.0285329	0.0459328	0	0.0141757	0	0	0.0809593	0.0155213	0.0286549	0.0281476	0.0342121	0.102132	0	0.0563654	0	0.0568426	0	0	0	0	0.0557666	0	0.0537702	0	0.0560493	0	0	0	0.054477	0	0.0301773	0.0462014	0.0371488	0	0	0	0	0.0898269
AC087294.1	0.239601	0.829528	0.0937697	0.213849	0.132706	0.559039	0.0175928	6.46347	0.369531	0.0765133	0.188341	0.27751	0.73082	0.279702	0.0954057	0.138928	0.400444	0.10897	0.0921439	0.151077	0.082601	0.24206	0.0916349	0.156659	0.530127	0.0857226	0.0920995	0.077957	0.284552	0.0630525	0.253628	0.236829	0.280993	0.0759175	0.0203475	0.216941	0.382918	0.100601	0.114497	0.0820013
MTCYBP36	0	0	0	0	0	0	0	0	0	0	0	0	0	0	0	0	0	0	0	0	0	0	0	0	0	0	0	0	0	0	0	0	0	0	0	0	0	0	0	0
AC104365.3	0	0	0	0	0	0	0	0	0	0	0	0	0	0	0	0	0	0	0	0	0	0	0	0	0	0	0	0	0	0	0	0	0	0	0	0	0	0	0	0
GPX5	0	0	0	0	0	0.347581	0.627374	0	0	0	0	0	0	0	0	0	0	0	0	0.0127364	0	0.0734644	0.0115879	0	0	0	0	0	0	0	0	0	0	0	0	0	0	0	0	0.0124436
TCF25	17.3924	12.2592	22.9314	17.9931	10.3899	11.4071	13.9717	7.63055	12.4636	16.6776	9.00312	21.7424	18.3266	8.18862	16.4661	19.8662	20.169	17.1728	25.5946	16.2292	10.6536	12.9565	10.7002	17.4985	16.163	28.8922	13.9414	11.4994	12.3463	11.4838	23.1062	14.139	25.1821	11.5931	12.0308	16.3357	14.9852	19.1326	15.3273	20.5749
BARHL1	0	0	0.0202814	0.0122435	0.00662377	0.0201524	0	0.12263	0	0	0	0	0	0	0.0154764	0.0100162	0	0	0	0.00544604	0.0178657	0	0	0	0	0	0	0	0	0	0	0	0.00536257	0	0.0132028	0.00938438	0	0	0.00742936	0.0106416
AC017104.1	0.455797	0.81622	1.63515	0.670038	0.106806	0.0886225	0.368138	0.862847	1.09663	0.703504	0.283642	0.703884	0.712949	0.71831	0.476416	0.352381	0.52738	1.56953	0.677245	0.518908	0.0785666	0.322332	0.319584	0.447024	2.60521	1.67148	0.68621	0.355917	0.85157	0.46479	2.2705	2.80553	0.345877	0.324943	0.42578	0.460837	0.758783	1.72237	0.490072	0.670767
PARP3	5.51445	7.4346	12.9885	7.91274	7.72664	19.1494	18.0164	2.62761	7.40756	8.12843	12.8812	13.1011	4.09274	3.8743	5.22172	7.17535	1.85372	8.06792	10.3645	5.02913	8.07762	6.88162	7.78843	16.0197	8.02146	8.95361	9.0463	7.10985	3.17565	11.9148	7.79408	11.5826	5.97247	8.24455	11.1787	7.66433	12.5068	2.29637	6.89626	11.7498
SNX19P4	0	0.45898	0.208973	0	0.0272997	0.0622932	0.141145	1.213	0	0.113677	0.12592	0.123691	0	0.0748006	0	0.165127	0.164755	0.124894	0.0448037	0.089783	0.0736332	0	0.0408431	0.0465504	0.039381	0	0	0	0	0	0.27929	0.0575773	0.0442034	0.0676753	0.163245	0.116033	0.0426682	0	0.0306199	0.0877183
AC103808.5	0	0	0.102768	0.0206797	0	0	0	0	0	0	0	0	0	0	0	0	0	0	0	0	0	0	0	0	0	0	0	0	0	0	0	0	0	0	0	0	0	0	0	0
AC022182.2	0.0770354	0.252911	0.303996	0.177956	0.108309	0.0274602	0.12444	0.868915	0.758008	0.0902008	0	0.57252	2.31957	0.544068	0.126532	0.0818907	0.136177	0.247752	0.118503	0.148419	0.0730331	0.470848	0.135034	0.338588	0.260401	0.277908	0.21715	0.137854	0.0613639	0.139372	0.158294	0.114216	0.073072	0.469867	0.251868	0.140662	0.084641	0	0.364445	0.348014
RPSAP47	0.260819	0.978606	0.401003	1.39867	0.157158	0.345325	0.722256	0	0.176992	0.218138	0.134239	0.052745	0.0320546	0.0478454	0.367199	0.0792163	0.553264	0.0798869	0.0143291	0.45943	0.0941974	0.455471	0.130624	0.774162	0.125948	0.146636	0.131287	0.0800113	0.926014	0.188749	0.102083	0.110486	0.367565	0.367946	0.348061	0.383465	0.191046	0.275338	0.1371	0.028054
DEFB131A	0	0	0	0	0	0	0	0	0	0	0	0	0	0	0	0	0	0	0	0	0	0	0	0	0	0	0	0	0	0	0	0	0	0	0	0	0	0	0	0
VPS37A	6.51102	4.42571	6.18679	6.85709	5.01941	5.72497	3.95889	12.128	4.18672	5.17388	2.45648	5.02275	11.1147	15.4064	5.40998	2.84114	11.5355	4.94611	3.87504	9.82123	3.06094	5.37659	4.9243	6.27497	4.47104	3.96038	9.04272	9.89017	4.84536	3.55421	3.37397	6.25732	9.93902	9.31242	2.30533	7.31539	6.61619	2.63999	3.87887	4.3148
TIMM10	42.6252	45.6869	45.5844	28.6989	26.5622	26.2599	40.4463	2.58627	17.9448	24.6641	53.1434	33.2746	39.8576	54.1337	25.2726	36.6055	37.9682	31.8939	28.7073	14.8658	30.5469	53.994	24.6022	18.3757	38.2019	22.7356	26.7675	44.6234	44.3265	37.38	28.8749	21.4659	29.9546	23.9443	27.6062	20.0462	27.3547	14.1209	69.7699	14.3637
Y_RNA	0	0	0	0	0	0	0	2.25158	0.220125	0	0	0	0	0	0	0	0	0	0	0	0	0	0	0	0	0	0	0	0	0	0	0	0	0	0	0	0	0	0	0
ZNF663P	0	0.25812	0.0470086	0.00630628	0	0.00778493	0.00881963	0.265285	0.274175	0.45603	0.110156	0.0386449	0.0187884	0.0420661	0.0358716	0.22442	0	0	0.0125983	0.193552	0	0.0970797	0.130159	0.00872628	0.0590585	0.62313	0.0307809	0.0390814	1.88927	0	0.0822728	0.0215867	0.00414316	0.0444021	0.0204012	0.0471279	0.0159971	0	0.0114799	0.0246653
AC139769.1	0.795204	3.11236	1.82352	1.16611	1.01572	0.750336	2.15349	22.1057	2.29606	3.1402	1.6965	1.18087	5.44608	0.880969	0.443915	1.76799	1.35608	1.04749	0.863473	2.1509	0.305498	0.0866374	2.28491	0.946978	1.01195	1.79999	1.29658	0.870547	2.06176	2.39216	2.21071	3.42143	0.313548	1.94734	0.757401	2.67622	0.879423	2.75092	0.581923	0.86875
Y_RNA	0	0	0	0	0	0	0	0	0	0	0	0	0	0	0	0	0	0	0	0	0	0	0	0	0	0	0	0	0	0	0	0	0	0	0	0	0	0	0	0
VMA21	7.92035	16.9412	11.5839	8.59656	10.4073	6.99478	18.0196	42.8058	8.62248	17.3093	17.9378	10.0111	9.14273	9.92105	11.708	10.1154	8.80582	14.6674	11.5885	9.94681	8.08394	18.3377	5.87578	7.75778	24.7677	8.25776	10.2275	16.1273	10.7734	20.7338	8.04208	12.1111	8.96873	9.77354	13.8114	15.2135	6.84041	6.49058	6.68928	9.49864
LINC00333	0	0	0	0	0	0	0	0	0	0	0	0.0382036	0	0	0	0	0	0	0	0	0	0	0	0	0	0.0708063	0	0.0386351	0.0343958	0	0	0	0	0	0	0	0	0	0	0
RIMS2	0	0.0280391	0.0229791	0.0053947	0.00375242	0	0.00431128	0.125047	0.517986	0.0270838	1.20195	0.287139	3.97681	0	0.12859	0.124834	0.326479	0.0267041	0.112904	0.474096	0.870412	0.0711829	0.383623	0.0127969	0.175021	0.00525178	0.0169274	0.0152833	0.023811	1.05264	0.106027	0.0052761	0.0202529	0.00465107	0.0199453	0.0194932	0.00781981	0.00246532	0.00561172	0.0100476
KLF4P1	0	0	0	0	0	0	0	1.3082	0	0	0	0	0	0	0	0	0.0197428	0	0	0.0107588	0	0	0	0	0	0	0	0	0.00889646	0.0202061	0.0191244	0	0	0	0	0	0	0	0.0146769	0
TRIM58	0.0102594	0	0.0809714	0.0503623	0.00961627	0	0.00828635	0.320457	0.181014	0.0720767	0.014785	0.00726164	0.0264786	0.0131742	0.0449368	0.123602	0.0435259	0	0.0039455	0.0790647	0.0129686	3.34056	0.18703	0.0327946	0.0138719	0.0538347	0.137369	0.110155	1.49717	0.0445473	0.0562169	0.0811259	0.0467117	0.107273	0.0575029	0.0340602	0.0150298	0	0.0215716	0.162218
DEFB130A	0	0	0	0	0	0	0	0	0	0	0	0	0	0	0	0	0	0	0	0	0	0	0	0	0	0	0	0	0	0	0	0	0	0	0	0	0	0	0	0
ENAM	0.00507309	0.0532967	0.0800776	0.0659201	0.632423	3.12848	0.0163897	0.721872	0.0550818	0.120782	0.391134	0.0179537	0.034915	0.449492	0.0111102	0.0359522	0.143485	0.0181283	0.0195097	0.0254124	0.00961905	0.016913	0.0640264	0.0243244	0.054875	0.0166376	0.139427	0.0036313	0.0695062	0.0256991	0.142465	0.100288	0.0250229	0.229859	0.014217	0.0353684	0.215526	0	0.0586671	0.408706
EPHA8	0	0	0	0.0142651	0.00578807	0.00220123	0	0.0214316	0.033524	0.0120509	0.0266975	0.00437081	0.0850003	0	0.0202857	0.214437	0.0130992	0.00882662	0.00237481	0.0071384	0.0117087	0.205873	0.108244	0.00493479	0.0125243	0.0121512	0.0261103	0.00442018	0.0334489	0	0.0169186	0.024415	0	0	0	0.0164008	0.00452324	0.0114082	0.00324601	0.00929899
AC016598.1	0	0.0775895	0	0.0170607	0	0	0	0	0	0	0	0	0	0	0	0	0	0.0844519	0.0227219	0	0	0	0	0.0472154	0	0	0.0416367	0	0.0188256	0	0	0	0	0	0	0	0.0865555	0	0	0
ADORA2BP1	0.117886	0.0516035	0.028194	0.0794277	0.018416	0.0140073	0	0.0681891	0.0266659	0.061348	0.0283146	0.0556266	0.0676116	0	0	0.111392	0	0.0561675	0.0302238	0.0757077	0	0.393017	0.0551043	0.0314022	0.0265658	0.0257745	0.110767	0.11251	0.0125206	0.0568745	0	0	0.193823	0.0913054	0.14683	0.117411	0.0575666	0.0362976	0.165246	0
EPB41L3	1.92081	0.327642	2.98279	1.90525	1.68488	2.22232	1.75049	8.37208	6.97835	2.1564	0.578315	2.98506	10.7838	0.459337	3.01837	3.11234	1.43045	1.24173	0.396513	2.25285	0.336276	18.964	7.06695	2.12832	1.54244	4.44808	2.68817	1.09089	0.988431	1.15947	2.77129	2.39775	1.13825	7.8978	5.67218	3.91296	1.14495	0.56366	2.43809	4.10786
AC010307.1	0	0	0	0.0114283	0	0	0	0	0	0	0.0285178	0	0	0	0	0	0	0	0	0	0	0	0	0	0	0	0	0	0	0	0	0	0	0	0	0	0	0	0	0
MIR4747	0	0	0	0	0	0	0	0	0.415791	0	0	0	0	0	0	0	0	0	0.235634	0	0	0	0	0	0	0	0	0	0	0	0	0	0	0	0	0	0	0	0	0
ADORA2B	4.31904	10.6794	5.202	6.4792	4.05436	1.94181	9.44907	5.91933	3.96069	2.7336	4.34575	11.7415	0.970761	0.366408	2.75527	1.60855	6.03451	5.6544	11.0633	3.31849	1.77066	5.4339	4.64706	4.33249	2.57794	0.986847	2.3673	10.4816	1.02076	12.1551	2.62959	7.76894	0.546244	2.22259	4.01038	2.19602	5.62424	8.82972	5.911	1.09374
AC254562.3	0.78653	0.550873	0.978167	0.787336	0.688074	1.94389	0.677616	0.454955	0.569324	0.900483	0.113348	0.148455	0.857092	0.269329	0.401921	0.408761	0.481993	0.487171	0.302478	3.45501	0	0.116542	0.404418	0.628541	0.638085	1.5133	0.628179	0.262731	0.835365	0.151786	1.79575	0.518287	0.139265	0.8224	0.636769	0.713726	0.460898	0.823397	0.110251	0.710643
MTND4LP20	0	0	0	0	0	0	0	0	0	0	0	0	0	0	0	0	0	0	0	0	0	0	0	0	0	0	0	0	0	0	0	0	0	0	0	0	0	0	0	0
AC121251.1	0.132878	0.697994	0.476694	0.0383696	0.124548	0	0	2.07525	0.450858	0.155587	0.382986	0.0940514	0.22863	1.19441	0.291007	0.188338	0.0939565	0.094966	0.0511014	0.102403	0	0	0.0931683	0	0.808497	0.261471	0.374563	0.0951138	0.0846772	0	0.273041	0.394023	0.15125	0.231564	0.372383	0.573484	0	0	0.279392	0.300144
MIR6839	0	0	0	0	0	0	0	0	0	0	0	0	0	0	0	0.207505	0	0	0	0	0	0	0	0	0	0	0	0	0	0	0	0	0	0	0	0	0	0	0	0
OR4F15	0	0	0	0.00686352	0	0	0	0	0	0	0	0	0	0	0	0	0	0	0	0	0	0.0528289	0	0	0	0	0	0	0	0	0	0	0	0	0	0	0	0	0	0
AL138688.2	0	0.0574357	0	0.0315731	0.0102487	0.0233857	0	0.227688	0	0.0341408	0.0315147	0	0	0.0280811	0	0	0.0154628	0	0	0.0421321	0	0	0.015333	0.0524269	0.0295683	0.0430313	0	0	0.0139356	0.205733	0.0299569	0.0216153	0	0.0127031	0.0204281	0.00726003	0.0480546	0	0.0229902	0.0164653
MIR1269A	0	0	0	0	0	0	0	0	0	0	0	0	0	0	0	0	0	0	0	0	0	0	0	0	0	0	0	0	0	0	0	0	0	0	0	0	0	0	0	0
SNORD82	0	0	0.339134	0	0	0	0	1.64044	0	0	0	0	0	0	0	0	0	0	0	0	0	0	0	0	0	0.31003	0	0	0	0	0	0	0	0	0	0	0	0	0	0
MIR646	0	0	1.76782	0	0.32992	0	0	0	0.238859	0	0	0.498272	0	0	0	0	0	0	0	0.406889	0	0	0.246797	0	0.475924	0	0	0	0	0	0.482179	0.347914	0	0	0	0.233711	0.257825	0	0	0
RAC2	44.194	22.5831	36.5279	17.4742	34.3624	17.0019	36.2645	16.576	66.4271	18.0446	9.11452	47.744	20.3591	13.1554	25.9565	35.5425	6.21839	23.1049	81.9135	9.92442	3.32012	36.9868	24.1976	34.0637	27.616	12.6167	45.2609	34.8983	7.27386	18.3269	32.9196	30.2111	12.4943	47.0171	43.1757	32.5541	24.4653	4.9127	59.6223	55.9733
DAZ3	0	0	0	0	0	0	0	0	0	0.00367285	0	0	0	0	0	0	0	0	0	0	0	0	0	0	0	0	0	0	0	0	0	0	0	0	0	0	0	0	0	0
IDI1	30.4224	28.5834	14.2145	36.6854	21.4426	25.754	30.7294	14.8137	10.6289	25.7699	14.2687	15.1514	32.9931	26.9434	20.1594	18.8094	30.7807	13.4342	22.5342	29.349	19.1056	5.7269	25.3578	11.0286	11.5052	9.9531	10.726	14.4119	16.0117	8.89984	14.6431	21.6143	22.0329	18.1541	7.45783	14.9907	16.5239	29.0808	18.7248	12.7926
AC068234.1	0	0	0	0	0	0	0	0	0	0	0	0	0	0	0	0	0	0	0	0.0045778	0	0	0	0.0189879	0.00803175	0	0	0	0	0	0	0	0	0	0	0	0	0	0	0
LINC02050	0.0464701	0.427178	0	0	0	0	0	0.0806394	0	0.0181373	0	0	0.359804	0	0	0	0	0	0	0	0	0	0.195496	0	0	0.152403	0	0	0.533038	0.134518	0	0	0	0	0	0	0	0	0	0
ARL2BPP10	0	0	0	0	0	0	0	0	0	0	0	0	0	0	0	0	0	0	0	0	0	0	0	0	0	0	0	0	0	0	0	0	0	0	0	0	0	0	0	0
SCFD2	4.67473	3.05583	3.55531	4.58953	6.10513	9.04652	8.79315	4.5788	5.84405	7.41172	5.44186	4.44111	5.31754	6.89659	5.74453	3.05524	6.47132	5.96917	9.15666	7.36931	2.59346	10.009	5.36816	6.33413	3.79947	5.94849	7.10111	4.77385	6.01094	11.9984	4.00595	4.16885	4.00459	5.26206	5.04617	3.93163	5.50911	4.5484	4.72891	4.97458
TMED10P2	0	0.354985	0.271529	0.54639	0.025337	0.115629	0.305661	0	1.02725	1.30826	0.194778	0.994916	0	1.24961	0.2368	0.114941	0.802776	1.08187	0.103956	0.249984	0	0	0.303254	0.0864073	0.767544	0.921985	0.34289	0.425681	0.706266	0.0782489	0.14812	3.20626	1.18974	0.628098	0.454526	0	0.118802	0.199755	0.142092	0.529176
LYPD8	0	0	0.0106121	0.213545	0.512947	0	0	0.513324	0.0702588	3.48677	0.0319726	0.0209377	0.0254488	0	0.453486	0.0104819	0.313748	0.0528532	0	0.00569923	2.42117	0.361608	0	0.0118197	0.0199986	0.47537	0.0312694	0.179981	0.0282762	2.49396	0.0101307	0.0146195	0.286206	0.00859177	0	1.15884	0.0108339	0.0273246	0.0155495	0.0111363
MBL3P	0	0.944568	0.0368624	1.52805	0.048156	0.0549418	0.622441	0	0.104593	0.360943	0.25914	0.327281	0.132599	0	0.506324	0.03641	0.254295	0.146873	0.0197581	0.0791875	0	0	0.0360231	1.14959	0	0	0.0362058	0.0367754	0.01637	0.0371804	0.10557	0.0507824	0.0194934	0.507355	0.431941	0.0170566	3.87618	0.0474574	0.162038	0.386832
CYP21A2	0.284348	0.104555	2.19522	0.0197058	0.0266522	0.0567612	0.00918648	0.0789484	0.123494	0.474999	0.0901511	0.225413	0.0587098	0.0730263	0.0373637	1.57986	0.00804234	0.0243862	0.139971	0.0350613	0.0718866	0.0126397	0.135573	0.109071	2.44522	0.0820637	0.112214	0.0081414	0.0398644	0.0246932	0.467427	0.663297	0.0129465	0.581417	0.0212498	0.0415361	0.258268	0.0420248	0.0358724	0.188403
AC090692.1	0	0	0	0	0	0	0	0	0	0	0	0	0	0	0	0	0	0	0	0	0	0	0	0	0	0	0	0	0	0	0	0	0	0	0	0	0	0	0	0
Y_RNA	0	0	0.232739	0.0936668	0	0.231258	0	5.62895	0	0	0.467468	0	0	0	0	0.229883	0	0	0	0	0	0	0	0	0	0	0	0	0	0	0	0.320626	0.246152	0	0.303018	0	0	0.299633	0	0.244235
AC099336.2	16.2828	12.4876	22.057	28.7373	9.03513	24.3777	4.94489	6.32924	8.83965	4.93163	7.03963	7.837	19.3872	3.34541	5.13501	5.44659	11.6055	25.4154	2.55487	5.47111	11.2792	3.47423	4.20138	15.8227	8.89453	9.22767	10.1895	26.3873	4.73159	9.99245	10.9743	9.14164	5.4861	5.82647	14.3587	8.21669	29.4834	78.091	4.38227	13.5349
UBE2Q2L	0.066306	0	0.0475739	0.134024	0.186448	0.0236356	0.053554	0.115061	0	0.0258793	0	0.610109	0.171129	0	0.0726059	0	0.234421	0	0	0.0255495	0.125722	0.0736852	0	0	0.089653	0	0	0.0474616	0	0.0479843	0.136247	0.0655389	0.100631	0.0385166	0	0.0660386	0.145705	0.0612476	0	0.0499238
AC087749.1	0	0.0682106	0.186337	0.0749923	0	0.166637	0	5.76857	0.14099	0.0608183	0	0	0	0	0.0568765	0.0368101	0.0367271	0.0371217	0.0399505	0.0600432	0.0328286	0.057722	0.109257	0.041508	0.0351152	0.0340693	0.0366037	0	0.165499	0	0.284614	0	0	0.0301723	0.0485209	0.017244	0.0380464	0.0479789	0.0546063	0.0782166
AL356215.1	0	0.0715818	0.312875	0.0157397	0.0510914	0.126297	0.0660382	0.141883	0.129464	0.106374	0.137468	0.096453	0.0234469	0.0349973	0.0298438	0.366979	0.250525	0.175304	0	0.0420072	0.0861278	0.0302874	0.038219	0	0.0552761	0.107259	0.0576191	0.234102	0.00868395	0.0197234	0.317349	0.026939	0.0103408	0.142486	0.127297	0.108577	0.0798535	0	0.0573052	0.246247
GPR37	2.74901	3.95524	3.31612	0.151802	2.57667	0.0117122	8.43899	0.893253	7.53626	2.91532	27.4553	0.511632	2.65706	1.20949	4.53329	4.99852	0.0619535	0.814048	0.842386	5.27101	2.3743	1.14408	0.406998	0.971503	4.39075	10.9911	0.632888	5.01732	0.0139587	5.43717	0.23255	0.357242	0.457105	1.45055	20.7893	2.65793	0.104291	1.59844	7.50147	0.272127
NPIPB1P	0	0.0383496	0.586674	0.143352	0.013686	0.104097	0	0.152026	0.0396341	0.170968	0.18938	0.0413394	0.0251231	0.0749986	0	0	0	0.0834829	0.0898446	0.0562629	0.018457	0.0649054	0.0204756	0.0233368	0.0592279	0	0.0617384	0.0209032	0.0372191	0	0.0600064	0.0288649	0.099721	0.118745	0.0272796	0.0484749	0	0.161849	0.030701	0.109938
HORMAD2-AS1	0.0229928	0.0301947	1.27028	0.0663935	0.366374	6.66342	0	0.438894	0.015603	0.179482	0.0165677	6.08661	0	1.62388	2.3415	0.048884	0.0162579	0.0492978	0.168006	4.70453	1.16258	0	1.35421	0	1.38345	0.43736	0.0162033	1.84332	0.0146523	1.01501	0.157487	0.0454536	0.0174479	1.53598	0.451052	0.977071	0.5221	4.94863	0.0120863	0.311616
TRPM5	0.125265	0.076767	0.0299588	0.602853	0.12524	2.39337	0.0741944	0.0144915	0.017001	0.169489	0	0.00591085	0.294559	0.225195	0.0182889	2.34954	3.28312	0.03581	0.00642314	0.048268	0.0211124	0	0.0585535	0.00667356	0.0112915	1.2708	0.00588504	0	0.681179	0.0423042	0.102959	0.0330176	0.0760451	0.0242552	0.00780106	0.110898	0.030585	0.00771392	0	0.0817405
AC124067.4	0	0	0.069851	0.0562237	3.81953	0.148729	0.101098	0.0965368	0.405829	0.227985	0.440941	0.0393759	0.0957192	0.0357181	0.0456877	0.591375	0	0.0894572	0	0.0160772	0	0	0.204782	0.0111142	0.0188049	0	0.0490049	0.0199103	0.106354	0	0.962129	0.0412407	0.532968	0.0565525	0	0.0507897	0.0407491	0	0.0511748	0.083773
VN1R85P	0	0.203991	0	0	0	0.221487	0.125462	3.50422	0	0.15157	0.0559645	0	0.267272	0	0.170095	0	2.08689	0	0	4.45922	0.0490888	0	0	0.0620672	0.420064	4.68684	0	0	0	0.056207	0	0	0.0294689	0.0451169	0	2.78478	0.0568909	4.23284	0.0408266	0.116958
LECT2	0	0	0	0	0.00712931	0	0	0	0.0206462	0.0237494	0	0	0	0	0	0.0862456	0	0	0	0	0	0.0169053	0	0	0.0102843	0	0	0.0108889	0	0	0	0.0150363	0.0115437	0	0	0	0.0111428	0	0	0
GRXCR2	0.132878	0	0	0	0	0	0	0	0.0601144	0	0	0.0313505	0	0	0	0.0313896	0	0	0	0	0	0	0	0	0	0	0	0	0.0846772	0	0	0	0	0	0.0413759	0.0147047	0	0	0	0.0333494
AC004231.1	0.162389	0	4.31095	0.152395	0.0570782	0	0.0327895	0.140896	0.0275493	0.427817	0.0292526	0.0287347	0	0.052131	0.177818	0.0287706	0.20094	0.0580283	0.109288	0.093859	0.076976	0	0.0284649	0.0324425	0.109784	0.186399	0.0572185	0	0.0258707	0.117517	0	0	0.077017	0.0707477	0	0.161734	0.0297369	0	0.14938	0.183401
LINC02230	0	0	0	0	0	0	0	0	0	0	0	0	0	0.141152	0	0	0	0	0	0	0	0	0	0	0.148627	0	0	0	0	0	0	0	0	0	0	0	0	0	0	0
RPS27AP17	0	0	0	0.104989	0	0	0	0.378562	0	0.0283819	0	0	0	0	0	0	0	0.0519704	0.0838961	0.0560404	0	0	0	0.0581113	0	0	0.0512451	0	0.0463398	0	0	0	0.110363	0.0844826	0.0679292	0.0241416	0	0	0.0382244	0
MIR7152	0	0	1.31885	0.353853	0.287153	0.436821	0	1.06325	1.24737	0	0	0	0	0	0.670932	0	0	0	0	0.708288	0	0.680906	0	0	0	0.401891	0	0	0.390456	0	0	0	0	0	0	0.610246	0.448806	0	0	0
AL354941.1	0	0	0	0	0	0	0	1.97984	0	0	0	0	0	0	0	0	0	0	0	0	0	0	0	0	0	0	0.0502511	0	0	0	0	0	0	0	0	0	0	0	0	0
AP000785.1	0.32385	0	0	0	0.303548	0.711883	0	0	0.0366276	0	0	0	0.371478	0	0	0.0382513	0	0.0385751	0	0.062394	0	0	0.0756897	0	0	0.0354031	0.0380367	0	0.171979	0	0.110909	0.0533506	0	0.0627073	0.0504205	0.0179191	0	0	0	0.0406395
AL356361.2	0	0	0	0	0	0	0	0.129606	0	0.0291507	0.0538169	0	0	0.191814	0	0	0	0	0	0	0	0	0	0	0	0	0	0	0	0	0	0	0	0	0	0	0	0	0.0392599	0.0562347
AC005021.1	0.372808	0.122395	2.27363	0.645905	0.0436796	4.1861	0.150555	2.9112	1.58118	0.509275	0.604417	1.97905	0.240545	0.359043	0	0.330254	0.461313	0.999149	0	0.574611	0.117813	0	0.065349	2.90474	1.57524	0.183398	0.328402	0.400282	0.207877	1.01173	1.0214	0.644866	0.671892	0.216561	0.174128	0.15471	0.75096	0	0.195968	1.05262
MAD1L1	4.27427	1.58055	6.62601	4.1784	3.6074	7.72902	5.78824	1.26266	5.32592	3.2329	3.63054	4.29183	5.12597	1.11065	5.74273	6.15551	5.24207	4.80126	33.0425	3.2834	3.61546	5.90947	3.0258	4.23855	6.00513	7.91542	4.46658	4.37962	3.71678	3.176	5.61075	7.52687	4.68813	4.95248	11.9271	6.72739	4.0359	9.56613	5.75648	5.78868
APBA3	4.44253	3.36277	6.73811	3.05055	3.30722	1.29914	3.36689	0.909385	3.65725	2.05467	1.53189	2.67655	4.3957	0.810582	2.51056	3.85736	2.54332	2.39615	3.3116	1.69806	1.38885	2.79274	1.26099	2.86012	4.2756	2.61707	2.68165	2.83041	2.75702	4.1286	4.00141	3.37281	1.83697	2.08249	3.83288	3.2463	2.34678	3.71305	3.20546	3.13418
RASA3	3.86926	1.24977	6.57405	4.65766	3.04721	1.86706	6.70471	5.979	10.5169	2.74109	0.885962	2.2519	11.8627	1.57887	4.32817	4.02205	0.446979	3.01353	8.05717	9.04461	4.29388	17.1377	5.41129	4.57979	4.64932	4.54728	5.28697	2.3569	2.59408	1.47797	6.19493	5.55479	10.4373	7.36025	1.94674	8.13165	2.47291	0.8085	7.42351	12.7933
AC127496.5	0.743124	0.790002	0.507794	1.89037	0.3151	6.39534	2.42941	0.429847	0.120068	0.345287	5.8391	0.400749	0.121773	0.181761	0.232494	0.100312	0.825712	5.10866	0.10887	0.299981	0.0447312	0	0.124058	0.791805	0.143541	0.0928433	0.473812	0.886542	0.135302	0.153652	0.79985	1.3991	0.214824	0.185003	1.09086	0.528662	1.6589	0.0653745	0.334822	0.266438
RPL12P39	0	0	0	0.0963107	0	0	0	0.231513	0.0452676	0	0	0	0	0	0	0	0	0	0	0	0	0	0	0.0533077	0.0450976	0	0	0	0	0	0	0	0	0	0.0623141	0	0	0	0	0
AP001340.1	0	0	0	0	0	0	0	0.793759	0	0	0	0	0	0	0	0	0	0	0	0	0	0.169442	0	0	0	0	0	0	0	0	0	0	0	0	0	0	0	0	0	0
AL512604.2	0	0	0.0180665	0	0.059004	0.00897578	0.040675	0	0.0170873	0	0	0.124758	0.108312	0	0	0.0356895	0.231459	0.0899792	0.00968359	0.0776206	0	0.139912	0	0	0.0170231	0	0.0354894	0.0540715	0.0802307	0.0546671	0	0.174222	0.0286616	0.0146269	0.0470438	0.0585167	0	0	0	0
RPH3AL	10.5053	4.84928	3.67479	10.7495	3.75769	3.51531	1.44499	1.45762	2.6354	3.74256	1.55245	2.42064	7.2874	2.12224	0.973548	3.63355	5.6386	3.20822	6.1104	2.25097	1.048	0.775869	3.56436	2.5194	1.89169	2.10009	3.27108	1.30012	1.79702	3.9078	2.96263	4.18368	5.59394	5.42121	6.24678	2.16574	4.12316	4.37328	3.76457	3.52776
DIAPH3-AS2	0	0	0.0646849	0	0	0	0	1.25156	0	0.0351873	0	0	0	0	0	0	0	0	0	0	0	0	0	0	0	0	0	0	0	0	0	0	0	0	0	0	0	0	0	0
Metazoa_SRP	0	0	0	0	0	0	0	0.188866	0	0	0.0784239	0.154071	0	0	0.119179	0	0	0	0	0	0	0	0	0.0869757	0	0	0	0	0	0	0	0	0.0412953	0	0	0	0	0	0.0572109	0
SNORA70H	0	0	0	0.0707705	0	0.0873643	0	0	0	0	0.176599	0	0	0.629433	0	0	0	0	0	0	0	0	0	0	0	0	0	0	0.0780912	0	0.16787	0	0.185982	0.142369	0.228947	0	0	0	0	0
FZD7	3.70393	1.36239	2.89744	5.35263	10.3147	2.86984	4.55663	4.88007	4.20661	2.35252	2.14994	4.01742	2.89144	4.503	9.1632	2.70391	0.31525	2.53071	0.992484	4.83009	2.97502	6.05034	7.96542	3.28881	3.82564	3.86915	6.41069	4.02598	7.27225	1.76215	4.38684	6.75434	8.9851	3.71048	2.18653	5.94337	7.04645	1.28301	4.65563	3.40853
AC005229.1	0	0.106235	0	0.0700784	0.0758251	0.0288366	0	0	0	0.0947219	0	0	0	0	0	0	0.0572009	0	0	0.0311716	0	0	0	0	0	0.0530614	0.0570086	0.0579055	0.0257758	0	0	0	0.0306938	0	0.0755692	0	0	0	0.0425235	0
AC136469.2	0.064371	0	0.0692783	0.0185876	0.0754195	0.0114729	0.0259956	0.111703	0	0.025124	0.0695746	0	0.138446	0	0.0352435	0.0684281	0	0	0.0123777	0.0124019	0	0	0	0	0.0217592	0.042222	0	0.0230383	0.0512758	0	0.154316	0.0636263	0.0122118	0	0.0300659	0	0	0	0.0169184	0.0242335
SNED1	1.79406	1.00378	2.98314	4.03825	0.797444	2.40968	2.17846	3.88626	4.73767	1.9002	0.585849	0.997607	0.62198	1.12844	3.2973	1.249	0.37351	2.03549	0.319229	2.04482	0.166162	1.64205	2.00379	2.38106	3.8131	3.38976	2.53373	0.801525	0.548368	1.40755	2.76444	3.86662	1.44453	3.1604	1.09378	3.22615	3.22558	1.90004	3.68776	3.36143
ZNF788P	0.209184	0.783201	0.322528	0.239043	0.193984	0.429946	1.61045	1.28207	0.619156	0.863349	0.137901	0.346525	0.164645	0.268614	0.67743	0.372191	0.122735	0.753864	0.159181	0.576234	0.180032	1.80036	0.602285	0.672219	0.640903	0.236464	0.304238	0.149733	0.812583	0.315648	0.545678	0.329942	0.131718	0.824739	0.270246	0.453621	0.166265	0.501565	0.474926	0.475854
LINC02238	0	0	0	0	0	0	0	0	0	0	0	0	0	0	0	0	0	0	0	0	0	0	0	0	0	0	0	0	0	0	0	0	0	0.0234674	0	0.013412	0	0	0	0
AC017076.1	0.228974	0	0.205358	0.347118	0.0268274	0	0.138703	0.298003	0.310764	0.111711	0.536214	0.810339	0.098493	0.882077	0.376093	0.243405	1.13333	0.286377	0.0660428	0.551435	0.0361796	0.254456	0.200683	0	0.928792	0.225281	0.12102	0.122924	1.03964	0	0.4705	0.282906	0.847054	0.266018	0.213895	0.323071	0	0.264382	0.0300902	0.0431003
CARMIL1	5.29113	3.75137	3.71885	4.05915	3.1629	8.84257	6.96134	18.457	6.53497	5.53638	2.22105	2.84875	9.74996	3.03792	3.72999	3.46798	6.20887	3.92179	2.87857	7.76752	5.42572	3.88907	7.13071	2.23182	4.6522	8.11938	4.04001	4.08249	5.10929	4.60697	6.32033	6.24872	5.05801	5.14352	5.99265	4.26928	3.4011	6.80982	3.08574	5.00753
EIF4G2	116.532	84.7516	93.3282	92.3666	152.033	65.2093	170.879	94.644	140.963	169.245	134.735	94.3381	120.88	136.242	103.174	143.508	87.1636	185.883	155.716	159.01	97.8833	144.042	144.887	101.538	91.9418	77.6111	122.822	132.878	180.424	100.585	123.948	128.911	135.344	110.624	119.485	116.392	85.2626	80.07	87.2098	87.4726
HINT3	10.0139	10.3578	14.1691	15.317	22.5903	41.3828	7.04777	23.3542	18.2454	14.2075	7.69757	13.8294	18.6213	10.3845	14.3434	18.9339	9.31148	12.6367	6.52338	31.4921	7.11784	8.05499	16.1426	8.79227	15.585	6.98083	16.9492	16.4869	6.87445	15.8303	15.2906	16.4506	10.7772	18.4716	8.37513	11.2032	13.2586	10.375	10.2547	11.4637
IGLL5	135.987	121.738	133.342	19.6994	22.5317	6.05453	32.8206	31.4948	3.58771	38.8405	7.06932	70.768	77.1374	150.697	40.8177	121.622	1.9496	20.6046	9.73363	6.65309	5.4056	233.985	29.3271	18.579	264.801	138.93	92.5115	2.86461	6.98982	4.69779	86.2859	84.2469	51.4441	32.585	34.2711	118.873	29.3728	0.642902	223.389	58.8334
AC051649.1	0	0	0.0719374	0.0579031	0	0	0	0	0	0	0	0	0	0	0	0	0	0	0.0385583	0	0	0	0	0	0.0677831	0	0	0	0.0319464	0	0.068674	0	0	0.0582418	0	0.0998584	0	0	0	0
GLIS1	0.0531428	0.0139576	0.0686329	0.718163	0.0249056	0.00378868	0.240365	0.129106	0.0793382	0.0331866	0.015317	0.0150458	0.0640062	0.0136482	0.349152	0.052726	0	0.159517	0.0286122	0.0982911	0.0873285	1.16933	0.0447136	0.0849362	0.502984	0.202172	0.119841	0.0912946	0.897434	0.0999917	0.0218398	0.483257	0.141144	0.117307	0.28793	0.469299	0.108994	0.0883595	0.128499	0.0240077
MFHAS1	4.06193	3.62347	7.94991	5.92146	5.52394	7.06485	5.56367	9.45938	15.1196	7.03943	2.80562	3.06897	10.9714	18.9749	5.49008	3.887	6.14535	14.4291	3.078	24.3166	3.81292	5.79606	11.2102	14.705	6.48011	6.32808	19.5089	6.63051	21.3098	10.7667	6.45663	12.7195	8.40079	14.7967	2.87838	13.1085	18.5455	2.9972	7.18881	6.81886
SREK1IP1P1	0.149714	0	0.214836	0.0432309	0	0.0533673	0	0	0	0	0	0	0.0643993	0	0	0	0	0	0.0575757	0.0288443	0.0946236	0	0	0	0	0	0	0	0.0238514	0	0	0	0	0	0.209781	0	0	0.138292	0	0
CYP2F2P	0.0939963	0	0.382168	0.108568	0.0734197	0.201037	0.0253063	0.380594	0.318931	0.244579	0.248342	0.0887075	0.16173	0.0402336	0.034309	0.111023	0.110773	0.0895702	0.253039	0.325973	0.0198029	0	0.197718	0.3255	0.19064	0.739845	0.1104	0.156992	0.549079	0.136046	0.300449	0.154848	0.166433	0.200206	0.0585375	0.21844	0.206553	0.31836	0.115289	0.2595
RNA5SP211	0	0	0	0	0.132532	0	0	0	0	0	0	0	0	0	0	0	0	0	0	0	0	0	0	0	0	0	0	0	0	0	0	0	0	0	0	0	0	0	0	0
GPR143	0.372658	0.803985	1.64247	0.461175	1.64668	4.57344	2.6444	0.623577	1.84246	0.644129	4.12372	2.28913	0.263348	1.36723	2.55041	6.07423	2.20212	2.20676	0.143314	2.60522	1.64031	0.547245	0.373273	1.69109	1.72757	0.768217	1.54756	3.19144	0.869338	0.105948	1.09392	2.7626	0.747369	2.20339	1.06922	0.256274	0.536184	1.0081	1.19632	0.591234
RNU2-23P	0	0	0	0.048995	0	0	0	69.4872	0	0	0	0	0	0	0	0	0	0	0	0	0	0	0	0	0	0	0	0	0	0.122791	0	0.167712	0	0	0	0	0	0	0	0
AC010460.3	0	0	0	0.00605068	0	0	0.0169243	0.0363618	0	0.00817844	0	0	0	0	0	0	0	0	0	0.00807421	0	0.0232862	0	0	0	0	0	0	0.00667657	0	0.0143524	0	0	0.0121721	0	0	0	0	0	0
TMOD1	0.276615	0.39841	0.390534	0.115947	3.20329	0.0858799	0.14414	1.51745	1.42297	0.811463	7.05968	0.227367	0.875122	0.538532	0.429918	1.62517	1.32497	0.701488	0.0308841	0.845819	4.17898	0.971779	2.30863	0.477757	1.66496	1.77339	1.17589	0.491806	1.51254	0.309957	1.32014	1.92272	1.01568	0.824149	0.733518	0.189591	0.202616	0.115393	0.548781	1.2765
AC108863.1	0	0	0	0	0	0	0	0	0	0	0	0	0	0	0	0	0	0	0	0	0	0	0	0	0	0	0	0	0	0	0	0	0	0	0	0	0	0	0	0
CALML3	0.0239498	0.125806	0.0343675	0.00691568	0.0280605	0.00853722	0	0.02078	0	0.0327167	0.0517717	0.0847586	0.164832	0.307541	0	0	0.186281	0.0171166	0.119736	0.00461425	0	0	0.117548	0.0861258	0.0890527	0.0235636	0.0168777	0.771444	0.057233	0.034664	0.0164042	0.0591819	0.0227176	0.0904297	0.156608	0.0397554	0.0438573	0.0221227	0.0314733	0.252456
AC087645.2	0.895797	0.303582	0.767123	0.233635	0.216681	0.185411	0.490125	0.200577	0.137266	0.586476	1.7282	0.470421	0.0994392	0.222638	0.316422	1.02393	0.429082	0.929339	0.744562	0.111347	1.35151	0.224788	0.202611	0.808229	0.468858	0.322215	0.509094	1.63405	0.0828653	0.669182	0.435435	0.828308	0.21928	0.486789	0.620855	0.700317	0.275163	0	0.334172	0.456901
AL109827.1	0	0	0	0	0	0	0	0	0	0	0	0	0	0	0	0	0	0	0	0	0	0	0	0	0	0	0	0	0	0	0	0	0	0	0	0	0	0	0	0
OR13C7	0	0	0	0	0	0	0	0	0	0	0	0	0	0	0	0	0	0	0	0	0	0	0	0	0	0	0	0	0	0	0	0	0	0	0	0	0	0	0	0
C3orf70	0.162602	0.132537	0.321835	0.480858	0.134014	0.131912	0.113216	6.58704	0.544101	1.05919	0.109084	0.0476234	0.323186	0.957589	0.245588	0.84637	0.333027	0.160288	0.090564	0.37809	0.361465	2.30546	0.684055	0.394302	0.651986	0.606821	0.513667	0.144484	0.330508	0.101441	0.572225	0.620715	0.161682	0.573239	0.188558	2.64698	0.266956	0.160556	0.223996	0.624805
DNAJB13	0.304683	1.11282	1.42095	2.67513	0.2008	0.641467	0.269157	1.04091	0.491052	2.69052	1.38586	0.721097	0.442326	2.1763	1.43879	0.0269905	0.794426	0.585209	0.0915413	0.370552	0.0240712	0.126972	0.153547	4.50442	1.0106	0.112414	0.939371	0.218091	0.473266	0.751055	0.639113	1.07288	0.209531	0.331852	0.569237	0.534206	6.01181	0.351799	2.19716	0.616527
AL583785.1	0.193867	0.0848635	0.0927319	0.298563	0.0302856	0	0.156583	0.448557	0.131559	0.151333	0	0.182959	0.222379	0	0	0.137391	0.0456937	0	0.0745561	0.0747022	0.12253	1.14903	0	0	0	0	0.2277	0	0.0617713	0	0.17705	0.255499	0.0980763	0.0750773	0.0603668	0.0214539	0.047335	0	0.305721	0
TDP1	2.60358	0.383773	1.44106	2.95658	3.27207	2.60998	3.18862	5.15419	4.70544	3.26628	2.21678	2.48968	0.461685	1.70575	1.08802	1.83382	2.41954	2.5025	2.61555	3.36593	2.70339	3.81447	4.01613	1.01058	4.42555	2.78813	2.3178	0.517253	6.98532	1.99567	2.77685	1.86444	2.1773	3.3211	1.90103	3.15579	0.630505	3.94118	2.97456	1.64026
RNU1-70P	0	0	0	0	8.50952	0	0	0.700186	0.136907	0.551197	0.145371	0	0	0	0	3.86035	0.998575	0	0	1.01061	0.892578	0.224201	0	0	0.136393	1.45563	0	0	0.771389	0	0	0	0	0	0.376924	0.334891	0	0	0	0.151902
PXN-AS1	1.87677	3.26789	1.1371	1.7422	1.32259	2.10115	1.5046	0.820218	0.811317	1.03093	0.591013	2.027	1.91358	1.46383	0.776364	1.70442	2.23139	1.35123	0.433052	1.14635	3.251	1.26683	0.7603	0.644351	1.38158	1.56839	0.440859	1.00505	2.70645	0.845089	1.59018	0.920656	1.62988	1.02559	1.28566	1.13075	1.19141	1.20709	1.09614	0.910648
BORCS7-ASMT	0	0	0	0	0	0	0	0	0	0	0	0	0	0	0	0	0	0	0	0	0	0	0	0	0	0	0	0	0.00394843	0	0	0	0	0	0	0	0	0	0	0
EVC	1.35161	0.425505	2.50744	3.00334	3.29518	3.08714	2.82264	2.64264	5.03835	3.56989	0.563669	0.917356	1.3619	1.97336	3.30472	1.64018	1.15863	2.85492	5.56641	5.40074	1.49788	4.52153	3.03131	2.41176	4.12132	3.868	4.022	1.01718	4.74168	1.00158	2.67269	4.20466	5.17395	3.7079	1.66906	4.08151	2.40389	0.885066	5.09014	2.82647
TTI1	7.12853	7.56667	11.3741	7.06899	10.836	6.00373	6.25874	12.024	14.0461	10.9993	9.45332	8.34481	16.9745	6.47878	5.82403	7.54378	9.83548	9.8514	5.49139	8.56777	10.7711	13.4713	9.03302	5.18895	9.73343	8.30001	7.85547	7.90502	10.4482	23.4737	7.57438	6.70288	6.32874	9.17006	7.92879	8.60557	5.18367	7.64235	7.54086	4.83334
ZNF836	1.36432	1.85308	2.6346	1.45877	0.953612	0.372389	2.1346	2.98981	1.56598	1.57923	0.511197	1.51196	2.6895	1.14126	1.30614	1.56357	0.540228	0.802333	1.65499	2.59249	0.566649	0.935684	0.951133	1.54507	1.77092	2.95055	1.4669	0.39621	1.21718	1.78848	2.10925	1.64136	0.698089	1.79789	2.04644	2.09646	1.69603	0.878566	1.65151	1.31486
CYB5R4	1.83376	3.24241	2.30372	2.00104	2.65063	1.23022	2.89839	4.58845	3.57705	2.5412	1.11596	5.01189	7.01346	2.02843	1.85382	2.66239	1.75069	2.12046	1.87001	3.01825	1.27186	3.50326	3.17826	2.5686	1.96406	1.21631	2.59422	2.7014	1.62156	2.99209	2.17333	2.41333	2.37134	4.09131	2.33853	2.81593	2.08272	1.54161	2.83761	3.63014
PHBP19	0.0438816	0.172878	0.125938	0.0760267	0.102827	0.21899	0	0.913771	0.208447	0.154143	0.316192	0	0.188757	1.52141	0.0961017	0.155491	0.310281	0.21953	0.0675026	0.152179	0.110938	0.0975303	0.0307678	0.105201	0.385662	0.0863479	0.24739	0	0.545292	0.0952686	0.420788	0.216869	0.316342	0.152943	0.0819835	0.145682	0.192856	0.0405339	0.0230665	0.0660795
AL031282.1	1.01934	1.43311	4.68076	2.17467	1.27579	1.89374	1.11388	3.01747	2.68554	5.98179	1.03694	0.68754	4.65295	2.83348	3.29605	1.11333	1.08539	1.4913	1.18065	1.58498	0.030318	1.43931	1.45466	1.63876	2.05118	2.24966	1.30147	0.351945	2.40345	0.937286	2.111	1.51725	2.60267	1.51167	0.537722	1.75177	1.74805	1.25175	0.674504	2.65463
AL451069.2	0.111403	0.146297	0.399652	0.707705	0.104419	0.198555	0.179956	2.70644	0.151197	0.173923	0	0.236553	0.38336	0	0	0	0.47263	0.318472	0.128528	0.171706	0.281641	0	0.0781108	0.0890257	0.150629	1.023	0.0785068	0.398709	0.17748	0	0.228913	0.220228	0.549492	0.452992	0.208133	0.110954	0.163202	0.308713	0.0585593	0.754909
HSPE1P11	0.213463	0.420485	0.459471	0.0924582	0.10004	0.26632	0	20.0027	0	0.0416573	0.0769061	0.0755445	0.0918209	0	0	0	0.45281	0.152558	0.0410459	0.123379	0.26983	0.118609	0	0	0.0721562	0	0.0752146	0.0763979	0.170037	0.0772393	0.438628	0.210993	0.242976	0.0619993	0	0.106301	0.234537	0.0985889	0.168311	0.0803613
FAXDC2	9.40557	2.6111	2.89921	1.96187	18.553	1.68535	6.73082	12.2669	8.62107	2.97542	9.2036	5.93414	3.46839	1.3472	4.0635	3.04545	1.05929	1.77136	1.11174	2.93221	1.36671	0.952062	3.36323	6.53876	6.28124	1.46344	5.19149	6.35535	1.47143	10.9609	3.82205	6.95105	2.78818	5.46627	39.1547	2.53241	17.7689	1.0622	45.1564	5.56053
RPL39P28	0	0	0.153157	0	0	0	0	4.44505	0	0	0	0	0	0.548216	0	0	0	0	0	0	0	0	0	0	0	0	0	0	0	0	0	0	0	0	0	0	0	0	0	0
PHC3	1.31612	2.99187	2.82588	2.12155	2.12719	3.0979	2.68198	32.1979	5.76612	2.69968	2.52937	1.71776	1.33582	2.75979	1.88871	2.12043	1.84739	2.35221	1.85159	3.93274	2.48682	2.9882	2.94391	3.47874	2.15765	1.64443	3.37917	2.2019	6.21921	3.18567	2.72715	2.96711	1.67987	3.7942	1.62403	2.45866	1.89369	1.96356	10.5819	2.38533
ZMAT4	0.0448208	3.0607	0.00643169	0.528047	0.205854	0	0.00724017	0.0466664	0.152077	0.00349871	0.032296	0	0.0848305	0.448925	0.00981586	0	1.41981	0.00640654	0.0206842	0.0310871	0.0113313	0.0498089	1.01821	0.0143271	0	0.00587974	0.0631713	0.00641651	0.237066	0.0259487	0.0245597	0.0620231	0.091832	0.0052072	0.0167476	0.002976	0	0	0.0612565	0
HPX	0.227807	0.406859	0.686486	0.210499	0.0555167	0.0227373	0.125117	0.458563	0.234977	1.72492	0.315164	0.0838459	1.95982	0.187218	0.0798245	0.28414	0.605659	0.273521	0.227782	1.14816	0.310999	0.11139	0.102226	0.407787	0.46819	1.05791	0.115587	0.0391352	0.153881	0.0329719	0.805137	0.261199	0.162497	0.0741055	0.110659	0.535456	1.88892	0.134674	0.0718485	0.233271
RWDD2B	12.0457	8.10131	6.50297	5.69583	4.87339	7.6775	4.98261	4.07572	4.62943	5.25679	3.34966	5.96679	2.69972	0.951102	3.19083	2.19631	2.11556	9.70935	11.8735	7.36411	2.02035	7.15884	3.74462	7.61677	1.34408	5.24175	6.16051	7.13639	8.35001	8.32933	4.73942	6.72381	3.59049	5.58761	3.59605	3.53637	8.34502	8.66915	4.63107	4.65219
AC087664.3	0	0	0	0	0	0.0359578	0	0	0	0	0	0	0	0	0	0	0.142654	0	0	0	0	0	0	0	0	0	0	0	0	0	0	0	0	0	0	0	0	0	0	0
LINC01489	0	0	0.117716	0.0157918	0	0	0	0.379605	0.0371119	0.021345	0.0394064	0.0387087	0	0.280904	0.0598848	0.0387571	0	0	0.0210318	0.021073	0.034565	0.0607751	0.0383453	0.0437035	0.110918	0	0	0.039146	0	0.0791543	0.0374585	0.054056	0	0.0635365	0	0.0181561	0	0.101033	0.0574946	0.0411768
AC080078.2	0	0	0.0512729	0	0.0669816	0	0.115436	0.372021	0.048494	0.0278915	0.0514922	0	0	0	0	0	0	0.153217	0	0	0	0.158829	0	0	0.0483119	0	0.100719	0	0.0227696	0.0517153	0.0978938	0	0	0.0415114	0	0	0.0523446	0	0	0
FCF1P10	0	0	0	0	0	0	0	0.479459	0	0	0	0	0	0	0	0	0	0	0	0	0	0	0	0	0	0	0	0	0.044018	0	0	0	0	0	0	0	0	0	0	0
AC000058.1	0	0	0.0885797	0.0178247	0	0	0	0.749826	0	0.0963713	0	0	0	0	0	0	0	0	0.0237393	0	0	0	0	0.0493295	0.0834642	0	0	0	0	0	0.0422806	0	0.0234212	0	0	0	0	0	0	0.0464776
RNU7-180P	0	0	0	0	0	0	0	8.20218	0.356392	0	0	0	0	0	0	0	0	0	0	0	0	0	0	0	0	0	0	0	0	0	0	0	0	0	0	0	0	0	0	0
SPATA7	0.597024	2.16239	1.27126	1.24013	1.51858	2.31524	1.03441	3.71796	1.56829	1.20268	0.503045	1.25068	0.749719	1.49619	0.543033	0.655125	0.745568	0.942833	0.835074	1.78288	0.733374	0.700921	0.938489	1.08117	1.28898	1.16532	1.03146	0.716841	1.39756	1.13588	1.31252	1.11361	0.566308	1.24179	0.778092	1.29313	1.49532	1.01846	1.22494	0.739529
Z98751.2	0	0	0.0526371	0.0211841	0	0.0261512	0	0.38192	0	0	0.0528623	0.0519264	0	0	0	0	0	0	0.0564268	0	0	0	0	0	0	0	0	0	0.0233754	0	0	0	0.0278354	0.0426159	0	0	0	0	0	0
HAUS1P1	0.0397677	0.0522237	0.0570658	0.0344496	0.0745492	0.0425271	0	0.828105	0.107946	0.217299	0.0286549	0	0	0.102132	0.0435461	0.0281827	0.0281192	0	0.0152936	0.0306471	0	0	0.0557666	0.158898	0.0537702	0.104337	0.0280247	0	0.012671	0	0.217908	0.0786151	0.0150887	0.0462014	0	0.0528097	0.174775	0.0734677	0.020904	0.0598846
KIF2C	11.1076	7.54359	3.43784	4.40491	7.95301	2.63315	5.09402	0.692888	4.9327	7.59028	4.34184	5.32479	13.1236	5.26714	8.59551	3.62718	10.7672	5.7657	24.9913	6.23122	20.7111	21.1678	8.30986	3.40117	6.73629	4.1309	4.08647	13.8229	29.947	8.01204	2.57951	2.74476	10.2055	5.8566	4.78961	6.66416	1.84791	23.5883	9.44021	1.89266
ALPP	2.6067	0.241469	0.201773	24.8111	0.121657	0.0154223	0.00873601	0.131385	0.0220197	0.591018	0.0155874	0.0229671	0.0279155	0.0138891	0.61588	0	0.0458879	0.146873	0.0415961	0.470957	0.0136723	0.0120199	0.0606706	0.224732	0.00731233	13.515	0.891806	0.100648	0.0551412	0.195686	0.466732	0.352804	0.0943893	2.27446	0.0404155	2.0791	0.158454	5.52504	0.0795978	0.798096
ST3GAL5	4.31695	12.6146	19.8848	5.61464	9.39764	10.8037	37.2896	14.6513	15.218	8.89929	38.0492	34.5479	3.0778	18.3224	13.9463	16.8349	5.53153	62.6298	2.44441	8.5837	1.69963	3.18721	13.5665	31.015	25.4522	6.15982	21.6988	13.4272	3.27155	26.4167	16.0299	21.9244	3.4727	11.669	37.7199	6.61757	15.4175	16.303	13.7689	6.28075
CASC8	0.0847653	0.0556577	0.983227	0.134621	0.0926932	0.00503594	0.0912843	0.147093	0.0671089	0.016542	0.0407188	0.0399979	0.0607696	0.0725649	0.433155	0.0700838	5.3743	0.181741	1.98307	0.0816557	1.82153	0.0627992	0.0891504	0.0451591	0.0859589	0.361393	0	0.717983	0.229572	0.746338	0.145148	0.0279282	0.846924	0.057446	0.0263944	0.215749	0.0413929	0.0782986	0.0371309	0.510579
LINC01847	0	0	0	0.00511183	0	0.00420695	0.00476609	0.0204798	0	0	0	0.0125301	0	0	0	0.00418192	0	0	0	0	0.00372959	0	0	0	0	0	0	0	0.00940103	0	0.00404181	0	0	0	0	0.00195905	0	0	0	0.013329
SCARNA15	0	0	0	0	0	0	0	0	0	0	0	0	0	0	0	0	0	0	0	0	0	0	0	0	0	0	0	0	0	0	0	0	0	0	0	0	0	0	0	0
AC003975.1	0.0395301	0	0	0	0	0	0	0	0	0	0.0284837	0	0	0	0	0	0	0	0	0.030464	0	0	0.0277167	0	0	0	0	0	0	0	0	0	0	0	0	0.0131236	0	0	0	0
LINC00677	0.113311	0	0.0812992	0.261754	0.212414	0.100978	0	0	0	0.331689	0	0	0.0487406	0.0727512	0	0	0	0.0404906	0.0435762	0.2838	0.0358079	0	0.119172	0.135825	0.344719	0.111483	0	0	0.270779	0	0.34925	0.0559998	0.0429924	0.0987318	0	0.188089	0.165997	0	0.029781	0.469233
AC123912.4	0.533657	0.0368847	0.705329	0.519064	0	0.300361	2.06438	0.633615	0.495561	0.778333	0.182146	0.417483	0.0483268	0.216401	0.123023	0.577243	0	0	0.226833	1.45025	0	0	0.216628	0.269344	0.265839	0.939565	0.23752	0.542827	0.26848	0.0813045	0.019238	0.166573	0.0319706	0.799465	0	0.363661	0.267455	1.29722	0	0.507545
AC097637.1	0.00869787	0	0	0.00502314	0.0040763	0	0	0	0	0.0101843	0.00626732	0	0	0	0	0	0.00615015	0	0	0	0	0	0	0	0	0	0	0	0.00277137	0	0.00595752	0	0.0132006	0	0	0.00866279	0	0	0	0.00654889
LINC02310	0	0	0	0	0	0	0	0.100376	0.039253	0	0	0	0	0	0	0	0	0	0.0889807	0	0.0731183	4.62826	0	0	0.0391056	0	0	0	0	0	0	0.0571746	0.0877886	0	0	0	0	0	0.0304058	0
MEIS2	1.25937	0.342032	0.896986	1.24137	0.400652	1.00269	1.35622	1.70683	0.91491	2.08931	0.627043	0.715707	1.724	1.75487	0.640859	1.62429	1.02915	1.09057	0.628081	1.31058	1.46604	0.841075	0.777737	0.827647	0.855543	0.978786	1.00841	1.53312	0.0907978	0.838201	0.889875	0.766261	2.8321	1.76392	0.632582	0.612393	0.4242	1.2199	0.631387	0.908995
KC877982.1	0	0	0	0	0	0	0	0	0	0.0274761	0.152176	0	0	0.0903973	0	0.0498894	0.995539	0	0	0	0	0	0	0.112513	0.0951847	0	0	0	0.179444	0	0	0	0	0	25.7126	0	0	0	0	0
AC104462.2	0	0	0.262797	0.0352547	0.0572186	0.0435209	0	4.87288	0	0	0.263921	0	0	0	0	0	0.172658	0.26177	0	0.0470449	0	0	0	0	0	0	0	0	0	0	0.0836252	0	0.0463239	0	0.114051	0.0810658	0.08943	0	0	0
OR2Q1P	0	0	0	0	0	0	0	0.501443	0	0	0	0	0	0	0	0	0	0	0	0	0	0	0	0	0	0	0	0	0	0	0	0	0	0	0	0	0	0	0	0
AC093639.1	0	0	0	0	0	0	0	0	0	0	0	0	0	0	0	0	0	0	0	0	0	0	0	0	0	0	0	0	0.0222882	0	0	0	0	0	0	0	0	0	0	0
NACAP8	0.137575	0.270999	0.345479	0.377394	0.12895	0.0980805	0	0.119366	0.0933585	0.107391	0.991305	0.292126	0.0591777	0.17666	0.225969	0.389988	0.34047	0.0983223	0.158722	0.318067	0.0434757	0.0764427	0	0.494731	0.23252	0.0902375	0.1939	0	0.197257	0.04978	0.659613	0.0679915	0.0521986	0.279706	0.128515	0.0456733	0.251929	0.762476	0.0361583	0.103584
AP000997.4	0	0.0193112	0.0105508	0	0.0344583	0.00524186	0	0	0	0.0172183	0.0211919	0.0104084	0	0	0	0.0208427	0	0	0	0.0283315	0	0	0	0	0	0.0289362	0	0	0	0	0	0.0145351	0	0	0	0.00488196	0.0107713	0	0.0154597	0
OR6C70	0	0	0	0	0	0	0	0	0	0.110021	0	0	0	0	0	0	0	0	0	0	0	0.0391575	0	0	0	0.0693358	0	0	0	0	0	0	0	0	0	0.011698	0	0	0	0
ATP5MC1P8	0	0	0	0	0	0	0	0	0	0.0439243	0	0	0	0	0	0	0.0795754	0	0	0	0	0	0	0	0	0	0	0	0	0	0	0	0	0	0	0	0	0	0	0
OR7E43P	0	0	0	0	0.0168546	0	0	0	0	0.0280734	0	0	0.092819	0	0	0	0	0	0	0	0	0	0	0	0	0	0	0	0	0	0	0	0	0.0417821	0	0	0	0	0	0
AF127577.5	0	0	0.212909	0.0428431	0	0.0528887	0.0599181	0	0	0	0	0.157526	0	0	0	0.052574	0.157367	0	0.142648	0.0285856	0.140662	0	0.104031	0.177852	0.0501534	0.389276	0.261396	0.106203	0.0236375	0.107373	0	0	0.0562949	0	0.0693	0.0492575	0	0.0685259	0.155983	0.0558565
GEMIN8P3	0	0	0	0	0	0	0	0	0	0	0	0	0.118602	0	0	0	0.0324933	0	0	0	0	0	0	0	0	0	0	0	0	0	0	0	0	0	0	0	0	0	0	0
FBLL1	0.0653457	0.0286044	0.0937697	0	0.163331	0.0776443	0	0.0755961	0	0.0255044	0.0156951	2.12758	0.0562169	0	0.0477029	13.723	0.0616068	0.0467015	0.293185	0.0335726	0.0275337	0.048412	0.274905	0.243692	0.235612	0.0285742	0.414448	0	0.131866	0.0315262	0.104435	0.236829	0	0	0.0203475	0.00723135	0.0159549	0.221322	0.0114497	0.0984015
MPIG6B	0.0337964	0.133146	0.266734	0.159396	0.0686351	0.0401572	0.0363956	0.215038	0.275212	0.17148	0.349049	0	0.0290751	0.0433981	0.0863508	0.0319347	0.509803	0.112718	0.19929	0.238749	0.0142403	0.0625961	0.0552919	0.090026	0.121857	0.110838	0.222289	0.161276	0.244085	0.203815	0.354944	0.077946	0.072664	0.209409	0.0736651	0.239361	0.255806	0.0832484	0.0769825	0.39866
B9D2	4.90267	5.38174	6.51209	5.6482	3.61734	1.90894	3.49273	1.48337	4.99897	2.92424	1.15943	7.72322	7.57034	3.09934	2.39517	4.75731	2.47107	1.97653	3.74185	2.5479	4.43343	4.10717	3.68432	4.27952	4.09634	4.30414	4.18138	1.83564	6.14434	2.14697	6.13056	3.05667	4.3881	4.01629	4.13356	3.83954	4.1252	3.29778	5.00883	6.56874
AL592504.1	0	0	0	0	0	0	0	0	0	0	0	0	0	0	0	0	0	0	0	0	0	0	0	0	0	0	0	0	0	0	0	0	0	0	0	0	0	0	0	0.0567471
STOM	35.1973	89.8893	104.585	69.9732	84.3825	10.6325	131.369	159.876	121.545	108.628	68.235	61.4249	15.3092	27.8462	85.3531	30.6188	13.2777	28.9925	44.8014	93.8089	149.927	73.2274	82.5019	108.044	93.6354	53.6649	126.564	43.3158	18.487	127.216	164.157	71.6459	31.1136	138.565	32.0772	80.8135	83.6952	100.958	119.749	97.0461
RNU6-945P	1.23689	2.03038	1.7749	0.26787	0.289836	0.110226	0	3.21955	0	0.603446	0.445624	0.218867	1.33012	0.397072	0	0.876562	0.437293	0.662987	0.118918	1.78727	0	0	0	0.494217	3.13576	0.202824	0	0	0.295579	0.447555	0.635395	0.611288	0.23465	0.359248	0.577716	0.513291	0.2265	1.14253	0.162543	0.232822
RNU6-185P	0	0	0	0	0	0	0	0.536591	0	0	0	0	0	0	0	0	0	0	0	0	0	0.343635	0	0	0	0	0	0	0	0	0	0	0	0	0	0	0	0	0	0
PKD1P6	0.357546	0.252827	0.860379	0.562281	0.203656	0.884318	0.39541	0.229088	0.873472	0.714926	0.158543	0.17131	1.63736	0.169523	0.355376	0.265082	0.213921	0.416713	0.336351	0.676141	0.4311	0.782448	0.235267	0.413203	1.06729	1.4865	0.445786	0.141746	2.01382	0.903629	1.29607	0.652447	0.594817	0.651843	0.179846	1.23632	0.374714	1.12291	0.31806	0.98157
AL117339.2	0	0	0	0	0	0	0	0	0	0	0	0	0	0	0	0	0	0	0	0	0	0	0	0	0	0	0	0	0	0	0	0	0	0	0	0	0	0	0	0
HK1	19.4608	10.4887	25.0098	12.9348	36.4102	14.1441	38.8729	6.6652	26.5602	22.0765	27.1306	10.8321	28.5348	11.4035	24.5851	31.3168	13.9762	25.056	31.5644	41.3503	32.5953	37.8224	38.7311	34.5561	18.0001	25.0505	28.2348	29.182	19.6681	36.3598	21.6138	32.1169	44.4643	29.5275	19.1615	29.7663	18.2295	36.7475	27.5645	25.798
R3HDM2P2	0	0.0205341	0	0.00903026	0	0	0	0	0	0	0	0	0.013452	0	0	0	0	0	0	0	0	0	0	0.0124956	0	0	0.0110192	0	0.00498219	0	0	0	0	0	0	0.0207645	0	0.0144436	0	0
AC106901.1	0	0	0	0	0	0	0	0	0	0	0	0	0	0	0	0	0	0	0	0	0	0	0	0	0	0	0	0	0	0	0	0	0	0	0	0	0	0	0	0
SFRP4	97.2048	0.867557	5.27322	63.0099	12.3242	6.60356	47.9407	21.1924	10.7469	8.39788	9.26925	5.07862	5.35189	8.25934	31.8497	21.1071	1.12889	11.3052	0.0846871	15.8675	1.98332	45.6706	13.716	33.6337	43.4342	34.2263	31.4961	5.85844	1.28344	4.20318	5.39222	49.9174	37.073	1.66827	2.1428	52.6162	18.9126	8.0856	35.9032	5.90675
SLC6A11	0.00987663	0	0.0354319	0.449181	0.00231436	0.0932972	0.00797715	0.548444	1.24998	0.00578228	0.839768	0.111851	0.00424843	0.0126826	0.0324451	0.0874926	0	0	0.0189914	0.553733	2.04749	0.0274395	0.592091	0.04341	0.11685	0.00971737	0.135723	0.00706965	0.265918	0	0.37207	1.40578	0.00374739	0.00286862	0	0.00327893	0.00723449	0	0.0129792	0.0446185
CSGALNACT2P2	0	0	0	0.0656634	0	0	0	0	0.0771571	0	0	0	0	0	0	0	0	0.0812595	0	0.0438116	0	0	0	0	0	0	0	0	0	0	0	0	0.0431401	0	0	0	0	0	0	0
AL627443.1	0	0	0	0.00923094	0	0	0	0	0	0	0	0	0	0.04105	0	0	0	0	0	0	0	0	0	0.0255465	0	0	0	0	0	0	0	0	0.0242585	0	0	0	0	0	0	0
RPS3	228.834	985.14	298.119	306.772	376.959	493	315.644	25.493	125.833	109.561	110.86	184.426	98.9109	158.925	108.058	148.12	187.38	130.818	63.2412	97.1979	129.182	158.798	117.349	215.854	145.474	129.83	171.1	420.156	276.554	305.042	123.97	117.033	104.353	115.893	176.553	186.957	277.816	546.476	157.925	112.949
CFAP20DC-AS1	0.0259402	0	0	0	0.0060785	0.00462335	0.0523784	0.697716	0.00880154	0	0	0	0	0	0	0	0.0641969	0.018539	0	0	0	0	0	0	0	0.0085073	0	0	0.00826524	0	0	0	0	0	0.0242319	0	0	0	0	0
ANO8	6.31963	3.00198	7.9004	8.99755	0.772353	2.89465	3.46723	1.84504	3.77444	3.41842	1.72857	1.85789	7.92935	1.68104	1.70273	4.87892	2.19433	3.74716	4.29082	2.04335	3.4146	1.60989	2.31104	2.4959	7.67328	10.4697	2.17758	2.66848	5.08165	3.95783	7.23249	10.6999	5.00739	4.003	5.21441	4.95722	4.36133	9.10309	3.62583	4.19786
PRDM15	0.997385	0.588067	1.73061	1.24899	0.394691	1.00492	0.563075	1.83231	1.22416	1.1728	0.515171	0.430413	1.66138	1.12719	0.858116	1.03861	1.13342	1.24743	0.741693	0.972561	0.742945	1.06314	0.710025	0.736043	1.18	1.08477	0.692109	0.477163	2.0535	1.07716	1.81069	1.48128	1.02233	1.28881	1.02202	0.67998	1.14617	1.17042	0.747631	0.915713
AC012531.3	0	0	0	0	0	0	0	0	0	0	0.0613665	0	0	0	0	0	0	0	0	0	0.0269135	0	0	0	0	0	0	0	0	0	0	0	0	0	0	0	0.0311912	0	0	0
AC025554.1	0	0	0	0	0	0	0	0.3054	0	0	0	0	0	0	0	0	0	0	0	0	0	0	0	0	0	0	0	0	0	0	0	0	0	0	0	0	0	0	0	0
KIAA0895L	3.37789	3.16331	6.96288	3.0401	1.14188	3.52345	1.28027	2.35427	1.93526	6.05703	2.72325	2.27819	6.25861	4.26645	2.79686	4.53754	5.72643	2.75546	3.75871	2.98192	3.08865	3.7692	1.49482	2.73257	4.9978	10.5242	1.81459	1.749	10.013	1.8434	7.52411	3.3867	8.54077	3.39362	1.35141	4.22372	4.94851	3.14577	2.3614	3.61693
AL365226.1	0.166684	12.258	0	65.5786	22.7711	1.8122	0.538508	1.59085	2.26224	0.162642	65.097	321.079	0.215097	7.06328	0	24.5112	25.9292	0.357378	0.192306	0.353252	0.158024	0.277851	5.37607	0.0666011	63.1048	10.9331	1.05717	3.34072	0.0265549	0	0.913347	30.0678	0.379459	0.435713	73.9607	2.40717	0.854654	0.153968	15.1141	2.07077
AC087203.2	0	0	0	0	0	0.00743174	0	0	0	0	0.0300452	0	0	0	0	0	0	0	0	0	0	0	0	0.0333215	0	0	0.0440766	0	0.0132858	0	0	0.0206074	0.00791038	0.0242215	0.0584268	0.0069215	0	0	0	0
SNX24	6.74782	3.6596	4.22627	4.38139	4.72176	3.01333	4.75753	6.30759	4.42097	5.43105	5.27857	3.70083	3.56808	6.00798	6.49084	3.54693	2.6888	5.58857	4.85672	5.09608	1.7024	3.57332	3.93401	6.87456	5.85989	5.09236	5.12964	3.8427	2.9073	3.37242	3.93879	3.15984	2.83963	5.31657	3.32585	5.69024	7.35258	7.3178	4.45336	4.60345
BAIAP3	0.742917	0.600921	8.36633	1.04463	0.259867	1.3529	1.73489	1.12103	4.01124	0.819454	0.104735	2.11478	7.10917	1.32037	2.03965	0.621872	5.68701	2.13919	2.64588	0.402431	15.9782	0.149564	1.60799	0.468927	7.43187	10.9641	0.86498	0.982631	0.476857	1.88172	4.2257	6.52375	1.59731	1.86069	3.11291	0.185874	4.86209	5.49987	2.26669	2.63874
AC009153.1	0	0	0	0.0192621	0	0.0237786	0	3.12543	0	0.0260358	0.0480663	0	0	0	0	0	0.0471677	0	0	0	0	0	0	0.0533077	0	0.0437543	0	0	0	0	0	0	0	0	0	0	0	0	0	0
RNA5SP481	0	0	0	0	0	0	0	0	0	0	0	0	0	0	0	0	0	0	0	0	0.171408	0	0	0	0	0	0	0.194126	0	0	0	0	0	0	0	0	0	0	0	0.204197
CYP51A1-AS1	0.0223786	0.029388	0.0722537	0.0323098	0.0471952	0.0717941	0.0994109	0.466001	0.113896	0.0786092	0.0483751	0.118797	0.144392	0.0431046	0	0.0555077	0.174059	0.0639744	0.0172124	0.0646729	0.0141439	0.0373036	0.0392271	0.0536502	0.0983393	0.0954101	0.0473112	0.0800924	0.0748693	0.0809746	0.030656	0.0774188	0.0212272	0.0649976	0.0418097	0.118871	0.0327839	0.0723497	0.0294084	0.0758228
CMBL	29.8417	0.535937	4.09225	1.02323	40.7389	39.832	9.88865	4.7846	6.63314	30.7537	3.27776	9.54647	26.983	3.70672	18.2242	6.92013	20.8403	10.244	8.56704	77.5345	10.5377	11.9355	3.58034	1.39999	4.97973	17.38	16.4983	1.61024	3.30795	29.6421	5.78151	2.09565	8.01417	4.73556	18.0388	3.15257	1.11553	12.4678	6.53513	4.95392
AC077690.1	0	0	0	0.0189564	0.0461495	0.0117006	0	0.341757	0	0.0128113	0	0.0232329	0.0282386	0	0	0	0.0232095	0.164212	0	0	0	0	0	0.0262308	0	0	0.115657	0.211458	0.0209173	0.0237541	0	0	0	0.0190672	0.0306625	0	0.0961728	0	0	0.0494285
AC107398.2	0.275264	0	0.197499	0.158969	0.0774022	0.255115	0	5.73197	0.261512	0.171897	0.317349	0.0779328	0.0473619	0.42416	0	0.117045	0.233562	0.157381	0.127031	0.233346	0.0695901	0.428257	0.193003	0.175978	0.186093	0.18055	0.155185	0.11822	0.157872	0.159362	0.263955	0.326495	0.271546	0.127919	0.0514273	0.0913845	0.201627	0	0.115755	0.165804
MTND2P22	0	0	0	0	0	0	0	0	0	0	0	0	0	0	0	0	0	0	0	0	0	0	0.0224578	0	0	0	0	0	0	0	0	0	0	0	0	0	0	0	0	0
PAF1	21.3179	20.1291	29.6386	21.2136	24.7356	13.9337	20.5835	4.23943	36.1028	22.5603	11.9026	146.218	36.1567	30.3681	21.2792	106.597	22.7989	17.1677	32.8169	28.3942	43.2502	20.7135	25.4249	22.536	23.5254	22.7921	23.2554	18.6236	68.6396	15.7235	25.0493	21.6228	23.136	21.172	28.2781	20.3714	21.8647	28.3402	26.6553	20.9063
MUTYH	3.23334	2.77885	5.25922	2.04327	4.22861	3.33399	3.23361	1.18973	2.80874	4.5953	2.81163	2.61207	5.17735	2.57594	3.41079	3.07122	7.82233	3.01253	5.27979	3.06254	3.73406	4.88183	2.16618	2.55004	3.58787	4.56916	2.56488	2.29624	6.36476	4.52667	3.9307	1.84059	1.69889	2.13389	1.68415	3.5013	2.34357	6.73956	3.02994	3.54975
RSF1	3.10687	3.03102	5.02237	2.27378	2.58897	2.77395	3.70631	11.2678	5.71446	4.2425	4.03962	1.67979	3.13941	4.49431	3.66447	2.62487	2.06752	3.74078	2.12448	4.30427	3.30683	3.92918	5.36051	4.11056	3.26289	3.28151	5.14178	3.64128	4.62482	5.33496	3.80539	4.5773	3.44312	4.8489	2.92583	3.47747	2.67915	3.68731	3.17566	3.13695
AC092620.1	0	0.124025	0.0677622	0.0363616	0.0295076	0	0	1.52962	0.0213632	0.0245742	0.068052	0	0	0.040425	0.0689445	0	0.1113	0.0674972	0.0242136	0.0485221	0	0.0349847	0.0441463	0	0.021283	0	0.0443702	0	0.0100307	0	0	0.0311169	0	0.0731486	0.0882239	0.0104514	0	0	0.0165482	0
CACNA2D3	0.0283398	0.15817	0.223668	0.554419	0.109573	0.0479849	1.51071	0.381129	0.528865	0.287587	0.234835	0.160471	2.15769	0.127369	0.0620648	0.145609	0.360696	0.288619	0.0463195	0.144691	0.0134337	0.196836	0.278188	0.492577	0.138904	0.241651	0.274606	0.18257	1.57119	0.0512723	0.397927	0.224095	0.0940861	0.321016	0.0926572	0.11055	0.373653	0.0523556	0.320283	0.56012
TPH1	0.135264	0.332093	0.270053	0.115477	0.0330741	0.039831	0.0617499	1.42875	0.0877995	0.213469	0.0423763	0.0541138	0.915761	0.28697	0.0579582	0.179215	0.503167	0.134499	0.0113084	0.106508	0.040887	0.111104	0.0453587	0.0281983	0.274337	0.108009	0.078744	0.00420962	0.41787	0.012768	0.201408	0.226707	0.0423963	0.0751574	0.0494437	0.0683354	0.0301544	0.0271619	0.126747	0.0575641
LYPD1	1.90674	3.1885	1.17122	0.68922	4.243	0.200481	0.343461	0.452276	1.63834	0.578228	0.425024	0.349534	3.57576	1.47964	0.751043	51.0276	0.145492	0.539203	0.406205	2.97587	0.260097	1.18904	1.14456	7.60771	10.3496	2.9512	1.18903	3.69193	2.57439	0.645262	2.14222	0.555912	0.46322	0.478104	1.15328	0.53738	0.894263	0.177395	1.83872	0.330507
AL139135.1	0	0	0	0	0	0	0	0	0	0	0	0	0	0	0	0	0	0	0	0	0	0	0	0	0	0	0	0	0	0	0	0	0	0	0	0	0	0	0	0
RNU6-759P	0	0.421846	0.921917	0	0	0.572533	0	31.2161	0.217988	0	0.925859	0	0	1.64997	0	0	0.227138	0	0	0.247557	0	0	0.225232	0	0.217169	0	0	0	0.40941	0	0.220024	0	0.243763	0.1866	0	0	0	0.296724	0	0
HNF4GP1	0	0	0	0	0	0	0	0	0	0	0	0	0	0	0	0	0.0187311	0	0	0	0	0	0	0	0	0	0	0	0	0	0	0	0	0	0	0	0.019404	0	0.0139248	0
CLCA3P	0	0	0.013814	0.0333571	0.00902313	0.00343153	0	8.75345	0.0195979	0.00751455	0.104048	0.0340687	0.0165636	0.0123616	0.0632476	0.0818668	0.204206	0.02064	0.111064	0.0111282	0.0851805	0.0641878	0.026999	0.00769294	0.00650812	0.0820854	0.0542718	0.0275628	0.0030673	0.00696659	0.039562	0	0.0219152	0.0223681	0	0.00639187	0	0.0622455	0.0253013	0.00724818
KDM2B	1.43296	1.94239	2.52328	1.77433	2.92528	1.77393	2.09896	2.91649	3.76767	2.04565	1.17603	1.21366	3.16969	1.97105	1.40155	2.48887	1.3876	1.77917	1.44587	1.46462	2.32405	3.3414	3.25939	1.65169	2.348	3.24026	2.12404	0.919657	7.35013	3.28149	3.20065	2.05735	3.00505	3.23363	1.64941	2.90918	1.63314	1.71624	2.55973	2.4175
TCEA1	23.7733	36.6719	14.2296	14.9	39.3289	27.1204	47.2027	78.114	18.2904	26.5921	30.3237	18.4214	16.7442	41.6836	26.8571	25.3064	50.2589	28.644	15.6307	19.8946	123.266	16.7558	31.0499	18.4801	23.2344	23.6494	14.6346	33.1222	15.2457	15.7592	24.5101	17.093	32.0005	13.6434	25.699	17.481	18.0042	19.8855	18.4219	8.83352
AL109917.1	0.0730391	0.479582	0.917083	0.105453	0.10269	0.755035	0.707906	0	0.22304	1.45387	0.815748	0.155091	1.19387	0.468948	0.199947	0.750544	0.645562	0.313199	0.323022	0.0844317	0.346222	0.121751	0.358482	0.175103	0.444406	0.646752	0.463242	0.49667	0.919252	0.422855	0.750411	0.108291	0.207844	0.466706	0.170573	0.109117	0.107	0.57347	0.268752	0.109987
RNA5SP524	0	0	0	0	0	0	0	0	0	0	0	0	0	0	0	0	0	0	0	0	0	0	0	0	0	0	0	0	0	0	0	0	0	0	0	0	0	0	0	0
AC002069.3	0	0	0	0	0	0.0101762	0	0.148616	0	0	0	0.020206	0	0	0	0	0	0	0	0	0	0	0	0	0	0	0	0	0	0	0	0	0.0108316	0	0	0	0	0	0	0
RNF11P1	0	0	0	0	0	0	0	0	0	0	0	0	0	0.0965607	0	0	0	0	0	0	0	0.0835657	0	0.0600923	0	0	0	0	0	0	0	0	0	0.0436813	0	0	0	0	0.0395275	0
AC090907.1	0.269546	0.176986	0.435141	0.11675	0.0631619	0.144124	0.217706	1.9879	0.0457285	1.81476	0	0.333873	0.0579725	0.346124	0.221367	0.191023	0	0.0481599	0.0518299	0.0778972	0.894396	0.0748858	0.141745	0.161552	0.0911137	1.63539	0.189951	0	1.35268	0.292597	0.32309	0.0666067	0.102271	0.0391442	0	0.87249	0.0493595	0.124491	0.212531	0.253686
RNA5SP459	0	0	0	0	0	0	0	0	0	0	0	0	0	0	0	0	0	0	0	0	0	0	0	0	0	0	0	0	0	0	0	0	0	0	0	0	0	0	0	0
ZNF470	0.113417	0.889132	0.897593	0.501172	0.73287	0.515773	0.918819	2.62415	0.96789	1.19385	0.104011	0.805196	1.48724	0.728193	0.937089	0.384833	0.29405	0.717231	0.930494	1.71764	0.86671	0.909006	0.790406	0.667401	1.29419	1.18125	0.576434	0.152526	0.415034	1.52713	1.00753	1.00214	0.494222	0.926351	1.39658	0.990389	0.679713	0.707952	0.663022	0.546009
AC245123.1	0	0	0.0137859	0.0166446	0	0	0	0.0666844	0	0	0	0	0.0165299	0	0	0	0	0	0.00738922	0	0	0	0.0134721	0.0153546	0	0	0	0	0	0	0	0	0.00729023	0.0446453	0	0	0	0	0.0101	0
AL137847.2	0	0.0824481	0.225231	0.0543872	0.0294236	0.223798	0.101417	0.762632	0.0426048	0.147026	0.135717	0.488817	0.108025	0.32248	0.137497	0.0444934	0.0443931	0.22435	0.120723	0.314496	0.515851	0.348851	0	0.301032	0.254669	0.288263	0.132732	0.0449399	0.0600131	0.0908697	0.301019	0.124113	0.119106	0.255291	0	0.0416866	0.551853	0.0579935	0.231015	0.236357
MARCHF7	11.5393	11.8714	12.6247	10.1922	15.5186	9.47961	12.0188	40.4226	18.4035	20.8883	6.89672	16.7298	13.0824	22.4596	11.7023	9.44931	10.0196	18.3441	13.734	19.2758	12.5943	9.50215	15.6467	13.2666	12.4115	11.065	15.3515	10.9227	23.1502	10.1062	11.4718	15.629	19.2419	13.2044	11.2513	16.6373	9.2425	13.0698	9.5286	9.85307
RC3H2	2.9662	4.31302	3.67862	4.19318	3.38196	3.68996	3.97669	26.2633	6.03277	4.04023	3.06245	2.61877	7.12783	5.06013	3.0817	2.51033	3.72864	4.53677	8.71134	8.44792	8.59658	5.76774	4.82264	6.02787	4.88831	3.02269	4.55021	2.86375	3.91741	6.4978	4.48734	4.44172	3.89281	6.26786	4.44676	3.47277	2.90742	2.28988	4.42448	4.09554
AL008626.1	0	0	0	0	0	0	0	0	0	0	0	0	0	0	0	0	0	0	0	0	0	0	0	0	0	0.0280027	0	0.0611183	0	0	0	0	0	0	0	0	0	0	0	0
WEE2-AS1	0.226621	0.235603	0.49457	0.509875	0.234541	0.32986	0.205917	0.37687	0.589512	0.331689	0.231333	1.72433	0.657997	0.448633	0.310191	0.267672	0.460693	0.350919	0.0798896	1.60092	0.17904	0.251842	0.244966	0.664034	0.261731	0.390192	0.479107	0.479885	1.55547	0.109334	0.174625	0.401332	0.168387	0.669182	0.158773	0.335426	0.290494	0.165722	0.441752	0.398137
AL163973.2	0	0	0	0	0	0	0	0	0	0	0	0.0813153	0	0.147523	0	0	0	0	0	0	0	0	0	0	0	0	0	0	0	0	0	0	0	0	0	0	0	0	0	0
ERG28	23.8883	32.3442	15.4355	22.86	32.3493	53.5016	19.1723	10.009	27.9614	28.4073	14.5327	21.8089	25.6861	46.5369	39.0649	23.6974	29.3661	17.2162	18.9003	21.9975	49.5117	8.75584	28.8907	16.4488	18.9618	18.5453	14.8507	18.7362	34.0773	15.2868	19.5639	13.2902	15.9628	17.2124	13.9924	42.8447	20.3144	33.0001	17.6828	15.0342
GLT8D2	4.23825	0.730589	1.68375	11.5869	0.895958	1.29804	5.71887	7.05623	2.74567	1.61866	1.3994	0.830504	0.704868	1.50671	4.90677	2.01434	0.357615	2.9278	1.36929	2.45162	0.728813	3.33854	2.1206	1.85109	6.44861	5.97123	4.39101	1.25259	4.20274	1.1273	2.6951	5.15904	6.65108	2.17993	1.70083	4.64764	4.19361	0.710105	5.20009	1.64506
AL158042.1	0	0.0944568	0.206429	0	0	0.0256395	0	0.499263	0	0	0	0	0	0	0	0	0	0	0.0276614	0.0277156	0.090921	0	0.0504324	0	0	0	0.0506881	0	0.0229181	0.104105	0	0	0.0272908	0	0	0	0	0	0	0
CCDC138	1.44426	1.97909	1.55231	1.2775	0.548444	0.610465	0.793036	2.50622	1.02269	1.42818	0.501827	1.28488	1.60592	1.76662	0.587586	1.21771	0.843615	1.48913	0.917656	0.864463	0.916426	1.68112	1.58502	0.451626	1.03429	0.655257	0.619521	0.813144	4.32169	0.768395	0.770272	1.14543	1.37754	0.855539	0.87988	0.784601	0.422324	2.92127	0.756179	0.36964
FOXE3	0.0668081	0.0219334	0.0119835	0.00482283	0.0313099	0	0.0134899	0	0.011334	0.0391128	0.0240695	0.0118217	0.057475	0	0.0182889	0.899571	0.0236196	0.0119367	0.0385388	0.0772288	0.0422248	3.2667	0.0585535	0.0400413	0.0903318	0.975007	0.0235402	0.0956419	0.0585388	0.0120869	0.0343197	0.0330176	0.0253484	0	0.343247	0.0221795	0.012234	0.0617114	0.0438973	0.0251509
RNU1-97P	0	0	0	0	0	0	0	0	0	0	0	0	0	0	0	0	0	0	0	0	0	0	0	0	0	0	0	0	0	0	0	0	0	0	0	0	0	0	0	0
OR10AG1	0	0	0	0	0	0	0	0	0	0	0	0	0	0	0	0	0	0	0	0	0	0	0	0	0	0	0	0	0	0	0	0	0	0	0	0	0	0	0	0
AC099542.2	0	0	0	0	0	0	0	0.20765	0	0	0	0	0	0	0	0	0	0	0	0	0	0	0	0	0.0404492	0	0	0	0	0	0	0	0.0227012	0	0	0	0	0	0	0
LINC01782	0	0	0	0	0	0	0	0.0197439	0	0	0.00819838	0.00805323	0	0	0	0	0	0	0	0	0	0	0	0	0	0	0.00801806	0	0	0	0	0	0.00863396	0.00660928	0	0	0	0	0	0
BX284668.1	0	0	0	0	0	0.028182	0	0	0	0.0308572	0	0	0	0	0	0	0	0	0	0	0	0	0	0	0	0	0	0	0.0125954	0	0	0	0	0	0	0	0	0	0	0
LARP1B	2.45742	2.70822	1.77397	3.06441	1.66315	2.51927	3.68694	6.87651	1.63696	2.72317	2.83639	1.1427	4.34155	4.20905	2.84749	1.25881	3.48852	3.45876	4.28676	4.23571	3.89361	2.27087	1.97898	2.21942	1.95138	2.29561	2.30991	1.69167	6.53139	3.90809	2.67299	2.08677	4.4121	1.9434	2.74556	1.82532	1.77797	2.44028	2.44503	2.24412
OR52B2	0	0	0.0440025	0.00885451	0	0	0	0	0	0	0	0	0.0791413	0	0	0	0.0216823	0	0.0117926	0	0	0	0.0215004	0	0	0.0201132	0	0	0.00977044	0	0	0	0.0116346	0	0	0	0	0	0	0
MTRNR2L12	0.441577	1.90534	1.13152	1.01096	1.04952	4.04757	0.280227	11.0014	0.278251	1.64961	24.4318	0.223249	1.05826	1.25557	1.86505	2.10116	2.25254	3.9223	1.79522	1.1546	0.219285	0.315463	0.530766	2.84823	3.21986	1.46888	1.1336	0.38381	0.371845	0.228257	0.842549	1.12235	0.837716	1.22757	3.21158	0.31414	0.369655	0.349619	1.07768	1.92361
AC112492.2	0	0	0	0	0	0	0	0	0	0	0	0	0	0	0	0	0	0	0	0	0	0	0	0	0	0	0	0	0	0	0	0	0	0	0	0	0	0	0	0
AC073263.3	0	0	0	0	0	0	0	0.133835	0	0	0	0.0272946	0.0331754	0	0	0.0273287	0	0	0	0	0	0	0.0270383	0	0	0	0	0	0	0	0.0264131	0	0	0	0	0.0128024	0	0	0	0
TAS2R1	0	0	0	0.00553215	0	0	0	0	0	0.0299102	0	0	0.0494461	0	0.0209788	0	0	0	0	0.0221468	0	0	0	0	0	0	0	0	0.00610441	0	0	0.0189368	0	0	0	0	0	0	0	0
SNHG32	133.872	359.302	76.5433	82.973	61.3534	242.923	32.5845	27.6715	34.6702	35.0127	52.1693	43.1837	38.7218	57.7263	34.6612	44.3182	72.8875	52.6106	23.3501	68.4251	28.6333	42.7916	36.196	37.1138	47.8915	40.6689	38.6322	27.5363	69.9855	91.6553	46.5454	35.8454	33.96	36.8495	130.736	56.9226	74.2676	294.901	76.4635	30.5694
KDR	4.88979	10.899	13.5328	10.0471	2.75986	2.47793	3.05277	8.18252	28.0847	34.8789	30.602	8.38871	2.1329	2.66772	4.65397	25.9281	2.87067	4.06135	5.44628	9.99524	1.71732	12.3836	8.13574	5.12844	12.0151	8.43258	10.5612	14.4734	2.01616	3.85999	17.8975	17.4989	5.50769	28.0635	25.7968	13.4221	11.0278	9.06281	9.00311	8.85193
LINC00244	0	0	0.387265	0.0155857	0.0252957	0.0769604	0	3.74651	0	0.105332	0.0388921	0	0.371478	0	0	0.0765025	0.648806	0	0.103787	0.166384	0.136456	0	0	0.0431332	0.364901	0.318628	0.22822	0	0.103187	0.0781213	0.110909	0	0.0204792	0	0.100841	0	0.0395359	0	0	0
PIRT	0	0	0	0.00501523	0.0122096	0.00928675	0.0140281	0.135627	0	0.023726	0	0	0.037355	0	0	0	0	0	0	0	0	0	0	0	0	0	0	0	0.0193691	0	0	0	0	0.00504456	0	0.0057661	0.00636103	0	0.00456486	0
SYNGAP1	1.17265	0.805509	2.60822	1.03927	1.09772	1.88745	0.956838	1.32529	1.95268	1.65588	0.870959	0.61718	1.89608	3.01932	1.05359	1.85598	1.06728	0.799392	0.861465	1.66143	0.927387	2.47933	0.936052	0.929891	2.05715	1.52057	1.18447	0.342207	4.55645	3.71	2.76999	1.14719	1.35531	1.50558	0.733091	2.02639	1.48664	1.38037	1.83499	1.85187
RAB24	8.23563	4.75532	8.34614	3.53476	5.05361	3.9866	2.14823	0.305844	2.16372	3.03301	1.72024	4.50231	4.56259	3.84747	3.15809	5.55258	3.70471	4.79801	2.03341	2.33375	4.14186	3.77482	1.42676	3.81564	12.5328	3.77291	1.86306	1.59418	6.34581	3.72207	6.32133	2.28056	3.00926	2.62469	6.49587	4.7608	4.09598	3.65567	4.05957	5.57353
AHCYP7	0	0	0	0.0073043	0	0	0	0	0	0.0098729	0	0	0	0	0	0	0	0	0	0	0	0	0	0	0	0	0	0	0.00805987	0	0.017326	0	0	0	0	0.00839788	0	0	0	0
AP000350.1	0	0	0.0446228	0.0897934	0.0291471	0.133017	0.100464	0	0	0.0970959	0	0.0440203	0.107009	0	0	0	0	0.26669	0.0478355	0	0	0	0.043607	0.0497004	0.0840918	0.203967	0	0	0.0198164	0.0450078	0.170394	0	0.0471946	0.0722548	0.0580973	0	0.091111	0.172345	0.0653839	0
RN7SKP297	0	0	0	0	0.0549867	0.0418233	0	0.4072	0	0.0457934	0	0	0	0	0	0	0	0	0	0	0	0	0	0	0	0	0	0	0	0	0	0	0	0	0	0	0	0	0	0
AC245884.9	0	0	0.442348	0.178025	0.128416	0	0	0.594361	0.046486	0.0534731	0	0	0.176798	0	0	0.0485466	0.0484372	0	0.0526884	0.0527916	0.0432957	0.0761261	0	0.0547425	0.0463114	0.0449319	0	0.0490338	0.0654802	0.148722	0.187681	0.27084	0.0519825	0.0397925	0	0.0227421	0.0501771	0.0632765	0	0.0515776
TIMM10B	14.8732	8.8872	12.1624	13.2864	11.7635	11.0146	21.4772	31.8701	10.7427	19.4534	9.18826	10.8815	14.1901	13.0911	11.1753	11.1958	9.38577	11.5083	7.28893	11.6005	6.62219	10.9545	9.10105	12.1204	9.53287	8.19985	10.4353	5.49833	14.2933	14.0941	14.0923	12.8192	11.2699	9.49297	5.85429	8.52096	11.5798	7.03512	9.51105	10.3056
RPL32P24	0	0	0	0	0	0	0	0	0	0	0	0	0	0	0	0	0	0	0	0	0	0	0	0	0	0	0	0	0	0	0	0	0	0	0	0	0	0	0	0
NBEAL2	13.1417	5.38093	19.5833	13.375	8.2561	8.33364	6.58357	2.8769	15.5333	10.315	9.32123	8.55755	8.3112	4.43517	2.53122	8.6542	2.55419	6.6034	11.5502	15.7524	14.2692	5.78552	12.1677	9.94452	9.67498	7.81312	7.93365	3.43467	11.3519	6.38658	14.2243	10.3717	11.1691	10.4897	5.80131	15.9693	9.56685	12.4691	5.96033	16.7348
IMPDH1P7	0	0.0289282	0	0.00636086	0	0.00785231	0	0	0	0.128966	0	0	0.0379021	0	0	0	0	0	0	0.0169763	0	0	0	0	0	0	0.0155237	0	0	0	0	0	0	0.0127961	0.0205778	0.0146264	0.0161355	0	0	0
SV2A	1.09054	0.513403	0.826744	1.00214	14.5162	0.168698	0.869731	0.65461	3.12309	0.329268	8.66851	0.320406	11.7776	2.76551	0.946315	5.16693	0.887504	0.45097	0.253219	0.695073	0.130049	8.01081	2.15446	0.400117	3.54723	1.42161	1.18419	0.240565	5.26023	0.426865	0.615418	1.05759	1.47033	0.67333	0.76885	4.74079	0.562682	0.4815	1.63682	0.702328
YBX2	0.551684	0.423399	0.426671	0.0620659	1.54122	7.31964	0.109949	0.236226	1.05505	4.36238	0.345894	0.0354984	0.400648	1.13163	0.0706091	3.74214	10.3348	0.112651	0.107459	3.03683	1.41284	1.64019	2.30582	0.114511	1.48219	5.43258	0.913879	0.123084	6.09527	0.78293	0.137407	4.51821	1.40272	0.0665909	3.44684	5.38993	0.110209	2.15751	0.500899	0.0593399
AC027237.1	0	0	0.0362433	0	0.071021	0.0180064	0	0.350628	0	0.0197156	0	0	0.0434572	0	0.0553135	0	0	0	0.0388526	0.0194644	0	0	0	0	0	0.033133	0.0355977	0.0361578	0.0160951	0	0	0	0	0	0	0	0.0370008	0.186642	0	0
AC090503.2	0	0.039826	0	0	0	0	0	0	0	0.0236732	0	0	0.0782708	0	0	0	0.128663	0	0	0.0233716	0.0575027	0	0.340222	0	0	0	0	0	0.00966298	0	0	0	0.03452	0	0	0.0100682	0	0.0280133	0	0
DRD5P2	0	0	0	0	0	0	0	0	0	0	0	0	0	0	0	0	0	0	0	0	0	0	0	0	0	0	0	0	0	0	0	0	0	0	0	0	0	0	0	0
ITGB3BP	2.83046	3.66926	2.95709	1.72564	1.35207	1.39136	2.36443	7.49901	1.39018	2.10301	2.05698	6.83817	2.83133	2.49052	1.32736	1.8255	3.7542	3.83785	4.35407	3.06644	1.28329	3.9874	0.675696	2.17957	3.56895	1.97979	2.0331	3.94361	3.02809	1.81588	2.29572	1.81522	2.29735	1.96106	4.14444	2.27979	2.28637	2.27302	1.46554	1.43749
AC136443.5	0	0	0	0	0	0.0318761	0	1.08623	0	0	0	0	0	0	0	0	0	0	0	0	0	0	0	0	0	0	0	0	0	0	0	0	0	0	0	0	0	0	0	0
CASP9	3.5228	1.98738	3.09977	4.68363	2.50148	2.97037	1.99323	1.47107	3.00847	4.6763	1.43434	3.3957	3.03067	3.32217	3.01174	3.77376	5.07954	3.62619	5.25005	3.07539	3.80215	3.57989	4.7067	2.89547	2.59811	3.08912	3.65081	2.40474	5.29817	2.44486	3.22151	3.88549	4.79135	3.96871	1.71286	3.09165	3.50953	3.10324	2.77931	3.41364
WBP1LP10	0	0	0	0	0	0	0	0	0	0	0	0	0	0	0	0	0	0	0	0	0	0	0	0	0	0	0	0	0	0	0	0	0	0	0	0	0	0	0	0
AC073578.2	0	0	0.0511624	0	0	0	0	0	0.0483895	0.0278314	0	0	0.245383	0	0	0	0.201683	0	0.0274229	0	0	0.554704	0.249988	0	0.0482078	0.140315	0	0	0.136323	0	0	0	1.73155	0.0414219	0	0.0236733	0	0	0	0
PRDM16-DT	0.017725	0.0310358	1.0174	0.122837	0.0692243	1.43426	0.510609	0.194802	0.112264	0.182176	0.042573	0.0920024	0.101659	0.576606	0.582273	0.138176	0.0417771	0.109787	0.240852	0.141152	0.108293	0.0590929	0.323128	0.12276	0.183741	0.0542553	0.258147	0.0549792	0.00564767	0.0384817	1.16145	0.986957	0.145713	0.370667	0.0496732	0.0431531	0.714083	0.0600336	0.0403746	1.05876
MIR4740	0.525186	2.06905	1.88408	0.454953	1.72292	4.1186	3.39346	0	0.356392	0.819921	0	4.089	2.25909	1.34878	0.575085	1.48876	0	1.12602	1.00986	0.404736	3.9832	0	0	2.51815	4.26065	1.03343	0.740207	1.12778	1.33871	0.760133	1.7986	0	1.59413	0.305076	0.4906	1.22049	2.69284	1.45536	2.48459	0.395428
DDX39A	25.7714	29.6457	22.7626	17.6724	22.1125	10.7069	22.7358	2.00355	13.0214	11.6022	15.6332	16.7286	33.5051	11.5068	15.9074	21.9764	25.692	15.2779	21.0281	8.12096	11.7193	18.1259	25.8934	10.8792	21.0694	21.8773	12.0712	28.6544	37.2934	20.8015	23.2113	13.5585	17.4314	9.57486	20.6696	19.1655	13.4621	22.9697	23.7466	11.8072
HMGB3P23	0	0	0	0	0	0	0	0	0	0	0	0	0	0	0	0	0	0	0	0	0	0	0	0	0	0	0	0	0	0	0	0	0	0	0	0	0	0	0	0
RBM19	8.22131	3.37341	5.64974	6.39466	6.44957	9.38227	4.50213	3.43792	5.18403	5.72949	3.30272	3.44627	9.26348	5.56237	4.5962	4.79114	4.54291	4.19574	5.74011	4.64077	7.66507	11.3006	5.45441	4.42317	3.64357	5.3668	4.21606	3.45315	9.83081	6.48421	5.26311	4.8901	7.74206	4.55462	4.23466	4.65983	6.06708	4.35796	4.20388	5.04392
AC091180.2	0.0375559	0	0.13473	0.0325335	0.105604	0.0133873	0.121332	2.08546	0.356797	0.117264	0.0541223	0.13291	0.0323093	0.0964511	0.123372	0.159691	0.0265552	0.0805216	0.0288859	0.130241	0.0474729	0.125206	0.0526649	0.120048	0.0507796	0.0246335	0.13233	0.080647	0.0837641	0.0815352	0.128618	0.0371213	0.0997462	0.0872635	0	0.137149	0	0	0.157931	0.113108
AC023050.3	0	0	0.184026	0	0	0	0	9.19831	0	0	0	0	0	0	0	0	0	0	0	0	0	0	0	0	0	0	0	0	0.0544822	0	0	0	0	0	0	0	0	0	0	0
RAP1GDS1	5.16065	9.63689	4.44238	5.18918	8.21053	5.56005	8.08996	10.6172	8.42805	5.36882	3.73613	4.91777	10.8684	8.90623	8.43638	4.66453	3.85606	8.58843	24.8597	8.98836	9.07952	7.81611	7.41646	9.14015	5.43539	5.3215	7.24343	8.86815	8.08943	9.74277	5.81602	6.32492	6.37641	7.60783	9.16293	6.52301	6.41187	3.13852	7.48079	6.20503
LCT-AS1	0.0533083	0.116676	0.0764963	0.153932	0.0416387	0	0.14352	0.154176	0.0964671	0.0138708	0.0128039	0.0628861	0.015287	0.182542	0.0389155	0.0125929	0	0.101596	0.0341682	0.0136941	0.0561542	0.019747	0.0373774	0.0710006	0.120131	0.0699316	0.16279	0	0.0169855	0	0.036513	0.0175639	0.0404525	0.206442	0	0.023597	0.0390476	0.0164138	0.15879	0.0133792
TSPY24P	0	0	0	0	0	0.0266234	0	0	0	0.0291507	0	0	0	0	0	0	0	0	0	0	0	0	0	0	0	0	0	0	0	0	0	0	0	0	0	0	0	0	0	0
SAMD4B	14.4018	7.67941	21.9185	14.4549	12.8292	7.37484	9.9305	11.7652	23.1884	8.79135	9.10197	45.9104	22.773	13.2148	14.2367	57.8939	11.5568	8.74308	17.2978	18.1941	23.445	21.5356	14.5119	10.9937	17.0824	21.0826	11.8999	8.19525	31.8598	11.4654	16.5981	16.1673	22.9527	12.6883	13.86	11.572	9.38198	14.3614	11.5983	14.121
TRBV21-1	0	0	0.409299	0	0.222791	0	0.0767916	1.1549	0.709712	0	0	0.740249	0.0817945	0	0	0	0	0.0679498	0	0.0732712	0	0.211316	0.199991	0.227936	0	0.187087	0.201005	0	0.30294	0.0688051	0.0651219	0.187953	0.108222	0.552293	0.0888155	0.126258	0	0	0.499774	0.214759
AC243960.4	0	0	0.0824283	0	0	0	0	0	0	0	0	0	0	0	0	0.0814167	0	0	0	0	0	0	0	0	0.0776681	0	0	0	0	0	0	0	0	0	0.107319	0	0	0	0	0
IGKV2-19	0	0	0	0	0	0	0	0	0	0	0	0	0	0	0	0	0	0	0	0	0	0	0	0	0	0	0	0	0	0	0	0	0	0	0	0	0	0	0	0
AC008171.1	0	0	0	0	0.155062	0.0589709	0	1.14831	0	0.129137	0.238409	0	0	0.637301	0.181152	0	0	0	0	0	0.104559	0	0	0.396609	0	0	0	0	0	0	0.113312	0.163519	0.0627689	0	0.154539	0.0549221	0	0	0.347842	0
NPPA	0.295417	0.620716	1.31414	0.213259	0.0415346	0.0315915	0.095441	0.205054	0.0400941	0.472735	0.127719	0.0209096	2.56689	0.227607	0.129394	0.230293	0.167108	0.35892	0.215858	0.136598	0.0933563	0.131318	0.165706	0.118039	0.179746	0.174392	0.166547	0	0.320034	0.0213787	0.647498	0.175199	0.0224174	0.188766	0.0827887	0.147113	0.108194	0.245592	0.0621147	0.1557
Y_RNA	0	0	0	0	0	0	0	0	0	0	0	0	0	0	0	0	0	0	0	0	0	0	0	0.281283	0	0	0	0	0	0	0	0	0	0	0	0	0	0	0	0
SNORD18	0	0	0.339134	0.272972	0	0	0	5.74153	0.320753	0.184482	0	0	0	0	0	0	0	0.337807	0.181775	0.182131	0	0	0	0	0	0	0	0	1.20484	0	0	0	0.358679	0	0	0.15692	0	0	0	0
NAT14	9.45335	17.2555	16.375	5.15025	6.63119	4.68932	5.84383	0.929049	4.79573	10.7047	3.3838	34.7763	21.0556	7.30701	6.21426	6.00564	10.9891	4.08867	8.06516	6.99643	17.2477	8.04055	6.04909	14.3021	17.8803	10.7156	5.34674	5.59509	9.48954	10.0625	10.844	7.42377	10.1103	6.33551	6.44448	4.02711	12.8181	11.2049	19.9571	4.14624
AC136624.2	0	0	0	0	0	0	0	0	0	0	0	0	0	0	0	0	0	0	0	0	0	0	0	0	0.0394505	0	0	0	0	0	0	0	0	0	0	0	0	0	0	0
RNU6-539P	0.64246	0	0.230479	0	0	0.687039	0	19.51	0.435975	0	0.231465	0	0	0	0	0	0	0	0	0.123778	0.406055	0	0	0.51341	0.651507	0.4214	0	0	0.307058	0	0.440047	0	0	0	0.300076	0	0	0.593448	0.168856	0
COX11P1	0	0	0	0.0114419	0.0371407	0.056499	0	0.0687608	0.0268895	0.0309311	0.0571039	0	0.0340892	0.0508823	0	0.140407	0.0280182	0	0	0.0763424	0	0	0	0.0316654	0.0267885	0.181934	0	0	0	0	0	0.0391663	0	0.0460354	0.111046	0	0	0	0	0
LINC00272	0	0	0	0.0645542	0.0209544	0.0318761	0.0361128	0	0	0.017451	0.0322174	0.0949411	0.0384655	0.114829	0	0.0316865	0.0632302	0.0639095	0	0.0344572	0	0	0	0.0357306	0	0	0.0315088	0.0320045	0.0142464	0	0.0612498	0.0441945	0	0.0259727	0.0417673	0.0296876	0	0.0413008	0	0.168324
ZNF667-AS1	0.893496	4.47791	3.42778	0.789806	0.303374	2.61948	0.714295	7.35687	0.754817	6.46577	0.249643	7.69871	10.4712	0.339519	0.958421	2.37129	0.270763	0.475667	0.301539	9.37305	3.47474	3.32329	0.779903	0.772308	0.97388	8.15698	0.963758	0.567774	4.71194	1.56373	1.08035	0.89217	1.91991	2.96056	0.434361	4.70674	0.560977	0.404244	1.10708	1.29743
AC023983.1	0.116708	0.383158	0.125605	0.0168501	0.0546957	0.124806	0.0942627	0.405046	0.118797	0.113878	0.0420474	0.206515	0	0.224797	0.127797	0.124064	0.165045	0.166819	0.0897654	0.112427	0	0.389089	0.163661	0.18653	0.0394505	0.267927	0.0822452	0.0417696	0.148745	0.0422296	0.039969	0.230715	0.132844	0.101692	0	0.154983	0.12823	0.377316	0.0613479	0.131809
AC009107.1	0	0	0	0	0	0.0357399	0	0.695943	0	0	0	0	0.086256	0	0	0	0	0	0	0.0386339	0.0633692	0	0	0	0	0	0	0	0	0	0	0	0	0	0	0	0	0	0	0
RILPL2	4.94065	3.28299	6.89257	4.48063	5.5071	3.09211	10.8878	1.95404	5.1333	4.37188	1.33161	3.55801	1.42299	2.00638	3.53395	4.27265	0.956227	2.05622	2.7247	2.81931	1.2906	3.88585	4.52947	3.78892	1.89773	3.5057	5.77503	2.98886	2.62656	2.63577	6.21085	3.89827	1.4044	7.51766	1.96288	4.61127	3.55581	3.68284	5.04969	6.92067
RPS18P1	0	0.189739	0	0.0208603	0.0677128	0	0.116696	0.250722	0	0.112784	0	0	0	0.0927658	0	0	0	0	0	0.0278366	0	0	0.0506526	0.0577306	0	0	0.101819	0.103421	0.0460363	0.0522799	0.39585	0	0	0.125894	0	0.0239835	0.158748	0	0.0379741	0.054393
AL132989.1	1.0914	2.4139	3.00863	1.37671	0.94222	4.93472	0.881503	15.2509	1.91004	2.35407	0.99337	0.85381	3.06389	6.63855	1.3209	2.11684	1.2185	4.02319	0.773174	2.3462	1.45221	1.08519	1.28883	3.39689	5.3591	2.41135	1.29536	0.411169	3.23956	0.997674	4.28855	2.15755	1.19871	1.16787	0.80489	2.19307	3.53435	1.22038	0.573698	2.1625
RNA5SP445	0	0	0	0	0	0	0	0.998526	0.195241	0	0	0	0	0	0	0	0	0	0	0	0	0	0	0	0	0.188714	0	0.205942	0	0	0	0	0	0	0	0	0	0	0	0
TRIM51JP	0	0	0	0.00723789	0	0	0	0.130489	0.0510289	0.00978314	0.0541838	0	0	0	0	0.0355273	0	0.0895702	0.0289187	0.0289754	0	0	0	0	0	0	0	0.0897096	0	0	0	0	0	0	0	0	0	0	0	0.0188727
CLK1	14.5018	14.1024	19.6527	14.1758	7.10228	19.3885	12.8914	58.7701	12.4511	15.2817	9.04293	17.1179	8.37968	21.8433	5.02459	8.52202	13.1366	22.5442	7.73053	16.3199	7.27262	6.79194	4.41991	14.7904	16.0992	13.1388	9.62427	9.45501	14.5166	7.91964	21.5622	12.7526	16.1815	8.1712	12.3332	12.2783	16.5149	6.15389	5.66505	11.7862
AC090948.1	0.421871	0.474865	1.77288	0.678701	0.225956	0.386694	0.194707	18.3018	2.04487	0.282268	0.911946	0.426572	0.207392	2.01212	0.19798	0.555236	0.255685	1.03373	0.16224	0.650231	0.380908	0.468821	0.25354	0.915067	0.692647	0.592954	0.594593	0	0.249636	0.0872283	1.03199	0.655269	0.525932	0.490122	0.619282	0.380153	0.750463	0.556695	0.506874	0.771409
IGHVIII-11-1	0	0	0	0.0357828	0.0580758	0	0	0	0.168185	0	0	0.263133	0	0.795632	0.135694	0	0	0	0	0	0	0	0.0868873	0	0	0	0	0	0	0	0	0	0	0	0	0.287981	0	0	0	0
TRAJ26	0	0	0.395656	0	0	0	0	6.69845	0.748424	0	0	0	0	0	0	0	0	0	0	0	0	0	0	0	0	0	0	0	0	0	0	0	0	0	0	0	0.403926	0	0	0
KIAA2026	2.2781	1.6328	3.34087	3.12162	1.62102	3.92643	3.21153	22.5244	4.72838	3.16574	1.49118	1.94025	4.35044	5.21306	1.79096	2.75285	0.952918	4.50268	2.41648	3.38102	1.43192	2.92575	3.85868	3.18088	4.80089	3.08427	4.13993	1.57988	4.00953	9.78903	4.44961	2.97346	3.02842	4.13237	3.2194	4.61124	3.65825	2.78647	2.48052	3.00012
ATP5MF	66.2607	109.475	30.5846	40.0891	37.6921	110.673	33.1019	8.73217	35.648	39.8254	35.054	123.826	47.7327	51.1522	21.0693	24.7982	58.4005	27.6067	29.056	41.2457	23.2834	19.1522	27.0025	31.4731	35.7698	28.6945	30.9725	82.1473	44.0089	51.8983	26.6869	28.7219	44.2279	29.2901	26.8049	39.3508	32.2359	37.0781	33.5458	23.1161
PRELID3BP7	0	0	0.202468	0	0	0	0.0569797	2.57083	0	0.137673	0	0	0	0.09059	0	0.0499958	0	0.050419	0	0.0543675	0	0	0	0	0	0.0925463	0	0	0	0	0	0.0697311	0	0	0	0	0	0	0	0
BCL2L1	39.8259	43.9615	61.1177	36.2355	39.1165	12.9117	56.2451	13.2883	54.4448	51.3199	41.9913	57.8757	61.3953	19.2947	52.5854	75.4172	14.3025	49.7976	90.4058	51.1545	79.2807	29.3796	52.635	39.278	41.4767	82.4471	35.7839	34.2529	77.9062	57.3389	45.5505	24.5625	29.3578	37.3608	78.7151	74.2426	39.8855	43.2247	71.9039	63.5654
AC093063.1	0.45574	0.957579	0.457784	0.0526392	0.512603	0	0	0	0.0618532	0.0711501	0	1.80641	0.627316	0.117043	0.0998081	0.12919	0.0644495	0.0651419	0.070106	0.0351217	0	0	0	0.145678	2.09511	0	0.192699	0	0.0290422	0	0.561878	0.0900934	0	0.105894	0	0.0605202	0.400587	0	0.0479122	0.0686281
HSP90AB7P	0	0	0	0.00778649	0	0.0144183	0	0.0467932	0.00914944	0.0105247	0	0	0.0115992	0	0	0	0	0	0	0	0	0	0	0.021549	0	0	0	0	0.00429597	0	0.00923489	0.0133268	0	0	0	0	0	0	0	0.0101516
LINC02178	0.856362	0	0	0.02248	0.182426	0	0	0	0	0.0303853	0	0.055103	0	0	0	0	0.110095	0	0.239515	0	9.39802	0.0865151	0	0	0.0526316	1.02128	0.109725	0.0557255	0	0	0	0	0.886149	0	0	0.155074	0.0570248	0	0.122768	0
AC000036.1	0	0	0.0584713	0.0141192	0	0	0	0.509101	0.0331814	6.29148	0	0	0.0140219	0	0	0.0231015	0.0345742	0.116485	0	0.0439627	0	0.0181128	0.708538	0	0	0.0106907	0.0344579	0	0.119445	0	0.0558188	0	0	0.0189357	0	0.238086	0	0.391442	0	0
AL161631.1	0	0	0	0	0	0	0	1.29952	0	0.292287	0.0490553	0	0	0	0	0	0	0	0	0	0	0	0.0477344	0	0	0	0.383811	0	0	0	0.0466305	0	0	0	0	0	0	0	0	0
AP001360.1	0	0	0	0	0	0	0	0	0	0	0	0	0	0	0	0	0	0	0	0	0	0	0	0	0	0	0	0	1.38813	0	0	0.058192	0	0	0	0.0195452	0	0	0	0.0443274
ASH2LP3	0	0	0.0144576	0.0290926	0	0.00718281	0	0	0.013674	0	0	0	0.0173353	0.025875	0	0.0285603	0	0	0	0.0155288	0	0	0	0.0322054	0	0	0.0142001	0	0.0834653	0	0.0138017	0.0199171	0	0	0	0.00668966	0.0147598	0.018613	0.010592	0.0151717
BX005195.1	0	0	0	0	0	0	0	0	0	0	0	0	0	0	0	0	0	0	0	0	0	0	0	0	0	0	0	0	0	0	0	0	0	0	0	0	0	0	0	0
ACER3	3.06881	4.54471	4.37837	2.96738	4.17871	1.2448	5.29911	10.9498	5.68632	6.39416	2.25644	3.04317	1.92191	1.99298	3.67367	4.12743	4.0239	4.17638	1.1425	5.53038	3.61659	4.22046	4.69089	3.98395	5.10059	3.38565	4.33353	5.27138	2.76233	3.00366	4.1878	5.92327	7.5275	7.54266	2.0283	5.95673	3.64021	2.51611	4.03385	4.94581
RPLP0P7	0	0.130285	0	0.0286477	0	0	0	0.0860798	0	0	0	0	0	0	0.0543183	0	0	0.0354521	0	0	0	0	0	0	0	0	0	0	0	0	0	0	0	0	0.0463385	0	0	0.0458209	0	0
AC010729.2	0	0.326148	0	0.565751	0	0.00983668	0	0.0957719	0.112357	0	0.0795359	0	0	0.0708703	0	0.0195563	0	0	0	0.106332	0.0174411	0.153332	0.0193485	0	0.31715	0	0.0194466	0.158021	0.27257	0.0199701	0	0	0	0.0320597	0	0	0.0606394	0	0	0
MEIS3P1	3.41919	1.99562	3.22142	2.32368	5.30903	2.16678	3.06846	0.359595	6.72644	9.15286	1.76691	2.81123	0.207987	0.177398	2.64731	4.06302	1.39199	1.25884	1.554	3.61981	2.27018	5.37333	9.03256	2.59438	2.05472	4.30418	6.88787	8.13342	2.82816	1.2247	2.90968	4.33549	4.58645	6.44003	3.16176	8.16379	1.16371	3.28595	4.17556	4.08265
RNVU1-33	0	0	0	0	0	0.0693775	0	12.4963	0	0	0	0	0	0	0	0	0	0	0	0.14999	0	0	0	0	0	0	0	0	0	0	0.133308	0	0	0	0	0	0	0	0	0
ACTR5	7.08172	6.91137	9.32915	7.39366	6.89771	5.91318	4.90712	3.87245	5.4972	8.52358	3.06725	5.1494	7.33529	9.04396	3.70072	5.2381	4.23211	5.54979	3.43282	5.60666	6.75048	5.04587	5.19149	2.81415	6.91546	8.85006	4.14516	4.02571	9.02159	5.19024	5.2393	3.28951	3.96435	4.06875	4.51868	6.94609	4.28019	5.75506	3.79033	3.2439
FAAP100	11.3276	10.2092	19.23	10.1358	10.7333	10.0649	9.04924	1.19034	9.62439	8.31169	8.39374	5.38449	15.7474	3.62653	8.61435	9.80578	4.33471	12.7066	11.9946	8.99396	15.6194	7.27962	7.4701	7.94108	17.3842	14.2843	6.93312	9.0416	23.3136	7.97394	15.6402	10.4025	7.22182	7.0719	11.8921	8.60043	8.35162	19.7909	9.58938	7.93796
GOT2P3	0	0.0720566	0.0196844	0.102987	0.0385727	0	0.0221588	0	0.130323	0.0856633	0.0593057	0.0776743	0.0236024	0.0704589	0.0300417	0.0388856	0	0.0196074	0.158262	0.179715	0.0346796	0.670743	0.0961812	0.0876969	0.092738	0.0539854	0	0	0.139865	0.099271	0	0.0542353	0.374739	0.175305	0.0256283	0.14573	0	0.0253421	0	0.103284
LINC00365	0.0882901	0.101451	0.118776	0.0764831	0.413776	0.251777	0.21393	0.0957559	0.119828	0.107686	0.3499	0	0.0759559	0	0.169188	0.0391061	0.0234108	0.0473246	0.0127327	0.0467782	0.00697526	0.0122645	0.061905	0.0264583	0	0.0217166	0.233321	0.387086	0.0879112	0.0399336	0.083151	0.250897	0.150746	0.0833413	0.226808	0.175868	0.0646712	0.0203886	0.0348074	0.157881
RNF19BPX	0	0	0	0	0	0	0	0	0	0	0	0	0	0	0	0	0	0	0	0	0	0	0	0	0	0	0	0	0	0	0	0	0	0	0	0	0	0	0	0
AGTRAP	32.3801	18.0581	26.9079	33.2488	24.2305	21.3894	14.2891	4.50362	17.1968	20.7203	12.9338	31.1898	15.3019	8.30541	30.9334	36.0435	30.8125	19.3445	40.1793	16.3566	23.5312	29.7171	18.2352	17.7321	25.4825	29.2689	48.1268	15.5717	26.3536	13.2848	22.0016	17.0436	12.8786	17.9332	19.4459	21.5087	25.7683	16.9318	26.7774	26.4261
MMP7	5.76845	14.2714	71.0239	3.41362	24.3307	31.793	255.765	9.51566	8.46689	22.1696	35.438	155.352	2.89179	19.7345	142.239	23.7206	0.755333	13.2433	4.13004	103.541	132.267	7.55006	7.43004	124.52	18.3146	91.9094	60.9462	313.664	36.5373	21.1715	30.8474	20.5966	16.3096	63.0786	3.65891	39.7766	12.6029	1.06568	160.969	135.799
AC034268.1	0	0	0	0	0	0	0	0	0	0	0	0	0	0	0	0	0	0	0	0	0	0	0	0	0	0	0	0	0.021872	0	0	0.271402	0	0	0	0	0	0	0	0
SPINT1	76.5422	50.6019	72.029	85.0933	63.474	45.6383	68.6345	8.62364	77.8365	95.6208	135.836	108.988	48.2739	47.0209	76.8079	139.834	137.339	84.2983	68.8697	66.7262	197.529	7.16278	65.7914	151.007	67.4589	82.9974	79.7317	55.27	34.511	45.2925	90.1826	70.8369	81.9752	74.8606	70.6813	81.8373	84.8381	269.895	64.0543	75.5729
AC061975.2	0	0	0	0	0	0	0	0	0	0	0	0	0	0	0	0	0	0	0	0	0	0	0	0	0	0	0	0	0	0	0	0	0	0	0	0	0	0	0	0
LINC01639	0	0	0	0	0	0	0	0	0	0.0135791	0	0	0.149656	0	0	0	0	0	0	0.201091	0	0.193317	0	0	0	0.251023	0	0	0.609702	0.0755337	0	0	0	0	0	0	0	0	0	0
TSPY11P	0	0	0	0	0	0	0	0	0	0	0	0	0	0	0	0	0	0	0	0	0	0	0	0	0	0	0	0	0	0	0	0	0	0	0	0.441479	0	0	0	0
LINC02515	0	0	0	0.213896	0	0	0	0	0.0418894	0	0	0	0	0.158533	0	0	0.0436477	0	0	0	0	0	0.0865631	0	0	0.040489	0	0	0.039337	0	0	0	0	0	0	0	0	0	0	0
AC074029.4	0	0	0	0	0	0	0	0.339735	0.0120778	0	0.0256491	0	0.0153117	0.0914185	0	0	0.0125848	0.01272	0.00684467	0	0	0.0395577	0	0.014223	0.0360975	0.0116741	0	0	0	0	0.0243813	0	0	0.0103388	0	0.00590878	0	0	0.0935563	0.0134007
RN7SL689P	1.67105	0	0.879235	1.2224	0.678724	0.714798	1.43965	0.773269	1.20957	1.95663	0.882996	0.315405	0.19168	0.715265	1.70783	0.789496	3.15087	1.03503	1.7137	1.84584	0.422461	1.60941	0.937329	1.51344	1.73223	1.24221	1.64864	1.27587	0.567936	3.86977	1.6787	2.64274	2.19797	3.17094	1.04067	1.25748	2.85604	1.33776	2.40093	1.76145
TRPC2	0.0710015	0.0133201	0.160106	0.0146444	0.0380288	4.37129	0.0655389	0.0528037	0.0275325	0.158354	0.00730867	0.0574342	0.0872608	0.052099	0.0444271	0.1222	0.0143441	0.137733	0.0351067	0.19542	0.00641074	0.0338157	0.0284475	0.0405282	0.144003	0.106448	0.100071	0.0363019	0.0775645	0.0367017	0.250106	0.28072	0.0346364	0.135517	0.0568506	0.101022	0.364053	0.0749542	0.0906395	0.168015
BIN2P1	0	0	0.0620637	0	0.0405392	0	0.0349326	0.0750526	0.102725	0.0337614	0	0.0612256	0	0.0277691	0.0473599	0	0	0.0154552	0	0.041664	0	0.024032	0.0303254	0.103689	0.0292398	0.070922	0.0304791	0	0.0137808	0.0156498	0.014812	0	0	0.0251239	0	0.0143587	0	0.0399511	0.0113674	0.113976
GFOD1-AS1	0.199318	0	0	0	0	0	0	0.518813	0.0676287	0	0	0	0.0857364	0	0	0	0	0	0.114978	0.0384011	0	0.11075	0.139752	0	0.0673747	0	0.140461	0.0713353	0.0952618	0.072121	0.0682603	0	0	0	0.0930957	0.0330856	0	0	0	0
AC092924.1	0	0	0	0	0	0	0	0	0	0	0.0979092	0	0	0	0	0	0	0	0	0	0	0	0	0	0	0	0	0.0486311	0	0	0	0	0.0257778	0	0	0	0	0	0	0.051154
H1-4	1.50394	1.90917	0.323718	0.390846	0.187954	1.05433	0.647842	26.6198	0.0680385	0.978314	0.0722451	0.780626	0.474408	0	0.109789	0.106582	3.58017	0.214968	0.983237	0.0772678	1.74265	2.33984	0.456948	0.280431	0.237241	4.07737	0.883202	0.251187	1.3098	0.435349	0.377707	0.693719	0.893981	0.0291209	0.60879	0.798867	0.0367205	0.370455	0.15811	0.113236
CDY23P	0	0	0	0	0	0	0	0	0	0	0	0	0	0	0	0	0	0	0	0	0	0	0	0	0	0	0	0	0	0	0	0	0	0	0	0	0	0	0	0
NSUN4	4.087	2.87341	3.04732	4.2095	5.3543	8.48211	4.29822	5.24792	3.09427	5.3665	3.36441	2.77663	2.30593	3.08064	3.90199	2.33428	3.6883	2.516	4.16077	3.85426	2.97576	4.97171	3.0026	2.44485	2.88983	2.31168	5.52349	3.36176	8.8778	5.50535	3.38545	3.37544	2.37199	3.42043	4.0843	2.77464	4.00682	3.44677	2.85282	2.22407
KRTAP23-1	0	0	0	0	0	0	0	0	0	0	0	0	0	0	0	0	0	0	0	0	0	0	0	0	0	0	0	0	0	0	0	0	0	0	0	0	0	0	0	0
RPL23AP88	0.145756	0.0957051	0.261447	0.0631323	0	0.0259784	0.0588623	0	0.0989106	0	0	0.206333	0.125394	0	0	0.309886	0.103062	0.10417	0.0560539	0.140409	0	0	0.153297	0.0582393	0	0.191208	0	0	0.208989	0	0	0	0	0	0.136158	0.0241948	0.0533822	0.0673184	0.0766173	0
AL162231.2	2.88576	0.980078	2.85586	0.732714	4.50031	1.02866	2.41114	1.1224	1.92452	3.70906	1.54159	4.64854	1.45533	1.72502	1.90686	0.282081	1.33687	5.68939	3.7503	1.898	0.314463	1.27171	1.15122	3.81699	2.42184	0.913773	1.22719	2.24368	2.69503	1.36824	1.53355	2.45894	1.28369	2.89019	2.92811	4.21207	2.624	0.597464	1.90921	1.94801
AL731568.1	0.0762367	0.100116	0.437592	0.0220139	0.178643	0.163053	0	11.7741	0.0517344	0.0297552	0.0549329	0.161881	0.131173	0.783165	0.08348	0.0540277	0.0539059	0.0544851	0.0293185	0.117504	0.289104	0	0	0.121846	0.20616	0.150015	0	0.10914	0.194328	0.0551709	0	0.226064	0.144629	0.0885704	0.142432	0.177168	0.111684	0	0	0.172203
HSFY6P	0	0	0	0	0	0	0	0	0	0	0	0	0	0	0	0	0	0	0	0	0	0	0	0	0	0	0	0	0	0	0	0	0	0	0	0	0	0	0	0
TMEM182	1.79709	2.39559	2.57878	1.27478	2.90802	1.49875	2.25115	3.29499	2.08006	2.31066	1.59298	2.10236	1.40018	1.49779	1.97525	1.6244	1.48168	3.12605	0.923218	2.94232	1.67586	1.66549	1.20773	0.905018	1.28828	1.34776	1.18996	1.78632	2.58642	2.43908	1.0869	2.88899	2.22052	1.07149	1.66607	3.60669	0.774901	3.08194	0.887608	0.633139
STARD5	0.511516	0.308449	0.494336	0.426532	0.288648	0.372115	0.455298	1.47637	0.322322	0.295393	0.127873	0.384217	0.547826	1.39411	0.30292	0.425386	0.022144	0.309617	0.445619	0.329842	0.161647	0.365427	0.303756	0.275293	0.75867	0.369747	0.478175	0.056042	0.294366	0.181309	0.811543	0.423051	0.251511	0.321391	0.175529	0.585697	0.344092	0.231425	0.647506	0.495174
CAVIN2	4.80572	6.98378	15.4831	3.73994	7.65948	1.28936	3.44285	33.1085	11.8348	14.0496	5.36771	11.024	2.10685	2.13157	3.53439	1.44508	3.83278	11.307	2.24221	11.1422	0.194288	3.70081	28.4724	18.8253	1.96737	2.89003	41.5639	20.8742	1.60306	3.22568	28.9579	19.0916	10.2911	32.0469	2.23026	4.06515	6.81507	7.29753	3.93194	30.4823
AC241929.1	0	0	0	0	0	0	0	0	0	0	0	0	0	0	0	0	0	0	0	0	0	0	0	0	0	0	0	0	0	0	0	0	0	0	0	0	0	0	0	0
PMVK	30.5535	14.5626	32.2892	55.0476	62.982	85.4709	34.0933	2.78105	37.8188	49.163	22.3881	64.0724	63.1333	18.6211	36.1454	36.4727	79.0501	55.9942	32.5164	30.7873	33.0832	22.0039	38.0063	37.0582	47.3581	29.9591	46.6513	84.9825	36.6839	35.0371	41.7838	61.5498	30.8352	29.6856	92.8924	36.2486	50.0615	57.663	33.6293	32.9111
UNC50	8.65002	17.458	14.5949	15.6163	25.6166	9.94836	18.5626	11.689	12.0318	26.5282	14.5611	24.0069	15.598	19.6049	14.021	12.1551	11.1835	28.7894	12.0738	19.3982	10.9342	15.1528	11.1105	16.9908	15.2065	12.2816	15.4433	10.6734	26.8947	16.0523	14.5527	11.7617	20.3619	13.2729	12.474	22.9244	13.0307	17.8304	14.8652	12.6459
AC010547.3	0	0	0	0.0217137	0	0	0	2.4793	0	0.0586989	0	0	0	0	0	0.053291	0.106342	0	0	0	0	0	0	0.0600923	0.101675	0	0	0	0	0	0.103011	0.074327	0.0855939	0	0	0	0.0550808	0	0	0
LINC00629	0.181995	0	0.470086	0.0525524	0.0511757	0.0129749	0.176393	0.189489	0.0247005	0.752947	1.02288	0.283396	0.908108	0	0.318859	0.128977	0.28311	0.286152	1.77775	0.0981785	0.138032	1.53709	0	0	0.369116	0.525244	0.307809	1.32877	0.197161	0.368777	0.199449	1.07934	0.0276211	0.0634316	0	1.34133	0.0266618	0.168111	0	0.0274059
RASL12	3.84949	2.60515	6.81172	2.66981	3.69117	0.930233	12.8086	4.11865	6.53068	3.35057	2.27178	3.74433	2.03173	1.65277	6.20648	6.26787	1.04368	4.785	0.531312	4.29978	2.78377	7.02048	3.81681	5.79391	4.39864	5.63078	6.18279	2.01165	1.01585	1.44417	13.5069	5.27558	3.38262	8.73876	8.07441	5.6255	2.7332	4.13391	10.9678	10.6689
AC005845.1	0	0	0.109063	0.014631	0	0.036123	0	0	0.0687679	0.0988802	0.0730195	0.0358634	0	0	0	0.0359082	0.0716544	0.0724243	0	0.0976201	0.0320242	0.112615	0.142107	0.040491	0.102765	0	0.0357068	0.0362685	0.113011	0	0.0347051	0	0.0961238	0.0294331	0	0.0336429	0.0371141	0	0.133171	0.0763001
NAA50	26.3779	17.7757	14.7246	24.1255	14.4727	10.9604	21.1346	55.0869	24.2738	17.8036	28.7269	16.0759	18.1817	16.7412	22.2415	20.3075	11.1305	13.1937	28.9202	14.3993	23.7939	36.9632	35.8257	16.2152	12.9254	21.8269	22.947	36.5186	25.0175	32.7205	14.9933	17.8408	19.1818	18.094	19.1229	24.8242	12.2044	14.7352	12.8171	13.025
TMEM131	3.64374	2.86098	7.53041	6.04806	7.45637	4.41067	4.45768	14.4146	12.3771	11.1664	4.69473	3.6846	8.47029	6.32475	9.38612	5.37941	5.13126	7.30429	8.38516	11.4826	5.62534	6.14467	10.5195	5.60171	4.71141	5.35659	8.48984	3.63868	8.04739	5.22955	6.07007	9.10722	8.6344	6.47419	6.04588	7.86801	4.4141	5.17575	6.99971	5.77283
AC017083.2	0	0	0	0	0	0	0	0	0	0	0	0	0	0	0	0	0	0	0	0	0	0	0	0	0	0	0	0	0	0	0	0	0	0	0	0	0	0	0	0
TFIP11	4.07802	1.99027	6.40648	4.80337	5.79059	3.99431	5.66325	1.91173	8.11619	9.51189	4.40328	3.15783	5.96937	4.11893	8.13116	7.97992	3.40426	6.22483	6.63599	8.22505	2.9852	8.54965	7.22512	5.18501	4.60453	5.90061	6.29666	5.09741	9.61918	13.3728	5.64893	7.90525	3.3486	6.91926	4.01983	5.5791	4.73476	8.46149	5.49343	5.5085
PGM5	0.227232	1.42181	0.859936	0.199417	8.47978	0.171529	0.287891	3.17771	2.07414	0.718203	1.72723	0.312209	3.40378	0.286067	2.64921	0.65993	0.100814	0.464906	0.287863	2.41043	0.0844808	0.945713	1.39331	2.95525	2.10551	0.531886	2.21673	0.478387	0.124929	0.509451	1.84327	4.39516	0.375295	2.4303	1.02804	0.67007	2.23231	0.296324	7.68898	1.95243
STYXL2	0	0.0100953	0.0827347	0.011099	0.00360275	0.0274028	0.012418	0.01334	0.0156501	0.0240033	0.0332354	0.00544117	0.0066135	0	0	0.0217918	0.00543568	0.0164822	0.00591275	0.0710921	0.00971739	0	0.064681	0.0184298	0.0103942	0.0151269	0.0379219	0.0330158	0.00244942	0.00556324	0.11584	0.0607879	0.837113	0.0669834	0	0.0127607	0.0225237	0.0142019	0.0121228	0.0810334
PALD1	8.7747	1.52624	11.1895	3.03296	7.55397	0.766427	5.27429	2.01678	6.64955	2.1745	0.397784	1.3676	2.3434	0.606287	1.96463	5.37426	0.354395	3.07327	2.64821	5.57829	2.65357	6.17524	5.44448	5.47968	2.65671	3.00637	5.47209	2.15776	12.9331	2.77027	6.78131	6.51924	6.03573	6.37143	3.48773	3.29412	3.73509	0.939354	4.85299	5.77542
AC112220.1	0	0	0	0	0	0	0	0	0	0	0	0	0	0	0	0	0	0	0	0	0	0	0	0	0	0	0.0656804	0	0	0	0	0	0	0	0	0.030942	0	0	0	0
ANKRD18B	0.271156	0.0370925	0.0689037	0	0.217093	0.00201369	0	0.303888	0.237676	0.0176387	0.90365	0.12795	0.50543	0.478765	0.0309291	0.104089	1.12642	0.052485	0.258526	0.0500651	0.735502	1.23672	0.00396088	0.00902873	0.259698	0.0518746	0.0437906	0.0121308	0.0179995	0.220759	0.0309543	0.00558373	0.668734	0.0689116	0.00527707	0.116277	0.00827575	0	0.463236	0
CHFR	3.74778	2.19191	2.74443	1.76554	2.15387	1.16241	1.51974	2.31981	2.56292	1.93476	1.2194	1.25114	3.45523	1.98703	1.265	3.78547	1.60503	2.02266	2.63593	2.3225	1.08179	3.68398	1.35181	1.25356	2.33649	2.54186	1.30693	1.32888	3.52272	1.71399	2.77872	1.75864	2.63873	1.9571	1.93997	2.39032	1.52259	1.73807	2.31529	1.92873
PRR23D3P	0	0	0	0	0	0	0	0	0	0	0	0	0	0	0	0	0	0	0	0	0	0	0	0	0	0	0	0	0	0	0	0	0	0	0	0	0	0	0	0
C6orf47-AS1	0	0	0	0	0	0	0	0	0	0	0	0	0	0	0	0	0	0	0	0	0	0	0	0	0	0	0	0	0	0	0	0	0	0	0	0	0	0	0	0
MIR5009	0.330867	0	0.712181	0	0	0.825592	0	6.31568	0	0	0	0	0	0	0	0	0.467904	0	0.127242	0.127492	0	0	0	0	0	0	0	0	0	0	0.226624	0	0	0	0	0	0	0	0	0
CD72	3.01943	1.45005	4.05238	1.02989	2.16153	0.700127	2.04412	1.59393	3.71338	1.209	0.387256	4.4403	2.02597	0.690127	1.49801	1.7728	0.601116	1.3199	0.931958	2.0596	0.914043	2.37814	2.4254	1.21817	1.57887	1.74976	1.70088	1.5248	1.84942	0.919298	2.29569	1.12039	0.986209	2.0548	1.54265	4.45735	1.55319	0.225654	2.2806	4.17897
SLC20A2	5.41564	4.05648	8.15024	4.4267	22.8939	17.4293	18.1845	25.1759	15.1398	13.9735	24.4619	11.2104	11.054	4.20325	21.3148	7.72185	4.61492	18.7755	11.8831	49.1153	10.1583	19.8323	6.34031	12.0557	5.78999	4.97701	10.0204	18.7084	8.49925	6.4827	18.779	12.6019	13.7315	9.72421	5.42666	17.4566	16.123	52.7401	3.81312	9.34809
SDHDP4	0	0	0	0	0.0327136	0.0746467	0	0	0	0	0	0	0	0	0	0	0	0.0997744	0	0	0	0	0	0	0	0	0	0	0	0	0	0	0	0	0	0	0	0	0	0
AC107952.2	0.748876	1.25165	0.976928	1.00258	0.319058	0.242678	0.439892	3.18974	0.230995	0.823717	1.4226	1.73473	0.819965	2.79748	0.596384	2.55709	2.55133	0.63252	0.523631	0.970617	0	0.302625	0.238672	0.380832	1.10461	0.714473	0.287858	0.146193	1.0846	0.246339	1.35228	0.538336	0.439124	0.751391	0.572366	0.293822	1.49602	1.25772	0.322076	0.358815
CTSC	34.4744	28.8336	23.2467	13.766	39.1193	12.5377	31.2745	12.8042	31.4173	30.1626	8.56694	41.7318	12.7007	17.9939	21.2954	25.0125	6.20061	39.6262	41.0761	22.5625	7.21413	50.3162	25.7116	37.9536	16.4321	14.5327	27.2608	42.1452	8.71372	38.9698	14.5666	23.0196	22.2365	53.7905	20.3616	29.0619	14.4021	32.896	32.931	34.9588
HLA-DOA	10.6056	6.50886	23.4139	5.81052	22.9463	43.3609	25.8376	8.11427	41.542	30.3113	9.0978	41.3798	10.3088	3.33582	31.6609	18.4685	0.647274	7.38512	5.3282	13.6676	3.48183	17.1747	28.1371	30.5992	41.3024	6.42625	30.8194	8.05776	3.41863	17.6179	16.1213	11.8523	4.47455	41.0888	8.25081	17.0598	31.9617	2.27772	19.0308	36.6787
HNRNPA1P1	0	0	0.0251476	0.0404831	0	0	0	0	0.071354	0.0273596	0.0505103	0	0	0	0	0	0	0	0	0.0405165	0	0	0.0245751	0.0280091	0	0	0.0246997	0	0	0	0	0	0.026597	0	0.0654826	0.0232721	0.0513465	0	0	0
CFHR1	0.0602398	0.019777	0.0108054	0.00869733	0.119985	0	0.0121636	0.0261335	0.0102197	0.0352674	0.0542578	0.0106594	0	0	0	0.0106727	0.0745408	0.0107631	0.0115833	0.104454	0.152294	0.117152	0	0.0240698	0	0.0197561	0	0.0323396	0.0047985	0	0.0103152	0	0.0171422	0.0174964	0.0281364	0.074996	0.397123	0	0	0.0113391
AP003040.1	0	0.0424318	0.023183	0.0279903	0	0.0115177	0	0	0	0.0252222	0	0	0.0277973	0	0.0353812	0	0.0228469	0	0	0.0498015	0	0.0359072	0.0226552	0	0.0218442	0	0.02277	0.0231283	0.0102952	0	0.0221313	0.0319374	0	0.0375386	0	0	0	0	0	0
TMEM50A	40.0145	35.8304	40.0854	37.3139	39.1385	34.9329	32.0055	44.6189	41.9688	57.3166	31.6993	77.5018	34.5914	56.8276	41.224	40.8862	50.0149	74.2404	37.6055	66.6958	27.4981	47.2713	45.5134	53.3	39.9876	38.2683	58.9341	38.8379	31.4693	23.3403	38.5593	54.1101	32.8128	43.2642	36.1376	50.29	40.113	44.0782	42.7102	40.7505
UBBP1	0.349754	0.459304	0.250945	1.55531	0.426176	0.199479	0.338987	0	0.712031	0.627941	1.10888	0.198045	0.361072	0	0.382984	0.099146	0.0989225	0.199971	0.269011	3.31533	0.221055	0.233207	0	0.782598	0.094581	0.183527	0.78872	0.100141	0	0.151866	0.143736	0.138283	1.48628	0.406338	0.653442	0.185783	0.102476	0.0646143	0.735396	0.158004
ZNF487	1.15032	0.846998	1.34059	0.614406	0.358364	0.296276	0.703532	3.53076	0.708416	0.550184	0.69472	1.14835	1.21844	1.29783	0.458704	0.966006	1.82422	0.969431	0.52421	1.61158	0.785874	0.517248	0.554797	0.674831	1.19574	1.6137	0.862187	0.723446	0.599573	0.866148	0.856217	0.749245	0.726585	1.00811	0.77021	0.518758	0.881558	1.70747	1.06604	0.675868
AL161734.1	0	0	0	0.0343053	0	0	0	0	0	0	0	0	0	0	0	0	0	0	0	0	0	0.0660124	0	0	0.0401587	0	0	0	0	0	0	0	0	0	0	0	0	0	0	0
PRR13P3	0	0	0	0.101638	0.04124	0.0313675	0	0.4581	0	0.103035	0.0634066	0	0.151407	0.112997	0.0963573	0	0	0	0.0676821	0.0678148	0.0556165	0.0977897	0.0616992	0.210962	0.0594905	0.0577184	0	0	0.112152	0.0636813	0	0.0869784	0.0667754	0.102233	0	0	0.0644562	0	0	0
TCERG1P1	0	0	0	0	0	0	0	0	0	0	0	0	0	0	0	0	0	0	0	0.0236096	0	0	0	0	0	0	0	0	0	0	0	0	0	0	0	0	0	0	0	0
AL358335.3	0	0	0	0	0	0	0	0	0	0	0	0	0	0	0	0	0	0	0	0	0	0	0	0	0	0	0	0	0	0	0	0	0	0	0	0	0	0	0	0
RNU6-561P	0	0	0	0	0	0	0	0	0	0	0	0	0	0	0	0	0	0	0	0	0	0	0	0	0	0	0	0	0	0	0	0	0	0	0	0	0	0	0	0
RN7SKP148	0	0	0	0	0	0	0	0	0	0	0	0	0.103507	0	0	0	0	0	0	0	0	0	0	0	0	0	0	0	0	0	0	0	0.0913002	0	0	0	0	0	0	0
AC090607.5	0	0	0	0	0.0692243	0	0	0	0	0	0	0.104548	0	0	0	0	0	0	0	0	0	0	0	0	0	0	0	0	0	0	0	0	0	0	0	0	0	0	0	0
AC010723.1	0	0	0	0	0	0	0	0	0	0	0	0	0.052712	0	0	0	0	0	0	0	0	0	0	0	0	0	0	0	0	0	0	0	0	0	0	0	0	0	0	0
FURIN	52.4013	26.6325	21.7711	124.257	79.5449	23.8977	57.1774	5.88968	29.0774	84.0814	37.1984	22.6709	20.3791	22.2229	52.7899	39.2933	77.6079	41.4914	21.0402	32.032	115.692	42.4849	37.9828	49.3357	42.5085	30.3178	59.1395	25.6569	124.345	27.5804	52.5818	47.5963	259.984	41.9843	34.8628	34.6771	42.0431	28.7009	79.3755	51.9052
HMGB1P19	0	0	0.0411427	0.0496743	0	0.0613215	0	0	0.0389129	0.0671425	0.123956	0	0	0.147268	0	0	0	0.0819637	0.0441048	0.0220956	0	0	0	0.0458243	0.0387667	0	0	0	0.127896	0	0	0	0.0435139	0.0666197	0.0535664	0	0.0420027	0	0	0
TTTY7B	0	0	0	0	0	0	0	0	0	0	0	0	0	0	0	0	0	0	0	0	0	0	0	0	0	0	0	0	0	0	0	0	0	0	0	0	0	0	0	0
ANXA8	1.94981	0.0438447	0.709066	0.692208	0.0719765	0.00238026	0.0808985	0.139048	0.24016	0.104248	0.0433033	0.0567155	0.0631906	0.017149	0.153549	0	0	0.0859006	5.00238	0.210985	0.232119	0.051944	0.103002	0.112059	0.00451431	0.127015	0.46586	0.0477968	0.00425522	0.115976	0.585427	0.0132004	0.144413	0.197822	0.0873278	0.157395	0.0880403	0.234385	0.0561602	1.25188
MDP1	0.586425	5.30967	0.885797	0.864496	2.87849	1.47427	2.21865	0.053559	0.879677	1.48171	1.1787	1.68213	1.83214	0.951195	0.946315	1.09366	2.11691	1.12497	0.795265	1.09415	1.26797	0.617389	1.08204	1.28257	1.73188	1.07296	1.00052	1.14882	0.953922	0.938111	1.47982	0.549133	0.632373	1.3626	0.778461	1.55749	0.723449	2.5944	0.97344	0.976029
MIR4297	0	0	0	0.125711	0	0.310373	0	0	0	0	0	0	0	0	0	0.308527	0	0	0	0.67101	0	0	0.305249	0	0	0	0	0	1.24843	0	0	0	0	0	0	0	0	0	0	0.327789
RN7SKP243	0.107077	0.281231	0	0.0309192	0	0.0381688	0	5.20268	0.0726625	0.0417921	0	0	0	0.412492	0	0.0758836	0.151425	0	0.0823575	0	0	0	0.0750774	0.0855684	0	0.0702334	0.075458	0	0.170588	0	0	0.105838	0	0.0621999	0	0.0355483	0.0784321	0	0.0562852	0
AC008446.1	0	0	0	0	0	0	0	0	0	0	0	0	0	0	0	0	0	0	0	0	0	0	0	0	0	0	0	0	0	0	0	0	0	0	0	0	0	0	0	0
SEPTIN7	10.5479	15.1221	14.0661	10.2398	13.5813	9.32421	16.2651	33.0103	21.3601	14.7564	25.631	15.423	15.7598	15.3192	16.5192	14.0756	10.4307	17.2336	18.4344	17.3523	7.61113	25.8043	16.1682	14.9757	12.9995	16.5649	16.7598	24.5138	8.36114	15.2922	14.3789	30.3945	15.0328	18.5253	26.8218	18.2185	9.73894	15.6004	13.9171	11.6175
SNORD116-1	0	0	0.749664	0	0	0	0	12.0874	0	0	0	0	0.299626	0	0	0.493643	0	0	0	0	0.220124	0.387041	0.244199	0.556645	0	0.456887	0.245437	0	0	0	0	0	0.396435	0	0.325345	0	0	0	0.36615	0
SLX1B	0.0268779	0	0	0.0504477	0.00629823	0.00958097	0.0108544	0.0466412	0.0364788	0.00524523	0.0193671	0	0.0462461	0.017257	0	0.0285719	0.03801	0.0576276	0.020673	0.0103568	0.0254815	0	0	0	0.0545128	0.00881483	0.0189411	0.0288587	0.0299741	0	0.0460244	0.0132835	0.0305941	0	0.0125539	0.00892317	0.118126	0.0124137	0	0.0202372
MIR551A	0	0	0.98914	0	0	0	0	2.3923	0	0	0	0	0	0	0	0.24425	0	0	0	0.132804	0	0	0	0	0	0	0.24288	0	0	0	0	0	0	0.200206	0	0.114421	0	0	0	0
AC134312.5	0.702571	0.0576644	0.17328	0.912925	0.102895	0.0469576	0.177329	0	0.104293	0.0257075	0.110741	0.01554	0.169994	0.169158	0.625075	0.155594	0	0.109838	0.211086	0.329939	0.485676	0.951552	0.0615764	0.087726	0.59372	0.691242	0.123777	0.0942933	1.2592	0.0476659	0.150381	0.434026	0.499818	0.102029	0.246114	0.247824	0.321639	0.121682	0.611667	0.0826542
SNORD68	0	0	0	0	0	0	0	0	0	0	0	0	0	0	0	0	0	0	0	0	0	0	0	0	0	0	0	0	0	0	0	0	0	0	0	0	0	0	0	0
TAS2R46	0	0	0.102105	0	0	0.0253638	0	5.24763	0.0724281	0	0	0	0	0.0456847	0	0	0.0503122	0	0	0.0274176	0	0.079073	0	0	0	0	0.0501431	0	0.0340075	0	0.0243682	0	0.0809921	0.0619993	0	0.0236224	0	0	0	0
UBAP2	5.6349	2.65888	5.06657	4.2958	5.76046	3.33883	4.38011	10.0701	4.42628	8.35345	2.08063	2.54868	6.86824	4.00788	2.4456	4.94479	5.13628	3.1122	6.3741	1.76559	3.92761	4.45159	7.13527	3.15386	4.3507	4.92394	4.5395	2.78929	12.9521	12.4026	4.5167	3.19896	3.51959	4.23588	1.87099	6.69696	3.62096	9.31666	2.94562	4.67422
AL008723.2	0.221069	0.193542	0.581588	0.68091	0.172675	0.8931	0.476142	1.9181	0	0.345134	0.212391	0.0521577	0.570558	0	0.161382	0.678896	0.260525	0.0526649	0	0.596287	0.0465742	0.327563	0.103336	0	0.597819	0.386675	0.311579	0	0.234795	0	0.605677	0.0728372	0	0	0.206511	0.122321	0.107953	0	0.0774705	0
ACOT2	4.2309	8.3523	2.54953	6.18835	10.115	14.4901	9.90544	3.28704	8.51008	9.19558	4.46332	7.67252	8.12421	2.894	7.10072	5.25204	5.88546	12.2136	5.1099	4.64575	8.74749	4.16397	6.22386	6.04389	5.01957	5.71347	4.47233	6.72991	4.52883	14.7687	6.94173	5.97225	4.87357	7.34095	7.59456	7.47289	5.58035	6.27088	5.64717	2.3111
RNU6-465P	0	0	0	0	0	0	0	0	0	0	0	0	0	0	0	0	0	0	0	0	0	0	0	0	0	0	0	0	0	0	0	0	0	0	0	0	0	0	0	0
AC105036.3	0.513675	0.396805	0.888871	0.253029	0.608921	0.581631	0.14643	2.3071	0.246057	0.424562	0.26127	0.470515	0.493904	0.271605	0.264696	0.364033	0.427309	0.669445	0.174305	0.326006	0.324658	0.402947	0.211862	0.193174	0.0817111	0.495482	0.276817	0.367686	0.394735	0.743472	0.496711	0.0895997	0.756666	0.280837	0.22581	0.21066	0.132797	0.139555	0.142949	0.159255
AC020914.2	0	0	0	0	0	0	0	0	0	0	0	0	0	0	0	0	0	0	0	0	0	0	0	0	0	0	0	0	0	0	0	0	0	0.063223	0	0	0	0	0	0
AL357632.1	0.0514568	0.540593	0.0738394	0.193161	0	0	0	0	0.104756	0.0803344	0	0	0	0	0	0	0.0363844	0	0.0395777	0.0793106	0	0.114367	0	0.0411207	0.0347876	0	0.0725242	0	0	0	0.0352448	0	0	0.0298908	0.144204	0	0	0	0	0.0387434
OR7D1P	0	0	0	0	0	0	0	0	0	0	0	0	0	0	0	0	0	0	0.027276	0	0	0	0	0	0	0	0	0	0	0	0	0	0	0	0	0	0	0	0	0
MIR1256	0	0	0	0	0	0.0991107	0	6.75474	0	0	0	0	0	0	0	0	0	0	0.106926	0	0	0	0	0	0	0	0	0	0.0885908	0	0	0	0	0	0	0	0	0	0	0
AC093824.1	0	0	0	0	0	0	0	0	0	0	0	0	0	0	0	0	0	0	0	0	0	0	0	0	0	0	0	0	0	0	0	0	0	0	0	0	0	0	0	0
AC132825.2	0	0	0	0.0189564	0	0	0	0	0	0	0	0	0	0	0	0	0	0.0469177	0	0	0	0	0	0	0	0	0	0	0	0	0	0	0	0	0	0	0	0	0	0
AL158825.3	0	0	0	0	0	0.0702034	0	0	0	0	0	0	0	0	0	0	0	0	0	0	0	0	0	0	0	0	0.138789	0	0	0	0	0	0.0747248	0	0	0	0	0	0	0
VDAC2P5	2.92936	3.30438	1.75148	3.77389	2.76331	0.789848	2.54798	0.195512	1.04491	1.02606	1.48836	0.345567	1.0339	1.30209	4.48253	4.15198	5.23138	2.30829	2.80193	7.13433	3.82157	6.92808	2.9229	2.70109	3.07217	1.92141	2.4084	2.71512	6.73703	4.1583	2.26367	1.70758	7.7517	1.54893	5.68338	2.48116	1.40297	4.8914	1.91491	2.65803
CES4A	0.213463	0.790912	4.55095	0.836527	1.11473	4.08176	0.350976	2.22253	1.48478	8.30467	1.08218	0.874158	1.73804	1.99707	0.45914	1.66946	1.63874	5.02352	0.287322	1.00172	1.50334	0.127082	0.652135	0.243692	0.845258	2.73527	1.23567	1.55524	1.33844	0.844115	4.19307	1.5297	0.428101	1.27099	0.306229	0.693486	1.4519	2.52106	0.645192	1.55556
SNRPEP5	0.357051	0.312591	0	0.171835	0.111556	0.1697	0	0	0	0.0929047	0	0	0.10239	0.15283	0.130325	0.0843454	0.0841553	0.0850594	0.0457706	0.0917207	0	0	0	0.0951102	0.0804619	0.0780652	0.0838724	0	0.037922	0	0.0815195	0	0.270945	0	0.111179	0.0790246	0.174356	0	0	0
RPS15AP9	0	0	0	0.0501523	0	0	0.0701403	0.602785	0	0.203366	0	0	0	0	0	0.246173	0	0.0620644	0	0.0334624	0	0	0.0608895	0	0	0.170883	0	0	0	0	0	0	0	0	0	0	0	0	0	0.130772
AL050335.1	0	0.0500001	0	0.0109943	0	0.0135721	0	0	0.0258374	0	0	0	0	0	0	0	0	0	0	0	0	0	0	0	0	0	0	0	0.0242631	0	0	0	0	0.0221171	0	0.0126403	0	0	0	0
IQCN	0.690361	0.204103	3.20017	0.299542	0.0711451	0.0257684	0.0437898	1.11644	0.416972	0.551592	0.567764	0.291648	0.497522	0.491981	0.197893	0.589146	0.736051	0.322899	0.109812	2.99579	0.12336	0.0923842	0.600627	0.404379	0.464278	3.42341	0.723388	0.0620931	1.67106	0.53622	3.12927	2.4151	0.18651	0.862938	0.121551	0.681576	0.296524	0.510823	0.199495	0.824594
UBE2B	16.6791	35.6869	16.2518	18.4926	12.7405	15.102	18.3272	29.8155	12.4715	16.6101	32.5847	23.2978	17.5146	27.7435	14.0033	12.4899	15.9949	18.9258	16.4785	14.1322	9.53137	15.2059	13.6754	27.7984	20.4109	20.4624	19.2639	15.8752	8.60106	15.0169	18.8062	14.2005	15.533	18.1861	24.8126	16.8989	26.6731	14.3294	24.9757	19.0909
CPXM2	10.0779	0.0804798	1.56341	9.30627	1.90517	1.91755	7.7712	2.43415	3.29467	2.88094	4.96051	1.13744	1.13061	0.821929	6.51684	2.76029	0.293704	1.68869	0.319481	5.50217	2.14756	7.63528	8.70377	8.5596	11.2279	9.91982	6.66529	0.91146	43.1044	1.69023	2.78908	7.09403	1.93513	1.87095	0.629733	21.9801	2.23452	1.60392	4.86793	2.53273
TRAJ1	0	0	0	0.154097	0.250101	0.190229	0	5.55632	2.53498	0.208286	0	0	0.918209	0	0.58436	0.378194	0	0.762791	0.410459	0	0	0.593047	0	0.426462	1.08234	0	0	0	0.340075	0.772393	1.09657	0.527482	0	0	0	0	0	0.985889	0	0.401806
PRMT7	1.89257	2.86666	5.09525	2.64054	2.88221	2.10245	3.00349	3.65447	2.49501	2.99291	4.7465	2.8475	2.78987	1.98553	3.01856	3.5948	3.18103	2.78768	2.97859	2.2363	2.50066	3.65046	1.82981	2.36786	3.13129	4.95629	4.20082	3.01238	2.18693	2.10379	6.49346	2.52074	3.91426	2.66208	2.20583	2.9929	2.37794	3.26371	4.64869	3.85085
CNIH2	0.463758	0.75602	1.2277	0.263209	0.629543	0.0969072	0.361652	0.333003	0.922417	0.455633	0.265027	0.226378	5.53056	0.205349	0.33271	1.0993	1.04029	0.285724	0.448946	0.560742	0.515468	2.80787	0.381229	0.255588	1.62168	0.744732	0.112695	0.160255	0.815258	0.104155	0.722919	0.379359	0.24877	0.548075	0.388401	0.488432	0.210846	0.44315	0.815387	0.325096
Z97055.2	0.033404	0.0877337	0.107852	0.15433	0.0313099	0.285775	0.0674494	0.144915	0.204013	0.0456316	0.0842434	0.366473	0.80465	0.235918	0.0731556	0.0946917	0	0.14324	0.0578083	0.167329	0.0105562	0.092804	0.117107	0.200207	0.270995	0.142417	0.0588504	0.0358657	0.425737	0.0604346	0.0571994	0.165088	0.0823821	0.0873186	0	0.099808	0.134574	0	0.0526768	0.100604
MT2A	132.092	109.144	59.8692	37.4659	21.9881	7.14551	72.1678	40.7078	26.4973	75.9317	30.2462	84.6069	22.4385	14.522	53.969	32.69	193.051	24.8116	629.933	22.289	149.216	263.808	38.8256	71.5057	106.16	186.815	213.277	93.3842	16.6534	83.3161	49.1979	32.578	39.4782	39.5197	156.609	68.308	43.2844	11.2933	190.068	75.8866
SLC22A23	2.92642	1.80188	7.63298	4.60629	2.9939	5.42521	3.65803	7.62698	7.79461	4.08398	1.40398	1.48703	5.57901	11.622	4.53184	4.33491	4.09376	2.29875	0.902337	4.94894	2.84371	1.17356	6.39547	3.44994	4.37162	6.14381	4.70628	1.22436	6.3896	0.912236	7.62291	3.64969	6.72695	6.65068	0.455037	5.76256	3.13499	2.64477	3.72744	6.2042
PRSS55	0.010554	0.0138597	0	0.00304753	0	0	0.00852423	0	0.00716195	0	0.00760475	0	0.0181592	0	0.0115567	0.00747943	0	0	0	0.00406672	0	0	0.0369998	0	0.00713506	0	0	0	0.00336278	0	0.0144577	0.0104319	0.0400439	0.00613071	0	0	0	0	0	0.00794641
AL136985.1	0	0	0	0	0.0392563	0	0	1.45355	0	0.032693	0	0	0	0	0	0.0593621	0.0592283	0	0.0322133	0	0	0	0	0.0669383	0	0	0	0	0.106758	0	0	0	0	0	0	0	0	0	0	0
FTL	6748.6	3303.45	6631.31	2599.41	19753.5	3031.24	4083.3	462.396	4169.51	6486.47	1225.2	6554.06	8838.55	2813.41	8572.72	3007.38	2086.86	2376.04	1547.65	9002.04	8997.82	3215.23	7103.67	3920.86	3977.86	4777.31	4890.55	6633.65	1937.16	2616.98	7394.12	3160.4	3498.74	8289.29	3137.81	8924.08	5544.72	3343.33	4329.77	9189.74
REG3A	0	0	0	0	0.0293864	0	0	0	0	0.00815777	0	0	0	0	0	0	0	0	0	0	0	0	0	0	0	0	0	0	0	0	0	0	0	0	0	0	0.0765494	0	0	34.5589
PRKAR2B-AS1	0	0	0.0216798	0.00436257	0	0	0	1.15355	0.0102524	0	0.08709	0	0	0	0	0	0	0.021595	0.00581015	0.0116431	0	0.0167895	0	0	0.245133	0	0.0425873	0	0.00481384	0	0	0.0298666	0.0171969	0	0	0.00501572	0	0	0	0.0227507
AC144568.2	0	0	0	0	0	0	0	0	0	0	0	0	0	0	0	0	0	0	0	0	0	0	0	0	0.0230128	0	0	0	0	0	0	0.033646	0	0.0197734	0	0	0	0	0	0
RNU6-187P	0	0	0	0.0901322	0	0	0	0	0	0	0	0	0	0	0	0	0	0	0	0	0	0	0	0	0	0	0	0	0	0	0	0	0	0	0	0	0	0	0	0
AL138847.2	0	0	0.0261015	0.00525235	0.0170492	0.0129678	0	4.13491	0.0370303	0.0212981	0.0131066	0	0	0	0	0	0.205785	0	0.0209856	0.0140178	0.0229927	0.0202138	0	0.0290716	0.0245942	0	0.0128183	0	0.0695479	0.0263267	0	0.0179791	0.0345073	0	0	0.00603871	0.0133235	0	0	0.0136954
AGBL4-AS1	0	0	0	0.0337598	0.0821886	0	0	0	0	0.0228158	0	0	0	0	0	0	0.0826685	0	0	0	0	0	0	0	0	0	0	0	0.018626	0	0	0	0.0221798	0	0	0	0	0	0	0
FOXP1-IT1	0.0186983	0.024555	0.0536634	0.00539928	0	0.0666526	0	4.99686	0.0190331	0.0109469	0.0134732	0	0.0160862	0.084037	0.0204749	0.00662561	0.0330534	0.0066817	0.0107863	0.0144099	0	0.0831171	0.0196656	0.0224136	0.00632055	0	0.0263538	0.0066921	0.029789	0.0067658	0.0128072	0.009241	0.00709453	0.00543085	0	0	0.0136963	0	0.0147433	0.00703927
TRIM54	0.107735	0.25152	0.961942	0.0380225	1.60448	0.153614	1.88534	0.145408	0.121849	0.481229	0.0776295	1.06757	0.978338	0.0307429	0.0393238	4.41135	1.33735	0.359318	0.0276214	0.175278	0.0832236	0.0532112	0.0923256	0.0765286	0.113299	0.102072	0.134973	0.299898	0.183079	0.0519772	0.106589	3.7981	0.249804	0.0834433	0.134187	0.210627	2.24468	0.187975	0.0251695	0.991432
AC005377.1	0	0	0.15618	0	0	0	0	0.125911	0	0.141598	0.104565	0	0.0624221	0	0	0.102842	0	0	0	0	0	0	0.0508748	0	0	0.0475924	0	0	0	0	0	0	0	0	0	0.0240886	0	0	0	0
AL772337.3	0	0	0	0.0422744	0.171529	0	0	0	0	0.257132	0.105491	0	0	0	0.480934	0.518762	0	0	0.028151	0.310268	0.647711	0.244042	0	0	0.148463	4.75334	0.10317	0.0523968	0.0233237	0	0	0	1.13873	0	0	0.0729054	0	0	0.230869	0.275575
AL138701.1	0	0	0	0	0	0	0	0	0	0	0	0	0	0	0	0	0	0	0	0	0	0	0	0	0	0	0	0	0	0	0	0	0	0	0	0	0	0	0	0
SELENOTP1	0.0679399	0.35688	0.146238	0.255035	0.318403	0.0968721	0.219495	0.353687	0.276625	0.477305	0.244773	0	0	0.348967	0.29758	0	0.0960787	0.145666	0.156767	1.04716	0.17176	0.981511	0.0952727	0.271464	0.045931	0.222814	0.526657	0.291786	0.0432949	0	0.0465347	0.0671538	0.180444	0.394657	0.44426	0.0225553	0	0	0.0714255	0.102308
POTEC	0	0	0	0.00134223	0	0	0	0.00806621	0	0	0	0	0	0	0	0.00329419	0	0	0	0	0.00293788	0	0	0.00371461	0	0.00304891	0	0	0.00296216	0.00336389	0	0	0	0	0	0	0	0	0	0
TALDO1	182.665	31.3333	73.0035	65.4442	230.638	73.795	75.9196	5.84661	33.9892	62.1493	64.5568	100.861	228.493	47.6756	114.924	83.8589	98.0184	86.1505	71.2388	239.948	144.114	80.6592	75.3405	58.5389	57.7038	46.5964	66.7838	113.089	78.4762	54.972	64.8424	56.636	235.129	47.2788	60.0465	68.3081	96.4098	100.119	55.0934	54.9224
OR52B5P	0	0	0	0	0	0.0248037	0.0281004	0.181121	0	0	0	0	0	0	0	0	0	0.0248649	0	0	0	0.0386634	0	0	0.0470419	0	0	0	0.0332565	0	0	0	0	0	0	0.0115504	0	0	0	0
HSPD1P3	0	0	0	0.0184203	0.00996545	0.0075798	0	0.0368993	0	0	0	0	0	0	0.0465685	0	0	0	0	0	0	0	0	0.0169927	0	0	0	0	0	0	0	0	0.00806798	0	0.0198636	0	0	0	0	0
TH	0.234658	0.0267963	0	0.0265144	0	0.0218209	0.0247211	0	0	0.0199102	0.00735149	0	0.0175544	0.0393032	0.12289	0.339826	0.0216422	0	2.59742	0.169046	0.251484	0.0113379	0.82981	0	0.0344872	0.287755	0.071898	0	0.0585142	0.00738334	0.0139762	0.171436	0.100647	0.0355593	0.0953062	0.057581	0	0	0	0.00768177
AL356580.1	0	0	0	0	0	0	0	0.722205	0	0	0	0	0	0	0	0	0	0	0	0	0	0	0	0	0.140682	0	0	0	0	0	0	0	0.0789545	0	0	0	0	0	0	0
AC022973.5	0.396896	0.284297	1.76039	0.260469	0.067639	0.295819	0.145711	4.63329	0.465214	0.436561	0.0779963	0.102154	0.155204	0.880314	0.316077	0.178993	0.510255	0.825179	0.319147	0.361482	0.250851	0.240582	0.227688	0.519009	0.853756	0.449662	0.330551	0.232443	0.26442	0.36556	0.568414	0.392304	0.328561	0.209594	0.101116	0.227594	0.290721	0.166644	0.151731	0.190168
NPHS1	0.0363657	0.103472	0.0173947	0.0402532	1.72702	0.0799385	0.117487	0.0420702	0.139841	0.040215	0.0567744	0.0428994	0.0312854	0.00778288	0.0464576	0.042953	0.00428562	0.02599	0.00466175	0.0186835	0.0153228	0	0.012749	0.164679	0	0.0278283	0.0256272	0.0043384	0.142907	0	0.228326	0.0539174	0.00229965	0.0070415	0.0736035	0.00402433	0.279692	0.0111971	0.0923927	0.173412
OR2AI1P	0	0	0	0	0	0	0	0	0.0240909	0	0	0.0502549	0	0	0	0	0	0	0	0	0	0	0	0	0	0	0	0	0	0	0	0	0	0	0	0	0	0	0	0
ZNF696	3.05961	1.083	3.28398	1.38833	2.17984	3.0191	1.6852	1.01607	1.79644	2.5879	1.34298	1.24332	4.21433	2.63689	2.53757	2.17414	2.07594	2.36937	1.19884	3.93725	1.27702	3.09768	1.75784	1.93757	3.68532	3.09412	1.04611	1.75913	3.48695	7.49001	2.86952	2.63294	2.29047	1.50903	4.69934	1.46203	3.34054	4.61638	1.84239	1.5213
RNU6-400P	0	0	0	0	0	0	0	0	0	0	0	0	0	0	0	0	0	0	0	0	0	0	0	0	0	0	0	0	0	0	0	0	0	0	0	0	0	0	0	0
SCHLAP1	0	0	0	0	0	0	0	0	0	0.0899286	0	0	0	0	0	0	0	0	0	0	0.0145626	0.0256051	0	0	0	0	0.0162371	0	0.741486	0.0166742	0	0	0.157359	0	0	1.94293	0	0	0	0
TUBB1P2	0	0	0	0	0	0	0	0	0	0	0	0	0	0	0	0	0	0	0	0	0	0	0	0	0	0	0	0	0	0	0	0	0	0	0	0	0	0	0	0
XAGE2	0.0535384	0.421846	1.84383	38.046	0.175637	0.0190844	0.0432419	0	0.145325	8.04497	0	0.719995	0	0.618739	0.0586251	0.910603	0.151425	0	0.0205894	30.2226	0.101514	1.48742	19.1823	0.385058	0	0.0351167	0.188645	0.344903	0.443528	0.0387446	0.990106	0	0.0203135	5.4736	3.05077	3.98141	0.0784321	92.4295	0.844278	1.65274
SCAMP4	17.2643	12.1295	22.0834	12.3214	12.0495	8.42708	14.6243	2.03138	12.1289	14.7803	16.1465	8.91214	23.0238	6.8866	15.5749	24.5238	18.1091	11.6311	17.8611	11.7755	8.68895	9.55051	7.60062	15.8309	24.7426	12.9876	13.7357	9.77921	6.08158	15.2006	18.3242	25.5686	8.38483	9.63339	17.9277	10.3177	13.2977	22.0527	19.4708	13.762
AC027045.1	0	0	0	0	0	0	0	0	0	0	0	0	0	0	0	0	0	0	0	0	0	0	0	0	0	0	0	0	0	0	0	0	0	0	0	0	0	0	0	0
AC090425.3	0.264165	0.26018	0.947679	0.476747	0.216654	0.211871	0.0533403	3.66724	0.313711	0.95371	0.237933	0.140232	0.227261	0.508823	0.216948	0.748839	0.513667	0.424788	0.203181	0.407159	0.250441	0.293564	0.231526	0.686084	0.401828	0.433176	0.65156	0.236361	1.36776	0.86027	0.407109	0	0.425976	0.575443	0.308461	0.153475	0.386995	0.671034	0.0694296	0.149174
HMGB3	112.321	86.5826	21.8124	53.0252	89.5899	7.94107	19.1652	22.0427	32.9574	116.595	194.399	28.6374	63.9321	228.424	41.4452	40.1046	146.487	31.6936	39.9465	53.9149	21.9925	22.1985	98.8249	40.0242	58.7544	36.0626	62.2499	23.3072	44.1597	34.5371	29.4663	41.9124	68.041	26.366	51.6169	11.6767	56.1077	31.6334	99.2934	7.0899
AC023794.2	0.0626642	0.0822919	0.269765	0.0180947	0.0293679	0.0446749	0	0.217482	0	0.122289	0.0451532	0	0.05391	0.643738	0.068618	0.0444091	4.03212	0	0.0240989	0.0482924	0.316846	0.208914	0	0	0.169458	0	0.13248	0	0.579028	0	0.0429213	0	0.54685	0.0364011	0.0585375	0.166431	0	0	0.296457	0.0943636
C2CD4C	0.277681	0.729311	1.55555	0.27447	0.0450472	0.0190351	3.75233	0.111198	0.608789	0.854525	0.00769557	0.21922	1.52521	0.0137142	0.140337	1.4532	3.02823	0.702221	0.139646	0.288071	0.148502	0.51035	0.0149767	0.128021	2.12998	0.203151	0.112895	0.0764472	0.0272235	0.100476	2.37743	2.35409	0.0729399	0.241953	4.41967	0.390021	0.273804	0.0197305	1.04981	0.42619
AL117379.1	0.879706	0.834345	3.26109	1.21366	0.5268	1.70728	0.631574	8.65045	0.696465	0.820223	0.563448	3.56298	1.34544	1.25515	0.588676	0.761974	0.380128	1.95599	0.563851	0.922762	2.59467	0.488804	0.376939	1.21072	1.45378	2.01955	0.516614	0.38481	0.934326	0.282944	0.870344	1.20768	1.66889	0.596182	0.0913081	0.989734	1.57513	1.26404	0.56518	1.43511
MIR8076	0	0	0	0	0	0	0	7.60925	0	0	0	0	0	0	0	0	0	0	0	0	0	0	0	0	0.269499	0	0	0	0	0	0	0	0	0	0	0	0.291994	0	0	0
AL451064.1	0	0.0922508	0.201608	0.0608536	0	0.0500814	0.170213	4.02273	0.238352	0.0274177	1.41729	0.596657	0.241737	0	0.307689	0.0497835	0.248356	0.10041	0.0540307	0.108273	0	0.0780657	0.0985091	0.0561372	0.379931	0	0.0495043	0	0.0671485	0.305021	0.43304	0.208305	0.0266534	0.122419	0.0656216	0.139929	0.411644	0.259555	0	0
AC005954.1	0	0.128932	1.26798	0.170101	0.0460126	0.244983	0	1.02223	0.266501	0.153279	0.0707445	0	0.253393	0.252147	0	0.347894	0	0.210503	0.113272	0.26482	0	0.218213	0	0.313835	0.199125	0.128796	0.138377	0	0.125131	0.071051	0.201743	0.291133	0.149006	0.057032	0	0.162974	0.0719155	0.0906901	0	0.369614
GREM2	0.0555412	1.56295	0.267566	0.0801896	0.0297482	0.0395967	2.01868	0.784813	0.312292	1.02815	0.360186	0.864867	0.525603	2.7	0.304091	0.0112461	0.622749	0.119083	0.0366165	0.192614	0.00501483	0.21162	0.166899	0.773563	10.9106	0.182152	0.273983	0.198781	0.0935409	0.0401941	0.527159	2.58808	0.0481679	0.765104	0	0.173854	0.203416	0.095279	0.504663	0.412213
SUSD6	11.9861	9.84522	18.4662	13.7394	19.549	18.9678	18.9494	18.8692	28.1025	19.951	8.80436	5.63979	25.0859	10.6035	14.4611	15.6615	4.88369	11.077	8.44427	22.3428	15.2696	16.587	19.0605	21.0437	17.2693	15.7685	18.8732	8.95336	9.7973	11.853	19.5254	18.4275	17.1489	28.1506	13.7362	21.1681	17.0023	9.8293	18.7167	21.8311
THRB-IT1	0	0.049544	0	0.0326819	0	0.00672416	0	3.53526	0	0.0294498	0.0679615	0.0534066	0	0.0242228	0	0.0133683	0.0933673	0	0.00725441	0.00726863	0.0119224	0	0	0.0452234	0.0765168	0	0.0132933	0	0.0120209	0	0.0775225	0.0186453	0.0357861	0.0438308	0.0352426	0	0	0.0522735	0.0198314	0
AC009161.1	0	0	0	0	0	0	0	0	0	0	0	0	0	0	0	0	0	0	0	0	0	0	0	0	0	0	0	0	0	0	0	0	0	0	0	0	0	0	0	0
TTC4P1	0.0857169	0	0.0615009	0.0247513	0.0133905	0.010185	0	0	0.0775569	0.0111518	0.020588	0.0606704	0.0245807	0	0.062574	0	0.101015	0.122521	0.0109881	0.0770676	0	0.0317521	0.0601008	0	0.0386328	1.91159	0.0402703	0.0613558	0.0273117	0.206772	0.0195703	0	0	0.0165974	0	0.142285	0	0.131963	0	0.0430259
AL139008.2	0	0	0	0	0	0	0	0	0	0	0	0.118576	0.144124	0	0	0	0	0	0.0644265	0	0	0	0	0	0	0	0	0	0	0	0	0	0.0317817	0.0486577	0	0.0556173	0	0	0	0
RPS6P7	0	0.0785717	0	0	0	0.0213276	0.0483245	0.103825	0.0406017	0	0	0	0	0	0	0	0	0	0	0	0	0	0	0	0	0	0	0	0	0.0432987	0	0	0	0	0	0	0	0	0	0
GPR17	0.322072	0	0.444391	0.0894236	0.0986919	0.0441564	0.0800403	1.63368	0.201747	0.188557	0.0357033	0.0613746	0.0639412	0	0.135643	0.149239	0.0350358	0.141649	0.0095277	0.396174	0.0469753	0.0963618	0.199766	0.128689	0.226113	0.195002	0.296803	0.0177337	1.33407	0.053787	1.13694	0.122441	0.0517003	0.388569	0.243004	0.222074	0.190545	0.102981	0.156275	2.11719
AC005253.2	0	0	0	0	0	0	0	0	0	0	0	0	0	0	0	0	0	0	0	0	0	0	0	0	0	0	0	0	0	0	0	0	0	0	0	0	0	0	0	0
DZIP1L	0.557457	0.361726	2.42805	0.723416	0.258181	1.22968	1.55203	1.25187	2.30535	0.570816	0.193751	0.431704	0.942234	0.631616	0.847409	1.51982	0.092746	1.17178	0.148807	1.04369	0.178238	1.2973	0.349478	0.534578	1.06854	0.808721	0.651661	0.990522	0.7878	0.370197	1.59917	0.726033	0.721624	1.42482	0.140908	0.842611	0.749404	0.21203	0.713611	1.44188
SPATA31A5	0	0	0	0	0	0	0	0	0	0	0	0	0	0	0	0	0	0	0	0.00299558	0	0	0	0	0	0	0	0	0	0	0	0	0	0	0	0	0	0	0	0
RNU6-1035P	0	0	0.221863	0.35716	0	1.21249	0.499504	2.68296	0.209838	0.362068	0.222812	0	0	0.397072	0	0.657421	0.218646	0.441991	0.118918	0.595756	0.390875	0	0.216812	0.741326	0.209051	1.01412	0.653734	0.22134	1.08379	0.223777	0	0.305644	0.117325	0.538872	0	0.615949	0.453001	0.285631	0	0.232822
AC105384.2	0	0	0	0.0298563	0	0.0184284	0	0	0	0.141244	0.0372514	0.0365919	0.0889515	0.132771	0	0.0366375	0	0.147791	0.11929	0.0199206	0	0.0574514	0.0724966	0.0413135	0.104852	0.101729	0.145728	0	0.0658894	0	0	0	0.0392305	0.0600618	0	0	0	0	0.0815256	0
PCBP2P3	0	0	0	0	0.0183941	0	0	0	0	0	0.056562	0	0	0	0	0	0	0	0	0	0.0248064	0	0	0	0	0	0	0	0.0125057	0	0	0	0.0148918	0	0	0	0	0	0	0
SUCLG2P2	0.587187	0.100579	0.128222	0.346481	0.155541	0.300315	0.22682	0.0443019	0.207896	0.229179	0.275936	0.0542102	0.175707	0.295047	0.447288	0	0.144415	0.200704	0.166907	0.324632	0.548613	0.312082	0.411709	0.306026	0.172596	0.0837273	0.179911	0.0913709	0.187093	0.166279	0.0874322	0.22711	0.213104	0.311432	0.143092	0.118659	0.074801	0.0943289	0.0670992	0.153778
ABHD17AP3	0.0291	0.114644	0.0208789	0.0588198	0.0136379	0.0207461	0.047007	0.151491	0.0197473	0	0.0209682	0.020597	0.0500695	0	0.0955945	0.0206227	0.0205762	0.0207973	0.0111911	0.011213	0	0.0646771	0	0.0465095	0.0393464	0.0381743	0	0	0.0185441	0	0.0199318	0	0.0220823	0.0338079	0.108735	0.0193218	0	0.1344	0	0.0438206
CCDC66	0.971143	1.87079	2.07242	1.52996	0.537121	1.54888	1.0093	9.00231	1.66693	1.27228	1.66451	3.09572	1.19178	2.65456	0.79365	0.804626	0.676584	1.54377	0.734592	0.927263	0.607023	1.15858	0.953791	1.56641	1.44585	1.20372	1.18759	0.641472	1.85546	1.09037	1.96129	1.57749	1.03633	1.19877	0.910524	0.804837	1.45146	1.69187	0.861442	1.13713
AC105443.1	0.0464701	0	0	0	0	0	0	0	0	0	0	0	0	0	0	0	0	0	0	0	0	0	0	0	0	0	0	0	0.0148066	0	0	0	0	0	0	0	0	0	0	0
Metazoa_SRP	0	0	0	0	0	0	0	0	0	0	0	0	0	0	0	0	0	0	0	0	0	0	0	0	0	0	0	0	0	0	0	0	0	0.0725275	0	0	0	0	0	0
PREPL	2.85293	6.02749	4.8655	5.26977	7.15878	7.00591	10.3544	16.183	7.46313	8.13504	6.99173	8.86714	5.40801	4.51288	6.6657	5.6801	7.59848	9.32171	3.71598	8.7851	7.00994	7.41422	9.56354	6.7261	7.40767	3.19955	6.34891	5.96659	12.2608	10.7283	5.80111	7.83	6.33925	6.08442	4.31413	5.88225	5.90357	5.30806	4.10431	4.6689
NEK4P1	0	0	0.0540145	0	0	0	0	1.76361	0	0	0	0	0	0	0	0	0	0	0	0	0	0	0	0	0.0254476	0	0	0	0	0	0	0	0	0	0	0	0	0	0	0
RAB10	66.9024	53.6455	40.3981	42.4524	71.087	32.6475	49.4874	75.1885	47.0079	53.981	29.7305	48.2436	41.1798	46.4534	58.661	39.7861	42.9116	33.8515	57.0821	84.0477	107.013	46.9662	55.8857	43.99	40.0118	38.1027	40.2693	73.7569	64.7607	46.4376	35.476	44.0165	104.517	44.5268	52.5628	47.7555	30.3829	51.3865	35.4884	36.8157
MTRNR2L10	0.0432506	0.198791	0.108611	0.0874224	0.0405392	0.0693775	0.0174663	0.975684	0.014675	0.185688	0.249316	0.0306128	0.074417	0	0.1184	0.0766275	0.214073	0.401836	0.049899	0.0583296	0.0136679	0	0.0606507	0.190096	0.0730994	0.0425532	0.0609582	0	0.0206712	0	0.014812	0.320626	0.0574356	0.100496	0.242414	0	0.0316804	0.0399511	0.0454696	0.0976941
MED28P5	0	0	0	0	0	0	0	0	0	0	0	0	0	0	0	0	0	0	0	0	0	0	0	0	0	0	0	0	0	0	0	0	0	0	0	0	0	0	0	0
WASF4P	0.0221464	0	0	0.0255797	0.020758	0.0236831	0.0178872	0.230583	0.150286	0.0864374	0.0159578	0	0.0381051	0	0.0485011	0.0156948	0.0782971	0	0.0170338	0.273075	0.0279944	0.196888	0.0310561	0.123885	0.0149722	0	0.0312136	0	0.0282257	0	0.0303379	0	0.0756251	0.0900525	0.0620638	0.0514665	0	0	0.0116413	0.0333494
FRG2DP	0	0	0	0	0	0	0	0	0	0	0	0	0	0	0	0	0	0	0	0	0	0.0596253	0	0	0	0	0	0	0	0	0	0	0	0	0.0167069	0	0	0	0	0
RPL23AP25	0	0.0938448	0.205092	0.0619051	0	0.0254734	0.28859	0.124007	0.048494	0.223132	0.102984	0.0505805	0.122957	0.091764	0.0782512	0.151931	0.0505295	0.153217	0.0549643	0.0826081	0.0903318	0	0.0501056	0.171322	0.193248	0.140618	0	0.25576	0.0227696	0.258576	0.195788	0.0706348	0.054228	0.0415114	0.0667555	0.0237245	0	0.0660099	0.112692	0.269028
DPY19L2P2	0.0237181	0.210243	0.638155	0.1404	0.0472412	0.279002	0.0287349	2.22253	0.498949	0.312429	0.111087	0.0881352	0.459105	0.0913693	0.136351	0.0462237	0.125781	0.665323	0.168744	0.568915	0	0.586458	0.0789927	0.175323	0.633371	0.0661176	0.142072	0.148551	0.0925758	0.635078	0.341155	0.134801	0.0607441	0.268664	0.0664684	0.088584	0.060806	0.0602488	0.112207	0.200903
LINC00882	0.0511387	0.12312	0.103959	0.137822	0.0519271	0.0121527	0.151447	0.428914	0.086757	0.0332657	0.22109	0.114621	0.0586594	0.0328336	0.0839961	0.0362411	0.0662924	0	0.0721106	0.0689677	0.0215475	0.0473582	0.0358561	0.0340554	0.069145	0.0894472	0.0961011	0.396553	0.0977649	0.024672	0.0408647	0.0758205	0.0355723	0.113873	0.0398091	0.280128	0.0249722	0.0157458	0.0492822	0.0641731
FBRSL1	14.4095	4.70854	7.50348	8.37298	7.36759	11.6384	3.15137	2.92904	6.49877	4.13861	2.80888	3.83564	13.7813	7.29178	3.58762	8.54968	5.83435	4.63991	3.52305	6.55602	3.50814	9.17347	4.10609	3.42186	7.36084	12.8497	3.03007	2.63007	9.24023	11.5516	9.18326	7.80103	12.1156	4.68574	9.75599	6.14755	6.55148	12.7029	5.49726	4.7812
AL157838.1	0.0661205	0.816209	1.45169	0.450589	0.148741	1.17376	0.309744	7.22854	1.57941	0.64001	0.44785	0.168481	0.193404	0.526414	0.448897	0.590418	0.31792	0.519808	0.152569	0.448412	0.911027	0.514353	3.22671	0.612932	0.876141	0.919434	0.698937	0.340767	1.46632	0.507211	2.25537	0.980333	0.923219	0.368725	0.284124	0.355611	0.445577	0.525256	0.229392	0.318619
SERBP1	45.3628	32.2819	26.1176	41.202	31.3094	47.5224	33.0214	50.7208	30.9529	39.7994	27.863	30.8874	39.3408	18.9408	23.6564	22.443	48.171	33.107	50.8837	35.3908	32.8579	74.4576	45.3521	31.8693	26.3782	25.9656	31.9767	49.5758	57.0502	68.211	25.6148	34.9535	35.339	31.589	32.9211	26.8371	28.8231	30.7378	25.6713	23.6625
SIGLEC8	0.354761	0.205535	0.494102	0.313345	1.99513	0.397974	0.943875	0.615616	6.25929	0.423535	0.0375921	1.52137	1.6427	0.0133985	0.845489	0.384515	0.154935	0.417599	0.100317	0.981015	0.118705	0.521792	1.7412	0.558663	0.959352	0.876024	1.15443	0.283812	0.282591	0.415304	0.821879	0.546612	0.193988	1.61226	0.107217	2.98599	0.328643	0.212039	0.877559	1.53196
TSPYL4	3.29284	3.06646	6.52548	3.51533	5.46799	4.33394	5.88172	13.2962	9.11	6.78126	3.3708	10.2807	26.551	3.48635	3.71838	5.18325	4.41038	4.05046	5.15362	6.23429	2.48641	6.46535	10.2064	5.91435	7.56673	5.20747	6.82761	3.15589	10.1489	2.69802	5.74151	6.47819	5.89246	7.46261	3.12036	8.24357	3.89044	5.19125	5.75438	5.4413
SRM	73.1115	45.4647	47.979	58.945	28.2838	49.3889	20.3031	4.77956	21.6956	31.6992	40.3838	44.4562	45.2462	19.2735	37.7383	36.1233	54.6668	29.9631	47.6924	33.7135	34.1112	78.5359	20.4854	29.394	32.7394	45.1537	42.5176	37.5215	31.8991	35.6892	54.7576	39.4066	30.1277	23.2804	39.0011	27.9125	30.62	67.5983	34.8484	30.4509
AP001596.1	0.0736242	0	0.0316947	0.0297633	0.00690086	0.00524885	0	0.485487	0.0599538	0.0229884	0.0212202	0.0104222	0.329362	0.0567246	0	0	0	0	0	0.130499	0.29781	0.0490907	0.0412976	0.0117671	0.0497739	0.0772661	0.0415069	0.368899	0.00469173	0	0.201713	0.0582179	0.0502821	0.0684282	0.0137551	0.0195539	0.0647144	0	0.0232205	0.133041
MIR1915	0	0	0	0	0	0	0	0	0	0	0	0	1.42322	0	0	0	0.29244	0	0	0	0	0	0	0	0	0	0	0	0	0	0	0	0	0	0	0	0	0	0	0
EPHA10	1.41244	0.783509	2.10544	2.70025	1.32579	0.538203	0.868709	0.29581	2.2282	0.983739	0.494248	0.683718	2.98193	0.260591	4.1688	1.38065	0.44196	3.06894	0.129552	4.5745	2.09836	0.0721667	0.580542	1.59578	0.559759	2.62491	0.552023	2.20506	0.00646609	2.77273	2.07665	2.387	0.637544	0.867625	1.49383	0.654861	1.59648	0.00374909	1.79852	1.32016
ZNF677	0.166354	0.12085	0.924382	0.357714	0.16256	0.517288	0.323037	4.2871	0.674927	2.37056	0.0969141	1.16493	2.13149	0.13635	0.825531	0.155517	0.0500539	0.24284	0.300819	5.23988	2.80077	2.19481	0.516193	0.350731	1.65825	2.52356	0.486385	0.131743	0.115032	0.156247	0.656987	0.430314	0.286046	1.65716	0.0760461	0.453572	0.505555	2.12186	0.340475	0.711543
GOLT1A	0.902894	4.78104	1.10756	10.4539	47.4469	51.1116	9.4332	2.32491	19.0334	14.653	11.9834	28.5313	34.428	19.2237	26.3754	7.18302	47.7171	0.811808	6.78775	3.928	43.4252	1.71545	10.027	11.1488	9.7468	11.0612	7.51219	8.69362	2.6727	15.5342	13.6254	24.1537	12.3438	4.92338	15.1274	15.2583	34.7532	2.98631	12.9063	5.59204
SNRPFP3	0	0	0	0	0	0	0	0	0	0	0	0	0	0	0	0	0	0	0	0	0	0	0	0	0	0	0	0	0	0	0	0	0	0	0	0	0	0	0	0
RGMB-AS1	0.127039	0.240978	1.81286	0.175266	0.218305	0.362278	0.387627	0.783826	0.201155	0.391159	1.30189	0.299729	0.242871	0.308138	0.185479	1.43049	0.469101	0.322819	0.787122	0.217563	0.205193	0.705888	0.267223	1.28593	0.610742	0.370343	0.288472	0.161661	0.746597	0.58226	0.966827	0.279043	0.128537	0.286985	0.224161	0.248368	0.579006	0.365082	0.178076	0.382607
AC093019.1	0	0	0	0	0	0.0468023	0	3.87325	0	0	0	0.0929317	0.112954	0	0.143771	0.0930477	0	0.187671	0.050493	0.050592	0	0	0	0.104923	0	0.258359	0	0	0.0418346	0	0	0	0	0	0	0.043589	0	0.12128	0.138033	0
RPS26P55	0	0.122051	0.0666836	0.0536743	0.0435569	0.0331297	0.0750659	0	0	0.0725492	0.0669688	0.0657831	0.0799564	0.358034	0	0.0658652	0	0	0	0	0	0.103284	0	0.0742714	0.188498	0.243844	0	0	0.0296132	0	0.127317	0	0.0705268	0.0539882	0.0868196	0	0	0	0	0
AC006450.1	0	0	0.0516073	0	0	0	0	0	0	0	0	0	0.309397	0	0	0	0.101718	0	0	0	0	0	0	0.0574796	0.048627	0	0	0	0	0	0	0	0	0	0	0	0	0	0	0
AC114284.1	0.118803	0.156015	0.04262	0.180103	0.208791	0.0317617	0.0479775	0.360778	0.181395	0.10433	0.128407	0.0630668	0.102206	0.114417	0.0650455	0.042097	0	0.0849067	0.0799548	0.022889	0.0750873	0.132025	0.187424	0.284818	0.220873	0.077925	0.293026	0.148818	0.0378539	0.107469	0.162746	0.0880715	0.585993	0.0172529	0.138724	0.423995	0	0	0.234185	0.111813
SLC22A18	13.3193	2.76263	7.79701	2.60597	2.94899	16.0916	11.5671	0.324014	4.54883	3.79445	7.98284	8.11904	14.0395	1.16687	10.5229	15.5394	13.4271	5.20882	10.1894	3.02901	4.24058	1.1205	3.70065	5.68006	15.9684	3.74357	3.87293	3.55517	2.26473	7.00849	8.31296	5.54293	12.6978	2.5959	18.9424	3.26888	7.58158	4.42686	5.47021	9.04442
PIGN	2.53652	6.22725	3.39882	4.79247	4.9421	5.04324	2.30429	7.3332	6.54155	6.41507	3.67295	2.49488	5.99363	7.41455	2.51629	2.88787	2.24795	2.39736	5.41098	3.71632	2.3355	2.82422	4.09292	3.39262	2.8734	2.20023	5.34537	3.54414	7.05665	2.46982	4.46179	3.64286	4.50355	4.86151	2.66964	4.2622	3.44846	4.35773	3.32436	2.26173
AC131212.4	0.0678702	0.133693	0.170436	0.00979899	0	0.0362898	0.0548174	0	0.0690853	0.0264897	0.0244522	0.0240193	0.992608	0	0.0371593	0.0240493	0	0	0.078303	0.0130761	0.021448	0.0754234	0	0	0.0458839	0.0445172	0	0.0242906	0.0432505	0.0736744	0.116218	0.0335425	0.0901296	0.0394252	0.0317003	0.0337982	0.0745709	0.0626924	0	0.0255508
AC124945.1	0	0	0	0	0	0	0	0	0	0	0	0	0	0	0	0	0	0	0	0	0	0	0	0	0	0	0	0	0	0	0	0	0	0	0	0	0	0	0	0
AKAP8L	9.20776	9.27837	16.6937	9.03504	4.56551	8.83925	4.7125	3.164	8.22368	7.42394	6.37665	7.36072	10.448	6.06236	5.49765	8.27903	7.5697	8.46546	6.7916	8.78968	5.63026	5.28268	5.85794	7.96185	11.4285	13.6338	6.03908	3.70096	31.2431	6.03199	12.0114	8.31597	6.55978	5.46597	9.58075	6.86391	9.1867	12.4151	5.6171	7.44761
Y_RNA	0	0	0	0	0	0	0	0	0.222304	0	0	0	0	0	0	0	0	0	0	0	0	0	0	0	0	0	0	0	0	0	0	0	0	0	0	0	0	0	0	0
STX18-AS1	0.222131	0.270363	0.237121	0.405189	0.358012	0.251063	0.214418	1.2128	0.264712	0.243177	0.175674	0.651907	0.316945	0.445251	0.18391	0.126705	0.459705	0.224578	0.0979268	0.442578	0.116424	0.258894	0.0987672	0.324717	0.249067	0.426438	0.20999	0.108586	0.548953	0.309741	0.16699	0.117813	0.376181	0.280098	0.172075	0.217638	0.253983	0.120108	0.321813	0.277389
AL022069.1	0.0404483	0	0.116085	0.0642385	0.170607	0.180229	0.0326693	0.315854	0.0137242	0.149976	0.0582907	0.243349	0.556763	0.0779096	0.0221457	0.0286651	0.100102	0.0867232	0.00777765	0.0857219	0.0255646	0.0674247	0.0141803	0.161618	0.123054	0.0530614	0.0855129	0.0289527	0.135323	0.073179	0.0969663	0.119941	0.0690611	0.0587402	0	0.0604277	0.0888834	0.112088	0.0212618	0.106592
PLRG1	9.38407	13.2356	7.94133	8.93903	8.41495	9.17091	10.3633	7.57349	10.7972	13.5148	12.1589	8.23763	10.0576	12.6812	10.5412	12.5298	7.02458	7.09536	18.6365	12.4765	9.30657	15.6936	9.1941	9.42101	10.6725	7.37588	9.20377	13.5983	13.4217	13.1411	8.34412	8.29742	8.80679	8.66394	9.9353	8.41726	8.40972	8.84371	9.73118	7.855
ASS1P3	0	0.0695202	0.0189915	0.0687889	0.012405	0.0188707	0.0213788	0	0.0359243	0.041324	0	0	0	0	0.0289843	0	0	0.0189172	0	0.0713954	0	0	0	0.0634575	0.0536842	0	0.0186532	0	0	0	0.0181299	0.0261631	0.010043	0.0307517	0	0	0	0	0	0.0398592
ZNF10	1.28979	2.8857	2.60914	1.68976	1.02703	2.83946	1.36487	7.4502	1.37772	1.98099	0.438868	1.06929	2.92299	3.88752	1.12464	2.49249	1.10199	1.1181	0.992036	3.04867	0.690645	1.02191	0.632203	1.15955	1.84486	4.04981	0.660656	0.491533	1.92733	1.23156	2.12268	1.51095	1.30499	1.22443	0.909217	1.33613	1.56147	1.6492	1.18961	1.01608
MIR1827	0	0	0	0	0	0.181449	0	2.64993	0	0	0	0	0	0	0	0	0	0	0	0	0	0	0	0	0	0	0	0	0	0	0	0	0	0	0	0	0	0	0	0
ALG12	3.64263	2.18469	3.81161	3.25194	3.23457	3.37291	3.20182	2.13563	4.23454	5.19447	1.57751	2.18429	3.89458	1.8583	3.51468	7.68745	3.22285	3.22654	2.22139	3.18372	1.39152	2.37795	4.85659	2.59464	3.31554	4.68117	2.47547	1.81498	2.54395	3.2582	4.62144	4.64579	2.25733	3.08954	2.00467	4.76128	2.27859	3.56468	4.25213	3.08257
Y_RNA	0	0	0	0.187334	0	0	0	0	0	0.126605	0	0	0.279064	0.416537	0	0	0	0	0	0	0	0	0	0	0.219298	0	0	0	0	0.234747	0	0	0	0	0	0	0	0	0	0
EML6-AS1	0	0	0	0	0	0.0297082	0	3.32632	0	0	0	0	0	0	0	0	0	0.059563	0	0.0321138	0	0	0	0	0	0	0	0	0.0531099	0	0	0	0	0	0	0	0	0	0	0
AC016700.1	0	0	0	0	0	0	0	1.02527	0	0	0	0	0.0635368	0.189673	0	0	0	0	0	0.028458	0	0	0	0	0.0499295	0.0484422	0	0	0	0	0	0	0	0.0429013	0	0	0	0	0	0
U6	0	0	0	0	0	0	0	0	0	0	0	0	0	0	0	0	0	0	0	0	0	0	0	0	0	0	0	0	0	0	0	0	0	0	0	0	0	0	0	0
MIR151B	0	0	0.247285	0	0	0	0	7.77498	0.233882	0	0	0	0	0	0	0	0	0	0	0	0	0.38301	0.241655	0	0	0	0.24288	0	0	0	0	0	0	0	0	0.114421	0	0	0	0
AL513331.1	0	0.328338	0.418578	0.0481311	0.0390585	0.118833	0	1.01236	0.056556	0.260227	0.0600526	0	0.860387	0.321058	0	0	0.23572	0	0	0	0	0.0926169	0	0.133202	0.281718	0.327992	0.176195	0	0.0531099	0	0.114168	0	0.0316216	0	0	0.0830057	0.36628	0	0	0
SETP15	0	0	0	0	0	0	0	0.681487	0.0666253	0	0	0	0	0	0	0	0	0	0	0	0	0	0	0	0	0	0	0	0	0	0	0	0	0	0	0	0	0	0	0
CDRT15P11	0	0	0	0	0	0	0	0	0	0	0	0.0471678	0	0	0	0	0	0	0	0	0	0	0	0.026627	0	0	0	0	0	0	0	0	0	0	0	0	0	0	0	0
SZRD1	36.5857	23.6976	24.9996	26.4562	27.8766	23.1337	20.6267	9.01082	29.032	28.4064	12.1992	26.3098	31.2348	20.8361	29.6895	27.0786	31.5123	24.7922	48.6936	26.0919	35.5726	59.8279	25.9992	25.4158	25.7046	25.1904	29.1616	26.4922	35.5911	23.2834	25.7847	26.0212	29.1458	30.431	23.5503	28.3184	22.4946	23.3002	25.2986	27.0374
DAAM1	1.86869	3.60192	2.11864	1.76596	1.77036	2.97387	2.63193	27.1211	5.95064	6.82456	1.45333	2.28241	3.8849	4.06543	3.39237	1.44033	2.68634	3.27811	3.00526	6.09371	2.63936	3.62472	6.90423	5.15879	6.47748	8.18894	2.46835	1.42383	6.38325	4.96006	4.16987	3.10797	2.75756	3.21346	4.48959	4.637	2.28509	4.58496	4.27984	2.48841
Y_RNA	0	0	1.62917	0.0936668	0	0.693775	0	6.75474	0.440249	0.126605	0.467468	0	0.279064	1.66615	0	0	0	0	0	0.62496	0.205018	0	0.22744	0.518444	0.877193	0.212766	0.228593	0	0.723492	0	1.33308	1.60313	0.492305	0.376859	0.303018	0.323071	0.237603	0.599266	0	0.244235
CDH12P2	0	0	0	0	0	0.0395778	0	0.192669	0	0	0	0	0	0	0	0	0	0	0	0	0	0	0	0	0	0	0	0	0	0	0	0	0	0	0	0	0	0	0	0
AC010624.1	0.0216962	0	0.560404	0.0250597	0.010168	0.0309355	0.0350472	0.301195	0.1914	0.0508082	0.0781668	0.107496	0.0373305	0.0835804	0.118788	0	0	0.217083	0.0500626	0.0919613	0.082276	0.0482215	0.0152124	0.104029	0.0440034	0	0.0611581	0.0155301	0.020739	0.0471033	0.0891636	0.107226	0.0905518	0.252063	0.0810696	0.0144058	0	0	0.182475	0.212364
RN7SL854P	0	0	0	0	0	0	0	0	0	0	0	0	0	0	0	0	0	0	0	0	0	0	0	0	0	0	0	0	0	0	0	0	0	0	0	0	0	0	0	0
LINC00161	0.0380307	0	0.0545732	0	0	0	0	2.4418	0.0258077	0.0296868	0	0	0	0.146506	0	0.0539035	0	0	0	0.131888	0	0	0.0266654	0	0	0	0.0268006	0	0.0484704	0	0	0	0.0288592	0	0	0.0505031	0	0	0.0199909	0.0859034
PPIAP41	0.275723	0.0905211	0.346199	0.278659	0.0323047	0.171998	0.0556739	2.63153	0.233882	0.322844	0.149005	0	0.296505	0.265542	0	0.0977001	0	0.147791	0.0795265	0.132804	0.0871326	0.0766019	0.048331	0	0	0.587766	0.0485761	0	0.0878526	0.0997674	0.42492	0.272532	0.0784611	0	0	0.114421	0.252453	0.127344	0	0.0519
TICAM2	0.0815948	0.040182	0.0365896	0.0824638	0.0430198	0.00363569	0.0988538	0.194688	0.10382	0.0477697	0.0220477	0	0.0438725	0.157164	0.0446736	0.0289125	0.0216355	0.0291572	0.109827	0.0668114	0.0580168	0.136013	0.0500593	0.122259	0.172383	0.0401396	0.0431255	0.0292026	0.0292481	0.103335	0.0628735	0.100813	0.0580476	0.124419	0.0190554	0.0812658	0.0522962	0.00942126	0.0750585	0.0844734
GCC2-AS1	0.372691	0.380664	0.505093	0.0956598	0.174664	0.295223	0.234123	0.718589	0.449616	0.40406	0.0596768	0.205171	0.463127	0.372224	0.181378	0.410854	0.322086	0.207166	0.477756	0.351041	0.41876	0.874355	0.11614	0.297829	0.307951	0.271616	0.350186	0.118565	1.72846	0.329644	0.425452	0.204655	0.439932	0.144329	0.309465	0.261207	0	0.650267	0.282976	0.187074
AC132938.1	0.0919075	0.120695	0.527541	0.159234	0.0430729	0	0	0.159487	0.187106	0.143486	0.0662247	0	0.79068	0	0.10064	0.0651334	0.19496	0.262739	0.0353451	0.0354144	0.174265	0	0	0	0.124269	0.180851	0	0.197361	0.175705	0.332558	0.314756	0.0908442	0.139486	0	0.17171	0.152561	0.134642	0.42448	0	0.0692
ZNF121	5.7312	7.77201	22.7277	9.25624	2.54695	3.19781	4.42258	37.2237	3.84276	3.05435	4.72149	3.0198	7.914	6.50397	3.93232	5.0091	2.91996	8.15285	4.67135	5.4559	2.84073	6.51608	2.21719	7.8217	5.89828	4.27099	3.23814	2.96246	7.13434	7.94177	8.01983	8.86717	4.19844	3.83547	8.57626	2.53592	6.14328	7.87773	3.73939	3.51812
KRT18P66	0	0.0342397	0	0.0225863	0	0	0	0	0.0176932	0.0203526	0.0563614	0	0	0	0	0.0184776	0	0.018634	0	0	0	0	0	0.0208358	0.0176268	0	0	0	0.0249227	0	0	0	0	0	0	0	0	0	0	0
SLC25A47	0.0551752	0	0.0263917	0.0159322	0.00861937	0.00655596	0.0148546	0	0.0499227	0.0215349	0.0397569	0.0260353	0.0949344	0.0236169	0	0	0.364127	0.052577	0.0212189	0.0212604	0.0116241	0	0	0.0146974	0.0373014	0.0361903	0.0129608	0.0131647	0.0293005	0.0133097	0.0251945	0.145431	0.00697819	0.0106836	0.0343611	0.00610585	0.0134717	0.101932	0.029003	0.0692384
ZFP37	0.442614	0.0820588	0.287682	0.354855	0.204993	0.350818	0.210289	1.77107	0.494709	0.587358	0.273904	1.00988	1.12442	0.193912	0.222377	0.225107	0.092049	0.104202	0.702897	0.993208	0.64177	0.711769	0.20446	0.158128	0.946979	0.211761	0.546768	0.257184	0.371652	0.82904	0.520729	1.08087	0.183743	0.517246	0.622631	0.50825	0.0915412	0.0288598	0.722619	0.239161
AC015911.4	0.0309222	0.0406076	0.0443726	0.151793	0.115935	0.0440904	0.0499504	0.0536591	0.335742	0.494826	0.155968	0.196981	0.0532046	0.277951	0.237021	0.153398	0.174917	0.243095	0	0.214472	0.0586313	0.068727	0.216812	0.148265	0.209051	0.0811294	0.108956	0.0664019	0.0197053	0.0223777	0.232978	0.0916932	0.0351975	0.161662	0	0.0821265	0.0453001	0	0.178798	0.0232822
SP140	1.41665	1.24544	2.93871	1.45655	1.05838	0.143677	0.861739	6.57262	4.90324	0.580679	0.12386	2.39978	1.47371	1.94851	1.12936	1.277	0.373015	1.28357	0.574437	0.634947	0.209793	1.53478	1.49617	1.18893	1.06993	0.75036	2.74017	0.322453	0.434384	0.471849	1.95688	1.03115	0.865855	2.09689	1.37319	1.57623	0.946497	0.197107	2.97243	1.96815
AC091133.2	0	0	0	0	0	0	0	0	0	0	0	0	0	0	0	0	0	0	0	0	0	0	0	0	0	0	0	0	0	0	0	0	0	0	0	0	0	0	0	0
SLC5A3	2.12974	5.27078	2.14544	5.40024	1.88503	1.71298	2.42437	35.9751	4.14174	3.89175	6.98088	2.03149	1.44856	3.81771	9.13741	2.02997	1.19664	10.8242	4.39093	4.41936	2.62708	5.15604	2.82219	11.3927	5.95061	3.82703	3.66852	3.05915	5.18644	8.56686	5.11442	4.50406	2.58798	4.59488	5.37562	5.61749	1.83222	5.95988	7.27301	2.15887
CYP11A1	0.113733	0.0622316	0.278807	3.00222	0.435294	0.125003	1.14059	0.263146	0.109337	0.140568	0.245853	0.114042	0.0652294	0.0121704	0.207564	0.201501	0.0134031	0.047415	0.0182243	0.149733	0.808678	0.221182	0.0730988	0.159053	0.128149	0.721124	0.320594	0.0542729	0.0996552	0.0137177	0.941292	0.281042	0.0503445	0.423925	0.0796821	0.147885	0.0971921	0.0700374	0.129532	0.563749
AC006441.4	0	0	0	0.0291577	0	0.0239963	0.0271856	0	0.022841	0	0	0	0	0	0	0	0	0.0240555	0	0.0129697	0	0.0748096	0.0236001	0	0	0	0	0	2.57391	0.0487165	0.0230543	0.0332695	0.0127709	0	0.0314423	0.0111744	0.0246547	0	0.0176929	0
IFNL1	0	0.101401	0.0277005	0.0111482	0.0542809	0	0	0	0.261992	0.0150686	0	0.54653	0	0.0991522	0.211379	0.191524	0.709772	0.193145	1.21749	0.0148765	0.0488024	0	0.0270699	0.0308525	0.182706	0	0.272071	0	0.17222	0	0.105776	0	0	0	0.360651	0.0769038	0.113118	0.0713245	0.223236	0.0581377
AC010480.1	0.0967448	0	0.0347067	0	0	0.431074	0	8.64586	0.0656512	0	0	0	0	0.24846	0	0	0	0	0.0186027	0.0745566	0	0	0	0.0773118	0	0.0317282	0.0340885	0	0	0	0.0993966	0	0	0	0.0451868	0	0	0	0	0
FBXO46	7.3006	5.863	9.84495	9.4324	5.2594	6.42924	4.20318	3.84934	8.84135	4.97188	3.1563	9.19527	20.5814	13.2929	4.00737	5.57181	6.51888	3.52524	5.89238	3.73639	12.3696	5.2007	6.12294	5.42276	11.5987	10.1665	6.31888	2.97465	49.6398	6.56348	6.06468	6.78132	5.49738	4.45834	9.44283	6.2737	8.94692	10.7639	5.83509	5.84921
AC091962.1	0	0	0	0	0	0	0	0.0650598	0	0	0	0	0	0	0	0	0	0	0	0	0	0	0	0	0	0	0	0	0	0	0	0	0	0	0	0.00622347	0	0	0	0
AL139021.1	0.075887	0.298969	0.163344	0.262955	0.213389	0.162305	0.0612924	0.395059	0.257485	0.207331	0.218724	0.161138	0.195857	0.194893	0.166194	0	0.160976	0.379646	0.116736	0.321654	0	0	0.0532085	0.0606436	0.461733	0.199102	0.106957	0.325917	0.265976	0.109836	0.155934	0.150018	0.0863792	0.22041	0.425337	0.201549	0.0555861	0.490683	0.159561	0.0571376
COX7A2P2	0.132347	0.695202	0	0.152864	0.062025	0.0471767	0	0	0.0898109	0.20662	0.190727	0	0	0	0.144921	0.187584	0	0.0945861	0.050897	0.15299	0	0	0	0.317288	0	0	0	0	0	0	0	0.261631	0.10043	0.0768791	0.123631	0	0.0969421	0	0	0.099648
ATP6V1G1P7	0	0	0	0	0	0	0	0	0	0	0	0	0	0	0	0	0	0	0	0	0	0	0	0	0	0	0	0	0	0	0	0	0	0	0	0	0	0	0	0
CENPL	1.84488	2.89137	1.7633	2.01229	2.9725	1.02485	1.96864	2.21996	2.2937	1.90001	1.33905	2.59732	2.25909	1.89349	1.94644	1.6176	1.67584	2.02107	2.19321	1.78239	2.42141	2.75355	2.17165	1.21065	2.11667	1.66939	1.47092	2.62184	5.05018	2.10011	1.22213	1.85016	2.00288	1.67792	3.56628	2.05651	1.25271	2.47536	1.97493	0.932805
RN7SL658P	0	0	0	0	0	0	0	0	0	0	0	0	0	0	0	0	0	0	0	0	0	0	0	0	0	0	0	0	0	0	0	0	0	0	0	0	0	0	0	0
AL512638.1	0	0	0	0	0	0	0.0673135	0.0723114	0	0	0	0.0884841	0.0358495	0	0	0	0	0	0	0	0	0	0	0	0	0.109331	0	0.0894836	0	0.0301564	0	0.0823776	0	0.0242063	0.0389267	0.0415028	0	0	0	0
AC023511.1	0	0	0	0	0	0	0	0	0	0	0	0	0	0	0	0	0.0819446	0	0	0	0	0	0	0	0	0	0	0.0829539	0	0	0	0	0.0219856	0	0	0	0	0	0	0
AC018816.2	0	0.123088	0.134501	0.108261	0	0.233879	0	5.69273	0.0636054	0	0.810455	0.0663422	0.0806359	0	0	0	0.0662753	0.200962	0	0.0361167	0	0.104161	0	0.0749026	0	0.0614791	0.0660525	0	0.11946	0	0.0641995	0	0.142252	0	0	0.0622347	0.0686559	0	0	0.141144
NLRP14	0.00911982	0	0.0327169	0.0342344	0.0213702	0	0.0220977	0.39564	0.068076	0.00355947	0	0.00645501	0.0313831	0.0351324	0.00998631	0.0193892	0	0.0456245	0.0105217	0.0527116	0.011528	0.131752	0.0255776	0.0145759	0.0431585	0.035891	0.0128537	0.00652793	0.0755513	0	0.0312327	0.0721144	0.0380627	0.042381	0.00851924	0.0514706	0	0	0.0623202	0.0549327
NME2P2	0	0.11	0	0.0241874	0.0392563	0	0	0.29071	0.0568423	0.032693	0	0	0	0	0	0	0	0	0	0	0	0	0.0587314	0	0	0	0	0	0.0533788	0	0	0	0	0	0	0.0556173	0	0	0	0.0630683
ZMYM6	1.37991	1.794	2.19548	1.40357	1.51813	1.52484	1.7303	5.55535	1.33906	2.07218	0.929673	1.81422	1.37114	2.05988	1.76033	0.977918	1.04401	3.23966	1.42088	2.22124	1.221	1.15394	0.856262	1.81674	1.69786	1.63145	1.66286	1.21244	1.56414	1.40554	2.04389	1.47647	1.19111	1.61518	1.35993	1.28615	1.82442	1.49451	1.10797	1.40002
AC021517.1	0	0	0	0.00732951	0.00594793	0	0.0102507	0.44047	0.00861247	0.0297209	0	0	0	0.293349	0	0	0	0	0	0.0146711	0	0	0.0177974	0.0202843	0.00858013	0	0.00894382	0	0.0161754	0	0.00869291	0	0.00963082	0	0	0	0.00929633	0	0.00667132	0.00955581
MIR3124	0	0	0	0	0	0	0	0	0	0	0	0	0	0	0	0	0	0	0	0	0	0	0	0	0	0	0	0	0	0	0	0	0	0	0	0	0	0	0	0
BFSP2-AS1	0.0370097	0	0.106216	0.0961814	0.0693792	0	0	1.73402	0.175804	0.0144449	0.0266677	0.0785866	0.0318395	0.190097	0.0810522	0.0262282	0.0523382	0.0793508	0	0	0.0233913	0.0411286	0	0	0.0750618	0.0971012	0.156487	0	0.0117923	0	0.0506989	0.0365815	0.0421268	0	0.103717	0.110581	0.0542182	0	0.175088	0.0278658
AC127496.1	0.0550528	0.0206561	0.0451426	0.261163	0.0294866	0.0252312	0.0254086	0.122828	0.122751	0.0429742	0.0566695	0.00556663	0.500683	0	0	0.0222943	0.0500491	0.0337245	0.0302454	0.0303047	0.0198829	0.0436997	0.0165431	0.0502793	0.0106339	0.0515857	0.0443385	0.106961	0.0350826	0.136596	0.0377079	0.0388684	0.0119361	0.00456852	0.0220403	0.0287209	0.385971	0.138029	0.0289386	0.0296078
MIR5701-2	0	0	0	0	0	0	0	0	0	0	0	0	0	0	0	0	0	0	0	0	0	0	0	0	0	0	0	0	0	0	0	0	0	0	0	0	0	0	0	0
AL133383.1	0.0367222	0	0	0.0424152	0	0	0.0296598	0	0.0249198	0.0573307	0	0	0	0	0	0	0	0	0.0141224	0.01415	0	0	0.025748	0	0.0744786	0	0.0258785	0	0	0.0265751	0	0	0	0	0	0.0365741	0	0	0	0
AL157392.3	0.550528	0.629246	2.08617	0.732434	0.397522	0.867101	0.225619	7.34895	0.672461	0.801389	0.548016	0.229469	1.02617	1.85636	0.471104	1.4898	0.294116	1.01423	0.519885	0.956169	0.395633	0.849716	0.484651	0.743016	0.974577	0.87734	0.704079	0.122598	0.754925	0.705325	1.29883	1.02584	0.630512	0.596954	0.300945	0.595015	0.948392	0.787278	0.359053	0.727693
IZUMO4	1.98281	3.05876	1.37123	0.651881	0.307886	2.09059	0.762149	0.0621826	0.478235	0.643356	0.335666	0.887716	2.01409	0.92029	0.27467	0.279345	2.64357	0.682932	0.748755	0.510888	0.0905927	0.119466	0.502503	1.62271	1.13861	2.78915	0.361953	0.188099	0.21313	0.121017	2.61804	0.56671	1.41853	0.242849	0.156213	0.412411	1.31239	2.18462	0.339052	1.69977
TPD52L2	66.3285	34.0455	47.9642	43.0236	37.5499	25.2718	34.3579	9.99324	25.3466	28.8812	20.7071	44.6224	34.0494	17.4418	33.6215	30.3815	19.3232	28.3567	61.1219	51.1814	76.4079	29.1237	36.8296	24.1819	32.5281	42.0126	28.7607	28.9861	29.3047	32.9781	26.66	30.14	40.1405	29.2965	29.1102	37.5726	25.8877	38.6362	29.8675	24.3176
LGI1	0	0.118285	0	0.00123853	0.00201014	0.0107025	0	0.059544	0.00291065	0	0	0	0.00368998	0.0605852	0	0	0	0	0.0016495	0.00330547	0	0	0	0	0.147886	0.00562668	0.00302262	0	0.00956652	0	0.00293783	0	0.0016274	0.0249155	0.028047	0.0185115	0	0	0.00450924	0
LINC02450	0	0.129961	0.0473367	0.0285763	0.0618394	0	0.159861	0.343461	0.0895422	0.0128751	0.332774	0.163441	0	0.0423596	0.108366	0.0467558	0	0.0471516	0.0253724	0.0508442	0.166794	0.183295	0.185036	0.0527231	0.0223015	0.908763	0.0929871	0.0708375	0.0105108	0.19098	0	0.0652122	0.0250324	0.0191623	0	0.0657094	0.024163	0	0.0173401	0.124187
ZNF530	0.586714	1.74874	1.81628	0.422593	1.001	0.350136	0.894509	1.0982	1.02892	1.02662	0.517764	1.68444	1.55395	0.592562	0.851799	0.6307	0.447487	0.918723	1.25493	1.30819	1.24579	1.09889	1.248	0.885042	1.07853	1.57826	0.580706	1.20328	0.346579	2.51893	0.952734	0.410509	0.550275	0.915228	1.17005	0.814147	0.497362	0.956032	0.648003	0.749494
PTK2	6.93179	11.6767	10.213	5.64815	7.41912	6.02668	8.68289	34.9246	10.9845	11.8547	14.4256	7.58529	8.82809	23.4416	9.96848	9.31812	9.74657	14.6883	12.0715	14.8181	7.76394	7.75139	15.2611	12.1082	14.3485	6.43704	7.80328	8.56026	14.3827	23.8048	10.8117	14.7146	11.093	10.0169	26.1328	5.32995	14.7544	22.6628	6.46731	6.76913
PMP2	0	0	0.0131593	0	0	0.0130756	0.00740673	0.318266	0.0124461	0	0.00660778	0	0	0	0	0	0.0129685	0.00655391	0.0246867	0.00353359	0.00579596	0.0101909	0.045009	0	0.00619967	0	0	0	0.00292193	0	0.0125623	0	0.00695885	0.0319619	0	0.00304446	0	0	0	0
PMS2P2	0	0	0.0210455	0.0169397	0	0.135926	0.0710731	0.1018	0.0199049	0.114484	0.0845421	0.186852	0.0504689	0	0.0321191	0	0.0207404	0.0419265	0	0.0113025	0.0185388	0	0	0.0468805	0.158641	0.0384789	0.0206707	0	0	0	0.0401816	0	0.0667754	0.0170388	0.0822016	0.0486898	0	0	0	0
AC018511.1	0	0.114342	0.062472	0.0754265	0	0.155187	0	1.66202	0.0590861	0.0339836	0	0	0	0.447229	0	0	0	0.124455	0	0.067101	0	0	0	0.139161	0.176593	0	0.122719	0	0.138715	0.063011	0.119276	0.0860629	0.0330362	0.0505784	0.0813363	0.0289064	0.127555	0	0	0
MIR3148	0	0	0	0	0	0	0	0	0	0	0	0	0	0	0	0	0	0	0	0	0	0	0	0	0	0	0	0	0	0	0	0	0	0	0	0	0	0	0	0
INSL6	0	0	0.0210455	0.00846987	0	0.0313675	0.023691	2.8504	0.0398098	6.89191	0	0.0207613	0	0.150662	0	0	0.0207404	0.0419265	0.0225607	0.0904197	0	0	0.0205664	0	0.0396603	0	0.0206707	0	4.00944	0.0424542	0.0602724	0.0869784	0	0.0340776	0	12.6107	0.0429708	0	0	0.0441702
LINC02827	0.0110142	0.115713	0.853479	0.0890521	0.0103237	0.109932	0.0444798	0.267581	0.171908	0.103172	0.063491	0	0.123182	0.367728	0.18091	0.0078056	0	0.0393584	0.22026	0.00424407	0.020884	0.0734399	0.046336	0.158433	0.0223386	0.0288976	0.046571	0.0867233	0.00350942	0	0.218778	0.130641	0.0626853	0.108767	0.102889	0	0.0403388	0.010174	0.0405276	0.00829294
SNORD110	0	0	0	0	0	0	0	0	0	0	0	0	0	0	0	0	0	0	0	0	0	0	0	0	0	0	0	0	0	0	0	0	0	0	0	0	0	0	0	0
AC211476.1	0	0	0.152175	0	0	0	0	0.613411	0.0479759	0.055187	0	0	0.121643	0	0	0.350718	0	0.303161	0	0.108967	0	0	0	0	0	0	0.0498216	0	0.135158	0	0.145272	0	0	0.0410679	0	0	0.155356	0.0653046	0	0
MIR6806	0	0	0	0.149282	0	0.184284	0	0	0	0	0	0.365919	0	0	0	0	0	0	0	0.199206	0	0	0.362483	0	0	0	0.364321	0	0	0	0	0.510998	0	0	0	0	0.75736	0.47754	0	0
RNU6-1102P	0	0	0	0.099521	0	0	0.278369	0	0	0	0	0	0	0	0	0	0	0	0	0	0	0	0	0	0	0	0	0	0	0	0	0	0	0	0	0	0	0	0	0
AL158823.1	0.415314	0.636299	0.397311	2.21861	0.324398	0.61685	0.167721	4.32416	0.281833	0.324195	0.249382	0.342953	0	0	0.303183	0.0981089	0.0978878	0	0.159718	0.613454	0.262491	0.384612	0.0485333	1.60414	0.327571	0.590225	0.682911	0.0495467	0.308771	0.250462	0.189644	0	0.157579	0.402088	0.387964	0.2298	0.861933	0.191815	0.363852	0.156351
ICMT	23.5785	12.3625	26.6161	27.9265	16.7253	10.7613	27.7358	18.9201	22.5167	35.4273	30.4833	17.4282	21.931	15.9477	51.3054	23.5817	25.6299	39.077	54.2918	47.4109	21.7168	40.9326	23.9927	28.2823	32.5868	32.7698	30.1073	27.5277	35.977	23.3346	26.7749	33.4033	20.1755	29.1311	16.3981	27.4834	17.1031	23.0931	21.6463	20.3761
MRPS12	19.4292	26.9537	15.0918	18.6535	30.8895	7.92696	16.2535	1.33898	15.4781	8.34214	12.1095	81.7692	24.2824	7.01507	11.0009	62.7978	11.3048	8.12849	12.4572	12.1426	27.7004	14.1999	11.7509	10.3715	41.6799	18.6756	12.7675	19.3532	56.8223	19.6668	13.8998	11.8064	16.1138	7.48532	20.0958	14.9089	13.9829	16.8493	11.8597	10.806
AC091982.3	0.478701	1.62707	1.59609	0.951336	5.3711	1.18444	2.86567	1.61251	1.03187	1.48371	5.25514	5.10231	1.74421	1.4102	3.0526	6.86478	1.57295	2.07284	0.779698	0.59677	1.05004	1.7211	1.44129	0.787593	3.06495	1.75464	2.5797	3.04356	0.771607	2.38423	1.75513	1.66999	0.459415	1.07958	1.84132	1.37422	2.43387	0.806331	3.07878	1.95056
AL139124.1	0.157182	0.516035	0.338328	0.181549	0.147328	0.084044	0.126952	0.409135	0.266659	0.30674	0.113258	0.222506	0.135223	0.403674	0.430289	0.055696	0.0555705	0.280838	0.0302238	0.302831	0.0993436	0.436686	0.165313	0.125609	0.265658	0	0.166151	0.056255	0.350576	0.398122	0.16149	0.310726	0.149095	0.0913054	0	0.0782738	0.115133	0.217785	0.123934	0
AC015813.6	0.888693	0.471308	8.78372	1.30447	1.1587	0.221344	0.749987	6.44538	1.63911	3.51526	2.73792	0.633049	4.18048	1.96048	1.04798	4.81234	1.58707	2.59346	2.39237	2.74827	0.41766	1.1332	2.96777	1.27469	4.23644	3.41898	0.971522	1.79419	1.23066	5.09968	2.13045	4.8031	1.82211	2.86576	0.872741	2.73854	1.04737	0.984022	0.907337	1.4369
AC034105.5	1.05372	0.138376	0.226809	0.0304268	0.0493829	0	0	0	0	0	0	0	0.181302	0	0	0.14935	0	0	0	0.0406025	0	0	0	0	0	1.03673	0.0742565	0	0.0335742	0	0.144347	0.208305	0	0.0612095	0	0.174911	0	0	1.10778	0.238013
RNA5SP209	0	0	0.734207	0.098495	0	0	0	0	0	0	0	0	0	0	0	0.241732	0	0	0.131178	0.131435	0	0	0	0	0	0	0	0	0.108684	0	0	0	0	0	0	0	0	0	0	0
GNB1	55.1394	44.8856	51.1375	53.0168	52.555	33.3222	57.1283	53.8363	65.4687	101.803	47.3808	51.1184	85.043	54.0933	117.341	49.7718	65.3621	54.9652	123.409	85.7237	85.3777	140.154	79.6253	57.0387	59.4992	60.2735	92.6775	56.1801	84.8313	33.5599	57.6608	64.572	75.2737	79.2004	46.4701	101.402	46.56	46.1653	62.1314	57.7863
FGF14-IT1	0	0	0.0199574	0	0.0130359	0.00495762	0	1.66526	0.0377515	0	0	0.0196879	0.107684	0	0	0	0	0	0	0.0107181	0	0.0154556	0	0	0.0282073	0	0	0	0	0	0.0381041	0.0412407	0	0.0161579	0	0	0	0	0	0.0314149
AP002893.1	0	0	0	0	0	0	0	0	0	0	0	0	0	0	0	0	0	0	0	0	0	0	0	0	0	0	0	0	0	0	0	0	0	0	0	0	0	0	0	0
KDM5B	6.05532	7.62497	11.0412	17.7775	8.01857	13.0251	5.8278	20.3176	16.0522	13.357	11.9185	6.92377	5.96973	14.8275	8.45235	11.9761	7.04061	7.65207	9.69681	10.069	10.1879	8.03674	25.8004	8.86675	7.97471	11.0395	11.8588	5.5252	21.5685	13.3582	9.6201	20.5982	15.9995	8.6435	10.9885	11.137	15.4007	9.4933	8.7838	5.82008
RN7SL152P	0	0	0	0.0320605	0	0.0395778	0	0	0	0.0433347	0.080003	0	0	0.142573	0	0	0	0	0.0426988	0.085565	0	0	0	0.0887269	0	0	0	0	0.0353769	0	0	0	0	0	0	0.0368605	0.0813273	0	0	0
AL670379.8	0	0	0	0	0	0	0	0	0	0	0	0	0	0	0	0	0	0	0	0	0	0	0	0	0	0	0	0	0	0	0	0	0	0	0	0	0	0	0	0
RNU6-1244P	0	0	0	0	0	0	0	0	0	0	0	0	0	0	0	0	0	0	0	0	0	0	0	0	0	0	0	0	0	0	0	0	0	0	0	0	0	0	0	0
MIR708	0	0	0	0	0	0	0	0	0	0.293494	0	0	0	1.44841	0.411708	0	0	0	0	0.434631	0	0	0	0	0	0	0	0	0.239598	0	0	0.371635	0.142656	0	0	0.124823	0	0	0	0
AC090617.7	0.198124	0	0.426455	0.114419	0	0	0	17.8778	0.134447	0.0773278	0	0.140232	0	0	0	0	0.140091	0.141596	0.152386	0	0	0.220173	0	0	0.133943	0	0.55848	0	0.0631276	0	0	0	0.0751723	0	0.185077	0.13155	0.145123	0	0	0
AC009831.3	0.101805	0	0.219133	0.029397	0.0477115	0.0362898	0	3.00326	0.0690853	0.0397346	0	0	0.087583	0.130728	0	0	0	0.0727585	0.0391515	0.117685	0	0.113135	0	0	0	0	0.0717432	0	0.0324379	0	0.139461	0.100627	0	0.118276	0	0.0337982	0.0745709	0	0	0.153305
AL136367.1	0.243285	0	0	0.21075	0	0	0	0	0	0	0	0	0	0	0	0	0	0	0	0	0	0	0.17058	0	0	0	0	0	0	0	0	0	0.0923071	0	0	0	0	0	0	0
RPL23AP12	0	0.275582	0.0501889	0.0807951	0	0.0249348	0.0564978	0.364156	0.189875	0.0273018	0.0504036	0	0	0	0.0765969	0	0.0494613	0.0499927	0	0.0808616	0	0	0	0.1677	0.0472905	0	0.09859	0	0	0.0506219	0.0479121	0	0.0796222	0	0.0653442	0.0464458	0	0	0.0367698	0.105336
SLC26A3	0	0.0128475	0.0350966	0.0112998	0.00458493	0	0.00790168	0.15279	0	0.0152735	0.00704934	0.00692454	0.00841646	0	0	0.00693318	0.062258	0.0209756	0	0.0226183	0	0	0.00685952	0.0234541	0	0	0.0275772	0	0.0187031	0	0.0134018	0.00966999	0	0	0	0.00974372	0.0214981	0	0.0359979	0.0147321
AC010894.3	0	0	0.0519461	0.0418119	0	0	0	2.5127	0.196523	0.197804	0	0	0.373713	0.185938	0	0.0513086	0.153579	0	0	0	0.0457589	0	0	0	0	0	0	0	0.046137	0	0.148769	0	0.21976	0.126169	0	0.288431	0.106064	0	0.0380572	0.109024
KRTAP13-6P	0	0	0	0	0	0	0	0	0	0.034808	0	0	0	0	0	0	0	0	0	0	0	0	0	0	0	0	0	0	0	0	0	0	0	0	0	0	0	0	0	0
CEACAMP4	0.0785908	0	0	0	0	0	0	0	0.106664	0.030674	0	0	0	0	0	0	0	0	0	0	0	0	0.0551043	0	0	0	0	0	0	0	0	0	0	0	0	0	0	0	0	0
MRPS24	3.73539	4.65596	3.45234	3.9525	5.60195	2.44189	3.67154	0.461431	2.62937	1.77422	6.43238	3.45053	3.1373	0.959325	4.52013	6.55073	3.50077	2.73297	3.59376	1.71746	2.08878	5.64269	2.11303	1.89223	7.47326	4.55969	3.11422	6.06359	2.20691	6.70767	3.47785	5.43188	3.41109	2.62589	22.0128	3.29995	1.20575	8.38628	3.83385	2.44067
IMMP1LP2	0	0.0883133	0	0	0	0	0	0	0	0	0	0	0	0	0	0	0.0475512	0.144186	0.0258623	0.025913	0	0	0	0	0	0	0	0	0	0	0	0	0	0	0	0.0223261	0	0	0	0
RNU6-1247P	0	0	0	0	0	0	0	0.58587	0	0	0	0	0	0	0	0	0	0	0	0	0	0	0.236724	0	0	0	0	0	0	0	0	0	0	0	0	0	0.247301	0	0	0
AC099520.2	0	0	0	0	0	0	0	0	0	0	0	0	0	0	0	0	0	0	0	0	0	0	0	0	0	0	0	0	0	0.0422296	0	0	0	0	0	0	0	0	0	0
LINC00469	0.0260936	0.1028	0.205941	0.00753471	0.0122289	0	0	0.0905603	0.0885359	0.0712904	0.018802	0.0738763	0.0224483	0	0	0.0184921	0	0	0	0.3318	0	0.0289976	0.109774	0.0834089	0	0	0.110331	0.0373554	0	0	0.142981	0.15475	0.0594027	0.378939	0.0243752	0.0346512	0.0573396	0.024103	0.0685809	0.05894
TUBAP4	0	0	0.0570658	0	0	0	0	0.276035	0	0	0	0	0	0	0	0	0	0	0	0	0	0	0	0	0	0	0	0	0.0253421	0	0	0	0.0301773	0	0	0	0	0	0	0
AP001610.3	0.0784045	0	0	0	0	0	0.0633258	0	0	0.0306013	0	0.0554948	0	0	0	0.111128	0.554388	0.112069	0	0.211479	0	0	0	0.0626555	0.106011	0	0.0552524	0	0	0.283699	0.0537024	0.154995	0.0297483	0	0.0732412	0.0260294	0.229721	0	0.57699	0.413232
RNU6-494P	0	0	0	0	0	0.262093	0	10.8451	0	0.143486	0	0	0	0	0	0.260534	0	0	0	0	0	0	0	0	0	0	0	0	0	0	0	0	0.139486	0	0	0	0	0	0	0
IGHVII-28-1	0	0	0	0	0	0	0	0	0.60683	0	0	0	0	0	0	0	0	0	0	0	0	0	0	0	1.2091	0	0	0	0	0	0	0	0	0	0	0	0	0	0	0
AC021613.2	0	0	0	0	0	0	0	0	0	0	0	0	0	0	0	0	0	0	0	0	0	0	0	0	0	0	0	0	0	0	0	0	0	0	0	0	0	0	0	0
AL136460.1	0	0	0	0	0	0	0	0.364156	0	0	0	0	0	0	0	0	0	0	0	0	0	0	0	0	0	0	0	0	0	0	0	0	0	0	0	0	0	0	0	0
AL845552.1	0.204871	0	0	0.059158	0.0480069	0.0730289	0	1.06654	0.0695131	0.0399806	0	0	0.0881253	0.131538	0.112168	0	0	0.292836	0.0393939	0.197356	0	0.113836	0.0718232	0.163719	0.207756	0.268757	0.0721874	0	0.0652775	0	0	0.10125	0.0388662	0	0	0.068015	0	0.189242	0	0.0771269
SRGAP2C	0.624534	0.427904	1.06179	0.717433	0.311779	0.414595	1.1185	1.86908	0.955108	1.25411	1.07938	0.50611	0.59958	0.708984	0.599627	0.805014	1.3792	1.12556	1.7439	1.1178	0.572065	0.965618	1.75158	0.65098	1.06473	0.979579	0.822824	0.625206	0.99064	0.841698	0.864836	1.0199	0.904916	0.786037	0.507309	0.969081	0.517131	0.581069	0.739837	0.848459
MIR486-1	0	0	0	0.0853037	0.415346	0	0	0	0.200471	0	0	0	1.52488	0	0	0.209357	0	0	0.113609	0	0	1.31318	0	0	0	0	0.208183	0	0.0941278	0	0.202343	0	0	0	0	0	0.216389	0	0	0
ARL15	2.91045	6.6371	3.47619	5.7923	3.05878	3.50688	2.91375	19.3703	6.98358	3.23779	4.67776	2.89882	3.53838	3.98348	2.00378	8.13301	7.39379	4.67076	2.15478	5.48648	3.1007	5.11298	4.40516	5.63352	7.74676	3.40078	7.58386	3.66758	2.84312	3.35483	12.5458	4.59939	3.05165	5.70469	4.57471	3.98645	4.25095	3.72675	4.80035	4.62548
AL590609.1	0	0	0	0.0873843	0	0.0359578	0	0.350093	0	0	0	0	0	0	0	0	0	0	0	0	0	0	0	0.0806117	0	0	0	0	0	0	0	0	0	0	0	0	0	0	0	0
AC087393.3	0	0	0	0	0	0	0	0	0	0	0	0	0	0	0	0	0	0	0	0	0	0	0	0	0	0	0	0	0	0	0	0	0	0	0	0	0	0	0	0
LINC01784	0	0	0	0	0	0	0	0.151892	0	0	0	0	0	0	0	0	0	0	0	0	0	0	0	0	0	0	0	0	0	0	0	0	0	0	0	0	0	0	0	0
C15orf40	1.63612	1.45115	1.06112	1.74947	1.19871	1.47119	0.965607	1.90103	1.09573	1.05407	0.727599	1.69914	1.08793	1.00919	0.651953	0.749365	1.32022	1.78374	0.690569	1.79221	1.09428	0.868078	0.505958	1.10954	1.12542	0.704503	0.824042	0.610281	1.17541	1.15645	1.33922	0.932178	0.854809	1.30733	0.618467	1.13457	1.099	1.39251	0.664739	0.977257
KRT222	0.0313222	0	0.0224734	0.00904451	0.0048931	0	0	0.181178	0.0283404	0.0163001	0.112847	0.0517297	0.0179643	0.026814	0	0.00739919	0	0.0149237	0.00401522	0.0643695	0.00659887	0.104424	0.0219617	0.00834352	0.0564681	0.0136965	0.0441462	0.0597875	0	0	0.0286051	0.0206399	0.02773	0.0485195	0	0.00346621	0.0305908	0	0.0054882	0.0235835
SLC4A7	1.27998	2.97771	3.11307	1.72183	1.55772	1.38719	7.07549	33.8366	4.07679	1.94727	3.80819	1.78028	2.29705	2.58031	2.62986	2.03853	1.669	1.75578	1.90281	4.05041	0.937292	7.24596	4.37874	2.86238	7.05991	1.43537	2.20411	1.87181	4.14961	2.85109	2.92	3.89073	3.79511	3.50977	2.06352	2.92773	1.54244	3.46117	2.75098	1.71503
AC091564.1	0.276298	0.36284	0.693843	0.359024	0.0323721	0.049245	0.0557901	0.958919	0.281245	0.107839	0	0.097782	0.178274	0.620892	0	0.146856	0	0.197466	0.106257	0.159697	0	0.153524	0.193728	0.331198	0.233491	0.0906143	0.38942	0.0494433	0.044018	0	0.615055	0.204826	0.288291	0.160499	0.0645257	0.11466	0.252981	0	0	0.260042
TDRKH	3.59977	6.2291	6.36375	3.70941	12.4763	8.27121	5.36359	3.52926	14.4805	8.38176	6.97154	10.7114	5.90308	7.85153	4.16236	3.31551	7.33282	6.69644	2.34394	9.304	5.74541	3.66101	12.6519	4.16964	8.69346	7.28376	4.89958	11.2835	5.08689	6.68669	4.5129	13.359	4.26759	5.45416	8.48568	15.6612	5.28784	13.8588	6.17878	2.21625
TRIM49D2	0	0	0	0	0	0	0	0	0	0	0	0	0	0	0	0	0	0	0	0	0	0	0	0	0	0	0	0	0	0	0	0	0	0	0	0	0	0	0	0
AC005180.2	0	0	0.50689	0.204	0.0827735	0.0209861	0	1.32811	0.399515	0.0689346	0.0424215	0.0416705	0.253243	0.529194	0	0.0417225	0.0416284	0.0420757	0.067923	0.431022	0.0744193	0.588826	0.0825584	0.18819	0.119404	0.231695	0.124465	0.0421412	0.0375171	0.0426053	0.443571	0.465536	0.067013	0.683978	0.0549961	0.0586357	0.0862475	0.163145	0.0309468	0.17731
ERVFRD-1	0.0204113	0	0.0732244	0.0353634	0.0860926	0.0363793	0.0247287	1.70014	0.110809	0.135431	0.0220613	0.0433414	0.0175598	0.0131051	0.0223506	0.0506281	0.0288651	0.036469	0	0.0747176	0.00645028	0	0.128803	0.00815565	0.0137991	0.0468584	0.244529	0.0584413	0.104057	0.0295425	0.160776	0.0201751	0.0387223	0.136353	0.0476678	0.0237171	0.0897059	0.0377083	0.0536463	0.207472
PHF3	7.22756	4.27468	7.5944	4.07919	6.30828	8.40525	5.37147	23.5736	11.8105	12.8839	8.07943	5.06377	9.47628	9.91957	5.02016	4.53913	7.42343	4.95807	5.93912	9.04162	12.6644	8.3118	9.33053	5.31462	6.80665	4.0004	9.08801	5.17117	8.63864	1.55275	6.05103	6.60507	5.81722	8.5839	3.99377	5.01062	6.19783	8.86132	5.86888	6.72849
MS4A10	0	0	0	0	0.0202608	0	0.0232783	0.0750199	0	0	0.031151	0	0.0123974	0.0185047	0.0157798	0	0	0	0	0.0166583	0.00910794	0	0.0101041	0	0	0	0	0.010315	0.0045916	0	0.00987039	0	0.00546767	0	0	0.00478416	0.0105555	0.119801	0	0.0325505
ZNF416	1.25319	2.9012	2.57694	1.44	2.67015	0.759875	2.05565	1.50208	2.02522	2.40021	1.00539	3.6669	3.15655	1.89125	2.39083	0.970516	0.831301	1.86513	2.10663	3.0367	3.39684	1.26344	2.02005	2.43654	2.17483	3.40658	2.07582	2.13622	0.917975	5.1516	2.45119	1.7878	1.00489	2.37902	3.10164	1.86576	1.75071	1.70654	2.46519	1.78985
MTND1P24	0	0	0	0	0	0.0136982	0	0.800213	0	0	0	0	0	0	0	0	0	0	0.0147784	0	0	0	0	0	0	0	0	0	0	0	0	0	0	0	0	0	0	0	0	0
PITPNM3	1.26309	0.913317	0.953244	2.53327	1.36661	1.46413	1.5164	1.28804	0.94814	1.71388	0.721361	0.856489	1.52934	0.400478	0.94597	1.6024	1.19743	5.67481	6.09766	2.55368	0.400141	0.207949	1.4826	2.73403	1.14277	2.32179	1.15605	1.91315	0.892355	1.76721	2.32627	4.18625	1.06143	2.52	3.09107	1.30666	1.03485	1.96472	1.07379	1.43475
AC090155.1	0	0	0	0	0	0	0	0	0	0	0	0	0	0	0	0.0576119	0	0	0	0	0	0	0	0	0	0	0	0	0	0	0	0	0	0	0	0	0	0	0	0
AC098818.3	0	0	0	0	0	0.168488	0	0	0	0	0	0	0	0	0	0	0	0	0	0	0	0	0	0	0	0	0	0	0	0	0	0	0	0.274568	0	0	0	0	0	0
AC106799.1	0.217156	0	0	0.011401	0	0.0211113	0	0	0.0133966	0	0.156474	0	0	0.0760502	0	0	0.516481	0	0	0	0	0.0219385	0	0	0.0667315	0.181283	0	0	0	0.271444	0	0	0.0599225	0	0	0.0589856	0	0	0.0207543	0
MYOZ2	0.0509614	0	0	0	0.035825	0.0136244	0	0.950657	0.0432282	0.0298354	0.0918016	0.0180353	0	0.0817996	0.0139508	0	0.0360342	0.0182106	0.0195984	0.628377	0.0161046	0.849494	0.0535978	0.0305437	0.00861317	0.0501397	0.107739	0.0273585	0.00811884	0.0184399	0.0436319	0.113337	0.0241698	0.0370038	0	0.105741	0.0373285	0	0	0.0191852
GGA2	8.05562	7.37454	16.578	7.56103	11.746	30.6181	9.97057	16.783	24.6159	22.1374	20.2811	11.8815	15.1781	10.8862	14.1162	9.45783	6.85285	21.5465	7.46666	17.286	6.19911	12.5705	15.0704	15.9171	14.0254	11.7277	16.5462	8.34715	17.1666	18.6701	18.805	16.6678	8.21158	21.3447	11.4191	13.4439	15.3787	12.5949	11.1482	19.6427
AC016745.2	0	0	0.158584	0	0	0.0137022	0	0.266815	0.00652127	0.0187536	0.00692445	0.0136037	0.00826735	0	0.0105229	0.0136207	0.006795	0.03434	0.0517396	0.00740586	0	0.0106793	0	0.0383977	0.0324839	0	0	0	0.0551152	0.0834534	0.00658217	0.0474933	0.00729234	0.0167468	0.026931	0.00638073	0.00703907	0.00887673	0	0.0144711
PRELID3BP1	0	0.0804632	0	0.0176926	0	0	0	0	0	0	0.0441498	0	0	0	0	0	0	0	0	0	0	0	0	0	0	0	0	0	0	0	0	0	0.0232477	0	0	0.040683	0	0	0	0
AC087318.1	0	0.111697	0.0610266	0	0.0398618	0	0	0.590388	0.0577191	0	0.122575	0.0602026	0	0	0	0	0	0	0	0	0.645095	0	0	0	0.172507	0	0.0599397	0.121765	0	0.123106	0	0	0	0	0	0.0564752	0	0	0	0.0640411
PARP1P2	0	0	0	0	0	0	0	0	0	0	0	0	0	0	0	0	0	0	0	0	0	0	0	0	0	0	0	0	0	0	0	0	0	0	0	0	0	0	0	0
MIA-RAB4B	0.107687	0	0.09658	0	0.012617	0	0	0	0	0	0	0	0	0	0	0.0190789	0.0571078	0	0	0.0311209	0.0170153	0	0	0	0	0.158925	0	0	0.00857796	0.0194826	0.0184397	0	0	0.0156386	0	0.00893769	0	0.124339	0	0.0202701
RBPJP5	0	0	0	0	0	0	0	0	0	0	0	0	0	0	0	0	0	0	0	0	0	0	0.0160324	0	0	0	0	0	0	0	0	0	0	0	0	0	0	0	0	0
AC148477.9	0	0	0	0	0	0	0	0	0	0	0	0	0	0	0	0	0	0	0	0	0	0	0	0	0	0	0	0	0	0	0	0	0	0	0	0	0	0	0	0
AC093720.1	0	0	0	0	0	0.991107	0.0374278	0	0	0	0	0	0	0	0	0	0.163832	0.0662368	0	0	0	0	0	0	0	0	0.0653124	0.0663399	0.0147651	0	0	0	0	0.269185	0.0432882	0.0153843	0	0	0.0243587	0.104672
RNU6-161P	0	0	0	0	0	0	0	0	0	0	0	0	0	0	0	0	0	0	0	0	0	0	0	0	0	0	0	0	0	0	0	0	0	0	0	0	0	0	0	0
Y_RNA	0	0	0	0	0	0	0	0	0	0	0	0	0	0	0	0	0	0	0	0	0	0	0	0	0	0	0	0	0	0	0	0	0	0	0	0	0	0	0	0
MIR7159	0	0	0	0	0	0	0	0	0	0	0	0	0	0	0	0	0	0	0	0	0	0	0	0	0	0	0	0	0	0	0	0	0	0	0	0	0	0	0	0
OSBPL11	4.6263	3.74266	6.00423	4.56158	7.14079	2.84794	6.81637	10.398	12.7237	8.43045	6.08679	4.9341	7.34874	6.36642	4.88431	4.76681	2.55108	5.3996	5.67748	9.24475	3.98677	8.57152	10.1132	5.70325	4.99567	6.08964	7.37161	6.28956	11.0429	12.2835	7.46762	6.7265	4.23851	13.1709	5.11811	7.4802	4.56838	3.6608	5.18319	8.35155
CDKN2C	2.97162	3.36549	4.07103	2.8449	6.74367	1.42184	2.34374	1.78233	3.3361	5.29316	1.35084	3.28202	27.8211	2.49696	9.82739	3.06704	2.36208	4.26179	8.00346	3.89238	3.7122	5.50758	2.73381	4.64584	6.82243	1.83794	3.80879	1.53463	9.17289	4.93605	2.86183	3.07523	1.46044	3.73621	2.85045	5.56835	1.46085	3.50944	6.38969	3.06332
RPS24P1	0	0.117116	0	0.0257521	0	0.0953707	0	0	0	0.034808	0	0	0	0	0	0	0	0	0	0	0	0	0	0	0	0	0	0	0	0	0	0	0	0	0	0	0	0	0	0
SZT2-AS1	0.142003	0.0621604	0.135848	0.0546725	0.0221835	0.134983	0.076462	0.246417	0.0321212	0.092373	0.0341071	0.0670066	0.122165	0	0	0.0335451	0.0334695	0.0338291	0.0182035	0.0911959	0.119667	0.263011	0	0.340437	0.128002	0.0931421	0	0	0.060328	0.0342549	0.129685	0	0.0718385	0.137481	0.0442172	0.110001	0.104015	0.0437233	0.0248814	0
PLAGL2	5.03985	4.06702	10.9688	6.93818	8.64055	8.74692	2.84801	8.53429	16.4037	12.4248	9.1895	3.62878	6.17687	7.85688	8.63685	8.76681	4.82256	9.03169	4.34252	10.1323	8.28409	5.99388	8.83632	6.01113	6.92029	7.80211	8.28442	4.53325	39.6043	9.47694	9.21592	34.8135	7.244	9.97879	10.3207	11.5948	5.16572	8.46966	7.31048	5.40597
AL390239.1	0	0	0	0	0	0	0	0	0	0	0	0	0	0	0	0	0	0	0	0	0	0	0	0	0	0	0	0	0	0	0	0	0	0	0	0	0	0	0	0
PAK1	14.6445	13.3751	19.5975	11.6123	17.3008	5.12285	22.2731	7.63835	14.9174	25.4564	11.7142	7.68481	9.65235	16.2217	17.192	20.1127	13.3634	12.3394	7.74282	14.9999	25.4069	19.3447	12.5478	14.0493	11.74	12.131	18.6451	20.2656	10.5925	10.8526	9.0808	14.2985	17.8531	12.2568	7.76252	13.0456	12.0735	10.815	14.2528	11.0421
AC087627.1	0.0666399	0.0875128	0.0478134	0.163563	0.0156156	0.0475093	0.0538237	0.17346	0.067833	0.0910335	0.144054	0.0707516	0.114661	0.0427862	0	0.0236133	0	0.0238132	0.0384418	0.0898734	0.0210592	0	0.0233624	0.026627	0.11263	0.0218551	0.0469618	0.0238503	0.0318499	0.024113	0.0684665	0.0658689	0.0126423	0.0774211	0.0311257	0.12168	0.0244064	0.030778	0.0350294	0
AC097359.1	0	0	0	0	0	0.0254734	0	0.124007	0	0.0836744	0.154477	0.455225	0	0	0	0	0.0505295	0.0510724	0.0549643	0.110144	0	0	0	0.114214	0	0	0.0503597	0.0511519	0.0910783	0	0	0.0706348	0	0	0.267022	0.0237245	0	0.13202	0	0
RNA5SP150	0	0.365127	0	0.0802859	0	0.0991107	0.224567	0.964962	0	0	0	0	0	0	0	0	0	0	0	0	0	0	0	0	0	0	0	0	0	0	0	0	0	0	0	0	0	0	0	0
THAP12P5	0	0	0.0313046	0.00419957	0	0	0	0.151425	0.00986933	0.00567637	0	0.0514699	0	0	0	0	0	0	0.00559307	0.453927	0	0	0	0	0	0	0	0	0.00926796	0.0210498	0	0	0	0	0.0135858	0.00965663	0	0	0	0
AL078599.1	0	0.296588	0.0810217	0.0978227	0.158767	0.201266	0	0	0	0.176297	0.0813682	0.479566	0.0971484	0.290012	0	0	1.11786	0	0.0434274	0.0870251	0.0713714	0	0.316709	0	0.152685	0	0	1.0508	0	0.326883	0.0773461	0	0.342765	0	0.105487	0.449874	0.0827151	0.312927	0.534229	0
EDDM3CP	0	0	0	0	0	0	0	5.67398	0	0	0	0	0	0	0	0	0	0	0	0	0	0	0	0	0	0	0	0	0	0	0	0	0	0	0	0	0	0	0	0
NLGN2	3.26098	3.11588	7.14747	4.73742	1.25726	0.754402	3.51498	1.48969	5.7042	4.52796	4.27418	1.2701	7.15972	4.97592	4.5957	13.2703	12.7978	2.33909	3.98005	8.01476	3.11982	13.5879	8.14261	4.85936	8.94736	14.0458	4.91538	4.46783	7.96087	7.00637	4.78565	9.63439	4.67317	3.85088	7.78542	11.3902	3.51088	2.85801	6.17342	3.90512
FKBP9P1	0.0287045	2.50046	1.16706	0.248659	0.165914	0.112553	0.0772801	0.199243	0.155831	0.694609	0.923851	0.291211	0.798454	0.24573	1.0582	6.06882	0.297683	0.396616	6.67489	1.08394	0.580548	4.14687	1.20758	0.40525	0.789169	1.62546	0.964217	0.59585	0.189018	0.0830914	0.504629	0.444501	0.555444	0.411297	0.160885	0.616246	0.217265	0.981042	0.980759	0.475475
MTCO3P10	0	0	0	0	0	0	0	3.56986	0	0.267642	0	0	0	0	0	0	0	0	0	0.0165145	0	0.0476281	0	0	0	0	0	0	0.191182	0	0	0	0	0	0	0.113828	0	0	0	0
FOXI2	0	0.0135064	0.0442761	0.0296985	0.00964019	0.0219972	0	0.0535424	0.069794	0.00401422	0	0.0218391	0.00884815	0	0.112621	0.0218664	0	0.139659	0.0237319	0.0396307	0.0195012	0.0914366	0.0144227	0	0.0139064	0.0202382	0	0	0.00327706	0.014886	0.0422675	0.0609958	0.0195116	0.0776678	0	0	0.0226007	0.00950033	0.0594695	0.0464631
SPATA32	0.408058	0.11164	0.670948	0.358398	0.151397	0.230308	0.0823951	1.44571	0.726886	0.272078	0.563556	0.264755	0.219408	0.218328	0.223414	0.409678	0.180333	0.388843	0.209237	0.373434	0.225667	0.0377892	0.250348	0.28533	0.206902	0.713739	0.61107	0.304257	0.297958	0.381433	0.850132	0.504171	0.24514	0.701236	0.301772	0.581395	0.336259	0.361223	0.205559	0.115215
AC008750.2	0.0755404	0	0	0.0872513	0.14161	0.0269273	0.122025	0	0.0512619	0	0.326587	0	0.389924	0.0970017	0.165435	0.0535343	0.0534136	0.107975	0	0.232862	0.0954878	0.167895	0	0.301834	0.306417	0.148645	0.106468	0	0	0	0.0517407	0	0.171969	0	0.211697	0.0752358	0.0553323	0.837331	0.039708	0.0568767
AL160412.1	0	0	0	0	0	0	0	0	0	0	0	0	0	0	0	0	0	0	0	0.012487	0	0.0360127	0	0	0	0	0	0	0	0	0	0	0	0	0	0	0	0	0	0
AL160413.1	0	0	0	0	0	0	0	0	0	0	0	0	0	0	0	0	0	0	0	0	0	0	0	0	0	0	0	0	0	0	0	0	0	0	0	0	0	0	0	0
GFAP	0.0163096	0.11423	0.0195032	0.0141285	0.017835	0	0.105383	0.00943399	0.553386	0.0148531	0.536674	0.00384798	0.0654786	0.0209432	0.0595306	0.0732028	0.445915	0.0738225	0.0229981	0.0104742	0.0343605	0.0483325	0.141038	0.0217225	1.15407	0.0213954	0.0268182	0.132309	0.0415734	0.121963	0.245764	0.128967	0.0680701	0.0473705	0.0457066	0.0252681	0.103537	0.00502178	0.717289	0.0286533
AC106738.1	0	0.605155	0.132253	0.159677	0.475122	0.624204	1.11658	0.159931	0.0625424	0.215829	1.79305	0.260934	0.0792883	2.13025	0.20184	0	0.651676	0.395207	0.0708871	0.0710261	0	0.10242	0.129242	0.220952	0.24923	0.785871	0.90928	0.527762	0.0293658	0.266787	0	0.0910972	0.0349687	0.428296	1.72188	0.0305973	0.202525	0.68106	0.24223	0.138785
ATE1	4.13584	4.95271	3.32019	5.21128	7.9483	6.69093	8.13384	11.2923	5.2285	6.32142	4.23051	2.35007	5.80735	4.1224	3.64837	2.9638	4.94898	4.60528	3.47247	7.11012	6.26989	5.27107	4.71684	4.22958	3.23012	4.57945	6.0411	4.98923	4.8878	8.20883	4.90887	4.15088	15.4245	6.46484	3.85267	4.21902	3.49127	5.59423	4.32979	5.41792
AC103855.1	0	0	0	0	0	0	0	0	0	0	0	0	0	0	0	0	0	0	0	0	0	0	0	0	0	0	0	0	0	0	0	0	0	0	0	0	0	0	0	0
AL355816.2	0	0	0	0	0	0	0	0	0	0	0	0	0	0	0	0	0	0	0	0	0	0	0	0	0	0	0	0	0	0	0	0	0	0	0	0	0	0	0	0
AC078906.1	0.041462	0.0544488	0	0.0838072	0.0194314	0	0	0.215847	0.0562725	0.0323653	0.0298758	0	0	0.106483	0	0.058767	0.0586345	0	0	0.0319528	0	0.0460763	0	0.0331336	0.168184	0.0271956	0	0.0296784	0.396327	0.0300052	0.028399	0	0.0314631	0.0240849	0	0.0688247	0.0303703	0	0.0435893	0.031218
MIR2117HG	0	0	0	0.0188815	0.0612895	0.0233086	0.105626	0.113469	0	0.0510425	0.141349	0	0	0	0.214804	0.04634	0	0	0.0502934	0	0	0	0.183391	0	0.0884127	0	0.0460801	0.18722	0.0208346	0	0	0.0646322	0.0248098	0.151935	0.0610826	0	0	0.483203	0	0
RNU4-75P	0	0	0	0	0	0	0	0	0	0	0	0	0	0	0	0	0	0	0	0	0	0	0	0	0	0.148645	0	0	0	0	0	0	0	0	0	0	0	0	0	0
AC011933.3	0	0	0.0638155	0.128414	0.917036	0.126819	0.143675	3.70421	0.18107	0.104143	0.0640884	0.755445	0.841692	0.228423	0	0.189097	0	0.127132	0.13682	0.102816	0.168644	0.197682	0.187088	0	0.240521	0.175017	0	0	1.38864	0.0643661	0.243682	0.175827	0.0674934	0.154998	0	0.118112	0	0.32863	0	0
RPL35AP31	0	0.128932	0	0.0567004	0	0	0	3.23706	0	0	0	0	0	0	0	0	0	0	0	0.0378314	0	0	0	0.156918	0	0	0	0	0	0	0.0672475	0	0	0	0	0	0	0	0	0
AC244098.3	0	0	0	0	0	0	0	0	0	0	0	0	0	0	0	0	0	0	0	0	0	0	0	0	0	0	0	0	0	0	0	0	0	0	0	0	0	0	0	0
HGH1	20.3412	15.2245	18.3065	11.9408	11.9851	28.8065	13.1433	2.61164	8.42575	12.5466	7.39626	10.8272	13.2915	15.2191	15.7204	14.0738	16.5778	17.7223	12.8735	13.6327	7.70631	9.66916	9.68682	11.8673	21.9392	14.1596	7.15073	17.1355	17.4694	28.4454	13.4009	10.7502	17.006	7.32865	16.6841	6.72181	27.026	28.2058	16.3291	8.65811
RNU6-1229P	0	0	0	0	0	0	0.249752	0	0	0	0	0	0	0	0	0	0	0	0	0	0	0	0	0	0	0	0	0	0	0	0	0	0	0	0	0	0	0	0	0
JTBP1	0	0	0.384443	0	0.0627783	0.0954994	0	6.27616	0.0909017	0.418259	0	0	0	0	0	0	0	0	0	0.0516161	0	0	0.0939227	0.214094	0	0	0	0	0.170726	0	0.183501	0	0	0.0778129	0.125133	0.0889427	0	0	0.0704134	0
RNA5SP319	0	0	0	0	0	0	0	0	0	0	0	0	0	0	0	0.197042	0	0	0	0.107136	0.17573	0	0	0	0	0	0	0	0	0	0	0	0	0	0	0	0	0	0	0
AC010326.3	6.33472	4.79935	19.7886	7.13385	1.27887	1.77173	2.12528	11.3308	2.54618	4.41236	3.16006	5.20801	5.03054	12.0765	5.1224	5.59437	4.96157	5.60691	4.42256	3.9806	2.92581	3.68231	3.62163	6.85353	5.83094	6.26453	2.67848	1.74399	2.15815	6.06539	10.1797	4.67199	5.12135	2.40601	6.2817	2.0707	7.35275	7.11176	2.74073	7.11771
AP001962.1	0	0	0.0849351	0.0341825	0	0.0843948	0	3.49216	0.160663	0.0231015	0.127947	0.0418941	0	0	0	0	0	0.0423015	0.09105	0.0684214	0	0.197329	0.0830014	0	0	0	0	0	0	0.0856679	0	0	0	0.0687649	0.0552912	0.0393003	0	0	0	0
KRT81	5.40296	0.968562	1.40295	1.64929	0.257232	0.0305707	0.526434	0.625049	0.232791	0.314643	0.45729	0.437054	0.0590243	0.088101	0.826405	0.46191	0.679176	0.698731	13.4168	1.81093	2.12479	0.0953057	0.0601319	0.0685345	0.347876	536.039	0.241747	0.503378	1.8363	0.40962	0.246714	0.661199	2.38841	0.378617	0.817158	0.341662	1.19356	5.49778	0.153274	0.142059
MIR1289-1	0	0	0.164857	0	0	0.081904	0	0	0.155922	0.179358	0	0.325261	0.59301	0	0	0.162833	0	0.164212	0	0	0	0	0	0	0	0	0	0	0.366052	0.166279	0	0.22711	0.174358	0	0	0	0	0	0	0
CMTM6	25.6266	21.5725	27.5964	19.9004	25.1199	17.1928	46.9129	39.2786	30.4712	40.1898	36.9309	38.0177	24.446	16.8387	39.6128	31.4022	17.2879	30.1194	23.854	25.0737	33.3272	37.1105	49.368	36.8779	27.8629	17.1237	28.4046	31.5187	34.3646	23.0055	23.1246	41.3894	30.4613	46.9585	27.1608	34.2103	23.3129	26.6912	37.8701	36.7724
ZBTB37	0.46917	0.663003	1.51481	1.42839	0.669993	1.32824	0.347361	13.7049	1.48231	0.885067	0.685927	0.584748	0.625914	1.63058	0.845077	0.852918	1.63348	2.47715	0.519717	0.889508	0.699424	0.729182	1.42431	1.01204	1.30436	1.03694	0.830166	0.299327	1.9607	0.408419	1.6743	0.872037	1.12999	0.98844	0.865431	0.721234	1.06834	1.02535	0.693397	0.837055
RNA5SP527	0.260525	0	0.373848	0.300914	0	0	0	4.52089	0.176793	0.203366	0.187723	0	0.44826	0.334541	0	0	0.184214	0.930966	0.200382	0.100387	0	0.289519	0.182669	0.208194	0.176129	0	0.183595	0	0.0830103	0.188537	0	0	0.0988486	0	0	0.172983	0	0.24065	0.273892	0.196157
AC090971.5	0	0	0	0.13043	0	0	0	5.68274	0	0	0	0	0.0971484	0	0	0	0.079847	0	0	0.0435126	0.0713714	0	0	0	0	0.222206	0	0	0	0	0.0773461	0	0	0.0655965	0	0	0	0	0	0
AC244097.1	0	0	0	0	0	0	0	0	0	0	0	0	0	0	0	0	0	0	0	0	0	0	0	0	0	0	0	0	0	0	0	0	0	0	0	0	0	0	0	0
SALL4P5	0	0	0	0	0	0	0	0	0	0	0	0	0	0	0	0	0	0	0	0	0	0	0	0	0	0	0	0	0.00598995	0	0	0	0	0.0109203	0	0	0	0	0	0
SLC2A13	0.237583	0.866663	1.05119	2.58217	1.82326	1.50324	5.04247	9.98626	1.54059	1.97692	1.75234	0.602578	1.10145	1.24998	2.17881	1.04998	2.36355	2.84409	0.369278	2.78074	1.46614	0.858076	1.59873	0.854369	2.29997	1.53021	1.58591	1.33687	0.582471	1.12712	1.88722	1.57534	0.945258	1.93405	0.758284	1.16012	0.920887	0.829063	1.32171	1.04597
ACAD10	2.46363	2.6904	3.49804	3.84257	3.06791	6.98591	2.56732	2.00577	2.67492	3.20422	2.94708	2.13971	2.60072	3.07792	2.10542	2.37342	5.46699	4.02449	2.38642	3.2833	3.23828	2.27258	4.01844	2.49278	3.23842	2.58549	1.63171	2.38398	5.74391	5.35399	3.80879	2.90384	7.18001	2.87081	2.68899	2.96657	3.32421	2.11484	2.10707	2.72802
AP000892.3	0	0.402316	0.366348	0.560267	0	0.254812	0.16496	0.70883	0.207896	0.358715	0	0	4.30481	0	0.223644	0.217111	0.144415	0.218949	0.117817	0.275445	0	0.113484	0.214805	0	0.483268	0.0669818	0.359823	0	0.130152	0.221705	0.48962	0.302814	0.0774924	0.177961	0.190789	0	0.598408	0.188658	0.107359	0.461333
ADAM2	0	0	0	0.00657764	0.0160133	0.0162398	0	0.0790572	0	0.817945	0.0164137	0	0	0.219381	0	0	0.716754	0	0.0700819	0	0.0791842	0	0.870458	0	0	0.00747061	0.024079	0	0.0108871	0	0	0	0	0.0066161	0	2.47291	0	0.0210414	0	0
LYPD3	23.6822	1.10393	2.50682	6.70564	4.40134	0.126416	7.511	0.387479	2.86118	2.53764	2.27146	4.34163	7.62744	0.185532	3.50941	0.828453	0.947323	0.779143	29.929	16.3224	62.7189	1.05096	1.3446	0.545817	2.05125	30.6879	2.92498	8.58392	3.62431	2.60449	0.440833	2.19411	10.5105	0.98426	0.539874	4.07719	0.558023	28.0025	1.22898	1.44389
CCDC39-AS1	0	0.614136	0	0	0.0547924	0	0	1.62305	0	0	0	0.165504	1.20697	0	0	0	0	0.167113	0	0.0450501	0	0.129926	0.16395	0	0.0790403	0	0	0.0836867	0.037252	0	0	0.115561	0	0.0679144	0	0.116443	0	0.107995	0	0
KRT18P4	0.154131	0.202407	0.810972	0.200278	0.072234	0.128198	0.0414961	0	0.122026	0.180472	0.12957	0.254552	0.265197	0.0989598	0.140646	0.29128	0.199804	0.110155	0.0592744	0.247461	0.113651	0.0570946	0.126081	0.0821137	0.364702	0.0842473	0.0724116	0.147101	0.261921	0.0557706	0.211141	0.152347	0.175441	0.119378	0.0719902	0.0426414	0.169348	0.308473	0.067516	0.174074
AC132825.3	0	0	0	0	0	0	0	0.0609504	0	0	0	0	0	0	0	0	0	0	0	0	0	0.0858722	0	0	0	0.00921534	0	0	0.00895313	0.00508369	0	0	0	0	0	0.00233215	0	0	0	0
RSBN1L	5.91851	7.74818	7.60674	4.79159	7.03871	8.62549	6.11161	16.27	9.50953	6.25437	4.60871	7.93626	7.04304	7.88888	3.50438	4.18134	4.11997	8.463	3.18018	8.14207	1.80214	6.2149	6.55145	6.76243	10.2219	4.08082	6.50378	2.92509	3.51996	15.358	5.63573	9.07685	4.86576	6.17988	5.32715	4.75138	4.37222	3.82562	4.33958	4.09323
PPP2CB	20.1553	12.3827	18.4669	19.0911	16.6325	10.1071	17.3028	22.9229	13.5532	31.3636	8.38865	16.1484	28.849	12.9925	25.8009	8.17773	18.7327	21.0284	17.0943	39.5575	12.8407	22.9602	17.9797	31.8857	23.7702	14.8397	19.4494	52.9938	18.7689	22.6823	14.844	22.9709	29.6248	24.6631	14.8858	21.9664	25.6255	9.30548	20.889	20.714
AC067852.2	3.13272	1.1459	2.19638	1.94137	3.01007	1.26967	2.70354	0.17376	3.67902	2.60173	1.48426	2.26797	3.3227	0.55106	3.16408	3.3251	3.13554	2.25935	1.91991	1.55989	2.35066	2.98857	3.0992	1.7147	2.49505	2.37382	1.59274	2.611	3.05376	3.66461	2.84138	2.54505	2.44237	2.26848	1.76387	2.86839	2.48328	3.47512	2.46633	1.90636
FAR2P2	0	0	0.0575339	0.00890568	0.378695	0.272647	0.004982	0.0428153	0.0376723	0.38279	0.111115	0	1.34256	0.22178	0.020263	0.0655705	0	0.00881675	0.00711646	0.636984	0.261203	0.370157	0.177322	0.00492927	0.0583814	0.0890094	0.0478154	0.00883048	0.678057	0	0.194346	0.0304846	0.0234038	0.0250817	0	0.0368605	0.0135545	0	0.00972714	0.0835973
LINC02212	0	0	0	0	0	0	0	0.134778	0	0	0	0.0109947	0.0133636	0.0199468	0	0	0	0	0	0.0119711	0	0.0172624	0.043566	0	0	0.0101888	0	0	0.0395955	0	0	0	0.0943006	0	0	0	0	0	0.0326613	0
AC108134.1	0.464792	0.752322	1.96212	0.914514	0.374865	1.19444	0.148415	0.769038	0.4181	1.9069	0.249235	0.55085	0.0278972	0.513561	0.355083	0.413653	0.244576	0.687534	0.286825	0.449824	0.532872	0.0240241	0.26526	1.14884	0.453068	1.76538	0.380865	0.100583	0.571716	1.04037	1.14756	0.758568	0.82024	0.439525	0.424086	1.03349	2.07439	1.50766	0.267047	0.935929
AC005332.2	0.124684	0.193509	0.406635	0.111284	0.116868	0.0484858	0.0640851	6.54994	0.430748	0.176961	0.212355	0.248709	0.20478	0.247439	0.0868833	0.0722961	0.0561035	0.696677	0.0261547	0.379986	0.0214921	0.163753	0.0635804	0.52537	0.513424	1.58361	0.191708	0.0730216	0.140853	0.065623	0.318314	0.123242	0.0172028	0.0987656	0.190593	0.135471	0.0830268	0.0418809	0.154914	0.238964
FTH1P4	0.119663	1.02143	0.987351	1.0366	0.616885	0.277259	0.483245	9.34426	1.38046	0.770622	0.819126	0.127046	1.18388	0	1.31032	0.29681	0.253836	0.299323	0.161066	1.61382	1.05883	0.19947	0.293657	1.24314	0.323594	0.627909	1.22275	0.256962	0.324085	0.173195	0.573732	0.177417	0.408622	1.35546	0.670693	0.436993	0.350604	0.110534	0.125802	0.225244
MIR3909	0.27804	0	0	0	0.130305	0.396443	0	0.482481	0.377357	0	0	0	0.478395	0	0	0.394084	0	0	0	0.214272	0	0	0	0	0.18797	0	0	0.19902	0	0.201212	0.380881	0	0.210988	0	0	0.0923061	0	0	0	0
AC104662.1	0.129498	0	0.0464567	0	0	0	0	2.69661	0	0.101086	0	0.0458293	0.0557035	0.166289	0.0709008	0	0	0.1851	0.0498013	0.149697	0	0	0.045399	0	0.0437738	0.12741	0.0912584	0	0.082523	0	0.0443492	0	0.0491341	0	0	0.0644878	0	0	0.0340355	0
FO393411.1	1.02411	3.62084	1.07392	5.59593	0.627634	1.54448	0.6999	1.77714	1.71068	2.15229	3.4626	1.17094	0.542181	0.303477	3.53677	0.949087	1.8939	2.53356	0.181775	7.64951	0.29874	5.86552	0.386648	8.37286	1.70426	0.826747	1.88753	0.789445	0.953828	1.36824	0.86333	0.233599	1.85318	1.60165	2.50206	0.810755	1.558	1.74643	0.662557	0.889714
MRPL33	17.4571	38.4247	16.4278	26.6134	32.3626	14.9515	30.613	15.6689	15.7709	21.7411	18.8063	48.6636	18.144	16.3156	17.2324	25.5201	39.22	73.1828	10.4258	29.5907	59.189	48.5952	20.9981	28.193	12.9937	14.045	14.908	54.0762	33.9971	34.6171	16.787	20.6126	27.677	16.7096	27.2527	27.1934	22.519	36.2819	18.5674	10.7159
ARL5AP5	0	0	0.0544481	0	0	0.0270509	0	0	0.102994	0.0296187	0	0	0.130571	0	0	0	0.0536587	0	0	0	0	0	0	0.0606436	0	0	0	0	0.0725388	0	0	0	0.0287931	0.0881641	0	0.0503873	0	0	0.0398902	0
MIR5588	0	0.689685	0	0	0.246131	0	0	0	0	0	0	0	0	0	0	0	0	0	0	0.202368	0	0	0.368237	0	0	0	0	0	0	0	0	0	0	0	0	0	0	0	0	0
PPP6R1	15.41	7.59041	22.5205	12.0227	16.9596	6.49638	16.0471	3.15727	21.8115	11.9094	6.4609	17.1078	48.2335	6.42819	15.7183	11.2699	8.92023	10.9306	31.193	14.9125	47.7131	21.5374	20.5594	18.1305	17.4279	20.0538	14.8796	19.3733	10.7793	16.8115	17.5296	12.8471	20.8778	17.2286	14.2496	16.6527	9.2296	12.9066	17.8967	21.0293
AL135923.1	0	0.221684	0	0	0	0	0	0	0	0	0	0	0	0	0	0	0	0	0	0	0	0	0	0	0	0	0	0	0	0	0	0	0	0	0	0	0	0	0	0
AC025034.2	0	0	0	0	0	0	0	0	0	0	0	0	0	0	0	0	0	0	0	0	0	0	0	0	0	0	0	0	0	0	0	0	0	0	0	0	0	0	0	0
AC090506.2	0	0	0	0	0	0	0	0.137029	0	0	0	0	0	0	0	0	0	0	0	0	0	0	0	0	0	0	0	0	0	0	0	0	0	0	0	0	0	0	0	0
AC011479.3	0.0525186	0.206905	0.226089	0.0657155	0.0656349	0.0748836	0.0141394	1.27589	0.178196	0.109323	0.0252284	0.0743454	0.0903634	0.179838	0.0191695	0.148876	0	0.0125114	0.107718	0.067456	0.188096	0.0972723	0.0368237	0.139897	0.248538	0.0229652	0.123368	0.0501235	0.384878	0.0126689	0.16787	0.103822	0.219193	0.050846	0.0163533	0.0813661	0.102584	0	0.00920218	0.0131809
AC002059.2	0	1.58	5.1795	1.21597	1.55062	0.536099	0.242941	4.17566	1.63292	1.40877	0.433471	0.638694	0.517536	0	1.9762	1.70531	1.06342	2.14968	0.578374	1.73852	0.380215	1.33705	0.843596	0.721108	1.83014	0.197292	0.847874	0	2.39598	1.52372	3.91442	2.37847	0.456501	1.22308	0.56196	1.29816	1.32194	1.11137	0.948661	2.03825
SLC16A7	0.859552	0.349763	1.52529	1.15291	2.55203	0.0397023	2.60683	11.2814	2.96412	0.80138	2.23666	0.395883	0.512423	1.26543	4.36938	1.15824	0.032529	12.1789	1.38928	9.3578	0.0658038	0.968665	0.955798	2.63729	0.739885	2.42829	2.48095	2.63437	0.123437	0.240055	1.29523	3.48698	0.631134	1.429	0.289513	1.95654	1.23616	0.178925	0.759831	1.10295
KLF3P2	0	0	0	0	0	0	0	1.71389	0	0	0	0	0	0	0	0	0	0	0	0	0	0	0	0	0	0	0	0	0	0	0	0	0	0	0	0.0409866	0	0	0	0
IFNA6	0	0	0	0	0	0	0	0	0	0	0	0	0	0	0	0	0	0	0	0	0	0	0	0	0	0	0	0	0	0	0	0	0	0	0	0	0	0	0	0
HTR1DP1	0	0	0.0802005	0	0	0.0265635	0	2.65093	0.0505692	0	0.0536957	0	0	0.0478454	0	0	0.0263459	0	0.0143291	0.0287144	0	0.0414064	0	0.059551	0	0	0	0	0.0356159	0	0.0765622	0	0.0141371	0.0216439	0	0	0	0	0	0
AC055764.1	0	0	0.0501889	0	0	0.0498697	0	4.1271	0.142406	0	0	0	0.0601786	0	0.153194	0	0.0494613	0	0.0269011	0.134769	0.132633	0.0777356	0.0490463	0	0.0472905	0	0.147885	0	0.178305	0	0.0479121	0.138283	0	0.0406338	0	0.0232229	0	0.0646143	0	0
AC145098.2	1.07155	0.114871	0.0784513	0.170495	0.030746	0.0428737	0.061819	0.303584	0.0593595	0.064014	0.0787868	0.19348	0.11288	0.0842433	0.227487	0.123982	0.0927766	0.0234433	0.454137	0.172742	0.172768	0.279473	0.00766652	0.113592	0.465701	0.172125	0.0462324	0.0313065	0.313552	0.0474769	0.232166	0.108076	0.0871213	0.16514	0.0817126	0.170611	0.160182	0.0303	0.0632232	0.0905591
ZNF324	1.04564	0.889868	2.14174	1.78126	1.49204	0.637185	1.06158	0.952866	1.40329	1.3543	0.559823	1.51329	2.955	1.47023	1.34968	1.15501	0.867406	0.989447	1.53886	1.21099	1.04485	1.28535	2.45751	1.49849	1.77715	2.20316	1.28027	1.40913	1.3122	3.80046	1.63646	2.06709	0.826723	1.60844	2.46105	0.989063	1.33929	1.51626	1.52304	1.53501
RNU6-657P	0	0	0	0	0	0	0	0	0	0	0	0	0	0	0	0	0	0	0	0	0	0	0	0	0	0	0	0	0	0	0.211798	0	0	0	0	0	0	0	0	0
AL450471.1	0	0	0	0	0	0	0	1.35627	0	0.101683	0	0	0	0	0	0	0	0	0	0	0	0	0	0	0	0	0	0	0	0	0	0	0	0.151337	0	0.0864915	0	0	0	0
NIP7P2	0	0	0.087277	0	0.0570082	0	0	0.105543	0	0	0	0	0.0523244	0	0	0.043103	0.0430058	0	0	0.046872	0	0	0	0	0	0	0	0	0.0193792	0	0	0	0	0.0353305	0	0.0403839	0	0	0	0.0457941
RN7SL795P	0	0	0	0	0	0	0	0.2036	0	0	0	0	0	0	0	0	0	0	0	0	0	0	0	0	0	0	0	0	0	0	0	0	0	0	0	0	0	0	0	0
TCAM1P	0	0.0122533	0	0	0.00437288	0.0365866	0.165797	0.469555	0.778817	2.63301	0.537865	0.0594386	0.0963265	0.0838711	0.0102172	1.23654	0.296893	0.0800221	0	1.76173	0.58973	4.71795	0.215895	0.00745647	1.22377	1.79933	0.394527	0.0333944	3.54978	4.11224	0.0255639	1.50331	0.0212416	0.471551	3.3296	1.85242	0.0136692	0.0172378	0.0147141	0.0351269
RNU6-366P	0	0.409907	0	0	0	0	0	0	0	0	0	0	0	0	0	0	0	0	0	0	0	0	0	0	0	0	0	0	0	0	0	0	0	0	0	0	0	0	0	0
POU5F1P3	0.214849	0.0806125	0.506498	0.186117	0.115074	0.153171	0.0991594	0.532609	0.354078	0.227608	0.0663475	0.108621	0.369669	0.197063	0.168044	0.15226	0.151917	0.680002	0.106232	0.496721	0.116392	0.409302	0.0860813	0.515077	0.663997	0.22145	0.324441	0.0439394	0.39118	0.0888467	0.39943	0.182025	0.244554	0.0713165	0.0286714	0.26493	0.157374	0.0283512	0.209738	0.716393
MIR4436A	0	0	0	0	0	0	0	0	0	0	0	0.275515	0.334876	0	0	0	0	0	0	0.299981	0	0	0	0	0.263158	0	0	0	0	0	0.533233	0	0	0	0	0.258457	0	0	0.818453	0
AC018462.1	0.0720843	0.118328	0.245669	0.0676483	0.0337827	0.0963576	0.0727763	6.47329	0.085604	0.0914372	0.103882	0.0255107	0.0620141	0.231409	0.0197333	0.10217	0.0637124	0.193191	0.0138608	0.236096	0.0455595	0.100133	0.0379067	0.0432036	0.0974658	0.106383	0.0507985	0.0515977	0.074646	0.0391245	0.11109	0.0178126	0.0341878	0.104683	0.0841715	0.0837592	0.0660009	0.0332926	0.0473642	0.149255
ACTG2	6.51142	0.706877	3.42604	10.6069	1.04162	1.37408	0.392683	3.5103	3.58796	1.35881	6.42471	0.841872	1.71041	2.55299	7.26318	1.48896	0.405164	2.10963	0.350576	3.18813	0.279849	3.20317	3.25065	11.857	5.17684	8.52481	5.22496	3.62303	2.37071	0.376975	7.49864	4.15342	13.6178	3.41932	0.940778	6.4304	6.95078	0.986407	6.41651	4.76537
AC092648.1	0	0	0	0	0	0	0	0.135733	0	0	0	0	0	0	0	0	0	0	0	0	0	0	0	0	0	0	0	0	0	0	0	0	0	0	0	0	0	0	0	0
TAS2R5	0.689905	1.24575	3.36187	0.257319	0.296383	0.0819751	0.116088	1.64614	0.585214	1.02098	0.165706	0.366237	2.20099	0.442955	0.314773	0.244462	0.345541	0.739596	0.154769	0.71998	0.308863	0.191671	0.22171	0.229719	0.310942	0.471375	0.162061	0.267492	1.24566	0.436862	1.14198	0.511442	0.458087	0.250475	0.26853	0.744383	0.252673	0.531061	0.0302209	0.649313
LINC02076	0.017684	0.0232229	0	0.0255319	0.00828768	0.0315184	0	0	0.0240008	0	0.0891962	0.0625836	0.410765	0.022708	0	0.0250647	0.0750246	0.0126384	0	0.0136282	0.0111768	0.039304	0	0.0565273	0.0239106	0	0	0.0379743	0.0338075	0	0.0242249	0.0349587	0.0805159	0.0102725	0.0330388	0.0645797	0.0129533	0	0.0185913	0.0266296
TBC1D8B	1.09326	0.804717	2.04843	1.77246	1.05246	1.50049	2.08377	5.0147	1.73658	3.08609	2.67435	1.64866	1.41978	1.09536	1.19332	0.764904	1.98919	1.8961	2.1303	2.77576	0.787797	1.31166	1.36708	1.57481	2.66689	1.59175	3.05963	3.05294	1.55533	2.05603	2.18683	3.14891	1.79528	1.61597	1.44408	0.767511	1.34401	1.2189	1.03771	2.57692
AC130456.3	0.156809	0.480491	1.65013	1.37348	0.220468	1.73279	0.675475	6.25854	1.20599	1.14245	1.05457	0.332969	0.17987	2.14783	0.915774	2.2596	0.258714	0.522988	0.301522	0.201409	0.231252	0.0580868	0.623035	0.835407	1.16613	1.64566	0.847204	0.299315	0.166545	1.36175	2.1839	0.826639	0.535469	0.667986	0.439447	0.312353	1.72291	0.289693	0.19233	0.826464
PIGPP3	0	0	0	0	0	0	0	0.69175	0	0	0	0	0	0	0	0.0565013	0	0	0	0	0	0	0	0	0	0	0	0	0	0	0	0	0	0	0	0	0	0	0	0
AC108516.1	0	0	0	0	0	0	0	0	0	0	0	0	0	0	0	0	0	0	0	0	0	0	0	0	0	0	0	0	0	0	0	0	0	0	0	0	0	0	0	0
H2AZP2	0.0866144	0.341231	0.0621449	0.100042	0.0405923	0	0	0	0	0.101417	0.0624107	0	0	0	0.0948438	0	0.0612439	0.123804	0.0666191	0.0667496	0	0.385015	0	0.207649	0	0.0568118	0.061038	0	0	0	0.0593257	0	0.0657266	0.0503136	0.161821	0	0	0	0	0
HSPD1P9	0	0.0265588	0	0.0350392	0.00947814	0.0216275	0	0	0	0.00789349	0	0	0	0.0259699	0	0	0.0143002	0	0.00777765	0	0	0	0.0141803	0	0	0	0.0142522	0	0.0193319	0	0.0138523	0.0199902	0.0153469	0.011748	0	0	0	0	0	0.0456821
PPIAP45	1.3902	0.912818	0.149618	0.401429	0.553794	0	0.280709	1.08558	0.424526	0.244168	3.45593	1.22998	0.119599	0.624805	0	0.0492606	0.294897	0.546453	0.614827	0.080352	1.01045	0.154491	0	0.0555475	0.0469925	1.00304	0.734764	0	0.132886	0.0503029	0.238051	0.274823	1.60878	0.0403777	0.519459	1.93843	0.152745	0.128414	0.255766	0.104672
KIF25-AS1	0.0321438	0	0.0615009	0.00309392	1.96841	0.00381936	0.0951937	0.037186	0.138148	2.24569	0.015441	0.00758381	0.0460889	0	1.63083	0.00759327	0.477298	0	0.00412054	0.189917	0	0.0714422	6.6787	0.00856238	2.03547	2.10134	1.43463	0	1.87426	0.0155079	0.0513721	0.127088	0.219528	0.0497922	0.010009	0.238328	0.0156966	0.0098972	0.0563216	0
AC093716.1	0.0877632	0.115252	0	0.0253422	0	0	0	0	0	0	0	0	0	0	0	0	0.0620562	0	0	0	0	0.195061	0	0	0	0	0	0	0	0	0	0	0	0	0	0.0291364	0	0	0	0
AL356859.1	0	0	0	0	0	0.0284883	0	0	0.108467	0	0	0	0	0	0.0875129	0	0	0	0	0	0	0	0	0	0.10806	0	0	0	0	0	0	0	0	0	0	0	0	0	0	0
AC022447.3	0	0	0	0	0	0	0	1.27589	0	0	0	0	0	0	0	0	0	0	0	0	0.0422461	0	0	0	0	0	0	0	0	0	0	0	0	0	0	0	0	0	0	0
LINC00632	0.219991	0.260007	1.06543	0.107991	0.005155	0.0156837	0.0621889	0.362663	0.231394	0.0171725	1.2285	0.015571	0	0.0141246	0.204759	0.249447	0.458881	0.0314448	0.00423013	0.0974838	0.125137	0.195579	0.215947	0.0175802	0.0743631	0.0865776	0.0930181	0.401546	0.0876189	0.0716415	0.0602724	0.108723	0.21702	0.0127791	0.760364	0.0292139	0.0322281	0.0101604	0.0115639	0.0414096
RPS3AP6	0.915607	10.4936	1.94095	8.76085	3.78391	2.74456	2.62193	1.51663	1.69454	1.73808	3.83853	1.08993	0.787696	1.33606	4.37498	0.648876	1.02998	2.0226	0.688229	9.75032	0.789125	8.92629	0.671163	8.74702	1.09732	0.818948	2.52229	2.35344	2.55933	1.05415	1.25427	0.699329	1.89491	3.81978	6.06492	1.32642	1.15843	1.88373	1.1376	1.15943
AC004706.2	0	0	0	0	0	0	0	0.19529	0	0	0	0	0	0	0	0	0	0	0	0	0	0	0	0	0	0	0	0	0	0	0	0	0	0	0	0	0	0	0	0
RNA5SP159	0	0	0	0.0927575	0.150546	0	0.259451	10.5912	0	0	0.46293	0	0	0	0	0	0.454275	0	0	0	0.406055	0	0.450464	0.51341	0.217169	0	0	0	0.204705	0	0.220024	0	0.121881	0	0	0.106645	0	0	0	0
FAM184A	0.0721954	0.713851	1.76118	0.453727	0.764266	5.90541	2.0889	6.71355	1.80694	1.4437	0.403927	1.64422	1.88156	0.65985	1.22767	0.65309	1.18312	7.76988	0.20415	2.38423	0.0858912	0.693753	0.738458	0.838254	1.36088	0.532038	1.93032	1.77222	0.801059	2.49246	2.73718	3.99197	0.193358	2.57793	0.456218	0.138169	1.33138	4.44061	0.515669	1.41651
PTPN6	18.2707	10.6175	29.1849	9.15347	18.8805	11.9566	13.9086	2.57904	27.2176	16.4226	5.88764	18.7341	17.8322	9.97492	12.8097	14.4836	8.55192	13.4165	9.31265	10.2447	16.3863	10.9301	10.6662	13.4024	14.1874	14.9389	18.0611	8.9173	12.5249	14.3264	18.7489	11.243	17.0425	28.8469	9.50249	22.4798	17.3698	13.4905	25.1003	26.4587
AL732618.1	0	0	0	0	0	0	0	0	0	0	0	0	0	0	0	0	0	0	0	0	0	0	0	0	0	0	0	0	0	0	0	0	0	0	0	0	0	0	0	0
IDSP1	0.439983	1.04003	1.83096	0.127048	0.04124	0.439145	0.0710731	1.6797	0.179144	0.858627	0.38044	0.124568	1.21125	0	0.0963573	0.436532	0.124442	0.314448	0.101523	0	0.500549	0	0.246797	0.0703208	2.37962	0.288592	0.248048	0.188963	0.336457	0	0.904086	0.173957	0.0333877	0.153349	0.328806	0.204497	0.322281	0.487701	0.185023	0.728808
AC100827.4	0	0	0.0194505	0.0273978	0.0190572	0.0193268	0	0.540988	0.0183963	0.0105807	0	0.0191879	0.023322	0.121838	0	0	0	0.00968723	0.00521272	0.0417835	0	0.0150631	0.00950385	0.0541594	0.0183273	0.0177813	0.0286561	0.00970231	0.0259131	0.0294275	0.0278522	0.0133977	0.041143	0.0157475	0.0253239	0.0224998	0.00992853	0.025041	0.035625	0.0204113
AC021193.1	0	0	0	0	0	0	0	0	0	0	0	0	0	0	0	0	0	0	0	0	0	0	0	0	0	0	0	0	0	0	0	0	0	0	0	0	0	0	0	0
LINC01593	0	0	0	0	0	0.0607947	0.895374	0.295955	0	0	0.0614456	0	0.36681	0.219004	0.280131	0.0604331	0	0	0	0.0328587	0	0.0947653	0	0	0	0	0	0	0	0	0	0	0.0323551	0	0	0	0	0	0.224125	0.0642062
AC016987.1	0	0	0.0475739	0	0	0	0	0	0	0	0	0	0	0	0	0	0	0	0	0	0	0	0	0	0	0	0	0	0	0	0.0454157	0	0	0	0	0	0	0	0	0
LSS	13.7412	3.84796	11.6762	14.9237	6.41416	13.4905	8.59892	6.39358	8.31352	11.019	2.01913	5.52629	13.4536	6.66827	10.0362	12.3428	10.4467	9.50369	15.261	14.065	2.99896	3.39851	7.85904	4.46765	11.9506	4.26966	5.68578	5.78177	16.3116	5.38893	13.0345	10.469	3.78105	12.175	2.81407	10.7568	8.29727	18.2919	5.01483	12.6246
AC008667.2	0	0	0	0.020371	0	0	0	0	0	0	0	0	0	0	0	0	0	0	0	0.0271838	0	0.156797	0	0	0	0	0	0	0	0	0	0	0	0	0	0	0	0	0	0
AC118282.3	0	0	0	0	0	0	0	0	0	0	0	0	0.0511951	0	0	0	0	0	0	0	0	0	0	0	0	0	0	0	0	0	0	0	0	0	0	0	0	0	0	0
CCDC92	3.54084	3.1334	5.17918	5.28649	5.14235	6.95201	4.46204	3.04427	5.80226	4.19151	4.56639	3.88462	4.40658	7.68306	4.52494	11.0126	2.51221	4.16395	5.01821	4.48074	3.75869	3.8097	2.59834	5.32157	6.64551	9.88643	4.741	1.682	5.76539	4.33866	7.41083	7.81505	4.82579	5.38285	5.46891	5.05473	7.32106	3.8914	5.96235	5.88036
RNU7-51P	0	0	0	0	0	0	0	0	0	0	0	0	0	0	0	0	0	0	0	0	0	0	0	0	0	0	0	0	0	0	0	0	0	0	0	0	0	0	0	0
RPL31P47	0	0	0	0	0	0	0	0.714713	0	0	0	0	0	0	0	0	0	0	0	0	0	0	0	0	0	0	0	0	0	0	0	0	0	0	0	0	0	0	0	0
GALNT8	0	0.0188749	0.0747656	0.0342401	0.021892	0.00768517	0.0261198	0.0561183	0.0780286	0.0112196	0.0051783	0.0127165	0.43587	0.00922822	0.0157386	0.0203719	0.00254074	0.0231124	0.00276374	0.00830746	0.0090842	0.387336	0.0151166	0.0373293	0.0194339	0.0164981	0.0405152	0.00514408	0.037782	0.0208029	0.0418398	0.0142067	0.00409006	0.0292221	0	0.0214726	0.0157921	0.00663826	0.0302209	0.0324657
MIR3135A	0.859395	0	0	0	0	0	0	2.23696	0	0	0	0	0.369669	0	0	0	0	0	0	0	0.271582	0	0	0	0	0	0	0	0.410739	0	0	0	0.163036	0	0	0.28531	0	0	0.225872	0
KRT86	8.555	0.980078	2.26089	1.60431	0.991	0.0344859	1.20557	0.311779	0.937875	0.836103	1.05561	1.92711	0.368588	0.514668	1.45285	1.21452	0.987014	1.07664	0.749423	1.38462	2.09642	0.0767939	0.416689	0.397603	0.626017	6.29126	0.90578	1.08821	1.51045	0.670117	0.700509	1.74858	1.04877	0.995511	2.18188	1.04155	0.404938	2.00431	0.486747	0.239338
KARS1P1	0	0.0248003	0	0.0109064	0	0.0134637	0	0.655425	0	0	0	0	0	0	0.0206794	0	0.0133534	0	0.00726269	0	0	0	0	0.0150917	0	0	0	0	0.0060173	0	0	0	0	0.0109702	0.0176414	0.00626965	0	0	0	0
HLTF	6.10215	6.1814	6.97521	4.41382	10.9064	10.2768	11.0327	17.2417	11.7705	10.5278	9.94162	10.6909	9.233	7.49724	5.02197	8.92535	6.66048	8.79679	7.27039	18.8465	10.6121	12.6714	11.9807	4.477	6.94	7.29528	7.38899	10.8785	16.5327	12.2304	4.97716	8.63743	4.716	6.6395	9.25079	10.6726	3.5605	5.05317	3.45302	3.8253
AC069282.1	3.52254	2.06512	10.1998	6.53887	1.47398	4.08087	1.11771	33.8379	4.52469	4.02634	9.97147	2.27064	3.2469	5.57335	3.23731	6.37465	4.22536	19.7804	3.3383	6.4473	2.34562	2.93592	2.11701	5.27807	10.8865	4.66224	4.47713	2.88162	2.82598	3.23201	7.49669	7.58531	4.2721	3.98281	7.93261	4.07217	5.66724	4.99692	2.71132	3.59945
LINC00265	0.934713	0.878767	3.28464	0.926264	1.12999	1.38577	0.386053	1.29023	2.47953	1.53804	2.81651	0.684145	2.54947	0.668331	2.05867	1.57324	1.08151	2.27735	1.84226	1.89908	0.523635	2.64406	0.536219	1.47694	2.86517	1.82535	0.935655	0.798315	1.083	1.56809	2.72822	1.72181	1.5798	1.77081	1.0716	1.93594	1.19038	1.14794	0.993835	1.63148
AC016573.1	0	0	0	0	0	0	0	0	0	0	0.132695	0	0	0	0.0672177	0	0	0	0	0	0	0.0682169	0	0.049055	0.0414998	0	0	0	0.156472	0	0	0	0	0.0356582	0	0	0	0	0	0
WWC2	1.44086	1.76137	2.53687	1.94417	1.22917	2.57872	5.52113	5.45577	3.78042	5.78307	3.53092	1.04569	0.833999	1.10842	3.82443	0.910534	1.52353	4.63629	5.35603	7.04749	4.40437	14.0051	4.40653	3.30574	2.28712	2.13189	4.96231	2.51425	5.01093	4.2742	5.37567	3.10762	2.7259	7.11437	0.42178	3.53252	1.78253	5.06923	2.66484	6.5942
BIN1	12.4105	5.19846	9.93223	7.74359	11.0932	6.9754	6.97302	1.49152	7.78992	8.28053	4.6622	9.87922	15.364	4.28608	6.39482	18.6055	6.3848	12.0604	5.17123	7.46661	14.0247	6.7446	8.2363	5.66667	10.0237	1.62554	9.20008	6.63434	5.43319	6.62793	8.6182	12.6917	12.1316	5.64195	6.04863	11.7121	6.66661	11.5299	9.42021	8.23329
U2	0	0	0	0.13178	0	0	0.1843	0	0	0	0	0.161509	0	0	0	0	0	0	0	0	0	0.507158	0	0	0	0	0	0.163333	0	0	0.156293	0.225544	0	0.13255	0.213157	0	0	0	0	0
SPSB2	11.2133	5.59961	14.5709	7.44216	32.8717	24.6129	2.10344	1.24103	3.38805	15.6629	5.64908	6.62832	6.39638	3.36151	10.018	13.3879	18.1475	12.2958	4.31752	5.31389	24.1356	2.29431	7.21891	2.56642	10.719	36.4387	8.12085	9.04062	5.18087	16.6496	17.9303	3.76121	11.8421	4.27977	7.08409	10.4065	10.7735	15.568	9.61106	7.55894
AC019133.1	0	0	0	0	0	0	0	0	0	0	0	0	0	0	0	0	0	0	0	0	0	0	0	0	0	0	0	0	0	0	0	0	0	0	0	0	0	0	0	0
SATB2-AS1	0.0370097	0.0291612	0.0106216	0.0641209	0.0624412	0	0.221201	0.0128446	0.0351609	0.0606686	0	0.11526	1.12712	0	0	0	0	0.0105801	0.0797044	0.128347	0.0935652	0.0987085	0.0155697	0.0414059	0.0300247	0.00971012	0.0573785	0.0635794	0.00943383	0.0696363	0.00506989	0.13901	0.0224676	0.00859946	0.027658	0.0958372	0.0433746	0.136745	0.00389085	0.0111463
AC134026.2	0	0	0	0	0	0	0	0.0256433	0.010028	0.230706	0	0	0.012713	0	0	0.0104725	0	0	0	0.0170824	0.0093398	0	0.0103613	0	0.00999036	0	0.0104138	0	0	0	0.0202433	0	0.00560687	0	0	0	0	0	0	0
MIR769	0	0	0	0	0	0.0999506	0	0	0	0	0	0	0	0	0	0.198712	0	0	0	0	0.177219	0	0	0.224073	0	0	0	0	0	0	0	0	0	0	0	0	0	0	0	0
MLF2	58.5077	53.379	57.2733	47.7777	51.6369	49.4413	22.9705	11.1156	27.6665	48.9705	62.2662	43.4991	61.604	64.2189	47.087	39.1689	82.3688	32.0895	40.5621	28.8972	78.8798	42.8857	71.6399	27.6085	45.4586	92.4507	47.9157	47.9492	52.0424	59.1797	44.186	33.2575	97.3855	39.5477	43.848	64.1721	46.3943	65.3365	66.8178	34.2219
AC091912.1	0	0	0	0	0	0	0	0	0	0	0	0	0	0	0	0	0	0	0	0	0	0	0	0	0	0	0	0	0	0	0	0	0	0	0	0	0	0	0	0
AC087258.1	0	0	0	0	0	0	0	0	0	0	0	0	0	0	0	0	0	0	0	0	0	0	0	0	0	0	0	0	0	0	0	0	0	0	0	0	0	0	0	0
AC021660.2	0.085275	0	0.0611839	0.0246238	0	0	0	0	0	0	0.0614456	0	0	0	0	0	0	0	0.0655889	0	0	0	0	0	0	0	0	0	0	0	0	0	0	0.0495355	0	0.0566207	0	0	0	0
PIK3R3	2.02271	2.80872	7.03531	3.98793	2.33954	2.51323	6.22105	7.43841	5.04504	13.4627	2.91174	1.32738	3.71075	5.189	3.11943	9.97411	2.86362	1.81896	5.00727	2.74426	9.07308	3.16084	10.4536	2.32292	6.74675	6.88552	9.36752	1.69715	9.01858	5.73885	4.9943	3.26598	1.35194	6.86569	1.27218	3.49989	1.27883	8.9543	2.71796	2.66938
RBP5	2.17517	3.71341	7.14435	2.72174	4.38343	1.76611	0.527052	6.24899	11.6774	2.14129	1.34094	7.13341	2.99407	2.97935	1.72021	3.87089	1.40132	4.78458	0.808626	2.76589	0.427707	3.06184	2.60966	4.59669	2.82669	2.66323	7.44289	1.28018	1.97139	1.73154	6.88646	2.10222	3.41125	4.647	2.66408	3.71496	3.20426	2.09853	7.49551	4.89505
HPS5	5.67818	2.7017	5.61286	3.83171	4.82807	2.51357	7.39018	7.75592	7.10264	6.31535	3.8098	4.32481	5.5929	2.98523	5.54184	4.81864	3.89132	6.13126	5.1427	6.05452	4.06664	8.02481	4.48255	4.71435	3.11899	3.1138	6.58575	4.60192	4.31984	5.23325	6.37634	5.13461	3.6668	9.82949	3.31996	5.61088	3.24748	3.72471	4.37709	6.2309
PPIAP86	0	0.167116	0.0456526	0	0	0.0226811	0	0.993726	0	0	0.183391	0	0.0547394	0	0.0696737	0.0901847	0	0	0	0	0.040215	0	0	0.0508474	0.0430162	0	0	0	0	0.092093	0	0	0	0	0.178314	0	0.0932136	0.0587742	0	0
MIR512-1	0	0	0	0	0	0	0	0	0	0	0	0	0	0	0	0	0	0	0	0	0	0	0	0	0	0	0	0	0	0	0	0	0	0	0	0	0	0	0	0
UBE2L3	26.0004	22.6421	31.5329	26.6855	22.5927	17.1105	23.6807	12.5811	19.358	32.5771	18.2503	24.9687	18.2742	25.4168	19.7105	42.7294	19.3355	25.119	35.1889	25.2459	16.1497	21.8525	21.0833	19.3723	21.1736	27.5885	24.5012	20.6412	24.5868	35.3984	20.826	25.3843	24.0281	23.251	21.7353	21.2362	26.8814	43.4231	25.3495	23.5878
AL365436.2	0.0629025	0.247814	0.361055	0.290617	0.0884386	0.784783	0	3.82041	0.213429	0.245509	0.181299	0.17809	0.10823	0.323093	0.137758	0.178312	0.35582	0.0899107	0.169334	0.218142	0.0795126	0.0699029	0.0441044	0	0.297678	0.412588	0.132984	0.180101	0.120254	0.182085	0.258507	0.186524	0.286398	0.255777	0.17628	0.187946	0.184301	0.348622	0.198389	0.142084
DUX4L50	0.555301	0.607694	1.42768	0.775011	0.281932	0.412384	0.074751	0.481806	2.13536	2.05898	0.60019	0.786085	6.01138	0.29711	0.760077	0.88545	0	0.264576	0.889807	0.677579	0.263226	1.28563	2.33611	1.55316	1.2201	0.849873	0.750042	0	1.73985	0.40186	2.09192	0.777575	0.526732	1.50533	0.432277	1.59773	0.508438	0.0427448	1.07028	1.91631
KXD1	24.5897	17.7837	20.5872	13.6712	13.387	8.85424	15.9158	3.86771	11.8761	11.6544	16.9182	14.9785	32.0156	8.46222	13.8507	18.7151	17.0286	11.2885	18.7862	11.1679	8.67597	18.3487	13.0437	16.3711	20.5134	22.7577	11.1593	15.1534	20.7257	16.7819	16.7653	15.5566	13.7353	11.9095	16.9422	20.2405	14.4635	18.1725	15.4507	15.3155
SNORD57	0	0	0	0	0	0	0	0	0	0	0	0	0	0	0	0	0	0	0	0	0	0	0	0	0	0	0	0	0	0	0	0	0	0	0	0	0	0	0	0
AL356310.1	0.113117	0.0742737	0.284061	0.0816583	0.159038	0	0	0	0.0767614	0.397346	0	0.0400321	0	0.0726269	0.185797	0.0801642	0.0799835	0	0.0435017	0.152554	0.0714934	0	0	0.0451977	0	0.333879	0.0398573	0	0.0720842	0	0.0774784	0.0559041	0.214594	0.0657087	0	0.0751072	0	0	0.0594602	0.0425846
ZNF560	0	0	2.01734	0.0168442	0	0	0.00942294	2.89506	0.00791704	3.10094	0	0.00825768	0.0200737	0	0.0127752	0.00826799	0.824936	0	0.942204	4.10887	0	6.39178	0	0	3.49408	4.00984	0.00822162	0	0.0111519	0	0	0	0.00442658	1.32831	0.0108984	0.0968302	0	2.72649	0	0.0263526
FUT11	6.76559	3.63707	4.17252	6.06904	2.36225	4.21083	8.87698	11.1439	4.06984	4.13976	4.86529	2.38481	3.7972	4.88035	5.42348	4.39352	2.96847	4.17547	5.27628	5.59821	5.17472	7.29388	4.40826	10.3985	6.58752	4.4686	5.52758	2.48892	3.66297	4.67667	4.54172	6.42089	6.54279	5.93817	5.41358	8.924	2.28535	4.14555	5.32744	4.60187
GLS	13.9559	14.5512	14.7456	23.9312	5.1961	6.13292	13.7384	54.9847	95.0156	21.554	27.4872	10.3379	9.10388	7.80386	46.7193	5.80056	4.39954	34.6168	9.17513	15.436	13.5553	14.7195	6.89333	9.24763	11.1558	12.3826	20.1585	51.6662	6.39168	90.0824	43.2885	37.9521	9.11863	13.7005	49.7978	21.1931	16.6026	3.20025	13.5781	11.4508
OR5T3	0	0	0	0	0	0	0	0	0	0	0	0	0	0	0	0	0	0	0	0	0	0	0	0	0	0	0	0	0	0	0	0	0	0	0	0	0	0	0	0
AC026401.3	7.3526	6.74906	8.47834	13.3236	5.50278	4.30581	7.93826	4.75206	6.61871	2.43048	32.5988	8.07178	10.9404	34.394	5.70977	4.12068	13.4748	3.83385	7.77592	3.10779	21.7891	4.83582	3.94539	6.02558	11.869	9.2517	5.6573	4.91389	8.2952	7.03123	5.96109	4.59783	9.29435	3.9442	5.25643	8.79252	7.77625	5.9254	6.96079	2.57028
AC017100.1	0.198124	0.223012	0.0203074	0.400468	0.610169	0.0403565	0	0.245574	0.576203	0.176749	0.856559	0.120199	1.16877	0.508823	1.92154	0.842444	0.020013	0.040456	0.435389	0.30537	1.39531	2.45336	0.357212	0.135709	0.459232	0.3156	0.27924	1.19531	1.28059	0.286757	0.310179	0.0559519	1.39606	0.279501	4.91775	0.225514	0.186587	0.0261442	0.327311	0.681936
ITPK1	8.38021	5.18224	7.85362	9.30471	10.9776	22.2095	14.9554	2.36162	10.4203	7.12227	4.57978	3.88069	16.9285	4.4347	9.6892	5.73842	3.86298	6.12516	10.2218	11.9428	15.4056	6.96566	13.8208	10.1701	10.2625	13.0763	7.76874	5.90425	13.6477	20.3647	11.1625	6.93325	7.75843	12.1785	4.16023	8.73831	12.2053	5.11854	11.7537	13.78
RNU6-261P	0	0	0	0	0	0	0	0	0	0	0	0	0	0	0	0	0	0	0	0	0	0	0	0	0	0	0	0	0	0	0	0	0	0	0	0	0	0	0	0
HYPK	0.657283	0.244675	0.80208	0.650086	0.157658	0.367127	0.167205	2.2183	0.25287	0.575695	0.391568	0.241771	0.253789	0.44527	0.419372	0.190724	0.446459	0.706474	0.216947	0.582318	0.304208	0.276069	0.0907199	0.516984	0.395375	0.390387	0.3246	0.0926143	0.333106	0.205996	0.942938	0.245548	0.551793	0.306651	0.222393	0.207902	0.489032	0.444599	0.138745	0.43254
AC087379.1	0	0.437564	0	0.0192427	0.0780778	0.0237546	0.0269119	0.11564	0.067833	0.377139	1.22446	0.0707516	0.0859954	0.213931	0	0.21252	0.0235601	0.0714396	0	0	0	0	1.07467	0.026627	0.11263	0	0.164366	0	0.0212333	0	0.0912887	0	0.0126423	0.0193553	0.311257	0.165928	0.0244064	0	0.262721	0
AKR1B1P8	0	0	0	0.0102073	0	0	0	0	0	0	0	0.0250201	0	0	0	0	0	0	0	0	0	0	0	0	0	0	0	0	0	0	0	0	0	0	0	0	0	0	0	0
SPSB4	0.0265401	0.0232354	0.114254	0.268228	0.103651	0.0126141	0.407283	0.153517	0.156088	0.0794161	0.0573711	0.0500937	0.251157	0.0681605	0.261556	0.0940429	0.0125108	0.031613	0.017011	0.170444	0.0167742	0.186794	0.111652	0.0353484	0.299043	0.232108	0.130922	0.056992	1.30229	0.0832284	0.187844	0.244842	0.0772023	0.123336	0.0826411	0.0646142	0.174962	0.0245154	0.172061	0.146541
AC093788.1	0.963691	0.890564	1.22922	1.24707	0.217455	0.737931	0.172967	11.4583	0.460196	0.431851	0.540085	0.429471	0.214942	1.00831	0.351751	0.430007	1.71615	1.83662	0.65886	0.660152	0.451172	0.436309	0.100103	1.05534	1.08585	0.913034	0.628817	0.332129	0.386665	0.645744	1.12456	0.564469	0.880254	0.207333	0.400101	0.580622	1.80394	0.362663	0.43152	0.752466
TVP23BP2	0	0	0	0	0	0	0	0	0	0	0	0	0	0	0	0	0	0	0	0	0	0	0	0	0	0	0	0	0	0	0	0	0	0	0	0	0	0	0	0
SNORA50A	0	0	0.174554	0	0.114016	0.0867219	0.196496	16.4647	0.165093	0	0	0	0	0	0	0	0	0.521614	0	0	0.153763	0	0	0.194416	0	0	0	0	0.077517	0	0	0	0.0923071	0.141322	0	0	0	0.224725	0	0
AC004494.1	0.145559	0.0294079	0.538253	0.151959	0.0629695	0.0518864	0.0452174	1.24351	0.699035	0.104883	0.0645438	0.118877	0.173388	0.388204	0.0858248	0.0793503	0.0395857	0.128035	0.0732021	0.0992322	0.0353838	0.323517	0.10991	0.178955	0.181672	0.190949	0.0946864	0.0320587	0.135569	0.0324117	0.513835	0.0885385	0.0594764	0.104067	0.0522974	0.0743446	0.0820153	0.062056	0.0823992	0.295066
GPR34	1.52734	1.57755	5.15912	2.16056	6.19285	0.831954	9.27282	25.7594	14.1378	6.95253	0.915055	3.40107	2.08169	0.793321	4.41604	4.46339	0.752334	4.13324	0.798565	8.78821	0.357931	4.13841	10.6489	6.92558	3.06289	1.81226	5.30911	4.44677	1.43262	2.03675	3.53806	7.58228	1.32179	11.5339	0.833613	7.78253	2.71518	0.507262	4.47432	5.05217
RPL5P16	0	0	0	0	0	0	0	0.145355	0	0	0	0	0	0	0	0	0.0888424	0	0	0	0	0	0	0	0.0283144	0.0549421	0	0	0.0133447	0	0	0	0	0	0	0	0	0	0	0
AC009951.1	0	0	0	0	0	0	0	0	0	0	0	0	0	0	0	0	0	0	0	0	0	0	0	0	0	0	0	0	0	0	0	0	0	0	0	0	0	0	0	0
Metazoa_SRP	0	0	0	0	0	0	0	0	0	0	0	0	0	0	0	0	0	0.0780413	0	0	0	0	0	0	0.0738231	0	0	0	0	0	0	0	0.0414316	0	0	0	0	0	0	0
IFIT6P	0	0	0	0	0	0.00987787	0	0.769384	0	0.0108155	0	0	0	0.142334	0	0	0	0	0.0213136	0	0	0	0	0	0	0	0	0	0	0	0	0	0	0.016097	0	0	0	0	0	0.0208643
PRR34	0.140944	0.0925455	0.294951	0.166186	0.192658	0.12979	0.256135	0.387252	0.310847	0.320895	0.135411	0.166268	0.141464	0.060329	0.141474	0.0998851	0.124575	0.117519	0.0496864	0.244393	0.0519641	0.0652626	0.214118	0.281583	0.254096	0.1926	0.297975	0.117702	0.0973021	0.169998	0.176987	0.150923	0.0802158	0.211506	0.0658313	0.29245	0.10324	0.0759453	0.259307	0.203399
AL158069.1	0	0	0	0	0	0	0	0.252375	0	0	0.0523975	0	0	0	0	0	0.051418	0	0	0	0	0.323243	0	0	0	0	0	0	0	0.157874	0	0	0	0	0	0	0	0	0	0
LINC00334	0.110412	0.0966632	0.237658	0.116901	0	0.0131192	0.0297258	0	0.0999008	0	0.0265193	0.0781495	0	0	0	0.104329	0	0.0263031	0.0283075	0.028363	0.0930448	0.0817996	0	0.0882335	0.0497629	0	0	0.0263441	0.0469068	0	0.0756254	0.0363781	0	0.0641372	0	0.0122185	0	0.0679924	0.154769	0.0554216
RPL9P31	0	0.0751732	0	0.0826472	0	0.0204051	0	0	0	0	0.0412472	0.0405169	0	0	0	0	0	0	0	0	0	0	0	0.137235	0	0.0375469	0	0	0	0	0	0	0.0217193	0	0	0	0.04193	0	0	0.0431003
Y_RNA	0	0	0	0	0	0	0	0.624079	0	0	0	0	0	0	0	0	0	0	0	0	0	0	0	0	0	0	0	0	0	0	0	0	0	0	0	0	0	0	0	0
AL512844.1	0	0.0488478	0.0400326	0.102038	0.0348651	0.0132593	0	0	0.0631049	0.050813	0.0670064	0	0.0160003	0	0.0407311	0.0131805	0	0.0265841	0	0.150496	0	0.268688	0.0260808	0.0743132	0.0502943	0	0.0917457	0	0.00592598	0	0.0382166	0	0.0493965	0.0432148	0.0521211	0.012349	0.0136231	0.0171796	0	0
LINC00906	0	0	0.0056752	0.00228401	0	0	0	0	0.0161028	0.0030872	0	0	0.0204144	0	0	0	0	0	0	0.00304786	0	0	0.022184	0.0126419	0	0	0	0	0	0	0.00541774	0	0.00300114	0	0	0	0	0	0	0.0178666
AL359195.2	0	0	0	0	0	0	0	0.0130134	0	0.0117078	0.00540364	0	0.00645161	0	0	0.0318876	0.0265131	0.39661	0	0.0462346	0.00473976	0	0.00525814	0.0239716	0.0963282	0	0.0422784	0.0161038	0	0	0	0.00741249	0.00284537	0	0	0.029876	0.0384517	0.0900529	0	0
RN7SL309P	0	0	0	0	0	0	0	0	0	0	0	0	0	0	0	0	0	0	0	0	0	0	0	0	0	0	0	0	0.0368612	0	0	0	0	0	0	0	0	0	0	0
LCN12	0.223004	1.10976	1.33055	0.616826	0.478554	5.45151	0.218035	0.162938	0.135401	0.847479	0.279088	0.639676	1.93869	0.844007	0.141374	0.449164	0.622433	0.218095	0.14444	0.176381	0.756653	0.052173	0.0493769	0.234486	1.19023	1.5705	0.124068	0.025204	2.59538	0.280297	0.707447	0.591663	0.538846	0.122723	0.142533	0.257173	0.515833	0.455349	0.185088	0.592091
RNU6-61P	0	0	0	0.0876515	0	0	0	0	0	0	0	0	0	0	0	0	0	0	0	0	0	0	0	0	0	0	0	0	0	0	0	0	0	0	0	0	0	0	0	0
BMP2	2.0214	7.62579	2.28098	7.61456	2.39849	1.32975	33.6029	4.7195	3.11757	5.43661	2.45625	5.09217	1.52559	6.93757	7.61632	0.436273	3.02753	2.43623	1.46995	2.69429	7.98494	3.50229	5.92696	5.52162	1.72065	2.22385	4.35121	11.2925	0.304471	3.07863	12.0392	3.44204	2.73317	16.9194	1.72521	2.40675	2.6046	6.55215	4.51104	7.31932
AC127894.1	0	0	0	0	0	0	0	0	0	0	0.0280151	0	0	0	0.0425738	0	0	0	0.0149521	0	0	0	0.0272608	0	0	0.0255019	0	0	0	0	0	0	0	0	0	0	0	0	0	0
AC073575.2	0.580469	0.554388	1.51447	0.71617	0.370963	1.14744	0.468833	0.641	0.501337	0.576691	0.418261	0.186753	0.998754	2.37167	0.346702	1.2715	0.298503	1.05599	0.202938	0.854012	0.667044	0.234571	0.332999	0.632551	0.891882	0.761478	0.409062	0.113317	0.470789	0.649204	0.975894	0.573753	0.500549	0.122614	0.147884	0.437975	1.15959	0.341209	0.277386	0.39732
ZNF285B	0.0374496	0.0737693	0.147783	0.0919176	0.0263264	0.0266988	0.0907418	0.259945	0.11436	0.0657746	0.0404769	0.0530137	0.0805447	0.0721337	0	0	0	0.0401469	0.0432062	0.173164	0.0710079	0.0416173	0.0656449	0.134672	0.012659	0.135101	0.0263911	0.0134031	0.107392	0.0813045	0.141079	0.0555244	0.0284183	0.130525	0.0174917	0.0932464	0.0822938	0.13837	0.0295282	0.140985
AL157400.2	0.0546888	0.0718184	0.0392386	0.0473753	0.153781	0.155956	0.088342	0.0949013	0.0371119	0.0853802	0.0788128	0.0774175	0.0940975	0	0.0598848	0.0775141	0.309358	0.117255	0.0210318	0.0421461	0.34565	0.0607751	0	0.0437035	0.0369726	0	0	0	0.0348506	0.158309	0	0	0.10375	0.0317682	0.0510873	0.108936	0	0.0505166	0	0.0411768
SNRPCP17	0	0.211952	0	0.046605	0	0	0	0	0	0	0	0	0	0	0	0	0	0	0	0.0621911	0	0	0	0	0	0	0	0	0	0	0	0	0	0	0	0	0	0	0	0
H2AB3	0	0	0	0	0	0	0	0	0	0	0	0	0	0	0	0	0	0	0	0	0	0	0	0	0	0	0	0	0	0	0	0	0	0	0	0	0	0	0	0
SRMP1	0	0	0	0.0107955	0.0175212	0	0	0	0	0	0	0	0	0	0	0	0	0	0	0	0	0	0	0	0	0	0	0	0.0833855	0.0270556	0	0	0	0	0	0	0	0	0	0
ERLNC1	0	0.0771761	0	0.00848492	0.0550843	0.0314232	0	0	0.079761	0.0573435	0	0	0.0252793	0.113197	0.0321761	0.0832967	0	0	0	0.0679352	0	0	0	0	0.0794615	0.0385473	0.0828296	0	0.0374505	0	0	0.145222	0	0	0	0	0.0215236	0	0.0308919	0
AC055733.1	0.0578439	0	0	0.0167028	0	0.0412384	0	5.21957	0.078506	0	0	0	0	0	0	0	0	0	0	0.0668663	0	0	0.0405575	0.0462249	0	0	0	0	0	0	0	0	0.0438943	0	0	0	0	0	0	0.0435524
RNU6-413P	0	0	0	0	0	0	0	0	0	0	0	0	0	0	0	0	0	0	0	0	0	0	0	0	0	0	0	0	0	0	0	0	0	0	0	0	0	0	0	0
CMIP	7.1586	1.99225	6.20976	6.72501	5.08297	2.79387	5.44978	11.2257	8.62439	5.96886	5.83506	2.45515	15.3863	5.47332	8.71352	5.02892	6.88515	7.5561	15.209	6.50945	11.1409	12.666	8.40014	11.3103	3.95471	10.1487	7.83391	5.92689	2.99645	4.87169	7.86367	7.44872	104.116	11.1192	5.8534	7.82861	6.33193	6.93697	7.12373	8.51102
AL356309.1	0	0	0	0	0	0	0	0	0	0	0	0	0	0	0	0	0	0	0	0	0	0	0	0	0	0	0	0	0	0	0	0	0	0	0	0	0	0	0	0
FGF7P3	0.982774	0.716999	0.548434	0.914411	1.02351	4.47634	1.14655	2.65285	0.296405	2.8129	0.629462	0.231869	0	0.14022	0.478288	0	0.0772118	0.156083	0.167977	3.82896	1.86343	0.849447	0.229692	1.22168	0.664408	0.572993	1.38514	3.59549	0.347931	5.13654	0.747935	0.863469	0.870063	0.444021	0.918053	0.108757	1.19978	0	0.803596	0.164436
CYP3A4	0	0	0.0151158	0.0365005	0.0148102	0.0525687	0	0.25591	0.0285931	0.0287794	0	0	0.0181245	0.0676325	0.0115346	0.0149303	0.230898	0.0150567	0.00405102	0.0121769	0.166442	0.0117061	0.00738583	0.0336716	0.00712143	0	0.0148466	0.00754006	0.0167818	0.00762311	0.0721503	0	0.0519577	0	0.00984011	0.00699422	0.100306	0	0.0110743	0.0634498
AL359922.1	0	0	0	0	0	0	0	0	0	0	0	0	0	0	0	0	0	0	0	0	0	0	0	0	0	0	0	0	0	0	0	0	0	0	0	0	0	0	0	0
SMIM34B	0	0	0	0	0	0	0	0	0	0	0	0	0	0	0	0	0	0	0	0	0	0	0	0	0	0	0	0	0	0	0	0	0	0	0	0	0	0	0	0
AL513314.1	0	0	0.0746521	0.0300441	0	0.0370886	0.0840361	0	0	0	0.0749713	0	0	0	0	0	0.147139	0	0.0400133	0.0400918	0.0657604	0.115626	0	0	0	0	0	0	0.0663038	0	0.285062	0	0.0789545	0	0	0.0345422	0	0	0	0
SIRT3	3.29468	2.71459	4.84188	5.43819	4.15229	7.09419	4.60803	2.4061	4.3248	4.62979	4.05139	4.31731	5.30221	4.16537	3.53806	3.15976	3.39999	7.964	3.80357	4.62715	3.02301	2.79195	4.16528	4.69649	5.59425	2.16938	5.06043	3.07765	6.20541	5.99295	6.85275	4.62708	3.26755	2.76363	4.78887	2.83374	7.15605	4.6355	3.51721	4.09932
PHETA1	9.63758	3.29657	5.74237	7.19181	4.56744	6.08483	6.95717	0.956636	3.2333	4.9488	2.87992	4.8705	5.21694	3.36253	4.36575	11.8949	5.0048	4.74197	2.66902	6.58891	21.702	5.3496	5.77039	4.60213	8.78498	9.64036	5.65396	3.69237	7.15472	11.4983	5.89317	16.386	12.8488	6.90791	12.0744	6.49391	8.10495	4.99222	6.5408	7.40466
RNA5SP477	0	0.730254	0.19949	0.160572	0	0.198221	0.449134	0	0.377357	0.325557	0	0	0.239197	0.714063	0.304457	0	0	0	0.320779	0.321408	0	0.617965	0.389898	0	0	0	0	0	0.354363	0	0.190441	0	0.105494	0	0.259729	0	0	0	0	0.209344
WFDC10A	0	0	0	0.0135326	0.37338	0.0501169	0	0	0	0.0365829	0	0.199027	0.524134	0	0.205271	0.0332125	0.56334	0.267949	0	0.0180583	0	0	0	0	0.1901	0.122958	0.0660525	0.0335458	0.0298649	0.0339153	0.0320997	0	0.497883	0.0272235	0.218894	0	0.308952	0	0.0246347	0
AP001931.1	0	0.224742	1.47348	0.560063	0.133674	2.01314	0.0921499	5.44455	0.387116	0.734748	0.57547	0.121132	0.196307	2.56385	0.374797	0.404276	0.766394	0.896937	0.285198	1.0551	0.252384	0.0633947	0.239989	0.547047	0.848457	0.898019	0.482411	0.163333	0.45441	0.165132	1.44571	0.902176	0.476178	0.231963	0.213157	0.265141	1.21178	0.526941	0.119946	0.386565
AL035690.1	0	0	0	0	0	0	0	0	0	0	0	0	0	0	0	0	0	0	0	0	0	0	0	0	0	0	0	0	0	0	0	0	0	0	0	0	0	0	0	0
RNU6-776P	0	0	0	0	0	0	0	0	0	0	0	0	0	0	0	0	0	0	0	0	0	0	0	0	0	0	0	0	0.101368	0	0	0	0	0	0	0	0	0	0	0
KIF1B	2.16925	1.83201	2.65127	3.42245	3.20326	2.60041	1.85477	14.0642	5.76514	4.5632	3.28919	1.74056	5.66619	3.28262	3.33779	2.82415	4.26172	6.27215	4.24381	10.3597	4.05992	12.4711	7.4515	4.81948	4.16192	2.46055	4.88655	2.42817	10.4523	3.68507	4.24224	5.83173	3.75414	5.54987	2.69371	4.3297	2.85599	3.05574	3.33039	3.444
LIN28B	0	0	0	0	0	0	0	0.0208593	0.0693363	0.283844	0.268508	0.0170164	0	0.0154357	0	0	1.39394	0	0.00924559	0.0162115	0	0.534335	0.0084283	0	0.0406329	0.0827874	0.00423552	0	1.61055	0.0304467	0	0.279216	0	0	0	0.0319257	0	0.00555178	0	0
LINC00888	3.22949	6.50427	1.19198	0.793553	4.19127	1.00176	0.990687	1.83212	1.88599	3.44811	4.93375	1.38469	3.7267	4.06724	2.27821	2.51975	3.57899	0.743462	0.752348	2.19566	3.00282	4.90022	2.29703	1.65021	2.15182	1.83312	2.63692	5.21233	2.19652	0.595514	2.13756	1.16635	3.27541	1.98421	0.971761	2.80925	1.08042	4.61809	1.57517	1.46129
AP000821.1	0	0	0	0	0	0.0123564	0	0.120304	0.023523	0.0270587	0	0	0	0.044512	0	0	0	0	0	0.0133569	0	0	0	0	0.0117173	0	0	0	0	0	0.0237427	0	0	0.0503399	0	0	0.0126954	0	0	0.0130498
MLH1	10.9134	10.7641	10.4985	7.53069	7.5819	7.71029	12.3554	8.12787	9.30656	9.93759	11.7719	13.1482	11.5889	5.01613	8.13439	7.6611	7.14043	9.17207	8.66055	7.06764	6.55419	10.5352	12.7292	9.55965	6.81439	7.02308	7.96802	11.0773	13.4913	5.89791	8.4952	9.37968	7.13347	11.6233	10.3609	9.26772	6.03144	10.7557	9.43468	8.18879
HEYL	3.10894	1.86334	3.83876	10.5692	9.28003	4.49087	6.84693	5.86542	4.69784	6.45864	2.149	0.748429	5.17041	2.97094	3.76059	2.16483	2.26858	2.12502	1.66482	4.23115	8.17395	13.2874	11.121	8.82558	4.09976	6.27767	9.17121	5.90628	3.18487	5.87322	11.0434	6.92311	5.74024	3.12367	2.42298	4.77062	5.20988	3.21404	8.58917	6.32156
CR383656.11	0	0	0	0	0	0	0	0	0	0	0	0	0	0	0	0	0	0	0	0	0	0	0	0	0	0	0	0	0	0	0	0	0	0	0	0	0	0	0	0.0485614
PAUPAR	0	0	0	0	0	0	0	0.0193643	0	0	0	0	0	0	0	0	0	0	0	0	0	0.012401	0	0	0	0	0	0	0.00711117	0	0	0	0.00423399	0	0	0	0	0	0	0
MIRLET7G	0	0	0.427736	0	0.139696	0.425015	0.240752	0	0	0	0.214783	0	0	0	0	0	0	0	0	0.344572	0	0	0	0	0	0	0.210059	0	0	0	0.204166	0	0	0	0	0.0989587	0	0	0	0
REXO1L10P	0	0	0	0	0	0	0	0	0	0	0	0	0	0	0	0	0	0	0	0	0	0	0	0	0	0	0	0	0	0	0	0	0	0	0	0	0	0	0	0
LINC01301	0.17186	0.0686881	0.128669	0.107882	0.189101	0.135841	0.168983	0.544589	0.136907	0.236227	0.145371	0.190397	0.353556	0.335826	0.343648	0.0582494	2.21377	0.400517	0.201151	0.610394	0.0425037	0.107949	0.0943045	0.107482	0.308147	0.0686155	0.0895169	0.331609	0.585684	0.118964	0.107478	0.420985	0.121909	0.151918	0.251283	0.141398	0.0711522	0.22777	0.0864107	0.0731382
RC3H1	2.15633	2.0615	3.50067	3.70355	2.20305	4.28395	1.72537	29.2465	3.31874	4.01507	3.18624	1.44689	2.11975	5.50098	2.49028	2.51229	1.99432	4.10958	1.84097	4.26302	2.39683	2.21738	4.34627	2.8559	3.17216	3.36809	3.64701	1.5579	3.15408	2.72358	4.86805	4.01552	3.51043	3.99494	1.81826	3	3.5612	3.0382	2.61607	2.6778
DHCR7	34.0014	30.906	50.4861	24.8726	29.4358	24.0221	22.8049	2.55332	18.5127	37.2233	15.3132	7.48726	59.2212	14.9214	38.0941	29.1973	41.6895	7.94091	10.2039	20.3558	41.0545	25.4289	29.1882	9.59108	14.1469	13.4856	10.5821	23.262	34.9518	23.7773	17.7268	22.5232	18.0792	14.6181	8.26189	18.2061	16.2075	37.8726	27.9988	12.2105
CUL1	19.2198	17.7205	19.6445	19.5039	13.0501	34.6645	12.7742	14.1758	26.5218	24.0186	21.6839	21.7224	50.1338	16.2259	12.6112	12.1139	13.7153	19.8743	18.075	33.7595	20.5818	26.0429	22.0677	16.4993	18.239	19.5857	20.7404	29.1503	13.9088	32.2855	16.1665	23.5785	14.567	21.9229	16.2989	19.3404	12.6301	18.8389	15.3774	17.8274
AP001922.3	0	0	0	0	0	0.0560293	0	0.204567	0.0266659	0	0	0	0	0	0	0	0	0	0	0.0151415	0	0.0436686	0	0	0	0	0	0	0.0125206	0.0284373	0	0	0.0298189	0.0228263	0	0	0	0	0	0
BRAT1	7.28615	6.65594	18.5259	7.88325	7.20542	11.2701	5.94123	0.985892	9.71294	7.16588	15.5205	9.09731	10.0627	2.29105	7.64553	10.3448	9.44758	12.224	8.02668	7.17249	9.38339	10.8163	4.66843	6.30051	17.3718	14.6086	7.1962	9.07522	5.63241	24.413	11.9781	14.0096	7.94751	6.56003	22.5186	14.262	6.46135	18.0181	8.3018	8.31901
AL355537.1	0	0	0	0	0	0	0	0	0	0	0	0	0	0	0	0	0	0	0	0	0	0	0	0	0	0	0	0	0	0	0	0	0	0	0	0	0	0	0	0
KIAA1328	0.392509	0.820035	1.36543	0.498866	0.565789	0.686854	0.631641	2.62128	0.80109	0.891324	0.623501	0.612462	0.360698	0.694939	0.524228	0.43832	0.260717	0.486659	0.761602	1.42421	0.259354	0.399842	0.485786	0.772284	0.558858	0.286709	0.731326	0.889695	0.646163	0.370127	0.881893	0.778874	0.2798	0.673651	1.28053	0.61403	0.472644	0.898172	0.350124	0.434342
[truncated: 54,809 more rows]
