# Supplementary material for: GPR65 is a novel immune biomarker and regulates the immune microenvironment in lung adenocarcinoma
Source: Front Immunol. 2025 May 30;16:1572757. doi: 10.3389/fimmu.2025.1572757 (PMC12162609; doi:10.3389/fimmu.2025.1572757)
Supplement: Supplementary file 13 [file Table6.xlsx]

## Sheet: Sheet1
id	TCGA-44-5643-01A-01R-1628-07	TCGA-97-A4M7-01A-11R-A24X-07	TCGA-86-8056-01A-11R-2241-07	TCGA-50-5066-01A-01R-1628-07	TCGA-L4-A4E5-01A-11R-A24X-07	TCGA-67-3773-01A-01R-0946-07	TCGA-78-7146-01A-11R-2039-07	TCGA-86-8671-01A-11R-2403-07	TCGA-62-A472-01A-11R-A24H-07	TCGA-78-7152-01A-11R-2039-07	TCGA-44-7659-01A-11R-2066-07	TCGA-05-5715-01A-01R-1628-07	TCGA-55-A48Y-01A-11R-A24H-07	TCGA-86-8054-01A-11R-2241-07	TCGA-44-2655-01A-01R-0946-07	TCGA-78-7220-01A-11R-2039-07	TCGA-91-6836-01A-21R-1858-07	TCGA-05-4420-01A-01R-1206-07	TCGA-38-6178-01A-11R-1755-07	TCGA-78-8640-01A-11R-2403-07	TCGA-67-3774-01A-01R-0946-07	TCGA-86-7701-01A-11R-2170-07	TCGA-55-A48X-01A-11R-A24H-07	TCGA-55-8614-01A-11R-2403-07	TCGA-44-A4SS-01A-11R-A24X-07	TCGA-MP-A4SV-01A-11R-A24X-07	TCGA-97-8547-01A-11R-2403-07	TCGA-O1-A52J-01A-11R-A262-07	TCGA-44-6145-01A-11R-1755-07	TCGA-64-1678-01A-01R-0946-07	TCGA-49-4505-01A-01R-1206-07	TCGA-44-7671-01A-11R-2066-07	TCGA-44-2665-01A-01R-0946-07	TCGA-49-AARR-01A-11R-A41B-07	TCGA-55-8097-01A-11R-2241-07	TCGA-97-7546-01A-11R-2039-07	TCGA-55-7573-01A-11R-2039-07	TCGA-97-A4M6-01A-11R-A24X-07	TCGA-78-7537-01A-11R-2066-07	TCGA-75-6214-01A-41R-1949-07
BX088651.1	0	0	0.0303555	0	0	0	0	0	0	0	0	0	0	0	0	0	0.0488835	0	0	0.0603641	0	0	0.106226	0	0	0	0	0	0	0	0	0	0	0.0538311	0.030821	0	0	0	0	0.119156
RPS3AP50	0	0	0	0	0	0	0.0248262	0	0	0	0	0	0.0286191	0.0388948	0.110629	0	0	0	0	0	0	0	0	0	0	0.0535478	0	0	0	0.0385094	0	0	0.022171	0	0	0.0268935	0.0376995	0.0277373	0	0
OR1AB1P	0	0	0	0	0	0	0	0	0	0	0	0	0	0	0	0	0	0	0	0	0	0	0	0	0	0	0	0	0	0	0.0150927	0	0	0	0	0	0	0	0	0
UQCRC1	70.5752	29.5414	32.3559	78.5452	41.7164	37.4773	29.7184	40.3418	43.9325	43.4169	42.6844	34.3437	74.5537	51.2789	62.3372	121.843	48.4668	53.5155	29.4817	56.03	48.285	30.8391	33.2736	40.5506	35.8104	44.527	42.4668	32.4351	29.0241	43.5751	37.8177	53.7986	37.2516	40.7381	38.621	23.3373	23.7335	30.8836	44.4083	56.9609
ANK2	0.296729	0.750163	0.573563	0.428303	0.108869	0.347563	0.653496	1.15052	0.325151	0.398435	0.487567	0.309944	0.369727	2.88453	0.490834	0.163063	0.846172	0.0972076	0.723962	0.768353	1.19109	2.45676	0.873351	0.289893	0.57895	0.317557	0.26144	4.7521	0.483739	0.157909	0.437675	0.568858	0.529838	1.29974	0.476267	3.49451	0.974071	0.968606	0.571088	0.106965
STX4	5.53374	17.0659	12.3978	6.66544	18.7808	7.12519	10.6717	16.1441	11.628	11.2694	11.7298	11.521	6.17639	4.377	9.01316	6.77683	11.1638	10.2965	14.2452	16.0488	9.03396	6.84673	15.8832	11.596	19.1562	13.8128	13.9142	27.3103	13.8188	3.81419	16.9072	8.22232	16.3146	12.9783	17.435	13.9275	12.0927	16.8058	7.4945	13.0032
AC108039.1	0	0	0.02248	0	0.0692705	0	0.0327347	0	0	0	0.0558643	0	0	0.0256425	0.0547016	0.0363907	0	0.0186344	0.0646266	0	0	0	0.0393334	0	0.0818599	0	0	0	0.0490377	0	0.0377193	0	0.0292337	0.0797301	0.0228248	0	0.0497088	0	0	0.0220604
CHORDC1P1	0.110841	0.0192819	0.0558789	0.0347574	0.19371	0	0.0813692	0.102057	0.0936821	0.042554	0.138863	0	0	0.015935	0.0679863	0.1583	0	0.12738	0.0803216	0.111119	0.0525767	0.100674	0.122214	0	0.10174	0.109691	0.100521	0.0214504	0.0304734	0	0.0468796	0.0416747	0.109	0.0495466	0.0425519	0.154254	0.0308905	0.181821	0.0579941	0.0822539
AL365503.1	0	0	0	0	0	0	0	0	0	0	0	0	0	0	0	0	0	0	0	0	0	0	0	0	0	0	0	0	0	0	0	0	0	0	0	0	0	0	0	0
AL603650.1	0	0	0	0	0	0	0	0.6251	0	0	0	0	0	0	0	0	0.0918603	0	0	0	0	0	0	0	0	0.179162	0	0	0	0	0	0	0	0.101158	0.231671	0.0899812	0	0	0	0
MMS22L	1.85168	0.636435	1.35	0.468897	0.636861	0.154496	1.79568	0.285688	0.701423	0.323397	0.254461	0.544395	0.31741	0.964507	0.295534	1.58539	1.64087	0.371284	0.530957	0.99063	0.459856	0.842053	0.480333	0.893489	0.72058	0.873079	0.259163	0.670394	1.11135	0.398723	0.203433	0.268614	0.358632	0.359828	0.530677	0.627263	0.397283	0.380194	0.189725	0.823609
POLR2J4	1.2777	1.4066	2.43234	1.67441	4.1771	2.03339	1.02197	3.58203	1.90193	0.644286	1.6724	2.13627	1.35563	3.8931	2.31602	1.05829	0.665729	5.78576	1.13319	0.994142	0.95886	2.28638	2.2541	0.916917	1.5579	3.14037	3.9432	1.37289	0.859847	1.8024	1.98415	2.10324	1.11271	2.69375	2.39155	1.48621	0.892873	3.56619	2.13527	7.76464
AC106895.1	0	0	0	0	0	0	0.0162077	0	0	0	0	0.0549603	0	0	0	0	0.017924	0	0	0	0	0	0.0194748	0	0	0	0	0.239268	0	0.0251407	0	0	0.0289485	0	0	0	0	0	0	0.0109226
CCNYL4	0	0	0	0	0	0	0	0	0	0	0.0595299	0	0	0	0	0.0387785	0	0	0	0	0	0	0.0209571	0	0.0218078	0.0188097	0	0	0.0261277	0.0270543	0.0100486	0	0.015576	0	0.0121612	0	0	0	0	0
AL161630.1	0	0.0290935	0.0316174	0.0262219	0	0.0259193	0	0	0	0	0.0261904	0.0520409	0	0.0721306	0	0	0	0	0	0	0	0.0379756	0.184403	0.0437022	0	0	0	0	0	0.0714158	0.00884181	0.0209603	0	0.355103	0	0	0.0233046	0.0171463	0	0.0517121
MTND5P13	0	0	0	0	0	0	0	0	0	0	0	0	0	0.0144729	0.0205828	0	0	0	0	0	0	0	0	0	0	0	0	0	0	0	0	0	0	0	0	0	0	0	0	0
CT47A8	0	0	0	0	0	0	0	0	0	0	0	0	0	0	0	0	0	0	0	0	0	0	0	0	0	0	0	0	0	0	0	0	0	0	0	0	0	0	0	0
AL121603.2	0.769653	0.865816	1.0153	0.949302	1.70377	3.7693	0.866349	1.48819	1.62627	1.69412	4.75688	1.1336	2.76815	0.767167	1.08054	0.753736	1.86411	1.05068	1.39434	3.29211	1.15609	1.86416	1.41438	2.27935	0.800657	1.60459	0.915153	0.913544	1.07211	3.22815	2.6096	0.803834	1.37078	1.3991	1.14249	7.68135	1.95907	3.86122	1.42958	1.17404
SYTL3	10.8117	6.40096	4.87387	5.13992	9.36651	4.65044	2.39556	5.17175	7.22802	5.29926	11.1133	7.69149	3.59477	10.3156	10.0078	1.7601	6.2805	3.20936	9.88017	3.14921	9.88337	18.55	8.19697	5.91998	3.76133	11.2545	2.16569	12.5795	4.52703	11.8097	8.31669	9.58508	7.32174	19.1305	3.09109	8.95587	7.16049	12.644	5.26442	3.7623
DR1	4.5388	5.22929	9.10022	13.1035	5.25732	6.94971	6.20331	5.11773	6.26367	7.11108	5.89136	4.23549	4.00894	6.53519	5.88132	6.08649	6.90047	14.7636	7.35461	11.3034	5.76711	8.06027	6.02515	7.05142	5.82351	8.48471	4.34866	3.3791	8.56996	6.14845	8.59971	4.47988	5.81466	4.56332	6.10018	8.77508	8.62089	4.07258	4.38494	9.21994
Y_RNA	0	0	0	0	0	0	0	0	0	0	0	0	0	0	0	0	0	0	0	0	0	0	0	0	0	0	0	0	0	0	0	0	0	0	0	0	0	0	0	0
AC091043.1	0	0.83427	0.151108	0	0	0.14865	0	0.717554	0	0	0	0.596919	0.0507309	0	0	0.489226	0.0486677	0	0.173764	0	0.170613	0.762278	0	0	1.37563	0.474601	0.579901	0.788884	0	0	0	0	0	0	0.0920549	0	0.267308	0	0.282289	0
MAPK13	19.9227	10.82	31.13	16.8442	49.0936	43.6853	21.1958	13.8656	14.5169	19.9794	35.9169	19.3965	13.7625	23.636	18.0507	24.2897	17.4791	40.6867	21.6612	19.0914	14.544	12.1389	40.6722	18.3669	20.8222	32.9646	17.5249	41.6077	23.1542	10.8748	20.5485	23.5181	9.69696	9.47567	24.0363	22.3577	25.8182	20.082	17.0751	37.1553
AC015813.5	1.16588	1.32298	1.29308	0.224982	1.29566	0.266863	0.803211	0.660608	1.00055	0.661076	0.943789	0.178603	0.364298	1.01083	0.271376	0.629434	0.495099	0.802031	0.415932	1.11486	0.493471	0.228079	1.02841	0.749922	0.477453	0.965629	1.82186	1.33293	0.394504	0.204247	0.652414	0.269757	0.764344	1.09042	1.10174	0.542027	0.739821	0.706147	0.384776	0.745392
NOLC1P1	0	0	0	0	0	0	0	0	0	0	0	0	0.0110433	0	0.0106722	0	0.0105942	0	0.0378257	0	0.0123799	0	0	0	0	0	0	0	0	0	0	0	0	0	0	0.0103775	0	0	0	0
AC139099.3	0	0.00539276	0.00390706	0	0	0	0.00568934	0.0142717	0	0	0	0.0192926	0	0	0	0	0	0	0	0	0	0	0.00683619	0.00810061	0	0	0	0.00599927	0	0	0	0	0	0	0	0	0	0	0	0
TRGC1	0.142364	0.178313	0.104068	0.312498	0.0608182	0.247113	0.104511	0.262165	0.300814	0.207695	0.0624245	0.0265797	0.120478	0.0654942	0.186287	0.0348549	0.0751256	0.0594934	0.0515827	0.0999053	0.398425	0.181029	0.238598	0.104164	0.228682	0.366308	0.0860732	0.104694	0.281809	0.0162113	0.180637	14.3381	0.0466666	0.216368	0.19311	0.322659	0.103157	0.268561	0.260707	0.0211295
OR4C1P	0	0	0	0	0	0	0	0	0	0	0	0	0	0	0	0	0	0	0	0	0	0	0	0	0	0	0	0	0	0	0	0	0	0	0	0	0	0	0	0
TMEM106C	19.0209	20.0762	14.951	58.5968	54.9264	23.6314	38.9186	12.2178	17.2785	12.6009	14.9792	28.1979	12.7967	48.4981	54.5699	26.8303	38.3958	129.394	20.5113	23.2914	31.9604	30.7906	17.8328	13.5429	48.4755	22.3285	16.0641	22.2313	35.8969	69.3832	30.3515	11.8782	20.1549	6.176	13.5963	17.1272	14.1998	28.9838	10.2302	17.2236
AP000897.1	0	0	0	0	0	0	0	0	0	0	0	0	0	0.00968151	0	0	0	0	0	0	0	0	0	0	0	0	0	0	0	0	0	0	0	0	0	0	0	0	0	0
AC004812.1	0	0	0	0	0	0	0	0	0	0	0	0	0	0	0	0	0	0	0	0	0	0	0	0	0.170728	0	0	0	0	0	0	0	0.121941	0	0.0952074	0	0.207347	0	0	0
PSG11	0	0	0	0	0	0	0	0	0	0	0	0	0	0	0	0	0	0	0	0	0	0.00980332	0	0	0	0	0	0	0	0	0	0	0	0	0	0	0.00601603	0	0	0
RN7SL515P	0	0	0	0	0	0	0	0.0841886	0	0	0	0	0	0	0	0	0	0	0	0	0	0	0	0	0	0	0	0	0	0	0	0.0458375	0	0	0	0	0	0	0	0
AC026904.2	0.0710888	0.0247333	0.0716772	0.0891682	0.0276085	0.0440697	0.0782805	0.0654555	0	0.0545849	0.0445305	0.0884831	0.03008	0.0204401	0.0290692	0.0290078	0	0.0742694	0.0515152	0.0356338	0.0337207	0	0.0313534	0.111458	0	0.0562812	0.0429803	0.027515	0.0390889	0	0.0601336	0.017819	0.163119	0.0317772	0.0181941	0.0282664	0.0792478	0.0291532	0.0371952	0.0703393
MIR4756	0	0	0	0	0	0	0	0	0	0	0	0	0	0	0	0	0	0	0	1.74514	0	0	0	0	0	0	0	0	0	0	0	0	0	0.311254	0	0	0	0	0	0
RAP1GAP	1.61378	42.5534	75.9998	2.87058	24.6187	39.8473	3.67186	25.4385	5.09693	10.9565	27.6072	21.966	14.6233	2.6701	52.8092	18.7192	3.65462	14.0302	25.3311	13.4536	44.2911	6.19736	15.9749	11.0431	12.1362	9.86994	15.2402	54.1626	30.5593	5.91057	8.64557	136.095	3.27915	8.35697	53.3863	11.9216	44.8277	41.4383	21.1635	2.98811
LINC01243	0	0	0	0	0	0	0	0	0	0	0	0	0	0	0	0	0	0	0	0	0	0	0	0	0	0	0	0	0	0	0	0	0	0	0	0	0	0	0	0
AC011500.3	0	0	0	0	0.032601	0	0	0.0386461	0	0	0	0	0	0	0	0.0342534	0	0.01754	0	0	0	0	0	0.043871	0	0	0	0	0	0	0	0	0	0	0.0214842	0	0	0	0	0.0207648
MOK	0.249137	1.77308	0.680227	1.57796	0.605445	0.415934	0.633791	0.724523	2.4226	0.272741	1.28557	0.337729	0.39036	0.400017	0.858377	0.291896	0.366473	0.353573	1.15831	1.75576	0.826069	1.01268	1.60143	2.41845	1.517	1.19322	0.700942	0.471641	0.509985	0.247182	0.584239	0.563889	0.687293	4.69943	0.885103	0.935694	1.28141	0.936726	0.473661	0.698039
DNM1P41	0	0	0	0	0.0125928	0	0	0.00746388	0	0	0.0101556	0	0	0.00466157	0	0.0066155	0	0	0	0	0	0	0	0	0	0.00641774	0.00980206	0	0	0	0	0	0	0.0144942	0.00414934	0.00644642	0.00903662	0	0	0.00802078
MTND2P8	0	0	0	0	0	0	0	0	0	0	0	0	0	0	0	0.0216214	0	0	0	0	0	0	0	0	0	0	0	0	0	0	0	0	0	0	0	0	0	0	0	0
EEF1A1P9	3.12205	3.37481	10.5623	6.28046	1.08286	12.9759	6.03973	1.84411	1.36086	2.50278	1.79578	2.98168	1.19641	3.96335	8.47084	4.82339	3.06068	5.21877	2.16282	2.87399	6.2404	5.38603	2.32092	1.49824	1.36978	2.00537	1.06845	1.20079	1.61952	8.31769	2.55787	1.81123	7.74953	1.08838	13.1364	10.3215	8.03331	2.83446	2.14721	1.42799
AL121749.1	0.0252261	0.00877669	0.0127175	0	0.0489848	0	0.0185188	0.0580678	0	0	0	0	0.010674	0.0217598	0	0.0102935	0	0.00527096	0	0.0126448	0	0.0229124	0.0111259	0.0131837	0	0.0199716	0.0152517	0.00976379	0	0.0143628	0.0106693	0.00632314	0	0	0.0193687	0.0300913	0	0.0103451	0	0.00624004
AC016252.1	0.057291	0.279058	0.0577651	0.0718613	0	0.0710321	0	0.0527511	0	0	0	0	0.14545	0.0329457	0.0468541	0	0	0.0957668	0.166066	0	0	0.104072	0	0.179649	0.0525872	0.18143	0.0692762	0.044349	0.126008	0	0.024231	0	0	0.307314	0	0.0455601	0.0638664	0.140969	0.0299758	0
AC006946.1	0	0.115221	0.500866	0	0.707383	0	0.0607788	0.45739	0.279904	0	0.622342	0	0	0.190442	0.13542	0.135134	0.13443	0	0	0.0830006	0.0785445	0.601589	0.219092	0.0865383	0.0759949	0.393282	0.300338	0.0640897	0.0910486	0.0942775	0	0.0415053	0.217114	0.0740177	0.678063	0.19752	0.461474	0.203717	0.129956	0
IGLVI-38	0	0	0	0	0	0	0.0517804	0	0	0	0.0883671	0	0	0	0	0	0	0	0	0	0	0.256261	0.0622182	0	0	0	0	0	0	0	0.059665	0	0	0	0	0	0	0	0	0
FAM180B	0	0.108912	0.0295901	0.0245405	0	0	0	0.468375	0.0661445	0.0300453	0.0245111	0	0	0.0225018	0.00800031	0	0	0.00817606	0.0567112	0.019614	0.0185609	0	0.0172579	0.0408999	0.0538754	0	0.0709732	0.0454354	0	0	0.0165497	0	0.0256532	0.104947	0.0400585	0	0.0436206	0.0481406	0.0307101	0.00967926
EIF4A3P1	0	0	0	0	0	0	0	0	0	0	0	0	0	0	0	0	0	0	0	0	0	0	0	0	0	0	0	0	0	0	0	0	0	0	0	0	0	0	0	0.0415296
BTD	1.6056	5.94333	7.32197	8.93858	2.59105	7.79919	2.17438	5.0089	2.94957	7.01428	5.72227	3.63192	7.66864	2.24294	13.3829	4.3199	2.45821	4.31691	2.95395	2.10943	8.86806	2.87671	5.53581	2.87371	6.20467	4.85827	4.26419	5.87397	5.11976	1.1688	4.65746	11.9083	5.55152	5.58442	4.37949	4.54765	5.93357	3.49971	7.0966	3.98257
AL121885.1	0.0602127	0	0	0	0	0	0	0	0	0	0	0	0	0	0	0	0	0	0	0	0	0	0	0	0	0	0	0	0	0	0	0	0	0	0	0	0	0	0	0
MIR4705	0	0	0	0	0	0	0	0	0	0	0	0	0	0	0	0	0	0	0	0	0	0	0	0	0	0	0	0	0	0	0	0	0	0	0	0	0	0	0	0
RN7SKP211	0	0	0	0	0	0	0	0	0	0	0	0	0	0	0	0	0	0	0	0	0	0	0	0	0	0	0	0	0	0	0	0	0	0	0	0	0	0	0	0
LINC01427	0	0	0	0	0	0	0	0	0	0	0	0	0	0	0	0	0	0	0	0	0	0	0	0	0	0	0	0	0	0	0	0	0	0	0	0	0	0	0	0
FAM32BP	0	0.0883001	0.127947	0	0.0985648	0	0.0465781	0.233682	0	0	0	0	0	0.0364866	0.0259449	0	0.0515105	0.0265149	0	0.190824	0	0.230515	0.0559673	0	0.232956	0.100465	0.153444	0	0.209327	0	0	0	0.0415966	0.113448	0.162386	0.100914	0.495114	0.156119	0.0663951	0
AC021231.3	0.220183	0.306425	0.111003	0	0	0.181996	0.0538796	0.202735	0.248131	0	0	0	0.248444	0.0844123	0.180072	0	0.0595851	0	0	0.147158	0.139257	0.133325	0.194222	0.230145	0.134737	0.17432	0.0887484	0	0	0	0.0931258	0.0735877	0.0962342	0.196847	0.338115	0.175099	0	0.24079	0.153606	0.0363103
RNF169	1.97517	2.70774	4.30328	0.496369	1.84694	0.602542	3.48354	1.83143	1.58432	1.78049	2.97464	1.84924	2.74375	2.54316	1.52592	2.27483	5.32914	1.55799	3.36575	1.40941	2.40732	4.91853	3.04669	1.48037	1.40515	3.31712	1.31801	1.91055	3.22957	0.932869	1.17747	2.34755	1.96399	2.4734	2.82697	4.28984	3.13833	1.76806	1.24958	2.16558
RPS10P16	0.1095	0.114292	0.248413	0.206022	0.255156	0.47517	0.803849	0.100823	0.0925489	0.0840784	0	0.136293	0.277997	0.188907	0.582087	0.714901	0.355588	0.366076	0	0.164663	0.103881	0.397825	0.144883	0.228908	0.150764	0.216728	0.0662035	0.127146	0.120419	0.810482	0.0926251	0.109788	0.107681	0.0489472	0.392347	0.348314	0.67137	0.224527	0.0286463	0.189604
ACSS3	0.0550676	0.858859	1.04633	0.638325	0.246312	0.171866	0.242554	1.5893	0.330616	0.21579	0.140358	0.48452	0.731166	2.74521	0.638266	0.607473	1.13925	2.5409	0.498128	1.73614	0.951168	1.29699	0.747045	0.539864	0.57344	0.342764	0.330642	0.4057	0.432266	0.304884	0.244954	0.865315	0.816655	1.36829	0.394624	0.715773	0.675266	0.375345	0.169895	0.139975
BX088651.2	0	0	0	0	0	0	0	0	0	0	0	0	0	0	0	0	0	0	0	0	0	0	0	0	0	0	0	0	0	0	0	0	0	0	0	0	0	0	0	0.00743487
AP001469.1	0.0243115	0.21992	0.343178	0	0.43432	0	0.0713892	0.291005	0.164384	0.0373347	0.121831	0	0.0822958	0.111844	0.0894717	0.0793623	0.118423	0.0101597	0.0352351	0.0974904	0.0230641	0.13249	0.428899	0.228703	0.0892617	0.0769899	0.176384	0.338752	0.160415	0.055368	0.0411299	0.0243755	0.031877	0.391227	0.497772	0.116001	0.487832	0.15952	0.114482	0.228524
DSTYK	2.12975	2.54699	3.86462	1.47049	3.07578	1.25972	2.73966	3.03442	3.98545	3.97075	4.08795	4.24787	2.72279	5.29219	3.59539	2.98451	4.05291	1.55685	4.92265	2.48116	4.66192	3.92797	4.8517	4.14927	3.35978	3.38257	2.66192	4.68628	3.50245	1.34609	3.64853	3.64546	2.86296	3.50819	4.21893	5.30888	5.30743	5.57961	3.29187	3.64104
OR2AK2	0	0	0	0	0	0	0	0	0	0	0	0	0	0	0	0	0	0	0	0	0	0	0.0216387	0	0	0	0	0	0	0	0	0	0	0	0	0	0	0	0	0
STAT2	20.7592	36.2644	39.0317	10.0419	64.9739	14.7265	14.5608	33.6729	34.7682	16.1105	23.7353	13.6386	18.5873	14.9082	16.543	26.2032	20.3323	15.8959	29.9515	15.5038	21.1701	23.2318	26.8713	28.589	31.8587	41.2603	26.849	31.8436	29.3458	6.76773	13.313	12.3257	23.1423	26.3046	22.1736	15.0981	31.4768	76.3423	17.8648	27.7009
AL139230.1	0	0	0	0	0	0	0	0	0	0	0	0	0	0	0	0	0	0	0	0	0	0	0	0	0	0	0	0	0	0	0	0	0	0	0	0.0508129	0	0	0	0
GPAT2P1	0	0.016834	0.323202	0	0.018791	0.149974	0.728154	0.111376	0.0204473	0.0557277	0	0.0301119	0.0204732	0	0.00494629	0.00987169	0.00982026	0	0.0175312	0	0.0114755	0.0219734	0.0426798	0.606886	0.388607	0.0191532	0.0292534	0.084273	0.0266048	0	0.0511604	0	0.0396511	0.0540709	0.612975	0	0.0404534	0.0892906	0	0.0418903
YOD1	1.13271	4.32924	3.79786	2.6274	3.3834	4.13056	2.22558	1.74848	4.91354	4.59173	5.99456	3.82012	3.01317	3.5251	3.33933	2.68825	4.94955	1.45661	2.94533	2.16257	4.01787	3.80511	4.20968	4.16127	2.68338	6.69941	2.7746	1.38939	2.58293	1.76879	3.07701	2.15448	2.3452	2.18541	3.61522	5.42123	5.46403	4.09871	2.9938	3.30256
AP000561.1	0	0	0	0	0	0	0	0.0574805	0	0	0	0	0	0	0	0	0	0	0	0	0	0	0	0	0	0	0	0	0	0	0	0	0	0	0.0319547	0	0	0	0	0.432385
DNAJA1P1	0	0	0	0	0	0	0.0335896	0	0	0	0	0	0	0	0.0187101	0	0	0	0	0	0	0	0	0	0	0	0	0	0	0	0	0	0	0	0	0	0	0	0	0
BACH1-IT3	0	0	0	0	0	0	0	0	0	0	0.0837964	0	0.0566037	0	0	0.054586	0	0	0	0.0670547	0	0	0	0	0	0	0	0	0	0	0	0	0	0	0	0	0	0	0	0.0330907
TKTL2	0	0.0355995	0.0206335	0.0256686	0.00794757	0	0.0150229	0.0188425	0	0	0	0	0.0432952	0	0	0.00835039	0.00830689	0	0	0	0.00970708	0	0.00902563	0	0.0469599	0	0	0	0.0112524	0	0.00865525	0	0	0	0	0.0162739	0.0114064	0	0.00535364	0.0101242
ATIC	46.8039	16.2167	21.1803	17.3693	13.9939	19.6289	46.0728	14.9273	48.113	34.2817	27.9152	24.3522	36.2795	22.1721	34.5091	42.541	38.8788	27.3077	26.7427	46.4918	20.1287	24.2507	26.0396	18.7087	39.4138	33.0592	21.334	21.3051	26.4807	18.9648	21.2868	32.5232	18.4469	10.9831	14.5231	17.4006	18.3501	27.7222	18.6397	54.1634
AC133561.3	0	0	0	0	0	0	0	0	0	0	0	0	0	0	0	0	0	0	0	0	0	0	0	0	0	0	0	0	0	0	0	0	0	0	0	0	0	0	0	0.0461677
CDY4P	0	0	0	0	0	0	0	0	0	0	0.022486	0	0	0	0	0	0	0	0	0	0	0	0	0.0187604	0	0	0	0	0	0	0	0	0	0.0160461	0	0	0	0	0.00939098	0
AC105265.2	0	0	0	0	0.0425259	0	0	0	0	0	0	0	0	0	0	0	0.0444485	0	0	0	0	0	0	0	0	0	0	0	0	0	0	0	0	0	0	0.0435393	0	0	0	0
ABHD6	3.01144	1.6269	2.91811	2.37268	1.04612	1.41656	1.58861	2.98181	1.90575	2.47498	1.52617	2.4863	0.909255	1.58817	3.65713	1.32144	2.63526	5.29949	1.05275	2.38183	2.78515	1.63564	1.6619	1.30495	1.34737	2.23441	2.635	1.73958	2.05528	0.473883	1.73451	2.79178	2.41578	7.5086	1.77385	1.83523	2.74976	1.45219	1.23122	1.12674
AL590714.1	0.0716515	0	0.180611	0	0	0.088837	0.0526001	0	0.242239	0	0	0	0	0.0824078	0.0585986	0	0.11634	0.0299429	0	0	0.0679752	0	0.126406	0.149787	0	0.113453	0.0866409	0	0	0	0.0303048	0.10776	0	0.128115	0.0366762	0.0569802	0	0.117536	0.0749791	0.106344
MAP7D1	13.6166	27.5825	19.3524	14.5012	17.0312	10.7695	21.0852	35.165	20.4483	20.8	12.9799	20.4624	14.767	9.90127	17.5341	12.2099	21.9126	16.5952	32.8615	23.0148	16.0314	9.22779	30.7344	33.0803	27.7779	19.3581	31.1424	21.5878	24.3285	4.96904	20.3497	19.5231	23.221	23.785	22.2679	19.887	25.0635	29.2791	11.9496	35.8542
PPP1CA	43.8842	51.4959	56.6955	116.498	91.1093	101.07	50.9233	71.1106	52.7111	64.4233	57.1498	85.3056	65.5271	64.8729	76.6333	89.5797	90.4141	106.271	59.1743	60.3231	67.7658	130.795	84.3648	68.9773	52.4271	67.5119	59.5934	74.5559	73.7731	134.049	77.0983	65.6582	48.5306	42.8242	70.0398	40.7375	53.8565	66.9177	76.9285	55.9346
AP003122.3	0	0	0	0	0	0	0	0	0	0	0	0	0	0	0	0	0	0	0	0	0	0	0	0	0	0	0	0	0	0	0	0	0	0	0	0	0	0	0	0
ELOCP9	0	0	0	0	0	0	0	0	0	0	0	0	0	0	0	0	0	0	0	0	0	0	0	0	0	0	0	0	0	0	0	0	0	0	0	0	0	0	0	0
CDH26	9.43938	2.79761	2.13644	0.331852	0.139445	0.128866	0.0589601	0.926558	0.559029	0.776306	1.02395	0.911462	1.39534	1.13563	1.59573	0.763407	0.023013	3.08783	0.9723	0.416794	1.78384	1.63061	1.54192	4.97767	0.177797	0.374033	0.154244	0.811893	0.867655	6.50416	0.18583	1.3429	0.64424	7.58154	0.319213	3.3588	2.36472	2.92169	14.7746	0.892849
LINC00616	0	0	0	0	0	0	0	0	0	0	0	0	0	0	0.0234766	0	0	0	0	0	0	0	0.0101285	0	0	0	0	0	0	0.0130753	0.00485645	0	0	0	0	0	0	0	0	0
AC022188.1	0	0.0113559	0	0	0.012676	0	0.0119804	0	0.0275867	0	0	0	0	0.00938478	0	0	0	0.0204598	0	0	0.0154823	0	0.0143954	0	0.0149798	0.0129203	0	0	0	0.0185835	0	0	0	0	0	0	0	0	0	0.0161476
C15orf54	0	0.319234	0.102299	0.0663981	0.0205583	0.0218773	0.00647675	0	0.0149137	0.0135487	0.0110531	0.0109813	0.05973	0.0355146	0.162345	0.00720011	0.0859512	0.0405562	0	0.00884477	0	0.0480802	0.046694	0.036887	0.0161965	0.0209546	0.330716	0.382456	0.0388095	0.110511	0.0597038	0.0398062	0.219794	0.0394376	0.0722562	0.0210482	0.236044	0.188141	0.0646263	0.0130944
MIR659	0.559916	0.389613	0.282275	0	0.434904	0.347105	0.41104	0.257773	0	0	0.701471	0.696919	0.710756	0.160993	0.114479	0.228474	0	0.35098	0	0.561324	0	0.50856	1.48169	1.46312	0	0.443287	0.67705	0.433432	0.307876	3.18794	0.355222	1.96487	0.917697	1.25143	0.143302	0.222634	0.312089	0.459238	0	0.41551
AC079910.1	0	0	0.0182782	0	0	0	0	0	0	0	0	0	0	0	0	0.0591774	0	0	0	0	0	0	0	0	0	0	0	0	0	0	0	0	0	0	0	0	0	0	0	0
AC018992.1	0	0.0263791	0	0.0158503	0	0	0.0278298	0	0.085443	0	0.0158312	0.0157285	0.0106939	0	0.0258363	0.0206253	0.0205179	0.00528077	0	0	0	0	0.0111466	0.0132083	0	0.0700307	0	0.00978196	0	0	0	0.00633491	0.0248534	0.0225945	0.10996	0.0301473	0	0.0103644	0	0.0500133
CXorf58	0.0846419	0.0687135	0.0640068	0.0353893	0.0767013	0.0524715	0	0.0259782	0.143078	0.0866553	0.0883671	0.0351175	0.0358147	0.024337	0.0403797	0.0690762	0.0916217	0.271182	0	0.0989971	0.0401495	0.0768784	0.161767	0.0294904	0.10359	0.100517	0.119407	0.0873618	0.0930824	0.0963834	0.059665	0.0353603	0.0277454	0.428803	0.0216628	0.134621	0.0629042	0.0462817	0.0369053	0.0279165
AC005306.1	0.145219	0.747765	0.322126	0	0.902368	0.216059	0.0852853	0.802268	0.392764	0.089204	0.545797	0.0723007	0.0737362	0.217125	0.0712584	0.0948104	0.0235791	0.218471	0.126281	0.465869	0.165321	0	0.512385	0.364294	0.693139	0.804792	0.561915	0.202345	0.1597	0.0661455	0.18426	0	0.209451	0.88283	0.445998	0.346452	0.647544	1.04814	0.0607852	0.0862127
RBM6	6.57514	15.1853	13.4185	3.18605	12.5483	4.77234	5.95715	18.1075	16.7285	6.55641	13.274	3.09214	8.17652	11.7368	5.78641	6.7712	9.86385	7.45213	5.6487	8.5304	7.64198	8.87026	14.6145	9.51594	13.3132	14.9218	14.9794	7.78444	6.96089	4.09512	2.98856	4.91265	7.08281	22.5822	17.7913	7.64804	10.862	13.5706	9.18827	6.60333
MAGOH	16.1302	13.7298	14.5793	36.1344	25.0721	20.9656	22.6607	11.7585	21.2735	13.5969	17.8362	15.826	15.3783	27.3258	18.7174	17.3599	36.061	27.4052	18.4279	21.5486	13.8058	18.5789	16.2095	20.3135	12.4206	20.0446	16.0032	11.2363	23.4951	46.2049	19.87	11.0361	16.1848	14.0556	19.0214	22.924	18.8299	19.8676	17.0444	18.21
AC114752.2	0	0	0	0	0	0	0	0	0	0	0	0	0	0	0	0	0	0	0	0	0	0	0	0	0	0	0	0	0	0	0	0	0	0	0	0	0	0	0	0
UGT1A11P	0	0	0	0	0	0	0	0	0	0	0	0	0	0	0	0	0	0	0	0	0	0	0	0	0	0	0	0	0	0	0	0	0	0	0	0	0	0	0	0
GPR32P1	0	0	0	0	0	0	0	0	0	0	0	0	0	0	0	0	0	0	0	0	0	0	0	0	0	0	0	0	0	0	0	0	0	0	0	0	0	0	0	0
LINC02194	0	0	0	0	0	0	0	0	0	0	0	0	0	0	0	0	0	0	0	0	0	0	0	0	0	0	0	0	0	0	0	0	0	0	0	0	0	0	0	0
SUZ12P1	2.12156	3.80326	3.61837	1.42527	3.9605	1.90816	1.43075	1.81438	4.80195	1.07129	3.77514	1.5486	1.36329	4.00332	0.85577	2.15398	3.28128	1.07593	1.42796	3.05696	1.76708	2.57364	3.47638	2.30023	1.79554	4.62898	3.19151	2.64438	1.07561	2.98093	0.793887	0.612906	2.00382	2.39821	4.07511	1.26393	1.87601	2.20017	1.2869	1.4552
OR2L9P	0	0	0	0	0	0	0	0	0	0	0	0	0	0	0	0	0	0	0	0	0	0	0	0	0	0	0	0	0	0	0	0	0	0	0	0	0	0	0	0
AC099786.3	0	0	0	0	0	0	0	0	0	0	0	0	0	0.0221507	0	0	0	0.0563394	0	0	0	0	0	0	0	0	0	0	0	0	0	0	0	0	0	0	0	0	0	0
PATZ1	5.84332	10.7609	6.51211	4.04463	9.78134	7.33354	6.56928	11.1954	7.62786	9.96239	11.2408	10.3486	9.27641	12.7141	8.60969	5.74194	9.38708	29.6477	8.63475	11.936	7.75186	10.9353	13.031	13.6364	4.87318	9.21836	11.1552	5.74554	4.60051	11.2926	9.19971	8.0061	7.25205	9.20706	15.0552	7.16562	13.0067	17.8756	9.87585	3.78525
AC087863.2	0	0.0331513	0	0	0	0	0	0	0	0	0	0	0	0	0	0	0	0	0	0	0	0	0	0	0	0	0	0	0	0	0	0	0	0	0	0.0378868	0	0	0	0
MIR6736	0	0	0	0	0	0	0	0	0	0	0	0	0	0.264683	0	0	0	0	0	0	0	0	0	0.481094	0	1.09319	0	0	0	0	0.19467	0	0	0.411488	0.706794	0	0	0.377509	0	0
RN7SL328P	0.271559	0	0.0912689	0	0.0703095	0	0	0.0833467	0.459042	0	0.113404	0	0	0.104108	0.0740295	0.147746	0.0734882	0	0.131192	0	0.0858753	0	0	0.0946152	0.0830878	0	0	0	0.0995465	0	0.114855	0	0	0.161852	0.0926686	0	0.100909	0.0742435	0.142085	0
OLAH	0.0344618	0.0479599	0.0405382	0.0864524	0.0356901	0.0142425	0.0505976	0.116347	0	0	0.0719571	0.014298	0.0291638	0.0330293	0.0281838	0	0.0279778	0.0432044	0	0.069097	0.0326936	0	0	0	0.0421765	0.0454726	0.069452	0.151169	0	0.614798	0.00971702	0.0115175	0.112965	0.0821584	0.0823198	0.274055	0.0128057	0.0376871	0.0120208	0.0909293
LINC02060	0.0157792	0.0878383	0.0159098	0	0	0.0391275	0.0347509	0	0	0	0.0197684	0	0	0.0362958	0	0.128774	0.0256205	0	0.0914761	0	0.0149695	0	0.125268	0.0164931	0.0579345	0.0374772	0	0.171005	0.052058	0.0539042	0.00667374	0	0.0620685	0	0.104999	0.0752894	0.158311	0	0.00825598	0.0078064
AP000959.1	0	0	0	0	0	0	0	0	0	0	0	0	0	0	0	0	0	0	0	0	0	0	0	0	0	0	0	0	0	0	0	0	0	0	0	0	0	0	0	0.0687554
AL513542.1	0	0	0.0349243	0	0	0	0	0	0	0	0	0	0	0	0	0.282678	0	0	0	0	0	0	0	0	0	0	0	0	0	0	0	0	0	0	0	0	0	0	0	0
AL513548.2	0	0.0156555	0.0113425	0	0	0	0	0	0	0	0	0.0280038	0	0.0129381	0	0	0	0	0	0	0.0213443	0	0	0	0	0	0	0.0348325	0	0	0.038063	0	0.0147501	0	0.0345492	0	0	0.0369065	0	0
RETREG2	28.1583	16.528	25.2365	17.6568	17.4112	19.1694	26.6846	23.2416	23.1337	21.3682	23.2331	26.1837	16.7198	14.7571	30.5338	22.758	24.3561	17.6739	31.9897	27.741	28.0585	16.64	29.7267	22.1578	30.1316	20.1805	20.2424	25.16	26.9453	11.4908	35.8879	23.894	18.4793	16.5963	19.7033	21.9523	30.991	32.4797	22.1158	26.48
PFN1P11	0	0.0971528	0.140775	0	0.0542233	0	0.204992	0.0642777	0.708035	0	0	0.0868909	0.0590774	0.0802893	0.0856383	0	0	0.175039	0.101176	0	0.0662277	0.126813	0	0	0.192234	0	0	0.108079	0.0767711	0.0794936	0.0590515	0.0699934	0.0457669	0.561698	0.250134	0.111031	0.389109	0	0	0.138147
SUB1P4	0	0	0	0	0	0	0	0	0	0	0.100358	0	0	0	0.0655129	0	0.195102	0	0	0	0	0	0	0	0	0	0.193728	0	0	0.0912183	0.304925	0.0401585	0	0	0.164015	0	0	0	0.0419131	0.0396307
RNU7-70P	0	0	0	0	0.319589	0	0	0	0	0	0	0	0	0.23661	0	0	0	0.171945	0	0	0	0	0	0	0	0	0	0	0	0	0	0	0	0	0	0	0	0	0	0
AC069113.1	0	0	0	0	0	0	0	0	0	0	0	0	0	0	0	0.166007	0	0	0	0	0	0.184758	0	0	0	0	0	0	0	0	0	0	0	0	0	0	0	0	0	0
AC026412.1	1.47727	4.53869	5.31905	3.4528	8.60895	7.98693	0.0770395	2.32647	2.77008	2.20663	6.34108	3.66742	2.5823	5.89092	2.55164	6.12022	6.2784	8.02887	2.33993	0.623146	2.70339	11.5554	3.08326	2.16006	2.56377	4.03913	7.35024	2.98074	1.62458	2.14181	6.15247	1.18978	1.28074	1.81867	1.95447	3.32535	4.67049	3.89315	2.16254	0.990438
PRR23A	0	0.0235908	0	0	0	0	0	0	0	0	0	0	0	0	0	0	0	0	0	0	0	0	0	0.0708728	0	0	0	0	0	0	0	0	0	0	0	0	0	0	0	0
PDE11A	0.165134	0.0438462	0.0514839	0.00545083	0	0.0377156	0.108466	0.0180058	0.0220376	0.0667353	0.0299436	0.0973612	0.0128715	0.0212415	0.0364284	0.0549704	0.03528	0.0163443	0.0346402	0.0108914	0.0886375	0.0394705	0.030666	0.0726761	2.9358	0.0206428	0.0472927	0.0201838	0.0501794	0.00494847	0.073519	0.035946	0.0541308	0.163173	0.0155708	0.0120954	0.0387552	0.0766315	0.0181899	0.11287
CCNYL1	6.04042	5.96554	11.5119	6.52009	4.15852	10.2145	8.81361	5.91236	6.11472	2.93258	8.23971	5.95298	5.87832	7.69036	4.14735	16.3849	5.35354	4.76646	5.66074	6.85955	7.21922	5.90035	7.22641	7.54992	11.6397	11.5239	5.32283	12.6968	5.12008	5.2688	9.14302	3.36656	5.71885	4.95666	5.10593	11.9424	9.69214	6.21772	4.37395	8.21159
AL591222.2	0	0.0501226	0	0	0	0	0	0	0	0	0.0451211	0	0	0	0	0	0	0	0	0	0	0	0	0	0	0	0.0435503	0	0	0	0	0	0	0	0.0184354	0	0	0	0	0.160362
C17orf113	0.570953	2.16028	0.791557	0.313319	1.05326	0.486677	0.366749	1.64284	0.542889	0.712401	0.715298	0.710656	0.362383	0.923433	0.408573	0.990152	1.65131	0.357899	1.18952	1.75294	0.677072	0.713053	1.9201	1.86495	0.491321	0.988805	0.431497	1.82315	0.510159	0.406347	0.860282	0.536678	0.65505	1.2123	1.27861	0.454045	0.954723	1.81462	0.63481	0.21185
AC018558.4	0	0	0	0	0	0	0	0	0	0	0	0	0	0	0	0	0	0	0	0	0	0	0	0	0	0	0	0	0	0	0	0	0	0	0	0	0	0	0	0
THAP12P7	0.0830094	0.0742646	0.292937	0.163618	0.0184217	0.0735136	0.200225	0.131025	0.140319	0.0182109	0.0891389	0.0442802	0.140496	0.081832	0.121227	0.183876	0.125155	0.128846	0.10312	0.0951064	0.180001	0.215416	0.0627616	0.086765	0.130618	0.0751072	0.0286785	0.027539	0.26082	0.162042	0.0702171	0.083228	0.108841	0.339253	0.1214	0.207468	0.211512	0.0486311	0.031023	0.0352004
EME2	0.656396	5.89943	3.5172	0.364829	2.48816	0.594535	1.209	2.94591	3.08287	1.35207	1.62499	0.58707	0.528875	1.32226	0.663791	0.606253	1.86353	1.02824	1.74885	3.43997	1.24171	0.906781	2.78406	2.09936	3.39134	4.03912	3.15584	2.51929	1.17139	0.631082	0.648336	0.58916	2.73402	3.32067	2.70602	1.17839	2.12947	6.08004	0.748576	2.13316
RN7SL604P	0	0	0	0	0.0712597	0	0.0673495	0	0	0	0	0	0	0	0	0	0	0	0	0.0919737	0	0.166656	0	0	0	0.0726332	0	0	0	0	0	0	0	0	0.0469604	0.0729578	0	0.0752468	0	0
AP004609.1	0	0.0688805	0.0166347	0.0206939	0.140961	0.122731	0.0968916	0.0759539	0.306772	0.0253359	0.0413382	0	0	0.00948741	0.0404779	0	0.107152	0.0275781	0.0239111	0.0165396	0	0	0.145529	0.0689783	0.106005	0.0653081	0.0997476	0.127712	0	0.0187868	0	0.00827079	0.0432645	0.0884975	0.00844489	0	0.0919583	0.0947213	0	0.081621
RNU6-609P	0	0	0	0	0	0	0	0	0	0	0	0	0	0	0	0	0	0	0	0	0	0	0	0	0	0	0	0	0	0	0	0	0	0	0	0	0	0	0	0
IGHVII-53-1	0	0	0.107375	0.133577	0	0	0	0.19611	0	0	0.133417	0	0	0	0.0435468	0	0	0	0	0	0.10103	0.193452	0.281812	0	0	0.505869	0	0	0.585567	0	0	0.106774	0	0.0952071	0.0545109	0	0	0	0.11144	0
SPTSSA	26.9212	19.8829	24.8369	59.0723	29.3796	86.0584	72.7927	30.4694	68.782	79.6965	71.3995	29.6135	48.2297	32.8465	97.6686	76.1821	59.7565	141.227	38.7765	56.6542	79.8483	84.8403	26.0156	23.9996	21.677	50.0518	37.0346	24.4279	72.0735	396.387	34.8412	74.0838	47.7875	19.452	28.4713	84.7411	18.2595	27.6067	33.155	28.4661
AC008033.3	0.0772024	0.174592	0.0389207	0.193673	0.149914	0.0478596	0	0.426508	0.0652512	0.0296396	0.16926	0.0480463	0.0326668	0	0.0157845	0.0157512	0.0626765	0.0483939	0	0.0580473	0.0915515	0.315546	0.425622	0	0.106296	0.290326	0.0700147	0.0298812	0.191027	0.043956	0.065305	0.0193514	0.0506136	0.24157	0.0889144	0.0613945	0.107579	0.0316603	0.0302954	0.0190971
SRIP2	0	0	0.0824719	0	0	0	0	0	0	0	0	0	0	0	0.0668942	0.133506	0	0	0	0	0	0	0	0	0	0	0	0	0	0	0	0	0	0	0	0	0	0	0	0
MAPKBP1	11.3086	1.93578	3.31254	0.545943	3.2626	1.58317	0.671765	2.18728	1.37841	1.1677	2.19429	0.939902	0.996285	1.49875	1.25872	2.12054	1.24739	0.993818	2.07485	1.92675	1.36561	1.06691	2.65745	3.38192	1.44162	2.68613	2.44763	2.44577	1.43884	0.200043	1.34406	1.36571	1.54363	4.62959	2.43728	3.1652	3.49289	2.68171	1.11534	4.15095
AL391119.1	0	0	0	0	0	0	0	0	0	0	0	0	0	0	0	0	0	0	0	0	0	0	0	0	0	0	0	0	0	0	0	0	0	0	0	0	0	0	0	0
TSPY14P	0	0	0	0	0	0	0	0	0	0	0	0	0	0	0	0	0	0	0	2.41001	0	0	0	0	0	0	0	0	0	0	0	0	0	0	0	0	0	0	0	0
GTF3AP5	0	0	0	0	0	0	0	0	0	0	0	0	0	0	0	0	0	0	0	0	0	0	0	0	0	0	0	0	0	0	0.0164785	0	0	0	0	0	0	0	0	0
PPIAP38	0	0	0	0	0	0	0	0	0	0	0	0	0	0	0.0229905	0	0	0	0	0	0	0	0	0	0	0	0	0	0	0	0	0	0	0	0	0	0	0	0	0
PROCR	7.01058	21.4755	7.86077	37.9283	5.30451	19.3823	22.4496	12.6504	14.5749	7.85796	6.71341	13.4651	9.92211	3.10472	36.3365	71.6975	12.1027	12.0303	15.562	7.95722	12.5182	12.8083	13.2742	9.64401	18.6948	13.174	39.8769	22.8772	8.83955	5.98732	26.7711	27.5405	23.6145	10.7521	9.74464	8.04224	16.5512	15.0855	14.6407	14.3916
AC119751.2	0	0	0	0	0	0	0	0	0	0	0	0	0	0	0	0	0	0	0	0	0	0	0	0	0	0	0	0	0	0	0	0	0	0	0	0	0	0	0	0
LINC02111	0	0	0	0.117862	0.0273696	0	0.0258678	0	0	0	0	0	0	0.00675444	0	0.0383424	0.028607	0.00490846	0	0	0	0.0213366	0	0.0122771	0	0.00929906	0	0	0.0775016	0.013375	0.00496778	0	0	0	0	0	0	0.00963367	0	0
DNM1P50	0	0	0	0	0	0	0	0	0	0	0	0	0	0	0	0	0	0	0	0	0	0	0	0	0	0	0	0	0	0	0	0	0	0	0.0273628	0	0	0.0438446	0	0
KRTDAP	0.328665	1.11491	0.0828462	0.618376	0.159553	0.101874	0.271436	0.113483	0.138893	0.315453	0.566164	0.0511355	0	0.118126	0	0	0.133413	0.103011	0.0595425	0.0823728	0.0779504	0	0.253673	0.343535	0.15084	0.0650512	0.198711	0.0954074	0.632519	0.0467822	0.104256	0.0205957	0.242405	0.146916	0.105146	0.0980129	0.27479	0.606528	0.322433	148.291
AC019349.1	0	0	0	0	0	0	0	0	0	0	0	0	0	0	0	0	0	0	0	0	0	0	0	0	0	0	0	0	0	0	0	0	0	0	0	0	0	0	0	0
KLF10	8.69017	16.0261	40.069	20.8475	21.1139	25.0311	40.2394	17.802	25.8247	15.1164	21.7828	14.3038	20.6445	21.0857	15.4125	14.9868	10.7837	12.1507	21.6403	10.2558	38.8273	28.4792	13.6735	33.4758	23.7806	16.9987	30.0643	7.5883	14.2195	14.1676	49.388	19.0313	14.4143	34.9945	22.8801	32.9678	13.189	16.5142	8.54359	30.5245
TBC1D15	8.46993	6.19691	8.6016	10.4087	4.57392	7.70623	16.6811	4.70782	5.28956	4.89668	6.23607	5.226	4.24873	7.08019	6.05905	12.8683	7.84369	6.52459	5.72161	5.9432	13.2555	7.36327	4.09667	4.34376	5.13252	6.12291	4.03526	3.02022	6.66829	10.7387	4.53864	3.62393	6.66732	5.00488	5.36615	7.38137	5.61518	6.50838	3.96188	4.92191
AC127024.7	0	0.472405	0.0684517	0.170311	0.105464	0.168346	0	0	0.229521	0	0	0	0	0.0780814	0	0	0.110232	0	0	0	0	0	0.11977	0.141923	0	0.107497	0.164185	0.210214	0	0	0	0	0.178033	0.121389	0	0.107977	0	0	0	0
AL024507.2	0.664656	0.2496	0.127649	0.224964	0.213059	0.117725	0.302052	0.165139	0.196172	0.0810079	0.0793038	0.262631	0.241061	0.0788701	0.176877	0.266908	0.274082	0.22926	0.305809	0.380758	0.140123	0.287473	0.158204	0.628562	0.39704	0.384217	0.242386	0.449176	0.336462	0.156177	0.410516	0.153379	0.36658	0.367846	0.280814	0.058729	0.235219	0.36343	0.226321	0.287069
AC007967.4	0	0	0	0	0	0	0	0	0	0	0	0	0	0	0	0	0	0	0	0	0	0	0	0	0	0	0	0	0	0	0	0	0	0	0	0	0	0	0	0
AC096677.1	1.3578	2.89001	2.09382	1.10201	4.5908	0.891244	2.16945	2.20624	3.10529	3.18904	2.20138	3.38006	3.04162	1.42384	3.00473	1.17328	0.842953	2.93722	1.15758	1.121	1.89431	2.32143	4.08627	1.50271	2.05276	2.71905	2.3179	3.77149	1.4932	0.909501	2.06064	2.84287	3.45594	1.71373	1.47179	1.52439	2.13689	3.60299	3.17603	1.14591
AC093591.1	0.395201	0.392853	0.996179	0.920601	0.350817	3.00993	0.746025	0.103967	0.286305	0.867004	0.353652	0.421629	0.286667	0.649325	0.784929	0.552896	0.137504	0.872951	0.0818245	0.339595	1.07121	0.512789	0.149401	0.236046	0.0518219	0.134092	0.136536	0.131111	0.0620872	5.59314	0.334298	0.28303	0.518184	0.252368	1.27154	0.359177	0.377622	0.370446	0.0886188	0.27931
RPS4Y1	157.528	91.4992	0.0842482	50.6217	0	0.0295993	0	0.648456	18.0792	17.9826	41.9322	0.0297148	95.5812	116.467	0.0195243	0	0.0872168	109.308	0	17.5671	0.0339726	48.593	0	26.0389	96.4293	49.9732	0.0144338	0	0	0	33.775	101.19	0.0234769	75.4053	0.0244401	0	0.0532267	0.0391614	96.1185	0.0177162
AC112786.1	0	0	0	0	0	0	0	0	0	0	0	0	0	0	0	0	0	0	0	0	0	0	0	0	0	0	0	0	0	0	0	0	0	0	0	0	0	0	0	0
LINC02603	0.0411765	0.0716309	0.0830347	0.0258243	0.111941	0.178684	0.0755703	0.0379136	0.382825	0.158085	0.257933	0	0.243924	0.023679	0.159958	0	0.0334291	0.0602264	0.029839	0.02064	0.175787	0.0373998	0.272411	0.0645593	0.151183	0.130398	0.0497906	0.0159374	0.0226414	0.187554	0.0522465	0.041285	0.148474	0.128844	0.231847	0.0654905	0.0229512	0.0844316	0.1939	0.050928
CBX1P1	0.063597	0	0.19237	0	0.0987956	0.0788506	0.280123	0	0	0	0.159351	0	0.0538199	0.0365721	0.130028	0.155704	0.258155	0	0.0921724	0	0.0603339	0	0.224394	0	0	0.05035	0	0.0492305	0.139878	0	0.0268982	0.0318823	0.125082	0.0568567	0.130213	0.151725	0.496273	0.0521617	0	0.0629265
BLACE	0.022114	0	0.00557424	0	0	0	0	0	0	0	0	0	0	0	0	0	0	0	0	0	0	0	0	0	0	0	0.0133701	0.0171184	0	0.0125908	0.00467651	0	0	0	0.00565972	0.00879296	0	0	0	0
MIR3672	0	0	0	0	0	0	0	0	0	0	0	0	0	0	0	0	0	0	0	0	0	0	0	0	0	0	0	0	0	0	0	0	0	0	0	0	0	0	0	0
CLEC4A	2.48028	11.0044	4.14664	19.7034	1.76185	10.4083	1.86749	7.39775	4.04932	1.6603	2.60273	2.98163	2.94216	1.42631	4.26493	1.17643	3.51091	2.67542	1.75128	1.91271	3.1977	4.92918	4.02038	2.19365	3.87224	4.028	5.87014	6.38356	3.96321	1.5208	6.67074	0.807684	13.8146	3.01341	3.63512	5.1755	4.41919	5.70301	1.45302	1.01731
MRPS36P4	0	0	0	0	0	0	0	0	0.462123	0	0	0	0	0	0	0	0	0	0.132073	0	0.0864516	0	0	0.0952502	0.0836454	0	0	0	0	0	0	0.0456836	0	0.162938	0	0	0.101586	0	0.143039	0.0901665
EIF4A1P13	0.118069	0.0821575	0	0	0	0	0.0866758	0	0	0	0	0	0	0.0678968	0	0.0963562	0	0	0	0	0.112011	0	0	0	0	0	0	0	0	0	0	0	0	0	0	0.0938935	0	0	0	0.0584122
AC091133.4	0	0	0	0.315391	0	0	0.323028	0	0	0	0	0	0	0	0	0.0513008	0	0.210155	0	0	0	0	0	0	0.0576999	0.0995344	0	0.0973215	0	0	0.0265868	0	0	0	0	0	0	0	0	0
MIR8057	0	0	0.198411	0	0	0	0	0	0	0	0	0	0	0	0	0	0	0	0	0	0	0	0.694319	0	0	0	0	0	0	0	0	0	0	0	0	0	0	0	0	0
IDH3A	6.14904	2.76861	3.61496	2.46293	1.90799	1.90227	3.93048	4.21247	2.34493	2.91163	2.88823	2.88927	2.42862	6.43211	2.9549	10.124	2.80421	8.36012	2.35616	2.09999	3.94056	4.98213	2.2264	1.97761	3.40767	2.93289	2.93187	3.33229	3.14725	1.99153	1.6223	2.52069	3.03584	4.17897	2.44964	2.8322	2.16233	3.35791	1.99652	2.4207
RHEBP1	0.0976832	0.101958	0.0984917	0.122526	0.0758736	0.181668	0.179276	0.0449712	0.165123	0	0	0.0607924	0.0413329	0.0561736	0.139804	0.398596	0.0793039	0.0816429	0.0707871	0	0.0926712	0	0.0430828	0	0.313821	0	0	0	0.107424	0.111234	0.0206574	0.122426	0.0960611	0	0.125003	0.116522	0.163342	0.0400594	0.0511099	0.0966533
EIF1	194.641	113.482	130.325	199.428	125.765	200.919	117.621	108.622	189.876	165.948	181.366	188.165	144.141	196.533	148.581	114.657	240.832	136.951	103.625	151.488	158.778	155.343	104.021	118.748	86.3512	118.873	155.973	123.941	124.962	322.076	167.841	130.471	140.196	146.156	129.956	154.948	124.767	161.684	172.111	124.369
TAAR1	0	0.0185257	0.0134219	0	0	0	0	0	0	0	0	0	0	0.0153101	0	0	0	0	0	0	0	0	0	0	0.146626	0	0	0	0.0585567	0	0	0	0.0523627	0.0238018	0	0	0	0.0436726	0.0139299	0
CTTN	27.6835	50.777	76.736	11.7593	63.7035	28.9645	52.8523	35.6799	41.1018	46.6779	45.1594	45.3382	46.6104	35.8035	53.7084	89.6396	51.3392	38.6243	52.5712	33.5474	46.9762	42.2598	62.3997	26.62	51.4955	48.3296	51.1763	39.5048	72.8398	28.6402	27.1345	65.1515	43.7769	37.4037	54.587	27.1428	39.9613	68.5371	51.4464	37.6789
AL357146.1	0	0.0275455	0.0332613	0.0496534	0	0.0327203	0	0.0242993	0.0223053	0	0	0	0	0.0227642	0.0485617	0	0	0	0.0382484	0	0.0250365	0	0	0	0	0	0	0.0306435	0.0145111	0.0300515	0.0390664	0	0	0.0353904	0.00675427	0.0524672	0	0.0757587	0	0.00652809
ARPIN-AP3S2	0.121912	0.0989701	0.312425	0.0127431	0.126257	0.0881723	0.164078	0.149669	0.10304	0.280827	0.280011	0.404646	0.180547	0.075949	0.157863	0.0580372	0.0577349	0.123121	0.0736207	0.0407396	0.289142	0.018455	0.134422	0.138047	0.0373009	0.120648	0.0982773	0.314574	0.100552	0.0231373	0.0816404	0.244466	0.186492	0.0817435	0.135207	0.129266	0.113254	0.041663	0.18073	0.0804179
SNX2P2	0	0	0	0	0	0	0	0	0	0	0	0	0	0	0	0	0	0	0	0	0	0	0	0	0	0	0	0	0	0	0	0	0	0	0	0	0	0	0	0
COL9A3	0.0786966	0.661035	0.14736	0.387792	0.537036	0.132419	0.115544	1.08691	0.0855182	0.164015	0.464792	0.223891	0.509	0.0646503	0.271232	2.40382	0.447227	0.249002	0.203672	0.219777	0.133319	0.214435	0.55534	0.334904	0.366336	0.213615	0.564161	0.974705	0.574901	0.0192029	0.523041	0.21135	0.254281	1.51265	0.10646	0.885098	0.213055	0.447213	0.123527	2.14968
AC012568.1	0.0575338	0	0	0	0	0	0	0.0529746	0	0	0	0	0	0	0.0235263	0	0	0	0.0833848	0	0	0	0	0	0	0	0.139139	0	0	0	0	0	0	0	0.0294498	0	0.064137	0	0	0
AC009318.1	0.598531	0.335873	0.545083	0.254286	0.419908	0.179537	0.0921297	0.186663	1.30549	0.0889503	0.677282	0.0841109	0.0980353	0.205404	0.051318	0.795718	0.250795	0.169439	0.0559653	0.174204	0.274752	0.175365	0.979279	0.110995	0.212667	0.963004	0.151753	0.0896755	0.605135	0.0549645	0.118407	0.179064	0.158224	0.440159	0.271779	0.191926	0.365898	0.15044	0.131327	0.0955194
SRSF9P1	0.256188	0.142613	1.11073	0.128537	0.676563	0.0635268	0.18807	0.518951	0	0.236054	0.0641912	0.573972	0.476966	0.147323	0.0628553	0.292705	0.207986	0.278356	0	0.770496	0.194435	0.558456	0.632747	0.214223	0.56437	0.48678	0.309782	0.277642	0.338082	0	0.151695	0.256863	0.470277	0.458072	1.44248	0.122239	0.285591	0.336197	0.482554	0.0760461
WAPL	13.4399	7.34565	12.9362	4.69291	8.95288	6.12336	17.093	7.53211	11.4635	9.32013	9.3325	5.04687	10.0858	12.7247	7.64497	13.9973	12.4375	7.47153	11.1099	7.2361	8.29145	14.2231	7.15988	7.43535	7.99834	9.97302	5.39915	6.42482	13.2008	4.545	5.59603	9.20797	6.64201	7.73689	9.71874	12.9425	10.8449	8.14741	7.35605	12.8904
MTCYBP17	0	0.0478992	0	0	0	0	0	0	0	0	0	0	0	0	0	0	0	0	0	0	0	0	0	0	0	0	0	0	0	0	0	0	0	0	0	0	0	0	0	0
SNORD114-25	0	0	0	0	0	0	0	0	0	0	0	0	0	0	0	0	0	0	0	0	0	0	0	0	0	0	0	0	0	0	0	0	0.247268	0	0	0	0	0	0	0
SLC25A53	0.364988	0.334031	0.516013	0.507575	0.360535	0.12297	0.224256	0.829205	0.388962	0.402102	0.40259	0.316031	0.265231	0.417499	0.467213	0.239588	0.43481	0.31666	0.419738	0.143181	0.282278	0.720676	0.671902	0.190751	0.491608	0.467994	0.254252	0.411523	0.466829	0.293644	0.298674	0.186953	0.353726	0.507192	0.408175	0.416451	0.535134	0.702846	0.195121	0.302259
CXCL10	12.6312	20.3745	14.1327	131.325	13.9902	71.9193	26.9535	124.297	29.705	9.6101	5.26521	2.35684	13.9137	2.61599	4.60796	9.13991	9.86092	3.18449	6.15799	12.7787	16.0359	17.7858	15.3175	26.0674	145.065	56.2715	8.15338	2.69918	47.8179	3.81279	65.319	1.59753	6.93361	3.71599	4.40885	8.02486	15.368	19.9056	2.07812	12.7951
AC010326.4	2.20497	3.43201	4.12465	1.2373	2.61407	1.33094	1.89557	3.76663	1.96172	1.69307	2.2899	2.38337	1.62046	1.81856	0.616913	1.91786	3.25044	1.66103	2.31268	1.86148	1.54135	2.00273	2.86629	4.15458	2.42339	4.61687	2.9469	1.75179	2.77582	2.70907	0.699438	1.29447	2.20639	4.02036	4.38097	1.15361	3.13723	4.11671	6.40599	2.45444
IGHA1	445.045	16786	1703.27	2226.7	1254.89	1511	63.3918	6633.28	356.295	3016.6	5225.52	1523.43	5967.67	337.084	1055.3	197.763	919.191	1463.77	1911.57	1336.26	3658.2	6615.18	10522.8	1741.26	144.559	3771.2	114.457	337.099	4943.34	340.487	1880.35	601.734	495.723	4354.27	1567.94	1431.05	2578.38	503.928	11002	49.716
CCDC173	0.230753	1.99441	0.942895	0.304671	0.122633	0.120462	0.187229	0.257197	0.287415	0.0932533	2.95176	0.181398	0.0616667	0.391105	0.223479	0.525305	0.0788783	0.116732	0.704072	0.353087	1.52087	0.24268	1.77834	0.456996	0.390171	0.413451	0.102799	0.0564081	0.173628	0.165955	0.256832	0.803673	0.159243	12.0412	0.391645	2.31794	3.19515	0.239067	0.0254178	0.156219
AC126763.1	0	0	0	0	0.0199177	0	0.00941239	0	0	0	0	0	0	0	0.00524289	0.0313908	0	0.00535806	0	0.0128537	0.0121636	0	0	0	0	0	0	0	0	0	0	0	0	0	0.00656293	0	0	0	0	0.00634316
KLHL17	0.927861	5.37109	4.7019	1.41466	7.17592	1.63635	0.604816	3.38788	3.74535	1.31435	3.77792	0.776567	1.23875	2.31829	0.938725	2.5589	5.38986	4.32876	1.85485	4.08163	2.18546	0.944468	5.4752	5.96954	3.60496	8.92274	2.63082	1.95663	2.50699	2.47748	1.519	0.61753	3.26176	3.12501	5.78121	0.839648	4.16416	3.63454	2.31438	1.80846
LINC02785	0.0445179	0.185864	0.179545	0.446718	0.0691569	0.331173	0.130724	0.163961	0.451517	0.0683654	0.390409	0.277054	0	0.0512009	0.163836	0.0726621	0.144567	0.0186039	0.193562	0.312409	0.0844675	0.0808693	0.274882	0	0.0817257	0.14098	0.215324	0.585843	0.146872	0.0506935	0.0753148	0.0669527	0.496158	0.278598	0.296236	0.177012	0.248137	0.255592	0.0465854	0
AC004471.2	0.0538096	0.149772	0.0452125	0	0.0696594	0.133431	0.0263348	0	0	0.0550897	0.0449423	0.133952	0.0151791	0.0412583	0.0073345	0.014638	0.0436852	0.0374781	0.103983	0	0.0170162	0.0325828	0.0316433	0.206229	0.0329278	0.0142004	0.0216888	0.0555388	0	0	0.0455172	0.0359676	0.0470365	0.0481066	0.100993	0.0998471	0.199952	0.176537	0.0375391	0.0266212
RBM4B	2.51781	3.80983	5.05514	2.70923	5.26712	2.28094	3.23116	3.93127	2.04844	1.81275	2.07668	3.79035	4.12332	3.77679	4.11313	4.19668	3.5988	3.19066	2.78461	3.98449	3.83014	5.66871	4.97357	3.96399	2.51281	2.58987	3.34823	1.9782	3.90821	2.43094	1.73146	2.515	5.47478	5.13623	4.84983	3.11574	3.8357	4.89235	3.81085	9.15431
AP001017.1	0	0	0	0	0	0	0	0	0	0	0	0	0	0	0	0	0.0457396	0	0	0	0	0	0	0	0	0	0	0	0	0	0	0	0	0	0	0	0	0	0	0
SLC6A5	0	0	0	0	0.00296498	0	0.00560457	0	0	0	0	0.00475127	0	0	0	0	0	0.00159522	0.00553242	0	0	0	0	0	0	0.00302213	0	0.00590988	0	0.00434678	0.00484348	0.00382731	0	0	0.00195393	0	0	0.0187853	0	0
NOB1	30.1932	20.002	15.06	23.903	13.5874	23.4366	27.5935	19.8002	29.2236	20.2315	18.9293	17.1794	31.7224	15.8153	23.3093	18.5641	26.0729	11.4662	30.1451	51.1209	16.6442	19.7647	14.2548	22.1022	18.2566	27.5668	16.0853	25.5452	18.8288	21.598	25.7408	30.0992	44.731	10.3573	22.9332	11.7099	15.2863	23.7656	18.9425	16.7571
MTND4P22	0	0	0	0	0	0	0	0	0.039268	0	0	0	0	0.0133587	0	0	0	0.00970776	0	0	0	0.0421987	0	0	0	0	0	0	0	0	0.00982508	0	0	0	0	0	0	0	0	0
GPAA1	23.3667	26.3553	22.827	37.5227	52.9387	21.4296	64.4181	38.34	59.5013	43.8084	25.745	38.217	39.6684	50.1699	46.4089	12.2474	28.2529	95.9576	71.7301	44.7517	53.2359	44.1074	56.8065	71.2133	46.2144	41.4331	40.8251	31.0047	24.7282	30.7432	52.4756	55.1381	36.3966	33.1703	64.2144	22.4876	31.3379	54.1355	35.9648	58.6272
AC011466.4	0.0504757	0.0585385	0.0254467	0.0211042	0.130687	0.146025	0.0123516	0.123936	0.0853239	0	0.168631	0.0418842	0.0427158	0.00967551	0.0412804	0.0411932	0.0546381	0	0.0243851	0.0843377	0.0319239	0.061128	0.10389	0.175865	0.0154438	0.066603	0.0406901	0.143269	0.0740122	0	0.0213485	0.00843477	0.0330917	0.105294	0.0430616	0.120421	0.0937815	0	0.0792298	0.0665914
AC097376.1	0	0.148789	0.323394	0	0.664342	0	0	0	0	0	0.535769	0	0	0.122963	0.0874365	0	0.347189	0.268072	0	0.214364	0	0.388427	0	0	0	0.338574	0	0	0	0.243488	0	0	0	0.191164	0.547255	0	0.238367	0.350757	0.335635	0.105786
Z83839.2	0	0	0	0	0.0769812	0	0	0	0	0	0	0	0	0	0	0	0	0	0	0	0	0	0	0	0	0	0	0	0	0	0	0	0.0649756	0.0886052	0	0	0	0.0812885	0	0.0490322
Y_RNA	0.277101	0.771274	0	0	0	0	0.203423	0.510286	0	0	1.04147	0	0	0.318699	0.113311	0	0	0	0.803216	0	0	0.50337	0	0	0.25435	0.219382	0.335071	0.214504	0	0	0	0	0.545	0	0.425519	0	0	0.227276	0	0
BCKDHB	5.71669	3.63442	5.22257	4.40106	3.94293	2.98565	2.81574	2.61034	3.1347	2.62244	3.90272	2.85615	3.05963	5.18241	7.99214	4.0339	2.97311	9.43328	4.30217	5.49032	5.62588	5.53769	4.93084	4.14159	7.79446	3.0208	2.45208	8.26709	4.6949	3.41057	2.73384	4.00286	4.0146	3.69147	4.94073	6.45053	5.64406	4.89668	2.99458	3.92715
SIRLNT	0	0	0	0	0	0	0	0	0	0	0.0644751	0	0	0	0	0	0	0	0	0	0	0	0.0302641	0.0179309	0	0	0.0414869	0	0	0	0	0.00859995	0.0224931	0.107356	0	0	0.095618	0	0	0
CCDC85A	0.0340984	0.142362	0.505394	0.188189	0.105941	0.625696	0.18023	0.42699	0.564869	0.0733099	0.0939816	0.186743	0.103882	0.36472	0.139433	0.217056	0.376484	0.0655481	0.296516	0.225615	0.310549	0.668969	0.264685	0.933796	0.0563378	0.178172	0.115449	0.865775	0.104996	0.489239	0.141334	0.184616	0.402386	0.463364	0.164067	0.498942	0.243276	0.173396	0.157001	0.0438605
BLK	0.819823	0.771114	0.675538	0.482247	0.237146	0.147211	0.00830125	5.56512	0.29628	1.3024	1.67875	0.0633365	0.205744	0.152814	0.922479	0.0322993	0.0918029	0.0519809	0.753883	0.181381	0.815306	1.71521	9.48585	0.271849	0.228349	0.922108	0.123062	0.118172	1.20003	0.0450679	0.279785	0.155893	0.0296537	1.88541	1.20104	1.33539	2.67241	1.48858	0.186371	0.0279717
UBE2T	19.2769	7.2746	3.25226	68.6682	29.6488	7.93519	19.5236	5.30601	25.646	11.9431	5.30286	22.502	17.4354	75.7939	15.3481	31.318	45.335	32.4254	6.94763	26.713	8.44239	27.0969	9.37918	11.3805	15.026	24.2449	10.0207	9.45471	13.6281	108.332	7.41975	7.81032	16.1317	3.4878	3.64148	4.25827	5.65658	9.72485	5.30986	14.772
AP003174.3	0	0	0	0	0.0408776	0	0	0	0	0	0	0	0	0	0.129121	0.0429495	0.0427257	0	0	0	0.0499275	0	0	0	0.0966137	0	0	0	0	0	0	0	0	0	0.0269385	0.0418517	0.117336	0	0	0
RRM2P2	0	0.0289819	0	0	0	0	0.0611517	0.0383497	0.211216	0	0.10436	0	0	0.071854	0.0170313	0.169953	0.0338136	0.0174055	0	0	0	0	0.0367393	0	0	0.0989238	0	0.0967244	0.0458036	0	0.123311	0	0	0.0372359	0.0213195	0	0	0.0341611	0.087169	0.0412111
MLNR	0.0438352	0.0305024	0	0	0	0	0.0160899	0.0201808	0	0	0.0823761	0	0.166933	0.0756236	0	0.64393	0.0889688	0.293097	0.0952969	0.131836	0.415861	0.0398146	0	0.137455	0.0402362	0.0173522	0	0.0848323	0	0.0499161	0.01854	0.032963	0.0287382	0.0587841	0.0224379	0.0174298	0.122166	0.0539299	0.0229355	0.0108433
LINC01948	0.506404	0.528566	0.781849	0	0.098335	0.078483	0.627339	0.233138	1.17703	0.0486047	0.118956	0.0393946	0.053569	0.0182008	0.23296	0.206638	0.0513904	0.105812	0.550456	0.0317298	0.0600527	0.229978	0.977145	0.132329	1.42353	0.300691	0.0765429	1.12702	0.174032	0.180204	0.14725	0.222135	0.186748	0.282958	0.729036	0.176187	0.423394	0.207674	0.0496802	0.516723
AC093677.1	0	0	0	0	0	0	0.0294033	0	0	0	0	0.0498533	0	0	0.0982693	0.0653744	0	0	0	0	0.0379979	0	0	0	0	0	0	0	0	0	0.0169403	0	0	0	0.0410038	0	0	0	0	0
AC135776.3	0	0	0	0	0	0	0	0	0	0	0	0	0	0	0	0	0	0	0	0	0	0	0	0	0	0	0	0	0	0	0	0	0	0	0	0	0	0	0	0
RNU1-36P	0	1.14523	0.331887	0.206438	0.255671	0	0.362463	0.454618	0.556415	0	1.64952	0	0	0	0.538397	0	0.133615	0	1.43119	0	0.936822	0.298971	1.01623	1.72028	0	0	0.796046	0	0	0	0.417655	0.907582	0.215798	2.79563	0.673953	1.04705	0.733883	0.809929	0	0.0814231
RDM1P5	0.10417	0.163094	0.085339	0.310325	0.333764	0.0645777	0.41582	0.0959156	0.220111	0.0199966	0.342579	0.0810371	0.0771363	0.0898563	0.340774	0.0265667	0.211426	0.0707402	0.0660521	0.0783243	0.061766	0.189232	0.189519	0.0612469	0.394423	0.20618	0.283416	0.50399	0.100239	0.207587	0.190002	0.0163195	0.0768305	0.09313	0.0566542	0.0880181	0.123384	0.283019	0.0545041	0.125619
C16orf82	0	0	0	0	0.00857782	0	0	0	0	0	0	0	0	0.00635066	0	0	0	0.00923007	0	0	0	0	0.00974136	0	0	0	0	0	0	0	0	0	0	0.00987304	0	0	0	0	0	0.00546353
FAM76B	1.88321	3.48088	3.8429	2.84698	4.82811	2.46306	2.5142	2.75615	3.75318	2.2225	2.79851	1.24193	2.82224	2.79139	1.7276	3.34887	3.65252	2.78168	2.7424	2.37006	2.07226	7.47874	3.50469	2.70128	2.01325	3.96754	2.93478	1.23164	2.83712	2.6716	1.54927	1.36092	2.31308	2.93729	4.56671	3.14175	2.9461	3.12973	1.90717	2.42369
CDH9	0	0.00449589	0	0	0	0.00801076	0	0	0	0	0	0	0	0.00371551	0.00264202	0	0	0	0	0	0.00612957	0	0	0	0	0	0	0	0	0	0.00273269	0	0	0	0	0	0	0	0	0
AC096576.3	0	0	0	0	0	0	0	0	0	0	0	0	0	0	0	0	0	0	0	0	0	0	0	0	0	0	0	0	0	0	0	0	0	0	0	0	0	0	0	0
GLUD1P9	0	0	0	0	0	0	0	0	0	0	0	0	0	0	0	0	0.0187949	0	0	0	0	0	0	0	0	0	0	0	0	0	0	0	0	0	0	0	0	0	0	0
AL024493.1	0	0	0	0	0	0	0	0	0	0	0	0	0	0	0	0	0	0	0	0	0	0	0	0	0	0	0	0	0	0	0	0	0	0	0	0	0	0	0	0
AC012414.3	0	0	0	0	0	0	0	0	0	0	0	0	0	0	0	0	0	0	0	0	0	0	0	0	0	0.0200181	0	0	0	0	0	0	0	0	0	0	0	0	0	0
RPS4XP2	0	0.0714863	0.673295	0.128861	0.212791	0.679328	1.05585	0.0945927	0.0578868	0.0525887	0.0858041	0.0426237	0.02898	0.433238	1.8484	0.475098	0.500424	0.186039	0.248156	0.205984	0.2599	0.248829	0.0906205	0.0357939	0	0.162669	0.124225	0.0530175	0.0753189	0.85789	0.0869017	0.0858369	0.202055	0	0.525862	0.708049	0.419923	0.19661	0.0716699	0.0169418
RCHY1	2.00205	3.26402	3.32405	5.43232	2.21692	6.9236	2.31391	3.33641	4.20235	2.97923	3.41509	4.0571	3.23101	4.22698	5.47018	3.40278	3.89885	7.79088	3.1594	2.26004	5.26632	4.70385	3.15981	3.74425	2.76031	3.72024	2.57593	2.17419	2.28358	7.37631	5.82236	3.45268	4.10304	2.25212	3.61852	5.12502	3.5737	4.30872	3.02351	2.69105
AC004466.2	0.210511	0.439447	0.451038	0.33006	0.531409	0.326252	0.193173	0.387659	0.177923	0	0.263731	0	0.222685	0.0605282	0.129121	0.085899	0.427257	0.021993	0.305098	0.0527601	0.249638	0.478007	0.139268	0	0	0.208328	0.381825	0.162957	0.115752	0.419498	0.378399	0.0527664	0.276021	0.5646	1.07754	0.209259	0.410676	0.561143	0.0826078	0.0781094
AC005884.2	0.109943	0.153006	0.443412	0	0.256189	0	0.161421	0.101231	0	0.168838	0	0.136844	0	0.0632238	0.224786	0.269173	0.089257	0.505393	0	0.220439	0.208604	0.399436	0.0969798	0	0	0.0870423	0.132943	0	0	0	0.0465001	0.110233	0.288313	0.0982907	0.281382	0	0	0	0.115049	0.0543919
AC130509.1	0	0	0	0	0	0	0	0	0	0	0	0	0	0	0	0	0	0	0	0	0	0	0	0	0	0	0	0	0	0	0	0	0	0	0	0	0	0	0	0
MTND2P6	0	0	0	0	0	0	0	0	0	0	0	0	0	0	0.010781	0	0	0	0	0	0	0.0478935	0	0	0	0	0	0	0	0	0	0	0	0	0	0	0	0	0	0
AL356966.1	0.358593	0.0311905	0.0602601	0	0.0290136	0	0.0219372	0.0137574	0.0378852	0.0114726	0.0842344	0	0.0505774	0.0128883	0.0244389	0.0426777	0.0788457	0.0312197	0.0108274	0.0149789	0.0283495	0.0135709	0.0527186	0.0390434	0.0137146	0.0887184	0.0361342	0.0346984	0.123235	0.017014	0.031597	0.0187259	0.00489775	0.0333945	0.0726562	0.148525	0.0333124	0.0306369	0.085994	0.0813111
AC079466.2	0	0	0	0	0	0	0	0	0	0	0	0	0	0	0	0	0	0	0	0	0	0	0	0	0	0	0	0	0	0	0	0	0	0	0	0	0	0	0	0
RPL41	356.596	134.201	179.233	454.142	209.261	405.237	152.466	177.924	194.376	257.462	176.392	213.242	156.707	289.002	240.123	165.094	355.499	363.607	173.275	214.766	223.978	219.674	108.63	114.243	96.7041	158.539	139.285	97.9777	142.512	797.177	253.188	118.807	232.981	158.207	220.629	111.59	153.311	228.176	182.713	96.9455
AL356417.1	0	0.111812	0.0162016	0.0403103	0.024962	0	0	0.266315	0	0	0.241572	0	0	0	0.039424	0.0262271	0	0.02686	0.046577	0	0.18293	0.058379	0.198436	0	0.0589972	0.0763294	0.116581	0.124387	0.0353419	0.109786	0.0271846	0	0.042138	0.0287311	0.1316	0	0.214954	0.105435	0.0672594	0.0158992
MINK1	12.7842	24.6253	15.0827	3.62105	14.7194	6.58568	13.4144	22.2595	10.1298	9.26138	10.4105	10.9743	4.94783	15.3706	8.8003	32.9608	9.30707	8.88039	12.9044	10.8277	14.5572	8.86014	13.2962	13.2427	31.7279	19.94	10.3673	10.8482	14.5327	3.15283	6.54279	11.8739	7.86425	21.2901	10.5555	8.96751	12.745	13.785	8.88102	22.1038
SEC16B	0.0184058	0.0230535	0.0129907	0.00923471	0.0486077	0.0136922	0.0108095	0.0440629	0.0311131	0.0169593	0.00461181	0.00458188	0.0560743	0.00846755	0.00150528	0.147205	0.00597708	0.0246135	0.0320111	0.0258329	0.0873071	0.0133741	0.0227298	0.0192385	0.199357	0.0495446	0.0267075	0.102585	0.0728685	0.0293427	0.023354	0.012918	0.0530938	0.0296191	0.0226113	0.0234193	0.0656585	0.0543466	0.0096303	0.0455294
ENPP5	1.81507	14.2918	19.1999	3.86635	6.07953	16.3214	8.95786	4.61495	5.27511	8.89022	6.18352	10.8044	6.84475	4.01394	14.4821	3.09248	1.88719	4.82785	9.89478	10.7773	7.81216	2.62617	8.17942	5.18564	6.44788	3.80677	8.58658	19.853	3.15869	2.87909	13.8801	11.8992	12.8515	10.6301	4.44653	5.74833	14.973	9.62171	5.04164	3.84392
MIR450A2	0	0	0	0	0	0	0	0	0.827104	0	0	0	0	0	0	0	0	0	0	0	0	0	0	0	0	0	0	0	0	0	0	0	0	0	0	0	0	0	0	0
RP9	2.74707	5.03766	3.77963	5.4557	6.27896	3.44143	3.62367	4.17612	5.10316	3.60341	4.67838	3.90006	3.68085	7.1746	3.00721	2.34697	5.04119	4.85504	6.94668	3.04085	1.76456	5.69196	3.7862	3.34992	2.45586	3.78336	5.27674	3.47773	2.23429	6.51697	6.71703	2.86189	3.06727	3.44085	5.00938	4.35778	3.2059	4.8935	4.19968	4.58681
TMEM202	0	0	0.013528	0.0673167	0	0	0	0	0	0	0	0	0	0	0	0	0	0	0	0	0	0	0	0	0	0	0	0	0	0	0	0	0	0.0239899	0	0	0	0	0	0
RNU6-298P	0	0	0.142608	0	0.439435	0.701442	0	0	0	0	0.708778	0	0	0.325339	0	0	0	0	0	0.283585	0	0	0.249521	0	0.519299	0.447905	0	0.437947	0	0	0	0	0.370903	0	0.289589	0.224953	0.31534	0.232011	0.444017	0
AC147651.1	0.129314	0	0	0	0.502211	0	0	0	0.109296	0	0	0	0	0	0	0	0	0	0.374834	0	0.0613395	0	0	0	0	0	0	0	0	0	0.0546929	0	0	0.173413	0	0	0	0.0530311	0	1.18354
Y_RNA	0	0	0	0	0	0	0	0	0	0	0	0	0	0	0	0	0	0	0	0	0	0	0	0	0	0	0	0	0	0	0	0	0	0	0	0	0	0	0	0
MIR3613	0.312137	0	0	0	0	0	0	0	0	0	0.39105	0	0	0	0	0	0	0.130441	0	0	0	0	0.826	0	0	0	0	0	0	0	0	0	0	0.279055	0.319547	0	0	0.256012	0	0.463269
HOMER3	15.4825	6.01344	6.92118	9.29694	8.01307	4.01433	8.13846	7.35799	9.45719	5.00873	3.84753	7.27966	10.4295	5.15218	2.78422	2.72005	6.88711	10.5757	4.16349	12.562	3.28996	2.23442	7.588	21.6824	8.50059	5.62303	10.565	4.36155	4.94823	7.0485	6.89399	2.51826	11.3989	5.70408	8.35561	1.67867	3.06973	5.61057	5.52232	14.2671
IP6K1	7.29032	7.72201	12.6241	7.38888	8.95635	8.23601	8.43039	14.2571	11.9263	11.6768	13.9357	6.90311	11.4861	9.94636	10.8567	8.81363	16.7341	10.3641	8.34079	11.2143	13.892	10.9475	10.2864	18.0406	10.3253	12.081	9.92685	6.66622	9.37843	3.12204	9.79361	12.4696	10.1856	14.7208	14.4697	12.8701	10.7759	10.3398	8.63169	9.67565
AC027369.5	0	0	0	0	0	0	0	0	0	0	0	0	0	0	0	0	0	0	0	0	0	0	0	0	0	0	0	0	0	0	0	0	0	0	0	0	0	0	0	0
SNRPEP2	2.04399	1.55775	2.20812	3.41843	1.89004	2.65492	1.71488	1.3443	1.64531	2.24209	1.70716	3.14987	1.81213	5.03751	2.90546	3.97167	2.84471	1.91173	1.41067	1.95156	1.6621	2.82898	1.88885	1.42431	1.42947	2.92824	1.17695	1.28088	1.17743	4.32257	1.19383	1.8054	1.7229	0.696138	3.08895	2.3995	2.06158	1.67647	1.88429	1.39645
PER1	10.1922	14.8563	21.8318	5.05436	4.72646	15.4113	9.50364	8.73105	2.97637	12.6621	28.9828	3.60597	3.63982	13.899	18.1775	7.49492	4.54972	10.3581	35.0576	5.04282	57.9382	4.50891	23.6974	24.1848	18.8211	28.0088	7.38151	31.376	22.7669	11.3676	18.1354	34.742	7.5134	27.9878	16.1435	21.0959	9.16135	7.3321	13.2792	6.84596
RPL3L	0.0492312	0.0411085	0.0148916	0.0247007	0.0917746	0.0244157	0.0722822	0.036264	0.016644	0.0453621	0.0123355	0.0735328	0.116655	0.0396352	0.165077	0.192852	0.0719428	0.0864089	0.0285407	0.128323	0.0373642	0.0894313	0.0434264	1.3688	0.0180757	0.101339	0.0595303	0.243904	0.0866249	0.0896969	0.0749598	0.296165	0.0968274	0.0352108	0.0251999	0.0939616	0.109763	0.0888338	0.103035	0.219205
AL391336.1	0	0	0	0	0	0	0	0	0	0	0	0	0	0	0	0	0	0	0	0	0	0	0	0	0	0	0	0	0	0	0	0	0	0	0	0	0	0	0	0
ADPRH	4.36613	2.5427	4.61882	2.1478	1.28888	3.99799	3.39961	5.76474	4.58545	2.90971	3.0962	2.87103	5.15892	1.09297	6.05149	2.76604	1.27072	2.07295	2.78019	1.67534	4.27051	3.78395	4.0278	4.69283	4.90425	1.77493	4.00589	4.2134	2.55607	0.415434	4.23583	4.60477	4.27434	5.16068	2.32224	5.33453	2.66977	3.04535	2.6262	1.24014
AL807752.4	0	0.0325797	0.0472081	0	0.145468	0	0	0.0431104	0	0	0	0	0	0	0	0	0	0	0.0678579	0.0938766	0.0444183	0.170104	0.0413	0.0489389	0	0	0.113231	0	0	0	0	0	0	0.209292	0.023966	0	0	0.0768036	0.0734925	0.0231635
CD320	8.44374	17.6763	9.33733	13.7176	19.8794	12.406	6.53133	14.1656	12.0758	23.8642	24.8773	15.0373	13.7059	22.7832	15.6008	14.9498	18.6383	134.984	20.448	28.2883	14.3465	17.505	11.9612	17.9756	6.07559	24.0677	17.9976	14.3189	8.60375	28.4514	13.0643	33.3617	14.0581	7.76208	17.2578	9.63594	17.2835	8.18733	27.712	8.74413
AC006557.5	0.0334845	0.0698997	0.0168808	0	0.0520169	0	0	0.0308311	0	0	0.0838997	0.0416776	0	0.0192556	0.0958459	0.0546533	0	0.0279861	0.0485297	0.0335687	0	0	0.0590728	0	0	0.0265098	0	0	0	0	0.0566486	0	0.0439046	0.0598713	0.0342794	0.0266282	0	0	0.0700792	0
DHX30	12.5049	8.76488	10.6107	4.91316	10.7997	6.33037	8.06788	12.0209	11.8851	10.695	13.5971	7.22365	13.3067	12.8294	10.3746	13.877	16.6345	10.4207	8.16223	14.8953	12.9744	7.83526	10.6314	9.50795	13.5962	16.591	11.4827	7.87761	7.87476	3.78551	6.00824	11.8839	8.52003	14.3084	11.4825	7.71626	8.7331	9.11745	10.372	7.23613
AC090001.1	0	0.204505	0.0740819	0.147456	0.0456555	0	0.280477	3.05785	0.14904	0.135399	2.90875	0.0731614	0.0248713	1.50416	0.10816	0.143909	0.882813	0.0736907	0.127784	0	0.947974	0.106776	0.18147	0.122877	0.0809297	0.0698034	0.106613	0.386758	0.614085	0.200799	1.04414	0.0589339	0.558762	0.788241	4.82899	6.1234	0.393151	0	1.07641	0.0581593
AC108868.1	0	0	0	0	0	0	0.0359846	0	0.165719	0	0	0	0	0	0.0801764	0.0400035	0.0397951	0	0	0	0	0.0890438	0.0864766	0	0	0.0776153	0	0	0.053906	0	0.0621959	0	0.032136	0.131468	0	0.038981	0	0	0.0256472	0
AC110769.3	0.0231508	0	0.0350137	0	0	0	0	0.0852652	0	0	0.0290037	0	0	0.0133131	0	0	0.0375899	0	0	0.023209	0.021963	0.0420548	0	0	0	0.0366572	0	0	0	0	0.00979157	0.0116059	0.0151776	0	0.0355506	0	0.0258079	0.0189881	0.036339	0.0114534
AL360182.1	0	0	0	0	0	0	0.0425971	0.0534274	0	0	0	0	0	0	0	0	0	0	0	0.0581714	0	0.105407	0	0	0	0	0	0	0	0.13215	0.0245417	0.0290892	0	0.103751	0.0297015	0.0461442	0	0	0.0607203	0
NNT	12.3412	8.67232	33.3317	5.06079	20.3203	14.5417	4.37637	6.54441	6.87589	8.55301	12.6224	9.90444	10.1875	23.3723	5.0842	24.2478	9.32396	9.98299	7.29393	16.8727	6.55548	9.51904	7.48109	10.1523	8.15359	7.65844	10.793	12.8576	3.64018	8.26989	6.94424	5.97716	8.12756	4.75545	6.41824	10.4821	10.7065	5.79721	6.22453	8.70452
AC093827.3	0.171254	0.459638	0.530347	0.0613734	0.551075	0.636985	0.431037	0.247787	0.785748	0.488412	0.643647	0.152255	0.186333	0.098481	0.970387	0.399314	0.198617	0.204475	0.319116	0.294316	0.185676	0.399975	0.539505	0.792722	0.449123	0.290533	0.325411	0.946912	0.48428	0.111434	0.413892	0.220763	0.481171	0.896748	0.576048	0.311286	0.381817	0.943093	0.448017	0.435724
POLR1B	9.22504	3.30811	5.44455	2.76631	4.09593	2.55352	8.66526	4.00996	6.47693	5.2318	5.4776	5.58091	6.09295	5.85518	4.51441	6.96828	7.88295	6.38335	8.72472	6.34041	4.86025	4.22452	4.3071	3.86145	4.13142	7.39521	3.92237	4.4441	3.74656	3.86965	4.01784	5.08928	4.39106	3.95871	3.99284	6.04974	4.81187	4.19841	3.44382	5.23043
TIMP3	0.471969	1.76113	1.09451	1.5022	1.86504	1.13377	2.24344	4.02519	1.45601	1.19591	2.54994	3.77438	1.52775	1.46222	0.513848	0.654795	1.88231	0.396934	2.65063	1.36032	6.96816	1.12528	1.74334	5.17989	1.0668	2.95191	8.5891	3.3384	2.21238	0.0738982	1.03552	1.85144	8.65993	3.2279	1.75754	2.64607	1.96644	1.77584	0.543277	0.385269
AC104009.1	0	0.0297344	0.0323139	0	0	0	0	0.0196727	0.0722333	0	0	0	0	0	0	0	0	0	0	0	0	0	0.0188466	0	0.0196116	0.389054	0	0.0661572	0	0	0	0	0	0	0	0	0	0.0525721	0	0
ZNF574	7.62709	3.54758	4.9387	2.07342	3.86537	2.75423	4.84122	5.86916	4.05903	4.19523	4.00379	5.19064	3.44569	3.04187	1.62226	5.14051	5.92364	2.27355	4.48048	6.28564	5.1228	3.86677	3.93435	8.96035	4.84472	6.17615	2.98071	2.7388	4.08221	1.45963	3.36078	3.17227	3.38043	4.33495	5.02334	3.83756	4.38378	3.98175	3.99369	2.98137
LINC01605	0.481741	0.409708	0.0899497	0.939957	0	0.0221217	0.301258	0.377853	0.0301605	0.0274	0.111765	0.355328	0.120794	0.256509	0.0729595	0.232977	0.0144852	2.10265	0.103437	0.0357743	0.135414	0.486172	0.173124	0.559485	0.0818868	0.0847547	1.29449	0.0138117	0.0588645	0.995551	0.0603706	0.0805017	0.631655	1.37181	0.0182658	0.0567556	0.15912	0.0146341	0.140032	4.37823
AC091180.4	0.332522	0.231382	0.0558789	0.278059	0.0860933	0.412276	0.162738	0.7144	0.374729	0	0.55545	0.275923	0	0.0637399	0.0906484	0.271371	0.179971	0.13896	0.160643	0.333358	0.105153	0	0.293314	0	0.10174	0.0877528	0.134028	0.171604	0.365681	0	0.0937593	0	0.508666	0.0990931	0.170208	0.0881449	0.247124	0.0909104	0.0579941	0.054836
TRBV8-2	0	0	0.253525	0	0	0	0.369175	0	0	0	0	0	0	0	0	0.246244	0	0.084062	0.145769	0	0.095417	0.182705	0.0887186	0	0.553919	0	0.243236	0.233572	0.110607	0	0	0	0.461568	0	0.20593	0	0.112121	0.0824928	0	0
BMPR1A	3.51163	2.06262	3.71905	1.57418	2.47321	2.35329	2.98505	1.77845	3.54788	2.64681	2.21917	1.15446	2.77756	4.13501	2.36947	2.41713	2.85867	3.27065	2.3282	1.96273	3.02302	3.8865	1.79233	2.29875	1.68077	3.23627	1.9945	1.53405	2.80763	3.5605	2.2324	2.77068	3.39768	2.49617	3.96452	3.68606	2.68883	2.56454	2.50025	3.09734
MET	15.4471	4.61466	27.8533	39.2304	33.4477	29.9	52.4598	18.5319	204.009	11.2863	43.335	6.28568	1.02189	10.0123	18.6499	51.3449	47.1185	9.02194	78.0666	26.0291	11.3276	1.71699	28.4664	40.0142	39.5089	104.806	16.2389	15.3233	60.3303	0.285551	50.408	12.6718	26.0461	11.7095	27.9704	33.2968	27.202	16.3021	21.6974	24.5964
AC010591.1	0	0	0	0	0	0	0	0	0	0	0	0	0	0	0	0	0	0	0	0	0	0	0	0	0	0.0993811	0	0	0	0	0	0	0	0	0	0.033275	0	0	0	0
ETV6	62.7408	15.3574	7.7169	2.89348	29.0381	4.66372	12.5192	11.0548	14.4558	10.3741	10.1415	12.1156	11.6156	8.74953	4.20634	9.09031	9.85002	8.44832	11.009	10.7281	5.06877	10.1031	9.54436	8.44115	10.7351	20.0712	9.69559	5.32147	15.4533	4.45816	12.1592	6.32485	11.4747	13.6024	8.33624	9.97819	9.64446	10.9177	7.67965	9.18124
COL1A1	54.24	227.619	56.1933	139.52	238.906	69.725	255.849	747.833	154.786	89.0078	82.2901	360.212	745.953	130.296	46.4647	89.4603	96.6237	139.277	684.034	92.1558	73.3154	495.845	245.961	763.131	650.92	333.345	1936.61	262.632	579.544	19.3273	149.192	330.133	1037.79	220.587	136.196	76.4387	104.735	126.722	464.706	142.745
AC011474.3	0	0	0	0	0	0	0	0	0	0	0	0	0	0	0	0	0	0	0	0	0	0	0	0	0	0	0	0	0	0	0	0	0	0	0	0	0	0	0	0
AC004076.2	0.163442	0.290011	0.304871	0.0820036	0.298334	0.101322	0.0959877	0.173064	0.262468	0.0878484	0.798575	0.0813736	0.1314	0.211475	0.140351	0.200078	0.152594	0.0683019	0.319788	0.0573486	0.0775281	0.178141	0.266716	0.32459	0.135021	0.394663	0.148226	0.215085	0.143793	0.223338	0.0449328	0.0983236	0.187516	0.343382	0.865892	0.21446	0.118431	0.0737296	0.295032	0.206192
CT47B1	0	0	0	0	0	0	0	0	0	0	0	0	0	0	0	0	0	0	0	0	0	0	0	0	0.0187698	0.0161893	0	0	0	0	0	0	0	0	0	0	0	0	0	0
GLYR1	13.6226	27.9402	25.5636	7.87105	13.801	22.2697	24.2979	21.5574	22.7843	31.685	27.951	23.1352	14.6499	18.5854	19.8256	25.5814	24.3196	13.0869	29.4355	25.6117	28.5367	21.2201	26.8968	22.9671	15.489	24.7538	18.6516	40.986	27.1123	10.0797	18.4902	18.6112	26.2981	25.9422	26.5173	25.5751	34.7222	24.5207	20.3128	21.3778
MT-ATP6	1711.38	6182.56	1012.72	319.765	9779.16	1005.13	898.266	3011.42	5005.79	2347.55	2497.55	1801.51	9264.26	974.951	2985.33	2412.85	1589	3497.61	2290.14	4331.29	2453.12	3964.82	2549.85	3321.41	4110.8	2595.69	5887.79	3050.21	1622.48	2003.05	5945.43	1254.6	3230.11	4301.74	3567.41	4524.3	1984.79	4071.59	3098.74	7666.07
LINC02800	0.0293736	0	0.081446	0	0	0	0.0107817	0.013523	0	0	0	0	0	0	0	0	0.0119235	0	0.0212859	0	0	0.0266794	0.0259102	0	0	0	0	0	0.0161514	0	0	0.00736275	0.0385145	0	0.0150355	0	0	0.024092	0	0
BX322639.1	0	0.045734	0.311853	0.562531	2.27025	0.0287607	1.5979	0.195789	0.731958	0.029686	0.0242179	0.168425	1.31526	0.073368	0.191292	0.0536379	1.64156	0.457231	0.128876	0.499989	0.212732	0.126416	0.0511546	0.0121232	0.0212924	1.67123	0.0981741	0.0059856	0.153061	0.127672	0.354834	0.0368253	0.420751	0.131344	1.18342	0.0399689	0.426679	0.164892	0.02832	0.726826
AMOTL1	8.84631	5.13879	9.29197	1.34077	3.74354	2.40902	2.90638	5.70096	3.60464	6.65334	1.02725	2.38473	7.98327	5.44974	3.167	6.25437	7.52458	2.76952	3.69063	1.50839	3.16288	2.79219	6.04639	9.59446	1.89525	2.34169	3.02355	5.18047	3.55629	0.81352	2.6336	3.9939	5.04738	7.10552	4.98942	9.74649	5.44516	2.71449	4.5422	12.2607
RNY4P19	1.69725	0.196836	0.998254	1.41926	0	0	0.622983	0	1.43451	0.434405	0	0.352089	15.3207	14.8029	0.694027	8.54158	2.75581	2.60067	0.409975	0.567171	1.61016	8.73557	0.748563	0.295672	0	0.223952	0	0.218973	2.48866	1.28846	0.119641	0.567239	0.370903	0.252894	0	0.224953	0.31534	0.232011	0	0
AL162426.1	0	0.381485	0.60805	0	1.47622	0.453152	0	0.437486	0.432476	0.168383	2.01472	0	0.0618603	0.147125	0.0597816	0.0298276	0.148361	0.0305474	0.264856	0.0366409	0.104021	0.132787	0.290156	0.191013	0.0670965	0.752336	0.17678	0.169756	0.0401937	0.0416191	0.0927498	0.0549679	0.0239614	0.196052	0.935416	0.377849	0.325951	0.329749	0.267725	0.0542455
LHFPL2	4.35067	5.56203	7.68355	8.03197	4.54804	9.27307	9.47915	12.8891	11.8372	7.99867	18.0279	10.1482	5.81658	4.24813	4.38637	6.91779	8.78321	3.11557	6.69035	3.26267	6.75311	7.47654	6.21297	2.04246	11.7929	8.62727	16.437	6.16386	12.5079	0.848958	11.893	5.11987	14.1677	7.22217	6.11111	14.7273	5.02457	7.14513	2.77687	5.85931
SLC9A3R2	6.57097	33.6406	30.4543	32.5942	23.7725	17.3657	20.1264	35.4141	22.3702	52.2049	19.0519	38.466	20.1522	10.4827	30.2697	24.4655	16.4386	32.5011	43.4708	17.4312	32.3302	21.1634	46.9769	20.253	19.274	31.0016	32.3467	26.6114	37.8136	9.50338	55.4022	44.9368	20.4362	51.4485	72.9236	23.828	41.239	27.8382	58.4672	48.8081
AL391427.1	0.16902	0.744872	0.142016	0.706685	0	0.488972	0.165439	0.103751	0.285711	0.259561	0.0705837	0	1.85947	0.0971967	6.22032	7.44862	0.0457396	0.141266	0	5.13984	1.06899	0.20469	0.34788	0.765559	6.15401	0.0446046	0.204379	0.130839	3.03596	8.01946	0	1.9771	0.221618	1.25922	0.144194	0.0896079	0.628064	0.924193	0	0.36235
RN7SL717P	0	0	0	0	0	0	0	0.0841886	0	0	0	0	0	0	0.0373887	0	0	0	0	0	0	0.166095	0	0	0	0	0	0	0	0	0	0	0	0	0.0468023	0	0	0	0	0
AC020656.2	0.0255754	0.419995	0.0206296	0.0192478	0.174814	0.0380515	0	0.0800656	0.034586	0.0157103	0.179431	0.0127333	0.0216435	0.0323562	0.0125497	0.275511	0.00830532	0.00641272	0	0.0205117	0.0242631	0.10221	0.103775	0.0267325	0.126768	0.332069	0.0371108	0.0118788	0.0337509	0.0116493	0.0173072	0	0.023474	0.109751	0.0392737	0.028474	0.222383	0.109079	0.0160579	0.0151834
LINC01533	0	0	0	0	0	0	0	0	0	0	0	0	0	0	0	0	0	0	0	0	0	0	0	0	0	0	0	0	0	0	0	0	0	0	0	0	0	0	0	0
AC126773.1	0	0	0	0	0	0	0	0	0	0	0	0	0	0	0	0	0	0.0859725	0	0	0	0	0	0	0	0	0	0	0	0	0	0	0	0	0	0	0.458677	0	0	0
UBE2V1P14	0	0	0	0	0	0	0	0	0	0	0	0	0	0	0	0	0	0	0	0	0	0	0	0	0	0	0	0	0	0	0	0	0	0	0	0	0	0	0	0
AL110118.1	0.0295173	0.0205394	0.0892848	0	0.0687811	0.0731939	0.021669	0.108713	0.24948	0	0.0739594	0.0734795	0.0749384	0.0678968	0.14484	0.192712	0.0239636	0.0493407	0.2139	0.0295915	0	0.21448	0.286407	0.154264	0.0270938	0.140214	0.285538	0.0913975	0	0.067224	0	0.0295951	0.0580543	0.131945	0.060436	0.0704201	0.13162	0.169469	0.0772204	0.0730153
LINC01107	0.0137498	0.0478385	0	0	0	0.0340954	0.0100939	0.0253205	0.116213	0.0211154	0.189486	0	0	0	0.02249	0.0112212	0.0223255	0	0	0.0137844	0.0130444	0.674389	0.0363858	0.0574877	0	0.054429	0.0166263	0.0212875	0	0.0156572	0	0	0.00901434	0.0491703	0.0281525	0.0218689	0	0.0563875	0	0.0136049
RPSAP51	0.210511	0.0292965	0	0	0	0	0.0309077	0	0	0	0	0	0	0	0.0344323	0.240517	0	0.105566	0	0	0	0.305924	0	0	0	0	0	0	0	0.0958853	0	0	0	0.07528	0	0.0334814	0	0.0345319	0.0220288	0.0208292
C9	0.0920228	0.0256133	0.0185569	0.196224	0	0.0114094	0.0405329	0.0254192	0	0	0.0115287	0.297802	0.00778757	0.00529186	0.00376294	0.12016	0.00747085	0.0076912	0	0.110705	0.0436506	0	0.0568208	0.0192372	0.371657	0.0218564	0.0556369	0.0071235	0.192279	0	0	0.00922652	0.0361979	0.0246809	0	0.0219541	0.0102584	0.166048	0.00962965	0.0409737
AC096743.1	0	0	0	0	0	0	0	0	0	0	0	0	0	0	0	0	0	0	0	0	0	0	0	0	0.70215	0	0	0	0	0	0	0	0	0	0	0	0	0	0	0
ZIM2-AS1	0	0	0.04103	0.0113427	0.0280957	0.0112119	0	0.0333054	0.0152861	0.0694354	0	0	0	0.0104004	0.0147911	0.0147599	0.00734148	0.011337	0.419395	0	0.0171579	0.016427	0.00797669	0.00945207	0.00830048	0.0143186	0.0109347	0.00700015	0	0	0.011474	0.00453338	0.0592851	0.0323381	0.069432	0.00719131	0.050404	0.0370847	0.0189258	0.0044738
RNU6-622P	0	0	0	0	0	0	0	0	0	0	0	0	0	0	0	0	0	0	0	0	0	0	0	0	0	0	0	0	0	0	0	0	0	0	0	0	0	0	0	0
IGHD1-20	0	0	0	0	0	0	0	4.41247	0	0	0	0	0	0	0.653202	0	0	1.3351	0	1.60142	0	0	5.63624	0	0	1.26467	0	0	0	0	0	0	0	2.85621	0	0	0	0	0	0
DIP2A-IT1	0.190345	0	0.255894	0.0795847	0	0	0.0465781	0.116841	0	0.194873	0.0794891	0.157947	0.107388	0.0364866	0	0	0	0.0530298	0	0.127216	0.120386	0	0	0.265276	0.232956	0.100465	0	0.0491155	0.0697756	0.1445	0.0536706	0.0318078	0	0.0567239	0.259818	0.0504568	0	0	0.165988	0.0941692
Z95118.1	0	0	0	0	0	0	0	0	0	0	0	0	0	0	0	0	0	0	0	0	0	0	0	0	0	0	0	0	0	0	0.0465001	0	0	0	0	0	0	0	0	0
CYTH1	13.3678	16.3252	17.3257	3.51868	16.5881	5.89667	13.3203	20.9861	11.479	9.22906	10.9339	7.31023	5.07695	4.69052	6.90124	7.58262	8.76571	3.62668	9.26838	12.1059	9.12356	7.67247	18.3872	13.4309	13.8808	14.7729	11.5865	12.7555	13.9075	1.35991	10.4916	7.83044	6.47936	20.0196	10.8492	11.6695	14.1291	17.9098	8.2532	8.86067
SNHG21	0.87683	0.915202	1.11811	1.16452	1.20187	0.70344	0.473301	1.32975	0.784688	0.396039	1.0985	0.44939	0.240069	0.978798	0.537821	1.45221	0.293116	1.32559	0.635403	0.672203	0.758443	1.03064	1.09192	1.77909	0.899526	1.22504	0.997893	1.37747	0.453773	0.939731	0.272685	0.323213	0.828455	1.08363	0.950447	0.84085	0.373737	0.867232	0.512749	0.293448
AC091860.2	0	0	0	0	0	0	0	0	0	0	0	0	0	0.0331908	0	0	0	0	0	0	0	0	0	0	0	0	0	0	0	0	0	0	0.0189196	0	0	0	0	0	0	0
AC113410.3	0.535092	0.651594	0	0.167794	0	0.331716	0.196408	0.123172	0.226129	0	0	0	0	0.846202	0.109403	0.218344	0.65162	0.33542	0	0.804656	0.253819	0.243006	0.236	0	0.12279	0.423634	0.161758	0.517769	0.147113	0.609321	0.0565789	0.134125	0.438506	0.119595	0.0684743	0.212764	0.149126	0.109719	0.0699928	0.0661813
FRG1HP	2.7417	2.92982	3.17576	5.79304	3.35914	3.3993	1.15012	3.09545	2.37246	2.63149	3.8642	0.975016	2.29259	3.23775	2.22889	2.90343	1.27191	5.42867	1.9395	2.71588	2.2759	3.49818	3.09502	1.92756	2.12713	7.0545	1.30243	2.72874	4.21756	3.02912	2.08451	2.94528	4.25825	3.79341	2.77337	3.54301	3.20192	2.38257	1.94684	4.69088
AP005131.5	0.16359	0.0758884	0.137453	0	0	0	0	0	0	0	0.0683159	0	0	0.0940739	0	0	0.04427	0	0	0	0.0517321	0.0990568	0.0481004	0	0.100106	0	0	0	0.119936	0	0.184506	0	0.0357496	0.0487506	0.167473	0.130093	0.0607885	0.044725	0.0285312	0.0539551
RNU2-55P	0	0	0	0	0	0	0	0	0	0	0	0	0	0	0	0	0	0	0	0	0	0	0	0	0	0	0	0	0	0	0	0	0	0	0	0	0	0	0	0
ITFG2-AS1	0	0.171784	0.186686	0.309657	0	0.153042	0	0	0	0	0.154642	0	0	0	0.0504747	0.100736	0	0	0	0	0	0	0	0	0.113302	0	0	0.191104	0	0.140559	0.0522069	0	0	0	0	0	0.137603	0.101241	0	0
AC020629.1	0.0493744	0.0229045	0.0165944	0	0.0383507	0	0.0845746	0	0	0	0	0.0204852	0	0.00946441	0.0134599	0.0402944	0	0.0206334	0.0238531	0.0164995	0.0468411	0	0.0145176	0	0	0	0	0.0127403	0	0	0.0139218	0	0	0	0.0168488	0.0261764	0.0183471	0	0.0172225	0
ORAI3	8.59989	6.0771	4.22676	6.6114	10.303	5.55421	4.13342	6.79261	5.15837	4.4969	3.93891	6.03627	3.77367	1.96754	5.32744	1.74411	2.91117	15.3416	8.19019	3.53307	3.05096	3.7329	6.45299	4.36025	6.01703	3.86388	6.53508	11.7873	5.81912	1.8018	8.23498	4.48125	9.2351	5.01539	6.04292	4.95969	5.49787	6.076	3.29006	4.58502
MSH2	11.8061	5.07275	7.41059	12.7958	18.0068	4.43795	17.2377	5.91044	13.0997	6.90773	7.23477	7.24722	11.117	24.1071	5.83763	8.96312	20.8163	11.6799	10.6349	11.6564	5.96524	12.8311	8.6828	8.15619	11.8499	15.0052	5.14339	4.47491	14.558	24.7275	4.49126	6.08012	3.6295	4.62943	4.9958	11.0539	8.1268	6.97745	4.93803	13.7536
LCE1C	1.02031	0	0	0	0	0	0	0	0	0	0	0	0	0	0.0160469	0	0	0	0	0	0	0	0	0	0	0	0	0	0.043156	0	0	0	0.0257273	0	0.0200871	0	0	0	0	0
IGKV6D-41	0.0731966	0.203733	0.110704	0.183624	0.227416	0.181505	0	0.269585	0	0	0	0.182213	0	0.0420924	0.0299311	0	0	0.887069	0	0	0.208323	0.398897	0.581095	0.153016	0	0.63745	0	0	0	0	7.05848	0	0.19195	0.196317	0.0374671	0	0.163195	0	0.306384	0
LINC01897	0	0	0	0	0	0	0	0	0	0	0	0	0	0	0	0.0547208	0	0	0.0971793	0	0	0	0	0	0	0	0	0	0.0737381	0.152706	0	0	0.131876	0	0	0	0	0	0	0
AC040914.1	0.085396	0	0	0	0	0	0	0	0	0	0	0	0.0722676	0	0	0	0.138657	0	0	0	0	0	0	0	0	0	0.103261	0	0	0	0	0	0.0559853	0.0763453	0.0437116	0.0679104	0	0	0	0
AC006023.1	0	0.0729584	0.105717	0.131514	0.0814396	0	0	0	0	0	0	0	0	0	0	0	0	0	0.15196	0	0	0.190464	0.0924865	0.109593	0	0.0830094	0.126783	0.0811638	0	0	0	0.0525626	0	0	0.053669	0.166761	0.116883	0.0859963	0	0
RN7SL638P	0.0936411	0	0	0	0	0	0	0	0	0	0	0	0	0	0	0	0	0	0	0	0	0	0	0	0.0859529	0	0	0	0	0	0	0	0	0	0	0	0	0	0	0
RNU6-986P	0	0.185257	0.134219	0.333943	0	0	0	0.245137	0	0	0	0	0	0.306201	0	0	0	0	0	0	0	0	0	0	0	0	0	0	0	0	0	0	0	0	0.136277	0	0	0	0	0
AGBL1	0	0.0110311	0.0399601	0.0198846	0	0.0393102	0	0.0583865	0	0	0.0198607	0	0	0.0364653	0.0324122	0.0129375	0	0	0	0.0158927	0.255671	0	0.251706	0.149131	0	0	0	0	0	0	0.0201147	0.0079473	0	0.36849	0.0892604	0.0252137	0	0.0130024	0	0
HNRNPCP7	0.120026	0.647274	0.695863	0.451654	2.19086	0.186018	0.220281	0.276287	0.405783	0.414725	1.015	0.0373487	0.812592	0.241578	0.981607	0.636696	0.487215	0.953012	0.304423	1.65451	0.256203	0.926646	1.16461	1.09775	1.04663	1.21157	0.290271	1.71888	0.593979	0.512536	0.672632	0.586669	0.511477	0.375568	1.19804	0.644286	0.535207	0.443	0.423901	0.252367
MPRIP-AS1	0.0256672	0.0714413	0.0129398	0.0321949	0.0398731	0	0.0376851	0	0.260327	0	0.0643125	0	0	0.147602	0	0.125682	0.0208379	0	0.0744	0	0	0.093252	0.158486	0.0268285	0.0471197	0.0812833	0.0931103	0.0397381	0.0282268	0.0584556	0.0217117	0	0.050482	0.0917876	0.0394148	0.0204116	0.0286131	0.0842081	0	0.190475
RNU7-116P	0	0	0	0	0	0	0	0	0	0	0	0	0	0	0	0	0	0	0	0	0	0	0	0	0	0	0	0	0	0	0	0	0	0	0	0	0	0	0	0
AC053481.3	0	0.0224154	0.03248	0	0.0250212	0.0399398	0.0472964	0	0	0	0	0	0.0272611	0	0	0.0525787	0	0	0	0	0	0	0	0	0	0	0	0	0	0.0366821	0.0136246	0	0	0	0.0164891	0	0	0	0	0
AC093895.1	2.39567	0.134603	0.0525109	0.13065	0	0.0184489	0.163853	0.0137008	0	0.0685527	0.0559255	0.0926043	0.0251848	0.213922	0.0182539	0.61932	1.90868	0.317132	0.40975	0.0298347	0.367029	0	0.0656274	0.0622127	0.723888	0.341635	0.431828	0.587448	0.0163638	0.914983	0.0692277	0.17903	1.54133	0.252755	0.0456996	0.792821	0.0995266	0.134249	0.00778551	0.6699
HEXD	4.36143	18.0545	4.43708	3.03468	16.4863	4.75082	9.69651	12.2883	10.6996	4.0769	8.63436	2.33584	2.78341	2.95179	4.95461	3.83685	3.18514	5.21648	2.30289	7.53205	4.34856	3.07646	12.3144	6.90306	5.71991	10.5815	13.3783	12.7505	4.24984	2.19655	4.61854	2.91746	4.98562	9.86779	10.4093	3.35918	7.62466	15.6281	5.47062	3.6264
RNU6-897P	0	0.359928	0	0	0	0	0	0	0	0	0.324013	0	0	0	0	0	0	0	0	0	0	0	0	0	0	0.409513	0	0	0	0	0	0.129655	0	0	0	0	0	0	0	0
LINC02683	0.0397017	0.0276261	0.0200151	0	0	0	0.437181	0.0365556	0	0.0609691	0	0.395328	0.0335981	0	0.0974073	0.064801	0.0644634	0	0	0	0	0	0	0.207489	0	0.188592	0.912136	1.04493	0.0873215	0	0.0839584	0	0.806876	0	0.0203221	0.0315724	0.0442583	0.0976888	0.0207727	0
CHCHD2	118.267	167.963	117.42	427.674	389.473	193.568	309.07	120.094	193.552	152.849	95.5122	134.665	196.598	160.301	214.594	140.294	174.093	419.509	251.687	200.31	109.946	179.977	102.968	85.6552	111.728	162.822	213.846	135.785	95.686	724.014	277.57	123.702	172.67	99.9637	140.722	105.307	94.455	157.289	147.671	265.539
WASF1P1	0	0.0167075	0.0121046	0	0	0	0	0.0442158	0.162349	0	0	0	0	0.0138075	0	0	0	0	0.0347989	0	0	0	0.0211795	0	0	0	0	0	0	0	0.0304656	0	0	0	0	0	0	0.0196932	0.0125628	0
LRRFIP1P1	4.24387	1.08531	1.31661	0.0606629	1.28661	0.104935	1.34027	0.28945	0.408764	0.31565	0.227213	0.165541	0.399049	1.5366	0.296646	1.48009	1.02085	0.31832	0.911218	1.34545	0.470288	0.724799	1.33315	0.758269	0.998829	1.40713	0.233923	1.46944	1.1435	0.178985	0.219892	0.303066	0.293287	0.302662	0.854069	0.644211	0.633488	0.555339	0.297329	0.873322
RNU6-456P	0	0	0	0	0	0	0	0	0	0	0	0	0	0	0	0	0	0	0	0	0	0	0	0	0	0	0	0.392924	0	0	0	0	0	0	0	0	0	0	0	0
RPL21P112	0	0.0408126	0	0	0	0	0	0	0	0	0	0	0	0	0	0	0.0476166	0	0	0	0	0	0	0	0	0.0464351	0	0	0	0.133577	0	0	0	0	0	0	0	0	0	0.0580337
AL359094.2	0	0	0	0	0	0	0	0	0	0	0	0	0	0	0	0	0	0	0	0	0	0	0	0	0	0	0	0	0	0	0	0	0	0	0	0	0	0	0	0
CTSB	91.7628	105.407	192.761	330.58	91.7574	267.468	505.267	272.355	130.804	102.792	107.079	323.467	140.04	80.7766	172.247	135.314	104.578	182.695	228.277	194.876	249.819	146.105	214.267	261.644	247.082	158.696	159.609	163.72	237.484	41.597	123.084	177.778	375.322	184.453	117.052	125.622	118.458	211.912	104.003	159.849
C8orf58	1.14617	1.69194	2.05954	1.35551	1.5516	1.52258	0.901512	2.32175	2.408	1.10638	1.95902	2.2622	1.60736	1.3041	2.09903	1.5033	2.15347	1.21797	1.69676	2.39658	2.11258	1.66566	3.68301	4.25298	1.86365	1.84725	1.95022	1.37523	1.56657	0.894968	2.07757	1.85101	2.93591	2.7813	2.20846	1.94665	2.02609	4.20348	2.65152	1.23534
G3BP1P1	0.174824	0.0540664	0.0097928	0	0.120703	0	0.22816	0.0178856	0.197014	0.0596608	0.0730072	0	0.164386	0.0111704	0.0238293	0.126821	0.41002	0	0	0.0973684	0	0.247004	0.0856724	0.0609111	0.05349	0.12303	0	0.075184	0.0854476	0.0884779	0.0164313	0.009738	0.0509394	0.0347322	0.0497149	0.0617897	0.0216543	0.0318642	0.0304904	0.01922
ABI2	3.20899	2.25562	2.81423	1.71691	1.60563	1.12996	1.15267	1.84762	3.79141	1.253	1.90879	1.10829	1.35241	3.31321	1.17275	3.5621	3.85064	1.8785	2.80535	2.34891	2.34316	2.6789	2.8799	2.31519	2.76283	3.16903	2.08723	2.95441	2.15554	1.61699	2.40285	1.27145	2.41285	3.62539	2.08942	3.6932	3.17376	2.20048	1.56513	2.46976
OR1X5P	0	0	0	0	0	0	0	0	0	0	0	0	0	0	0.0124211	0	0	0	0	0	0	0	0	0	0	0	0	0	0	0	0	0	0	0	0.0155484	0	0	0	0	0
AC106791.2	0	0.0483279	0.0700273	0	0	0.0861105	0.0509858	0.0639489	0.234804	0	0.0870111	0	0	0	0	0	0	0	0	0	0	0	0.122527	0.0725948	0.191251	0.109972	0.167964	0	0	0	0	0.0696354	0	0	0	0	0	0	0.109017	0.0343601
C12orf65	5.67632	3.4994	4.18434	3.40142	5.13488	3.86555	5.15397	3.86169	4.91415	5.45843	4.61135	2.86995	3.13114	4.00429	4.37129	4.32298	6.94355	5.27563	3.11419	2.2962	2.15476	4.80779	2.53054	3.87535	2.34497	5.05494	3.92746	5.01668	3.68561	4.26118	2.48016	2.35408	3.10617	2.64693	4.1446	4.01755	3.98369	2.7645	4.47499	2.04649
HMGB2	52.521	22.7027	15.2444	57.2491	37.055	15.409	103.485	25.2563	53.0339	16.4708	16.1096	15.9928	12.0081	123.822	13.2693	21.0359	172.908	25.1259	17.5726	38.987	12.1339	71.2489	23.2462	29.8575	14.9828	72.2459	25.4767	28.5058	25.0749	93.3485	21.5307	14.227	18.0792	17.0513	18.4035	23.8445	13.0145	24.095	16.825	31.8127
TDRD5	0.893287	0.0932379	1.19662	0.400167	2.57714	0.379728	0.463724	0	0	0.28416	0.639499	0.953023	0.205189	3.23627	0.795783	3.84814	0.606071	1.81051	0.00924756	10.433	0.514525	0.104317	3.66402	0.120047	2.84052	0.131341	0.223748	0.0839672	0	0.0653917	0.685461	0.246301	1.00813	0.359376	0.248219	0.162372	0.0497906	0.0209333	1.98305	3.05566
B3GAT3P1	0	0.0468889	0.186841	0.126783	0.130849	0.0835464	0.247338	0.124089	0	0	0.0422101	0.0419362	0.0570251	0.0968751	0.0964405	0.109985	0.0273529	0.168958	0.146492	0.0337769	0.063927	0.122408	0.237757	0	0.030926	0.133371	0.244444	0.104325	0	0.038366	0.01425	0.0506714	0.353416	0.0301214	0.241444	0.0267934	0.187796	0.110536	0	0.416712
OR2A41P	0	0	0	0	0	0	0	0	0	0	0.324013	0	0	0	0	0	0	0	0	0	0	0	0	0	0	0	0	0	0	0	0	0	0	0	0	0	0	0	0	0
LINC02109	0.0482172	0	0	0.145152	0.0524325	0	0.00707935	0	0	0	0	0	0.155057	0.793014	0	0.2361	0.007829	0.00402996	0	0	0	0	0	0	0.10622	0.0381737	0	0.65692	0.169681	0	0.00815732	0	0	0	0	0.0460131	0	0	0	0.0286253
U3	0	0	0	0	0	0	0	0	0	0	0	0	0	0	0	0	0	0	0	0	0	0	0	0	0	0	0	0	0	0	0	0	0	0	0	0	0	0	0	0
HNRNPA1P19	0.146789	0	0.0370009	0	0	0	0.161639	0	0	0	0	0	0	0.0844123	0.0900359	0.0598971	0.11917	0	0	0	0	0	0	0	0	0	0	0	0	0	0	0	0.0481171	0	0	0.0583662	0	0	0	0
CREB5	0.207031	3.27455	0.520688	0.189656	1.11481	0.178815	1.00924	0.83104	3.2755	0.0857349	0.815999	0.23742	0.438992	0.30767	0.497483	0.590403	0.908374	0.243027	1.59467	0.107274	0.319991	3.57913	0.863855	1.34215	0.437716	1.42728	7.34147	0.410561	0.240467	1.51781	1.23867	0.230899	2.25706	1.16668	0.940657	0.984136	0.938727	1.54732	0.126579	0.245127
AL592146.1	0	0	0	0	0	0	0	0	0	0	0	0	0	0	0	0	0	0	0	0	0	0	0	0	0	0	0	0	0	0	0	0	0	0	0	0	0	0	0	0
AC244517.12	0	0.0285011	0	0	0.0318143	0	0	0	0.138474	0	0.0513142	0	0	0	0	0.0668535	0	0	0.178089	0	0	0	0.144519	0	0.0375963	0	0.0495278	0	0	0	0	0.0205335	0	0.0366181	0.0628972	0.0325724	0.0456601	0.0335943	0.150015	0.101318
XRCC6P5	0	0.0105271	0.0381347	0	0	0	0.0777427	0	0.0255734	0	0.0189534	0	0.0128028	0	0.11754	0.0740789	0.0122822	0.00632221	0.0219262	0	0	0.0274821	0	0	0	0	0	0	0	0	0.0127972	0.030337	0	0	0.00774389	0.0360928	0	0	0	0
ZDHHC19	0.189824	0.202016	0.0506633	0.098041	0.0433653	0.0415327	0.0491828	0.143938	0.169876	0	0.0279781	0.055593	0	0.0321058	0.0639235	0.0364505	0.0453258	0.163319	0.0970994	0.380602	0.0847454	0.121703	0.0492476	0.116713	0.0204986	0.0707218	0.0675101	0.0691495	0.0368387	0.0254301	0.122789	0.00559775	0.0732045	1.0382	0.0571558	0.0710378	0.0622382	0.201483	0.017527	0.0276209
FOXN3P2	0	0	0.0724357	0	0	0	0	0	0.24288	0	0	0	0	0	0	0	0	0	0	0	0	0	0	0	0	0	0	0.111225	0	0	0	0	0	0	0	0	0	0	0	0.0710836
RPL32P29	0	0	0	0	0	0	0	0	0	0	0	0	0	0	0	0	0	0	0	0	0	0	0	0	0	0	0	0	0	0	0	0	0	0	0	0	0	0	0	0
TAF13P2	0	0	0	0	0.147503	0	0	0	0	0	0.237911	0	0	0	0	0	0	0	0	0	0	0	0	0	0	0	0.114814	0	0.104419	0	0	0	0	0	0.0486024	0	0	0	0	0
HSPE1P28	0	0	0	0	0	0	0	0	0	0	0	0	0	0	0	0	0	0	0	0	0	0	0	0	0	0	0	0	0	0	0	0	0	0.115061	0.0658781	0	0	0	0	0
HTR5A	0	0	0	0	0	0	0	0	0	0	0	0	0	0.00518985	0	0	0	0	0	0	0	0	0	0	0	0	0	0	0	0	0	0	0	0	0	0.00717697	0	0	0	0
ZDHHC11B	0.437637	5.18865	1.12012	0.647464	2.91552	2.48345	0.0617834	12.0887	2.64613	0.93056	30.3732	0.160622	0.00474816	0.98731	1.05538	0.471628	0.355294	0.267296	1.14657	0.123746	1.82041	0.448457	1.8213	1.38404	0.133902	0.928385	2.71379	4.36933	0.691066	0.447234	4.63929	0.607555	0.283235	7.52412	4.97136	4.24771	2.22667	2.72431	2.1489	0.116583
PRPF40A	23.2033	9.09935	13.1965	10.5694	14.6473	5.80808	17.5439	7.81637	19.4236	12.2493	10.6745	11.0447	13.6306	18.3396	8.39004	34.4212	24.1388	12.5265	15.1677	14.9824	11.9141	17.4073	13.2405	9.59646	12.8788	15.0041	9.51775	8.99407	15.9059	14.6832	8.83696	11.8849	9.13317	8.09091	10.0185	14.0158	14.7681	10.6133	7.61832	14.9493
EPG5	4.42041	3.43932	10.4918	0.85934	2.90904	2.19127	2.08611	4.55466	2.51089	2.5037	2.09974	1.93782	4.46346	3.87466	2.23063	2.83284	2.96801	2.19167	2.51256	4.6306	4.76255	3.15281	4.12517	3.67806	3.63824	3.63958	1.71929	1.8754	3.61643	2.12334	1.28167	2.5117	1.77447	3.56134	3.3503	2.15402	2.97967	3.5474	2.17778	3.01018
CAPN3	0.0872059	0.942586	0.386882	0.0875073	0.51479	1.93178	0.0384113	1.15625	0.776372	0.267841	2.55652	0.340104	0.0836392	0.173848	0.280523	0.0664241	0.0235993	0.1069	0.168519	0.285589	0.364019	0.147854	1.22052	0.583369	0.293502	0.777864	0.787355	2.00268	0.14705	0.105923	0.0811436	0.104923	0.586965	1.39814	2.75863	0.531681	2.08039	1.07765	0.292019	0.0977914
AL138689.1	0	0.169727	0.184451	0.101983	0	0	0.716244	0.224587	0.274876	0.0624295	0.254651	0.0505996	0	0.0467553	0.0498702	0.132706	0.0330037	0.0339772	0.117837	0	0.0385668	0.147695	0.251015	0	0.223889	0.0965544	0.147471	0.0944076	0.134119	0.0462919	0.0343878	0.183418	0.133258	0.36344	0.0416176	0.0646572	0.181273	0.0666858	0.0638108	0.181008
KRT18P67	0	0	0.010831	0	0	0	0.0157717	0	0	0	0	0	0.0181813	0.0123546	0.0351406	0.0525995	0.0174418	0.00897814	0	0.0430763	0	0	0	0	0	0.017009	0	0	0	0	0.00908664	0	0	0	0.0219941	0.017085	0.0239499	0	0	0.0106288
ABHD17AP9	0	0	0	0	0	0	0	0	0	0	0	0	0	0	0	0	0	0	0	0	0	0	0	0	0	0	0	0	0	0	0	0	0	0	0	0	0	0	0	0
Y_RNA	0.790949	4.58646	2.25957	0.330701	11.8775	2.2882	3.29032	1.21379	7.13076	0.809765	4.95456	0.328161	2.00806	1.36453	1.18591	1.50615	0.856174	0.991605	3.0569	0.792938	1.25061	7.18402	6.74433	1.10231	4.35606	5.84451	2.23163	2.65319	0.869824	0	0.557549	0.396516	0.864239	0.471414	3.64376	0.628995	2.64518	0.864973	1.93126	2.34783
PANX2	1.44446	4.3616	8.59729	2.17419	10.8796	0.173665	17.3905	3.70788	3.4036	2.04347	1.04192	1.47101	2.8819	0.226542	7.70007	4.97965	8.57126	2.1987	6.68648	9.5311	4.8336	0.556596	4.13906	3.47715	12.1016	3.42383	8.68029	2.32442	21.0935	4.04731	4.12842	12.4068	1.58979	2.3323	4.67824	1.63602	5.25038	18.8337	4.37433	1.18237
TNNI1	0.295958	0.617819	0.98256	0.0181086	0.672819	0.514614	0.429232	0.229303	0.939561	0.288218	1.40625	0.655885	0.149664	0.0664169	0.613961	0.486007	0.269574	0.331824	0.50217	0.43058	0.404039	0.104902	0.878696	0.392344	1.67965	0.388613	1.44458	0.410706	0.297687	0.0369893	0.387735	0.459581	0.312339	0.238777	0.421221	0.287022	0.772508	0.769669	1.17083	0.394616
RN7SL525P	0	0	0.0488941	0	0	0	0	0	0	0.148939	0	0.241433	0	0.0557724	0	0	0	0	0.140563	0	0	0.17618	0	0	0.178045	0	0	0	0	0	0	0	0.0635833	0.0867065	0.0496439	0	0.108117	0	0	0
RN7SKP210	0	0	0	0	0	0	0.076381	0	0	0	0	0	0	0	0	0	0	0	0	0	0	0.189005	0	0	0	0	0	0	0	0	0	0	0	0	0	0	0	0	0	0
UBE2K	19.079	12.0403	12.5132	18.2748	26.6184	16.305	44.8994	10.5308	22.7552	18.0964	19.6798	16.9099	26	32.3639	17.4707	62.5985	31.3611	17.6468	21.7686	15.9556	18.439	22.9581	14.8017	13.643	18.7007	22.4791	12.7153	12.9215	19.9169	22.0382	20.2885	19.2617	16.0349	10.6045	15.9648	24.2635	21.6728	16.8927	14.0325	24.969
RBPMS2P1	0.043589	0	0	0	0	0	0	0	0	0	0	0	0	0	0	0	0	0	0	0	0	0	0	0.0455611	0	0	0.0527077	0	0	0	0	0	0	0.0389692	0.0223119	0	0	0	0	0
USP17L22	0	0	0	0	0	0	0	0	0	0	0	0	0	0	0	0	0	0	0	0	0	0	0	0	0	0	0	0	0	0	0	0	0	0	0	0	0	0	0	0
CASP4LP	0.365694	2.48323	0.502223	3.25042	0.524016	1.29768	0.282346	5.09137	0.991199	0.251747	0.394954	0.659217	0.891072	0.304566	1.12153	0.442518	0.302007	0.347802	0.593974	0.391897	0.634046	1.19117	1.16238	1.06763	0.781299	0.878547	0.57943	0.244038	0.901396	0.875925	2.03203	0.268671	1.79397	1.8827	0.73584	0.852388	1.2722	4.10606	0.306802	0.196516
AC106785.2	0	0	0	0	0.0319831	0	0.151141	0	0	0	0	0	0	0	0.513548	0	0	0.0430188	0.0596779	0.24768	0.0390638	0	0	0	0	3.08066	0	1.73718	0	0	0	0.0206425	0	0	0.379386	0	0	0	0	0.0305568
AC011944.2	0	0.0829995	0.0801777	0	0.0308827	0	0	0.0366091	0	0	0.149435	0	0	0.0457285	0	0.0648959	0.0645578	0	0	0	0.0377198	0.0722259	0	0.0415586	0	0	0.0480775	0	0.0874493	0	0.0336325	0	0.0260664	0.106638	0.325629	0.0316186	0	0.0652212	0.0624094	0.0196703
AC006457.1	0	0	0	0	0	0	0	0	0	0	0	0	0	0	0	0	0	0	0	0	0	0	0	0	0	0	0	0	0	0	0	0	0	0	0	0	0	0	0	0
IER5	6.80844	8.4284	5.49183	24.3836	19.5315	9.91264	16.4129	17.8574	22.7548	10.7244	15.0691	15.4717	6.96347	22.082	16.8104	11.4567	9.62296	5.77986	7.31142	17.4994	9.78093	9.1287	15.8664	18.4147	17.5103	16.3967	12.5687	8.67862	7.94375	5.82576	14.1265	6.02671	14.9169	9.50127	6.35271	15.5108	7.87176	19.0874	6.14754	26.2569
HLA-E	132.265	423.377	249.9	359.972	212.219	439.454	164.777	792.371	185.607	306.709	271.027	239.751	117.779	76.1864	322.7	179.322	94.8702	111.195	395.878	201.139	387.348	216.075	496.303	262.063	397.925	263.261	211.028	979.126	479.379	49.0611	396.488	217.037	259.875	430.676	278.08	392.334	391.072	698.782	221.09	342.612
AL033527.2	0.204351	0.379188	0.137361	0.284801	0.282179	0.168909	0.0333369	0.355408	0.345433	0	0.199122	0.113045	0.019215	0.0522283	0	0.11118	0.129035	0.559828	0.0329077	0.182102	0.0861625	0.0824921	0.320455	0.16613	0.104207	0.179761	0.43929	0.0175765	0.0998794	0.698095	0.0384131	0.0113827	0.148857	0.182693	0.244069	0	0.0759348	0.18623	0.0594003	0.0898649
AP001619.3	0	0	0	0	0	0	0	0	0	0	0	0	0	0	0	0	0	0	0	0	0	0	0	0.295672	0	0	0.342051	0	0	0	0	0	0	0	0	0	0	0	0	0
ZNF394	8.70074	3.40725	5.44489	10.8163	7.35392	5.36978	10.2095	6.49177	7.50446	4.94961	6.21217	4.89891	3.37668	5.48463	6.30149	4.33754	8.15185	5.18042	8.21962	7.88376	4.15289	6.41786	6.43785	5.98465	5.86711	7.59994	4.63745	6.3934	7.54054	6.09638	6.17694	6.06306	5.24195	5.97075	7.70564	5.56369	5.77815	5.70648	5.24966	5.61924
AC107909.1	0	0.0317584	0.023009	0	0	0	0	0	0.07715	0	0.0571787	0	0.0386237	0.0524917	0	0	0	0	0	0	0	0.165816	0	0	0	0	0.165564	0	0.0501915	0.103943	0	0	0	0	0	0	0.0508784	0	0	0
INHBE	0.333257	0.238161	0.0635704	0.350225	0.0699597	0.0111672	0.0462846	0.0912252	0.0913517	0.0414954	0.0564201	0.0896864	0.0914671	4.04003	0.0368306	0.0441033	0.0219368	0.225838	0.104431	0.252828	0.0256344	1.58708	0.0635596	0.141217	0.074407	0.25671	0.0762383	0.0139446	0.0495256	7.35383	0.00761891	0.0451533	0.253911	0.120785	0.110649	0.0859522	0.0301221	0.236397	0.0659767	0.0356479
CD164	52.1453	43.9996	55.5125	70.8616	25.2422	31.0461	54.9086	34.078	26.3897	68.7821	24.2569	145.969	27.5052	76.2665	72.3675	104.889	37.7654	54.1597	38.3771	48.0775	90.0355	78.8759	35.3273	54.0386	60.4815	42.9989	28.5715	40.2961	63.6587	66.1211	42.0071	34.5833	55.7046	51.0659	42.5616	66.3415	65.4585	54.1173	37.7292	44.555
MIR150	0	0	0	0	0	0	0	0.22325	0	0	0.303762	0	0	0	0	0	0	0	0	0	0	0	0	0.253434	0	0	0.293187	0	0.266642	0	0	0	0	0	0.248219	0	0	0	0	0
FAM153A	0.0827925	0.0775525	0.0321068	0.123819	0.00494673	0.0157923	0.00701294	0.0615718	0.0322966	0.00489011	0.0518618	0.0158539	0.0134739	0.00183118	0.00781269	0.0259873	0.00775556	0.00266144	0.0046151	0.0319233	0.0785445	0.0347071	0.0646039	0.0931951	0.0321517	0.247062	0.646881	0.268684	0.0245131	0	0.0121212	0.00957814	0.958223	0.324539	0.0211895	0.39504	0.0674461	0.0235058	0.00499832	0.012603
CD200R1	0.493744	1.37427	0.795828	1.18629	0.232265	1.18122	0.403303	2.31151	0.858133	0.523288	0.418188	0.311606	0.288367	0.347917	0.861624	0.32349	0.434719	0.395231	0.16126	0.230064	0.540981	1.64224	0.913994	0.552427	0.785132	0.974494	0.193406	0.306843	0.542981	0.459292	0.55001	0.303302	1.06683	0.397895	0.687005	0.918016	1.1861	1.14075	0.422072	0.619274
RNU6-706P	0	0	0	0	0	0	0	0	0	0	0	0	0	0	0	0	0	0.109119	0	0	0	0	0	0	0	0	0	0	0	0	0	0	0	0	0	0	0	0	0	0.129181
LINC01714	0.0546397	0	0.220368	1.09657	0.339523	0.13549	0.200558	0	0.831264	0	0	0	0.323678	0.188526	0.938403	0.0891828	0.0443591	2.80855	0.712713	0	0.362853	0.198512	0.144592	0.913788	0.55169	0.173034	0.726773	0.88823	0.300442	0.746632	0.7164	1.15046	0.0716432	0	0.251715	0	0.0609108	0	0	0
RN7SKP102	0	0	0	0	0	0	0	0	0	0	0	0	0	0	0	0	0	0	0	0	0	0	0	0	0	0	0	0	0	0	0	0	0	0	0	0	0	0	0	0
COA3	36.5658	32.2868	23.285	47.478	27.3263	59.9284	15.7969	18.3562	32.3145	38.5784	41.2256	77.7307	37.8794	19.6057	76.096	44.3008	26.8182	25.46	20.5798	24.2638	53.4152	20.9179	26.1226	19.6418	23.7202	33.3006	50.7417	32.1556	32.0237	56.1345	45.9301	57.9823	31.5124	25.9452	32.9499	24.1348	26.146	44.5345	37.6726	19.2086
AL121917.2	0	0.145356	0.245724	0.174678	1.13577	0.172663	0	0.256451	1.41244	0	0.348937	0.0866681	0.353556	0.0800835	0.512512	0.170476	0.113059	0.232787	0.403668	0.139611	0.0660579	0.252976	0.859888	0.145562	0.127827	0.220507	0.252592	0.215604	0.229723	0	0.1178	0.069814	0.0456496	0.74701	0	0	0.232867	0.285552	0.400754	0.482275
AC021242.3	0.138048	0.054891	0.218727	0.0989462	0.0919079	0.122256	0.0723872	0.199742	0.0333364	0.0302853	0	0	0	1.31553	0.0483853	0.0321887	0.192126	0.0329655	0.114329	0.138395	0.0561277	0.286596	0.226145	0.12368	0.181019	0.0936795	0.0715401	0.183193	0.0433754	0.134741	0.0333639	0.0692056	0.193936	0.105786	0.141325	0.125464	0.087938	0.145575	0.103185	0.0195132
SNORD115-13	0	0	0	0	0	0	0	0	0	0	0	0	0	0	0	0	0	0	0	0	0	0	0	0	0	0	0	0	0	0	0	0	0	0	0	0	0	0	0	0
ZNF135	0.0888555	0.409251	0.234643	0.53073	1.10098	0.136398	0.947384	0.919437	0.157353	0.103965	0.535393	0.13693	0.798502	0.109494	0.498298	0.918522	1.41183	0.488026	1.85811	0.407218	0.192678	0.322822	1.75419	0.888952	0.233029	0.378535	0.404194	0.131015	0.200086	0.057818	0.869735	0.222724	1.215	1.78925	4.01978	0.262457	1.80655	0.756548	0.128404	0.42494
LINC01706	0	0	0	0	0	0	0	0	0	0	0	0	0	0	0	0	0	0	0	0	0	0	0	0	0	0	0	0	0	0.0413409	0	0	0	0	0	0	0	0	0	0
U1	0	0.388278	0	0	0	0	0	0	0.314413	0.285636	0	0	0	0	0	0.151794	0	0	0	0	0	0	0	0	0	0	0	0	0	0	0	0	0	0	0	0	0	0	0	0
RMND5A	27.7347	5.1823	10.8915	3.92487	6.78915	3.76082	9.42275	5.91291	12.063	9.78828	5.25521	9.23504	9.95713	16.1625	7.7718	12.9506	7.51732	8.4062	8.4974	11.4034	8.66704	9.24399	7.05524	6.80829	6.34515	10.4875	6.12435	6.73526	9.5684	6.83997	7.72115	7.09498	3.0274	8.05335	7.72238	9.05526	9.89957	8.29838	7.35278	23.6412
P2RY10	1.1748	4.05593	1.63251	6.38549	0.678528	1.90475	1.52584	7.01721	1.19662	2.38236	1.43407	0.71238	1.74621	0.779514	1.98315	0.528543	0.672521	0.396532	0.764013	0.709671	1.98613	6.29283	4.72969	0.802891	1.94931	2.38485	0.364248	0.664571	3.18019	2.22961	1.7964	0.498339	1.29353	1.5889	1.2104	3.198	3.35803	2.45831	0.654082	0.149027
XIRP2	0	0.00290019	0.0010506	0.0287533	0	0	0.00152985	0.00383762	0	0.00320028	0.0026108	0	0	0.00359518	0.00340862	0.00170071	0	0.00174175	0.00302031	0	0.00197702	0.0113568	0.00183823	0	0.0076514	0	0	0	0.0137506	0.00237304	0.0017628	0.00208944	0.00273246	0.022357	0.00106671	0.00165724	0.00232313	0.00341847	0.00218073	0.00309297
IGKV1OR2-6	0.392143	7.29926	1.23559	13.6495	1.29451	2.79564	0	3.52042	0.662877	1.20442	6.87796	0.122024	7.54975	0.169129	2.44538	0.080007	0.397951	5.73564	3.41005	7.86259	1.5811	35.9737	6.83165	0.717299	0.0899868	4.26884	0.118545	0	4.74373	0.334906	3.48297	0.49147	0.192816	2.97995	2.55926	2.57275	1.96718	0.482449	3.74449	0
TMEM185AP1	0	1.90347	0.0501478	0	0	0	0.0365118	0.0457949	0	0	0	0	0	0.0858037	0	0.0405896	0	0.0207846	0	0	0	0.0903485	0	0	0	0	0.120282	0.0385008	0	0	0	0	0.0978205	0	0.0254584	0	0	0	0.026023	0
AC007566.1	0.309911	1.3478	1.75768	0.5345	0.872601	1.34485	1.05223	1.42676	3.14323	0.535415	3.00902	0.0964352	0.49175	0.646037	0.491066	0.66391	0.566101	0.27521	0.393015	1.16509	1.10254	0.422228	1.7769	1.21475	1.52901	1.59482	1.03055	3.74847	0.937242	0.573465	0.344074	0.135943	0.888896	1.55849	2.28036	1.10904	1.68421	1.08029	0.344572	0.728278
RAB1C	0	0.0623638	0.632557	0	0.20884	0.277799	0.394761	0	0	0.0688166	0.168422	0.167329	0.0379226	0.0773083	0.494752	0.402279	0.218282	0.149813	0.129893	0.134773	0.17005	0.407016	0	0.0468392	0.0411326	0.0709552	0.0541863	0.0346888	0.0985609	0.0510281	0.132671	0.134789	0.146892	0.0400624	0.298191	0.213817	0.299729	0.0367542	0.0703393	0.0886786
R3HDM4	24.5478	55.1486	19.9221	18.4537	33.9683	22.6815	26.266	33.0202	36.3105	40.9413	34.0674	60.5027	25.6857	29.606	17.7363	35.8024	21.8675	56.55	42.6052	45.5087	19.0802	18.601	34.9549	28.423	25.9632	42.1046	63.8971	16.5712	22.4308	16.1256	33.3845	32.5403	44.5474	33.1203	39.2141	25.4808	28.6756	30.6113	25.6542	26.0473
RPL23AP68	0	0	0	0	0	0	0	0	0	0	0	0	0	0	0	0.0498021	0	0	0	0	0	0.110855	0	0	0	0.0483133	0	0	0	0.0694899	0	0	0	0	0	0	0	0	0	0
AC023866.2	0	0	0	0	0	0	0	0	0	0	0	0	0	0	0	0.057266	0	0	0	0	0	0	0	0	0	0	0	0	0	0	0	0	0.0460034	0	0	0	0	0	0	0.0347153
AC009052.1	0	0	0	0	0	0	0	0	0	0	0	0	0	0	0	0	0	0.0380818	0	0	0	0	0	0	0	0	0	0	0	0	0	0	0	0	0.0466452	0	0	0	0	0
RPS26P20	0	0.0542995	0.15736	0.29364	0	0.0967506	0.114572	0.215552	0.131909	0	0.0977625	0.097128	0.0660377	0.0897487	0.223365	0.827888	0.126704	0.163051	0.113097	0.156461	0.0740304	0.141754	0	0	0.0716274	0.06178	0	0.0604064	0	1.06631	0.198026	0.0391199	0.255795	0.0697638	0.399433	0.062056	0.260971	0.128006	0.0816583	0
AC073023.1	0	0	0	0	0	0	0	0	0	0	0	0	0	0	0	0	0	0	0	0	0	0	0	0	0	0	0	0	0	0	0	0	0	0	0	0	0	0	0	0
AC098798.1	0	0.0130589	0.510904	0	0	0	0	0	0	0.0576405	0.0235116	0.0233591	0	0.129506	0	0.0765789	0.045708	3.15276	0	0	0	0.0340914	0	0	0	0.0445738	0	0	0	0.149593	0	0	0	0	0	0.0149243	0	0	0.0294579	0
Y_RNA	0.502888	0.34993	1.14086	0	0	0	0	0	0.425039	0	0	0	0	0.144595	0	0	0	0.105077	0	0	0.238543	0	0.221796	0.26282	0	0.199069	0	0	0.276518	0	0	0.126053	0.164846	0	0.772238	0	0.280302	0.206232	0	0
MIR4447	0	0	0	0	0	0	0	0	0	0	0	0	0	0	0	0	0	0	0	0	0	0	0	0	0	0	0	0	0	0	0	0	0	0	0	0	0	0	0	0
RPS3AP52	0	0	0	0	0	0	0	0	0	0	0	0	0	0.05258	0	0	0	0	0	0	0	0	0	0	0	0	0	0	0	0	0	0	0	0	0	0	0	0	0	0
PCOLCE-AS1	0.0401566	0.321341	0.0657946	0.151108	0.935728	0.0248941	0.692766	0.147898	1.03518	0	0.176081	0.0999647	0.365319	0.0404118	0.0738927	0.0327718	0.0489016	0.104883	0.145499	0.150966	0.104765	0.0364734	0.185965	0.146907	0.0829342	0.190753	0.352041	0.0854846	0.0110403	0.182909	0.101905	0.0956232	0.236939	0.735963	0.339157	0.087819	0.111914	0.0988083	0.0735378	0.0347666
CARD10	2.11885	6.82363	5.87144	0.795509	7.5161	3.13341	3.07567	4.96806	2.26597	5.53382	5.17062	7.02683	19.3908	2.88177	4.38126	20.1191	6.26834	3.23665	2.63916	1.0067	6.40418	2.5311	8.94249	4.55499	8.20293	6.0025	7.01241	2.35431	2.9959	13.47	4.00123	3.09512	2.56718	3.74562	7.7814	2.82362	5.27576	7.10909	3.40884	5.64775
LINC00320	0	0	0	0	0	0	0	0	0	0	0	0	0	0	0	0	0	0.14155	0	0	0	0	0	0	0	0	0	0	0	0	0	0	0	0	0	0	0	0	0	0
RNA5SP331	0	0	0	0	0	0	0	0	0	0	0	0	0	0	0	0	0	0	0	0	0	0	0	0	0	0	0	0	0	0	0	0	0	0	0	0	0	0	0	0
MCF2L2	0.13203	0.058798	0.0472586	0.0513385	0.125113	0.0261915	0.110494	0.0814502	0.0580275	0.032441	0.0264655	0.00657343	0.0178772	0.0455551	0.0259147	0.179942	0.0610973	0.0827623	0.0382707	0.471209	0.0488497	0.621186	0.0768653	0.166984	0.128461	0.0606266	0.0910008	0.13491	0.0638863	0.0721657	0.0485822	0.0112521	0.0493383	0.0885276	0.0560931	0.0587975	0.0838945	0.0552278	0.0283231	0.037885
AL049766.2	0	0	0	0	0	0	0	0	0	0	0	0	0	0	0	0	0	0	0	0	0	0	0	0	0	0	0	0	0	0	0	0	0	0	0	0	0	0	0	0
ACBD7	2.22976	0.504572	0.30159	0.500246	0.281614	0.157333	0.652094	0.567514	0.551586	0.334068	0.658624	0.0902552	0.107388	3.00233	0.111193	0.133149	1.79551	1.73483	0.315281	0.363474	1.01468	1.54775	0.575664	0.473708	0.366074	1.03335	0.284967	0.799881	0.0996794	3.77765	0.191681	0.0999673	0.142617	2.02585	0.204143	0.850557	0.767931	0.460924	0.180215	0.591921
SPDEF	0.312137	22.8058	15.9864	0.266945	10.2048	14.108	4.65577	18.3023	18.3953	41.0928	7.48327	51.5662	23.3533	16.2853	18.3855	5.27996	1.53197	63.335	19.103	7.39634	13.8639	27.7837	9.63667	14.474	0.351625	10.6149	28.8738	3.33883	144.498	12.925	22.869	70.7572	17.9615	21.4365	15.803	1.09444	9.55313	17.6648	18.4622	2.97615
RPL13P	0	0	0	0	0	0	0	0	0	0	0	0	0	0	0.0351406	0	0	0	0	0	0	0	0	0	0	0	0	0	0	0	0	0	0	0	0	0	0	0	0	0
ASPDH	0.0821414	0.960243	0.629441	0	0.191405	0.0203685	0.156782	0.42354	0.916419	0.252286	1.0085	0.040896	0.083416	0.10392	0.0403065	0.134071	0.0666863	0.0205959	0.309527	1.894	0.20261	0.0895287	0.376772	0.343431	0.844449	0.429208	0.0794602	0.381514	0.108399	0.0187072	0.173707	0.0247073	0.0323109	0.234994	0.227046	0.300482	0.457844	0.107795	0.326633	0.0568927
AC005324.4	0.142676	0.198559	0	0	0.184701	0	0.0698264	0	0.160785	0.14607	0.29791	0.0591954	0	0.136745	0.233368	0.232875	0	0	0	0.0953562	0	0.0863928	0.251706	0.347972	0.698461	0.112957	0.115015	0.257706	0.0523011	0.216624	0.281606	0.0238419	0.0935376	0.127554	0.0730313	0.075641	0.159051	0.351064	0.149302	0.282343
AL031432.3	0.0559916	0.467535	0.22582	0.210694	0.521885	0.0694211	0.082208	0.257773	0	0.343941	0.350735	0.139384	0	0.128794	0.16027	0.182779	0.0909133	0.561569	0.243449	0.505191	0.159356	0.203424	0.642066	0.468199	0.154184	0.443287	0.40623	0.736834	0.184725	0.318794	0.378904	0.140348	0.183539	0.500573	0.429906	0.400741	0.374507	0.229619	0.43944	0.304707
CEP250-AS1	0.0971011	0.360357	0.456889	0.852571	0.351967	0.561822	0.213849	1.07288	0.54713	0.347938	0.364949	0.0805734	0.109564	0.148904	0.185294	0.184903	0.289048	0.135261	0.0938203	0.292036	0.399182	1.05834	0.542463	0.135326	0.297096	0.743127	0.43052	0.501107	0.427136	0.184285	0.260101	0.0973568	0.275856	0.376176	0.298218	0.231656	0.541228	0.716773	0.287897	0.0960773
FAM227B	1.64199	0.649754	0.445732	0.628058	0.252273	0.620811	0.58283	0.369661	0.427016	0.429498	0.853359	0.432333	0.381746	0.386516	0.433479	0.773091	0.311287	0.322354	0.333428	0.547197	0.440789	0.442498	0.732149	0.325338	0.459605	0.396418	0.561828	0.555217	0.496079	0.934882	0.494144	0.427408	0.541197	1.37924	0.512602	0.706697	0.819675	0.436581	0.441362	0.200853
TMEM185B	30.1251	8.8407	12.8616	8.35971	13.4713	6.09869	28.6449	9.75051	13.3124	9.39342	8.81266	13.5932	11.5283	7.36478	10.3957	23.5347	20.3188	9.60165	17.2132	17.8599	10.2035	10.579	14.7928	13.6795	17.6508	16.0817	10.4012	12.4886	12.7948	5.96404	11.8951	11.0072	12.657	8.89769	7.34478	12.9715	13.1688	12.49	6.26083	20.8741
MIR222HG	0.487539	1.11274	2.32515	0.574838	1.02245	1.00343	1.27415	0.879854	5.63707	0.284508	1.57585	0.0485466	0.297063	0.336437	0.418659	0.127322	0.712453	0.22819	2.67095	0.117304	0.564279	0.478247	1.44498	1.60013	1.39623	2.9335	1.53278	0.905771	0.182293	0.222068	0.668098	0.122206	2.83191	2.28395	1.92657	1.24067	0.739153	1.09566	0.265294	0.95515
STRA8	0.164084	0	0	0	0.191174	0.0339066	0	0	0.0462278	0	0.0342612	0	0	0	0	0.0223182	0.0222019	0.0114284	0	0	0	0	0.0482457	0.0285846	0	4.04874	0	0.0211696	0.0601489	0	0.023133	0	0.0179288	0	0	0.217477	0.0304861	0.0672902	0.0143087	1.73178
C4B-AS1	0	0	0	0	0	0.0321424	0	0	0	0	0	0	0	0	0	0	0	0	0	0	0	0	0	0	0	0	0	0	0	0	0	0	0	0	0	0	0	0	0	0
AL133243.2	2.6134	0.664457	0.726323	0.546341	1.067	0.498495	0.762491	0.678702	0.707962	0.488806	0.39877	0.62555	0.482022	1.48359	0.274014	0.765619	0.897636	0.99412	0.509876	2.03216	0.301967	1.03469	1.22652	1.22574	0.722725	0.82231	0.931831	1.3876	1.69493	0.343377	0.333016	0.235154	0.384402	0.614059	0.677435	1.43881	0.653636	0.700756	0.4295	0.936541
CDCA4P3	0.0394135	0	0	0	0	0	0	0	0	0	0	0	0	0	0	0	0	0	0	0.0790253	0.0373913	0	0	0	0	0	0	0	0	0	0	0	0	0	0.0201746	0	0	0	0	0
AC009987.1	0.101077	0	0	0	0	0	0.0247338	0.0310223	0	0	0	0	0	0	0	0	0	0	0	0	0	0	0	0.0352166	0	0.0266742	0.0407406	0	0	0	0	0	0	0	0	0	0	0	0	0
LINC02024	0	0	0	0	0	0	0	0	0	0	0	0	0.0237163	0.0161159	0	0	0.0227518	0	0	0	0	0	0	0	0	0	0.0338874	0.0216939	0	0	0	0	0	0	0	0	0	0	0	0
RNU7-196P	0	0	0	0	0	0	0	0	0	0	0	0	0	0	0	0	0	0	0	0	0	0	0	0	0	0	0	0	0	0	0	0	0	0	0	0	0	0	0	0
Metazoa_SRP	0	0.0697277	0.151554	0	0	0	0	0	0	0	0	0	0	0	0	0.163557	0	0.125628	0	0	0	0	0	0	0	0.0793337	0	0	0.110199	0	0	0	0.13139	0.089586	0.102585	0.0796882	0	0.0821884	0.15729	0
DEFB108B	0	0	0	0	0	0	0	0	0	0.0626169	0.0510831	0	0	0	0	0	0	0	0	0	0	0	0	0	0.0374269	0	0	0.0315637	0.0448408	0	0	0.020441	0	0.0364532	0.0417426	0	0	0.033443	0	0
ARFRP1	4.8316	7.48713	4.20565	2.27766	8.78892	1.74372	2.7837	8.209	3.79777	7.26123	5.42414	3.96637	3.85981	4.61711	4.41294	3.0481	3.68549	4.32836	5.20158	3.07687	3.4859	2.21847	8.03387	5.13207	6.76185	6.33961	7.48701	7.27082	4.1779	1.78394	5.65767	3.56809	5.63721	6.39493	9.96913	5.09662	4.57642	8.25858	19.7284	11.4426
CCDC194	0.158621	0.463575	0.0479802	0	0.4189	0.471998	0.116445	0.96394	4.18286	0.146155	0.715402	0.0394866	0	0	0.0259449	0	0.206042	0.225376	0.137936	0	0.150482	0.172887	0.083951	0	0.291196	0.65302	0.997383	0.22102	0.174439	0.36125	0.040253	0	0.457562	0.113448	0.194864	0.0252284	0.176826	0.858657	0.0663951	0.0470846
LINC02280	0	0.0396147	0.0215257	0.0446308	0.0221099	0.0264695	0.031345	0.0262097	0.0240588	0	0.00891545	0.00885759	0.0120446	0.00409231	0.0232797	0.0290382	0.0346643	0.0178433	0.0515692	0.0142685	0	0.0646361	0.0502181	0	0.0718527	0.0169021	0.0602354	0.0716139	0.0234779	0.00810352	0.0150492	0.0107026	0.0373235	0.0381727	0.0109279	0.0113184	0.00793309	0.0350205	0.00744683	0.0070413
OR8B9P	0	0	0	0	0	0	0	0	0	0	0	0	0	0	0	0	0	0	0	0	0	0.05333	0	0	0	0	0	0	0	0	0	0	0	0	0	0	0	0	0	0
AC009237.3	0.43096	0.854088	1.66935	0.930587	1.85166	0.311126	1.81013	0.482199	4.25108	0.603175	2.52187	0.556779	0.337007	0.188223	0.368066	0.365062	3.48102	0.556248	2.30074	3.05165	0.460601	0.406296	2.20388	0.575902	1.19674	0.820589	1.19395	1.61736	0.353952	0.360292	4.66758	0.191434	0.522155	0.829094	1.24538	0.668081	0.681104	0.54139	0.54802	2.25083
SPTLC1P4	0	0	0.10531	0	0	0	0.0766748	0	0	0	0	0	0	0.0600626	0.0854187	0	0	0.130943	0	0.104708	0	0	0.0921308	0	0.0958705	0.0826901	0.126296	0	0.229723	0	0	0.0523605	0.342372	0	0.0534626	0.0830596	0	0.0856656	0	0.310034
AC006427.1	0	0.0265396	0	0	0	0	0	0	0.0644723	0	0.0477828	0	0.129107	0	0	0.0311263	0	0	0.0552775	0	0	0	0	0	0	0	0	0.0295245	0	0	0.0322627	0	0	0	0	0.0303308	0	0.0625647	0	0
TVP23B	4.30826	3.42337	4.5471	4.94489	5.12749	1.72309	5.66572	2.4185	3.55519	5.51343	4.72422	5.43161	7.64469	23.5416	6.57325	19.2546	7.91296	4.05575	2.95417	2.54037	6.68456	6.86686	5.52062	2.03369	14.164	4.14805	2.30788	2.66444	8.44158	5.34902	3.3328	6.42599	2.88218	5.16038	2.14598	4.72655	3.47552	5.09142	5.17975	2.53937
C9orf16	96.1078	17.0657	14.4235	34.4721	44.5844	19.063	11.4911	29.7731	40.3803	21.2278	17.461	21.1914	23.2438	10.7961	18.5074	11.9744	24.0893	28.7738	26.4515	29.5175	18.0896	14.1283	33.6682	22.5608	18.3423	21.991	33.8643	14.3558	24.4733	20.9689	30.9114	31.6425	19.1423	28.2073	19.2112	8.53685	12.5681	20.8659	20.6374	51.7669
KCNJ10	0.271918	0.346294	0.183641	0.489086	0.171357	0.228999	0.0903931	1.98879	0.45965	0.244245	0.212111	0.0255436	0.0434179	0.0737591	0.0839179	0.146546	0.10413	0.0428807	0.0743578	0.210881	0.23363	1.24887	0.5657	0.101891	0.598081	0.34932	0.0930576	0.293895	0.964809	0.0525802	0.0867978	0.00771607	0.0437263	0.114669	0.0604018	0.0816002	0.331724	0.218817	0.0536881	0.045688
CCL4	2.79311	2.61311	4.87112	17.3999	3.44627	7.78766	6.69093	10.9762	5.37658	3.34526	2.56165	1.94619	3.26848	1.1912	1.96186	3.01018	5.39227	2.14457	1.20087	5.02415	3.7655	6.96742	3.80765	1.99754	8.01028	7.60733	2.92494	4.89328	15.3435	1.15657	6.83931	1.07195	3.30308	4.65962	1.62808	6.91864	3.72449	4.31869	1.12578	1.85786
AC010099.2	0	0	0	0	0	0	0	0	0	0	0	0	0	0	0	0	0	0	0	0	0	0	0	0	0	0	0	0	0	0	0	0	0	0	0	0	0	0	0	0
Z68694.1	0	0	0	0	0	0	0	0	0	0	0	0	0	0	0	0	0	0	0	0	0	0	0	0	0	0	0	0	0	0	0	0	0	0	0	0	0	0	0	0
AC139700.1	0	0	0.0444492	0.0221183	0	0	0.0129451	0	0	0	0	0.0219484	0	0	0	0.0287817	0	0	0.0255569	0	0	0	0	0	0	0.0279213	0	0.0136503	0	0.0401598	0	0.0176802	0.0231212	0	0.0270785	0	0	0.014463	0.00922633	0.0174478
AC022017.1	0	0	0	0	0	0	0	0	0	0	0	0	0	0	0	0	0	0	0	0	0	0	0	0	0	0	0	0	0	0	0	0	0	0	0	0	0	0	0	0
LINC02265	0.0851283	0.473886	0.0572219	0.284742	0.0661218	0.035182	0	0.0261275	0.0959336	0	0.711	0	0	0.0979077	0.10443	0.0926309	0	0.0474331	0.164504	0	0.942206	0.206187	0.350424	0.1483	0	0.0449309	0.0343123	0.021966	0.0312058	0.452374	0.180024	0.469439	0.0744131	3.65309	0.0726243	0.406185	0.44286	0.0465476	0	0.0421154
ZFP90	2.06718	6.45946	3.86023	2.61718	2.51671	2.87496	2.62017	4.09902	5.08448	2.50277	4.02048	3.06927	2.64373	3.00972	3.30996	1.28264	3.30933	1.75362	4.42668	6.18608	3.78635	3.69889	3.78688	4.89194	3.65989	3.59192	3.61838	5.14224	3.02684	2.18202	3.73627	2.1716	6.82693	4.62023	5.41546	3.20777	4.63476	3.67037	2.77082	5.29349
MIR548XHG	0	0	0	0	1.61025	0	0	0	0	0	0	0.0232466	0	0.0107402	0	0	0	1.00684	0	0	0	0	0	0	0.0514299	0.724534	0	0.318068	0	0.0212676	0	0	0	0	0	0	0.0208203	0	0	4.82323
TLK2P2	0.0121232	0.0759223	0.0916764	0	0.112997	0.0300618	0.0266993	0.022325	0.0409859	0.0186174	0.0759405	0	0.0307783	0.0418293	0.00991467	0.0395749	0.00984218	0.0101325	0.0351407	0.0121537	0.0345035	0.0440449	0.0320813	0	0.0556391	0.0383919	0.102615	0.197076	0.0399963	0.0276098	0	0.0364653	0.0397396	0.0216766	0.0806713	0.0482042	0.135146	0	0.0570879	0.0119954
AL122034.1	0	0	0	0	0	0	0.0401116	0	0.277088	0	0	0.340046	0	0	0.0223429	0.0891828	0	0.0228337	0	0	0.0518362	0	0.0963944	0	0	0	0	0.0422967	0	0	0	0	0	0	0	0.0434517	0	0	0	0
TBL1XR1-AS1	0.0317613	0.176807	0.0480363	0	0.02467	0.0393792	0.116582	0	0	0	0	0	0	0.0365293	0.0259753	0	0.0257854	0.0663647	0.138097	0.0955235	0	0.230785	0.0840492	0.0663966	0.0291536	0.150873	0	0.049173	0.0349286	0	0.0268667	0.0159225	0.0208226	0.0283951	0.0325153	0	0.0708132	0.0260503	0	0.0314265
MIR5701-1	0	0	0	0	0	0	0	0	0	0	0	0	0	0	0	0	0	0	0	0	0	0	0	0	0	0	0	0	0	0	0	0	0	0	0	0	0	0	0	0
SSR1P2	0	0	0	0	0	0	0	0	0	0	0	0	0	0	0	0	0	0	0	0	0	0	0	0	0	0	0	0	0	0	0	0	0	0	0	0	0	0	0	0
GNRHR2P1	0	0	0.151874	0	0	0	0.0315934	0.118878	0	0	0	0.0535666	0	0.0494969	0	0.0702438	0.0698779	0.0179847	0	0	0	0.156356	0.037962	0	0.0790058	0.034072	0	0	0	0	0.0364042	0.0215748	0.0564289	0.153901	0.132174	0	0.0959514	0.035298	0.045035	0.0212913
APOF	0	0.0110182	0.0239481	0.0397227	0.0245981	0.0196322	0.0116242	0.0145796	0.0535327	0	0	0	0	0.0455285	0.00647489	0.0129224	0.0128551	0.0860226	0	0.0793709	0.0150219	0.373932	0.0139674	0	0	0.0250722	0	0.0122574	0.0174134	0.0901546	0	0.103194	0	0.0566246	0.0162102	0	0	0.0389616	0.0331395	0
CASR	0.00503074	1.85882	0.357602	0.00631016	0.0117226	0.0873229	0.00369312	0	0	0.0154512	0.00630258	0.770187	0	0.0491806	0.0493713	0.0164223	0.0122526	0.00420466	0.0218734	0.0100868	0.0668167	0	0.0177503	0.0473251	0.0046177	0.00398285	24.3144	0.0116829	0.0110648	0.0171858	0.0191496	0.0479179	0	0.0134927	0.0437764	0.416067	1.59271	0.049514	0	0.0049777
SNORD115-9	0	0	0	0	0	0	0	0	0	0	0	0	0	0	0	0	0	0	0	0	0	0	0	0	0	0	0	0	0	0	0	0	0	0	0	0	0	0	0	0
CXCL14	4.3587	18.3891	127.532	33.4931	17.4617	95.5353	1.23146	14.2175	27.8679	498.006	530.578	800.928	271.084	2.21395	19.1446	10.3348	21.6893	1.0113	78.8746	3.21177	19.0578	36.5169	96.8834	64.6306	2.59991	74.4153	1366.13	1.66043	27.5353	6.27855	281.247	5.30074	122.478	13.4604	30.6721	17.8559	89.3005	34.5768	92.3232	30.3389
AC023827.1	0	0	0	0	0	0	0	0	0	0	0	0	0	0	0	0	0	0	0	0	0	0	0	0	0	0	0	0	0	0	0	0	0	0	0	0	0	0	0	0
NDUFS8	14.1694	17.1624	8.07255	23.3608	23.322	15.8334	9.43661	13.9476	13.9956	20.5518	14.6526	16.493	21.5737	15.3159	20.2644	17.4385	17.3623	29.5564	13.766	17.6419	14.536	17.8431	17.2545	14.9108	9.77655	18.8661	16.2115	20.1709	13.3374	18.2407	16.6023	19.8021	12.9185	12.308	14.9022	9.58739	12.6499	15.8172	18.5028	13.1378
RNU6-885P	0	0	0	0	0	0	0	0	0	0	0	0	0	0	0	0	0	0	0	0	0	0	0	0	0	0	0	0	0	0	0	0	0	0	0	0	0	0	0	0
BRD7P1	0	0	0	0	0	0	0	0	0	0	0	0	0	0	0	0	0	0	0	0	0	0	0	0	0	0	0	0	0	0	0	0	0	0	0	0.011277	0	0	0	0
RPS2P6	0	0.0211131	0	0	0	0	0.111371	0	0	0.0465954	0.0380127	0.037766	0	0	0.0868503	0.0247619	0.0738988	0	0.043975	0.0608362	0.028785	0.110235	0	0	0.0278507	0.0960869	0	0	0	0.103653	0	0.0456326	0.019892	0.027126	0.0310621	0.024129	0.0676484	0	0.0158755	0.0300219
AC002398.1	2.41669	2.21267	0.961851	0.957252	1.43254	1.26161	0.560247	1.63961	5.59021	1.46497	1.43415	1.02906	0.699659	2.19432	0.624137	2.02416	0.361418	1.11623	1.84345	2.74155	0.844675	1.84844	2.13174	3.39019	1.98477	1.3091	1.07662	0.689227	0.769329	1.01387	1.5063	1.4347	1.25082	2.89969	2.08341	1.31495	1.41792	1.98214	1.83014	3.83852
AC084880.2	0	0	0	0	0	0	0	0	0	0	0	0	0	0	0	0	0	0	0	0	0	0	0	0	0	0	0	0	0	0	0	0	0	0	0	0	0	0	0	0
SAGE1	0.211509	0	0	0	0	0.0456068	0.00675091	0.00846732	0	0.0423666	0.0115209	0	0	0	0	0	0	0	0	7.90083	0	0	0	0.00961211	0	0	0.111198	0.00711867	0	0	0.0155578	0	0	0.00822141	0	0	0.020503	0.0603401	0	0.00454955
AC138230.1	0.122692	1.9067	0.51545	0.153896	0.412963	0.811306	0.18014	1.05439	0.48393	0.188417	1.89577	0.0509045	0.0346101	0.164629	0.401365	0.233635	0	0.239273	0.237094	0.615005	0.193995	0.222878	0.685431	0.299235	0.262778	0.356165	0.543985	1.89953	0.134927	0	0.224867	0.0615078	0.536245	0.475319	1.33979	0.19514	0.455914	0.939225	0.599156	0.161865
SNRPGP7	0	0	0	0	0	0	0	0	0	0	0	0	0	0	0	0.209075	0.207986	0	0	0	0	0	0	0	0	0	0	0	0	0	0	0	0	0	0	0	0	0	0	0
MTCYBP2	0	0	0	0	0	0	0	0	0	0	0	0	0	0	0	0	0	0	0	0	0	0	0	0	0	0	0	0	0	0	0	0	0	0	0	0	0	0	0	0
TTL	5.40633	2.02271	1.88229	4.1636	2.23371	1.23916	3.12109	2.60657	3.15132	1.49507	1.14832	1.33423	2.27299	3.80381	1.42017	3.57673	2.99895	4.07061	2.17653	2.12678	1.75386	2.47404	1.92004	2.26254	2.20078	2.65395	2.02674	1.59278	2.69178	4.45211	1.30537	1.44947	2.19769	2.14198	1.50383	1.67059	1.62601	2.23976	0.953739	3.80363
AL441992.1	4.04344	2.46623	1.96295	11.5837	8.49143	4.95135	1.64907	4.36651	6.24433	1.83983	3.81489	1.1184	3.16835	1.89462	3.28642	1.62955	2.5937	12.8504	3.32803	7.65681	2.69939	3.62723	3.87491	1.20008	2.97833	4.30779	2.11267	1.50705	8.12475	9.72029	2.80804	4.85489	3.66539	3.34713	1.83974	1.19093	2.17028	2.90696	2.6641	6.37166
AC015936.1	0	0	0	0	0	0	0	0	0	0	0	0	0	0.0151909	0	0	0	0	0	0	0	0	0	0	0	0.0209138	0	0	0	0	0	0	0	0	0.0135217	0	0	0	0	0
HASPIN	2.61171	0.864754	0.220259	0.937716	0.972821	0.30094	1.93866	0.840321	1.01754	0.506935	0.437886	0.410876	0.690173	3.63468	0.238207	3.97758	2.609	1.63511	0.590997	0.856536	0.386853	1.58732	0.633749	0.649486	1.57739	2.52121	0.270021	0.360754	1.99662	1.73576	0.184787	0.311505	0.286432	0.407958	0.17394	0.48642	0.573633	0.422049	0.193037	1.36894
PART1	0.71844	0.0445666	0.0140385	0.0943068	0.00648878	0	0.0224867	0.00256399	0	0	0.0069773	0	0.0377049	2.58456	0.0569341	0.00909021	0.00226071	0.00465479	0.0242151	0.00837496	0.755548	0.106228	0.0270195	0.00291064	0.0766807	0.00661385	0.0067344	0	0.00918702	0.00951282	0.0058888	1.30107	0.00182561	0.351023	0.011403	0.00442894	0.0279383	0.0137037	0.0276828	0.00137765
RN7SKP245	0	0	0	0	0	0	0	0	0	0	0	0	0	0	0	0.069256	0	0	0	0	0	0	0	0	0	0	0	0	0	0	0	0	0	0	0	0	0	0	0	0
AL096800.1	0	0	0	0	0	0	0	0	0	0	0	0	0	0.0174874	0	0	0	0	0	0	0	0	0	0	0	0	0	0	0	0	0	0	0	0	0	0	0.0339	0	0	0
RBM12B-AS1	0.956488	0.723439	1.06923	0.312976	1.06595	0.103122	1.28222	0.38291	1.89803	0.255454	0.937801	0.155286	1.0206	1.43488	0.153047	1.73087	1.24919	0.521365	0.723264	0.625365	0.118358	1.28425	1.35727	1.2171	0.496236	1.54743	0.452576	0.933571	0.228667	0.568264	0.105533	0.20848	0.545278	0.483326	0.787612	0.462997	0.602672	0.375197	0.39166	0.30861
IDI2-AS1	0.0425642	0.236943	0.182395	0.0533891	0.148774	0.0527731	0.124987	0.0587869	0.395726	0.065365	0.133312	0	0.0540308	0.0734308	0.10443	0.243156	0.086389	0.106724	0	0.170685	0.0605704	0.193301	0.225273	0.0444899	0.175813	0.168491	0.128671	0.0494234	0.0234043	0.121172	0.0270036	0.0106691	0.0279049	0.0951325	0.174298	0.0507731	0.142348	0.0698215	0.0445409	0.189519
AC061975.6	0.577042	0.0121676	0.00881542	0	0.190148	0	0.66751	0.788922	0	0	0	0.108823	0	0	0	0.128434	0	0	0.506859	4.87336	0	0.254116	0.046273	0.109663	0	0.0969067	0.0422884	0.121824	0	0	0.00739569	0.00876608	0.0114638	0	0	0.0139057	0	0	0.0091491	0.121112
Y_RNA	0	0	0	0.347574	0	0	0	0	0	0	0	0	0	0	0	0	0	0	0	0	0	0	0	0	0	0	0	0	0	0	0	0	0	0	0	0	0	0	0	0
AC007992.1	0	0	0	0	0	0	0	0	0	0	0	0	0	0	0	0	0	0	0	0	0	0	0	0	0	0	0	0	0	0	0	0	0	0	0	0	0	0	0	0.0160896
AL021393.1	0	0	0	0	0	0	0	0	0	0	0	0	0	0	0	0	0	0	0	0	0	0	0	0	0	0	0	0	0	0	0	0	0	0	0	0	0	0	0	0
TNRC6B	2.71858	2.80259	2.70343	0.355986	1.65068	0.914211	2.231	2.78823	1.94424	1.70165	1.80842	1.80175	2.0846	1.7125	1.65528	1.8762	1.83996	0.726936	2.85765	2.60834	1.52014	2.79237	2.61963	3.9643	1.40349	2.20069	1.45318	1.7418	1.7054	0.309261	1.44387	1.88229	1.65231	2.96826	2.75879	2.32931	3.30156	2.97264	1.83948	1.78365
AC007551.1	0.0523236	0.0728178	0.0791349	0	0.0406414	0.0648732	0	0.0481773	0	0	0	0	0	0.0300892	0.0641875	0	0	0.0437317	0	0	0	0	0	0	0	0	0	0	0	0.0595819	0.0221301	0	0.0343031	0	0.0803485	0	0	0.0858306	0.0273768	0
SCML1	2.32186	2.95973	2.63496	1.46857	2.87019	2.02738	3.30384	2.49267	4.03343	0.523467	1.41111	0.350488	0.69399	4.06813	0.604007	1.28609	3.88631	1.52564	1.50357	1.28766	1.10605	2.47683	2.27469	1.63688	2.08135	3.32836	0.72878	1.41112	1.94493	1.17009	0.990383	0.411111	2.1991	2.68527	2.28595	2.58895	1.89445	3.95056	0.545389	1.01671
AL121790.1	0.11039	0.0256046	0.0371012	0.0461548	0.0857433	0.0456222	0.0540256	0	0.0622009	0	0.368795	0	0.0311397	0.169282	0.0300933	0.120119	0.0597465	0.322921	0.0533301	1.25423	0	0.534746	0.064916	0.461537	0.101327	0.14566	0	0	0	0.0419011	0.0466891	0.0737871	0	0.592142	0.0188351	0.117049	0	0.0301803	0.0385056	0.0910217
VWA8P1	0	0	0	0	0	0	0.11327	0	0	0	0	0	0	0	0	0	0	0	0	0	0	0	0	0	0	0	0	0	0	0	0	0	0	0	0	0	0	0	0	0
PLD4	0.754551	1.80056	2.17882	0.183343	0.208658	1.83187	0.110205	3.00455	0.88149	1.12842	0.584015	0.96868	0.123698	0.184015	0.665555	0.116065	0.15074	0.0577819	0.675618	0.130695	0.824523	0.731989	2.38704	1.17271	0.678095	0.656806	1.22291	1.52294	0.660361	0.0314898	3.07773	0.279246	0.598279	1.22908	1.31844	0.870229	2.10508	1.83719	0.305916	0.0664509
NXPE2P1	0	0	0	0	0	0	0	0	0	0	0	0	0	0	0	0	0	0	0	0	0	0	0	0	0	0	0	0	0	0	0	0	0	0	0	0	0	0	0	0
AC117522.2	0	0	0	0	0	0	0	0	0	0	0	0	0	0.0237691	0	0	0	0	0	0	0	0	0	0	0	0.0327236	0	0.0319961	0	0	0	0	0	0	0	0	0	0	0	0.0204487
AC023824.3	0	0	0	0	0	0	0	0	0	0	0	0	0	0	0	0	0	0	0	0.0215723	0	0.39089	0	0	0	0	0	0	0	0	0	0	0	0.0192376	0	0	0	0	0	0.212913
RPL3P7	0.448118	0.343001	1.16345	3.09146	0.226244	0.694497	1.18428	0.226934	0.378748	0.309675	0.0842112	0.195218	0.341304	0.399426	1.69498	0.548563	0.363803	0.262174	0.0649465	0.269547	0.361356	0.407016	0.19764	0.187357	0.226229	0.248343	0.216745	0.104067	0.0246402	0.637851	0.255865	0.292044	0.323163	0.100156	1.75474	0.783995	0.949143	0.183771	0.36342	0.0997634
AC103739.2	0.0336505	0.234154	0.0678579	0	0.0522748	0.0417215	0.0741095	0.0929517	0.22753	0	0.168631	0	0.0854316	0.0774041	0.0688007	0.219697	0	0.0562497	0.0487703	0.0674701	0	0.183384	0.118731	0.0351729	0.247101	0.133206	0.203451	0.156293	0.111018	0.114955	0.0711618	0.0168695	0.0661834	0.0902521	0.0861232	0.133801	0.262588	0.0551996	0.123246	0.0832392
SDAD1P2	0.790039	0	0.040504	0.0335919	0	0	0.0294903	0	0	0	0.0335516	0	0	0	0.0164267	0.010928	0.010871	0.0111917	0.0194071	0	0.0381103	0.0486492	0	0.041989	0.0368733	0.0106013	0	0	0.0147258	0.0304961	0	0.00671288	0.00877876	0.0119713	0.0137084	0.0425947	0.0149273	0.0219655	0.0140124	0.0132493
MYEF2	1.55789	1.70196	3.19315	0.736114	1.91331	0.978937	0.817712	0.65234	2.50292	1.1384	1.48497	0.927491	1.74315	4.35506	0.944117	0.178026	1.96063	2.40488	0.775009	0.195468	2.1043	1.83055	1.97531	0.984692	0.804476	1.69342	1.21385	1.43759	0.380013	1.42448	0.654006	0.646475	1.43773	1.98475	2.54547	1.55822	1.7948	1.03393	1.65347	0.234944
GLRX5P2	0.313941	0.436907	0.870484	0.196892	1.58501	0.583859	0.460935	0.144532	2.12274	0.241057	2.35986	0	0.398516	0.812407	1.09119	0.384311	3.82309	0.393585	1.1375	0.314731	1.63808	1.14058	1.38462	1.8048	0.576332	1.73984	1.13885	1.70116	0.345248	0	0.398341	0.472152	1.44073	0.280668	2.24976	1.37312	1.04992	1.28746	1.31409	0.776579
AC024255.1	0	0	0	0	0	0	0	0	0	0	0	0	0	0	0	0	0	0	0	0	0	0	0	0	0	0	0	0	0	0	0	0	0	0	0	0	0	0	0	0
AL356752.1	0	0.127462	0.0923463	0	0.0355697	0	0	0.0421653	0.0774102	0.0703253	0.344229	0.0569992	0	0.632025	0.168533	0.261608	0.223067	0.0382744	0.132741	0	0.217223	0.0831877	0.282762	0.047866	0.0420343	0.145021	0.0553742	0.0708986	0.151082	0.0521467	0	0.0229574	0	0	0.586015	0.0728347	0.05105	0.0751199	0.143763	0.113278
AC005324.5	0.0443001	0	0	0	0	0	0	0	0	0	0	0	0	0	0	0	0	0	0	0	0	0	0	0	0	0	0	0	0	0	0	0	0	0	0	0	0	0	0	0
RNU7-141P	0	0.304778	0	0	0	0	0	0	0	0	0.548731	0	0	0	0	0	0	0	0	0	0	0	0	0	0	0	0	0	0	0	0	0	0	0.391578	0	0	0	0	0	0
MRPL49P1	0	0	0	0	0	0	0	0	0	0	0	0	0	0	0	0	0	0	0	0	0	0	0	0	0	0	0	0	0	0	0	0	0	0	0	0	0	0	0	0
TTC39C-AS1	0.23267	1.11018	0.418921	0.291843	0.180722	0.453319	0.0244008	0.550884	0.280932	0.25522	0.749552	0	0.0562573	0.401397	0.665994	0.162756	0.0539693	0.375038	0.192693	0.0333222	1.41899	0.845317	0.527751	0.173712	0.396625	0.289466	0.0401921	0.0514601	0.182766	0.567742	0.196814	0.0833153	0.479404	2.08011	0.408331	0.581519	1.1116	1.22679	0.226085	0.230217
TMEM150A	1.81683	10.8467	10.5001	8.82932	19.0886	8.65127	7.15846	13.9971	12.5517	7.54803	12.9532	9.24217	7.16767	10.7154	16.7643	3.29492	7.3322	10.347	10.6853	9.02781	13.5474	5.27742	17.9462	9.42176	6.44508	13.6196	13.7652	19.2617	5.50176	7.53586	12.9593	13.3497	5.08666	6.57557	14.0935	9.66702	14.0894	23.6192	12.1558	4.75038
LINC02527	0.0712754	0	0.0179663	0	0	0	0	0	0	0	0	0	0	0	0	0.66893	0	0	0	0.53591	0.0338092	0	0	0	0	0	0	1.48971	0	0.405814	0	0	0	0.0318606	0	0	0	0.0584594	0	0.193941
GSTA5	0	0.0741755	0.0134351	0.0668542	0.165597	0.396497	0	0.0736134	0.135145	0.0409253	0.367257	0.0663406	0.0902105	0	0.0980764	0.0217487	0.0432708	0.0111368	0	0.1603	0.0252822	0	0.0940295	0.0278553	0.0489231	0.0421971	0	0.123777	0.0586142	0	0.135256	0.0667994	0.0524141	0	0.0818466	0.0635785	0.0297082	0.0655733	0.0278872	0
AC092447.1	0	0	0.0142016	0	0.0218806	0	0.12408	0	0	0	0	0	0	0.0161995	0	0	0	0.0353165	0	0	0	0	0	0	0.0258572	0	0	0	0	0	0	0	0	0	0	0	0.0314032	0	0	0
CASP5	0.221751	0.296737	0.180589	0.663272	0.158991	0.42298	0.150267	0.785302	0.173006	0.0261953	0.0641106	0.148621	0.115483	0.107901	0.202279	0.153129	0.110786	0.534628	0.222499	0.324912	0.113278	0.402823	0.120372	0.124806	0.203544	0.297103	0.206262	0.184862	0.806627	0	0.151505	0.0427567	1.54325	0.518496	0.0436567	0.10852	0.133108	0.195869	0.0267749	0.295363
UGT1A10	0.395684	1.23301	0.130095	0.0107894	0	0	0	0	0.0436214	0	0	14.4645	0	0	0	0.0421196	0.076817	0.00718934	0	0.0172469	0	0.0156257	0	0	91.9835	0.905741	0.0728091	0	0	0	0	0	0	0.115352	0.026418	0	0.00958906	0.0141103	0	17.4052
AC243547.2	0	0	0	0	0	0	0	0	0	0	0	0	0	0	0	0	0	0	0	0	0	0	0	0	0	0	0	0	0	0	0	0	0	0	0	0	0	0	0	0
RN7SKP271	0.0848623	0.354304	0.0855646	0	0.13183	0.105216	0.0622983	0.234413	0	0.130321	0.106317	0	0.071816	0.536809	0	0.207768	0	0	0	0	0.161016	0.154157	0.523994	0.354807	0.15579	0.134371	0.102615	0.262768	0.18665	0	0.0717845	0	0	0.0758682	0.477822	0.202458	0.189204	0.139207	0.310812	0.0419838
RNU6-661P	0	0	0	0	0	0	0	0	0	0	0	0	0	0.145946	0	0	0	0	0	0	0	0.461031	0	0	0	0	0	0	0	0	0	0	0	0	0	0	0	0	0	0
RPL35AP18	0	0	0	0	0	0	0	0	0	0	0	0	0	0	0	0	0	0	0	0	0	0	0	0	0	0	0	0	0	0	0	0	0	0	0	0	0	0	0	0
KYNUP2	0	0	0	0	0	0	0	0	0	0	0	0	0	0	0	0	0	0	0	0	0	0	0	0	0	0	0	0	0	0	0	0	0	0	0	0	0	0	0	0
MED27	18.2114	4.79804	4.75621	14.2263	9.25003	8.99657	7.71115	6.37264	8.06102	6.61071	6.32955	5.2297	6.12975	24.4064	9.39687	6.38457	17.8088	9.39324	9.37709	9.41929	6.74938	13.111	7.26465	8.4736	4.81491	7.40797	4.2702	5.03836	6.44902	50.7801	6.67217	8.39308	8.48341	6.41801	5.93747	4.88897	4.41087	5.53919	6.99301	8.88853
AC087623.3	0	0.163133	0.157587	0	0	0.0484449	0.0286841	0.071954	0	0	0	0	0.0330663	0	0.079888	0.127551	0.0317215	0.0326572	0	0	0	0.141958	0.103399	0.0816822	0.0358652	0	0.236237	0.120987	0	0	0	0.0587643	0.179314	0.279457	0.140003	0.093218	0.130673	0.160238	0.020444	0.115984
PER3P1	0	0	0	0	0	0.0406142	0	0	0	0	0	0	0	0	0	0	0	0	0	0	0	0	0	0	0	0	0	0	0	0	0	0	0	0	0	0.0260501	0	0	0	0
TNNT2	0.063597	0.234283	0.0961851	0.0750786	1.72021	0.129872	0.403707	0.268675	13.8048	0.396404	1.57007	0.30732	0.155128	0.135532	0.287592	0.2015	0.0941508	0.243883	0.0867505	0.172519	0.177453	0.0679574	0.197994	0.258077	0.782918	1.23506	2.39299	0.19113	0.0822811	0.0766792	0.0664543	0.0806434	0.029431	0.428098	0.107235	0.0981749	0.133452	0.757879	0.0880816	0.305379
FBP1	7.01691	36.4896	40.4554	23.8313	52.7701	46.9108	31.7915	92.9855	87.2951	81.4806	64.6161	76.0715	36.869	10.7853	46.6546	11.8914	29.4614	40.6446	15.9507	50.6129	76.1448	31.9405	53.6524	18.0722	32.3684	97.4564	38.0932	258.067	29.0045	14.6643	48.8272	33.4059	25.3068	54.0865	86.9601	72.2051	40.2365	91.015	83.7776	18.8716
AC073429.1	0	0	0	0	0	0	0	0	0	0	0	0	0	0	0	0	0	0	0	0	0	0	0	0	0	0	0	0	0	0	0	0	0	0	0	0	0	0	0	0
SVEP1	1.13867	2.10935	2.4496	0.830552	0.465262	0.635895	0.325935	6.07215	0.439956	0.714151	0.846338	0.738419	1.61143	0.756052	0.961758	0.904282	0.231496	0.463852	2.18838	0.767419	2.15687	0.604896	2.07298	0.908146	0.996	0.959066	1.37225	1.76438	3.96502	0.0849893	0.521259	2.92901	2.4892	4.94453	2.02774	6.10274	2.45339	2.57262	0.802047	0.850209
HNRNPA1P31	0	0	0	0	0	0	0	0	0	0	0	0	0	0	0	0	0	0	0	0	0	0	0	0	0	0	0	0	0	0	0.0118407	0	0	0	0	0	0	0	0	0
AC107074.1	0	0	0	0	0	0	0	0	0.0600841	0	0	0	0	0	0	0	0	0	0	0	0	0	0	0	0	0	0	0	0	0	0	0	0	0	0	0	0	0	0	0
IDO2	0.0977711	0.561274	0.0862578	0.0613182	0.0617028	0.0833396	0.00448592	0.46137	0.227249	0.0187682	0.0689001	0.0988765	0.0206851	0.00702803	0.0874561	0.0349085	0.114102	0.0204291	0.141702	0.0551345	0.202901	0.399615	0.210217	0.0447101	0.370193	0.169325	0.169948	0.118257	0.0403204	0.0765421	0.072366	0.0398241	0.140215	0.109261	0.121987	0.0631731	0.177113	0.706683	0.0671421	0.120925
AL117351.2	0	0	0	0	0	0	0	0	0	0	0	0	0	0	0	0	0	0	0	0	0	0	0	0	0	0	0	0	0	0	0	0	0	0	0	0	0	0	0	0
AP005899.1	0.698866	1.18101	0.553653	0.187843	4.18755	0.557027	0.476398	0.0919265	0.421914	0.613278	1.56348	0.0621334	0.168979	3.1577	0.183713	0.733299	0.648426	0.771856	0.361743	0.350311	0.473577	0.997488	0.968728	1.04355	0.96223	4.703	0.422534	0.309139	0.384279	0.568438	0.190018	0.475479	0.458174	0.53554	0.715456	0.357278	0.278241	0.736976	0.600729	0.172874
FEN1P1	0	0	0.0239133	0.0297487	0	0	0.0174109	0	0	0	0	0	0	0	0	0	0.0192546	0.0198225	0	0	0	0	0	0	0.0217697	0.0187768	0	0.0183593	0	0	0	0	0	0	0.01214	0.0188607	0	0	0	0
PDE6C	0.0656337	0.24548	0.119946	0.0308721	0.350486	0.0610318	0.0662507	0.0830949	0.318972	0.0377972	0.277515	0	0.0763723	0.0754865	0.0134193	0.133909	0.0865874	0.0582847	0.0832336	0.115148	0.0700493	0.253358	0.224343	0.0343016	0.0903674	0.227335	0.0595231	0.120667	0.054134	0.140135	0.0520492	0.0164516	0.0645438	0.0953509	0.268767	0.130486	0.155479	0.329722	0.128778	0.0365297
NDUFB10P1	0	0	0	0	0	0	0.0382638	0	0	0	0	0	0	0	0.0426274	0	0	0.0435638	0	0	0	0	0.045977	0	0	0	0	0	0	0	0	0	0	0.0465985	0	0	0	0	0	0
TRAPPC12-AS1	1.07667	0.624324	1.14589	0.225081	0.836281	0.148323	0.461062	1.18411	0.556109	0.413354	0.674432	0.0372253	0.303715	0.773934	0.476952	1.46444	1.28685	1.43729	1.38705	1.46915	1.64563	1.35821	0.870575	0.437647	3.12952	1.13653	0.9041	1.92156	0.592016	0.44273	0.139142	0.329848	0.784287	1.28341	1.13284	0.951344	2.36714	1.86426	1.15797	1.65716
CHRM5	0.0793624	0.0389814	0.0729587	0.0175669	0.00725214	0.0289404	0.0205626	0.0386859	0.0315656	0.0215074	0.0467888	0.0116213	0.0316054	0.0161076	0.0229075	0.205732	0.01516	0.00780359	0.0270639	0.042121	0.0221442	0.0339215	0.0329435	0.0634346	0.0171403	0.0369597	0.02258	0.018069	0.0205356	0.0159479	0.0256682	0.007021	0.0612114	0.0667776	0.0669087	0.0259874	0.0520417	0.0497765	0.0317537	0.286388
AC068790.9	0	0.046608	0.0723591	0	0.0148646	0.106773	0.0210734	0.0440522	0	0.0587778	0.10789	0.05955	0.0647811	0.0385179	0.0352149	0.039045	0.00776831	0.099968	0	0.038371	0.0635441	0.0695282	0.0759641	0.130021	0.0351323	0.0378778	0.0347113	0.2074	0.0841831	0.0108961	0.0566586	0.0143908	0.0564587	0.102655	0.264487	0.0532659	0.0960021	0.0313926	0.0450588	0.0142017
CRYZP1	0.143379	0.259399	0.37587	0.0719371	0.779567	0.106661	0.18946	0.132017	0.969467	0.264221	0.431105	0.107077	0.218406	0.214373	0.140711	0.304229	0.279364	0.0958679	0.415603	0.201235	0.163227	0.520911	0.354125	0.269758	0.236892	0.839999	0.450771	0.332969	0.0946059	0.130615	0.109155	0.0287513	0.187997	0.358912	0.557773	0.250845	0.607371	0.188157	0.0450112	0.212801
CRTC3-AS1	0.227009	0.236943	0.128749	0.605076	0.220406	0.703641	0.312468	0.261275	0.0479668	0.0871533	0.3555	0.141277	0.360206	0.293723	0.406118	0.208419	0.0691112	0.154158	0.287882	0.22758	0.161521	0.618562	0.325394	0.266939	0.364649	0.24712	0.137249	0.461285	0.187235	0.290812	0.180024	0.270283	0.279049	0.202949	0.261447	0.135395	0.22143	0.279286	0.178164	0.0842308
AC069157.2	0	0	0	0	0	0	0	0	0	0	0	0	0	0	0	0	0	0	0	0	0	0	0	0	0	0	0	0	0	0	0	0	0	0	0	0	0	0	0	0
IGKV1OR22-5	0	1.06758	0.309386	3.17529	0.715012	0.190222	0.168944	2.26025	0.907711	0.235609	1.44158	0	4.41445	0	1.28611	0	0.68506	1.31436	0.444719	0.692141	1.30996	21.042	2.233	1.12255	0.0704134	1.33612	0	0.118765	1.60287	0.0873532	0.681344	0.269198	0.0502919	1.64595	0.628261	0.244017	1.53929	0.188755	2.08713	0
AC008734.1	0.0505697	0.140754	0.0764823	0	0.117837	0	0	0	0.170966	0	0	0.0629433	0	0.0581612	0.0620359	0.0825398	0	0.0211329	0	0	0	0	0.178428	0.264288	0.0464178	0.32029	0.183446	0.234876	0	0	0.0213883	0	0.0663066	0.27126	0.258851	0	0	0	0.0529182	0
C1QTNF5	0	0	0	0	0	0	0	0	0	0	0	0	0	0	0	0	0	0	0	0	0	0	0	0	0	0	0	0	0	0	0	0	0	0	0	0	0	0	0	0
AC009312.1	0.321101	0.0638386	0	0	0	0	0	0	0	0	0	0.171287	0	0.0527577	0.0187575	0	0	0	0.0664824	0	0	0	0	0	0	0.0363166	0	0	0	0.0522348	0	0.0229962	0.0601464	0.0410098	0.0234802	0.109437	0.0511363	0.11287	0	0.181551
RPS20P4	0.152991	0.266144	0.347079	0.1919	0.0594165	0	0	0	0.387923	0	0.479174	0	0.194207	0.307927	0.187681	0.31214	0.186308	0.0959017	0	0	0	0.694793	0	0	0	0.423933	0.184997	0.236861	0	0.0871071	0.0647071	0.0383485	0.200601	0.957435	0.234934	0.0608324	0.426376	0.125482	0.0800482	0.151378
ACVR2B	1.36435	0.508892	1.63303	0.356978	1.15754	0.267318	1.45996	1.10695	1.85145	0.850268	1.25549	0.313445	1.08308	2.58585	0.62279	1.29081	2.03325	1.13527	0.66246	0.983903	0.633265	1.10291	0.724219	0.539061	0.486051	2.26274	0.976097	0.750384	0.629753	0.406572	0.570482	0.748824	0.444405	0.766392	1.24223	1.02601	0.926793	0.698862	0.676855	1.05045
LINC02873	0.00765603	0.00532738	0	0.00960311	0.00594668	0	0.15175	0.00704934	0	0	0	0	0.0129581	0	0.00313065	0.0999692	0.00621553	0.00319943	0	0	0	0.0834457	0	0	0.00702744	0.0121226	0.0462883	0	0	0	0	0.0038381	0.306175	0.00684461	0.00391888	0	0	0	0	0.00378765
RNU4-23P	0	0.134973	1.07567	0	0	0.240494	0.142396	0.3572	0.327887	0.595755	0.486019	0.482865	0.164151	0.22309	0.872491	0.316599	0.157475	0.0810598	0.562252	0	0.184019	0	0.3422	0.202747	0.178045	0.153567	0.469099	0.450459	0.213314	0	0.328158	0.583445	0.127167	0	0.992877	0.308507	0.216233	0.318186	0.405959	0.287889
AL358944.1	0.126601	0.0440471	0	0.0793991	0	0.078483	0	0.0582844	0	0	0	0	0	0.0364016	0.0258845	0	0	0.0793592	0	0	0	0.229978	0	0.0661645	0	0	0	0	0	0.144163	0.0803183	0.0634673	0.0414996	0.113183	0	0.100678	0.141131	0.0519185	0.0993605	0
RNU6-669P	0	0	0	0	0	0	0	0	0	0	0	0	0	0	0	0	0	0	0	0	0	0	0	0	0	0	0	0	0	0	0	0	0	0	0	0	0	0	0	0
AC021074.3	0	0	0	0.0165351	0.0102393	0	0.0096774	0	0	0	0.0165152	0	0	0	0	0	0	0	0	0	0	0.0239467	0	0	0	0	0	0	0	0	0.011151	0	0	0	0.00674771	0	0	0	0	0
RN7SL833P	0	0.33268	0	0	0	0	0	0	0	0.146841	0	0	0	0.274934	0	0.078035	0	0	0	0.0958599	0	0.173698	0.16869	0	0.263306	0.0757022	0.115623	0.0740191	0	0	0	0.0479357	0	0.0854853	0.0489447	0	0.106594	0.0784262	0.10006	0
AL445649.1	0	0	0.178311	0	0.671553	0.146176	0	0.398038	0.797179	0	0.0984699	0.0489154	0.0665155	2.55375	0.0160701	2.24506	0.0319052	0	0.0569575	0	0.111849	0.142779	0	0	0	0.0311135	0.142563	0.0304218	0	0	0.0332432	0	0.103058	0.0351343	0.0201162	0.187515	0	0	0.143936	0.311081
AL022324.1	0.0409592	0.285011	0.185842	0	0.127257	0.0507831	0.0300685	0.188567	0	0.0629003	0.3592	0	0	0.0471079	0.0837438	0.0334267	0.0665052	0.1027	0.0593629	0.123186	0	0.297619	0.180649	0.214061	0	0.12971	0.0495278	0.0951196	0	0.279846	0.0173235	0.041067	0.0537054	0.256327	0.314486	0.0651448	0.0913202	0.470321	0.0428614	0.0202637
AL360182.2	0	0.0804094	0	0.0724728	0	0.0716366	0	0	0	0	0	0	0	0.0332261	0	0	0	0.0241455	0	0	0	0.104958	0	0	0	0.0457435	0	0	0	0	0	0	0	0	0	0.0459479	0.0644099	0	0	0.171508
AC013640.1	0	0	0	0	0	0.119183	0	0	0.162493	0	0	0	0	0.0829183	0	0.0392247	0	0	0	0	0	0	0	0	0	0	0	0.0372061	0	0	0.0203283	0	0	0.0429696	0	0	0	0	0	0
AC096741.1	0	0.0593288	0.0644757	0	0	0	0.0312958	0	0	0	0.0534087	0	0	0	0.0174324	0	0	0	0	0	0	0.0774416	0	0	0	0	0.0515493	0	0	0	0	0	0	0	0.130929	0.0678038	0	0	0	0
AC006058.1	0.0643124	0.372927	0.145901	0.974743	0.216465	0.126251	0.0275406	0.735267	0.0905945	0.0329212	0.255143	0.0133414	0.0317481	0.0308196	0.157789	0.0349902	0.0261059	0.0470329	0.0310698	0.102084	0.0813502	0.340746	0.676026	0.957916	3.18774	0.241853	0.0259222	0.186691	0.0766195	0.0427198	0.00226673	0.010747	0.105407	0.517467	0.384062	0.336697	0.310673	0.206598	0.0196289	0.161737
AC069213.1	0.339123	0.18152	0.092058	0.196324	0.28367	0.194059	0.134052	0.120096	0.220482	0.0801208	0.0980442	0	0.11038	0.0150012	0.106671	0.0638672	0.0423563	0.119916	0.0378075	0.0784559	0.0742438	0.18955	0.345159	0.272666	0.263391	0.185874	0.126175	0.201935	0.114751	0.0891153	0.154464	0.0130775	0.307838	0.209895	0.186939	0.20745	0.0581607	0.149771	0.191085	0.154868
FAM74A6	0	0	0	0	0.0117053	0	0	0	0	0	0	0	0	0	0	0	0	0	0	0	0	0	0.013293	0	0	0.0119309	0	0	0	0	0	0	0	0.121254	0	0	0.0167995	0	0	0
AC100757.2	0	0.202459	0.146682	0.121651	1.12997	0	0	0.5358	0	0	0.121505	0	2.05189	0	0.0396587	0	0.157475	0.364769	2.10844	0	0.0920093	0.880898	0.1711	0.101373	0.0890226	0.537486	0	0	1.38654	0	0.123059	0	0.0635833	0.867065	0.248219	0	0	0.23864	0.152234	0.0479815
RN7SL494P	0	0.248634	0.180136	0	0	0.110754	0.0655771	0.08225	0	0	0.111912	0	0	0.0513693	0.0365277	0.145802	0.0725213	0	0.129466	0	0.169491	0	0	0.560221	0	0.0707218	0.108016	0.0691495	0.29471	0	0.30225	0.044782	0.0585636	0.559029	0.182898	0.284151	0.298743	0.0732666	0	0
TRDN	0.271559	0	0	0.940524	0	0	0	0.0111958	0	0	0	0	0.00686003	0.00233079	0.00331476	0.0727705	0	0.00169379	0.0117485	0	0	0	0.00357523	0	0	0.0673863	0	0.0972634	0.00891461	0.0876921	0.00514277	0.020319	0	0	0	0.209509	0.00903662	0	0	0.633642
AC092941.2	0	0	0	0	0	0	0	0	0	0	0	0	0	0	0	0.021986	0	0	0.0390452	0	0	0	0	0	0	0	0	0	0	0	0	0	0	0	0	0	0	0	0	0.0133282
MRO	0.0589812	0.0957636	0.0619472	0.339081	0.0649011	0.103598	0.0613398	0.081461	0.116318	0.241537	0.0184731	0.152944	0.0540732	0.0678354	0.0462266	0.0561569	0.0359128	0.556635	0.128224	0.142896	0.051292	0.0982142	0.121396	0.097612	0.0947426	0.0622608	0.0237733	0.0608766	0.22702	0.0111939	0.0623648	0.0960969	0.0837804	0.24168	0.0478019	0.0781737	0.0547921	0.0483759	0.120869	0.0510644
AC097505.1	0	0.0668893	0.0242307	0.180861	0.0373325	0.119183	0.17642	0.132765	0.487479	0	0.541933	0.059824	0.0406745	0.193476	0.117923	0.196123	0	0.0602568	0.139319	0.289107	0	0	0.0423965	0	0.0882348	0.228313	0.0581184	0.223236	0.211426	0.218924	0.060985	0.265046	0.252082	0.171878	0.246023	0.229333	0.37506	0.197107	0.226331	0
AC124293.1	0	0	0	0	0	0	0	0	0	0	0	0	0	0.126704	0	0	0	0	0	0	0	0	0	0	0	0	0	0	0	0	0	0	0	0	0	0	0	0	0	0
ZNF571-AS1	0.0178657	0.19062	0.1321	0.141926	0.245158	0.191974	0.109295	0.104183	0.573803	0.0457268	0.328276	0.0296496	0.262065	0.0445201	0.0365277	0.116642	0.135373	0.276243	0.172621	0.214928	0.0338981	0.129817	0.982325	0.18674	0.278781	0.268743	0.158424	0.156739	0.0785893	0.0203441	0.0806001	0.0776221	0.144457	0.207639	0.338362	0.142076	0.238995	0.0586133	0.0747818	0.144365
BZW1	21.5568	11.2232	16.6096	32.693	7.23184	15.1709	27.6704	10.4593	31.2558	14.1176	9.0934	24.3941	21.8385	22.5716	28.8729	55.4775	34.1673	28.0586	16.259	19.6277	21.9102	18.9816	13.925	17.4977	26.4864	18.2154	13.7237	10.1636	40.5499	36.1897	24.1629	20.4063	32.1275	11.3927	10.5615	18.5505	15.0521	13.4878	12.5496	29.0614
AC083760.1	0	0	0	0	0	0	0.0297544	0	0	0	0	0	0	0	0	0	0	0	0	0	0	0	0	0	0	0	0	0	0	0	0	0	0	0	0	0	0	0	0	0
CLC	0.0427652	0.178547	0.150917	0.160924	0	1.64369	0	0.0393764	0	0	0	0	0.0723815	0.344296	0.0174873	1.15172	0.138875	0.160843	0	0.128618	0.689707	0.0776855	0.301783	0.715201	0.274779	0	0.0517117	0.0662092	1.41089	0	0.289399	0.257267	0.504661	0	0.0437804	0.272069	0	0.0701513	0	0.0423144
AC092818.1	0.0849951	0.0295715	0	0	0	0	0	0.0391299	0	0.0652627	0	0	0.0359642	0	0	0.208093	0	0.0177596	0	0	0.040317	0	0	0.0888405	0	0.168227	0	0	0.0467354	0	0.0179742	0	0.0557225	0	0	0	0	0	0	0.0210247
RNU6-1099P	0.507587	1.4128	0.767683	0	2.95694	0	0.372625	0	0.429012	0.389746	0.953869	0.315893	0.429553	1.16757	0.10378	0	0	0.424238	1.47131	0	0.481544	1.38309	1.11935	0.265276	0.698869	3.61673	1.53444	0.589386	1.11641	1.445	0.322024	0	0.665545	0	1.16918	0.201827	0.282922	1.45712	0.26558	0.125559
MAGEA12	0	0	0	1.64789	0.0108558	0	17.3807	0	0	0	0.0175097	0	0	0.297376	0	32.8836	0	1.85732	0	18.6212	0	0	0.0246567	0	0	4.94609	0	4.58728	0	0.0159151	0.0236449	0.0210196	0.0091628	0.02499	0.0143081	0.0111145	0.0311607	0	0.0585015	17.9638
DDX18	19.4218	7.78377	15.0906	14.0397	13.1484	9.85932	21.9668	8.48754	15.319	12.2277	12.8528	11.3314	15.2183	16.4974	12.103	23.9911	23.7341	14.5024	17.4505	15.0494	11.3144	12.3467	13.0556	10.2569	8.95964	15.7925	8.59507	11.9713	14.466	15.1681	8.89612	9.5492	12.0775	7.67514	10.2336	17.1752	15.7166	11.0585	7.91777	16.0855
AC002451.2	0	0.00787999	0.0171272	0	0	0	0	0	0	0	0.0141874	0	0	0.143269	0	0	0.00919369	0	0	0	0	0	0	0	0	0.0179311	0	0	0	0	0.00478962	0.0283856	0	0	0	0.0540338	0	0	0	0
RNU6-741P	0	0	0	0	0	0	0	0	0	0	0	0	0	0	0	0	0	0	0	0	0	0	0	0	0	0	0	0	0	0	0	0	0	0	0	0	0	0	0	0
WBP1LP6	0	0	0	0	0	0	0	0	0	0	0	0	0	0	0	0	0	0	0	0	0	0	0	0	0	0	0	0	0	0	0	0	0	0	0	0	0.0713978	0	0	0
AC008453.1	0	0	0	0	0	0	0	0	0	0	0	0	0	0	0	0	0	0	0	0	0	0	0	0	0	0	0	0	0	0	0	0	0	0	0	0	0	0	0	0
AC003684.1	0	0	0	0	0.0245981	0	0	0	0	0	0	0	0	0	0.00647489	0	0	0.00661712	0	0	0.0150219	0	0	0	0	0	0	0	0	0	0.00669709	0	0	0	0.00810512	0	0	0	0	0
MUC20-OT1	1.70506	2.60267	1.38545	0.429673	2.98553	0.719338	2.25646	1.36251	1.25201	0.440749	3.21675	0.203583	0.806996	1.36384	0.541372	1.65594	0.460998	1.02657	0.630652	2.05895	0.688017	1.00909	1.70001	0.766104	2.34123	3.43766	1.04114	1.683	0.551496	0.303977	0.212755	0.179464	0.682837	2.2472	0.556833	0.62336	1.77862	0.847943	0.442428	0.958048
FCER2	0.576136	0.832636	0.312794	0.208459	0.0172116	0.0137369	0.0162672	2.91764	0	0.95282	0.23597	0.26202	0.0468811	0.0445997	1.66725	0.063294	0.224872	0.0509311	0.160578	0.0555369	0.557086	0.744684	4.12427	0.173712	0.0915288	0.403498	0.0401921	0.120073	1.42557	0.025233	0.229617	0.0388805	0.0581096	2.34755	0.652196	0.731304	1.35863	1.2177	0.220288	0.0109627
GK-AS1	0.250285	2.64141	0.75707	0.0523229	0.810018	0.568911	0.0612456	1.19067	1.12822	0.0640597	1.72458	0.103842	0.670724	0.527739	0.61407	1.25959	0.846639	0.400941	0.483657	0.376372	0.751904	0.833538	0.699119	0.523218	1.37841	0.528404	0.403526	1.96975	0.917479	0.285005	0.176429	0.20912	1.36738	2.163	1.32384	0.862493	0.465018	2.60023	0.349212	0.165098
FP325330.3	0.0142371	0.00198136	0	0	0	0	0	0	0	0	0	0	0	0.040936	0	0.0255616	0	0	0	0.0685101	0	0.00517252	0	0.0625014	0.00784094	0.0157802	0	0	0	0.0129697	0.00361293	0	0	0.00254564	0	0	0	0	0	0.00281741
LINC02404	0.0228585	0	0.0115239	0.258047	0	0	0	0	0	0	0	0	0	0	0.0280415	0	0	0.477625	0	5.70608	0	0.0415238	0	0	0	2.24405	0	0	0.025138	0.0780884	0	0.0229187	0.014986	0	0	0	0.025482	0.0187484	0	0.0678526
SSR4	34.3383	83.5921	26.635	263.303	45.5817	85.2807	32.8783	61.1917	37.7135	63.0722	49.5348	66.7248	89.7165	73.3727	86.0412	50.2772	42.0564	238.504	36.8967	61.8921	85.0839	115.577	78.5107	31.0437	37.9326	53.8142	117.805	75.5077	57.9517	340.268	111.62	60.1139	67.8582	54.7229	58.357	35.2162	45.0265	79.3775	162.451	23.0089
AC012676.2	0.146	0.203185	0.36802	0.18313	0	0	0.321539	0	0.246797	0	0.18291	0	0.123554	0.251875	0	0.11915	0	0.0610127	0	0.292733	0.138509	0.265217	0	0	0.134013	0.231177	0.176543	0.113018	0.160559	0	0	0	0.0957168	0.130526	0.0747327	0.116105	0.976537	0.119748	0	0.0722302
TMEM185A	3.05359	1.92333	2.10743	1.42641	1.55395	0.907332	3.34705	3.02976	1.55743	1.22893	1.07512	1.58583	1.39455	2.63097	1.30463	1.8991	1.97042	1.65671	2.38069	1.66787	1.55335	1.75975	2.79107	2.28375	2.15049	1.72562	3.96615	3.13406	2.68648	2.66185	1.55872	1.127	2.25389	1.89685	1.8487	2.55395	1.93092	4.88383	1.15145	2.93805
MIR6068	0	0	0	0	0.351548	0	0	0	0	0	0	0	0	0	0	0	0	0	0	0	0	0	0	0	0	0	0	0	0	0	0	0	0	0	0	0	0	0	0	0
PSMC1P13	0	0	0	0	0	0	0	0	0	0	0	0	0	0	0	0	0	0	0	0	0	0	0	0	0	0	0	0	0	0	0	0	0	0	0	0	0	0	0	0
ARMC7	9.48486	6.84762	13.1714	3.59566	5.828	8.65882	4.16646	8.07781	10.6671	8.06581	13.5579	10.7999	9.01986	3.39653	8.25654	4.44338	4.98252	8.49821	4.47531	17.8891	9.9473	4.99768	7.49252	6.17362	5.27135	8.26316	9.14269	5.54019	6.69638	2.17984	11.6035	7.10344	4.11186	7.6024	12.7629	9.43225	6.60572	10.5014	13.2372	6.25816
RSPH14	0.401319	1.58244	0.32596	0.0559314	0.545505	0.0138215	0.0327347	0.133437	0.0753764	0.0513582	1.11729	0.0277509	0.0377358	0.0256425	0.077494	0.163758	0.00905028	0.96899	0.113097	0.111758	0.602819	0.162004	0.806334	0.780692	0.020465	0.167689	0.148278	0.0431474	0.0735565	0.101553	0.188596	0.525324	0.0803927	8.37166	0.108418	0.230494	0.944467	0.393161	0.0174982	0.0716964
B4GALNT1	0.87545	0.158197	0.203567	0.263883	0.411157	0.866657	0.14946	0.459276	0.172076	0.0990072	0.123281	0.211174	0.120606	0.0721982	0.0943523	1.97444	2.05506	0.377192	0.486868	0.363987	0.247872	0.499282	0.305299	0.177337	0.196221	0.233719	1.23503	2.31937	0.223896	0.220244	0.439156	0.154798	0.645129	0.31246	0.137214	0.0971433	0.279917	0.347886	0.411893	0.0772212
ATP5MFP4	0	0.353862	0.205099	0.382722	0.315998	0.252204	0.373323	0.749184	0	0.468572	0.127421	0	0.344286	0.175464	0.166359	0.166007	0.165142	0.212516	0	0.101963	0	0.369515	0.179431	0	0.186714	0.322089	0.245969	0.314928	1.1185	0	0.215085	0	0.600112	0.0909281	0.104122	0.080882	0.113381	0.417098	0.106431	0
TMEM78	0	0	0.00629441	0	0.0387915	0.0154801	0.0183314	0	0.0633162	0	0	0	0.0316981	0.0143598	0.010211	0.0203788	0.0405452	0	0.0180955	0	0	0.0680418	0.0110133	0	0	0.0098848	0	0.0193301	0	0.0853049	0.0105614	0	0	0	0.0191728	0	0.0278369	0.0102405	0	0
Y_RNA	0	0	0	0	0	0	0	0	0	0	0	0	0	0	0	0	0	0	0	0	0	0	0.439523	0	0.457364	0.591728	0.301256	0	0	0	0.105372	0	0.49	0	0.255051	0.198124	0.277731	0	0	0.123255
AC005920.2	0	0.284582	0.0824719	0	0.0635327	0	0	0	0	0	0.204948	0	0.0692202	0	0	0	0	0.0341818	0	0	0	0	0	0	0	0.0647573	0	0.0633176	0	0	0.0691898	0	0.0536245	0.0731259	0.376815	0	0	0.26835	0	0
AC087289.5	0.769774	0.517786	0.707155	0.0536413	0.451753	0.190881	0.0753466	0.456766	0.665069	0.118213	0.675069	0.191625	0.0868577	0.0541036	0.0944314	0.118662	0.166651	1.03297	0.148753	0.463026	0.194741	0.341816	0.414951	0.402301	1.26398	0.507861	0.744648	0.410497	0.310397	0.194791	0.354513	0.0857558	0.414944	0.474086	0.433426	0.238061	0.14302	0.575241	0.102928	0.533161
AC006065.4	0	0.0158525	0	1.80027	0	0	0	0.251718	0.0385103	0	0	0	0	0	0.0186316	0	0	0.00952044	0	0	0	0	0.0803826	0	0	0	0.0826432	0	0	0	0.375784	0	0	0	0.0233226	0.0905851	0	0.168169	0	0.0901665
Z97652.1	0	0	0.166448	0	0	0	0	0	0	0	0	0	0	0	0	0	0	0	0	0	0.0783057	0	0	0.17255	0.151528	0.0653478	0	0	0	0	0.0349104	0	0.0541134	0.0737927	0.211251	0.0656398	0.0920142	0.0676992	0.0431871	0.0408353
UEVLD	4.63842	5.80078	7.37019	6.10835	3.61428	5.94019	7.08494	3.49104	5.2022	6.59382	5.47179	5.44854	6.96726	4.56454	6.42104	9.36307	2.57442	4.23686	6.12309	3.18891	5.82052	4.86594	6.30232	3.67481	5.61351	4.52599	4.30482	6.11394	6.78504	5.68557	2.9073	4.39885	6.82434	4.97882	4.42591	6.18692	5.36839	5.33503	4.02683	8.00486
PRAMEF18	0	0	0	0	0	0	0	0	0	0	0	0	0	0	0	0	0	0	0	0	0	0	0	0	0	0	0	0	0	0	0	0	0	0	0	0.010264	0	0	0	0
SPHKAP	0	0.0242639	0.0039065	0	0.0030094	0.00480371	0.00284426	0.00713483	0	0	0	0.00482245	0	0	0.00316862	0.00632385	0	0	0	0	0.0110269	0	0.017088	0	0.010669	0	0.0234248	0	0	0	0.00655472	0.0194232	0.00254007	0.0484933	0.00396641	0.0955144	0.0561485	0	0	0.00766718
GGTA1	0.512831	2.87998	2.68575	3.6325	0.740429	2.45357	0.845961	4.39973	1.69298	1.42685	1.51172	1.68214	0.730126	0.815335	2.15872	0.516997	0.274295	8.67831	0.961861	0.889126	2.73595	1.74262	1.3837	0.649547	1.4731	1.21803	1.9406	2.34454	2.23598	2.41146	2.8784	0.958798	3.30673	2.69694	2.22664	3.98708	2.46163	2.19712	2.0077	0.411909
Y_RNA	0	0	0	0	0	0	0	0	0	0	0	0	0	0.148726	0	0.211066	0	0.10808	0	0.518556	0	0	0	0	0	0	0	0	0	0	0	0	0	0	0	0	0	0	0	0.255901
CRB1	0	0.0163398	0.0193716	0.00267764	0	0.00794023	0.0141042	0.0176901	0.00360854	0.00983481	0.0347675	0.0159424	0.00180655	0	0.0174584	0.00174215	0.0173308	0	0.0309391	0.0064203	0.0607561	0.00775573	0.0338945	0.0111566	0.0117568	0.00169007	0.00258132	0.0214825	0.255889	0	0.0523669	0.0856142	0.0167943	0.104967	0.00983433	0.0662074	0.0356961	0.0332669	0.00223387	0.00950501
F8	1.28305	2.12383	2.75687	1.93548	1.26439	1.90263	2.04769	2.95343	1.46183	1.96601	1.47642	1.35779	1.05231	0.684197	2.50078	1.75515	1.17012	0.581059	2.23637	0.807462	3.04036	2.40773	2.74715	0.599653	1.44489	1.00237	1.86585	3.91595	3.28817	1.44816	2.01047	1.9098	1.42293	3.61805	1.58546	3.89479	2.39434	2.0676	1.17111	0.443213
AC115284.1	0	0.0476576	0.017264	0.171815	0	0	0.125696	0.0315309	0.231547	0	0.0429021	0	0	0.0984633	0.0700153	0.0558939	0.0556027	0.042932	0.0496313	0.343306	0.064975	0	0.0906205	0.107382	0.0942989	0.0271115	0	0.0530175	0	0.07799	0.0434509	0.0858369	0	0	0	0.0544653	0	0	0.0358349	0.0169418
ZEB2P1	0	0.0877533	0.00706416	0.017576	0	0.0173732	0	0	0.0236864	0	0	0	0	0	0	0.0228709	0	0.0117114	0.0203084	0	0.0132934	0	0.0494407	0.0585853	0.0385857	0	0.0169437	0.010847	0	0	0.00592648	0	0	0.050109	0.0215175	0.0111432	0	0.0229856	0	0.0554584
KIR2DS4	0.303984	0.0470055	0.0936528	0.169464	0	0	0.0123977	0.0777488	0	0.0518692	0	0	0.0142917	0.776929	0.00690574	0	0.0411315	0.0423447	0.0244761	0.0846524	0.0961291	0	0	0	0.0465044	0.106962	0	0.143803	0.35287	10.4423	0.0857128	0	0.0332152	0.0301963	0.00864446	0.10744	0	0.0831084	0	0.0668398
AC016877.3	0.808212	0	0.108653	1.21651	0.837018	0	1.8195	0.347278	1.18404	0.827438	0.135005	0.0670646	0	0.340831	0.0440652	0.83547	0.174972	1.28345	0.156181	0.0540163	0	0.489388	0.142583	0.337911	0.642941	1.32239	0.390916	0.125128	0.177762	0.0613552	0.70645	0.0270114	0.317917	0.0481703	0.579178	0.257089	0.0600648	0.309348	0.197341	1.27951
TSR1	10.9848	5.39795	6.86863	7.81988	6.20043	2.79312	15.2077	4.77534	6.92082	9.60407	7.98228	9.3203	5.79398	13.3632	7.86422	21.8182	10.6038	5.80414	13.6563	6.25003	9.94264	8.15796	5.42151	6.30654	9.63339	11.1898	4.33483	4.54169	6.1559	5.98384	5.0644	8.36956	5.61872	5.88885	3.94322	9.30028	5.37756	4.41043	6.72888	8.00516
AP000851.2	0.0376643	0.078625	0	0.141729	0	0	0.110599	0.208078	0	0	0.0943726	0	0	0	0	0	0	0.0944386	0.927988	0	0	0	0.0996699	8.03114	0.864297	0.208732	0	0	0	0	0.01593	0	0.0987702	0.0673448	0	0.119809	0	0.154459	0	0.372672
ACADS	13.3113	16.6484	7.15537	7.73089	18.4164	31.94	7.93503	11.4161	7.9743	13.04	24.1541	13.4794	9.89368	5.80892	15.6292	22.5469	9.19158	15.8226	7.77342	6.83689	7.64705	4.34062	8.66614	8.86481	11.1924	15.2152	11.0986	13.7735	9.62007	2.8494	13.0817	9.49568	5.29125	9.99351	16.2152	8.20433	12.1639	8.8823	14.9437	5.03298
MIR579	0.277101	1.73537	0.139697	0	3.65897	0	0	0	0.468411	0	0.347157	0	0	0.318699	0.113311	0.452284	0.674892	0.1158	1.20482	0.833394	0	0	0.244429	0.289638	0.25435	0.438764	0.335071	0.214504	0.609468	0.631082	0.234398	0	0.181667	0.495466	0.283679	0	0.308905	0.227276	0.144985	0.54836
AL627082.2	0	0	0	0	0	0	0	0	0	0	0	0	0	0	0	0	0	0	0	0	0	0	0	0	0	0	0	0	0	0	0	0	0	0	0	0	0	0	0	0
RPL11P1	0.139979	0.0649355	0.0235229	0	0.398662	0	0.0342533	0.214811	0.0788733	0.0716544	0	0	0.0394864	0.0536642	0.0381596	0.0380789	0.0378805	0.0389978	0.0676248	0	0.0885312	0.08476	0.0411581	0.0975414	0.0856575	0.295525	0.112842	0.144477	0.0513126	0	0.0197346	0	0.0611798	0.250287	0.0716509	0.185528	0.364104	0.153079	0	0.0461677
RBM17	22.845	10.1796	12.063	8.63893	17.8956	6.32052	15.8452	10.5096	16.8556	8.80315	9.12677	5.68169	9.43733	12.6117	8.6462	10.6062	28.3592	20.8386	5.98427	10.128	8.35207	15.8235	9.67639	12.1869	13.8708	14.5194	9.70426	6.82812	23.5832	11.9954	7.47927	8.23313	8.27068	11.4827	12.9973	9.63874	9.43221	11.742	8.74117	14.9187
ODF2L	1.88133	4.46657	5.69321	3.32558	5.17354	1.89385	4.52746	2.92302	5.6064	3.46312	4.33618	1.619	1.72074	3.35597	2.68084	2.62942	3.35613	4.37669	3.49227	7.79405	2.68547	3.45375	4.73453	3.47709	3.90661	4.58476	1.68734	1.93085	3.85014	2.95383	3.2081	2.50339	2.83435	9.31414	3.60071	3.92754	5.09452	2.93282	2.95827	3.96461
LINC01978	0.0289355	0.11074	0.0437624	0.0181472	0.191038	0	0.0531045	0.0666063	0.415755	0.111089	0.217505	0.0180078	0.391793	0.0249594	0.112405	0.141685	0.0352368	0.0604601	0.104842	0.406115	0.0411762	0.0262815	0.0638093	0.0907338	1.23503	0.114541	0	0.0895959	0.0636419	0.148272	0.0428336	0.0652763	0.00948499	0.0517375	0.0370279	0.0230107	0.0645129	0.0949304	0.0529887	0.0572608
PPP1CC	49.4556	14.6961	17.2249	28.8094	25.0665	21.0762	35.5437	16.8721	28.9544	19.1123	17.6954	21.178	28.8345	32.8109	20.297	19.6556	43.4896	37.0753	15.5926	21.5436	12.5082	34.9298	13.4685	15.0431	16.2819	28.5819	17.3076	5.93264	20.7525	48.7353	18.3475	14.6349	22.5932	11.7909	15.3495	15.9543	18.1829	12.217	17.1465	17.703
AL133230.1	0.0769625	0.634405	0.474551	0.0297033	0.234518	0.0220204	0.199919	0.190787	0.100075	0.0363661	0.467265	0.0147375	0.0701407	0.177032	0.0338919	0.173933	0.115351	0.0618507	0.188765	0.106831	0.101096	0.225842	0.469994	0.303214	0.380389	0.937407	0.10738	0.843241	0.436208	0.0674145	0.0651021	0.0385826	0.1242	0.285808	0.633346	0.145947	0.270586	0.126248	0.0402684	0.1318
ZNF467	10.8167	7.34008	1.32196	1.12129	3.34832	1.46549	4.97292	5.0758	8.16001	1.96769	3.0114	3.57292	1.43737	2.79311	3.58234	3.04787	7.29775	13.4238	4.64978	1.85212	4.84344	3.03127	5.3971	1.83762	0.957303	3.22413	3.32693	11.0874	4.77342	5.92672	8.07011	3.84411	4.27176	3.73846	4.18432	1.25592	3.85329	4.93689	3.13378	0.378376
NCOR1P2	0	0	0	0	0	0	0.0678076	0	0	0	0	0	0	0	0	0	0	0.0771998	0	0	0	0	0	0	0	0	0	0	0	0	0	0	0	0	0	0	0	0	0	0
PRPF3	5.15018	10.0161	17.7391	10.5933	15.3221	9.46222	13.55	8.693	12.9776	6.09283	13.8669	7.26589	11.2874	18.3541	12.9893	10.7819	54.6259	5.24437	9.13436	11.6234	7.3217	11.5591	14.516	7.03671	7.69177	12.7044	12.3696	14.1004	13.6619	5.21427	3.32616	4.28454	16.5343	9.24934	14.7359	10.2491	11.4656	17.7256	10.2155	7.11122
AC135626.1	0	0.0434396	0	0	0	0	0	0	0	0	0	0	0	0.0358995	0	0.050947	0	0	0	0	0	0.113403	0	0	0	0	0	0	0	0	0.052807	0	0	0.0558111	0	0.0496448	0	0	0.0653267	0
ZNF426	0.404074	2.27196	2.15168	1.78751	2.15777	1.46719	2.42605	2.21239	3.04321	2.12753	3.02834	2.19589	2.72342	2.81122	1.40742	2.66461	2.63023	2.90833	3.24712	2.78861	0.818023	2.05133	2.23405	2.16834	1.67235	2.59924	1.54434	1.48577	2.21391	1.21605	1.81431	1.94611	4.20307	2.42552	3.59742	3.76709	3.61164	1.74586	2.80886	2.35247
AC078841.1	0.0229551	0	0	0	0	0	0	0	0	0	0	0	0	0	0	0	0	0	0	0	0	0	0	0	0	0	0	0	0	0	0	0	0	0	0	0	0	0	0	0
SLC26A7	0.0129871	0.126517	0.0305539	0.0597297	0.0201749	0.0322039	0.0762714	0.163425	0.0731775	0.046536	0.0650815	0.0431061	0.0183175	0.241476	0.0654972	0.0883227	0.0527175	0.0343725	0	0.0347192	0.0205345	0.330284	0.137469	0.0271493	0.298019	0.154228	0.120397	0.0268088	0.161864	0.00492954	0.0128166	0.0585957	0.0425713	0.0657935	0.0531814	0.0172131	0.101343	0.110069	0.0996614	0.0149918
AC087241.2	0.0315034	0	0.0635283	0	0	0	0.023127	0.029007	0	0.0483792	0	0	0	0.0181163	0.0128822	0.154259	0.306911	0.0131652	0	0	0	0.0572277	0.0277889	0.0329287	0	0.0249413	0	0.0731605	0	0	0.0266485	0.0157932	0	0.056329	0	0.0250528	0	0.0258388	0.0494497	0.0311713
SLC25A13	14.9687	6.14254	14.9634	9.8606	19.6203	4.86434	27.7699	7.02943	8.12914	5.89011	6.22655	12.6912	12.271	16.1719	7.08768	21.5048	14.9155	10.1615	17.2601	39.4568	4.0623	10.1985	11.8156	8.51537	20.4383	16.1449	7.45247	11.6383	15.2137	4.60095	7.55072	9.25073	5.89765	6.1578	8.75605	8.91178	7.50697	6.09957	3.87193	14.7783
PCYT1A	22.3157	9.82234	15.8028	5.29421	11.9371	4.58742	18.7985	8.98239	9.78155	7.51154	7.50107	5.81702	11.1247	5.43183	7.04292	16.7117	9.56139	5.65854	8.84535	7.47318	8.26676	5.11358	9.50294	11.3496	12.5257	11.1728	8.26068	11.1352	10.4288	2.68609	7.31197	8.21636	9.0177	8.51762	7.39444	6.96481	8.69703	6.09731	5.86294	10.9829
AC104506.1	0	0	0	0	0	0	0	0	0	0	0	0	0	0	0	0	0	0	0	0	0	0	0	0	0	0	0	0	0	0	0	0	0	0	0	0	0	0	0	0
FBXO21	15.0415	8.27202	8.64487	3.76454	9.47646	8.0527	9.6708	6.73226	9.38035	7.12952	10.3841	10.8566	9.94779	11.5914	7.75345	26.9362	21.3834	7.7523	10.7952	8.85404	9.00894	9.92427	6.88044	6.5927	6.93733	10.1232	6.97471	10.6393	13.026	5.94519	6.70388	6.50027	7.62963	6.949	10.6778	14.5286	17.7306	5.69887	5.73535	5.6357
EIF5AL1	0.183868	0.856235	0.342259	0.186278	0.203239	1.096	1.01754	1.48461	0.514032	2.99739	0.0708778	1.12669	0.0658313	0.805214	1.62229	5.18843	0.355959	0.283709	1.83464	0.219779	0.254942	0.629475	0.424186	2.32103	2.26544	0.302336	0.521628	0.0930636	0.124433	3.00372	0.427716	0.333253	0.194724	0.0885129	0.622617	2.0527	0.141903	1.15425	0.25531	2.0747
ITGA7	0.485764	3.86345	1.6541	0.513098	1.84352	1.25738	0.619366	3.99013	6.46102	1.65555	3.19767	0.944061	0.937563	0.622397	0.967042	1.89522	1.78157	0.788848	2.6926	0.858633	2.39314	1.16108	3.55194	0.975399	1.74832	2.47954	0.927451	8.39472	0.941888	1.29068	1.11016	1.24752	0.572679	14.1408	2.13532	1.70785	1.90481	5.10257	0.78701	0.381563
CHPF2	19.2126	36.0848	26.6058	16.9461	34.3756	11.1697	15.095	24.3321	20.3922	25.2994	12.1118	28.9937	27.8998	14.8104	23.3233	20.1223	40.9472	47.6362	41.8099	16.5093	21.0512	23.3688	27.5884	38.4558	43.67	33.5964	31.0252	31.0647	50.3177	20.1643	35.5873	39.5365	27.647	20.346	23.1032	13.8304	31.2086	17.6913	33.026	21.8791
AL355987.6	0	0	0	0	0	0	0	0	0	0	0	0	0	0	0	0	0	0	0	0	0	0	0	0	0	0	0	0	0	0	0	0	0	0	0	0	0	0	0	0
AC011290.1	0	0.0912861	0	0	0.152847	0.325306	0.0481532	0.241585	0	0	0.246531	0.0816439	0	0.0754409	0.134111	0	0.0532524	0.054823	0	0.065759	0	0.476621	0	0	0	0	0.0793162	0.0507764	0	0.0746933	0.0554856	0	0.0430032	0.0586421	0.100727	0	0.146245	0.107599	0.137281	0.0649025
AL138930.1	0.128296	0.119031	0.0215596	0.0536413	0	0	0	0.157506	0.21687	0.0656738	0	0.0532292	0.0723815	0.19674	0.0174873	0.0349007	0	0	0.123961	0.0428728	0	0	0	0.0447001	0.117762	0.0677148	0	0	0.188119	0	0.0361748	0.0428779	0.0560735	0.0382328	0.0437804	0.0340087	0	0.280605	0	0.0211572
MTMR4	14.3718	6.27936	11.4724	3.4723	10.8272	3.24305	7.30744	6.9844	6.42967	5.83561	5.33418	6.29436	5.43861	11.8705	6.26156	7.35569	10.7239	5.65824	8.67184	9.06867	5.28004	6.05822	10.3539	5.71868	5.08531	8.32079	5.78545	5.79882	7.67074	2.08084	5.37783	6.27051	5.46127	5.74873	6.09753	5.91384	8.78818	6.9486	5.35458	3.97922
AC140063.1	0	0	0	0	0	0	0	0	0	0	0	0	0	0	0	0	0	0	0	0	0	0	0	0	0	0	0	0	0	0	0	0	0	0	0	0	0	0	0	0
UPP2	0.0183672	0.121416	0.023149	0.0115192	0.0499324	0.0227725	0.0202253	0.0169117	0.0776196	0.0282062	0.103548	0.0342921	0.0544024	0.00528112	0.0037553	0.0374737	0.0372784	0.0307024	0.11979	0.0276201	0.0261372	0.0166825	0.121512	0.0863919	0.0252888	0.0581655	0.0333144	0.0284362	0.0201988	0.0209151	0.0116525	0.0092078	0.0722489	0.0656823	0.0564097	0.0584254	0.0204753	0.188308	0.00480506	0.0545207
PDCD5P1	0.439416	0.122306	0.354442	0.220468	0	0	0.387096	0.0809191	0.148557	0	0	0	0.0743725	0.101076	0.143747	0.143443	0.142696	0.0734522	0	0.176208	0.250122	0.159645	0.0775211	0	0.0806678	0.0695775	0	0	0.0966471	0.100074	0	0.132172	0.0576159	0	0.224924	0.209665	0.0979698	0.0720811	0	0.217392
AC104076.1	0.20495	0.0713065	0.154985	0.257073	0.0795957	0	0.150456	0	0	0	0	0.127549	0	0.117859	0.0419035	0.16726	0.0831942	0.0856481	0	0	0	0.186152	0.451962	0	0	0.0811299	0	1.18989	0.112694	0.350072	0.476757	0.102745	0.134365	1.00776	0.0524539	0	0	0.168098	0	0.101395
LINC01852	0.484657	0.400478	0.526845	1.21583	0.364684	1.84026	0.277962	0.641486	0.998475	0.511692	0.777956	0.508988	0.371697	0.374512	0.774152	0.444969	0.405763	0.746853	0.395113	0.37959	0.646579	0.467716	0.681347	0.379938	0.333649	0.275788	0.970639	1.33656	0.39974	0.258698	0.896805	0.402414	1.19152	1.05615	1.17063	1.54168	1.36759	0.496889	0.530939	0.157351
AD001527.1	0.429909	0.548439	0.397345	0.179748	0.166962	0.266511	0	0.72571	0.363358	0.110034	0.628362	0.0891835	0.303181	0.370835	0.205095	0.701697	0.0581701	0.0898288	0.103846	0.43099	0.271901	0.130159	0.632032	0	0.328844	0.510541	0.519846	0.110931	0.47278	0.163182	0.818229	0.0718402	0.42277	0.960863	0.29341	0.284901	0.479251	0.352608	0.412385	0.708961
ZGPAT	2.09268	4.02288	2.53282	0.633241	6.74213	0.514882	0.998267	4.30354	2.49136	2.60096	3.63166	2.12837	1.27481	3.54	2.00779	3.73463	2.55832	1.76946	2.04164	3.83669	2.55695	0.621251	4.59687	3.48956	4.9479	5.49896	3.22954	4.91025	2.02376	0.593425	1.55321	1.87776	1.77233	3.37778	5.4184	2.03975	2.26932	4.76182	8.25246	2.43317
AC084121.1	0	0	0	0	0	0	0	0	0	0	0	0	0	0	0	0	0	0	0	0	0	0	0	0	0	0	0	0	0	0	0	0	0	0	0	0	0	0	0	0
SGK3	2.17898	1.80249	1.53609	2.46096	2.09278	2.4718	1.18478	2.02296	3.53051	1.86056	2.12386	1.58115	1.87843	5.55551	1.88001	2.78546	0.455096	1.45846	1.37591	1.53184	1.5268	1.97091	1.40765	0.9545	1.40255	1.49963	0.978493	1.81624	1.27271	1.28181	1.46843	1.30993	1.96201	2.10567	1.24957	1.6753	1.48667	2.1728	1.28201	0.84317
ABCB10P4	0	0.00865212	0	0	0	0.0154163	0.00912795	0	0	0	0	0.0309529	0	0	0	1.46123	0	0	0	0.0124653	0	0	0.010968	0	0	0	0	0	0	0	0	0	0.00815171	0	0	0.00988805	0	0	0	0
LINC02659	0	0	0	0	0	0	0	0	0	0	0	0	0	0	0.0225242	0	0	0	0	0	0	0	0	0	0	0	0	0	0	0	0	0	0.0361122	0	0	0	0	0	0	0.0272511
AC091932.4	0	0	0	0	0	0	0	0	0	0	0	0	0	0	0	0	0	0	0	0	0	0	0	0	0	0	0	0	0	0	0	0	0	0	0	0	0	0	0	0
NMT1	26.5696	15.7624	18.2086	10.8178	24.0343	11.9551	15.0271	21.011	16.6505	16.1521	15.0492	24.1708	15.8928	17.8994	21.4313	25.4186	21.9737	13.8906	17.87	24.9382	13.8065	13.7214	20.4017	19.8934	16.6475	19.9456	17.9571	28.0443	19.2331	6.59357	20.9681	17.1085	12.7312	13.899	16.1868	15.4106	18.4614	23.6991	14.592	18.9667
CR559946.1	0	0.106758	0.128911	0	0.0794458	0	0	0.141266	0.172897	0.0785365	0.0640703	0	0	0	0.0418246	0	0.0415188	0.0213717	0.0741198	0.0512697	0.0485171	0.185801	0.0902223	0.10691	0	0.28342	0.12368	0.158354	0	0.0582354	0	0	0.0670558	0.228605	0.235598	0.0406695	0.171032	0.083891	0.0267581	0.025301
AC015722.2	0	1.92049	0.323003	0.185457	0	0	0	0.0907587	0.166622	0.0756858	0.0617447	0	0.041708	0	0.0403065	0.0804426	0	0.0411919	0	0	0.280536	0.0895287	0.260842	0.566661	0.0452384	0.585284	3.15854	4.12035	0.162599	0.168365	0.0625346	0.0494146	0.129244	0.176245	0.0504548	0.274353	0.714237	3.35511	0.0257868	0
LINC01415	0.190499	0.0731349	0.0794795	0.0906349	0.0153069	0.0977336	0.00964463	0.0604838	0.0333122	0.0605267	0.156363	0.0163525	0.0778267	0.0226651	0.0537225	0.0911352	0.0319978	0.041177	0.0380819	0.0197563	0.049855	0.0715969	0.0985046	0.054929	0.0542663	0.0676083	0.135033	0.02034	0.0650158	0.0149603	0.027783	0.10538	0.344525	0.41109	0.0369867	0.0888059	0.146457	0.0215511	0.058429	0.0909953
ACSL3	23.8927	10.7374	15.5378	6.53487	4.3992	7.70113	24.9854	11.0031	12.6173	19.7282	11.6302	17.2971	17.0327	17.7624	12.4802	38.7283	22.9965	17.1135	11.8888	18.5756	15.5963	22.2395	17.8133	13.5415	18.8325	12.184	6.08209	8.64666	13.0799	7.67096	8.37142	30.644	7.40904	11.8941	11.5657	19.8834	15.9768	9.99211	18.5084	23.3383
SYPL1P2	0.373534	0.753769	0.828576	0.281119	2.03095	0.509438	0.795224	0.171967	1.26284	0.057363	0.842344	0.0464932	0.252887	0.537011	0.152743	0.792586	2.09244	0.905372	0.54137	1.31066	0.212621	0.88211	0.889626	0.23426	0.171433	1.18291	0.813018	2.57346	0.205392	0.978307	0.157985	0.131081	0.78364	0.400734	0.172081	0.23764	0.249843	0.79656	0.254073	0.184798
SLIT2	0.54804	3.95357	2.26528	1.57475	0.592911	1.91712	0.546008	6.8071	1.41324	1.57159	1.45726	1.58701	3.53519	4.43951	2.14154	0.905919	0.742298	0.18579	4.41314	0.885796	2.80916	5.19614	1.91395	2.15105	2.21493	1.13784	1.59924	2.29219	2.29084	0.356608	1.33753	2.99412	3.49394	5.43451	2.4689	10.2041	3.81214	4.3826	2.73579	0.410846
AC008549.1	0	0	0	0.0529739	0.0328038	0	0	0	0	0	0	0	0	0	0	0	0	0	0	0	0	0	0	0	0	0	0	0	0	0	0	0	0	0	0	0.0671711	0	0.0346393	0	0
LEMD1-DT	0	0.0196494	0.0142361	0.0118067	0.0146224	0.0233409	0	0.0086669	0	0.0289101	0.023585	0.011716	0.0318629	0.0324775	0.0307922	0.0153636	0.00764176	0.0157343	0	0.0283094	0.00892984	0.0341978	0.00830295	0	0.01728	0.0223564	0	0.0291458	0	0.0535928	0.00398111	0.0141564	0.012342	0.0252456	0.00481812	0.0973107	0	0.100364	0.00984995	0.00465678
GHRHR	0	0.0678389	0	0.0111169	0.00688409	0.0109886	0	0.0163212	0.0449454	0	0.0222071	0	0.0150007	0	0.0289933	0.202524	0	0.00370378	0	0.00888518	0.00840816	0	0	0	0.195245	0.00701679	0.042868	0.00686078	0	0.0100924	0	0.00444312	0	0.0158471	0.0181466	0	0	0.0145385	0	0.00876946
AL133343.2	0.173705	0.0402904	0.0291905	0.145255	0	0	0.0425063	0.106627	0	0	0.0725402	0	0	0	0.0473536	0	0	0.0241969	0.167836	0	0.659171	0	0.102149	0	0	0.045841	0.0700147	0	0	0	0	0	0	0.258825	0.0592763	0	0	0.0474905	0	0.0286456
CR382285.2	0	0	0	0	0	0	0	0	0	0	0	0	0	0	0	0	0	0	0	0	0	0	0	0	0	0	0	0	0.0199759	0	0	0	0	0	0	0	0	0	0	0
AC092175.1	0	0	0	0.170311	0	0	0	0	0	0	0	0	0	0	0	0	0	0	0	0	0	0	0	0	0	0	0	0	0	0	0	0	0	0	0	0	0	0	0	0
RPS4XP9	0	0	0.10531	0	0	0	0.0766748	0	0	0	0	0	0	0	0.142364	0.0568255	0.0282647	0	0	0	0	0	0	0	0	0	0	0.0269506	0	0	0.014725	0	0	0	0	0.110746	0	0	0.0182161	0.0344482
RN7SL552P	0.0983911	0.0684646	0.0496027	0	0	0	0.14446	0	0	0	0	0	0	0	0	0	0	0	0	0	0	0	0	0	0	0.23369	0	0.152329	0	0	0	0.0493251	0	0.0879631	0.15109	0	0	0	0	0
AC109454.4	0.0836855	0.232927	0.189851	0.104968	0.195003	0.207514	0.0614343	0.038527	0.282923	0	0.314527	0.052081	0.03541	0.144372	0.10266	0.102443	0.0339699	0.0699437	0.0606435	0.0838959	0.0793917	0.380048	0.110727	0.306151	0.153629	0.397524	0.0505962	0.0323905	0.0920306	0	0.0353945	0.251718	0.109728	0.037408	0.471196	0.299475	0.513096	0.308871	0.065679	0.0414016
CRYGEP	0	0	0	0	0	0	0	0	0	0	0	0	0	0	0	0	0	0	0	0	0	0	0	0	0	0	0	0	0	0	0	0	0	0	0	0	0	0	0	0
RNA5SP505	0	0	0	0	0	0	0	0	0	0	0	0	0	0	0	0	0	0	0	0.252076	0	0	0	0	0	0	0.304045	0	0	0	0	0	0	0	0	0	0	0	0	0
LINC00870	0.0462938	0.00644263	0.00933538	0.0348403	0.0143831	0.0229589	0.0543756	0	0.0939057	0	0	0.0230485	0	0	0.0113581	0.0831167	0.0375835	0	0.0134189	0.157795	0	0.0168191	0.00816707	0.00967765	0	0.00733019	0.0111957	0	0.010182	0	0.0195798	0.00928314	0.0728401	0.00827747	0.00473927	0	0	0.0227818	0	0.00458057
IL9RP2	0	0	0	0	0	0	0.0151947	0	0	0	0	0	0	0	0	0	0	0	0	0	0	0	0	0	0	0	0	0	0	0	0	0	0	0	0	0	0	0	0	0
SLC30A5	14.5451	11.3332	22.0693	9.09269	6.42924	8.53373	14.4311	9.12577	14.4125	12.7546	14.8814	8.78324	16.6478	17.382	15.3127	14.7976	13.253	16.6105	12.3163	5.05041	12.8991	17.0404	11.3724	7.48383	9.59302	9.9171	9.84994	11.3466	10.0527	14.4831	8.65782	15.8591	16.5937	10.0444	12.3862	16.8388	10.5776	13.0542	11.5604	11.8391
HEIH	23.556	17.7409	15.4224	16.0827	17.8498	17.446	9.40055	21.4623	13.7268	15.5755	25.8455	18.1688	8.95874	13.0829	19.1706	10.1285	10.0624	14.5702	16.9867	114.302	15.7975	15.3784	20.503	11.0308	8.49487	12.3374	12.9797	24.4953	11.7323	23.08	30.73	11.8667	14.3009	17.5617	18.0906	15.5169	17.207	23.9449	19.8421	10.0517
OR2G2	0	0	0	0	0	0	0	0	0	0	0	0	0	0	0	0	0	0	0	0	0	0	0	0	0	0	0	0	0	0	0	0	0	0	0	0	0.0317324	0	0.0148937	0
COX7B2	0	0	0	0.337668	0.0261374	0	0	0	0	0	0	0	0	0.019351	0	0	0	4.26091	0	0	0	0	0	0	0.0308877	2.29114	0	0.104195	0	0	0	0	0	0	0	0	0	0	0	2.58042
ADHFE1	0.644501	1.94505	1.25586	0.944659	1.17558	1.82263	0.659199	1.56025	3.6601	0.455951	3.71059	0.0901348	0.459622	0.262353	1.64642	1.0224	0.182251	0.217889	0.619226	0.399288	1.66942	0.315714	2.66369	3.13365	0.744467	0.802646	0.612956	2.4497	0.445968	0.305107	0.529865	1.88414	0.944763	3.86503	2.80971	1.22087	2.13927	1.91251	2.13697	0.483653
LINC02729	0	0	0	0	0	0	0	0	0	0	0	0	0	0	0	0	0	0	0	0	0	0	0	0	0	0	0	0	0	0	0	0	0	0	0	0	0	0	0	0
AC005481.1	0.00785762	0.333527	0.0396133	0.00985597	0.00610326	0	0	0.0723496	0	0.0362004	0	0.244506	0.0199489	0.0587418	0.00321309	0.0192378	0.00637919	0.00985101	0	0.0551416	0.0223634	0.0570952	0.0346557	0.0821312	0.00721248	0.0186627	0.0855128	0.00608259	0.0691295	0	0.0132934	0.0275741	0.103029	0.0351242	0.514825	0.0499896	0.0613162	0.0386685	0.0328902	0.00777477
RNU6-795P	0	0	0.132916	0	0.40957	0	0	0	0	0	1.32122	0	0	0	0	0	0.428087	0	0.382113	0	0	0	0.232563	0	0	0	0	0	0.289941	0	0	0	0	0.235707	0.269908	0	0	0	0	0
ZNF736P9Y	0.0201903	0.0140492	0	0	0	0	0	0	0	0	0	0	0.222122	0	0	0	0	0.143437	0	0	0	0	0	0	0.42625	0	0	0	0	0	0	0.0404869	0	0.0180504	0	0	0	0	0.010564	0
AC138028.5	0	0.0677284	0.0245347	0	0	0	0	0	0	0	0	0	0	0.0279862	0	0	0	0	0	0.0487889	0	0	0.0429283	0	0	0	0	0	0	0	0	0	0	0.0435086	0	0	0.0542521	0	0.101853	0
LINC00398	0	0.166854	0.634652	0.375963	0.0465626	0.185812	0.154027	0.137991	0.0506669	0.184119	0.0375511	0.111922	0.0760964	0	0.134822	0	0.243339	0.112732	0.0434411	0.120195	0.0853066	0.108897	0.158636	0.0313295	0.302638	0.0949202	0.761121	0.18562	0.0329624	0.102394	0.291575	0.105183	0.137553	0.0535934	0.0460274	0.0953444	0.100241	0.196672	0	0.0444861
IGHG1	883.456	327.815	244.297	5651.9	2045.54	214.807	15.132	1782.2	306.713	693.649	663.33	114.848	1448.44	87.4639	352.277	31.716	729.426	607.535	803.69	2829.49	997.701	5397.44	2449.91	1083.77	656.992	2555.36	16.297	25.4851	2452.28	1934.08	471.349	236.966	74.1551	1791.14	525.232	71.8813	276.655	453.762	532.353	20.8713
LINC01874	0	0	0	0	0	0	0	0	0	0	0	0	0	0	0	0	0	0	0	0	0	0	0	0	0	0	0	0	0	0	0	0	0	0	0	0	0	0	0	0
ZFPM2	0.0873181	0.89195	1.17975	0.933152	0.284855	0.718854	0.861519	1.72375	0.206643	0.56319	0.323804	0.682532	0.74781	0.331406	0.636987	0.282191	0.63233	0.173692	1.67048	0.252108	0.619628	0.837505	0.970484	0.726499	0.471276	0.54751	1.85829	0.343373	0.71443	0.41761	0.447603	0.618089	2.12037	0.805618	0.588192	1.19713	0.677485	1.45527	0.292395	0.601327
RNU6-1086P	0	0	0	0.340622	0	0	0	0	0	0	0	0	0	0	0	0	0	0	0	0	0	0	0	0	0	0	0	0	0	0	0	0	0	0	0	0	0	0	0	0
AC026951.1	0	0	0	0	0	0	0	0	0	0	0	0	0	0	0	0	0	0	0	0	0	0	0	0	0	0	0	0	0	0	0	0	0	0	0	0	0	0	0	0
ZNF971P	0	0	0	0	0	0	0	0	0	0	0	0	0	0	0	0	0	0	0	0	0	0.0309087	0	0	0	0	0	0	0	0	0	0	0	0	0	0	0	0	0	0
PRSS40A	0	0.00462916	0	0	0.00516729	0	0	0	0	0	0.016669	0	0	0	0	0	0	0	0	0	0.00631127	0	0	0	0	0	0	0	0	0	0	0	0	0	0.00340526	0	0	0	0	0
RETSAT	15.941	16.4003	38.2304	7.79051	16.9586	15.5862	16.476	15.7703	19.9434	34.3827	20.6761	20.9217	16.1757	23.0286	27.793	13.0371	5.14143	15.151	10.0237	11.1684	13.9137	11.0855	16.6392	13.2532	31.6356	12.3038	24.2526	27.2937	15.8081	6.77141	17.4448	32.2684	4.67643	15.2577	12.1788	12.4343	18.0805	26.077	20.7328	26.2088
ZC2HC1A	3.14362	5.3195	6.89265	7.22631	6.59373	3.80903	4.59168	3.30117	6.90595	2.30408	2.53065	2.82143	2.89669	9.85308	2.1938	2.539	3.70166	0.599854	3.93482	1.84924	5.3423	2.02937	5.07612	6.92472	2.74243	5.23473	2.40328	1.17652	4.39281	5.44352	2.01086	2.23694	5.99122	6.99707	3.53741	3.46582	4.32984	7.43678	2.0798	3.05264
LAMA5-AS1	0.0966403	0.0896618	0.0649601	0	0.125106	0	0	0.0889822	0	0	0.0403575	0	0	0.185246	0.0790351	0.184026	0.0523048	0.0807713	0.0466876	0	0.0305606	0	0.227322	0.101013	0.295686	0.102014	0.0389524	0.0748094	0.0708516	0	0	0.0161491	0.021119	0.0287993	0.263825	0.0512349	0.215464	0.0264212	0.101128	0.127495
AC008694.2	0	0	0.178959	0.222629	0	0.22006	0.0651485	0	0	0	0	0	0	0.153101	0.254023	0	0	0.0741723	0	0	0	0.32242	0	0.09276	0	0	0	0	0	0.303167	0.0750687	0.0889786	0.0581808	0.0793393	0.0454258	0.0705735	0	0	0	0
AC100774.1	0.0169407	0.0589402	0.076864	0	0.0394751	0	0.0248727	0	0	0	0.0636706	0.0210858	0	0.0097419	0	0.0553011	0.0412598	0.0141589	0.0491049	0	0	0.184642	0.0448297	0	0	0.040236	0.0409693	0.0917967	0	0.0192907	0.00716501	0	0.0222125	0.0454357	0.0346857	0.0538877	0.056655	0.0555784	0.0443186	0.0167621
ZSWIM7	3.87335	7.22915	4.36015	9.19774	6.26439	5.776	3.15508	4.85619	5.75821	5.6712	10.4231	3.2625	4.48127	23.9157	12.6666	8.97216	1.85228	5.1265	6.35197	2.60646	8.90969	4.02893	5.6913	3.2056	9.57506	8.04864	3.9394	4.247	3.72278	8.24131	5.2468	6.91592	3.84034	7.88389	6.23041	8.82723	5.28796	12.2289	8.50625	4.66202
AC092639.1	0	0	0	0	0	0	0	0	0	0	0	0	0	0	0	0	0	0	0	0	0	0	0	0	0	0	0	0	0	0	0	0	0	0	0	0	0	0	0	0
KIF9	0.905198	1.03041	2.95103	1.43236	0.73194	1.03022	0.453233	0.944596	1.74201	1.14772	3.82086	1.20758	1.8542	0.952993	2.5189	1.26153	0.629361	1.21437	0.73333	0.651519	1.7131	0.851685	1.40039	0.499762	1.44871	1.23116	1.50994	0.556978	0.556439	1.00962	0.647901	2.0409	1.35427	5.35772	2.29533	2.23338	1.07636	0.609177	1.0031	0.966847
GNG13	0	0.0960174	0.0556518	0	0.300102	0	0.121558	0.0762317	0.139952	0	0.0691491	0.0343502	0	0.0317404	0.011285	0.0225223	0.22405	0.0230658	0.0399976	0.249002	0.0785445	0	0.730305	0.0288461	0	0.284037	0.0667417	0.0640897	0.0910486	0.0314258	0.128395	0.0553403	0.0361856	0	2.2037	0.0658399	0	0	0	0.0409598
THAP11	12.4989	12.8895	10.0638	19.8347	7.55312	10.7028	9.55279	18.2503	9.22862	8.1078	10.7504	12.8071	11.3166	10.0612	13.4629	8.64881	8.60376	12.7817	17.9846	31.5899	16.7932	12.3676	12.4303	15.8706	12.64	10.2209	10.9353	14.7568	10.8776	10.649	23.259	11.3598	16.658	13.1495	12.5129	8.74444	14.3344	17.1315	11.5739	11.4901
LINC01065	0	0	0	0	0	0	0	0	0	0	0	0	0	0.0270646	0	0	0	0	0	0	0	0	0	0	0	0	0	0	0	0	0	0	0	0	0	0	0	0	0	0
MIR4632	0	0	0.224432	0	0	0	0	0	0	0	0	0	0	0	0	0	0	0	0	0	0	0	0.392689	0	0	0	0	0	0	0	0	0	0	0	0	0	0	0	0	0
AL022578.1	0.0189504	0	0	0	0	0	0	0	0.0320337	0	0	0	0	0	0	0	0	0	0	0	0	0	0	0	0.0173945	0	0	0	0	0	0	0	0	0	0	0	0	0	0	0
USP3	7.3591	4.56586	6.35673	3.65893	4.60218	5.98448	3.17878	4.24463	4.48755	5.22629	6.55976	6.49106	8.12212	8.5101	5.96413	10.6614	3.79935	8.4075	4.3342	4.45672	6.4506	8.48857	4.80376	3.98861	5.18496	6.2139	5.05411	4.72197	6.35051	17.9309	4.16875	4.39237	6.1454	4.42779	8.37168	5.37384	8.49615	7.80016	5.21383	5.66013
ARL4C	140.577	42.2516	9.9411	20.6937	7.44794	9.12836	16.9648	28.4745	11.519	20.8047	30.8337	19.2207	25.5352	23.0489	17.2945	12.122	25.3043	11.3738	17.5359	17.0143	23.1947	52.1576	21.7156	43.2452	38.0945	19.9297	30.5949	7.01413	15.1217	28.4341	11.9177	14.5602	31.3876	11.1014	19.5359	27.0576	28.4697	19.6589	22.3591	20.6025
AC103792.1	0	0.0822469	0	0	0	0	0	0.0272078	0	0	0	0	0	0	0.0241663	0	0	0.0123486	0	0	0	0.0536782	0	0	0	0.0233944	0	0.0457485	0	0	0	0.0148136	0.0193725	0	0	0	0	0.0242362	0	0
PSMB10	15.8715	26.2895	10.3583	32.8674	14.8094	21.9858	16.2238	44.705	21.1065	12.6707	10.1164	12.714	7.01959	3.34574	19.4103	9.52018	9.10176	4.32377	22.0258	19.0261	18.3522	18.4223	22.0149	12.5609	25.7604	19.2021	18.1462	35.3496	28.3812	6.19128	27.0371	8.11093	29.9861	23.6096	13.1426	8.9855	14.393	35.0022	14.0935	13.9858
MYLPF	0.145608	0.320847	0.195751	0.273959	0.226197	0.120355	0.0890771	0.290484	0.205113	0.37268	0.0608067	0.422885	0.246446	0.111644	0.228241	0.0990256	0.334933	0.324529	0.0351721	0.0486581	0.207206	0.0881685	0.107033	0.355124	0.178204	0.172918	0.293449	0.450862	0.13344	0.994842	0.400299	0.0608299	0.318201	0.390528	0.447194	0.135092	0.16232	0.17914	0.520599	0.33617
RNU6-658P	0.512376	1.0696	1.03323	0.321342	0.397979	0	0	0	1.73224	0	0.641912	0	0.433606	0.44197	0.209518	0.627225	0	0.42824	0.742596	0.256832	0	1.86152	0.903925	0	0.940617	0.608475	0.929347	1.38821	0	1.16691	0	0	0.503868	2.06132	0.131135	0	0.571182	0.210123	0	0.126743
AC104590.1	0.112447	0.195613	0.106291	0.0352611	0.0545882	0.36597	0.0103186	0.0776522	0.0712799	0.0215853	0.369797	0.157456	0.035685	0.315235	0.126448	0.0802969	0	0.123352	0.0814857	0	0.133347	0.127666	0.285167	0.146918	0.116116	0.0778965	0.135971	0.413465	0.0309151	0.128046	0.0772835	0.0916037	0.119795	1.16865	0.115116	0.0894224	0.282043	0.14987	0	0.0764922
LRRC74A	0.0117813	0.0245938	0.00593941	0.0738877	0.0366037	0.014607	0.00864878	0.162716	0	0	0.0147598	0.014664	0.00997011	0	0.00963508	0.00961472	0.0286939	0.0344636	0	0	0.0335305	0.0428029	0.0415688	0.036943	0.0324421	0.177219	0	0.0364797	0.0129562	0	0.0199315	0.0236247	0.0308951	0.0842614	0	0.018738	0.026267	0.0289888	0.0184927	0.00582855
PGM2	16.7965	4.872	5.06735	10.7962	5.88823	5.32672	10.9096	6.23075	7.05171	4.54859	3.34335	9.92846	7.6066	5.3839	4.88967	26.1647	8.84478	1.54416	12.6871	8.20254	5.31388	6.2462	6.74515	5.30295	18.1766	6.73308	4.211	3.93301	6.68391	1.97026	5.40476	5.24114	7.15209	5.49266	2.36425	7.11882	6.43212	7.48047	2.50491	31.6719
AC007656.2	0	0	0	0	0	0	0	0	0	0	0	0	0	0.0817606	0.0193795	0.038677	0	0	0	0	0.0449609	0	0	0	0.0435015	0	0	0	0	0	0	0	0.0932111	0	0	0	0	0	0	0
AL161912.3	0.0864839	0	0	0	0	0	0	0	0	0	0	0	0	0	0	0	0	0	0	0	0	0	0	0	0	0	0	0	0	0	0	0	0	0	0	0	0	0	0	0
AC026765.1	0	0	0	0	0	0	0	0	0	0	0	0	0	0	0	0	0	0	0	0	0	0	0	0	0	0	0	0	0	0	0	0	0	0	0	0	0	0	0	0
CD79A	13.7857	27.5208	14.7925	67.9432	11.7183	6.92201	0.424441	80.1359	3.8788	27.3857	19.9193	5.01499	27.8128	2.14035	20.3988	0.840473	7.23148	10.4197	14.5594	20.7759	19.7805	69.3184	80.8189	16.6568	4.61046	29.2953	1.17977	1.17485	60.9797	5.51389	13.6405	3.99445	1.50434	31.1105	12.7535	30.863	29.1649	18.5831	18.2168	0.40224
RAD1P1	0	0.0232426	0.0505179	0	0	0	0	0.0307552	0.169388	0	0	0	0	0.0384164	0.0273172	0.0272595	0.0542349	0	0	0	0	0	0	0	0	0.0264446	0	0	0	0	0	0	0	0	0.0170975	0	0.0372357	0.0273961	0	0
MT1G	11.9486	1.76365	1.36903	12.8074	1.43431	1.93037	2.41883	5.46754	2.01979	0.667246	0.997959	1.57736	2.08362	8.84922	1.39176	21.5118	1.64614	99.6084	8.55372	3.66619	5.11817	8.02439	1.91632	1.70307	2.12705	6.19184	26.8387	3.86794	1.95111	56.1974	2.00614	0.562701	5.88697	13.1748	0.871084	2.36111	3.18872	8.07769	0.511508	1.37931
AC026202.1	0	0	0	0	0	0	0	0	0	0	0	0	0	0	0	0	0	0	0	0	0	0	0	0	0	0.0367512	0	0	0	0	0	0	0	0	0	0	0	0	0	0
AP000907.3	0	0	0.0577651	0	0	0	0	0.105502	0.968444	0	0.14355	0	0	0.131783	0	0	0	0	0.166066	0	0	0	0.202144	0	0.105174	0.18143	0.138552	0	0	0	0.0484621	0	0.0751195	0	0.058651	0.0911202	0	0.187958	0	0
FAM107A	2.27107	1.65488	2.51886	0.678556	0.372623	1.41738	0.206061	4.62393	0.569382	1.01886	1.63681	1.07354	0.794686	1.15339	1.91369	1.12455	0.120156	0.411621	3.80928	1.58096	7.24316	1.10323	2.29141	1.33361	1.19455	1.1475	0.635633	1.05087	2.22254	0.0929841	1.36203	4.21895	0.271015	21.8094	2.50785	5.93765	2.32123	1.82504	0.592802	0.179265
MIR1197	0	0	0	0	0	0	0	0	0	0	0	0	0	0	0	0	0	0	0	0	0	0	0	0	0	0	0	0	0	0	0	0	0	0	0	0	0	0	0	0
EIF4BP6	0.297111	1.3645	3.40012	0.819879	1.3385	2.376	2.42104	1.62772	1.2807	3.46763	2.47529	0.758109	1.65947	3.6307	1.43969	2.158	2.46033	1.3037	1.72243	1.81693	2.36768	2.53668	1.19246	1.02483	1.40449	1.71713	0.880202	0.75898	0.7515	1.11648	1.04928	0.848996	1.88941	0.61093	2.08352	2.22098	2.11975	1.29154	0.513	1.3229
AF181450.1	0	0.0460883	0.0333911	0	0	0	0	0.0609854	0.335885	0	0	0	0	0.0380885	0	0.0540535	0	0	0	0	0	0	0.0584244	0	0.243184	0	0	0	0	0	0	0	0.0434227	0	0.0339031	0	0.147672	0.0543245	0	0
AL365209.1	0	0.00583847	0.00845997	0.0578842	0.016293	0	0.00615957	0	0	0	0.00525588	0.00522178	0.0035503	0	0.010293	0	0.00340591	0	0.00608027	0.00420581	0.02388	0	0.00740121	0.00877014	0.0192541	0.0265712	0.0202916	0.029228	0.00922723	0.00955446	0.0514568	0.00841262	0.0110016	0.00375063	0.00644228	0	0.0140303	0	0.0109752	0.0166041
IGKV2OR2-10	0	0.0607595	0.0440204	0.109525	0.0678227	0.108261	0	0	0.147602	0	0.109393	0	0	0	0	0	0	0.14596	0.126552	0	0.0828379	0.475855	0.154045	0.0912687	0	0	0	0	0	0	0.0369309	0	0.0572454	0.0780637	0	0	0	0	0.13706	0
AL035419.1	0	0	0	0	0	0	0	0	0	0	0	0	0	0.0276884	0	0.0392942	0.0390895	0.0201212	0	0	0	0.0874651	0	0	0.0441956	0.0381196	0.174664	0	0.0529502	0.054828	0	0.0241378	0.0315662	0	0.123229	0	0	0	0	0.0238206
KPNA4P1	0.0567324	0.0526357	0.143005	0.0711607	0.0881317	0	0.152709	0.174123	0.127867	0.058082	0.094767	0.023538	0.0640142	0.0217497	0.131459	0	0.0460581	0.158055	0.0822234	0.0947918	0.0538216	0.103058	0.166811	0.0790656	0.0694327	0.149718	0.0228669	0.190305	0.0207966	0	0.0879809	0.151685	0.0495914	0.236692	0.0483993	0.0751932	0.126487	0.0465314	0.0890508	0.0187114
NSUN5P1	0.833488	5.15316	2.29687	1.9002	6.76704	1.26382	0.64908	3.63497	6.3116	1.08971	4.48021	0.679937	1.07709	3.27417	1.2044	2.00386	1.85168	3.72082	2.70165	4.73121	1.47459	2.46549	7.03419	2.73721	4.72474	6.6255	3.45938	4.28101	0.730806	3.44373	0.986106	1.09825	2.74693	4.31986	3.47075	1.13307	2.69955	4.89157	2.66373	1.20083
ANKRD26	2.52033	1.34684	2.51533	0.488993	2.25246	0.305274	1.50627	0.932022	1.83825	0.976796	1.33241	0.319235	1.12287	1.76005	0.792874	0.999115	2.06	1.84209	0.693875	0.66852	0.814307	1.95681	0.944164	0.893608	1.5475	1.11545	0.901454	0.64327	1.47044	0.440033	0.402087	0.795463	0.899022	2.082	1.14304	0.818568	1.27327	1.12193	0.697813	2.83212
AC026410.4	0	0	0	0	0	0	0	0	0	0	0	0	0	0	0	0	0	0	0.293713	0	0	0	0	0	0	0	0	0	0	0	0	0.101595	0	0	0	0	0	0	0	0
TNS4	29.1393	4.45603	0.595969	0.2811	0.143607	0.215338	8.1025	4.12693	0.274649	0.963631	0.793153	10.9693	0.279737	0.36729	1.15008	6.32349	0.0545817	2.29683	3.54032	0.0617838	1.42978	1.57751	2.20909	58.807	0.359984	1.65005	3.7193	4.50614	17.9356	0.580564	0.481031	21.4696	5.05413	13.3886	0.447379	0.757424	2.03608	0.62495	0.0293141	44.4371
ZNF28	0.222739	2.51465	3.93935	3.64342	2.43977	2.82361	3.35706	2.68707	3.7959	2.12912	3.26318	6.37084	3.37369	2.682	2.27145	8.0835	2.88221	1.85973	4.35477	4.45686	1.59129	3.09656	2.74665	4.87488	5.8957	3.72839	1.50608	2.15704	3.58427	4.46712	2.19944	1.84357	2.53907	2.34894	3.28078	2.7148	3.83602	1.86044	1.79807	3.21365
AC106872.6	0	0.242259	0	0	0.0676053	0.107914	0.255583	0.240423	0.294258	0	0	0	0	0.0500522	0.142364	0.0710318	0.0706618	0.145492	0.252292	0.174514	0	0	0	0	0	0.0689084	0	0.134753	0	0.198224	0.110438	0	0	0.0778135	0.178209	0.138433	0	0.142776	0.0455402	0
OR5E1P	0.0585888	0.0407685	0.0147684	0	0.0227539	0	0	0	0	0	0	0	0	0	0	0	0	0	0	0	0	0	0.0258404	0.0612396	0	0	0	0.0226768	0.0322157	0.0333582	0.0371699	0	0	0	0.0149949	0.0232961	0	0	0.0613098	0
TPT1P13	0	0	0	0	0	0	0.0399508	0.100216	0	0	0	0	0.0460543	0	0.20028	0.0444127	0	0.0227422	0	0.272788	0	0.0988583	0.048004	0	0	0	0	0.29489	0	0.06197	0.0230171	0	0.071356	0	0	0.0432776	0	0	0	0.0269235
TPH2	0.00783834	0.00272712	0.00987902	0	0	0	0	0	0	0	0.00490999	0.00975626	0	0.209599	0.0016026	0	0.00318177	0.00655123	0	0.0667934	0.0148723	0.0213582	0	0	0	0	0.00473906	0	0	0.0223142	0.0016576	0.00785898	0	0	0.0020061	0	0	0.00321447	0	0.00969462
C1orf195	0	0	0.171435	0	0.188666	0	0.0713254	0.447299	0	0	0.0608611	0	0	0	0.0198648	0	0.118317	0	0	0	0	0.617732	0.0428515	0	0	0.0769211	0.234969	0.150422	0.0534239	0	0.0821861	0	0.127394	0.0868616	0.074599	0.193162	0.054155	0	0.0254178	0.0721009
ZNF778	0.476969	1.50358	1.0177	0.299136	1.50249	0.713824	0.502232	0.900526	1.22162	0.858251	4.22815	0.368799	0.976488	0.531948	1.09734	0.762781	0.707959	0.396634	1.25338	0.654463	6.44008	0.573252	1.33019	1.3345	0.61249	1.08708	1.15641	1.38552	0.643745	0.359347	0.952626	1.56872	0.890719	0.898062	1.47967	1.24519	1.47429	1.83551	3.77869	0.498159
AC013549.3	0	0	0	0	0	0	0	0.0511329	0	0	0	0	0	0	0	0	0	0	0	0.0556732	0	0	0	0	0	0	0.0671512	0.0429886	0	0	0.0469755	0	0	0	0.0852778	0	0	0	0.0290563	0
TRAJ52	0.393564	0	0	0	0	0	0	0	0	0	0	0	0	0	0	0	0	0	0	0	0	0.714932	0	0	0	0	0	0	0	0	0	0	0	0	0	0	0	0	0	0
LINC01145	0.170397	0.817505	0.476992	0.517458	0.167183	0.0722754	0.253472	0.904207	0.583657	0.578441	0.612339	0.239997	0.33394	0.752964	0.352056	0.687986	0.75357	0.63338	0.792871	1.02046	0.480709	0.993774	0.763396	0.698365	0.670904	0.433113	0.412088	0.666466	1.03557	0.229778	0.333793	0.29898	0.40863	0.733626	0.475125	0.328069	0.859792	0.625234	0.556048	0.419283
LINC01276	0	0.0189151	0.013704	0	0	0	0.0199554	0.0500581	0	0.0417446	0	0	0	0.0312638	0.0111155	0.0665524	0.0220685	0.147676	0	0.0272515	0	0	0.023978	0	0.0998052	0	0	0.126255	0	0.030954	0	0	0.0178211	0.0729063	0.069571	0.0432342	0	0.0222953	0	0.0134483
AC020911.2	0	0.11766	0.051147	0	0.0525351	0	0	0	0	0	0.169471	0	0	0	0.0276574	0	0	0.0282649	0	0	0.0320829	0	0.178984	0.0353481	0	0.0267739	0	0.0261786	0	0	0	0.152582	0.0886841	1.57216	0.0346209	0.0806806	0.263896	0.0277373	0.0176943	0
RNU6-946P	0	0	0	0	0	0	0	0	0	0	0	0	0	0	0	0	0	0	0	0	0	0	0	0	0.232956	0	0	0	0	0	0	0	0	0	0	0	0	0	0.13279	0
NPDC1	1.90498	31.5512	27.7458	4.01977	9.0475	4.29322	1.85734	25.7257	46.0887	36.7967	4.86019	9.6326	5.64242	9.96201	14.7843	8.09716	5.03436	35.3844	7.53503	4.28704	21.5928	25.341	18.5628	7.69505	15.5642	8.84485	23.167	4.76957	5.48833	5.61518	7.44439	15.1755	24.6072	34.381	25.6726	5.60994	9.01433	16.9103	40.653	2.56719
MIR548S	0	0	0	0	0	0	0	0	0	0	0	0	0	0	0	0	0	0	0	0	0	0	0	0	0	0.262188	0	0	0	0	0	0	0	0.296071	0	0	0.369179	0	0	0
ZBTB45P1	0.0186511	0.129782	0.282081	0.0233944	0.0289737	0.0693734	0.219071	0.0343462	0	0.0286421	0.0233663	0.069644	0.0157837	0	0.00762667	0.167432	0.0908509	0.0623537	0	0.0560938	0	0.0338807	0.0329039	0.0584847	0.0171197	0.132895	0.0902113	0.505323	0.0410219	0.063715	0.0236652	0.0187002	0.0122276	0.050023	0.0286407	0.0296641	0.0415833	0.0458923	0.0585517	0.0092272
AC103702.2	4.40688	0.0947179	0.0257337	0.341476	0.0132161	0.084384	0.587071	1.80167	0.0862862	0.130648	0.0426333	5.35811	0.0863952	0.851263	0.020873	3.20765	0.207204	0.028442	0.616504	0.15352	0.016142	3.27632	0.0150088	0.586899	0.39045	0.0538833	1.06987	0.039514	0.130982	3.48756	0.0503751	0	0.0223099	0.0152117	0.0261284	0.013531	0.0379357	0.3768	0.0267078	2.05394
H3P25	0.225049	0.104399	0.0378186	0	0.116535	0.0930089	0.0550703	0.0690718	0.126807	0.115201	0.375926	0	0.0634837	0.517667	0.0306752	0.0612208	0.121804	0.125396	0.434891	0.075205	0.213502	0.272543	0.52937	0.0784104	0.206572	0.356344	0.272129	0.0580703	0.164994	0.170845	0	0.037607	0.245902	0.0670658	0.115196	0	0.167252	0.307639	0.0785003	0.0742255
AP003400.5	0	0	0	0	0	0	0	0	0	0	0	0	0	0	0	0	0	0	0	0	0	0	0	0	0	0	0	0	0	0	0	0	0	0	0	0	0	0	0	0
AP003419.1	0	0	0	0	0.207665	0.0473547	0.0280386	0	0.129126	0	0	0.0475395	0	0	0	0	0	0	0	0.03829	0	0	0	0	0.631047	0.151192	0	0	0.168011	0	0.016154	0	0	0	0.0195503	0	0	0	0	0
AC090186.1	0.0474754	0.0660707	0.191473	0	0.0368756	0.0588623	0.209113	0.13114	0.321009	0.437443	0.237911	0	0.0401768	0.136506	0.23296	0.193723	0.0770856	0.138879	0.206421	0	0.135118	0.603692	0.209388	0.248117	0.34862	0.187932	0.172222	0	0.365468	0	0.100398	0.166602	0.0622494	0.169775	0.461723	0.151017	0.211697	0.311511	0.0745204	0.211387
CASC2	0.265279	0.621586	0.444881	0.186745	0.258615	0.211439	0.206667	0.157023	0.443851	0.228634	0.817299	0.23248	0.185553	0.185241	0.474861	0.0861558	0.109881	0.233031	0.321703	0.111263	0.349254	0.280286	0.391593	0.246158	0.124234	0.2636	0.130929	0.494523	0.250057	0.157204	0.200355	0.23748	0.314114	2.12479	0.256335	0.710378	0.651804	0.182056	0.252105	0.123206
NAP1L4P1	0.305123	0.326642	0.508803	0	0.56515	0	0.172303	0.172889	0.396752	0.0720879	0.264643	0.0584279	0.0993134	0.256447	0.191952	0.861959	0.171494	0.470805	0.238119	0.40001	0.1336	1.02327	0.414071	0.122664	0.624774	0.7247	0.227049	0.381547	0.206492	0.106908	0.0992698	0.388291	0.153875	0.230818	0.204239	0.317306	0.261648	0.0577521	0.221049	0.232235
RAB23	1.43332	1.82211	3.32392	5.73236	1.31028	0.88855	1.84542	1.31974	0.82937	1.94715	0.787339	2.07908	2.81782	1.97502	2.26777	2.27198	0.899582	3.13773	2.80441	2.32671	2.13904	2.29327	2.0764	3.01939	2.13539	2.22152	2.25979	1.36985	2.97063	1.82048	1.51788	2.40714	4.00448	2.59732	1.45324	2.81452	2.27383	1.64131	0.781672	3.49098
AC007952.2	0.0263054	0.0915219	0.0132616	0.0549923	0.224754	0.0217431	0.0514961	0	0.0296443	0.0269311	0.0768968	0	0	0.171441	0.182863	0.0644034	0.00711866	0.0513003	0.0254166	0.00879051	0.0249557	0.270783	0.0232038	0	0.0724369	0.124956	0.0212056	0.169692	0.00964286	0.119818	0.118675	0.0615409	0.00574857	0.0391957	0.0134649	0.0418382	0.136848	0.0934936	0.00917569	0.00433801
LINC01271	0.0241386	0.218356	0.164284	0.136249	2.02491	0.0748205	0.141763	0.166693	0.469243	0.0926731	0.226809	0.0600899	0.0817106	0.111049	0.246765	0.334891	0.146976	1.69469	0.209907	0.738078	0.183201	0.460416	0.457788	0.214461	0.121862	0.668871	0.233507	1.2426	0.238912	0.274871	0.127617	0.193617	0.379804	0.107901	0.123558	0.115176	0.0672726	0.296974	0.119983	0.0358262
LINC00364	0	0	0	0	0	0	0	0	0	0	0	0	0	0	0	0	0	0	0	0	0	0	0	0	0	0	0	0	0	0	0.0563937	0.0222811	0	0	0	0	0	0	0	0
Metazoa_SRP	0.479787	0.133542	0.193503	0	0.372665	0.118972	0.140887	0.26506	0.162206	0.44208	0.240433	0.119437	0.649643	0.386268	0.156953	0.0783107	0	0.240601	0.417218	0.192397	0.273102	0.522936	0.338573	0.100299	0.0880789	0.455818	0.232063	0.445684	0.105526	0.327806	0.365264	0.144315	0.314546	0.171575	1.08059	0.305237	0.534853	0.47222	0	0.0949457
Y_RNA	0	0	0	0	0	0	0	0	0	0	0	0	0	0	0	0	0	0	0	0	0	0	0	0	0	0	0	0	0	0	0	0	0	0	0	0	0	0	0	0
CD5L	0.011057	0.230817	0.105911	0.027738	0.0085883	0.0548359	0.121756	0.244339	0.130835	0	0.041557	0.0137624	0.00935713	0.0127168	0.0768629	0	0	0	0.0480753	0.099763	0.0944069	0	0.0975326	0.0115572	0.0101492	0.00875384	0.0534803	0.0513553	0.0121596	0	0.144972	0.0443444	0.173974	0.148277	0.0792361	0.0263789	0.073956	0.136032	0.023141	0.0218808
CHD4	79.157	38.7582	38.5396	7.11871	36.8067	14.8615	96.6178	33.6554	35.9851	52.9349	36.6478	30.5399	37.0607	43.7105	23.7065	43.5381	52.9629	20.6667	57.9306	43.0255	25.6557	41.5552	39.9469	37.5676	42.0419	45.8956	36.0529	39.0953	37.4238	10.6042	23.6149	35.4751	25.5354	34.1039	36.8374	45.1818	46.3811	38.1181	30.801	46.5365
TPPP	0.9064	5.03627	1.61865	2.48877	4.76708	1.26357	0.208557	7.59836	2.08864	2.86699	8.06185	0.359222	0.167912	1.49109	3.57916	1.93576	1.35823	1.26826	6.07814	0.551537	5.57006	2.32644	3.23789	3.42198	0.480149	1.28525	6.86511	3.76654	1.79521	0.415936	11.8918	8.37576	0.709531	15.8882	5.08738	10.6866	3.91101	1.43136	1.89227	0.225326
SETP9	0.0326393	0.0908472	0.0658189	0	0	0	0.0239609	0.150264	0.110347	0	0.040891	0	0	0	0.08008	0	0.0529963	0.0272797	0	0	0.123859	0.118582	0	0.0341161	0.0898786	0.0516813	0	0.0252661	0.107682	0	0.0138047	0	0	0	0	0.0519123	0.0727708	0.214164	0.0170776	0.0161476
AC087294.1	0.125143	0.124399	0.486688	0.0672724	0.388809	0.0221654	0.157489	0.148148	0.18132	0.0274542	0.291164	0.0222518	0.196678	0.318699	0.0657932	0.306386	0.290276	0.134477	0.0259102	0.107535	0.135682	0.389706	0.536166	0.224236	0.295375	0.396303	0.0432349	0.249102	0.157282	0	0.0453674	0.0358492	0.082043	0.159828	0.265377	0.199037	0.458375	0.307922	0.140308	0.229957
MTCYBP36	0	0	0	0	0	0	0	0	0	0	0	0	0	0	0	0	0	0	0	0	0	0	0	0	0	0	0	0	0	0	0	0	0	0	0	0	0	0	0	0
AC104365.3	0	0	0	0	0	0	0	0	0	0	0	0	0	0	0	0	0	0	0	0	0	0	0	0	0	0	0	0	0	0	0	0	0	0	0	0	0	0	0	0
GPX5	0.0135644	0	0	0	0	0	0	0	0	0	0	0	0	0	0.0110933	0	0.0330367	0	0	0	0	0	0	0	0	0	0	0	0	0	0	0	0	0	0	0	0	0	0	0
TCF25	14.1758	30.4014	18.4017	7.0802	16.9221	12.2371	14.2004	19.8573	18.4572	15.3316	21.4219	17.6718	14.2437	8.82265	23.5092	13.7839	11.2406	7.41384	16.7073	15.8734	21.4027	10.8735	19.4731	18.1026	19.9539	15.5816	17.8022	27.7645	17.3924	10.032	18.0644	31.1108	26.1183	19.3691	25.2454	9.18771	16.8168	25.8408	21.1938	13.7378
BARHL1	0.0116001	0.00807186	0.0175442	0	0.00901019	0	0	0	0	0	0	0	0	0.00667077	0.00474346	0	0	0	0	0	0	0	0	0	0.0106477	0	0	0	0	0	0	0	0	0.0103707	0.00593775	0	0	0.00951433	0	0
AC017104.1	0.238061	3.06457	1.09728	0.38392	0.647182	0.337325	0.212212	1.33083	0.632369	0.522265	1.21429	0.910096	0.215853	0.78228	0.12516	0.111018	0.303708	0.497424	1.30617	1.449	0.274242	0.308894	1.33494	0.6754	0.327773	0.646195	0.699095	3.54087	0.504901	0.697075	0.63289	0.196065	0.981022	1.12496	1.40134	0.878965	2.16098	1.71546	0.587204	0.328089
PARP3	5.05464	12.5975	15.4157	4.88598	5.0499	13.6264	9.68857	18.8726	15.9285	8.64537	15.0935	5.7835	3.21798	2.71471	13.031	6.16871	6.35493	15.3947	8.65652	10.3671	12.0718	6.30107	12.9505	9.21916	11.7396	10.8085	19.6483	11.3938	7.68017	3.03105	12.0778	7.14163	15.432	11.7243	18.0495	11.941	8.18851	11.8744	10.0256	5.40054
SNX19P4	0	0	0	0	0.408489	0.0592768	0	0.308148	0	0	0.0598967	0.238032	0.121379	0.0274934	0.0782002	0	0.0388142	0.039959	0.0692916	0.0479299	0.0907133	0.173698	0	0	0	0	0	0	0	0	0	0.0479357	0	0.0427426	0.244723	0	0.106594	0.0392131	0.125075	0
AC103808.5	0	0	0	0	0	0	0	0	0	0	0	0	0	0	0	0	0	0	0	0	0	0	0	0	0	0	0	0	0	0	0	0	0	0	0	0	0	0	0	0
AC022182.2	0.158067	0.285973	0.159375	1.22925	0.147331	0.47035	0.0232077	0.785923	0.427513	0.242741	0.198029	0.0393487	0.107013	0.0545388	0.400742	0.0515994	0.0256653	0.0660557	0.137454	0.0316929	0.20994	0.803986	0.641376	0.0660874	0.290179	0.275313	0.0382269	0.024472	0.451957	0.0359989	0.133708	0	0.103628	0.339155	0.113274	0.175982	0.317176	0.466723	0.0496224	0.0312801
RPSAP47	0.122324	0	0.508763	0.498659	0.190026	0.492905	0.673495	0.253419	0.25847	0.375702	0.153249	0.114191	0.155278	0.38689	0.700279	0.299486	0.297925	1.09905	0.0886433	0.275921	0.116048	0.277761	0.0269752	0.255717	0.0561404	0.121055	0.0369785	0	0.0336306	3.83055	0.168144	0.0766539	0.380927	0.164039	0.579178	0.364789	0.136363	0.0752468	0.144006	0.0605172
DEFB131A	0	0	0	0	0	0	0	0	0	0	0	0	0	0	0.0521335	0	0	0	0	0	0	0	0	0	0	0	0	0	0	0	0	0.127828	0	0	0	0	0	0	0.266827	0
VPS37A	3.69471	2.57093	7.52525	4.13728	5.0991	4.4171	7.15255	3.4093	4.07346	3.25189	5.4713	6.03866	5.64704	16.91	7.54918	17.412	5.63186	5.49687	5.33161	5.863	6.41027	30.2861	5.37412	3.40581	7.95115	3.79663	3.0591	2.20316	6.33464	6.55017	2.89339	8.16944	6.9413	3.78625	3.29066	5.29064	3.34231	5.82435	5.02033	2.45169
TIMM10	27.2957	16.0508	19.8572	62.8201	40.9641	33.0192	20.3203	18.4071	37.5151	16.6382	28.0227	24.7088	23.5135	25.9065	31.5554	39.2754	27.7496	54.0691	24.8708	22.7044	20.2918	27.1094	20.7786	20.9688	18.6707	27.6145	27.8924	14.1766	19.0253	91.0975	33.7914	22.6019	22.2713	20.9658	28.8918	17.1208	19.0909	23.477	24.833	32.3162
Y_RNA	0	0	0	0	0	0	0	0	0	0	0	0	0	0	0	0	0	0	0	0	0	0	0	0	0	0	0	0	0	0	0	0	0	0	0	0	0	0	0	0
ZNF663P	0	0.130964	0.0225913	0.0562083	0.0139227	0	0.0855316	0.165043	0	0.137633	0.0224563	0	0	0	0.0256538	0.168226	0.174626	0.00374534	0.0779359	0.835594	0.0595175	0	0.110679	0.0374714	0.00822651	0.0496687	0	0.659088	0	0.0102056	0.113718	0	0.240903	0.616961	0.779884	0.114036	0.0999098	0.0220525	0.0515822	0.0354714
AC139769.1	0.038392	2.1728	2.36129	1.2681	0.874728	2.03094	1.0616	0.801259	3.24488	1.31673	3.71958	1.56101	1.29959	2.25192	1.6484	1.33682	1.3818	2.7542	0.871728	1.62935	0.910553	0.464941	1.73842	0.280903	0.211439	1.52988	0.820149	1.46615	0.717748	5.50844	0.617035	1.71294	0.939667	2.12803	3.10496	2.61548	4.15143	0.797715	2.15606	7.69241
Y_RNA	0	0	0	0	0	0	0	0	0	0	0	0	0	0	0	0	0	0	0	0	0	0	0	0	0	0	0	0	0	0	0	0	0	0	0	0	0	0	0	0
VMA21	15.9353	12.0094	8.55345	14.6743	11.0068	9.36464	22.9361	8.99537	12.4532	8.17079	6.79228	7.73397	10.1793	9.34715	10.4741	15.4296	14.8703	11.8615	11.2164	12.6609	8.49676	14.3675	10.043	8.50037	8.59176	12.271	16.2738	15.3227	13.2339	23.1938	13.9269	5.66772	10.2415	7.16597	7.98539	14.6506	12.2536	15.7511	8.63248	7.61806
LINC00333	0	0.0308258	0	0	0	0	0	0.0407896	0	0	0	0	0	0	0	0	0	0	0	0	0	0	0	0	0	0	0	0	0	0	0	0	0	0	0	0	0	0	0	0
RIMS2	0.578298	0.0274366	0.0265038	0.272014	0.0255217	0.00271592	0.0418102	0.0221863	0.00370285	0.0100918	0	0	0.00370753	0.00377904	0.00895735	0.538093	0.449928	0.0109849	0.0190486	0.803748	0.0893596	0.0119376	0.0115935	0.0228963	0.00603202	0.0676356	0.0291366	0.315398	0.00240897	0	0.00555885	0.00658888	0.014361	0.160586	0.0269103	0.00522598	0.0317451	0.0035933	0.0424067	0.0260091
KLF4P1	0	0	0.011553	0	0	0	0	0	0.0387378	0	0	0	0	0	0	0	0	0	0	0	0	0.0416289	0	0	0	0	0	0.0177396	0	0	0	0	0	0	0	0.018224	0	0	0.0239807	0
TRIM58	0.00842044	0.0468743	0.0509408	0.0105619	0.00654042	0.0417603	0.0185446	0.0697786	0.0284678	0.0905179	0.0210985	0.0104808	0.00712593	0.038738	0.0241026	0.0343596	0.0205083	0.0422265	0.0122039	0.0506497	0.0159768	0.0305924	0	0.0176028	0.0154582	0.0733314	0.020364	0.0195548	0.101862	0	0.0462982	0	0.877745	0.082808	0.0560322	0.0803553	0.0844818	0.00690637	0.0484633	0.291608
DEFB130A	0	0	0	0	0	0	0	0	0	0	0	0	0	0	0	0	0	0	0	0	0	0	0	0	0	0	0	0	0	0	0	0	0	0	0	0	0	0	0	0
ENAM	0.0208187	0.40852	0.776668	0.0835627	0.0355752	0.0361368	0.0213965	0.0996787	0.781259	0.15346	0.0782459	0.984683	0.500355	0.557895	0.681045	0.105339	0.530711	0.0591605	0.0422421	0.0459163	3.67755	0.960587	0.0697832	0.0217606	0.233135	0.178008	1.21338	0.583392	0.119053	0.355601	0.0757248	0.189949	0.272973	0.0893388	0.0852517	0.288072	0.111399	0.150263	0.925887	0.00823969
EPHA8	0.0101366	0.0141069	0.0178858	0.00635727	0.00787341	0	0.00372069	0.028	0.0342697	0.00778329	0	0.00630843	0.0171565	0.0116583	0.0020725	0.00827246	0.695382	0.0783669	0.00734558	0.0406483	0.0528907	0	0	1.17077	0	0.0280881	0.0367715	0	0	0.0115427	0.0150053	0	0.00332276	0.00453113	0.0181601	0.0161221	0.0451999	0.00831394	0	0
AC016598.1	0	0	0	0	0.0376658	0	0	0.04465	0	0	0.0607524	0	0	0	0.059488	0	0	0	0	0	0	0	0	0	0.178045	0	0	0.112615	0	0	0.0205098	0	0	0	0	0	0.0540583	0.0397733	0	0
ADORA2BP1	0	0.0673262	0	0.0809079	0.0501018	0.119962	0.0473526	0.207872	0.0545181	0	0	0.0802864	0.218348	0.0185466	0.0263763	0.0263206	0	0	0.233715	0.0969984	0.122388	0	0.0853468	1.44957	0.148019	0.178736	0.116996	0.0249661	0.0354679	0	0.0136408	0	0.0211441	0.057667	0.0165087	0.0512957	0.0719066	0.0529051	0.0843738	0
EPB41L3	12.0545	1.66868	5.06469	2.03625	0.484827	0.902373	0.997949	5.24069	2.03935	1.15557	0.930356	1.60604	1.26733	19.6711	1.07544	3.25976	5.24372	0.580461	1.41597	1.04623	6.91169	1.94058	2.96623	0.907728	2.28044	1.89856	1.10381	2.27078	7.91976	0.126423	1.12173	1.64621	3.002	2.79017	0.953458	3.14309	1.90872	1.7281	1.24698	0.721357
AC010307.1	0	0	0	0	0	0	0	0	0	0	0	0	0	0	0	0	0	0	0	0	0	0	0	0	0	0	0	0	0	0	0	0	0	0	0	0	0	0	0	0
MIR4747	0	0	0	0	0	0	0	0	0	0	0	0	0	0	0	0	0.408268	0	0	0	0	0	0	0	0	0	0	0	0	0	0	0	0	0	0	0	0	0	0	0
ADORA2B	6.41906	2.54073	2.42573	7.58422	4.67168	2.42851	6.18929	1.48985	5.75827	6.03229	5.2279	3.14023	0.801771	5.20338	11.679	5.94228	2.92109	1.904	4.33535	1.04585	3.21149	1.83707	2.68555	3.38256	7.73879	10.8382	3.84878	2.81824	2.57549	1.30917	4.33577	4.03449	2.58919	6.24314	1.85809	5.90892	3.61943	3.63214	4.00468	4.21319
AC254562.3	0.0860727	1.70695	0.759369	0.161944	0.668553	2.08098	0.695055	1.90205	0.43649	0.264361	1.02441	1.1249	0.218521	0.148491	1.61903	0.316097	0.139756	1.09707	0.748481	1.5532	0.89822	0.234534	1.17682	1.6194	0.434532	0.954016	4.00704	0.732919	0.0946559	0.147019	0.473254	0.345197	0.395002	1.2312	0.660869	0.684485	0.959514	1.8002	0.315245	0.127748
MTND4LP20	0	0	0	0	0	0	0	0	0	0	0	0	0	0	0	0	0	0	0	0	0	0	0	0	0	0	0	0	0	0	0	0	0	0	0	0	0	0	0	0
AC121251.1	0	0.303554	0	2.05194	0.169421	0.135218	0.080062	0.200835	0.553063	0	0.409896	0	0.369174	0	0.312173	0	0.17708	0.136727	0.158063	0.546671	0.206928	1.58491	0.769607	0.227988	0	0.431716	0.131875	0	0.599678	0.620944	0.415139	0	0	0.487506	0.0558244	0	0	0.08945	0	0.0539551
MIR6839	0	0	0	0	0	0.297958	0	0	0	0	0	0	0	0	0	0	0	0	0	0	0	0	0	0	0	0	0	0	0	0	0	0	0	0	0	0	0	0	0	0
OR4F15	0	0	0	0	0	0	0	0	0	0	0	0	0	0	0	0	0	0	0	0	0	0	0	0	0	0	0	0	0	0	0	0	0	0	0	0	0	0	0	0
AL138688.2	0.0179484	0.0124892	0.0180969	0.022513	0.0139411	0.0667598	0	0	0	0	0.0899441	0	0	0.0103214	0	0	0.0145714	0.0225017	0.026013	0	0	0.0326043	0.0633285	0	0.0329496	0.0284196	0	0.0138939	0	0	0	0.0269935	0	0.0160461	0.10106	0	0.0200084	0.0441633	0.018782	0.0177592
MIR1269A	0	0	0	0	0	0	0	0	0	0	0	0	0	0	0	0	0	0.10808	0	0	0	0	0	0	0	0	0	0	0	0	0	0	0.339111	0	0	0.205671	0	0	0	0
SNORD82	0	0	0.195576	0	0	0	0.284792	0	0	0	0	0	0	0	0	0.316599	0.31495	0	0	0.388917	0	0	0	0	0	0	0	0	0	0	0.164079	0	0	0	0	0	0	0	0	0
MIR646	0	2.01024	0.291284	0	0	0	0	0	0	0	0.361929	0	0	0	0.118132	0	0	0	0.837396	0	0	0.52479	1.01932	0	0	0	0	0.894529	0.317701	0	0	0	0.568191	0	0.147875	0.689218	0.644099	0.473895	0.30231	0
RAC2	14.1678	36.8745	21.5736	43.8693	13.5871	21.6483	39.2568	91.5925	23.5504	34.8347	23.5811	29.3819	14.9668	6.81516	28.3224	6.38075	20.2702	9.56902	15.0933	14.0852	25.6405	42.3555	53.433	11.8157	41.9672	29.7698	26.4433	26.4511	38.4622	9.92907	39.5915	10.42	31.5144	25.1599	24.2596	25.7918	28.6227	49.8681	21.3577	26.2064
DAZ3	0	0	0	0	0	0	0	0	0	0	0	0	0	0	0	0	0	0	0	0	0	0	0	0	0	0	0	0	0	0	0	0	0	0	0	0	0	0	0	0
IDI1	28.1169	14.2946	16.0553	31.9078	16.5969	43.8947	14.953	17.3196	12.4577	12.3749	29.0352	17.3382	27.7067	10.7082	22.642	36.3026	29.1537	26.3678	6.07526	18.3568	31.0027	18.803	14.6768	10.8429	17.0713	15.7966	10.3936	7.30977	16.3257	58.055	9.13977	22.8691	10.9826	13.3802	24.8338	19.8385	18.0253	14.7018	10.9345	13.5696
AC068234.1	0	0	0	0	0	0	0	0	0	0	0	0	0	0	0	0	0	0	0	0	0	0	0	0.0101919	0	0	0	0	0	0	0	0	0	0.0174347	0	0	0	0	0	0
LINC02050	0	0	0	0	0	0	0	0.035118	0.128945	0	0	0	0	0.0438659	0	0	0	0.398468	0	0.0382362	0	0	0	0	0	0	0	0	0	0.868624	0	0	0.125023	0	0	0.0909923	0	0	0	0
ARL2BPP10	0	0	0	0	0	0	0	0	0	0	0	0	0	0	0	0	0	0	0	0	0	0	0	0	0	0	0	0	0	0	0	0	0	0	0	0	0	0	0	0
SCFD2	3.50427	4.95989	3.06474	2.04266	4.4901	2.74851	9.83941	4.63183	4.94353	5.97065	6.17405	7.73645	4.5385	10.2964	5.14255	2.14313	6.70047	5.44437	14.6062	4.40203	3.93921	5.79263	5.2947	5.40955	5.28266	4.61715	5.81476	5.35931	3.80683	2.94181	3.9415	5.98406	5.44441	4.9013	4.69162	4.37334	4.95198	4.44062	4.51462	7.22569
TMED10P2	0	0.555771	0.201329	0.389601	0.930567	0	1.49842	0.204281	1.1251	1.97612	0.111181	0.220919	0.413059	0.663436	0.181445	0.253486	0.360237	2.44769	0.12862	0.133452	1.0103	8.38293	2.03531	1.3914	0.203647	0.105389	0.21462	0	2.39107	0.555806	2.32713	0.533872	0.290904	0.555375	0.681386	0.0352868	0	0.181969	0.626848	0.131714
LYPD8	0.0606972	0.549063	0	0.517709	0.0377163	0	0.16041	0.435921	0.348848	0.0186423	0	0	0	0.0069809	0.0198559	2.70461	0	1.51176	0.0175939	0	0.0345497	0	0.0107081	0.0253773	0.289712	0.759256	0.029358	0.140957	0.0534	0.0138234	0.00513434	0.0547714	0	0.0108528	0.0124276	0.0579227	0	0.0199133	0.00635161	0.324309
MBL3P	0	0.176052	0.0637749	0	0.22927	7.47624	0.0309557	0.232957	0.570239	0.064756	0.898079	5.98333	0.14274	0.121244	0.103457	0.0344129	0	0.0176217	0.0611143	0	0.040004	3.06399	0.0743913	0.220377	0.077411	0.100153	0.458901	0.0979259	0.0463726	0	0.0713386	0.169115	0.11058	0.188492	0.0431686	0.0335334	0.0470072	0	0.0661889	0.083446
CYP21A2	0	0.0909409	0.545919	0.0117093	0.739592	0.27778	0.116501	0.292243	0.0157801	0.157694	0.339161	0.0929544	0	0.0161048	0.0496245	0.0076184	0.0303148	0.210661	0.838835	0.0467931	0.0974178	0.0678313	0.115282	0.458602	0.0685496	0.192157	0.530538	0.15898	0.0615963	0.106301	0.315861	0.0233993	0.177482	0.367213	0.286702	0.14105	0.228944	0.260324	0.11234	0.064657
AC090692.1	0	0	0	0	0	0	0	0	0	0	0	0	0	0	0	0	0	0	0	0	0	0	0	0	0	0	0	0	0	0	0	0	0	0	0	0	0	0	0	0.0148287
Y_RNA	0.266235	0	0	0	0	0	0	0.245137	0	0	0	0	0	0.306201	0	0	0	0	0	0	0	0.48363	0.234843	0	0	0	0.321931	0	0	0	0	0	0	0	0	0	0	0.436726	0.139299	0.131714
AC099336.2	5.13183	8.2578	8.19264	17.2993	22.3385	12.0626	14.7554	23.6258	16.446	11.0004	6.69711	4.52448	1.80954	10.1444	8.8748	4.53709	21.2653	6.07629	8.83222	24.0087	8.41848	4.46692	7.35596	15.5333	6.37879	11.0036	14.2207	1.98628	6.11388	18.7486	7.68715	6.16369	8.69139	7.55097	12.5869	13.8585	5.95919	7.62896	13.2016	5.07772
UBE2Q2L	0	0	0.0274356	0.273044	0	0.0674734	0.0799016	0.0501082	0	0.167146	0.136358	0	0.0460543	0.0625903	0.0445067	0.133238	0.0441813	0.0454844	0	0	0.0516284	0.197717	0.048004	0.0568829	0	0	0.0658054	0.0421271	0.0598476	0	0	0.13641	0	0	0	0.129833	0	0.0446354	0.0569481	0.0538469
AC087749.1	0.085262	0	0.0859676	0.0534729	0.0331128	0	0	0	0	0	0	0	0	0.0245153	0.0174324	0.0347911	0	0.0356307	0.123572	0.0427382	0	0	0.0752088	0.0445597	0.0391308	0.202506	0.0515493	0.0330007	0.0468822	0	0	0	0.0558974	0.0762255	0.174572	0.0339019	0.0475238	0.104897	0.0446108	0.0421815
AL356215.1	0.246059	0.311305	0.259372	0.224463	0.052124	0.110936	0.246319	0.329542	0.189062	0.0343516	0.0840725	0.0835269	0.0378602	0.0128635	0.00914698	0.0547659	0.0181602	0.0747833	0.0972593	0	0.0636637	0.162538	0.0986574	0.210429	0.102662	0.106258	0.135243	0.138527	0.245996	0.101888	0.0662262	0.0336418	0.26397	0.21998	0.515249	0.14231	0.124681	0.128428	0.0234078	0.143865
GPR37	0.719124	0.218923	1.30967	0.653959	0.251355	0.0891604	1.35279	2.06918	1.41314	0.690216	0.585604	1.45451	0.197785	8.81355	1.32694	0.403478	1.74416	0.30052	1.394	0.153198	0.31553	1.02873	2.11709	3.51401	0.577572	0.939399	2.10869	5.40671	0.355876	0.337789	6.96506	0.527245	2.01547	0.578617	0.15184	2.60919	0.511058	3.52417	0.0893619	1.72994
NPIPB1P	0	0.517019	0.0362498	0	0.0372336	0	0.0175953	0	0.162063	0	0	0	0	0.0551325	0.0196018	0.0195604	0	0.0200324	0.069475	0	0.0682152	0.130619	0.507411	0.10021	0.264004	0.151805	0.0869468	0.0742151	0	0	0	0.0360469	0.141421	0.128567	0.245371	0	0.133595	0.334194	0	0.0118577
HORMAD2-AS1	0.0566142	0	4.86155	2.65113	0.029316	0.818918	0.207805	3.35356	0.0319001	0.60859	0.0472847	2.09051	1.58105	0.0434087	3.31049	0.0462028	0.0459621	0.0157726	2.54361	0.0378377	1.53967	0.205686	0.0665852	0.335328	0	0.83667	0.0456385	0.0292167	0.12452	1.05297	0.478896	0.671699	0.136092	0.151842	0.154555	0.630306	1.19913	4.95301	0.780038	0.0186724
TRPM5	0.0822492	0.0190775	0.0449203	0.180542	0.0745331	0	0.744686	0.0315548	0.324412	0.14736	0.0429346	0.00853119	0.0928061	0.0748887	0.0084082	0.302056	0.00556448	0.214823	0.089404	0.020614	0.201575	0.348624	0.175332	0.0286568	0.0754962	0.130234	0.0165759	0.0265288	0.0301504	0.0156098	0.00579784	0.00343607	0.00898704	0.036766	0.35084	0.016352	0.0534853	0.0112433	0.161379	0.115291
AC124067.4	0.0114149	2.04133	0.500656	0	0.00886627	0	0	0.136634	0.0192956	0	0.114406	1.81861	0.0676199	0.0393853	0.0186708	9.22249	0	0.0954045	0.330875	0.0114435	0.119121	0.0414715	0.0906205	0.0954504	0	0.0632602	0.924789	0.00883625	0	0.0129983	0.00965575	0.0171674	0	1.19399	1.48994	0.226939	0.394474	0.0655365	0	0.0112945
VN1R85P	0	0.0443573	0.0321369	0	4.01061	0	0	0.176085	0	0	0	0	0	0	0.0260667	0	0	1.43853	0.0923887	0	0	0	0.0562301	0	0	0.252341	0	0.641499	0	0	0.0539226	0.0958713	0.585086	0.170971	0.0326298	0	0.28425	0	0	0
LECT2	0.0374565	0	0.00629441	0	0	0	0.00916572	0	0	0	0	0	0	0	0	0.152841	0.0202726	0	0	0	0	0	0	0	0	0	0	0	0	0.0142175	0.0052807	0	0.00818544	0	0	0	0	0	0	0
GRXCR2	0.145413	0	0	0	0	0	0.0266873	0	0	0	0	0	0	0	0	0	0	0	0	0	0	0	0	0	0.0333686	0	0	0	0.0399785	0	0	0	0	0	0	0.0578193	0	0	0	0.03597
AC004231.1	0.0999605	0.301412	0.0671919	0.0835883	0.0258808	0	0	0.0613595	0.0563242	0	0.333952	0.331785	0	0.0958054	0.0817504	0.0271926	0	0.0139244	0.0965831	0.0334039	0.284495	0	0.293914	0.313449	0.27526	0.131898	0.120872	0.0257932	0.146571	0.0379424	0.0563706	0.016704	0.0655337	1.78732	0	0.0529951	0	0.109316	0.13947	0.412111
LINC02230	0	0	0	0	0	0	0	0	0	0	0	0	0	0	0	0	0	0	0	0	0	0	0	0	0	0	0	0	0	0	0	0	0	0	0	0	0	0	0	0
RPS27AP17	0	0.0415302	0.090266	0	0	0	0.219071	0	0	0	0	0	0	0	0.0244053	0.0487075	0.242269	0	0	0	0	0	0	0	0	0	0	0	0.26254	0	0.0252429	0.119681	0	0	0.488801	0.0949253	0.0665333	0.0489518	0	0.0885812
MIR7152	0	0.34993	0.50705	0	0	0	0	2.31519	0.850079	0	0	0	0	0	0	0	0.408268	0	0	0	0.95417	0	1.33078	1.57692	0	0.398138	0	0.389286	0.553036	0	0	0.252106	0.329691	0.449589	0.257413	0.399917	0	0.412464	0	0
AL354941.1	0	0	0	0.07341	0	0.072563	0.0429643	0	0	0	0	0	0	0.0336558	0.023932	0	0	0	0	0	0	0	0	0	0	0	0	0	0	0	0	0	0	0	0	0	0	0	0	0
AP000785.1	0	0.0308258	0.0223333	0	0	0.0549253	0	0.163158	0	0	0	0	0	0.127376	0	0.0361532	0	0.0185128	0.0642049	0	0	0	0	0	0.0406629	0.105217	0	0	0	0	0.0562097	0.0444167	0.0290429	0	0.0453517	0.140917	0.0493844	0.072669	0	0
AL356361.2	0	0.0853102	0	0	0	0	0	0	0	0	0	0	0	0	0	0.100054	0	0	0	0	0	0	0	0	0	0	0	0	0	0	0	0.0307308	0	0.219213	0	0	0.0683356	0	0	0
AC005021.1	0.0764956	0.851661	0.655594	0.28785	2.13899	0.0948429	0.449249	0.211301	0.517231	0	1.53336	0.0952128	0.517884	0.087979	0.469201	0.436996	0.310514	0.159836	1.10866	0.0766879	0.0725707	0.277917	1.34952	0.399782	0.912795	1.15067	0.55499	0.651368	0.336495	0.174214	0.517657	0.345137	0.300901	0.410329	1.17467	0.547492	0.3411	0.376446	0.600361	0.529823
MAD1L1	2.86583	6.87111	3.8742	3.11884	10.1322	1.62525	3.39151	5.65443	3.20631	4.94897	3.56683	3.81483	6.19187	4.55961	3.33901	3.29824	2.88464	2.55534	5.02993	7.53843	2.26982	3.83453	4.64834	4.12616	5.03698	4.25826	6.54922	5.18994	2.72617	0.709989	3.70936	4.46447	1.96994	3.22025	4.0778	2.53889	3.90656	5.51435	4.04442	15.6108
APBA3	2.17502	4.12547	3.16632	3.21862	2.82073	2.83001	1.94475	5.33293	2.90826	2.9123	2.82899	2.23269	1.10025	3.02713	1.22317	2.19784	2.18243	4.63657	2.86894	4.09147	1.81766	2.18417	3.26802	3.36671	3.21674	4.30298	3.88889	2.4858	2.15541	2.25411	2.61297	1.23004	3.58245	2.89708	3.3775	1.62083	3.50893	2.86631	2.73123	1.8595
RASA3	2.85072	5.50264	5.73425	3.7688	2.48881	1.94395	5.01421	13.2868	2.44797	3.15201	2.74999	2.83859	3.59939	1.73113	2.39201	6.76072	1.55987	1.36285	4.2886	1.84619	3.14257	6.86668	7.25209	3.44452	8.55649	4.59961	6.45983	2.39211	6.45809	2.66186	2.79964	2.5181	6.2534	11.9732	4.08283	5.44988	6.22233	6.04641	3.46339	10.4167
AC127496.5	0.0580876	1.2328	0.175705	0.255011	10.1291	3.99709	0.255856	0.802268	12.9121	0.624428	1.12798	0.253052	0.39326	0.484355	1.24702	0.0711078	0.353687	6.89398	0.168375	0.0873504	0.606179	5.53977	0.819816	0.364294	0.0799776	0.827786	1.61551	8.65589	0.28746	0.264582	2.46908	0.364003	1.21862	0.181759	0.787931	0.392645	0.388526	0.786108	1.12453	0.0862127
RPL12P39	0	0	0.0276015	0	0	0	0.0401924	0	0	0	0	0	0	0	0.022388	0	0.0444485	0	0	0	0	0	0	0	0	0	0	0	0	0	0	0	0	0	0	0	0	0	0	0
AP001340.1	0	0	0	0	0	0	0	0	0	0	0	0	0	0	0	0	0	0	0	0	0	0	0.110387	0	0	0	0	0	0	0	0	0	0	0	0	0	0	0	0	0
AL512604.2	0.0619998	0.0143807	0.0312565	0.0259226	0.128419	0.0512469	0.318603	0	0	0	0.0517829	0	0	0.0356536	0	0	0.0503344	0.0259095	0	0.207186	0	0.0375421	0	0	0.0189698	0.0327236	0	0	0	0	0.0349635	0.020721	0	0.0554288	0	0	0	0	0	0.0408974
RPH3AL	1.29826	3.88765	2.03798	2.0608	6.3216	4.0019	3.66765	2.42373	4.13184	10.9929	7.75099	3.18726	4.70533	16.1054	7.85328	8.72083	3.11108	3.71918	2.92619	0.87516	10.9489	7.92082	3.86597	2.66719	3.85442	6.37611	2.66874	3.50704	2.97359	7.63135	4.39274	19.46	1.93999	2.86163	3.63891	2.70567	2.03115	3.14672	11.0206	1.0498
DIAPH3-AS2	0	0	0	0	0	0	0	0	0	0	0	0	0	0	0	0	0.0600721	0	0	0	0	0	0	0	0	0	0	0	0	0	0	0	0	0	0	0	0	0	0	0
Metazoa_SRP	0	0	0	0	0.0693844	0	0.0655771	0	0	0	0	0	0	0	0	0.0729011	0	0.0373302	0	0	0	0	0	0	0	0.212165	0	0.0691495	0	0	0	0.044782	0.0585636	0	0	0	0	0	0	0
SNORA70H	0	0.139972	0	0	0	0	0	0	0	0	0.25201	0	0	0	0	0	0.163307	0	0	0	0	0	0	0	0	0	0	0	0	0	0	0	0	0	0	0	0	0	0.105249	0
FZD7	12.7511	3.56477	2.18535	4.8282	2.25741	10.0859	2.48483	11.3584	1.83189	1.17793	4.11712	2.05834	9.31393	6.51116	4.94649	5.89224	4.82749	1.44685	4.79349	2.03176	3.2779	5.63738	4.25201	33.8496	21.5481	3.50988	6.00748	2.94158	4.6897	7.80488	3.81858	3.91937	7.28926	3.25885	3.29947	8.1088	5.84429	5.08488	4.57663	3.77734
AC005229.1	0	0	0.100418	0	0	0	0.146226	0	0	0	0	0.0826419	0.0561885	0.0381816	0.162901	0.108371	0.0539034	0	0	0	0	0.120612	0	0	0	0	0	0	0	0	0	0	0	0.059359	0	0.0528007	0.148033	0	0	0
AC136469.2	0.0792488	0	0	0	0	0	0	0.024323	0	0	0	0	0.0223552	0.0151909	0	0	0	0.0110393	0.0382856	0	0	0.0479867	0	0.0276114	0	0	0.0319425	0.0204489	0	0.0300808	0.0670361	0	0.0346368	0.0472331	0.0540867	0	0.0294481	0	0.0414646	0.0261378
SNED1	0.279711	3.20591	2.41031	0.932251	2.01431	0.921494	0.39601	4.49233	1.73255	3.25228	2.82593	1.43488	2.15913	1.64412	1.70749	0.665249	1.77124	1.68155	4.96603	0.632935	3.37575	2.97608	3.75559	2.16351	2.04663	2.2651	5.45027	2.55808	2.22134	0.557397	1.49907	3.20812	5.06122	3.65989	2.57204	4.57268	5.65051	2.21223	9.09778	0.671147
ZNF788P	0.0620999	0.302482	0.169426	1.56703	0.363181	0.29439	0.370069	0.538155	1.00651	0.319756	0.457645	0.19551	0.949045	0.132341	0.321153	0.202719	1.26929	0.145022	0.264714	0.234376	0.155948	0.311881	0.309333	0.19091	0.164298	0.711442	0.61398	0.568376	0.257101	0.0582354	0.346079	0.162984	1.39141	0.581309	0.74793	0.270162	0.460157	0.290622	0.888751	0.695776
LINC02238	0	0	0	0	0	0	0	0	0	0	0	0	0	0	0	0	0	0	0	0	0	0	0	0	0	0	0	0	0	0	0	0	0	0	0	0	0	0	0	0
AC017076.1	0.18793	0.13077	0.1658	0.235725	1.42322	0	0.241433	0.173038	0.397096	0.144301	0.176581	0	0	0.24316	0.0192118	0.881876	0.305142	0.922791	0.204278	0.0471007	0	0.426733	0.0414429	0.147325	0.129375	0.223178	1.64753	0.0363693	0.568345	0.107	0.0993556	0.0471063	0.431222	0	0.120245	0.112087	0	0.423882	0	0.139462
CARMIL1	4.6408	4.0618	8.13378	1.59675	0.578872	4.29543	3.59317	2.85983	3.7862	4.13255	4.39587	7.22041	3.63757	4.44326	2.57967	12.0031	4.28436	2.2626	9.35918	7.63699	2.38097	5.1372	5.9734	8.82991	7.66168	3.05859	2.78147	1.91473	3.50871	2.51384	1.92873	5.82032	3.25642	5.07454	3.99625	5.3308	5.42043	3.61801	3.66754	5.90924
EIF4G2	157.41	93.8392	188.128	95.5553	72.9635	144.317	236.321	88.5035	125.323	103.094	111.6	144.427	153.311	165.424	146.372	130.711	78.9139	212.723	105.827	110.265	175.48	123.009	114.445	225.643	112.251	127.305	104.243	97.5851	157.98	80.8858	91.9996	108.273	125.051	96.323	118.939	142.999	102.465	103.702	109.188	160.932
HINT3	21.6084	11.0332	32.5652	10.6791	15.3073	6.13645	12.2837	8.07311	9.97316	13.9681	13.4587	15.7988	15.7969	15.621	15.8525	19.8749	33.8481	12.6017	13.2063	11.468	17.6855	12.4442	10.7265	9.43011	15.4643	17.8924	6.06403	13.5618	25.0699	7.11024	11.9222	25.4076	11.2923	13.9118	14.7392	33.286	20.5076	21.0297	10.6929	7.1755
IGLL5	19.8726	94.2212	11.2923	162.002	79.1836	22.7458	0.903224	69.5298	15.3757	39.4254	54.4864	7.493	140.899	6.67103	20.5109	1.8289	17.2127	34.899	76.7887	23.7221	45.5639	302.048	134.228	71.3748	5.21315	101.505	1.74014	3.97979	134.339	34.1254	55.5784	8.00743	4.60928	79.9047	14.8168	45.9953	26.7213	10.0733	145.408	1.01087
AC051649.1	0	0.0572613	0	0	0	0	0.181231	0.227309	0.139104	0	0	0	0	0	0	0	0	0	0	0	0.0780685	0	0	0	0	0	0.0995058	0	0	0	0	0	0	0	0.0421221	0	0	0.134988	0.0861124	0
GLIS1	0.279149	0.0728412	0.0131934	0.196955	0.176169	0.0540784	0	0.289157	0.0589839	0.0401891	0.0874304	0.108579	0.0590584	0.08528	0.0463725	0.0498341	0.0779027	0.273411	0.12643	0.0174907	0.0579307	0.0316931	0.23854	0.173243	0.0640574	0.0966888	1.02319	0.0405167	0.0767464	0.0695346	0.0737906	0.100583	0.726316	0.0935862	0.0312567	0.0485604	0.116695	0.107323	0.168878	0.133787
MFHAS1	10.0843	3.26422	13.3144	2.25663	11.0659	9.56317	5.56095	7.02205	5.79555	5.59229	20.221	10.2732	13.5823	7.21938	9.86057	8.03342	12.2484	6.83573	13.163	5.29217	14.0023	16.7851	16.9902	9.47664	7.51086	6.72814	3.90245	2.85865	5.65779	2.48444	7.91788	12.5852	4.68427	5.28377	10.4691	18.1725	9.13941	14.908	5.63966	2.6975
SREK1IP1P1	0.0614388	0	0	0	0	0.0761747	0	0	0.103856	0	0	0	0	0	0.0502463	0.0501401	0	0	0	0.0615932	0	0	0	0	0.0563944	0.0486413	0	0	0	0	0.0259853	0	0	0	0.0314486	0.0488586	0	0.251958	0	0
CYP2F2P	1.00292	0.393671	0.220394	0.16128	0.13982	0.191302	0.169904	0.23678	0.391229	0.236948	1.1276	0.0320081	0.0217624	0.147881	0.0630934	0.12592	0.062632	0.182692	0.409975	0.180463	0.195171	0.0934286	0.408307	1.23645	0.236045	0.223952	0.0310956	0.41804	0.0282802	0.0292832	0.076135	0.21916	0.269747	0.459807	0.276426	0.224953	0.372675	0.0421838	0.215281	0.330781
RNA5SP211	0	0	0	0	0	0	0	0	0	0	0	0	0	0	0	0	0	0	0	0	0	0	0	0	0	0	0	0	0	0	0	0	0	0	0	0	0	0	0	0
GPR143	1.78054	4.15778	1.98251	0.465855	5.12473	0.365675	0.0240573	1.4584	1.69879	1.62718	0.383185	0.693414	1.74716	2.00386	2.87661	1.0341	7.25423	6.29501	2.16894	0.197118	1.80317	2.0637	2.19691	2.03236	2.35627	0.52754	1.61147	5.67393	0.42045	1.62949	1.06724	1.02404	2.34179	0.976581	4.51787	1.8503	0.450559	6.27157	1.40599	0.583652
RNU2-23P	0	0	0	0	0	0	0	0	0	0	0	0	0	0	0	0	0	0	0	0	0	0	0	0	0	0	0	0	0	0	0	0	0	0	0	0.110746	0	0	0	0
AC010460.3	0	0.0119672	0.0520216	0	0	0	0.0126254	0	0	0	0.0215461	0.0214063	0	0.00988998	0	0.0280708	0.0279246	0	0	0	0	0	0	0	0	0	0	0	0	0	0	0	0.0225501	0	0.0176064	0.0136767	0	0	0	0
TMOD1	0.329562	0.601336	0.354442	1.16664	0.779321	0.481248	1.44086	1.9488	2.50072	0.55109	0.348654	1.44938	0.780912	0.374824	1.16195	1.71534	0.903739	0.437653	1.53906	0.18355	1.1325	0.944566	0.74291	0.543501	4.26867	0.950892	2.16965	1.11117	1.35306	0.275205	1.4837	0.576417	1.87732	1.55174	0.865956	1.87534	0.751102	2.24653	0.114956	0.134058
AC108863.1	0	0	0	0	0	0	0	0	0	0	0	0	0	0	0	0	0	0	0	0	0	0	0	0	0	0	0	0	0	0	0	0	0	0	0	0	0	0	0	0
CALML3	248.728	0.0547122	0	0.012328	0.0458043	0	0.0288606	0.0814463	0.631329	0.0603733	0.0246264	0	0	0.0508673	0	0.0320839	0.087771	0.0328581	0.028489	0	0	49.0982	0.0866957	41.2156	0.00902148	0.0233436	0.0356535	0.00760819	0.151319	11.7402	0.0249414	0.0246358	0.0322174	0.360257	0.00503087	0.0234479	0.18626	0.00806118	0.0977063	0.072936
AC087645.2	0.23717	0.825162	0.286959	0.356984	0.497386	0.176433	0.644202	0.414914	1.8041	0.254952	0.415981	0.236161	0.602125	0.040916	1.22197	0.270976	0.616146	0.356805	0.687469	0.213989	0.517502	0.775498	0.564854	0.29748	0.849019	0.675965	1.49128	2.51523	0.625969	0.108028	0.59183	0.309133	0.730792	0.69971	0.10926	0.433796	0.343707	1.08934	0.347458	0.293336
AL109827.1	0	0	0	0	0	0	0	0	0	0	0	0	0	0	0	0	0	0	0	0	0	0	0	0	0	0	0	0	0	0	0	0	0	0	0	0	0	0	0	0
OR13C7	0	0	0	0	0	0	0.0207877	0	0	0	0	0	0	0	0	0	0	0	0	0	0	0	0	0	0	0	0	0	0	0	0	0	0	0	0	0	0	0	0	0
C3orf70	1.45881	0.560386	0.32712	0.150079	0.23234	0.119819	0.111484	0.834738	0.171139	0.353354	0.714904	0.252029	0.669844	0.923586	0.451629	1.23184	0.231636	0.67694	0.293465	0.235288	0.327435	1.53818	0.381576	0.173165	0.135171	0.200385	0.261538	0.0854964	0.561752	0.0262015	0.504109	0.715176	0.298683	1.75676	0.645429	1.02104	0.497619	0.290633	0.67419	1.06322
DNAJB13	0.0547026	7.02015	1.25675	0.245052	0.515941	2.42225	0.160631	0.935402	3.14395	0.240017	8.14554	0.690601	4.10023	0.0719023	0.552825	0.331632	0.0126886	0.0718458	3.058	0.156686	0.585682	2.78237	2.55739	1.03736	0.265403	1.08889	2.42851	1.88134	0.928145	2.88318	0.191701	0.364339	0.568682	7.4615	2.61605	0.957038	3.0142	0.365342	0.294393	0.483267
AL583785.1	0.106078	0.147627	0.0802168	0.997917	0.041197	0	0.0389364	0.634867	0	0.162902	0.0664479	0.132033	0.26931	0.0915016	0.433767	0.129855	0	0.132989	0	0	0.100635	0.963482	0.374281	0	0.0486843	0.125973	0	0	0.058328	0.120793	0.0224326	0.0797679	0.104316	1.04319	0.217192	0.0843574	0.177379	0.304514	0.0555021	0.0262399
TDP1	2.72126	1.94212	1.60714	1.93641	2.53372	1.05977	2.91972	2.64616	2.60962	0.656316	0.770356	2.2635	3.61675	2.9141	1.53005	7.2319	6.04003	3.05442	4.07039	2.74996	2.39546	4.90372	2.34655	5.4882	0.920677	2.61018	2.56283	1.48538	1.29968	2.32903	1.73565	1.2877	2.70752	2.67068	1.06256	1.32826	2.1099	3.79862	1.21618	2.4272
RNU1-70P	0	0	0	0.415393	0.25723	0	0.243115	0	0	0	0	0	0	0.285664	0	0	0	0	0	0.332003	0	0.300794	0	0.346153	0	0	0	0.128179	0.182097	0	0	0.166021	0.108557	0.148035	0	0	0	0	0	4.50558
PXN-AS1	1.72292	1.37355	1.17346	3.3776	2.67649	2.70203	0.569584	1.20818	1.50442	1.80479	2.1585	0.908922	1.9505	2.23746	2.39352	1.95546	1.38022	2.12663	0.628399	1.29258	0.790197	0.787627	1.06686	1.22841	0.827387	1.64407	1.28312	1.26305	0.777968	3.4691	1.0086	1.12685	0.912607	1.3669	1.50684	0.689604	1.05573	1.31018	1.54025	0.801573
BORCS7-ASMT	0	0	0	0	0	0	0	0	0	0	0	0	0	0	0	0	0	0	0	0	0	0.0184758	0	0	0	0	0	0	0	0	0	0	0.00666791	0	0	0	0	0	0	0
EVC	1.55383	3.59525	4.75753	1.08172	2.57907	0.697124	2.52958	4.83429	2.47246	2.96377	5.61628	2.24612	2.0737	2.83356	2.22151	2.7966	3.26934	2.04328	4.2452	1.71008	3.70148	2.89853	3.47514	2.64864	2.40266	4.1507	7.38693	3.68199	3.52618	0.246588	1.55058	3.85862	4.38109	3.3455	4.15569	6.77956	7.96203	3.10664	2.49067	3.93572
TTI1	9.343	6.14264	7.2685	5.50593	6.50822	2.75879	17.3895	6.49245	7.36887	2.79323	7.01087	4.91274	6.86509	7.80639	6.32945	12.3056	15.8691	9.25048	13.2422	10.6976	4.00905	10.3529	8.53552	18.5365	8.03609	10.7425	6.8621	8.82347	10.9281	2.40259	6.61334	7.60776	7.21434	5.76727	10.052	7.15511	6.2992	7.34976	2.4934	10.4113
ZNF836	0.838225	1.57617	3.10968	0.770494	1.05862	1.73741	0.713993	1.78516	0.746323	0.648537	1.74756	1.23447	1.28876	0.526185	0.803266	1.06005	0.644148	0.417141	2.04022	1.09692	0.728443	1.02287	1.53522	3.01636	1.12768	1.16008	0.557082	0.951017	1.48475	0.728629	0.684692	0.946289	1.95904	1.31	2.52196	2.09645	2.53937	1.16508	1.35256	1.83288
CYB5R4	4.84495	1.9259	3.95151	7.03517	1.53024	3.43506	2.66909	2.29409	1.82474	1.76161	1.8326	2.96435	2.28976	4.11031	3.91508	4.31738	2.80758	6.1247	1.00488	2.1672	3.66585	2.82107	2.05356	1.26677	3.29074	2.32511	1.0531	1.51852	3.97979	5.82836	1.80001	2.03464	3.33524	1.89485	2.6935	2.54618	2.07054	1.90251	1.22546	1.95491
PHBP19	0.108047	0.451103	0.0907848	0	0.335695	0	0.132198	0.0331618	0.365286	0.0553089	0.0902423	0.134485	0.0914368	0.186401	0.0736368	0.293925	0.292394	0.105356	0.104397	0.216638	0.0341679	0.327124	0.317692	0.112936	0.0661176	0.285138	0	0.278799	0.0792147	0.164048	0.182793	0.0361107	0.188895	0.321987	0.221225	0.143206	0.401494	0.118159	0.0942211	0.160362
AL031282.1	1.60436	2.6026	2.58027	0.246917	2.82869	0.768815	0.274573	1.8216	2.96156	0.6953	3.35404	0.465539	0.416475	1.95274	0.804961	0.86752	0.583325	1.20929	4.67898	1.8156	1.60608	1.34098	3.77673	1.15225	0.343313	2.5871	1.05926	1.67623	1.90506	0.638859	0.949147	0.335532	1.45834	3.02703	5.53694	2.43429	6.3859	3.24529	1.49862	3.21871
AL451069.2	0.182868	0.0636236	0.138286	0.229375	0.426118	0	0.0671227	0.0841886	0.30912	0	0.34365	0.910453	0.386887	0	0.186943	0	0	0.03821	0	0.45832	0.173485	0	0.483919	0.191142	0.167854	0.217166	0.221124	0.141558	0.603312	0.104118	0.270702	0.275025	0.119888	1.22615	0.421221	0.218136	0.101928	0	0.430562	0.226175
HSPE1P11	0	0.243822	0	0	0.0680415	0.217221	0	0.241974	0.296156	0.134525	0	0	0.29653	0.2015	0.143283	0.14298	0.142235	0	0.25392	0.08782	0.0831051	0.31826	0.231813	0.0915631	0	0.208059	0	0.203433	0.289006	0	0	0	0.0574301	0	0	0.139326	0.0976537	0	0	0
FAXDC2	0.650509	5.77196	1.75916	0.981023	10.2953	3.74828	6.09767	3.69071	14.4031	2.44258	2.70399	2.88302	0.929173	5.14848	4.54664	0.478712	4.35618	0.590832	2.4905	2.40125	6.74208	12.9371	9.13782	2.34245	0.724804	9.60955	4.5286	14.0327	2.65476	9.58691	2.23444	5.83795	5.11026	7.65447	4.93497	7.63109	6.45107	3.80264	3.70461	1.5961
RPL39P28	0	0	0.0883248	0	0	0	0	0	0	0	0	0	0	0	0	0	0	0	0	0	0	0	0	0	0	0.138706	0	0	0	0	0	0	0	0	0	0	0	0	0	0
PHC3	6.65616	3.25342	4.78624	1.15561	2.62056	1.47063	3.88364	2.5375	4.10504	2.28738	4.07597	1.14673	1.88532	1.84139	2.19148	4.73392	2.65824	1.77211	3.57543	2.37019	2.37085	6.31535	3.22096	3.06008	2.1171	4.05489	2.02817	3.47769	3.41549	0.584867	1.43645	2.17414	2.94846	2.63886	4.56387	4.26447	5.23362	1.86146	2.2431	2.5831
ZMAT4	0	0.00511954	0.00741823	0.00922846	0	0	0	0.020323	0	0	0.0184348	0.00915756	0.0622626	12.2146	0.0180511	0.018013	0.13738	0.445818	0.0106631	0	0.0139597	2.41907	0.0584086	0.0230706	0.0135065	0.00582483	0	0	0.00809102	4.07168	0.00933529	0.0110651	0.0144703	0.0197327	0	0.368604	0.0492105	0.00603442	0.0423446	0
HPX	0.0598313	0.650517	0.350648	0.121952	0.220746	0.204	0.192162	0.234133	0.505693	0.0689114	0.59966	0.0930888	0.088608	0.129025	0.0886887	0.128174	0.0182152	0.0812607	0.119233	0.254922	0.134808	0.502677	0.422213	0.320509	0.144162	0.396712	0.452175	0.144736	0.246741	0.383238	0.0411214	0.0937326	0.201029	0.936077	1.43941	0.107056	0.100047	0.220829	0.109567	0.0962008
RWDD2B	3.3515	4.70875	5.11724	12.5213	2.9822	7.87433	6.82327	4.18329	7.55831	7.40702	6.92452	5.7446	5.20544	2.68628	11.5067	1.07056	3.46769	5.11094	7.67444	1.93256	6.05554	4.88217	7.64835	7.49118	4.55943	4.02758	6.25787	8.81105	3.54497	8.23399	8.52195	6.16728	6.28754	4.62673	6.1456	4.07738	5.63544	6.49494	6.94315	6.78666
AC087664.3	0	0	0	0	0.0643075	0	0	0	0	0	0	0	0	0	0	0	0	0	0	0	0	0.150397	0	0	0	0	0	0	0	0	0	0	0	0	0	0	0	0	0	0
LINC01489	0	0.124934	0.0226287	0.0563012	0.0348642	0.111303	0	0	0.0758748	0.0689304	0	0.0558687	0.113956	0.25812	0.0550633	0	0	0	0.0650539	0	0.0425828	0.0815377	0	0	0.0412006	0	0.759862	0	0	0.102225	0.284765	0.0450041	0.029427	0	0.252732	0.107085	0.0500375	0.036815	0.0704556	0
AC080078.2	0	0.0816251	0	0	0	0.0727197	0	0	0.0991452	0	0	0	0.0496352	0.0337285	0.0239837	0	0.0476166	0	0	0	0.0556427	0.21309	0	0.122611	0.0538366	0.0928701	0	0	0	0	0	0	0	0.0524359	0.0300222	0	0	0	0.061376	0
FCF1P10	0	0	0	0	0	0	0	0	0	0	0	0	0	0	0	0	0	0	0	0	0	0	0	0	0	0	0	0	0.0623464	0	0	0	0	0	0	0	0	0	0	0
AC000058.1	0	0.0352541	0	0	0.157409	0	0	0	0	0	0	0	0	0	0.0207172	0.0413469	0	0	0	0	0	0	0.0893806	0.105913	0	0	0	0	0	0	0	0.0253987	0	0	0	0.0402901	0	0	0.0265085	0
RNU7-180P	0	0	0	0	0	0	0	0	0	0	0	0	0	0	0	0	0.349944	0	0	0	0	0	0	0	0	0	0	0	0	0	0	0	0	0	0	0	0	0	0	0
SPATA7	0.652027	1.79833	0.95426	2.18589	0.896262	1.8814	0.812271	1.29168	1.38942	1.38969	0.945587	1.21981	0.999906	1.69297	1.53833	0.85139	1.63616	0.931385	1.32872	0.966634	1.09094	1.78026	1.59996	1.75958	0.964844	1.12002	1.38573	1.53562	0.799617	3.0329	1.42733	0.77855	1.55442	2.54366	1.24196	1.53041	1.49337	1.31914	1.02139	0.639287
Z98751.2	0.0602127	0	0	0	0	0	0	0	0	0	0.0754353	0	0	0	0.0246218	0.0982791	0.0488835	0	0	0.0603641	0	0	0	0	0	0	0	0	0	0	0.0254668	0.0301856	0.0394752	0	0.030821	0.143651	0	0	0	0
HAUS1P1	0	0	0.0658189	0.0818804	0	0	0	0.0300529	0.220694	0.0501236	0.040891	0	0.0552431	0	0.0133467	0.186459	0.0529963	0.0136399	0.0473048	0.0654428	0	0	0.0575818	0	0.0898786	0.206725	0	1.18751	0.0358942	0	0.0138047	0.0163627	0.0855929	0.0875402	0.0501212	0.0259561	0.0727708	0.0267705	0.0170776	0.080738
KIF2C	8.08868	2.42033	1.08516	8.99669	15.0242	0.775703	12.2587	2.94891	6.77358	2.15034	0.867796	3.52282	4.97315	17.6379	0.947196	13.4272	25.4689	15.3822	4.36107	16.8079	1.08816	6.995	4.42814	8.33787	5.36675	11.6224	3.13419	1.62014	6.24145	12.4761	1.8523	2.13205	2.07038	0.858979	1.12087	2.83123	1.6772	2.26029	0.713155	12.9189
ALPP	0.00887739	0.0679498	0.41174	0.901942	0.0689535	0.0440264	0.0260679	0.130783	0.255107	1.09063	0.378138	2.26516	2.01338	0.229726	0.399309	0.253569	0.136935	0	0.385985	0.213593	0.917987	0	0.963172	0.398998	0.0244456	0.379526	0.0214691	0.061848	2.80188	0.0101089	0.033792	0.173565	0.302639	0.230159	0.590728	0.310625	0.118755	0.0582492	0.0650277	0.461149
ST3GAL5	1.64433	15.7361	35.4039	5.08877	18.7855	25.9512	4.5267	11.8824	63.0201	32.4665	42.0285	10.9582	6.49799	5.96058	22.389	1.83718	9.83728	10.9618	26.9595	3.30184	34.101	9.76116	21.1179	12.159	6.53143	30.4998	9.75817	33.2767	5.66172	12.7337	37.0418	16.0058	3.79552	6.29149	24.3862	11.5975	23.3823	11.4958	17.8087	2.57365
CASC8	0.498593	0.258189	0.163676	0.305426	0.00900635	0	0.153219	0.0533817	0.0196004	0.124646	0.0435799	0.24535	0.52988	0	0.251296	0.643472	0.16003	0.300426	0.168051	1.11594	0.110003	0	0.0818241	0.121198	0.23415	0.716036	2.13117	0	0.688579	0.105629	0.613018	0.145322	0.0912211	0.186593	0.0237409	0.0553258	0.0646299	0.142654	0.182005	1.15303
LINC01847	0	0.00337011	0.00244165	0	0.00376188	0.00600485	0	0	0	0.00743764	0	0	0	0	0	0	0	0.00404793	0	0.00971079	0.00918944	0	0	0	0	0	0	0.0149966	0	0	0	0.00485597	0	0	0.00991638	0	0	0.00397236	0	0
SCARNA15	0	0	0	0	0	0	0	0	0	0	0	0	0	0	0	0	0	0	0	0	0	0	0	0	0	0	0	0	0	0	0	0	0	0	0	0	0	0	0	0
AC003975.1	0	0	0	0	0	0	0	0	0	0	0	0	0	0	0	0	0	0	0	0	0	0	0	0	0	0	0	0	0	0	0	0	0	0	0	0	0	0	0	0
LINC00677	0.1395	0.420635	0.0703271	0	0.0722358	0.0576528	0.0682721	0.299706	0.157206	0	0	0	0.0787024	0.133701	0	0	0.0377508	0.0582964	0.0673932	0.233084	0.044114	0.0844697	0.123051	0	0.21341	0.110442	0.112455	0.395952	0	0	0.0393339	0	0.213396	0.0415716	0.0714056	0.0739572	0.103674	0.0762776	0.0243297	0
AC123912.4	0	0.401023	2.85893	0.43373	0.41183	0	0.0169231	0.466968	0.545551	0	2.51261	0.54517	0	0.066283	0.0659856	0.282198	0	0.105969	0.267284	0.970642	0.218698	0	0.0203345	0.0722866	0.0211599	0.091254	0.473877	0.499661	0.0760542	0.0262504	0.0877501	0.0462266	0.0151132	0.412187	0.991192	0.733294	1.619	0.642855	0.470402	0.775524
AC097637.1	0	0	0	0	0	0.017702	0	0.00657308	0.0120674	0	0	0	0.0120826	0	0	0.00582596	0	0	0.0103464	0	0.0067725	0	0.00629706	0	0.019658	0.0056518	0.0258966	0	0	0	0.00301933	0.0286303	0.00936032	0	0	0	0	0	0	0
LINC02310	0.0474754	0.0330353	0	0.178648	0	0	0.0348522	0	0	0	0	0	0	0	0	0	0	0	0.068807	0	0	0	0	0.0496233	0	0	0.0574072	0	0	0	0	0	0	0	0	0	0	0	0	0.0704623
MEIS2	1.69253	0.918736	1.41873	0.37223	1.04507	0.994673	0.939724	1.13697	1.0628	1.01573	1.74549	0.816998	2.14743	2.78686	1.06026	1.33201	0.72481	0.142932	0.681596	1.21019	1.04501	1.5213	0.909534	2.0162	0.611732	0.870092	0.608204	0.615186	1.55432	0.355108	0.593528	1.50409	0.736996	2.76998	0.557402	0.987977	1.90361	0.480609	0.656609	1.42709
KC877982.1	5.02674	0	0	0	0	0	0	0	0	0	0	0.431496	0	1.79421	0	0	0	0.0241455	0	0	0	0	0	0	0	0.274461	0.0698658	0	0	2.30278	0	0	0	0	0	0	0	0.0947789	0	0
AC104462.2	0	0	0.0505179	0	0	0	0	0	0	0	0.37662	0	0	0.0576246	0	0	0.0813523	0	0	0.100458	0	0.364061	0.176782	0	0	0	0	0.31028	0	0	0	0	0	0	0.0512926	0	0	0	0	0
OR2Q1P	0	0	0	0	0	0	0	0	0	0	0	0	0	0	0	0	0	0	0	0	0	0	0	0	0	0	0	0	0	0	0	0	0	0	0	0	0	0	0	0
AC093639.1	0	0	0	0	0	0	0	0	0	0	0	0	0	0	0	0	0	0	0	0	0	0	0	0	0	0	0	0	0	0	0.0485645	0	0	0	0	0	0	0	0	0
NACAP8	0.169372	0.549994	0.483858	0	0.131556	0.139997	0.0828917	0.363884	0.57261	0	0.0707304	0.0702714	0.0955556	0.0649325	0.138517	0.230374	0.137504	0.0235933	0.572772	0.282996	0.107121	0.205116	0.398404	0.177035	0.0518219	0.536368	0.204804	0.131111	0	0.128578	0.119392	0	0.148053	0.100947	0.173392	0.0897942	0.377622	0.277834	0	0
AP000997.4	0	0	0	0	0	0	0	0.0111129	0	0	0	0	0	0	0	0	0	0	0	0	0	0	0.0106462	0.0504614	0.0110784	0.0095553	0	0	0.0132729	0	0.00510467	0	0.00791259	0	0.0123558	0.019196	0	0.0197983	0	0
OR6C70	0.375961	0	0	0	0	0	0	0	0	0	0	0	0	0	0	0	0	0	0	0	0	0	0	0	0	0	0	0	0	0	0	0	0	0	0	0.0229984	0	0	0	0
ATP5MC1P8	0	0	0	0	0	0	0	0	0	0	0	0	0	0	0	0.0753807	0	0	0	0	0	0	0.0814762	0	0	0	0	0	0	0	0	0	0	0	0.0472799	0.0734541	0.102968	0	0	0
OR7E43P	0	0	0	0	0.022927	0	0	0	0	0	0	0	0	0	0.01207	0	0	0	0	0.0591831	0	0.0536199	0.026037	0	0.0270938	0	0	0	0	0	0	0	0	0	0	0	0	0	0	0
AF127577.5	0	0	0.214871	0	0.189174	0	0.178793	0.112126	0.308773	0.187008	0.228843	0.151572	0.0515272	0	0	0.0496904	0	0.0254448	0	0	0	0.221212	0.0537085	0	0	0	0.147251	0.0471333	0	0.208002	0.103009	0	0	0.217738	0.0934997	0.145261	0	0	0	0.0602458
GEMIN8P3	0	0	0	0	0	0	0	0	0	0	0	0	0	0	0	0	0	0	0	0	0	0	0	0	0	0	0	0	0	0	0	0	0	0	0	0	0	0	0	0
FBLL1	0	0.161719	0.0450637	0.874541	0.0972021	0	0	0.0823042	0.03022	0	0	0.111259	0.0151291	0.0205613	0.0877243	0.306386	0.0870828	0.0448257	0	0.0716898	0.135682	0	1.10387	0.186863	0.0328194	0.410457	0.410732	0.055356	0.196603	0	0.0453674	0.0268869	0.0703225	0.0958966	0.173868	0.0142169	0.0199293	0	0.0467694	0.00884451
MPIG6B	0.147938	0.33456	0.195776	0.0115976	0.093363	0.183421	0.101815	0.297971	0.203185	0.0851948	0.104253	0.230171	0.0469481	0.0584879	0.109645	0.098095	0.0225194	0.104326	0.160807	0.046347	0.0438587	0.167961	0.244678	0.0966447	0.16974	0.212286	0.324232	0.0858894	0.0610091	0.210576	0.168157	0.055623	0.193976	0.297583	0.345496	0.345587	0.237069	0.10617	0.116107	0.068615
B9D2	6.68581	8.90247	5.51359	7.532	2.72476	7.24042	1.25733	6.384	1.98825	5.19701	9.02238	6.24129	3.10839	3.95153	3.8393	3.587	2.59666	3.00094	3.58884	2.97894	8.37872	4.42323	4.47773	4.55102	4.71631	4.59069	4.06719	3.05098	4.13012	9.68107	4.51217	6.40342	5.30312	18.522	6.49595	6.69526	6.94707	5.75443	7.27702	2.73596
AL592504.1	0	0	0	0	0	0	0	0	0	0	0	0	0	0	0	0	0	0	0	0	0	0	0	0	0	0	0	0.0478848	0	0	0	0	0	0	0	0	0	0	0	0
STOM	31.7583	89.0864	127.699	69.0405	51.2811	153.038	37.2091	96.5446	55.1626	131.903	123.085	92.9462	57.8049	23.9078	113.058	63.8178	35.3791	49.6482	191.767	64.7064	125.945	75.9545	113.306	104.21	33.087	68.6261	51.9866	56.1492	88.3592	18.6428	67.9434	143.715	92.6129	142.357	121.473	234.066	69.3394	69.4936	86.7308	70.955
RNU6-945P	0	0.883001	0.511788	0	0.788518	0	0.558938	0.233682	0.429012	0	0.317956	0	0	0.583786	0.207559	0.414242	0	0.212119	0.367828	0	0.481544	0.922062	0.447739	0.530552	0	1.00465	0.306887	0	0.837307	0.289	0	0.254462	0.332772	0.226895	0.129909	0.605481	0.282922	0.624478	0.26558	0.251118
RNU6-185P	0	0	0	0	0	0	0	0	0	0	0	0	0	0	0	0	0	0	0	0	0	0	0	0	0	0	0	0	0	0	0	0	0	0	0	0	0	0	0	0
PKD1P6	0.320544	1.62102	1.04015	0.147235	0.918758	0.190316	0.464	0.806447	0.847111	0.381323	0.831444	0.118007	0.171929	0.540014	0.184612	0.261596	0.854003	0.216968	0.824449	0.986679	0.466853	0.352652	1.05533	1.22221	0.547012	1.29747	1.07	1.10087	0.481596	0.215921	0.112659	0.18559	0.731076	2.09479	1.20631	0.703694	1.18776	0.759098	0.45354	0.524884
AL117339.2	0	0	0	0	0	0	0.123058	0	0	0	0	0	0	0	0	0	0	0	0	0	0	0	0	0	0	0	0	0	0	0	0	0	0	0	0	0	0	0	0	0.0829309
HK1	62.9823	17.6734	31.7653	14.0781	32.2697	13.9655	38.6662	23.6988	26.501	24.824	21.0133	21.428	20.0333	19.4554	31.8103	41.5869	23.3025	14.7157	39.3187	29.9229	25.665	20.5184	25.3148	19.3546	26.133	23.882	26.7053	29.052	39.0842	5.06643	17.286	55.6318	20.1486	25.5131	34.4497	22.5414	27.1472	26.6338	27.9796	47.9742
R3HDM2P2	0	0.00893016	0.00646992	0	0	0	0	0	0	0	0	0	0.0108606	0	0	0	0.0104189	0	0	0	0	0	0	0	0	0	0	0	0	0	0	0	0	0	0.00656913	0	0	0	0	0
AC106901.1	0	0	0	0	0	0	0	0	0	0	0	0	0	0	0	0	0	0	0	0	0	0	0	0	0	0	0	0	0	0	0	0	0	0	0	0	0	0	0	0
SFRP4	5.79116	11.366	6.34023	14.1784	9.11918	28.1044	3.68745	30.2322	3.28433	24.1937	8.1704	26.883	22.0443	3.98419	8.58546	6.01679	0.452423	11.8802	41.8898	2.54425	6.31562	49.002	5.30761	10.5478	40.7835	18.8463	12.348	7.36858	45.1106	6.38012	16.1581	26.261	21.7284	7.36548	23.3483	36.5315	27.2252	66.1829	50.4667	2.68622
SLC6A11	0	0.016922	0.0102167	0.0305035	1.85113	0	0	1.33977	0.00685138	0.0124486	0.0152334	0.0151346	0.00343002	0.00233079	0.227061	0.0595395	2.48105	0.00169379	0.0352456	0.00406331	0.0153807	0.0147255	0.0572036	0.110149	0.0186017	0.147608	0.0196041	0	0.0044573	0.00461538	0.723416	0.0101595	0.0345438	0.0253649	0.0435681	0.167607	0.0316282	0.00332434	0.00212068	0.0461195
CSGALNACT2P2	0	0	0	0	0	0	0	0	0	0	0	0	0	0	0	0	0	0.0389978	0	0	0	0	0	0	0	0	0	0	0.102625	0	0	0	0.0611798	0	0	0	0	0	0	0
AL627443.1	0	0	0	0	0	0	0	0	0	0	0	0	0	0.0301764	0	0.149887	0	0.0109646	0.0760533	0	0	0	0	0	0	0	0	0	0	0	0.0332913	0	0	0	0	0	0	0	0	0
RPS3	233.023	120.6	122.93	645.657	204.408	798.801	202.226	170.383	208.789	351.099	159.445	135.69	227.659	239.676	257.128	80.4846	269.907	444.845	232.019	170.943	126.601	409.649	144.594	143.897	67.1032	188.162	117.024	65.1151	153.647	2118.01	290.242	177.771	243.797	111.392	151.203	131.134	116.345	97.8782	220.425	89.1999
CFAP20DC-AS1	0.0106452	0.0370369	0	0	0	0.0263969	0	0.0196033	0.0359892	0	0	0.0397498	0	0.0122433	0.00870594	0	0.00864229	0	0	0	0	0	0.00939005	0	0.0195424	0.00842785	0	0	0	0.0242438	0	0	0.0209369	0	0	0.033862	0	0	0.0055698	0
ANO8	1.17263	5.34362	5.19678	0.75253	10.8197	2.4006	1.16914	3.54546	7.62459	4.07899	4.77624	2.40996	2.98168	6.98169	1.16419	1.92732	5.16292	5.05537	2.96427	13.664	3.49779	1.50597	4.39245	3.12407	3.8949	5.38457	9.07483	2.52899	2.15927	1.31046	1.88696	2.26394	5.52443	4.13488	5.80691	2.26842	4.45669	2.56773	6.23247	3.98808
PRDM15	0.849928	1.67689	0.925393	0.243601	2.12972	0.403906	0.786441	1.20367	1.31316	0.577247	1.17468	0.613421	0.772281	0.864635	0.461973	0.961191	1.13589	0.417142	1.54355	1.03001	0.770659	1.0432	1.53811	1.13503	0.716891	1.61692	1.09339	1.00549	0.665991	2.10925	0.400986	0.654305	0.566793	1.1183	1.1384	1.28205	1.13837	1.31199	0.685078	1.18293
AC012531.3	0	0	0	0	0	0	0	0	0	0	0	0	0	0.0803927	0	0.0570449	0	0.0438161	0	0	0	0	0	0	0	0	0	0	0	0	0	0	0	0	0.0178897	0	0	0	0	0
AC025554.1	0	0	0	0	0	0	0	0	0	0	0	0	0	0	0	0	0	0	0	0	0	0	0	0	0	0	0	0	0	0	0	0	0	0	0	0	0	0	0	0
KIAA0895L	0.994202	14.2749	5.2957	1.21142	9.68595	2.93725	1.10938	4.42016	5.47394	1.01204	6.56227	1.14554	1.67791	7.30829	2.29058	1.73865	2.69354	3.12199	2.8983	8.10461	5.16869	1.81635	6.12882	5.56409	3.90061	5.23543	6.60173	8.1535	2.15545	5.09777	2.74163	1.53226	5.40431	7.80649	8.27619	1.73035	6.32686	6.70521	4.51523	1.78194
AL365226.1	0.136806	34.3654	65.9343	0.514794	0.265653	0.254427	0.602583	2.07842	0.231256	45.6946	0.171392	62.5779	0	0.354021	2.26564	0.279118	57.6985	261.098	0.7931	0.342874	15.1201	1.49109	0.422363	0.142995	0.18836	48.306	108.684	7.67785	3.68598	1.47994	5.23647	6.99547	0.269068	0.18346	44.642	1.41431	0.305014	0.112207	70.4701	0.101522
AC087203.2	0	0.0119069	0	0	0	0	0.0125617	0	0	0	0	0.0425968	0	0	0	0	0.0138919	0.00715083	0	0	0.0162335	0	0	0	0	0	0.0206912	0	0	0	0.00723725	0	0	0	0	0.0136077	0	0.0280694	0.0358123	0.00846554
SNX24	5.10226	4.27427	3.90657	5.00859	3.2382	4.69472	4.06009	4.02881	8.0688	4.25252	6.81385	3.18011	2.86131	6.44006	4.20404	6.58615	3.93731	3.2191	5.92027	5.5522	3.9043	3.37669	6.97028	2.0229	3.77757	4.03342	3.09869	8.81124	4.72776	0.914625	2.72417	5.11953	6.25373	4.11697	4.18966	5.49925	4.03351	6.55016	5.33121	3.75039
BAIAP3	0.17232	8.16602	1.88003	0.454459	6.30452	0.147912	1.83266	1.57038	0.365979	2.23239	5.7957	4.41068	0.553401	2.51802	0.78414	0.620217	3.31809	0.873378	5.49444	2.34325	3.63845	0.947116	6.25158	2.25377	0.498851	3.38268	1.81656	1.76832	1.89018	0.845276	3.68149	1.70116	1.33539	20.7503	7.41152	4.46246	8.21588	1.61992	0.420754	0.675457
AC009153.1	0	0	0	0.0686739	0	0	0	0.0504113	0	0	0.0685914	0	0	0	0.0671639	0	0	0	0	0	0	0	0	0	0.0502547	0	0	0.0423819	0	0	0	0	0	0	0	0	0	0	0.0572925	0
RNA5SP481	0	0	0	0	0	0	0	0	0	0	0	0	0	0	0	0	0	0	0	0	0	0	0	0	0	0	0	0	0	0	0	0	0	0	0	0	0	0	0	0
CYP51A1-AS1	0.0826525	0.0255613	0.0555577	0	0.0927316	0.0455451	0.0134836	0.126838	0.0310479	0.0282062	0.0805375	0.0685841	0.0699459	0.0316867	0.0901273	0.0224842	0.111835	0.0268646	0.01331	0.174927	0	0.0834127	0.145814	0.0575946	0.101155	0.0508948	0.055524	0.0853085	0.0605964	0.0418303	0.0582627	0.092078	0.0301037	0.0903131	0.0423073	0.0584254	0.0511881	0.0301293	0.0432455	0.0318037
CMBL	6.53572	7.49823	10.8402	47.3633	16.0037	21.2712	37.268	4.68637	17.6905	21.7046	5.65999	5.52157	20.6305	6.81215	59.6947	131.231	25.2566	11.3176	13.7231	90.8784	5.70435	8.44432	8.42426	11.8525	35.0199	8.97103	1.93623	16.6578	5.02225	49.0824	28.6931	31.192	19.4101	5.04692	4.63343	15.2416	23.5788	7.20993	5.80054	12.9013
AC077690.1	0.0269404	0.0562387	0	0	0	0	0.0197772	0	0.13662	0.0413719	0	0	0	0.046477	0.0110163	0.021986	0	0.0112583	0	0.0270081	0	0	0	0.0281593	0	0	0.0977289	0.125128	0	0	0.0341831	0	0.123634	0.0240851	0.01379	0.0642723	0	0.0441926	0	0.0399846
AC107398.2	0.0451846	0.440178	0.113896	0.113352	0.175481	0.112044	0.298534	0.124812	0.15276	0.0693891	0.0566079	0	0.0764762	0.0779514	0.11086	0.295001	0.073366	0	0.196461	0	0.0428662	0.246241	0.0398569	0.0944578	0.290323	0.321955	0.273186	0.0699549	0.198762	0	0.152885	0.0906072	0.177737	0.0403957	0.208157	0.323393	0.151111	0.44472	0.330981	0.290603
MTND2P22	0	0	0	0	0	0	0	0	0	0	0	0	0	0	0	0	0	0	0	0	0	0	0	0	0	0	0	0	0	0	0	0	0	0	0	0	0	0	0	0.0260112
PAF1	26.5758	26.1558	25.5539	22.6486	18.2388	14.7776	18.6727	24.601	17.9453	22.8678	30.5401	26.1105	23.1534	30.6063	18.0093	50.396	32.5161	11.6844	21.4785	33.2752	32.6088	14.2	20.1831	42.5768	22.0581	20.1295	16.6523	21.116	26.976	12.5292	16.8968	38.3358	20.0387	32.6677	26.9513	26.363	27.3112	24.6022	29.3171	19.6889
MUTYH	3.37626	4.95971	2.30099	3.52909	8.93034	2.85099	2.01445	4.66946	3.00626	1.96299	3.05487	1.43538	0.999434	3.0881	2.92596	2.27912	2.15445	4.63051	2.65807	7.36843	2.41874	1.72889	3.38874	5.36613	3.27122	5.63748	4.46058	3.7375	3.05592	3.93163	3.20854	2.36124	3.29286	4.39721	3.79422	2.35899	3.77924	5.49277	2.66433	2.27522
RSF1	3.385	3.47191	5.90755	0.956513	4.02292	1.56153	6.61897	2.61001	3.90799	3.25886	3.38052	2.99996	3.22816	3.56476	2.1842	5.2434	7.3731	3.07286	6.57127	2.94381	3.06401	7.99502	4.25054	3.74373	2.24559	4.59629	2.78509	3.60196	4.69778	1.77208	2.72763	3.04103	2.88767	2.95529	4.7971	4.49609	4.23125	3.45699	2.8724	3.75133
AC092620.1	0.0258382	0	0	0.0324094	0.0401387	0	0	0.0475814	0	0.0793585	0.0323704	0.0643208	0	0	0.0422623	0	0.0209767	0	0	0	0.0245125	0.0469365	0.0683749	0	0	0	0	0.0200014	0.0284148	0.0588449	0.0327845	0	0	0	0.0661288	0	0	0.0211922	0.202786	0.0383486
CACNA2D3	0.337269	1.2058	0.422143	0.167758	0.14905	0.237919	0.0426883	1.18863	0.108126	0.133949	0.160272	0.499409	0.68402	0.267516	0.401852	0.332192	0.0330461	0.264876	0.446671	0.0991031	0.259281	0.285207	0.46677	0.960334	3.38934	0.105886	1.10394	0.747229	0.121502	0.165541	0.221348	0.125351	0.590903	0.686225	0.330392	0.749137	0.719543	0.462631	0.100403	0.138088
TPH1	0.135152	0.278775	0.0876026	0.0242177	0.161215	0.0359074	0.070869	0.115554	0.146867	0.0518877	0.290264	0.00600792	0.0285936	0.144338	0.0276328	0.118176	0.0195934	0.0806852	0.083948	0.261306	0.0778464	0.999583	0.208629	0.232081	0.15507	0.366858	0.0525297	0.0112094	0.079623	0.142908	0.0469546	0.0943717	0.0506316	0.461736	0.163068	0.0652548	0.290566	0.162317	0.0328317	0.0310438
LYPD1	0.0900694	0.634575	0.255417	5.05567	1.23304	0.209386	2.17372	1.87634	1.67478	1.07196	2.38375	0.546526	1.8484	1.19777	2.29731	0.091882	0.539279	0.451676	3.75301	0.406331	0.73699	1.08396	1.5294	1.21211	0.67173	0.944834	2.7228	0.514206	0.804791	7.3846	3.41899	2.70356	8.76142	0.412683	0.547482	0.644642	0.677746	1.73604	0.718674	0.250649
AL139135.1	0	0	0	0	0	0	0	0	0	0	0	0	0	0	0	0	0	0	0	0	0	0	0	0	0	0	0	0	0	0	0.164864	0	0	0	0	0	0	0	0	0
RNU6-759P	0.26365	0	0.132916	0	0	0	0	0.485515	0	0	0.990913	0	0	0.606457	0	0	0.428087	0.220357	0.382113	0.264313	0	1.4368	0.232563	0.275578	0	0.208732	0.318805	1.02046	0	0.300223	0	0.132172	0	0	0.674771	0	0.587819	0	0.551788	0.130435
HNF4GP1	0	0	0	0	0	0	0	0	0	0	0	0	0	0	0	0	0	0	0	0	0	0	0	0	0	0	0	0	0	0	0	0	0	0	0	0	0	0	0	0
CLCA3P	0.0632085	0.0219915	0	0.0396418	0.018411	0.0293883	0.00580025	0.0218249	0.0133559	0.0121335	0	0.0590059	0.0267455	0.00908715	0.0193851	0.0322402	0.0256578	0.0198109	0.0114512	0.0633674	0.00749566	0.0143527	0.00696945	0.0247756	0.00725235	0.0125106	0	0.0183486	0.0260669	0.0179942	0.0634928	0	0.321154	0.0353183	0.0404431	0.0125665	0.0264236	0.0388822	0	0.31271
KDM2B	5.40607	3.71877	2.73244	0.832616	2.35501	1.38651	2.2009	3.90946	2.37221	1.94081	1.6957	1.82612	2.48317	3.14091	1.31072	4.62012	2.88224	2.69485	1.69588	1.51279	1.59988	2.60357	2.69028	2.31277	2.28533	3.42621	1.91145	2.53683	1.97295	1.71832	1.65416	1.3231	1.68977	3.01	2.68251	2.12578	2.73327	2.40012	1.50189	1.82937
TCEA1	26.1664	12.7682	57.106	26.1653	21.8566	20.0742	33.0517	9.80572	40.2485	31.5502	17.247	33.3926	20.4009	44.1744	18.6001	33.9974	17.3972	28.8012	18.1147	19.5114	16.6568	26.2998	15.5911	16.4321	12.5512	25.2744	9.04118	6.35766	14.3845	15.6833	15.4143	21.0484	14.0205	8.22714	31.46	16.4167	13.9884	15.3289	16.0789	13.2298
AL109917.1	0.149867	0.166854	0.377769	0.225578	0.209532	0.260137	0.858148	0.248384	0.506669	0.138089	0.0751023	0.186537	0.202924	0.310257	0.0245131	0.122306	0.778683	0.676393	0.347529	0.0300488	0.199049	1.25231	0.423029	0.971215	0.302638	0.237301	0.0724877	0.533657	0.296662	1.05807	0.215512	0.0300524	0.353708	0.133984	0.751781	0.238361	0.133654	0.467095	0.0470482	0.0148287
RNA5SP524	0	0	0	0	0	0	0	0	0	0	0	0	0	0	0	0	0	0	0	0	0	0	0	0	0	0	0	0	0	0	0	0	0	0	0	0	0	0	0	0
AC002069.3	0	0	0	0	0	0	0	0	0	0	0	0	0	0	0	0	0	0	0	0	0	0	0	0	0	0	0	0	0	0	0	0	0	0	0	0	0	0	0	0
RNF11P1	0	0	0.0311144	0	0	0	0	0	0	0	0	0	0	0	0	0	0	0	0	0	0	0	0	0	0	0	0	0	0	0	0.0261034	0	0	0	0	0.0981614	0	0	0	0
AC090907.1	0.110615	0.153941	0.0278826	0.277493	0.171836	0	0.0406017	0.305548	0.0934913	0.0849346	0	0.0688402	0.140414	0.445271	0.0904638	0.135409	0.359209	1.43299	0.160316	0.221786	0.262348	0.301407	0.439076	0.462477	0.0507665	0.175148	0	0.171254	0.304113	0.251919	0.187137	0	0.181297	0.395565	0.311412	0.0439827	0.24662	0.272176	0.14469	0.109449
RNA5SP459	0	0	0	0	0	0	0	0	0	0	0	0	0	0	0	0	0	0	0	0	0	0	0	0	0	0	0	0	0	0	0	0	0	0	0	0	0	0	0	0
ZNF470	0.073341	0.63007	1.70507	0.474119	0.626629	0.968772	0.598457	0.771392	1.15869	0.303231	0.59017	0.596873	0.389106	0.691029	0.434857	0.725149	0.993889	0.233404	1.36548	0.74091	0.607469	0.348443	0.915662	1.78085	0.629178	1.11439	0.392256	0.676913	0.502541	0.680968	0.696742	0.485043	0.649108	0.680899	0.879326	1.26293	1.16349	0.330845	0.830935	1.30203
AC245123.1	0	0	0.00795026	0	0	0	0	0	0.0266575	0	0	0	0	0	0.00644857	0	0	0	0.0228558	0	0.0149609	0	0	0	0	0	0	0	0	0	0	0	0	0.0281972	0	0	0.0175799	0	0.00825119	0
AL137847.2	2.37035	0.358562	0.441624	0	0.200122	0.319442	0	0.189784	0	0	0.645566	0	0.130822	0.177794	0.231781	0.126159	0	0.129203	0.0746824	0.0516588	0.195541	0	0.272721	0.269303	0.33109	0.0407959	0	0.0398889	0	0.117355	0.0435883	0.30999	0.0675648	1.38204	0.42202	0.327825	0.804207	0.169055	0.269612	0.025493
MARCHF7	18.6913	10.1904	15.0054	20.8447	12.7973	13.0972	20.4395	9.95309	17.1265	12.1899	11.5839	13.374	12.8647	14.7669	17.1017	30.7299	24.5639	16.1256	12.6748	15.8288	16.8473	17.4241	13.097	15.4156	17.6403	14.2543	9.003	6.10116	16.4185	20.9006	14.3989	13.0725	12.7862	10.027	13.0536	17.3059	15.767	13.9313	8.49847	13.9754
RC3H2	10.232	3.07544	8.28891	2.52553	5.51027	2.25142	5.63442	4.26443	6.97013	4.17571	3.77786	1.94694	5.39444	8.93557	2.56907	5.63982	11.6773	4.42336	12.4567	4.2092	5.26856	7.77235	4.43808	4.68609	3.29041	5.39488	2.65938	2.89875	6.18749	2.26867	3.45411	5.21319	4.18983	4.69364	3.69149	5.01681	3.79949	3.0289	2.98447	4.98409
AL008626.1	0	0	0	0	0	0	0	0	0	0	0	0	0	0	0	0	0	0	0	0	0	0	0	0	0	0	0	0	0	0	0.01482	0	0	0	0	0	0	0	0	0
WEE2-AS1	0.124	0.760379	0.609501	0.379117	0.126413	0.807139	0.187748	0.449558	0.353714	0.440356	0.650522	0.318327	0.301693	0.320882	0.643322	0.164444	0.151003	0.340062	0.303269	0.598249	0.404379	0.49274	0.991248	0.720955	0.75405	0.417226	0.346737	0.263968	0.4858	0.414778	0.79979	0.50119	1.00601	1.87765	0.357028	0.677941	0.872585	0.273328	0.579858	0.0766827
AL163973.2	0	0.0656119	0	0	0	0	0	0	0	0	0	0	0	0	0	0	0	0	0	0	0	0	0	0	0	0	0	0	0	0	0	0	0	0	0	0.0749844	0	0	0	0
ERG28	20.1736	21.0205	9.96748	18.5124	15.7335	26.7512	18.2622	22.5065	17.9572	16.2187	10.7891	35.8032	23.0422	15.0172	32.0607	17.4316	28.678	16.7661	18.7147	24.6496	17.1718	29.7143	31.7598	39.0894	12.9507	21.3688	23.7453	24.4864	14.7108	13.8584	29.8545	20.6558	15.2948	16.929	18.7097	16.0674	26.8464	20.9703	21.1806	13.0878
GLT8D2	0.481518	2.13167	1.20539	5.52952	1.72173	1.79103	0.841055	4.60178	0.898157	1.30043	1.07129	2.25268	4.32784	2.25818	1.61593	0.799483	0.694218	3.39653	3.40514	0.674155	1.85875	4.37352	2.86335	3.65329	3.84068	2.26102	16.5941	0.71978	4.04455	1.36133	1.85397	2.43474	19.3273	3.42161	2.39675	3.63776	2.5636	3.03692	3.21875	1.63468
AL158042.1	0	0	0	0	0	0.146388	0	0.217426	0	0	0	0.0734795	0	0	0	0	0	0	0	0	0	0	0	0.0617056	0.0541877	0	0	0	0	0	0	0	0	0.0527779	0.090654	0.14084	0	0.0484197	0.0308881	0
CCDC138	2.46446	1.1639	0.956623	2.33311	1.91059	0.453105	1.38613	0.582391	0.894959	0.813048	1.13874	0.51319	1.31638	3.04189	0.572848	2.70715	2.36973	2.14201	1.08648	1.09442	0.80008	0.748976	0.987752	0.852124	0.589184	1.94741	0.679853	0.217613	1.1284	3.59595	0.507297	0.864364	0.61126	3.54784	0.539607	1.35996	1.07072	0.576425	0.517254	1.00135
FOXE3	0.0274164	0.0763098	0.0207325	0	0.138419	0	0.0402533	0.0126219	0.139034	0.0421029	0	0	0	0.0394151	0.00560547	0.100685	0.011129	0.0343716	0	0	0.0910339	0	0.0362756	0.0286568	0.0251654	0.0108528	0.0331519	0.0106115	0.0150752	0.0156098	0	0.0137443	0	0.0245107	0.0070168	0.141717	0	0.10119	0	0.040691
RNU1-97P	0	0	0	0	0	0	0	0	0	0	0	0	0	0	0	0	0	0	0	0	0	0	0	0	0	0	0	0	0	0	0	0	0	0	0	0	0	0	0	0
OR10AG1	0	0	0	0	0	0	0	0	0	0	0	0	0	0	0	0	0	0	0	0	0	0	0	0	0	0	0	0	0	0	0	0	0	0	0	0	0	0	0	0
AC099542.2	0	0	0	0	0	0	0	0	0	0	0	0	0	0	0	0	0	0	0	0	0	0	0	0	0	0	0	0	0	0	0.0207695	0	0	0	0	0.0390515	0	0	0	0
LINC01782	0	0.00649801	0	0	0	0	0	0	0	0	0.0116992	0	0	0	0	0	0	0.00390247	0	0	0	0	0	0	0	0	0.0112919	0	0	0	0	0	0	0	0	0	0	0	0	0
BX284668.1	0	0	0	0	0	0	0	0	0	0	0	0	0	0	0	0	0	0	0	0	0	0	0	0	0.0595611	0	0	0	0	0	0	0	0	0.0290058	0.0996436	0	0.0361681	0	0	0
LARP1B	2.6532	2.26531	3.72467	1.89837	1.6002	1.34033	3.72089	1.46463	3.36763	2.76059	1.86901	2.48353	2.46226	5.04971	2.34921	5.53292	5.76488	2.27819	2.53819	2.31616	2.28851	4.94313	1.8663	2.43425	1.14539	3.49928	1.93092	1.79084	1.70855	5.23708	1.98305	2.0594	3.01717	2.78344	3.10353	2.91805	1.49779	2.66253	2.40149	1.63351
OR52B2	0	0	0	0	0.0195485	0	0	0	0	0	0	0	0.0212985	0	0	0	0	0	0	0	0	0	0	0	0	0	0	0	0	0	0	0	0	0	0	0	0	0	0	0
MTRNR2L12	0.465974	0.738556	0.691695	0.162356	0.402152	0.481447	1.06424	0.500557	1.5316	0.437304	0.648643	0.644434	1.35827	1.05696	0.751587	0.929576	1.261	2.14202	0.45023	0.337383	0.761335	1.31673	0.274021	0.459998	0.902956	0.450894	1.12691	0.500988	0.654786	0.678007	2.40878	0.324445	0.848586	0.277725	2.15991	1.48225	3.6939	1.31642	0.826236	0.870893
AC112492.2	0	0	0	0	0	0	0	0	0	0	0	0	0	0	0	0	0	0	0	0	0	0	0	0	0	0.020853	0	0	0	0	0	0	0	0	0	0	0	0	0	0
AC073263.3	0	0.0220236	0	0	0	0	0	0	0	0	0	0	0	0	0	0	0	0	0	0	0	0	0	0	0	0	0	0	0	0	0	0	0	0	0	0	0	0	0	0
TAS2R1	0	0.0109416	0	0	0	0	0	0	0	0	0.0787987	0	0	0.0542546	0	0.0128326	0	0.00657115	0	0	0	0	0.0138703	0	0	0.062245	0.0380277	0	0	0.268584	0	0	0	0	0	0.0125046	0	0	0	0
SNHG32	33.2777	49.68	22.4853	80.4179	93.2607	84.1824	47.7521	44.4547	44.6044	103.921	52.9494	21.7142	40.1181	108.239	38.6466	60.4685	46.9941	108.159	74.6724	55.96	56.6891	43.9344	44.5297	54.2474	29.4106	66.3725	36.374	39.7435	28.8193	241.529	50.3488	76.633	48.586	29.589	47.8213	51.6206	46.2242	54.786	64.897	29.8759
KDR	1.10203	7.79216	19.6551	2.85167	9.13608	2.5229	15.0909	8.23746	2.68429	8.06207	5.69106	12.9121	9.99067	55.2296	5.90261	6.78419	11.8492	13.4552	21.3043	12.1441	4.97635	6.31308	53.2201	3.0974	2.38551	13.441	14.2334	0.564244	4.25605	5.70636	15.5905	8.14779	8.17206	12.521	9.8539	11.0893	10.2054	8.38398	10.0384	2.61012
LINC00244	0.0443001	0.246606	0.0223333	0	0.240865	0	0.0650422	0.0815791	0.524192	0	0	0.0551396	0	0	0.0543447	0	0.0359649	0.0185128	0	0.0444114	0	0	0.390767	0.277826	0.0406629	0.14029	0	0	0.146153	0.0504454	0	0.0444167	0	0.118815	0.136055	0	0	0	0	0.262998
PIRT	0	0.0247982	0	0	0	0	0.0052324	0	0	0	0	0.00887154	0	0.00409876	0	0.0174503	0	0	0	0	0	0.0129476	0	0	0	0	0	0	0	0	0	0	0	0	0.00729674	0.00566811	0.0158912	0.00584594	0	0.0035262
SYNGAP1	1.48316	3.18371	2.51064	0.501461	1.68298	0.746573	1.86782	2.1382	1.30154	0.795856	1.65098	0.463821	0.676652	1.10977	0.525755	0.894211	0.73929	1.7037	2.2676	0.957449	1.66459	1.13418	2.64051	2.87354	1.63548	2.33477	1.37268	2.77382	1.04214	0.750313	0.786994	1.07138	1.77321	8.53827	1.51458	1.62692	2.74006	1.89455	0.58363	2.09751
RAB24	2.61696	6.20418	7.17334	3.41447	8.64143	1.41851	2.23972	8.04003	5.55742	2.14068	7.49623	2.47161	1.1574	3.25938	1.43578	2.47913	2.95732	2.87419	2.49678	9.70316	2.19575	1.2661	6.7396	3.42264	4.6835	5.9657	6.6946	5.92469	2.08252	2.47085	4.21043	1.19326	5.44877	5.06719	4.06575	1.73601	4.41263	9.02787	2.3463	2.86913
AHCYP7	0	0	0	0	0	0	0.0152412	0	0	0	0	0	0	0	0	0	0	0.0173522	0	0	0	0	0	0	0	0	0	0	0	0	0	0	0	0	0	0	0	0	0	0
AP000350.1	0	0.0710384	0.0514674	0	0.158593	0.126576	0	0	0	0.0783889	0.0639499	0.190605	0	0	0.062619	0	0.0414407	0	0.0739805	0	0.0968518	0	0	0	0	0.0808249	0.246894	0.039514	0.0561352	0.058126	0	0	0.0334649	0	0.0261284	0	0.113807	0.0418666	0	0
RN7SKP297	0	0	0	0	0	0	0	0	0	0	0	0	0	0	0	0.157177	0	0	0	0	0	0	0	0	0	0	0	0	0	0	0.0407288	0.0482756	0	0	0	0	0	0	0	0
AC245884.9	0.112447	0.15649	0.0283444	0	0	0	0	0.0517681	0.19008	0	0.0704376	0.0699804	0.0951599	0.0323318	0	0	0	0.0234956	0.0814857	0.169094	0.0533387	0	0	0.0587672	0.103215	0.0445123	0	0.0435226	0	0.128046	0	0	0.0368599	0	0.0287791	0.0447112	0.0626763	0	0	0.0556307
TIMM10B	19.0922	8.52536	16.7967	16.051	4.04378	21.446	9.70878	11.873	8.51365	11.2177	16.8037	15.7277	12.6657	15.0052	14.9751	11.0263	3.69737	16.9722	14.4177	8.22724	22.6026	8.2082	15.7619	6.38442	6.85249	8.2081	8.97319	10.2653	10.9891	17.5308	10.9265	9.75926	12.9968	13.9392	15.1344	19.039	12.5431	16.5308	10.709	8.61489
RPL32P24	0	0	0	0	0	0	0	0	0	0	0	0	0	0	0	0	0	0	0	0	0	0	0	0	0	0	0	0	0	0	0	0	0	0	0	0	0	0	0	0
NBEAL2	9.19579	12.4358	18.2496	1.84205	10.1501	2.67804	5.93658	20.293	16.0447	10.9195	7.52565	5.76251	15.1101	5.45353	11.334	10.4027	2.72578	6.61208	6.28102	11.1237	18.4974	9.90223	18.1162	8.1809	27.734	17.0261	14.3333	8.20819	6.60298	2.77769	3.23195	14.942	3.29631	14.0217	20.207	5.00574	11.4074	15.5791	9.46947	18.4015
IMPDH1P7	0.0180798	0	0.00911474	0	0	0.0224163	0	0	0	0	0.0226507	0	0	0	0	0	0.0293562	0	0	0	0	0	0	0.0188978	0	0	0	0	0	0	0	0	0	0	0.018509	0.0143778	0	0	0	0
SV2A	3.07362	1.7157	0.315014	3.25512	2.84649	0.341997	1.33482	0.974451	1.36076	0.587851	0.317363	0.252243	0.566906	12.6186	0.340683	0.408875	8.7153	5.119	0.979045	0.265244	0.614158	2.80193	1.03284	4.65427	0.661395	2.18827	1.81747	9.46488	0.891461	1.44231	0.666655	0.561594	2.04089	1.52995	0.65986	0.532725	0.52086	0.590993	0.871835	0.852208
YBX2	0.417512	0.372359	0.0355747	0.398302	8.00232	0.0364543	4.5975	0.449401	0.168985	0.036122	0.0368356	0.0658738	0.487689	0.185989	0.0432828	2.86022	2.9599	6.43598	1.7301	2.87098	0.719657	0.256372	1.82586	1.13096	0.118748	4.43676	0.0497744	0.892205	0.0258674	7.86803	0.703855	0.0324277	0.138787	0.220803	0.165551	0.112233	0.104886	0.106108	0.0369213	0.898951
AC027237.1	0.0414594	0	0	0	0	0	0	0	0	0	0	0	0.0350857	0.0238416	0.0169533	0.06767	0	0	0.0600879	0.124691	0	0.150627	0.036571	0.0866704	0	0.0328236	0	0	0	0.188843	0	0.0207843	0	0	0.0212218	0	0	0	0	0
AC090503.2	0	0	0	0.218548	0.522005	0	0	0.0229184	0	0	0	0	0	0.0429412	0	0	0.0606228	0.0312054	0	0	0	0	0.021956	0	0	0.0591185	0	0.019268	0	0.368469	0	0	0	0	0.0127409	0	0	0	0	0.0738853
DRD5P2	0	0	0	0	0	0	0	0	0	0	0	0	0	0	0	0	0	0	0	0	0	0	0	0	0	0	0	0	0	0	0	0	0	0	0	0	0	0	0	0
ITGB3BP	2.48726	1.9142	1.50471	7.5063	3.62431	5.37819	2.18015	2.06115	3.37197	1.17645	2.38692	2.12376	1.12401	3.32407	1.68631	2.24502	2.20505	2.88543	2.24942	2.99721	1.62343	2.31335	2.06674	2.21502	2.36067	3.0089	2.64668	0.758605	3.21124	9.4712	1.50854	0.947649	3.2091	1.37422	3.15742	2.4962	3.23855	3.30077	0.996863	1.64397
AC136443.5	0	0.102142	0	0	0	0	0	0.0675784	0	0	0	0	0	0	0	0	0	0	0	0	0	0	0	0	0	0	0	0	0	0	0	0	0	0	0	0.0583662	0.081818	0	0	0
CASP9	4.25713	4.1099	4.56258	2.52121	3.28262	2.28764	1.72151	3.03237	2.67463	2.93638	4.43588	4.40709	3.52415	3.64844	4.36464	9.90536	3.64024	2.51564	3.84687	3.45663	5.14372	4.75608	4.72806	3.55009	4.74495	3.42751	3.21576	4.45244	4.41526	1.81935	4.3008	5.17523	3.15925	5.99919	4.17088	4.93471	5.79714	6.61555	3.36	1.87919
WBP1LP10	0	0	0	0	0	0	0	0	0	0	0	0	0	0	0	0	0	0	0	0	0	0	0	0	0	0	0	0	0	0	0	0	0	0	0	0	0	0	0	0
AC073578.2	0	0.0407246	0.029505	0	0	0	0.0429643	0	0	0	0	0	0	0	0.023932	0.0477628	0	0.0244577	0.0848224	0	0	4.78419	0.154875	0	0.0537206	0.046335	0	0	0.128724	0.199933	0	0.11736	0	0	0	0	0.0652428	0	0	0
PRDM16-DT	0.0193971	1.24513	0.508498	0.0304127	0.173263	0.474976	0.0391589	0.665285	0.450845	0.625543	0.516395	0.120716	0.0369339	0.170106	0.678163	0.0474899	0.149601	0.186437	0.737955	0.315995	0.460046	0.158562	0.41064	0.334532	0.338286	0.33017	0.650875	0.765781	0.0319971	0.496977	0.0369177	0.233378	0.238437	1.461	4.99666	1.5541	2.43262	2.41424	1.06057	0.0623759
MIR4740	2.15523	0.29994	0.434614	1.08134	2.00884	0.534432	0	1.19067	0.728639	3.30975	2.16009	0	0.729559	0.495755	0.705043	0.703553	0	1.0808	0	0	2.04465	0.783021	1.14067	2.70329	0.395656	1.36504	2.08488	1.00102	0	0	1.45848	0	0.847777	0.770724	2.86831	0.685571	4.32467	1.06062	1.80426	0
DDX39A	45.9105	17.7349	10.5351	27.0458	22.1914	15.0898	13.498	18.753	20.3102	9.57863	9.32043	14.418	14.3153	14.7989	8.26181	16.5176	24.2741	13.3934	10.5364	31.7119	7.35307	21.3636	14.2414	11.3834	13.4304	24.9371	14.1182	7.144	10.1335	32.7591	8.02191	10.501	14.4837	12.866	11.7356	5.62383	9.77555	13.7292	9.76838	16.7165
HMGB3P23	0	0	0	0	0	0	0	0	0	0	0	0	0	0	0	0	0.0376863	0	0	0	0	0	0	0	0	0	0	0	0	0	0	0	0	0	0	0	0	0	0	0
RBM19	9.03513	8.05774	5.50439	1.86674	6.08311	2.87601	8.24461	6.66971	5.29545	5.36099	7.92987	4.91686	3.24581	6.16779	3.79226	8.58812	10.9337	4.81615	5.1993	7.37245	2.80634	5.69067	6.34506	5.89104	6.56888	8.70596	5.47097	6.97277	4.62709	2.41651	3.29295	3.90773	3.87566	6.23371	5.38424	3.93044	5.51995	5.12747	4.1001	5.24712
AC091180.2	0.061648	0.214486	0.202014	0.154653	0.023942	0.0764341	0.0226282	0.19867	0.208419	0.0473358	0.0772335	0	0.0260853	0.0177256	0.0756261	0.125777	0.0250244	0.0772874	0.134021	0.061803	0.175455	0.391955	0.271896	0.0644371	0.226346	0.0976138	0.149089	0.167026	0.101693	0	0.0391107	0	0.242497	0.137786	0.126223	0.1961	0.171809	0.126408	0.0161278	0.0457485
AC023050.3	0	0	0.0353756	0	0	0	0	0	0	0	0	0	0	0	0	0	0	0	0	0	0	0	0.0618967	0	0	0	0	0	0.0771678	0	0	0	0	0	0	0.0558023	0	0	0	0
RAP1GDS1	5.33206	6.68196	8.32173	11.7309	2.78827	7.64758	9.35393	6.18185	7.5153	8.17296	5.34406	8.10117	3.88527	8.19682	6.78468	4.40869	9.1088	7.70785	5.74691	6.18869	6.76838	10.3772	8.74869	6.43676	8.6029	6.23499	3.41446	5.01895	5.50589	12.5482	6.31237	7.29378	8.6161	4.57447	5.55601	7.39359	4.87243	5.97479	5.74734	8.05742
LCT-AS1	0.0291686	0.030445	0.0367625	0.182934	0.0226561	0.0361646	0.0214129	0.094	0.0986128	0	0	0.0363056	0	0.00838683	0.0178911	0.0476089	0.0473608	0.042663	0.0211373	0.0146209	0	0	0.0514587	0.0152441	0.0401606	0.0577321	0.158718	0.0225794	0.0962318	0	0.0925256	0.00731135	0.248596	0.0130386	0.0149305	0	0.0162581	0.0478476	0.0152616	0.00721526
TSPY24P	0	0	0	0	0	0	0	0	0	0	0	0	0	0	0	0	0	0	0	0	0	0	0	0	0	0	0	0	0	0	0	0	0	0	0	0	0	0	0	0
SAMD4B	20.3273	12.5756	18.6588	5.63124	17.9592	6.67785	15.9419	12.2708	10.9733	8.44202	12.0175	12.2331	9.90039	21.0821	7.9786	20.8224	19.7042	8.31021	20.1893	18.5234	14.7535	12.6923	14.7672	23.3996	21.9007	18.4388	9.29231	11.1669	22.3248	2.55229	8.576	18.9616	11.6339	14.2617	14.3385	12.5252	14.2515	11.0605	12.7678	12.6778
TRBV21-1	0.156069	0.271497	0.15736	0.4894	0	0.193501	0.0572858	0.862207	0	0	0	0.097128	0.330188	0.0897487	0.287184	0	0.0633519	0	0.113097	0.156461	0.222091	0.708769	0.344167	0	0	0	0.0943589	0	0.514896	0	0.198026	0	0.102318	0.279055	0.11983	0.248224	0.0869904	0.576027	0.0816583	0.0386058
AC243960.4	0	0	0	0	0	0	0.0692203	0	0	0	0	0	0	0	0	0	0	0	0	0	0	0	0	0	0.346199	0	0	0.0729911	0	0	0	0	0	0	0	0	0	0.232011	0	0
IGKV2-19	0	0.0667711	0	0	0	0	0	0	0	0	0	0	0	0	0	0	0	0	0	0	0	0	0	0	0	0	0	0	0	0	0	0	0	0	0	0	0	0	0	0
AC008171.1	0	0	0.205355	0	0	0	0	0	0	0.208514	0	0	0	0	0.0555222	0	0	0	0	0	0	0.246651	0	0	0	0	0.164185	0.105107	0	0	0.459421	0.204206	0	0	0.208504	0	0.151363	0	0	0.201522
NPPA	0.0484927	1.4847	0.464494	0	0.45199	0.150309	0.0177995	0.245575	0.983662	0.0744694	0.789781	0.0301791	0.0615566	0.0976017	0.109061	0.138512	0	0.101325	0.105422	0.194459	0.184019	0.440449	0.470525	0.253434	0.178045	0.0767837	0.293187	0.319075	0.0266642	0	0.112804	0.0121551	0.238437	0.411856	0.434384	0.173535	0.216233	0.198867	0.126862	0.0239907
Y_RNA	0	0	0	0	0	0	0	0.532	0	0	0	0	0	0	0	0	0	0	0	0	0	0	0	0	0	0	0	0	0	0	0	0	0	0	0	0	0	0	0	0
SNORD18	0	0.269946	0.195576	0	0.602653	0	0	0	0	0	0	0	0	0.446179	0	0.949797	0.31495	0	0	0	0	0.704718	0.3422	0	0	0.921404	0	0.300306	0	0	0	0	0	0	0.198575	0	0	0	0	0
NAT14	2.58628	14.6417	4.37357	8.88169	9.30309	5.74385	2.92165	8.57743	9.062	15.7711	10.381	9.25101	2.54992	15.8184	4.66663	5.61477	3.4145	8.42077	9.42545	9.17543	13.2207	2.09819	6.37888	24.9858	3.58395	6.86829	5.28305	5.41329	4.55622	14.6252	8.26235	11.8955	5.05374	22.6503	13.3476	6.00041	8.0895	5.7047	6.87765	6.70188
AC136624.2	0	0	0	0	0	0	0	0	0	0	0	0	0	0	0	0	0	0	0	0	0	0	0	0	0	0	0	0	0	0	0	0	0	0	0	0	0	0	0	0
RNU6-539P	0	0.183458	0	0	0.40957	0	0	0	0	0.404882	0.330304	0	0	0.909686	0	0	0.214043	0	0	0	0	0	0.465126	0	0.242003	0	0	0.204092	0.289941	0	0.334529	0	0	0	0.134954	0	0	0	0.413841	0
COX11P1	0	0.0452604	0.0327912	0	0.0252609	0	0.0238748	0	0	0	0	0	0.0275223	0.0187021	0.0664936	0	0.0528059	0	0	0.554265	0	0.0590782	0	0	0	0	0.0393256	0.0755261	0	0.0370336	0.0137551	0.0163039	0.0213213	0	0.016647	0	0	0	0.0170162	0.0160896
LINC00272	0	0.0255354	0	0	0	0	0	0	0.0620328	0	0.229874	0	0	0	0	0.0299486	0	0.0460069	0	0	0	0	0.0647406	0	0	0.0871599	0	0	0	0	0	0	0	0.0328079	0.0187842	0.0291831	0	0.0601974	0.0192007	0
ZNF667-AS1	0.202042	0.952882	0.422518	3.7169	3.84775	0.992727	1.30742	1.19887	0.341531	0.356238	0.468743	0.791691	3.12832	0.344255	0.758859	3.8107	3.88805	0.428417	5.04307	3.67591	0.752503	0.924348	3.33336	7.52437	1.22262	1.59365	1.29393	5.19598	0.567818	0.213027	4.09225	0.660241	2.19782	2.5288	5.23224	1.01759	5.40553	0.957453	0.794802	9.20334
AC023983.1	0.383152	0.0666533	0.434614	0.0600745	0.0372008	0	0.0351595	0.0881976	0.0809599	0	0.0600024	0	0	0.275419	0.0783381	0.0781726	0	0.0600443	0	0	0	0.174005	0.253482	0.0500609	0.0439618	0.227507	0.0579134	0	0	0.27269	0.0202566	0.0720303	0	0.21409	0.122577	0.0761746	0.106782	0.0392823	0.175414	0.142167
AC009107.1	0	0	0	0	0	0	0	0.151539	0	0	0	0	0	0	0	0	0	0	0	0	0	0	0	0	0	0	0	0	0.180994	0	0	0.0412537	0	0	0	0	0	0	0	0
RILPL2	7.26104	8.17267	6.34023	3.13943	2.80963	4.0243	1.50952	9.6946	2.42191	4.71288	3.85032	3.44555	1.931	1.94536	6.29631	2.83295	2.67099	5.63815	4.80033	2.44269	4.4343	2.7312	5.62086	3.83175	3.75052	3.64801	4.71085	11.1491	8.46656	1.19341	7.23058	3.57358	3.31946	9.78071	7.50357	6.27363	7.44369	5.73057	4.0143	4.76267
RPS18P1	0	0.0825162	0.0597831	0	0	0.0735136	0	0.0545939	0.100228	0	0.0742824	0	0	0	0.145473	0	0.0962728	0.0495562	0	0	0	0	0	0.185925	0.272122	0.046942	0	0	0	0.135035	0.0501551	0	0	0.159025	0.0606999	0.0471517	0.0660975	0	0	0
AL132989.1	0.377166	4.72405	2.56694	0.591358	4.17463	3.44876	0.622983	3.60301	5.18017	1.52042	4.60706	0.293408	0.598466	1.11158	1.38805	1.76988	0.306201	1.08361	2.45985	1.89057	1.74434	3.08314	4.20027	3.89302	2.50994	6.23334	2.39436	3.68605	1.24433	1.66426	0.737785	0.330889	1.42179	3.962	3.18548	2.58696	3.46874	3.36416	2.14608	1.49276
RNA5SP445	0	0.164315	0	0	0	0	0	0.217426	0	0	0	0	0	0	0	0	0.191708	0	0	0	0	0.428959	0	0	0	0.186952	0	0.36559	0	0	0	0	0	0	0	0	0	0	0	0
TRIM51JP	0	0.0143153	0	0.0258047	0.0958766	0.025507	0	0	0.17388	0	0	0	0	0	0.0252373	0	0	0	0.0298164	0.0206244	0	0	0	0.0215035	0	0.0162875	0	0	0	0.0937061	0.00870115	0	0.0134874	0	0	0	0	0	0	0
CLK1	7.58475	21.3122	16.2695	15.529	9.51015	13.7738	8.52173	20.9656	23.3162	5.35604	16.1157	3.79848	7.07658	12.9552	6.8216	10.4294	7.96999	8.46189	9.55393	7.67228	11.3415	15.3048	24.7556	12.7429	13.5865	19.915	11.115	16.7602	11.6568	12.9853	3.70558	4.80299	14.4734	22.6436	23.902	13.1787	17.7596	22.4971	9.58596	14.6925
AC090948.1	0.148393	0.860484	0.673295	0.434309	0.883672	1.16524	0.108937	1.86733	0.668914	0.607692	1.48727	0	0.25116	0.199115	0.222493	0.645885	0.401575	0.227381	0.286759	0.198355	0.469264	0.898548	0.523585	0.258511	1.08968	1.17483	0.239249	0.689227	0.761558	0.506935	0.313812	0.495946	0.48643	0.70755	1.89895	0.944065	0.661698	1.54167	0.931708	0.122357
IGHVIII-11-1	0	0.141545	0	0	0.157999	0	0	0	0	0	0	0	0	0	0.0415896	0	0	0	0	0	0	0.369515	0	0	0	0.0805222	0	0	0.11185	0	0	0	0	0	0	0	0	0	0	0
TRAJ26	0	0	0	0	0	0	0	0.833467	0	0	0.567022	0	0	0	0	0	0.367441	0	0	0	0	0.822172	0	0	0	0	0	0	0	0	0	0	0	0	0.695014	0	0	0	0	0
KIAA2026	3.41418	3.36462	3.68586	0.927799	3.91003	1.19732	2.34801	3.15309	3.19535	4.14925	3.82257	1.54724	3.30661	4.01139	1.62155	3.16359	4.27863	2.48147	2.77935	1.57234	2.36509	5.9159	4.02355	3.16418	3.84425	3.55432	2.05386	2.82848	5.85981	0.865689	1.92777	2.44463	2.65815	4.06875	4.25422	4.34633	3.42047	2.84241	3.40611	6.84955
ATP5MF	49.8714	12.0271	27.4348	170.251	48.2864	71.4823	75.1238	26.0811	48.9309	30.2827	27.5461	48.7174	34.9818	52.505	60.6278	52.3411	57.1852	96.5833	24.2547	61.1737	23.0448	46.3813	29.903	30.3684	39.6411	38.406	28.4057	20.1251	54.8971	165.149	52.0306	35.5991	39.8247	23.5735	38.0287	18.4535	19.6806	19.5905	37.9602	32.9522
PRELID3BP7	0	0.0805809	0.0291905	0	0	0	0.0850126	0.0533135	0	0	0	0	0	0	0.0473536	0.0472536	0	0	0.0839181	0	0	0	0	0	0.106296	0	0.0700147	0.268931	0	0	0.0734681	0.0580543	0.113881	0	0.0889144	0	0	0.0474905	0.0908862	0.0859369
BCL2L1	30.6959	60.7028	45.4293	33.8875	22.1876	24.749	40.0634	43.1195	23.7278	40.1676	39.0824	45.9377	19.3751	13.623	34.5598	49.3996	25.6721	27.4121	37.5643	44.2619	34.7259	22.3877	71.2187	48.1527	65.4298	45.7625	92.9421	50.1495	39.0106	12.8302	44.2646	37.3166	38.9589	44.7828	55.7396	44.5464	31.1679	37.5362	18.3416	60.8256
AC093063.1	0	0.156167	0.150858	0	0.174321	0.0927527	0.164756	2.06645	0.252916	0	0	0	0	0	0	0	0.0607341	0	0	0.149996	0	0.135896	0	0.0781944	0.892679	0.177681	0	0.0579103	0.740428	0.0851874	0.0632811	0	0.049045	0.200643	0.0382928	0	0.250187	0.122717	0	0.0370105
HSP90AB7P	0	0	0	0	0	0	0.0649892	0	0	0	0	0	0	0.0127272	0.0135751	0.0451547	0.0179678	0	0	0	0	0	0	0	0.0101574	0	0	0	0	0	0.0187213	0	0	0	0.0113287	0.00880012	0	0	0	0
LINC02178	0	0	0	0	0.0496303	0	0.422162	0	0.21602	0	0	0.0795307	0	0	0	1.35579	0.0518741	0	0	0	0	0	0.0563624	0	0	0	0.154527	0	0	0	0	0.0640646	0.167561	0	0	0	0	0	0	0.537392
AC000036.1	0	0.018617	0.026976	0	0	0	0.0589225	0.0123172	0.0226129	0	0.0167593	0	0.0113207	0	0	0.152841	0.0108603	0.0111807	0	1.98482	0	0	0	0	0	0.0105909	0.0485275	0	0	0	0.0226316	0.00670627	0.00877011	0.0597976	0.0273897	0.0106382	0.0298253	0.0658317	0	0.0264725
AL161631.1	0	0.0777622	0.0563388	0	0	0	0	0	0	0	0	0	0	0	0	0	0	0.186804	0	0	0	0.609016	0	0	0	0	0	0	0	0.0636276	0	0	0	0	0	0	0	0	0	0
AP001360.1	1.208	0	0	0	0	0.0599096	0	0	0	0	0	0	0	0	0	0	0	0	0	0	0	0	0	0	0	0	0	0	0	0	0	0	0	0.043199	0	0	0	0	0	0
ASH2LP3	0	0	0	0.0207444	0	0	0	0.0304556	0	0	0	0.020585	0	0.00951052	0.0135255	0.0269938	0	0	0	0	0	0	0	0	0	0	0	0	0	0	0	0	0	0.0147855	0	0.0394558	0	0	0.0346128	0
BX005195.1	0	0	0	0	0	0	0	0	0	0	0	0	0	0	0	0	0	0	0	0	0	0	0	0	0	0	0	0	0	0	0	0	0	0	0	0	0	0	0	0
ACER3	2.22922	3.88131	3.54502	2.73967	4.08515	2.43685	2.99197	3.77933	4.38271	2.90962	2.03112	5.96575	3.02985	1.94047	2.70047	7.10904	5.37713	4.35007	3.76233	2.15098	2.80758	5.90771	4.02638	3.07314	3.57862	4.23265	2.86671	3.08773	3.8913	4.23442	3.52103	2.10285	3.3426	3.90251	2.22286	4.45366	3.63258	4.57756	2.28057	1.57074
RPLP0P7	0	0	0	0	0	0	0	0.0374873	0.068822	0	0	0	0	0	0.049945	0.132905	0.0330532	0	0	0	0	0	0	0	0	0	0	0	0	0.0463613	0	0	0	0	0	0	0	0	0	0
AC010729.2	0	0.29944	0.159854	0	0	0	0	0	0.344569	0	0	0	0	0.195366	0	0	0.202261	0	0.0984761	0	0	0	0.0998916	0	0	0.0179311	0.246482	0	0	0.283697	0	0.0340627	0.0445454	0	0.0115932	0	0	0	0.130354	0.011205
MEIS3P1	3.34489	4.75364	5.25892	4.30222	3.03843	2.88192	5.26479	3.23643	1.91667	6.44262	5.25591	2.92844	2.78268	11.9812	5.4363	12.7466	5.79928	3.39977	7.23063	2.78494	9.78871	1.80225	5.4009	2.78512	18.0052	3.88247	2.1937	3.88392	6.0476	0.51646	5.68281	8.52634	1.44954	6.63965	3.39527	6.96556	5.02438	5.1614	4.50877	1.99138
RNVU1-33	0	0	0.161063	0	0	0	0	0	0	0	0	0	0	0	0	0	0.25937	0	0	0	0	0	0	0	0	0	0	0	0	0	0	0	0.104725	0	0	0	0	0	0	0
ACTR5	3.38787	4.66328	4.91038	4.51507	6.9076	1.87708	6.40421	4.59138	4.06248	1.86972	4.8943	3.09674	4.19305	2.98323	6.07389	7.74156	8.65528	3.80491	5.10958	5.32809	2.35027	4.53877	8.2555	7.67988	3.04169	9.90734	6.33695	8.29384	4.86672	2.12181	3.79268	4.30969	3.61619	3.76708	8.59487	4.79058	4.08356	6.27813	2.27115	5.20632
FAAP100	8.14069	12.2928	7.25174	3.12375	21.282	4.60326	9.49484	11.3858	8.49666	6.05992	7.42827	7.24117	7.24115	6.70561	4.7703	6.4946	7.21843	8.03542	9.19618	9.82899	6.74139	5.87836	15.8873	12.9093	8.82711	14.9179	15.3145	9.52129	7.30702	3.55205	8.81257	6.12033	8.27984	8.64279	11.5948	5.15485	7.83674	15.176	6.83093	7.45765
GOT2P3	0.0900694	0.062674	0.261093	0	0.0524698	0.0837543	0.0165302	0.041466	0.0761264	0.0345795	0.0282101	0.196189	0.0762226	0.0129488	0.202568	0.422657	0.054842	0.0752794	0.0979045	0.0902959	0.234982	0.0409041	0.0794495	0.141217	0.186017	0.0356541	0.0544559	0.209169	0	0.205128	0.0571419	0.112883	0.118098	0.0805234	0.138311	0.125347	0.125509	0.0923427	0	0.01114
LINC00365	1.27718	0.233209	0.273989	0.20451	0.0844277	0.0112306	0.0598462	0.0333609	0.244986	0.236474	0.181568	0.0563718	0.0306619	0.0260445	0.207421	0.458319	0.235319	0.0264972	0.105024	0.00908079	0.214831	0.082272	0.0799	0.0284035	0.0665146	0.250994	0.142388	0.0420709	0.0298839	0.103145	0.229863	0.113523	0.166275	0.412998	0.0834573	0.0288132	0.0605857	0.0817223	0.0947868	0.0627376
RNF19BPX	0	0	0	0	0	0	0	0	0	0	0	0	0	0	0	0	0	0	0	0	0	0	0	0	0	0	0	0	0	0	0	0	0	0	0	0	0	0	0	0
AGTRAP	10.9404	25.4381	19.4476	40.6788	23.2758	23.9349	15.8665	30.4361	19.6436	26.8714	22.1174	36.0909	48.5576	7.1636	37.0847	20.5419	11.2541	32.097	23.3883	20.5607	29.2223	22.2037	24.3869	17.7301	48.7164	20.2722	19.7426	17.4128	53.6447	19.2904	40.5696	34.244	23.7987	25.4543	21.1273	17.0369	34.251	39.0853	26.2756	32.4367
MMP7	4.12658	21.4504	10.6906	15.6894	5.85661	396.218	12.8383	140.541	50.884	8.15028	157.687	100.514	10.7931	4.36288	26.3581	2.22287	1.15784	0.630194	300.697	16.4892	17.9107	8.19694	167.905	106.463	1147.94	12.4665	14.1356	1.15831	15.9926	11.4747	16.2814	1.31273	19.6197	19.2404	10.9323	14.4001	4.00073	184.838	9.59673	12.8738
AC034268.1	0	0	0	0	0	0	0	0	0	0	0	0	0	0	0.0460765	0	0	0	0	0	0	0	0	0	0	0	0	0	0	0	0	0	0	0	0	0	0	0	0	0
SPINT1	162.276	59.2868	91.2986	15.204	81.9656	71.9107	42.8201	30.1432	72.8999	71.6202	87.2145	138.695	77.8386	123.749	79.6967	154.02	98.2755	89.861	90.0714	84.7394	93.7913	51.0016	100.706	99.2257	47.3755	70.9445	110.108	89.7595	95.6034	30.4516	80.7683	88.8082	98.9185	48.0073	105.634	43.4532	119.398	141.222	91.9745	123.163
AC061975.2	0	0	0	0	0	0	0	0	0	0	0	0	0	0	0	0	0	0	0	0	0	0	0	0	0	0	0	0	0	0	0	0	0	0	0	0	0	0	0	0
LINC01639	0	0	0	0	0	0	0	0	0	0	0	0	0	0	0	0	0	0	0	0.314896	0	0	0	0	0	0	0	0	0	0	0	0	0	0	0	0	0	0	0	0.014127
TSPY11P	0	0	0	0	0	0	0	0	0	0	0	0	0	0	0	0	0	0	0	0	0	0	0	0	0	0	0	0	0	0	0	0	0	0	0	0	0	0	0	0
LINC02515	0	0	0	0	0	0	0	0.0466493	0	0	0	0	0	0	0	0	0	0	0	0	0	0	0.0893806	0	0.0465044	0	0	0	0	0	0	0	0.0996455	0.0905889	0	0	0	0	0	0.0250649
AC074029.4	0	0.0203294	0.00736436	0.0183229	0	0	0.0107237	0	0	0	0	0.0363642	0	0	0	0	0	0	0.0211714	0	0.0277166	0	0	0.0152687	0	0.0231301	0	0.0226159	0	0.0166342	0.0247133	0.00732314	0.0191537	0.104477	0	0.0580836	0	0.0239624	0	0
RN7SL689P	0.548605	2.48132	1.24458	0.344063	1.27836	1.36037	1.07396	1.85215	0.15456	0.702069	1.1455	1.25187	1.23804	2.83932	2.35549	1.86548	0.0742306	1.10809	2.25279	1.55829	1.47463	0.498286	2.4196	0.668996	1.8464	1.01344	1.54787	2.47727	2.61435	0.208236	1.54687	1.55847	2.4577	1.63487	2.90174	1.74509	0.407713	2.69976	1.29169	1.85464
TRPC2	0.00832493	0.144821	0.117514	0.0835371	0.0452637	0.0722515	0.0122228	0.613219	0.098507	0.0255689	0.0834368	0.300495	0	0.0335113	0.0646794	0.00679397	0.00675858	0.0173948	0.0361965	0.0751128	0.244831	0.0453681	0.0367168	0.0174032	0.0687729	0.0461361	0.231529	1.41775	0.0274653	0.00947977	0.133798	0.00417343	0.169192	0.31259	0.0639191	0.0662032	0.046402	0.710116	0.078404	0.00411858
BIN2P1	0.0532469	0	0.0447397	0.0222629	0.0137862	0.044012	0	0.032685	0	0.0272568	0	0.0220919	0.0150203	0	0.0072578	0.0144849	0.0144095	0	0.0257239	0.106762	0.0505149	0.032242	0.0156562	0	0.0162917	0.0421558	0.021462	0.0137395	0.0780757	0	0.00750687	0	0.0349085	0	0.0272555	0.0141147	0.138502	0.0145575	0.0464332	0
GFOD1-AS1	0	0	0.123708	0	0	0	0	0	0	0	0	0	0	0	0	0.0667528	0	0	0.118547	0	0	0	0.0721506	0	0	0	0	0	0.269855	0	0	0	0	0	0.0418683	0	0	0.0670875	0	0.0809326
AC092924.1	0	0	0	0	0	0	0	0	0	0	0	0	0	0	0	0	0.0905399	0	0	0	0	0	0	0	0	0	0	0	0	0	0	0	0	0	0	0	0	0	0	0
H1-4	0.452599	0.515351	0.165944	1.90955	0.543301	0.25507	1.44985	0	0.347759	0.568676	0.567022	0	0.139279	0.757153	0.117774	0.302208	0.567864	0.189139	0.238531	4.28987	0.0780685	0.597943	1.12511	0.387062	0.52874	0.456049	0.796046	0.095552	1.76469	1.21818	0.435057	0.0825074	0.890166	0.183923	0.189549	0	0.183471	0.168735	0.0430562	1.32313
CDY23P	0	0	0	0	0	0	0	0	0	0	0	0	0	0	0	0	0	0	0	0	0	0	0	0	0	0	0	0	0	0	0	0	0	0	0	0	0	0	0	0
NSUN4	3.05616	3.44095	5.56473	4.98383	3.75626	3.28422	2.80386	3.05906	2.48278	4.91984	4.59216	4.19114	3.30279	3.29181	4.02319	3.37873	2.9732	5.06442	3.76937	4.51058	4.37794	3.03508	3.4709	3.09052	3.43517	3.43768	3.11385	3.51516	3.37856	3.50203	3.35288	4.74101	3.60986	2.62618	3.08932	4.74091	5.26947	3.877	2.70647	3.10962
KRTAP23-1	0	0	0	0	0	0	0	0	0	0	0	0	0	0	0	0	0	0	0	0	0	0	0	0	0	0	0	0	0	0	0	0	0	0	0	0	0	0	0	0
RPL23AP88	0.11963	0.208108	0.0603099	0.0750269	0.04646	0.0741613	0.0878213	0.11015	0	0.0918565	0	0	0	0.0343971	0.0244591	0.0488148	0.097121	0.0499928	0.260072	0.179896	0	0	0.0527621	0.062521	0.164711	0	0.072328	0.185211	0	0.0681124	0.0758955	0.179917	0	0.0534754	0.0306174	0.142702	0	0	0.0312964	0
AL162231.2	0.490032	0.625138	1.66755	1.4342	1.49077	4.91115	4.76652	1.692	3.03727	3.88809	2.35336	1.01656	0.587487	2.25438	1.82012	1.16642	4.80713	2.96935	1.00613	1.10534	2.16948	1.33526	1.04461	1.70734	1.83668	1.00223	0.641925	3.03467	2.33523	3.72006	2.10712	1.67868	4.17642	0.693652	1.77673	1.55877	1.32016	1.30624	0.982847	1.41419
AL731568.1	0.187714	0.0435397	0.220812	0.156969	0.145803	0.465473	0	0.0576129	0.10577	0.0960896	0	0	0	0	0.0767587	0.102129	0.0507983	0.0261483	0	0	0	0.454657	0.275968	0.196207	0.402038	0	0.226983	0.145309	0.206433	0.0712512	0.211715	0	0.0410215	0.167819	0.19217	0.199037	0.0697527	0.102641	0.163693	0.0928673
HSFY6P	0	0	0	0	0	0	0	0	0	0	0	0	0	0	0	0	0	0	0	0	0	0	0	0	0	0	0	0	0	0	0	0	0	0	0	0	0	0	0	0
TMEM182	2.63823	1.2897	1.98943	4.43319	1.9195	1.55269	3.51802	0.778973	1.94757	2.07702	1.33882	1.6973	2.15728	1.67717	3.14766	4.10625	3.35284	3.30287	2.54909	3.3814	1.91675	1.71883	1.55144	1.45442	2.43184	1.78024	0.854742	0.857402	2.34431	4.04363	2.7472	1.93645	1.0801	0.99022	0.549858	1.11098	1.43949	1.28279	1.3862	0.870137
STARD5	1.07099	0.754179	0.544244	0.494356	0.35604	0.286818	0.254736	0.753394	0.289662	0.467093	0.483029	0.421241	0.558304	0.17491	0.385388	0.423031	0.163462	0.281069	0.248352	0.459535	0.321067	0.606998	0.521479	0.559721	0.267391	0.596924	0.295268	0.242083	0.664271	0.268302	0.300772	0.156776	0.308939	0.831091	0.328923	0.204406	0.510991	0.453261	0.513292	1.04486
CAVIN2	11.1601	7.85928	13.6267	7.62682	1.9401	17.4237	2.02503	14.0081	9.38272	10.9262	41.3756	4.37554	4.28449	7.443	19.5127	7.50856	15.9767	2.58317	12.3716	10.2017	20.0899	6.50812	14.3323	23.6641	3.27308	10.0606	5.03384	27.4796	13.6973	1.87702	10.8168	12.0538	4.41637	24.9169	26.5651	32.7979	13.4253	13.6715	5.90959	1.35222
AC241929.1	0	0	0	0	0	0	0	0	0	0	0	0	0	0	0	0.189418	0	0	0	0	0	0	0	0	0	0	0	0	0	0	0	0	0	0	0	0	0	0	0	0
PMVK	15.848	24.9489	52.9538	50.2152	64.4486	30.5653	62.1581	32.7592	40.2379	49.9131	49.2778	76.1041	36.7518	47.7028	109.89	14.5265	66.9145	14.6908	35.3296	50.7476	32.9278	22.7382	48.694	34.1723	23.1153	32.1652	36.9672	37.001	31.5438	21.2837	78.1284	52.147	46.9006	27.9195	34.186	32.2245	44.0846	58.5364	48.1426	34.3322
UNC50	20.3243	14.6763	19.6944	27.8302	13.9043	28.2187	19.3991	14.6885	19.1645	13.8012	16.9954	17.2034	17.4265	16.6387	30.1911	35.0914	9.91597	31.3581	12.5485	12.1105	19.3277	14.1797	18.0031	12.5758	15.1682	15.0496	15.2699	15.9028	17.2622	27.6366	14.4831	15.201	19.0807	13.5651	17.9021	16.3855	17.9057	18.5076	16.6552	26.3274
AC010547.3	0	0.042946	0.0622288	0	0	0	0	0	0.312984	0	0	0	0	0	0	0	0	0.0257917	0	0	0	0.112114	0.0544409	0	0	0.0977247	0	0	0	0	0.0261034	0	0.0404621	0.165531	0	0	0.0688015	0	0	0
LINC00629	0	0.124728	0	0.412194	0.278454	0.0740797	0.679867	0.220057	1.11099	0.0917555	0.0748544	0.0743687	0.126409	0.257694	0	0.0975223	0	0.674161	0.0432977	0.419295	0.0283417	0.271344	0.26352	0.56207	0.0274217	0.189214	0	0.231259	0	0.340187	0.303248	0.134789	0.0391712	0.0534165	0.091751	0.142545	0.0333033	0.392045	0.140679	0.63553
RASL12	0.600881	6.66291	2.99995	5.72566	2.13036	3.92928	1.14547	8.02234	2.21166	3.36362	1.96697	2.4126	5.3557	2.15128	6.17838	11.5872	2.46272	3.23603	3.65203	2.14723	4.80865	5.40485	6.59975	3.44424	3.30928	3.39142	3.30479	2.38573	2.92031	0.761488	6.09937	3.82856	3.74238	14.9722	7.57521	5.34878	6.87131	6.01738	2.76869	1.01648
AC005845.1	0.124759	0	0.104826	0.104325	0.0323015	0	0	0	0	0	0.0521001	0	0.0351931	0.071744	0.0510158	0.203632	0.0337618	0	0.120544	0	0	0.226632	0.110049	0	0.0763441	0.0329241	0.0502862	0.0643842	0.0457334	0	0.0351777	0.020848	0.109056	0.0371789	0	0	0.0463594	0	0	0
NAA50	74.1936	14.9531	24.7579	22.9004	17.7598	10.196	77.7067	11.9853	28.7151	19.2121	14.5103	11.8848	27.5552	19.4257	22.0691	27.1962	22.8035	28.6019	21.1587	28.544	23.0006	25.6309	18.7545	35.4895	25.7745	28.5479	14.8011	11.716	33.0239	13.4868	18.7327	16.8776	18.0855	11.8749	15.9607	21.7465	14.4825	10.7212	12.7934	22.4338
TMEM131	7.13353	6.23859	11.0113	2.18512	8.06841	2.60071	12.5447	6.56054	6.73804	7.1041	5.96585	6.4061	6.33242	7.7438	4.56748	13.1111	9.25324	4.57693	7.40172	6.84327	6.86473	8.59339	8.5836	6.96881	5.64754	6.66093	5.09054	5.1222	8.72804	2.58148	4.37838	7.6933	4.57937	8.69776	6.46468	10.0685	10.3349	6.4392	6.72622	8.66408
AC017083.2	0	0	0	0	0	0	0	0	0	0	0	0	0	0	0	0	0	0	0	0	0	0	0	0	0	0	0	0	0	0	0	0	0	0	0	0	0	0	0	0
TFIP11	4.23625	5.60004	6.6311	2.95757	3.79485	3.92064	5.9557	6.85816	3.67335	4.08897	6.64655	7.36822	6.73876	3.97301	6.28761	5.92779	4.07187	5.86625	8.57237	6.48052	5.62076	8.7662	7.02404	8.54252	5.03938	5.43418	6.76552	4.31566	4.46641	1.97962	3.97218	5.87023	5.77396	5.51566	5.71252	5.95108	6.38199	8.10041	4.06444	5.72388
PGM5	0.182844	1.15779	0.873852	0.701794	3.92544	0.589415	0.123489	2.77448	0.377075	0.881679	0.93002	0.564405	0.823186	0.452127	1.84974	0.435718	0.507669	0.227701	1.34089	0.212632	1.072	2.06595	2.00961	0.332542	0.389369	3.13546	0.278579	2.55903	0.7842	1.79892	1.62554	1.34927	0.443525	4.26317	1.69776	6.44433	2.10351	6.71551	0.401804	0.079603
STYXL2	0.00630946	0.0526846	0.0508935	0	0	0.0156455	0.00463184	0.0174284	0	0.0387573	0.00790459	0.0392664	0	0.0145133	0.0180602	0.00514915	0	0	0	0.00632533	0.353158	0.0343845	0.0278276	0.0197848	0.0231657	0	0.0457764	0.0146525	0.0208159	0	0.0133428	0.00948912	0.0206823	0.665609	0.0871997	0.0401403	0.0281344	0.0362248	0.00330124	0.00936441
PALD1	2.1224	12.7109	3.93128	1.03944	3.58417	2.45405	1.9826	10.5176	4.23266	2.9572	1.53115	1.79577	2.58821	6.45221	3.38131	1.35258	4.05597	3.22637	5.6077	1.28501	2.6413	3.34645	5.37453	3.32763	3.6938	13.7445	3.44589	2.87516	2.50451	1.81261	4.29667	2.90805	2.57572	7.80301	5.55096	3.1291	7.11125	6.31762	2.83859	0.958576
AC112220.1	0	0	0	0	0	0	0	0	0	0	0	0	0	0	0	0	0	0.0319672	0	0	0	0	0	0	0	0	0	0	0	0	0	0	0	0	0	0	0	0	0	0
ANKRD18B	0.746475	0.061299	0.128559	0.232626	0.0792288	0.0114971	0.343773	0.00426908	0.0078375	0.0284807	0.0638953	0	0.204032	0.389274	0.00947962	0.832444	0.0188206	0.348763	0.0201593	0.0092963	0.0175944	0.269518	0.0490777	0.542781	0	0.040378	0.123342	0.0466585	0.0407908	0.0844747	0.0117659	0.576439	0.00607933	0.20311	0.0332259	0.0147485	0.0465177	0.0608449	0.00970364	1.00927
CHFR	0.424931	3.23046	2.20858	1.06799	3.86339	1.24635	1.732	2.86144	2.86248	1.31729	1.81956	1.51961	1.32436	2.62961	1.01727	1.53854	1.69529	2.50264	1.58561	1.23508	0.985257	2.43958	2.17624	1.10873	2.80598	3.78974	1.91343	2.2903	2.36094	1.46066	1.53972	0.956228	1.51557	2.30772	2.18889	0.973418	1.99379	1.70881	1.37465	2.03871
PRR23D3P	0	0	0	0	0	0	0	0	0	0	0	0	0	0	0	0	0	0	0	0	0	0	0	0	0	0	0	0	0	0	0	0	0	0	0	0	0	0	0	0
C6orf47-AS1	0	0	0	0	0	0	0	0	0	0	0	0	0	0	0	0	0	0	0	0	0	0	0	0	0	0	0	0	0	0	0	0	0	0	0	0	0	0	0	0
MIR5009	0	0	0.273807	0	0	0	0	0	0	0	0	0	0.229811	0.156163	0	0	0	0	0	0	0.257626	0.493303	0	0	0	0	0.328369	0	0	0	0	0.136137	0	0	0.139003	0	0.302727	0	0.142085	0
CD72	1.94888	2.14299	1.20892	6.65954	1.5449	2.17766	1.48957	6.86023	2.79276	1.60111	0.542573	1.03817	0.848387	1.02848	1.19702	0.523613	0.585996	1.79308	1.6738	1.40704	2.2217	2.43301	3.10567	1.15684	5.27826	2.17153	0.339425	1.64521	4.67451	0.611885	2.09629	0.514636	1.10416	3.8073	0.808729	1.14802	1.39472	1.93393	0.306327	0.452324
SLC20A2	11.241	8.75241	39.9351	8.21166	5.09138	15.0931	11.7914	6.78094	4.71415	7.45389	34.0367	10.7748	6.32231	3.51784	9.84534	6.18372	23.1686	3.86197	14.1761	4.8783	14.7065	8.14124	24.8269	31.3893	10.1454	14.3999	4.23256	8.0053	5.40078	2.49116	4.7215	6.96163	6.86022	14.3488	8.86219	11.9473	8.88898	14.5558	5.95214	24.3955
SDHDP4	0	0	0	0	0	0	0	0	0	0	0	0	0	0	0	0	0	0	0	0	0	0	0	0	0	0	0	0	0	0	0.0484621	0	0	0	0	0.0455601	0	0	0	0
AC107952.2	0.502888	0.69986	1.57749	0.770956	0.260406	1.80123	0.69733	1.18332	1.51125	0.171617	1.05004	0.556388	0.283717	0.481984	0.434124	0.501608	0.136089	0.630465	0.161965	0.168051	0.689123	0.913524	0.443593	0.52564	0.461599	0.619325	0.270263	0.086508	0.184345	0.25451	0.449022	0.448189	0.256426	1.24886	5.06245	0.577657	0.436026	1.00824	0.643185	0.331724
CTSC	25.1206	28.9391	16.0146	28.8311	20.7771	37.761	19.4275	31.4406	14.3087	10.6439	23.7235	14.2974	17.3591	10.7103	20.5307	14.5845	24.8648	31.2788	23.4678	53.7285	20.3398	36.0183	29.5833	15.3368	27.6807	28.1708	48.216	28.3507	24.025	29.84	44.6206	25.1379	66.8735	31.8751	12.57	21.1209	18.6471	24.4534	11.4504	18.0542
HLA-DOA	7.64184	49.6803	16.6079	15.9868	5.40991	24.7064	6.69318	66.6358	13.2839	21.735	5.77481	6.47872	4.51374	3.62382	13.8971	3.12101	2.20355	2.07054	10.5751	10.3618	24.3756	10.0948	25.5601	12.1618	13.8238	11.9554	20.0443	135.864	29.9309	0.570365	45.3266	4.32979	23.4079	29.022	17.4897	77.3767	26.8545	76.3568	4.4021	5.8501
HNRNPA1P1	0	0	0.0145025	0	0	0	0.0633542	0	0	0	0	0	0	0.049628	0.0235263	0.0469532	0.0700629	0	0	0	0.0272909	0.0522567	0	0	0.026405	0.0455497	0	0.0222685	0.0316355	0	0	0	0	0	0	0.0457532	0.064137	0.0235943	0	0
CFHR1	0	0.0430046	0.00623138	0.651167	0	0	0.00907394	0	0.0417881	0	0	0	0.0209204	0.014216	0.0505436	0.0201747	0	0.00516539	0.0179142	0.0743492	0.0351788	0	0.0436122	0.0645984	0.351714	0	0.0149463	0.00956825	0.0407792	0.0140751	0.0261391	0.012393	0.0405174	0.0884035	0.0253078	0.0786363	0.0137791	0.0506897	0	0.0366904
AP003040.1	0	0	0.0133695	0	0	0	0.0194682	0.024418	0	0	0	0	0	0.0152503	0.0325325	0.0216425	0.0215298	0.0110824	0	0.0265861	0	0	0	0	0	0	0	0	0	0	0	0.0132947	0	0	0.0135745	0.0421787	0	0	0	0
TMEM50A	28.446	32.8107	32.7886	60.473	45.4579	54.7199	29.4062	36.8534	46.8466	39.526	36.9146	58.7892	49.1297	24.1297	58.124	35.5696	34.8347	47.3503	61.7949	32.4375	46.5918	40.2165	49.7766	38.2734	51.8702	47.2925	40.5695	26.9087	71.4895	42.9114	69.8899	43.532	44.0123	29.7528	40.5106	50.4486	62.3031	65.0817	40.5673	42.097
UBBP1	0.287061	0.239698	0.578873	0.0720132	0.312157	0.783005	2.99242	0.158588	0.776393	0	0.21578	0.14292	0.0485859	0.594277	1.8077	0.749664	1.49152	0.071977	0.416042	0.115113	0.762529	0.208585	0.151928	0.0600096	0.368889	0.54544	0.277691	0.222214	0.820785	0.261505	0.194258	1.06492	0.338752	0.205309	3.49711	0.821816	0.960021	0.8476	0.180235	0.227227
ZNF487	0.862266	0.892406	1.56548	1.63603	1.72948	0.568371	1.66262	0.497467	1.20849	0.812938	1.40844	0.285294	0.535733	0.382875	1.14481	1.07781	0.71332	1.24522	0.727673	0.240729	1.62569	1.04093	1.14571	0.747262	1.00687	0.591926	0.567519	0.456253	1.36236	1.96376	0.826329	1.357	0.815747	3.41529	1.14532	1.13272	0.967314	0.738556	0.391192	0.993571
AL161734.1	0	0	0	0	0	0	0	0	0	0	0.0610796	0	0	0	0.0199361	0	0	0	0	0	0	0	0	0	0	0	0	0	0	0	0	0	0	0	0	0	0	0	0.0510181	0
PRR13P3	0.0722232	0	0.0364105	0	0	0.179092	0	0	0	0.110912	0	0	0.06112	0	0	0.235765	0.0586342	0.0301818	0	0	0	0	0	0.0754908	0.0662935	0.0571794	0.0873322	0	0.158851	0	0.0305466	0	0	0	0.184844	0.0574348	0.0805124	0.0592368	0	0
TCERG1P1	0	0	0	0	0	0	0	0	0	0	0	0	0	0	0.0205638	0	0	0	0	0	0	0	0	0	0	0	0	0	0	0	0	0.0252106	0	0	0	0	0	0	0	0
AL358335.3	0	0	0	0	0	0	0	0	0	0	0	0	0	0	0	0	0	0	0	0	0	0	0	0	0	0	0	0	0	0	0	0	0	0	0	0	0	0	0	0
RNU6-561P	0	0	0	0	0	0	0	0	0	0	0	0	0	0	0	0	0	0	0	0	0	0	0	0	0	0	0	0	0	0	0	0	0	0	0	0	0	0	0	0
RN7SKP148	0	0	0	0	0	0	0	0	0	0	0	0	0	0	0	0	0	0	0	0	0	0	0	0	0	0	0	0	0	0	0	0	0	0	0	0.0785291	0	0	0	0
AC090607.5	0	0	0	0	0	0	0	0	0	0	0	0	0	0	0	0	0	0	0	0	0	0	0	0	0	0	0	0	0	0	0	0	0	0	0.0620548	0	0	0	0	0
AC010723.1	0	0	0	0	0	0	0	0	0	0	0	0	0	0.028919	0	0	0	0	0	0	0	0.0913524	0	0	0	0	0	0	0	0	0	0	0	0	0	0	0	0	0	0
FURIN	41.4691	65.1176	40.8133	8.42911	36.4173	43.5179	37.7669	36.6123	26.0008	47.4538	52.5503	90.6281	218.894	35.2819	99.6439	1936.46	30.5424	85.3576	46.2335	18.8462	130.05	144.819	39.1381	48.2381	64.0293	35.8278	70.7716	59.7341	89.8129	26.5213	48.3276	238.767	35.5426	30.2702	50.8236	29.7304	32.5969	45.9405	73.4289	30.8535
HMGB1P19	0	0.0327491	0	0	0	0	0	0.0433345	0.159114	0	0	0	0	0.0541292	0.0384902	0.0384089	0	0.0196679	0	0	0	0.341978	0	0.0983867	0	0	0	0	0.155272	0.107186	0	0	0	0	0.0722718	0.0748544	0	0.0386015	0	0
TTTY7B	0	0	0	0	0	0	0	0	0	0	0	0	0	0	0	0	0	0	0	0	0	0	0	0	0	0	0	0	0	0	0	0	0	0	0	0	0	0	0	0
ANXA8	12.6107	0.114407	0.337078	2.88034	0.0553395	0.074745	0.784543	0.105971	0.0185285	0.025249	0.137321	0.0204645	0.0556556	0.0283646	0.194972	0.0447264	0.013348	0	0.254176	0.335152	0.0935876	0.0199113	0.256218	1.24308	2.5857	0.0737619	0.00662703	0.0127274	1.13308	0.00624077	0.0301335	0.164848	0.301812	1.02893	0.103796	0.0174333	0.189395	0.0899013	0	18.0767
MDP1	0.531973	1.46305	0.651313	5.02037	1.2396	2.66967	0.576491	1.67937	1.19899	0.544627	1.07904	1.7657	0.664566	1.58785	1.51236	0.682224	0.925458	1.4503	1.285	1.54914	0.889194	1.8867	1.05022	3.33624	0.837079	1.24344	2.05231	2.43158	0.668596	9.72114	2.32496	0.419079	2.15899	1.81178	1.2837	0.966963	1.27077	2.24393	0.583187	0.626624
MIR4297	0.357315	0.745903	0	0	0.277538	0	0	0.658	0	0	0	0	0	0	0	0	0.290085	0	0	1.07464	0	0.649083	0	0	0	0	0	0	0	0	0	0	0	0.63889	0.731594	0	0.796649	0.293066	0	0
RN7SKP243	0	0.122306	0.0886106	0	0.0682617	0.108962	0.064516	0.161838	0	0	0	0	0.0743725	0.0505381	0.0359367	0.143443	0	0	0.127371	0.0881042	0	0.31929	0	0	0.0806678	0.208732	0	0	0	0.100074	0.0371699	0.0440574	0.172848	0	0.134954	0	0	0.0720811	0	0.0869567
AC008446.1	0	0	0	0	0	0	0	0	0	0	0	0	0	0	0	0	0	0	0	0	0	0	0	0	0	0	0	0	0	0	0	0	0	0	0	0	0	0	0	0
SEPTIN7	9.87057	19.524	15.2648	29.7908	22.0456	11.2601	19.6779	15.4153	20.0472	12.0916	9.47112	14.1342	14.1815	18.8776	14.7264	8.01231	16.8084	28.3803	19.7304	11.6777	10.6053	21.2702	15.9825	10.6728	16.7935	14.3364	15.9161	10.3974	12.195	16.6134	15.2876	11.4543	17.9503	13.9936	14.2068	18.1532	12.3884	13.5715	8.86464	32.7538
SNORD116-1	0	0	0.144109	0	0	0	0.209847	0	0	0	0	0	0	0.164382	0.233777	0	0	0	0	0	0	0	0	0	0	0	0	0.221278	0	0	0	0	0	0	0	0	0	0	0.149564	0
SLX1B	0.0441201	0.0460509	0.016682	0.0138352	0.00856737	0	0	0	0.0372902	0	0	0	0.028003	0.0126858	0.013531	0.0090016	0.0179094	0.0322659	0.015986	0	0.0104641	0	0	0	0.0607466	0.0698601	0	0.0341534	0	0.0125601	0	0.0110591	0.0216937	0.029583	0.0225837	0	0	0.00904673	0.0230846	0.0163706
MIR551A	0	0	0.285215	0	0	0.350721	0	0	0	0.434405	0	0	0	0	0	0	0	0	0	0	0	0	0	0	0	0	0	0.65692	0	0.322115	0	0	0	0	0.144795	0.449906	0	0	0	0
AC134312.5	0.0900993	0.0752338	0.072676	0.452054	0.321922	0.0670256	0.0132286	0.381614	0.213225	0	0.135453	0.22429	0.594733	0.145075	0.0663171	0.07353	0.102406	0.188261	0.313398	0.0541955	0.0854764	0.392809	0.238427	0.470878	0.529292	0.31386	1.83033	0	0.217985	0.225715	0.396315	0.216808	1.47672	0.0483301	0.0645667	0	0.020088	0.0443392	1.07483	0.374427
SNORD68	0	0	0	0	0	0	0	0	0	0	0	0	0	0	0	0	0	0	0	0	0	0	0	0	0	0	0	0	0	0	0	0	0	0	0	0	0	0	0	0
TAS2R46	0.1168	0	0	0	0	0	0.021436	0	0	0	0.0365821	0	0	0.0335834	0	0.0476601	0.0237059	0.0122025	0.04232	0.0292733	0	0.0530433	0	0.0610421	0	0.115588	0	0	0	0.0332506	0.01235	0	0	0.0261052	0	0.023221	0.0325512	0	0	0
UBAP2	13.8617	2.62932	6.86064	0.795277	8.07017	2.53264	7.57104	3.62043	1.72433	4.18128	3.23494	1.78199	3.23882	5.41321	1.68835	5.68549	3.1403	2.61968	3.91649	7.6685	2.14163	4.43517	3.77735	3.42849	3.81569	5.92641	2.84718	4.45681	5.18163	0.873367	2.02743	4.7293	3.05717	3.44214	5.13638	6.01185	3.10935	3.14532	2.91475	7.82664
AL008723.2	0	0.294596	0.457361	0.0758624	0.234887	0.149974	0.399597	0	0	0.278638	1.74274	0.376398	0.102366	0.0347801	0.0247315	0.296151	0.0491013	0	0.613593	0.181899	0	0	0.480147	0.0632173	0.222061	0.335181	0.292534	0.187273	0.0665121	0	0.460444	0.12128	0.0793021	0.108142	0.0309583	0.288581	0.337112	0.396847	0.379738	0.0299216
ACOT2	4.23283	7.85697	3.90744	6.80391	10.4715	16.8276	2.99073	7.85751	11.6631	7.66789	5.30295	11.5399	6.85688	4.18305	8.50118	5.49186	4.93812	4.17798	7.66429	5.97272	5.19989	6.45231	6.03605	12.0276	3.51031	6.96283	8.3293	12.1139	2.59578	7.23648	8.13057	3.64095	6.34611	7.15247	4.05449	5.52296	5.0855	8.93528	10.4501	3.03167
RNU6-465P	0	0	0	0	0	0	0	0	0	0	0	0	0	0	0	0	0	0	0	0	0	0	0	0	0	0	0	0	0	0	0	0	0	0	0	0	0	0	0	0
AC105036.3	0.768798	0.552218	0.525109	0.559927	0.211892	0.307481	0.491559	0.159843	0.167687	0.0761696	0.466046	0.370417	0.398759	0.256706	0.273808	0.951243	0.281873	0.808377	0.251601	0.621557	0.235275	0.180202	0.350013	0.25922	0.227638	0.274879	0.179928	0.383953	0.136365	0.508324	0.167825	0.111894	0.195105	0.28823	0.215803	0.157775	0.359401	0.223748	0.233565	0.306731
AC020914.2	0	0	0	0	0	0	0	0	0	0	0	0	0	0	0	0	0	0	0	0	0	0	0.0787961	0	0	0	0	0	0	0	0	0	0	0	0	0	0	0	0	0
AL357632.1	0.0422332	0	0.0425827	0	0	0.157088	0.0930114	0.077773	0.0713907	0.129713	0	0	0.142962	0.0485732	0.241776	0.0689329	0.0685738	0.0705964	0.0612093	0	0.0400662	0	0	0	0	0.0334361	0	0.0326927	0	0.144275	0	0	0.0276879	0	0.151325	0.134342	0.0470803	0.103918	0	0.0417879
OR7D1P	0	0	0	0	0	0	0.021367	0	0	0	0	0	0	0	0	0	0	0	0	0	0	0	0	0	0	0	0	0	0	0	0	0	0.0190818	0	0	0	0	0	0	0
MIR1256	0	0.158792	0	0	0	0	0	0.210118	0	0	0	0	0	0	0	0	0.185264	0	0	0	0	0	0	0	0	0	0.27594	0	0	0	0	0	0	0	0	0	0	0	0	0
AC093824.1	0	0	0	0	0	0	0	0	0	0	0	0	0	0	0	0	0	0	0	0	0	0	0	0	0	0	0	0	0	0	0	0	0	0	0	0	0	0	0	0
AC132825.2	0	0	0	0	0	0	0	0	0	0	0	0	0	0	0	0	0	0	0	0	0	0	0	0	0	0	0	0	0	0	0	0	0	0	0	0	0	0	0	0
AL158825.3	0	0	0	0	0	0	0	0	0.27324	0	0	0	0	0.092954	0	0	0	0	0	0	0	0	0	0	0	0	0	0	0	0	0.0683661	0.0810341	0	0	0.0827398	0	0	0.265155	0	0.0799691
VDAC2P5	13.0694	0.514766	6.51107	0.927916	0.790084	4.66248	9.66224	1.27716	1.82366	1.8461	0.965418	1.72648	0.99124	4.46686	3.57963	9.18173	2.1521	4.92063	2.85912	4.63522	3.91849	1.56782	1.27791	1.93311	2.29175	2.29392	1.93816	2.52925	4.40671	2.10599	2.17716	2.17881	3.79912	1.5432	3.36068	2.62284	4.26085	2.1995	0.387066	3.94962
CES4A	0.325371	5.73853	1.14822	0.784844	4.53448	0.287042	0.0826816	2.35061	5.03466	0.240224	3.62947	0.264797	0.185332	0.881564	1.16162	0.326812	0.533382	0.847205	1.46911	6.5175	1.64429	0.761551	4.90671	1.72008	0.26994	1.46632	5.48543	5.92863	0.743158	0.363381	0.849505	0.759106	1.26756	13.0172	5.60175	1.0549	2.72035	0.646637	0.471436	0.547917
SNRPEP5	0	0	0.246229	0	0.151747	0.121112	0	0	0	0.15001	0	0.486339	0	0.337042	0.119832	0.239158	0	0.244929	0.141574	0	0.0926712	0	0	0.204205	0	0.232008	0	0	0	0.222468	0.0413148	0	0.320204	0	0.300006	0.155363	0.108894	0.160238	0.0511099	0
RPS15AP9	0	0	0	0	0.110724	0	0.052324	0	0	0	0	0	0.0603179	0	0.0874365	0	0	0.0297857	0	0	0	0	0	0	0.0654235	0	0	0	0	0	0	0	0.0467279	0	0	0.113362	0	0	0	0.0705239
AL050335.1	0	0	0	0	0	0	0.0229407	0	0	0	0	0	0	0	0.0255568	0	0	0	0	0	0	0	0	0	0	0	0	0	0.0343659	0	0	0	0	0	0	0.024851	0	0	0	0
IQCN	0.531015	1.63283	0.611683	0.0967466	1.55535	1.55951	0.683825	1.17454	2.07106	0.141227	0.780476	0.114466	0.205861	0.0290012	0.258384	0.319573	0.0818855	0.0694241	0.498742	0.573986	0.585386	0.673617	1.1226	3.76435	0.383943	0.488517	0.993645	0.535066	0.0880846	0.320918	0.439145	0.120462	0.186707	2.55668	2.23218	0.403412	0.770541	1.21171	0.12883	0.181988
UBE2B	16.4124	20.5154	14.905	40.6346	11.2547	32.1039	18.8027	14.8383	27.7713	20.1355	22.6499	10.1987	11.906	26.2359	25.0297	21.603	25.3759	18.5864	15.9655	11.5812	22.5374	25.1223	16.2314	13.015	16.7993	18.6707	15.6951	13.0562	18.3303	27.1175	20.3605	17.0099	29.0771	16.3106	27.4247	26.412	15.8124	23.6672	10.2193	18.7622
CPXM2	37.3331	3.05668	3.2486	3.33682	1.14168	5.91758	0.717988	6.85436	0.321207	4.84917	3.23479	4.73027	2.2844	0.687772	2.76754	1.01254	0.303995	2.59712	11.9555	1.33908	2.24806	3.38073	3.64807	27.0293	6.77664	3.69459	4.27103	1.96414	6.37351	0.400936	2.86488	5.70157	14.0844	9.17351	3.61882	9.22664	5.12124	12.2802	1.41237	1.83592
TRAJ1	0.437999	1.52389	0.662436	0	0	0	0	0.806581	0	0	0	0	0.370663	0.503751	0	0	0.355588	0	0	0	0.415526	2.38695	1.15907	0	0.804075	2.08059	0.529628	0	0	0	0.3705	0.219576	0	1.17473	0.672594	0.348314	0.488269	0.718485	0	0
PRMT7	2.44053	6.40929	3.43344	2.08882	3.19805	2.97249	1.75368	3.77254	3.05284	1.24782	3.28775	3.50228	1.94628	2.08701	2.68512	1.77614	2.6853	1.97979	3.76182	7.16154	4.58976	2.43574	3.39631	4.28559	3.3655	4.14395	3.22536	5.38983	2.55129	2.37366	3.41481	2.66718	5.94448	3.39859	4.72357	1.6417	3.91451	5.53883	3.11422	1.93752
CNIH2	0.223128	1.09596	0.125721	0.724378	4.07789	0.40683	0.211977	0.362552	1.46432	0.0806242	0.723508	0.58812	0.0666441	0.505699	0.101974	0.321343	2.16309	1.53579	0.494586	0.368428	1.35724	0.405324	1.04198	2.14016	0.409616	0.457214	0.730062	0.53849	0.50519	0.179351	0.321972	0.171076	0.490473	5.59716	0.302326	0.720198	0.395052	0.592082	0.329633	1.40906
Z97055.2	0.0822492	0.352933	0.0691082	0.223528	0.30878	0.254941	0.100633	0.201951	0.417101	0.0631543	0.274781	0.0511871	0.0232015	0.0315321	0.0392383	0.0335617	0.011129	0.0114572	0.317881	0.288596	0.0390145	0.473133	0.447399	0.100299	0.0629135	0.0868226	0.381246	0.41385	0.0603007	0.109269	0.284094	0.0549772	0.287585	0.245107	0.119286	0.25073	0.19866	0.0899467	0.121931	0.0271273
MT2A	84.4991	49.1244	36.0755	274.753	37.8502	71.978	108.164	114.587	71.2417	36.8552	21.2666	25.1878	52.6496	46.7286	36.7498	57.0512	43.0916	55.082	308.589	80.6666	139.8	63.3433	56.2615	275.455	79.7681	77.6065	55.1579	88.7788	204.771	220.794	138.251	39.0596	365.345	120.978	42.4392	136.073	50.6409	71.5515	34.1158	136.675
SLC22A23	5.08144	7.05901	7.30521	0.593352	4.75526	1.22599	1.92454	7.76704	1.36712	3.72598	4.11024	7.33523	1.16223	4.12257	4.85959	8.06228	3.71158	6.52997	17.4274	2.12335	8.39933	7.69504	7.34934	10.527	5.97246	5.49446	2.75302	2.02229	5.88351	1.76197	7.47242	7.05166	3.36939	10.5891	7.74217	10.7225	12.3023	5.41682	5.60166	10.2777
PRSS55	0	0.012055	0.0262016	0	0	0	0.019077	0	0	0	0.0108521	0	0	0	0	0	0.00703237	0	0.0251085	0	0	0	0	0.00905408	0	0	0	0	0.00952598	0	0	0.0043425	0	0.00774412	0.0044339	0	0	0	0	0
AL136985.1	0	0	0.0346591	0	0	0	0	0	0	0	0	0	0	0	0	0	0	0.02873	0	0	0	0	0	0	0	0	0	0	0	0.0782861	0	0	0	0	0	0	0.0766397	0	0	0.0340122
FTL	2141.14	3439.03	5885.68	20082.7	2135.88	9469.22	3785.21	8043.4	3702.93	5124.32	3010.07	8964.65	3909.51	2231.7	4837.7	4299.84	2695.87	2896.1	2407.67	13206.6	4643.55	2196.27	2257.73	3267.72	13946.1	3731.5	3188.36	3830.64	7083.81	5102.44	5549.37	7946.52	2958.7	5482.86	3492.83	2106.5	3019.09	3905.67	5218.96	1367.96
REG3A	0	0	0	0	0	0	0	0	0	0	0	0	0	0	0	0	0	0	0	0	0	0	0	0	0	0.0135815	0	0	0	0.0195344	0	0	0	0	0	0	0	0	0	0
PRKAR2B-AS1	0	0	0.0125026	0	0	0	0.0182059	0.0114174	0.0209608	0	0	0.0308681	0	0.0213922	0.00507052	0	0	0.0051819	0	0.0124311	0.0352912	0.0450505	0.0109379	0	0	0.00981709	0	0	0	0.0141201	0.0419562	0	0	0.0332573	0.00634716	0	0	0	0.00648792	0.0122692
AC144568.2	0	0	0	0	0	0	0	0	0	0	0	0	0	0	0	0	0	0	0	0	0	0	0	0	0	0	0	0	0	0	0	0	0	0	0	0	0	0	0	0.0138218
RNU6-187P	0	0	0	0	0	0	0	0	0	0	0	0	0	0	0	0	0	0	0	0	0	0	0	0	0	0	0	0	0	0	0.108354	0	0	0	0	0	0	0	0	0
AL138847.2	0	0	0	0	0	0	0.0547978	0.027492	0	0	0	0	0.0126339	0.0429254	0	0.0365507	0	0	0	0	0	0	0	0.0468134	0	0.0354581	0	0.0115566	0	0	0	0	0	0.0133468	0.0152834	0	0.033285	0	0.0234336	0.0147716
AGBL4-AS1	0	0	0	0	0	0.0594862	0.0704433	0	0	0	0	0	0	0	0	0	0	0	0.0695364	0	0	0	0	0	0	0	0.0580157	0.0742807	0	0	0	0	0	0	0	0	0.0534853	0	0	0
FOXP1-IT1	0.00767333	0	0.0270789	0	0.0119202	0	0	0.0353264	0	0	0.0192265	0	0.0129873	0	0.00627546	0.0438354	0.0186887	0	0.0333633	0.00769263	0	0.0418171	0.00676858	0.016041	0.00704333	0.030375	0.00927859	0	0	0	0.0129816	0.00769354	0.0301837	0.0274403	0.0628439	0.0244086	0.00855402	0	0.0200742	0.0189811
TRIM54	0.0294746	2.22188	0.104015	1.31862	0.152626	4.45837	1.08188	0.633242	0.0664316	3.96811	0.246175	0.11006	0.00831444	0.124297	1.08875	0.320723	0.0159526	0.381837	0.0284787	0.137894	1.09985	0.0178474	6.10983	0.154041	0.126255	0.357805	1.46127	4.63932	0.0432184	1.0069	0.660708	0.132985	0.045088	0.105403	0.115668	0.421909	0.120477	0.225631	0.0257029	1.3707
AC005377.1	0	0	0	0	0	0	0	0	0	0	0.0746082	0	0	0	0	0	0	0.0497735	0	0.0597022	0	0	0	0	0.109326	0.0942958	0	0	0	0	0	0	0	0.106482	0.0609662	0	0	0	0	0
AL772337.3	0	0.0836116	0.121153	1.2811	0	0	0.0882099	0	0	0	0	0	0.813491	0	0.0982693	1.22577	0.0487754	0	0	0.0602305	0.341981	0	0	0	0.275734	0.0475651	0.145296	0	0.198212	0	0.0254104	0.0301189	0.196939	0.053712	0	0	0	0.0985533	0	0
AL138701.1	0	0	0	0	0	0	0	0	0	0	0	0	0	0	0	0	0	0	0	0	0	0	0	0	0	0	0	0	0	0	0	0	0	0	0	0	0	0	0	0
SELENOTP1	0	0.232808	0.899571	0.349715	0.129935	0.622224	0.532158	0.0513429	0.0942592	0.0856322	0	0	0.0943783	0.0320663	1.3681	0.591592	0.36216	0.442749	0.161633	0.111804	0.317404	1.21553	0.0491869	0.291423	0.0511834	0.0441467	0	0.129496	0.245289	0.698467	0.188674	0.0838628	0.913928	0.398814	0.656482	0.399095	0.559454	0	0.087527	0.110348
POTEC	0	0	0	0	0	0	0	0	0	0	0	0	0	0	0	0	0	0	0	0	0	0	0	0	0	0	0	0	0	0	0	0	0.00250117	0	0	0	0	0	0	0
TALDO1	120.137	65.5111	60.2603	198.343	51.5915	64.19	144.663	51.6722	60.9358	96.784	43.3616	83.9221	171.261	43.7308	254.072	133.739	22.538	81.0851	72.8345	108.96	73.0869	40.1209	63.2689	37.2164	129.186	70.7514	55.555	92.1655	219.393	146.98	50.3069	290.736	42.3133	42.1489	61.2908	30.0325	51.126	154.525	75.7285	142.606
OR52B5P	0.0285551	0.0198698	0	0	0.0221797	0	0	0.0525847	0	0	0.0357743	0	0	0.0164209	0	0	0	0	0	0	0	0	0	0	0	0.0226072	0.0345288	0.0442091	0	0	0	0	0	0	0.0146165	0	0	0	0	0
HSPD1P3	0.0174524	0	0.0175968	0	0	0	0.0512479	0	0	0	0	0	0	0	0.0428191	0.0427287	0.0141687	0	0	0	0	0	0	0	0	0	0	0	0	0	0	0	0	0	0	0	0	0	0	0
TH	0.00837371	0	0.0042215	0.0525166	0.0650412	0	0.909789	0.0231304	0	0	0	0.0625357	0.0141727	0.0192615	0	0.0205013	0	0.115478	0.072817	0.0167895	0	0	0.598296	0.0262577	0	0.0331474	0.0101255	0	0.00920874	0.00953531	0.00708326	0.0125936	0.00548977	0.00748622	0.00428624	0	0.0280043	0.0343402	0.0219065	1.34638
AL356580.1	0	0	0	0	0	0	0	0	0	0	0	0	0	0.0982156	0	0	0	0	0	0	0	0	0	0.178519	0	0	0	0	0	0	0	0	0	0	0	0	0	0.140082	0	0.0844957
AC022973.5	0.0296139	0.391525	0.238872	0.148581	0.34503	0.146867	0.500017	0.245405	0.901065	0.318343	0.185503	0	0.476163	0.204357	0.326957	0.145007	0.144252	0.160882	0.17168	0.207818	0.196661	0.968315	0.705298	0.711935	0.489285	0.492353	0.823609	0.0916966	0.195402	0.303497	0.263027	0.0593838	0.446539	0.370654	0.939823	0.117751	0.528203	0.412914	0.077473	0.52743
NPHS1	0.0198981	0.0242304	0.0852668	0.0623965	0.0193193	0	0.0109555	0.123669	0.403628	0.0381964	0.0436251	0.00619171	0	0.0114426	0.0284781	0.00811941	0.0403856	0.00207884	0.00720967	0.0349092	0.0141579	0.0271095	0.166743	0	0.0182644	0.0984587	0.0300759	0.0154031	0.0437647	0.00566459	0.0168317	0.00249381	0.140235	0.0222365	0.112037	0.12659	0.205182	0.122402	0.0130139	0.00738312
OR2AI1P	0	0	0	0	0	0	0	0	0	0	0	0	0	0	0	0	0	0	0	0	0.0276423	0	0	0	0.026745	0	0	0	0	0	0.0123235	0	0	0	0	0	0	0	0	0
ZNF696	2.40288	0.824237	3.426	0.560346	3.33322	0.486743	4.16895	1.8323	4.13047	2.33877	1.76382	1.65127	1.64396	3.04774	1.02132	0.740204	1.78592	1.44259	4.05152	2.55142	0.873308	1.30334	2.79424	3.57991	1.54081	3.32245	2.09528	1.06889	1.36219	0.470166	2.75687	0.956897	1.02063	1.55518	3.11474	1.45334	1.41856	2.20399	1.52285	2.84636
RNU6-400P	0	0	0	0	0	0	0	0	0	0	0	0	0	0	0	0	0	0	0	0	0	0	0	0	0	0	0	0	0	0	0	0	0	0	0	0	0	0	0	0
SCHLAP1	0	0	0	0.450684	0	0	0	0	0	0	0	0	0	0	0	0	0	0.0948332	0	0	0	0	0	0	0	0.0449153	0	0	0	0.0430683	0.00799827	0	0	0	0	0	0	0	0	0.542632
TUBB1P2	0	0	0	0	0	0	0	0	0	0	0	0	0	0	0	0	0	0	0	0	0	0	0	0	0	0	0	0	0	0	0	0	0	0	0	0	0	0	0	0
XAGE2	0.0439416	0.0917292	0.354442	21.0546	0.477832	0.108962	0	1.33517	0.222836	2.83418	0.0550507	0.492241	41.2024	0.151614	2.67728	0.107582	0.0713478	1.70776	0	0.264313	5.37763	0	1.58918	1.2401	0.0806678	0.104366	0.106268	0.0680305	0	0.250186	0.520379	0.33043	0	0.157138	1.32705	1.5026	0	0.0720811	0.0689735	3.93479
SCAMP4	5.4679	16.0644	16.3386	3.51253	16.9246	18.3818	13.9603	15.8626	14.584	16.9259	21.6322	16.9367	5.74776	14.1497	8.83499	12.3448	10.898	26.658	9.75874	9.55764	10.4117	8.71954	14.597	9.37715	15.5265	17.9064	20.6665	12.8946	10.3212	6.5822	12.9821	19.5875	16.1979	22.5669	22.6567	13.3617	16.7625	15.1231	11.4437	17.8944
AC027045.1	0	0	0	0	0	0	0	0	0	0	0	0	0	0	0	0	0	0	0	0	0	0	0	0	0	0	0	0	0	0	0	0	0	0	0	0	0	0	0	0
AC090425.3	1.08407	0.490321	0.573847	0.271954	0.631523	0.33602	0.477496	0.499082	0.458126	0.0832393	0.271627	0.134932	0.412834	0.810425	0.354633	1.28283	0.396044	0.430377	0.235674	0.380378	0.257112	0.787709	0.478124	0.396591	1.04482	1.45904	0.655427	0.251754	0.655695	0.123445	0.183401	0.35325	0.284285	0.678422	0.887842	0.862096	0.664669	0.266743	0.453766	0.294976
HMGB3	33.3442	31.6287	17.4002	20.6074	59.2163	5.8902	141.453	12.6816	113.112	68.8355	94.5514	8.12849	57.9481	769.087	31.5162	127.614	138.425	138.781	27.6605	77.6648	118.227	191.526	25.21	67.1298	10.1477	56.4231	50.9647	103.274	56.9726	534.001	29.8849	67.9382	33.0575	16.2178	45.0787	37.5567	11.6909	70.8729	98.3782	26.6901
AC023794.2	0	0.250518	0.0259287	0.0645118	0.0798972	0	0	0.189424	0	0	0.0644344	0.256065	0.217624	0.118305	0.0210311	1.76288	0.0835094	0.236424	0	0.051561	0.0487928	0.0934286	0	0.107517	0	0.0407186	0	0.0398133	0.113121	0	0.0217529	0	0	0.0919614	0.0263263	0.0818011	0.0573346	0.0421838	0	0.0254447
C2CD4C	0.105188	0.329372	0.468424	0.208903	0.142979	0.0434722	0.0128699	0.234059	3.85252	0.148073	0.0549086	1.1456	0.0741805	0.433505	0.0286751	0.121612	0.60489	0.0549469	0.190563	0.0878767	0.108106	0.254772	0.881458	3.69237	0.0482757	0.32617	0.0317982	0.00678549	0.0578385	0.0798529	0.0407814	0.0351549	0.0976942	0.446687	0.883911	0.313685	0.136804	0.115032	0.188041	0.104079
AL117379.1	0.601682	2.84699	0.748217	0.553448	3.17795	0.646528	0.382808	2.54841	2.30538	0.307998	1.50759	0.299562	0.712856	0.761207	0.229634	0.392826	0.553604	0.653746	0.639488	1.40746	0.304432	0.947258	2.75984	0.41927	1.47275	2.25474	1.11558	2.23566	0.61757	0.822178	0.390202	0.261416	0.841516	1.54202	1.49885	0.382786	0.849602	2.03978	2.45554	0.416737
MIR8076	0	0	0	0	0	0	0	0	0	0	0	0	0	0	0	0	0	0	0	0	0.310393	0	0	0	0	0	0	0	0	0	0	0	0	0	0.167473	0	0	0	0	0
AL451064.1	0.115312	0.120358	0.639464	0.072319	0.0447831	0.214454	0.126977	0	0.389845	0.0885411	0.433393	0.0717634	0.146377	0.132622	0.0943051	0.0470529	0.0468078	0.0963768	0.167124	0.0578009	0.0546976	0.314206	0.101716	0.120529	0.158766	0.273878	0	0.758735	0	0	0.0487708	0.0289039	0.151196	0.309272	0.324635	0.320952	0.257093	0.4256	0.0905003	0.114096
AC005954.1	0.0805814	0.504647	0.0812483	0.101075	0	0.0999086	0.0591556	0.519371	0	0.123747	0.302861	0	0.0681932	0.278035	0.0659017	0	0.392519	0.0336747	0	0.242352	0.0764469	0.585523	0.639721	0.0842272	0.0739654	0.255186	0.194878	0.0623781	0.088617	0	0	0.0403968	0.264144	0.432246	0.164989	0.128163	0.449149	0.330461	0.0421619	0
GREM2	0.0390733	0.335329	0.485892	0.0326736	8.75581	0.0565191	0.014342	0.383755	0.18714	0.180012	0.0979031	0.0486339	0.0165332	30.0454	0.625789	0.297618	8.95076	0.759279	2.95418	0.0391715	0.537493	6.67201	0.31594	0.23824	0.0418428	0.417615	0.330732	0.13611	0.107424	1.57211	3.4429	0.25791	0.678832	2.00277	0.653347	0.652526	1.29947	3.65876	3.25059	0.0354395
SUSD6	16.5358	24.5229	14.9936	6.56706	12.5436	17.0598	8.29903	27.7317	16.2515	13.0688	9.75123	16.1002	10.9623	22.7548	16.3995	8.17673	7.01479	8.90351	36.3197	17.5533	13.8137	21.7375	24.632	40.3762	18.4404	17.867	17.0662	26.8772	18.738	3.06048	20.5281	11.5028	27.0592	26.0102	17.1143	27.2037	34.1307	27.4421	11.3985	12.6536
THRB-IT1	0.0309646	0.0215464	0.0156104	0	0	0	0	0	0.0261712	0	0.0387929	0.0578117	0.0131021	0	0.0253237	0	0	0.00646999	0	0.0155212	0	0.0843734	0.0136568	0.0485483	0	0	0.0936058	0	0.0340524	0	0.0851264	0.0310461	0.0304504	0.0138414	0.0633992	0.0369364	0.0517776	0.0634922	0.12151	0.0153191
AC009161.1	0	0	0	0	0	0	0	0	0	0	0	0	0	0	0	0	0	0	0	0	0	0	0	0	0	0	0	0	0	0	0	0	0	0	0	0	0	0	0	0
TTC4P1	0	0	0.0118224	0.176488	0.0182149	0.0290753	0.0344308	0.0431848	0	0.108039	0.0293794	0.0291887	0.0198455	0	0.0575359	0.0382762	0.0190384	0	0	0	0.0222475	0	0.0827427	0	0.0215253	0	0.170139	0.0363065	0.0773677	0.0267038	0.0099184	0.0117562	0.0461226	0	0	0.0372979	0.0522844	0	0	0.0116017
AL139008.2	0.137498	0	0	0	0	0	0	0	0	0	0.17226	0	0	0.0395349	0	0	0	0	0	0	0	0	0	0	0	0	0.0831314	0	0.0756049	0.0782861	0	0	0	0	0	0	0	0.0563875	0	0.0340122
RPS6P7	0	0	0	0	0	0	0	0	0	0	0	0	0	0	0.0401607	0	0	0	0	0	0	0	0	0	0	0	0	0	0	0	0.0207695	0	0	0	0	0	0	0	0	0
GPR17	0.0203339	0.304207	0.261403	0.0382578	0.189528	0.0882383	0.186592	0.318284	0.0687447	0.0624528	0.127373	0.0253093	0.0602275	0.029233	0.20787	0.157648	0	0.0297411	0.0736758	0.0815401	0.106098	0.0554065	0.269045	0.191285	0.0933221	0.136837	0.295053	0.133794	0.13417	0.0578866	0.0129002	0.0968404	0.0933158	0.945299	1.26981	0.105107	0.464687	0.283521	0.0478761	0.0201195
AC005253.2	0	0	0	0	0	0	0	0	0	0	0	0	0	0	0	0	0	0	0	0	0	0	0	0	0	0	0	0	0	0	0	0	0	0	0	0	0	0	0	0
DZIP1L	0.898918	3.57324	2.46128	0.870967	0.848732	0.413774	0.371443	0.906984	1.43764	0.214921	1.74659	0.234493	0.419081	0.229059	0.466628	0.658928	1.1493	0.836788	0.748926	0.264417	0.985566	1.12448	1.76628	1.31655	0.686771	0.988676	2.16743	1.30837	0.591951	1.61204	0.375641	0.445246	1.4045	15.3559	0.589626	1.10439	1.74615	0.750529	0.698458	0.36483
SPATA31A5	0	0	0	0	0	0	0	0	0	0	0	0	0	0	0	0	0	0	0	0	0	0	0	0	0	0	0	0	0	0	0	0	0	0	0	0	0	0	0	0
RNU6-1035P	0.507587	0.1766	0.127947	0.636677	1.18278	0.314666	0.372625	0	0.858023	0	0	0	0	0	0.311339	0.207121	0.206042	0.10606	0.367828	0.254432	0	0	0	0.795829	0.698869	0	0	0.589386	0	0.578	0.429365	0	0.166386	0.226895	0.259818	0.201827	0.282922	0.416319	0.26558	0.753354
AC105384.2	0.0424311	0.0295253	0.0427823	0.106444	0.0329576	0	0.0311491	0.0390688	0	0.0651607	0.0531583	0	0.035908	0.0244004	0.0173507	0	0	0	0.122993	0	0.040254	0.0770786	0.0748563	0.133053	0.116842	0.0335929	0	0.032846	0	0	0.0358922	0	0	0	0.0651576	0	0.0946021	0.0348016	0.0222009	0.104959
PCBP2P3	0	0	0.01624	0	0	0	0	0.0296607	0	0	0	0	0	0	0.026345	0	0	0	0	0	0	0	0	0	0	0	0	0	0	0	0	0	0	0.0575986	0.0164891	0	0.0718213	0.0528423	0	0
SUCLG2P2	0	0.0874825	0.580994	0.131413	0.21158	0.207835	0.384557	0.0964661	0.10626	0.386138	0.105004	0.156484	0.354647	0.120496	0.7283	0.376206	0.28919	0.0700517	0.21258	0.126038	0.556599	0.228381	0.221796	0.0876066	0.384666	0.331781	0.17736	0.210863	0.184345	0	0.0708982	0.420177	0.261006	0.206062	0.364668	0.41658	0.140151	0.103116	0.186378	0.0932973
ABHD17AP3	0.0238838	0.0830968	0.0842853	0.029958	0	0.088837	0.0526001	0.0439824	0	0	0	0.0891835	0	0.0824078	0.0195329	0.0779663	0	0.0199619	0	0.0718317	0.0453168	0.0433864	0.0210677	0.0249644	0.0219229	0.0189089	0.0288803	0	0.0262656	0.0543941	0.0404064	0	0.0469745	0	0.0489016	0.0189934	0.0798751	0	0	0
CCDC66	1.03736	1.75973	2.35928	1.51069	1.29284	1.2244	0.899214	1.58113	2.91762	1.01703	3.45463	0.40851	0.999394	1.76941	0.742932	1.17422	1.46072	0.903755	0.874897	1.05466	1.19264	2.04944	1.60779	1.10267	1.20503	2.41048	1.75045	1.14782	0.99901	1.15457	0.37182	0.661074	1.67525	2.57528	2.25446	1.54736	1.71829	1.39883	1.62984	0.798811
AC105443.1	0	0	0	0	0	0	0	0	0	0	0	0	0	0	0	0	0	0	0	0	0	0	0	0	0	0	0	0	0	0	0	0	0	0	0	0	0	0	0	0
Metazoa_SRP	0	0	0	0	0	0	0	0	0	0	0	0	0	0	0	0	0	0	0	0	0	0	0	0	0	0	0	0	0	0	0	0	0	0	0	0	0	0	0	0
PREPL	4.98619	6.44089	16.4073	5.2683	5.0656	8.80446	7.77563	5.24431	9.47588	6.40402	14.9138	9.0378	4.86513	11.1132	7.03884	5.99375	6.72238	6.49055	8.49136	8.02067	7.70381	7.29094	7.84462	4.02808	9.50827	6.22068	8.39349	9.08101	5.47609	4.66519	7.61146	5.60713	5.08791	6.02404	6.54352	11.4401	11.8893	6.30246	6.56838	6.71164
NEK4P1	0	0	0	0	0	0	0	0	0	0	0	0	0	0	0	0	0	0	0	0	0	0	0	0	0	0	0	0	0	0	0	0	0	0	0	0	0	0	0	0
RAB10	71.7377	29.6376	48.5477	55.6947	50.5625	31.0172	126.146	38.1499	48.5591	43.5175	27.6125	48.8158	43.209	92.9493	44.9866	86.9387	74.3909	111.374	29.3312	65.1626	48.6516	49.6292	36.1124	39.915	108.691	50.7732	32.0049	32.2356	113.115	60.4494	40.0111	58.0355	33.3953	31.2917	28.3939	44.2853	43.8791	34.437	31.9546	124.573
MTRNR2L10	0	0.0741028	0.0357917	0	0.0137862	0.0660181	0.0390891	0.0490275	0.0600056	0.0272568	0.28907	0.0441837	0.120163	0.0204134	0.0435468	0.0144849	0.0720473	0.0815896	0.0257239	0.0533808	0.0336766	0.128968	0.0156562	0.037104	0	0.0983634	0.0858481	0	0.0195189	0.0606334	0.0300275	0.00889786	0	0.0317357	0.0272555	0.127032	0.0791442	0.0291151	0.0742931	0.00878092
MED28P5	0	0	0	0	0	0	0	0	0	0	0	0	0	0	0	0	0	0	0	0	0	0	0	0	0	0	0	0	0	0	0	0	0	0	0	0	0	0	0	0
WASF4P	0.0181767	0.0252961	0.339051	0.0227994	0.0282368	0	0.14678	0.0502089	0	0	0.022772	0	0.0307645	0.146337	0.0297307	0.14834	0.103297	0.0455758	0.0526876	0.0364447	0.0344881	0.0660379	0.0481004	0.0379981	0.0166843	0.0431716	0.0439584	0.0562823	0.0399785	0	0.030751	0.0182245	0.131082	0.0162502	0.20469	0.115639	0.0607885	0.0149083	0	0.03597
FRG2DP	0	0	0.00740018	0	0	0	0	0	0	0	0	0	0	0	0	0	0	0	0	0	0	0	0	0	0	0	0	0	0	0	0.00620839	0	0	0	0	0	0	0	0	0
RPL23AP25	0.410565	0.122438	0.147844	0	0.0455569	0.0727197	0.0430571	0.162013	0.19829	0	0.220441	0.146007	0	0.0337285	0.0239837	0	0.0952332	0.269616	0.0850056	0.0587996	0	0.106545	0.15521	0	0	0.0928701	0.212766	0.0454027	0	0.133577	0.14884	0.117613	0.115356	0.157308	0.0900666	0.0466425	0.392302	0	0.030688	0
DPY19L2P2	0.515865	0.72808	0.55939	0.231965	1.11512	0.0844747	0.0643079	0.233012	1.91679	0.0672627	0.59141	0.0242298	0.0205924	0.355424	0.047761	0.0436884	0.185696	0.284726	0.260973	0.156124	0.221614	0.167971	0.588118	0.264516	0.192085	0.323647	0.194197	0.602765	0.123095	0.0110835	0.127617	0.104909	0.232911	8.21878	0.0971525	0.696629	0.423166	0.123739	0.0509267	0.31059
LINC00882	0.0279814	0.150897	0.0493727	0.412397	0.054335	0.121424	0.338933	0.0579691	0	0.0751984	0.0788748	0.043535	0.0651191	0.0885003	0.163048	0.0114178	0.153337	0.03508	0.0811079	0.0280517	0.0597278	0.0381223	0.0555348	0.0731184	0.044947	0.0996883	0.0930464	0.0162453	0.0692363	0	0.0828424	0.0526033	0.265995	0.318951	0.0895175	0.216956	0.101377	0.0803253	0.0183006	0.0726767
FBRSL1	7.72884	7.27761	7.02235	1.50721	15.9346	2.19857	7.45732	7.43326	9.58906	8.07542	6.18238	5.23471	7.62664	8.12093	3.07098	9.30416	11.3109	8.10998	6.33627	7.8623	3.82939	6.81331	7.75656	8.18826	5.76912	12.6489	5.92482	7.33752	5.57764	3.21817	5.27586	3.6275	2.94077	6.79236	8.35868	3.34915	6.19044	5.26028	6.94328	4.29695
AL157838.1	0.227927	1.18573	0.694913	0.20421	1.35729	0.134569	0.613521	0.319795	0.825616	0.400028	0.394332	0.0945659	0.376589	0.917503	0.133147	0.584607	1.64776	0.376465	0.833714	0.467882	0.329498	0.985817	1.1776	0.657995	0.926519	2.1826	0.839953	0.688952	0.716162	0.0617966	0.275432	0.14147	0.846761	0.436651	4.30564	0.431565	0.677566	0.320476	0.35209	0.606768
SERBP1	44.8483	28.1055	30.204	28.289	39.2647	15.6986	51.4488	26.8868	33.7763	44.1966	24.142	36.1828	38.9415	49.2393	29.1744	38.5553	43.0647	37.5697	47.8998	49.1426	24.7893	32.0043	35.2726	41.1088	32.5218	47.6203	32.4562	17.998	34.4159	21.9515	37.3414	30.583	25.768	23.2467	26.6018	51.0741	43.5278	28.9701	23.584	47.5627
SIGLEC8	0.496703	0.810434	0.893693	0.472639	0.279376	3.87552	0.0440076	2.84656	0.448764	0.749626	0.214578	1.73746	0.413095	0.211763	0.185599	0.13279	0.104288	0.107364	0.806763	0.326244	1.45427	0.715608	0.543894	0.358052	1.79224	0.962763	0.414215	0.245283	1.89298	0.0390073	1.34016	0.240419	0.162818	0.650777	0.810959	0.885341	0.945126	0.948238	0.86479	0.038131
TSPYL4	7.07483	8.06932	6.14755	6.33981	4.09746	2.20702	2.44662	5.80835	5.13952	2.86333	3.60561	3.19407	3.86501	5.09957	3.00192	8.77464	11.1076	3.51854	8.37997	5.99844	4.81354	6.243	6.54437	8.14868	8.03845	6.47555	4.92554	15.1525	3.97948	2.29333	5.71528	4.25999	11.717	15.0255	7.87129	9.8833	8.96592	5.17928	2.14828	5.20358
SRM	25.4104	23.5058	16.8569	38.7821	52.3876	20.4889	31.4367	32.7239	34.6821	34.6938	25.6504	33.0882	41.5428	32.6642	22.987	25.0694	36.4731	37.8717	36.1435	45.2255	23.5501	67.3678	28.7372	42.6965	22.7463	59.9334	37.8541	21.1322	27.315	41.2361	38.5533	36.2435	26.3392	23.9197	21.1873	17.6701	24.4988	27.1548	37.8121	24.2648
AP001596.1	0	0.0336381	0.0487418	0.227385	0.0375485	0	0.204057	0.0445109	0.122575	0.0185594	0.0151408	0.0300851	0.0511373	0.00694983	0.163082	0.0197258	0	0.00505045	0.0525469	0	0.0229307	0	0.0319813	0.063161	0.0332795	0.0191361	0.0292273	0	0.0265812	0.206429	0.0153345	0.0121172	0.174309	0.0540227	0.0247446	0.0384433	0.0538899	0.0792988	0.0126467	0.227202
MIR1915	0	0	0	0	0.263661	0	0	0	0	0	0	0	0	0	0	0	0	0.283709	0	0	0	0	0	0	0	0	0	0	0	0	0	0	0	0	0.173754	0	0	0	0	0
EPHA10	0.0599616	2.80013	3.07831	0.0877462	4.30292	0.627787	1.44772	2.25748	3.20969	1.56539	1.41895	0.945354	1.28832	0.0517222	1.75993	0.725863	3.04248	0.650109	2.0712	2.27759	1.52957	0.0665644	1.41632	0.261143	3.56222	1.9648	4.78536	0.495107	1.121	0.0151732	2.57128	1.13225	1.91748	0.193579	1.37434	1.22918	2.15384	1.68851	1.56517	0.102178
ZNF677	0.084245	0.274913	0.363201	1.61785	1.62912	0.792386	0.072508	1.21703	0.206245	0.209674	0.287515	0.216948	0.540848	0.170396	0.80658	2.2546	2.63435	0.115329	1.89041	0.0931937	0.294886	0.390505	0.363871	3.5253	0.263982	0.432381	0.421526	0.128179	0.325858	0.0628517	0.474263	0.155827	0.784657	0.924572	1.44386	1.10657	1.06544	0.426495	0.229513	0.0431156
GOLT1A	0.334668	26.2484	30.4176	9.23518	5.84881	18.8204	7.93206	8.65015	21.255	12.8853	8.83477	47.9932	2.34666	7.51946	19.3546	10.4372	16.1661	7.4124	11.1906	1.38997	27.6222	27.922	12.947	4.52254	7.7456	13.0965	6.67722	14.4337	2.20825	29.8886	34.3049	8.17303	13.2271	4.06055	21.9517	13.4972	20.7858	27.4884	29.1801	2.55451
SNRPFP3	0	0	0	0	0	0	0	0	0	0	0	0	0	0	0	0	0	0	0	0	0	0	0	0	0	0	0	0	0	0	0	0	0	0	0	0	0	0	0	0
RGMB-AS1	0.150609	0.330523	0.216102	0.247038	0.188972	0.588924	0.119068	0.448024	0.528761	0.0711653	0.348341	0.533541	0.0980423	0.213191	0.32688	0.0661832	0.225732	0.106512	0.705213	0.278746	0.219817	0.189408	0.797104	0.605473	0.0744387	0.210959	2.3535	0.986501	0.127406	0.118732	0.342997	0.232316	0.911433	1.87469	0.972545	0.442229	0.284129	1.08325	0.230343	0.349626
AC093019.1	0	0.074985	0	0.135168	0	0	0.0791089	0	0	0	0	0.134129	0	0.185908	0	0.0879442	0.087486	0	0.156181	0	0	0	0.0950556	0.225274	0	0.255946	0	0	0.118508	0	0	0	0.0706481	0	0	0	0	0	0	0
RPS26P55	0	0	0.038456	0.191361	0.0592496	0.0945764	0.111997	0	0	0	0.0955656	0	0.0645537	0	0.0311922	0.186758	0.185785	0.0956323	0	0	0	0	0.0672865	0	0	0.0603917	0	0.118098	0	0.173725	0	0.0382408	0	0.0681961	0.0780915	0	0.255107	0.0625647	0.0399117	0.0377382
AC006450.1	0.295173	0	0	0	0	0	0	0	0	0	0	0	0	0.0678968	0	0.0481781	0	0	0	0	0	0	0	0	0	0	0	0	0	0	0	0	0	0	0	0	0	0	0	0
AC114284.1	0.024377	0.356212	0.0614468	0.183459	0.0189343	0.0604474	0.178954	0.0448905	0.37086	0.0374353	0.0305398	0	0.33007	0.182237	0.0697765	0.119364	0.0989519	0.366734	0.10599	0.122191	0.0925048	0.309975	0.0645081	0.331238	0.179004	0.173694	0.0589532	0.0377405	0.428926	0.0277585	0.0721711	0.0366617	0.399536	0.0435867	0.1123	0.0387711	0.0543495	0	0.0892817	0.14472
SLC22A18	11.2435	20.7979	3.9737	4.14565	7.16586	6.78958	6.9339	8.41463	10.7162	4.89515	5.97101	18.5216	1.31852	1.90356	8.24477	8.80474	1.19439	11.0047	4.20525	6.89823	7.53105	3.1365	7.15106	2.14112	10.2406	7.7893	12.1934	13.7296	4.55599	3.18188	6.2224	13.0734	8.10125	4.48929	7.37374	3.53019	6.26409	33.707	9.59799	2.71426
PIGN	5.5103	4.49884	6.61149	3.55859	5.79774	3.74047	2.27633	2.39885	2.80316	4.66979	4.07996	4.37676	4.51439	7.67946	4.65517	4.76436	3.81174	4.96449	3.23154	4.48262	5.83411	5.39323	6.0026	4.38549	4.04558	4.36569	2.12116	4.21913	4.8909	9.22776	3.16038	6.98915	4.19672	2.85075	3.56098	4.08967	3.76404	2.42526	3.81975	2.82495
AC131212.4	0.0557045	0.0387615	0.0842482	0	0.259604	0	0.0613398	0.0256451	0.188325	0.0427722	0.0348937	0.0346672	0.117852	0.0320334	0	0.0227302	0.0904471	0.0349181	0.1211	0.0837668	0	0.0505952	0	0.0873371	0	0.0882028	0.0336789	0	0.0612594	0.0634318	0.01178	0	0	0.0249003	0.0285134	0.0664477	0.0620978	0.0228442	0.0291457	0.0137793
AC124945.1	0	0	0	0	0	0	0	0	0	0	0	0	0	0	0	0	0	0	0	0	0	0	0	0	0	0	0	0	0	0	0	0	0	0	0	0	0	0	0	0
AKAP8L	10.7961	17.5909	9.59752	3.27148	8.23622	5.89095	8.57291	10.0046	11.6093	6.54967	12.7823	6.19333	4.59079	8.63951	3.93824	6.25035	8.25278	4.48708	7.21156	15.4472	6.14023	5.04856	9.53257	9.36841	7.05453	11.3611	9.1447	6.66099	5.17226	2.75088	3.64164	6.22947	7.11292	10.5263	14.1547	7.06816	10.069	9.65706	7.21753	6.47282
Y_RNA	0	0	0	0	0	0	0	0	0	0	0	0	0	0	0	0	0	0	0	0	0	0	0	0	0	0	0	0	0	0	0	0	0	0	0	0	0	0	0	0
STX18-AS1	0.377969	0.293948	0.32057	0.111551	0.113978	0.253608	0.342758	0.262036	0.353283	0.245833	0.746497	0.0885556	0.158049	0.36311	0.196378	0.457246	0.281583	0.187684	0.264232	0.463618	0.189834	0.193864	0.34517	0.316055	0.302038	0.211227	0.198946	0.240953	0.220055	0.232923	0.197475	0.173878	0.282778	0.246475	0.245821	0.279359	0.446134	0.160474	0.127963	0.123195
AL022069.1	0	0.0808518	0.100418	0	0.0257859	0.0205802	0	0.0917017	0.0280588	0.0509815	0	0.0206605	0	0.0381816	0.0203626	0.0270928	0.0943309	0.0416199	0.0240572	0.133126	0.0157473	0.090459	0.131776	0.15615	0.0457084	0.157698	0.0602144	0.321232	0.0182542	0.0378032	0.014041	0.00832135	0.0652934	0.207756	0.178427	0.0396005	0.166537	0.136143	0.0347397	0.0492719
PLRG1	26.2577	9.60717	11.0602	14.0796	5.63145	10.8963	18.1626	9.41922	13.3103	8.94518	9.58851	11.9899	5.88979	15.3843	12.3493	14.1864	16.6626	6.1653	9.79068	13.4746	9.57232	11.4899	12.0031	14.6392	7.38064	11.8505	8.70838	6.5908	8.25118	13.1617	7.61151	11.2544	10.8005	9.7996	7.78845	11.3388	7.18893	13.018	9.16844	10.1859
ASS1P3	0.0217247	0.015117	0.0657136	0	0.0337486	0	0.0159484	0.0200032	0.0367234	0.0333623	0	0	0.0367698	0	0.097719	0.0886477	0.0705487	0.00907869	0	0.0217794	0.0206101	0	0.0191632	0	0	0.0171995	0	0	0.0716735	0	0.00918841	0	0.0142427	0	0.0333607	0.103658	0	0	0	0.0644871
ZNF10	1.83294	3.20564	2.45838	1.00201	2.8436	1.23958	0.957016	1.78246	6.27134	1.04615	3.291	0.549007	1.33134	2.9395	1.35073	2.34378	1.56366	1.20631	1.59817	1.26761	1.26465	1.64701	1.7076	1.70584	1.16512	1.92451	1.72452	2.94399	1.04559	1.91978	0.934843	0.77884	1.4812	2.28714	1.92161	1.92921	2.98301	1.19786	1.86421	0.749207
MIR1827	0	0	0	0	0	0	0	0	0	0	0	0	0	0	0	0.340953	0	0.17459	0	0	0	0	0	0	0	0.330761	0	0	0	0	0	0	0.547795	0	0.213851	0	0	0	0	0
ALG12	1.5786	4.5245	3.81538	1.00595	4.4157	3.669	3.50268	4.59419	1.71605	2.21376	3.61199	5.81243	1.81701	3.44726	5.2471	3.69089	1.978	2.98239	3.76656	3.02774	3.75123	4.79472	4.9296	4.48847	2.94923	2.9617	6.18071	2.88013	2.63473	0.919021	2.02875	4.99764	3.22789	3.16746	5.0119	2.82154	5.48869	5.08325	4.33162	1.58455
Y_RNA	0	0	0	0	0	0	0	0	0	0	0	0	0	0	0	0.217274	0	0.111259	0	0	0	0	0	0.27828	0	0	0	0.206093	0	0	0	0	0	0	0	0	0	0	0	0
EML6-AS1	0	0	0.0344845	0	0	0	0	0	0	0	0	0	0	0	0	0	0	0	0	0	0.0648932	0	0	0	0	0	0	0	0	0	0	0	0	0	0.0350133	0	0	0	0	0
AC016700.1	0	0	0	0	0.0941646	0.150309	0	0	0	0	0	0	0	0.0697155	0	0	0	0.0759935	0	0	0	0	0	0	0	0	0	0	0.0666606	0	0	0	0	0	0	0	0	0.0497166	0	0
U6	0	0	0	0	0	0	0	0	0	0	0	0	0	0	0	0	0	0	0	0	0	0	0	0	0	0	0	0	0	0	0	0	0	0	0	0	0	0	0	0
MIR151B	0	0	0	0	0.219717	0	0	0	0	0	0.354389	0	0	0	0	0	0	0	0	0	0	0	0	0	0	0	0	0	0	0	0	0	0	0.252894	0	0.224953	0	0	0	0.139946
AL513331.1	0	0.19039	0.103453	0.0857991	0.0531306	0	0.0502152	0	0	0	0	0.17028	0	0.157343	0.0839126	0.167471	0	0.0285853	0.0991375	0.0685748	0	0.124258	0.120675	0	0	0.162464	0.0827126	0.211803	0	0.0778917	0.0289308	0.068583	0	0.0611532	0.245093	0.217587	0.152507	0	0.0715796	0
SETP15	0	0	0	0	0	0	0	0	0	0	0	0	0	0	0	0	0	0	0	0	0	0	0	0	0	0	0	0	0	0	0	0	0	0	0	0	0	0	0	0
CDRT15P11	0	0	0	0	0	0	0	0	0	0	0	0	0	0	0	0	0	0	0	0	0	0	0	0	0	0	0	0	0	0	0	0	0	0	0	0	0	0	0	0
SZRD1	21.933	22.7057	28.9409	34.2057	42.91	27.8674	30.7452	32.2782	21.0906	22.3054	21.1066	22.2655	21.7321	26.1664	33.994	25.0331	36.3695	42.5175	46.3304	23.3531	31.6185	33.4931	37.9924	41.3481	26.4859	31.88	24.9303	24.7147	38.8162	36.9096	52.274	25.914	25.2892	24.6205	29.3847	30.9943	35.2852	43.7578	20.5391	31.9243
DAAM1	2.23595	5.86714	3.10052	1.95241	4.70021	1.79787	2.85856	3.34492	5.18951	3.31692	2.27084	4.0389	1.27434	3.36613	2.87459	2.91506	3.46792	1.95884	5.52226	3.17938	2.22464	6.70509	4.21521	5.6997	2.5643	4.83296	3.02558	3.6501	2.3028	1.90815	3.77632	2.39308	2.41655	5.11303	3.90589	10.0619	4.85233	4.12318	2.4154	8.69274
Y_RNA	0.266235	0.185257	0.805314	0	0	0	0	0.490275	0	0	0.333543	0	0	1.07171	0.217734	0.434548	0.432284	0	0.385859	0.266904	0	0.967261	0.469686	0	0.244376	0.843115	0.965792	0	0.585567	0	0.112603	0.266936	0	0.238018	0.681386	0.635162	1.18716	0.436726	0.417898	0.395141
CDH12P2	0	0	0	0	0	0	0	0	0	0	0	0	0	0	0	0	0	0	0	0	0	0	0	0	0	0	0	0	0	0	0	0	0	0	0	0	0	0	0	0
AC010624.1	0.0890358	0.483248	0.0897727	0.37971	0.0276628	0.0441563	0	0.0655843	0.0602023	0.0273461	0.290018	0.0443286	0.0150696	0.102402	0.0291264	0.0290648	0.0144567	0.00744155	0.0258083	0.0357039	0.236509	0.0323477	0.282736	0.372256	0.0326903	0.0986859	0.0215324	0	0.0783316	0.101387	0.0527204	0.214249	0.0350229	2.61086	0.0455747	0.028322	0.416869	0.0876317	0.0186342	0.0264291
RN7SL854P	0	0	0	0	0	0	0	0	0	0	0	0	0	0	0	0	0	0	0	0	0	0	0	0	0	0	0	0	0	0	0	0	0	0	0	0	0	0	0	0
LINC00161	0.0312137	0	0.015736	0	0.0484893	0.0774005	0	0.0574805	0.105527	0.0479343	0.07821	0	0	0.0179497	0.0127637	0	0	0	0.0904773	0.0312922	0.0296122	0.0567015	0.1652	0	0	0.12356	0.0377436	0.0241626	0.0686527	0	0	0	0	0.111622	0	0.0248224	0.104388	0.0512024	0.048995	0
PPIAP41	0.0565749	0.118101	0.399302	0	0.0439435	0	0.166129	0.104183	0.286902	0	0	0	0.143632	0.0650678	0.0925369	0.0923414	0.0459302	0	0.081995	0	0.322032	0.308314	0.299425	0.0591345	0.0519299	0.223952	0	0.306563	0	0	0.0478563	0	0	0.40463	0.492302	0.314934	0.189204	0	0.148006	0.167935
TICAM2	0.0418556	0.0524248	0.0590828	0.105001	0.0260085	0	0.0921799	0.0770777	0.0990536	0.0385662	0.0419499	0.0208388	0.0495893	0.0529528	0.0205384	0.0273267	0.0951451	0.0314844	0.0727946	0.0167843	0.0397081	0.212893	0.147682	0.0174997	0.046103	0.106039	0.0607341	0.0518408	0.101265	0.0190647	0.0531081	0.0377693	0.14269	0.0374196	0.0342794	0.0931988	0.0559914	0.0480614	0.0350396	0.0621215
GCC2-AS1	0.441836	0.567596	0.308418	0.341049	0.369587	0.294974	0.449109	0.344235	0.459617	0.521938	0.723858	0.0846071	0.172574	0.254082	0.389142	0.554742	0.193148	0.525519	1.13295	0.47702	0.0967306	0.24696	0.2998	0.355251	0.155985	0.511251	0.246585	0.473574	0.186883	0.580532	0.344997	0.170385	0.423358	0.759631	0.260957	0.270282	0.41677	0.223009	0.409007	0.235403
AC132938.1	0.226299	0.524895	0.152115	0.0946173	1.87492	0	0.110752	0	1.78517	0	0.0945037	0	0	0.0433785	0.0925369	0.246244	0.12248	0	0	0.52936	0.0715628	0	0.133078	0.078846	0.0692398	0.418045	1.82427	0.8175	0	0.0858973	0.0319042	0	0.247268	0.606945	0.115836	0.119975	0.0840907	0.0618696	0	0.0373189
ZNF121	11.3515	4.98531	6.81213	3.24604	6.27172	3.01356	4.9598	3.31732	9.16059	4.08344	7.27722	3.06261	5.69219	4.16089	2.11491	4.84745	7.83834	4.95034	6.09552	5.65434	2.36628	4.75546	4.0039	3.88325	3.18326	9.45252	5.29847	1.98589	3.09718	3.3179	3.62734	2.52336	5.67664	4.5569	6.51977	4.22618	4.85548	3.34818	5.04775	4.03915
KRT18P66	0	0.0297813	0.0107883	0	0	0	0.0471287	0	0	0	0	0	0.0181096	0.012306	0.0350021	0.0174641	0	0.00894276	0.0310147	0.0429065	0	0	0	0	0	0	0	0	0	0.024368	0.00905084	0	0.0140294	0	0	0	0	0.0175517	0	0
SLC25A47	0.015095	0.0210075	0	0.018934	0.164147	0	0.0221628	0.0138988	0.178616	0.0695434	0.0189113	0.0187885	0	0.0954858	0	0.0369571	0.0245097	0.0756978	0	0	0	0	0	0.205114	0	0.0358523	0	0.0233701	0	0.017189	0	0	0	0	0.00772667	0.0120042	0.0168275	0.0371424	0.00789803	0.0224038
ZFP37	0.893231	0.336052	0.402911	1.8709	0.497943	0.14307	0.0345121	0.598144	0.686324	0.269093	0.455117	0.351092	0.296577	0.838078	0.153791	0.118588	1.67587	0.135737	0.984869	0.625548	0.117582	0.209619	0.116867	0.522662	0.145149	0.57183	0.118862	0.301062	0.211501	0.272535	0.244026	0.209969	1.25245	0.240715	0.350023	0.999225	0.647951	0.385589	0.496427	0.613172
AC015911.4	0.0507587	0.14128	0.255894	0.191003	0.473111	0.157333	0.0931563	0.0934729	0.257407	0.0779493	0.127183	0.0315893	0.064433	0.0729732	0.10378	0.248545	0.0618125	0.0954536	0.220697	0.254432	0.192618	0.0461031	0.29103	0.10611	0.0232956	0.261208	0.24551	0.471509	0.0837307	0.0289	0.0966071	0	0.0831931	0.0226895	0.103927	0.141279	0.141461	0.0416319	0.0663951	0.0753354
SP140	1.13352	2.26132	1.08159	1.77573	0.717958	0.404127	0.521422	5.30809	0.904598	1.65855	1.24944	0.617638	1.14453	0.380475	0.998643	0.547894	0.517393	0.394408	0.775589	0.741326	1.46766	3.47309	4.2398	0.589862	1.59864	2.11836	0.388254	0.711761	7.86456	0.210511	1.14608	0.902379	0.567716	1.66578	1.01849	1.50495	2.5652	2.04296	0.621083	0.681127
AC091133.2	0	0	0	0	0	0	0	0	0	0	0	0	0	0	0	0	0	0	0	0	0	0	0	0	0	0	0	0	0	0	0	0	0	0	0	0	0	0	0	0
SLC5A3	2.19143	3.98202	5.13595	3.13723	7.99684	7.17369	14.5098	2.79335	8.05526	2.37448	3.68315	2.08224	3.57603	6.82453	1.37198	2.81859	32.1649	2.49637	7.2329	4.67615	2.83357	4.51789	2.0655	4.91224	2.22687	5.97764	5.40757	6.04453	3.01633	3.46528	13.9009	2.18427	5.35915	2.67236	2.94243	19.3994	4.58249	10.1839	2.57802	5.92227
CYP11A1	0.00777884	0.530458	0.105883	0.185386	0.0362524	0.125379	0.0799474	0.322309	0.0920452	0.250862	0.155927	0.164597	1.04669	0.0715727	0.14632	1.50455	0	1.13126	0.0901922	0.124774	0.383745	0.127176	0.267604	0.121962	0.0642615	0.0554268	1.34508	0.15054	0.607373	0.141727	0.115151	0.105291	0.22949	1.0223	0.872003	0.389721	0.199448	0.153123	0.378515	0.0346357
AC006441.4	0	0.0961151	0	0.138605	0	0.0342515	0.0202802	0.0508729	0	0	0	0.240696	0.0233785	0	0.0225929	0	0	0.0461785	0	0	0	0	0.0243683	0	0	0	0.167024	0.149695	0	0	0.0116841	0.0553966	0.0724449	0.0246977	0	0	0	0	0	0.0136672
IFNL1	0	0	0.0319495	0.0794918	0.0246124	0	0.0465238	0.175057	0.0535639	0	0.0793964	0	0	0.018222	0.0129573	0	0.128626	0.013242	0.0459249	0	0	0.0575616	0	0	0.0872567	0.0501737	0	0.0245291	0.0348471	0	0.093814	0	0.020774	0.0283288	0.0324394	0.0251989	0.035324	0.129948	0	0.0313531
AC010480.1	0	0	0.0200151	0	0	0	0.0291454	0.0731111	0	0	0	0	0	0	0	0.0324005	0.0322317	0	0	0	0	0	0.105061	0	0	0.0628638	0	0.0307331	0.0873215	0	0.0335834	0	0	0	0	0	0.0885166	0.0325629	0.0207727	0
FBXO46	12.0454	6.39318	5.44128	2.51492	7.87626	3.62885	4.92888	7.79474	7.233	8.01025	7.68969	4.78084	7.45667	6.69269	2.43449	8.51369	6.84782	4.90211	5.73385	10.8204	4.27069	5.05165	7.2167	22.3303	6.84681	9.25662	3.41838	4.83463	7.6962	2.77301	3.96713	3.39284	4.578	7.64391	11.3129	4.93	6.5341	4.58692	7.58057	4.74304
AC091962.1	0	0	0	0	0	0	0	0	0	0	0	0	0	0	0.00629146	0	0	0.0128593	0	0	0	0	0.0135717	0	0	0	0	0	0	0	0	0.00771316	0.0100869	0	0	0	0	0	0	0
AL139021.1	0.124568	0.13002	0.188399	0.312498	0.580537	0.308892	0	0.286743	0.315855	0.191298	0	0.0775242	0.105418	0.107451	0.254689	0.406641	0.151696	0.234255	0.270809	0.249763	0.118177	0.226286	0.0549404	0.0651022	0.114341	0.542417	0.075314	0.192857	0.205486	0.212773	0.105372	0.187345	0.1225	0.111366	0.286932	0.49531	0.138865	0.459765	0.260707	0.0616276
COX7A2P2	0	0.0755849	0.109523	0	0	0.134677	0.159484	0.100016	0	0	0	0	0.0919244	0.0624651	0.39976	0.709182	0.352744	0.408541	0	0	0	0	0.191632	0.227076	0	0	0	0	0	0.123692	0.0459421	0	0	0	0.278006	0.345528	0	0.178184	0	0
ATP6V1G1P7	0	0	0	0	0	0	0	0	0	0	0	0	0	0	0	0	0	0	0	0	0	0	0	0	0	0	0.0940886	0	0	0	0	0	0	0	0	0	0	0	0	0
CENPL	1.15498	1.20361	0.919376	5.11557	2.70851	1.17849	1.8337	0.966781	1.76555	1.55304	1.16312	2.04289	1.61345	4.49993	1.55245	4.06347	2.98798	3.0969	1.24144	3.43488	1.11145	2.61007	1.61838	1.90617	1.4203	2.62508	1.40997	1.03524	1.99336	5.09091	0.925572	1.086	2.32958	0.706497	0.763752	1.30962	1.56477	1.20566	1.04959	2.03409
RN7SL658P	0	0	0	0	0	0	0	0	0	0	0	0	0	0	0	0	0	0	0	0	0	0	0	0	0	0	0	0	0	0	0	0	0	0	0.0458755	0	0	0	0.0468929	0
AL512638.1	0	0	0.0344845	0	0.318784	0	0.10043	0	0	0	0	0	0	0.0196679	0	0	0	0	0	0	0	0	0	0	0	0	0	0	0	0	0	0	0	0	0.0175067	0	0	0	0	0
AC023511.1	0.0475585	0	0	0	0	0	0	0	0	0	0	0	0	0.027349	0	0.0388125	0	0	0	0	0	0.0863928	0	0	0	0	0	0	0	0	0	0	0	0	0	0	0	0	0	0
AC018816.2	0	0.214121	0.116349	0	0.0597531	0.0953802	0	0.212499	0.390121	0	0.192755	0	0	0	0.0314573	0	0	0	0	0	0	0.139746	0.0678584	0	0.0706129	0.36543	0.37209	0.119102	0	0	0.0650737	0	0.706081	0.275103	0.0393776	0.183531	0	0.0630965	0	0
NLRP14	0.0074851	0.0729182	0.0264147	0.0375548	0.0348835	0.0278411	0.0384642	0.0206759	0.0379583	0	0.103152	0.0372663	0.0380062	0.00430438	0.012243	0.0183257	0.0364605	0.021896	0.0976346	0.0225117	0.0284042	0.0271942	0.0726279	0.0156475	0.00687055	0.0711117	0.00905097	0.0405596	0.0329261	0.0255703	0.0126632	0.018762	0.0098144	0.140528	0.00766278	0.178574	0.0333767	0.00613921	0.0313309	0.0259216
NME2P2	0	0.0478385	0	0	0	0	0	0	0	0	0	0	0	0.0395349	0	0	0.0558139	0	0	0	0	0.124887	0	0	0	0	0	0	0	0	0.0290772	0	0	0	0	0	0	0	0	0
ZMYM6	0.954181	1.97414	2.13541	1.53424	1.84736	1.68153	0.958215	2.10648	2.51274	1.1566	1.63172	1.11012	1.13576	1.17395	1.33841	1.32172	1.30794	1.47076	1.7071	1.88761	1.29471	1.54816	2.11293	1.92367	1.50218	2.15196	1.49617	1.5474	1.34514	1.21229	1.80947	0.853076	1.92679	1.46563	1.7667	1.97919	2.25995	2.25958	1.37034	1.15844
AC021517.1	0	0	0.00525138	0	0	0.0129149	0	0.0191822	0	0.0159965	0.01305	0.0129653	0.0352606	0.0599013	0.0681515	0	0	0.00435304	0.0301938	0.0104427	0.0592925	0.0378445	0.0183767	0.0108878	0	0	0	0.00806346	0	0.106754	0.0132169	0.0887738	0.00682905	0.00931255	0.00533191	0.0331346	0	0.00854356	0.0926526	0
MIR3124	0	0	0	0	0	0	0	0	0	0	0	0	0	0	0	0	0	0	0	0	0	0	0	0	0	0	0	0	0	0	0	0	0	0	0	0	0	0	0	0
BFSP2-AS1	0.0911273	0.105684	0.0153136	0.190505	0.0471876	0.0376613	0	0.139843	0	0.139943	0.0761104	0	0.0771178	0.0349357	0.0124211	0	0.049321	0	0	0.121809	0.0288172	0.110359	0.0803826	0.1905	0.111527	0.0721458	0	0.0235139	0.334049	0.103769	0.0642366	0.0152279	0.0398285	0	0.0155484	0.0483121	0.033862	0.0996557	0.0476797	0.0300555
AC127496.1	0.0258198	0.0179665	0.0488127	0	0.100275	0	0.0189545	0.0356606	0.0218228	0.118953	0.0566079	0.00803436	0.0218504	0.0148479	0.0422322	0.0210715	0.115289	0.0296725	0.0374211	0.0711829	0.0122475	0.0820804	0.00569385	0.013494	0.00592497	0.0408832	0.0624424	0.0349774	0.0283945	0	0.0327611	0.00970791	0	0	0.0231286	0.0205329	0.0575663	0.0264714	0.047283	0.0159672
MIR5701-2	0	0	0	0	0	0	0	0	0	0	0	0	0	0	0	0	0	0	0	0	0	0	0	0	0	0	0	0	0	0	0	0	0	0	0	0	0	0	0	0
AL133383.1	0	0.0209725	0	0.0756098	0	0.0373687	0	0	0	0	0	0.562717	0	0	0	0	0	0	0	0	0	0	0	0	0.0276652	0	0	0	0.0331453	0	0.025495	0.0151096	0.0197595	0	0	0	0	0	0.0157698	0.029822
AL157392.3	0.461887	1.27279	0.951667	0.0923608	1.42075	0.282185	0.303448	0.941483	1.4399	0.431755	1.31666	0.174971	0.555161	0.890186	0.385271	0.495765	0.611383	0.380447	0.405048	0.458015	0.400085	0.808643	0.953614	0.500276	0.93395	1.18183	0.813486	0.50782	0.537393	0.268697	0.245608	0.317125	0.473965	1.28069	1.46481	0.70002	1.09509	1.41926	0.574401	0.684698
IZUMO4	0.323518	1.24838	0.766066	0.762404	0.723401	0.279564	0.215907	1.86853	1.19318	0.240883	0.700078	0.573511	0.107854	1.69129	1.31489	0.536047	0.191016	0.540789	0.625175	0.383301	1.36718	0.623307	1.54793	0.491862	0.494927	1.48245	1.04319	1.3053	0.26953	1.25032	0.476835	0.447238	5.41812	1.86685	2.13773	0.935545	0.983588	3.16808	1.51831	0.88272
TPD52L2	31.2403	19.8261	37.2474	49.8888	42.4778	18.1114	34.4007	25.6326	26.6878	40.6901	20.8593	24.3963	27.3531	37.8663	43.8807	43.5448	49.7478	43.9356	27.8371	25.9309	41.9918	24.8018	30.583	25.5425	39.6092	38.8767	27.1286	43.3147	50.9926	30.62	37.9727	33.2251	31.5067	24.4175	37.2945	23.2563	21.3921	33.1201	98.0765	61.3468
LGI1	0.010561	0	0.122457	0	0.00546872	0	0.00258432	0.00324138	0	0	0	0	0	0	0.00287903	0	0.00285798	0.170652	0.0102042	0	0.00333972	0	0	0	0	0.00278707	0.00851359	0.0027251	0.00387139	0	0.00148892	0	0	0.0157362	0.00900978	0.0111981	0.0117731	0.00288735	0.00184192	0
LINC02450	0.676868	0.169557	0.0272988	0.169802	0.0210298	0	0.0596275	0.448726	0	0	0	0.0336995	0.0458248	0	0.0442849	0	0.109903	0	0.0784798	0	0.0513711	0	0.0955295	0.084899	0.0248518	0.0214351	0	0.104793	0.0595492	0.0308305	0.561107	0.013573	0.177501	0.0242052	0.0138587	0	0.0301821	0.111032	0	0.37505
ZNF530	1.58531	0.711573	0.971062	1.94777	1.15151	1.127	1.06052	0.936592	1.28045	0.324051	0.921877	0.707125	0.270151	1.07967	0.497808	0.856628	1.17722	0.470305	1.20763	0.873301	0.497902	0.540579	0.734991	2.31307	0.859186	1.05805	0.614997	0.414649	0.690221	1.30001	0.601851	0.149184	0.663324	0.614322	1.35153	0.623899	0.850457	0.457088	0.444459	0.94223
PTK2	16.2536	5.18952	10.5741	7.37908	11.2663	6.3482	15.3251	5.79157	28.7745	10.1116	10.6679	9.36882	10.6711	14.5003	8.13075	9.58114	15.0549	10.1699	23.0383	7.94617	8.36131	9.74975	10.9782	15.4151	8.18604	11.7135	7.38365	5.87413	6.7999	6.06444	10.6614	8.80999	8.02199	9.32987	13.9498	6.50128	6.72775	8.34064	6.21921	11.9067
PMP2	0.00752659	0.0157119	0	0	0	0	0.0276267	0.0138603	0	0	0.00942942	0	0	0.0216412	0	0.0122849	0.0122209	0	0.0327253	0.00754551	0	0	0	0.00786712	0	0	0	0.0116527	0	0	0.00955004	0	0.0148032	0.154764	0.00385263	0.0239418	0.0251713	0.0308662	0	0.00744723
PMS2P2	0.0240744	0.0335039	0	0	0.0186993	0	0	0	0.122086	0	0	0	0.06112	0	0.0885992	0	0.117268	0.17103	0.174457	0	0.0228392	0.131198	0.0424717	0	0.0441956	0	0.0291107	0.018636	0.0529502	0	0.0203644	0.0362067	0	0.0860915	0.0123229	0	0.0268375	0.0394912	0.10077	0.0238206
AC018511.1	0	0.0497269	0	0.0896375	0	0	0.0524617	0.1316	0.120801	0	0	0	0	0.0410955	0	0	0.058017	0.0597283	0	0	0.0677963	0.129817	0.0630369	0	0	0.0565775	0	0.0553196	0	0	0	0	0	0.063889	0.109739	0.0568303	0.15933	0	0	0
MIR3148	0	0	0	0	0	0	0	0	0	0	0	0	0	0	0	0	0	0	0	0	0	0	0	0	0	0	0	0	0	0	0	0	0	0	0	0	0	0	0	0
INSL6	0.0240744	0.0502559	0.0485473	0.030197	0.0186993	0	0.0176733	0.0886667	0.122086	0	0.120643	0	0	3.51643	0.0196887	0.0196471	0	0	0	0	0	0.17493	0	0	0.0220978	0.0381196	0.0291107	0.018636	0.0264751	0	0	0	0	0	0.0246459	0	0.187862	0	0.0125962	0.083372
LINC02827	0.696074	0.566132	0.10482	0.011339	0	0.0112081	0.119453	0.141501	0.595961	0.124942	0.0792774	0.0225037	0.00765017	0.561437	0.0702344	0.00737747	0.0146781	0.0113333	0.0655087	0.0453133	0.0343044	0.361274	0.0478442	0.0377957	0.00829772	0.0715694	0.229552	0.125961	0.0198828	0.205879	0.0458809	0.0226593	0.2904	0.0404091	0.217481	0.0934559	0.0201549	0.00741446	0.175005	0.00894461
SNORD110	0	0	0	0	0	0	0	0	0	0	0	0	0	0	0	0	0	0	0	0	0	0	0	0	0	0	0	0	0	0	0	0	0	0	0	0	0	0	0	0
AC211476.1	0.0580255	0.12113	0.0877586	0	0.135211	0	0	0	0.098086	0	0.14539	0.0722234	0.0491049	0.0333681	0	0	0	0.0242487	0	0.116343	0	0	0	0.181952	0.0532614	0.045939	0	0	0.0638118	0	0	0	0.0380413	0.311254	0	0	0.0646852	0.095184	0.0303601	0.0287069
MIR6806	0	0	0	0	0	0	0	1.17206	0.717254	0	0	0	0	0	0	0	0	0	0	0.850756	0	0	0	0	0	0	0	0.32846	0	0	0	0	0	0	0.217192	0	0	0	0	0.209919
RNU6-1102P	0	0	0	0	0	0	0	0	0	0	0	0	0	0	0	0	0	0	0	0	0	0	0	0	0	0	0	0	0	0	0	0	0	0	0	0	0.63068	0	0	0
AL158823.1	0.170435	0.197659	0.744663	0.997639	0.353019	1.76094	0.542177	0.366167	0.384136	0	0.142349	0.353562	0.240388	0.816751	0.650469	0.649094	0.276734	0.712241	0.329352	0.284772	0.431173	0.206403	0.400904	0.118764	0.208589	0.809602	0.206089	0.131934	0.249907	5.62825	0.384452	0.341767	0.4097	0.253952	1.3086	0.858398	0.696651	0.465963	0.208075	0.196744
ICMT	16.2493	18.3151	24.9688	12.834	32.7519	11.3282	21.6082	19.6569	22.4753	30.4405	20.489	34.7781	40.7997	19.5028	27.112	26.7523	19.8822	35.6722	33.5461	17.0553	29.9234	30.7033	31.4329	29.9223	30.3888	27.9843	17.2477	14.5009	38.7136	13.1816	32.6039	25.0786	19.7795	25.7117	20.3663	26.0421	33.4479	24.9177	25.5985	37.6777
MRPS12	35.0469	10.2942	8.63947	48.5832	10.6645	14.6204	11.7251	11.8839	12.6536	16.047	7.91821	17.2313	14.7812	10.8746	10.7781	31.3409	13.9539	17.2078	12.2258	20.7991	11.5235	9.38748	7.60853	19.4085	15.3232	13.9285	8.57681	6.7751	13.358	35.4807	15.664	14.8075	11.999	7.4849	9.98435	7.19178	9.24841	8.42511	12.9096	23.3104
AC091982.3	1.94136	2.10673	0.570916	1.68137	1.3284	1.94852	1.40821	2.17056	1.6799	0.887295	1.88203	0.978059	0.586752	0.398713	2.71232	0.603559	0.581652	2.41455	1.77528	1.80722	0.723545	1.04958	2.36482	1.0146	1.0607	0.878275	3.91248	4.59788	1.01664	2.57911	3.35279	0.718341	2.51519	3.61584	0.981892	1.45195	1.67466	1.64915	0.81019	3.25866
AL139124.1	0.129007	0.224421	0.0325186	0.0809079	0.55112	0.0799744	0.0473526	0.118784	0.109036	0	0.404054	0	0.163761	0.0370933	0.0527526	0.105282	0	0.18869	0.46743	0.387993	0	0.351522	0.227592	0.134843	0.118415	0.255338	0.0779974	0.0998643	0.0709357	0.0734514	0.381941	0.0970099	0.0845764	0.288335	0.231121	0.0512957	0.21572	0.264526	0	0.0319117
AC015813.6	1.43074	4.18398	2.97708	0.351883	1.35099	1.83186	5.45753	2.04492	4.38651	1.70172	1.18911	1.26868	1.01294	1.0513	0.963608	0.866177	1.19191	0.762029	2.06004	2.03432	0.625435	0.99374	1.55074	2.16989	2.32182	1.69538	3.90108	5.94666	1.39859	0.351398	0.978879	0.431289	0.950246	1.38778	3.19266	3.37987	1.88683	1.54546	0.719234	1.30925
AC034105.5	0	0.361074	0.0871996	0.216957	0	0.107227	0	0.0796306	0	0	0	0	0.0731883	0	0.0353644	0	0.0702117	0.108424	0	0	0.0820465	0.471309	0.152573	0	0.0793832	1.64327	0	0	0.570649	0	0	0	0	0.463907	0.0885368	0.0687755	0.19282	0	0.13575	0
RNA5SP209	0	0	0	0	0	0	0	0	0	0	0	0	0	0	0	0	0	0	0	0	0	0	0	0	0	0	0	0	0	0	0.118407	0	0	0	0	0.222634	0	0	0	0
GNB1	52.708	52.6515	118.795	47.598	74.1948	41.8648	56.1249	53.2538	41.4762	65.0466	48.3043	63.9456	80.561	61.1558	59.8397	51.4591	130.564	84.0013	80.0768	68.962	80.0901	76.1518	78.9172	64.0588	82.7654	60.3673	41.2342	46.2164	103.367	69.8985	93.4717	60.0048	65.3149	51.0829	57.6178	62.3601	81.0243	64.983	45.389	62.8779
FGF14-IT1	0	0.00794293	0	0.0143179	0	0.0141527	0	0	0.0192956	0	0.0143007	0	0	0.00656422	0.00466769	0	0	0.00477023	0	0	0	0.0414715	0	0	0.0209553	0	0	0	0	0	0	0.00572246	0	0.173486	0.00584291	0.0635429	0.012725	0.00936236	0.00597249	0.0112945
AP002893.1	0	0	0	0	0	0	0	0	0	0	0	0	0	0	0	0	0	0	0	0	0	0	0	0	0	0	0	0	0	0	0	0	0	0	0	0	0	0	0	0
KDM5B	7.85797	10.4123	10.578	3.45636	9.13524	3.31068	7.43375	5.22743	8.78452	11.3086	9.8896	14.692	22.3425	22.1859	9.70582	11.6894	18.7993	7.19831	16.1994	15.1228	10.6762	11.7981	15.8459	10.6125	10.0122	11.612	7.29407	7.92563	10.894	3.86154	7.74218	9.64625	13.2745	5.81045	12.0553	13.3891	15.3441	9.9724	9.89969	10.2494
RN7SL152P	0	0.0634101	0	0	0	0	0	0	0	0	0	0	0	0	0.223579	0	0.0739815	0.0380818	0	0.0913564	0	0	0	0	0	0.0721458	0	0	0	0.415074	0.038542	0	0	0	0.0932905	0	0.101586	0.0747418	0	0
AL670379.8	0	0	0	0	0	0	0	0	0	0	0	0	0	0	0	0	0	0	0	0	0	0	0	0	0	0	0	0	0	0	0	0	0	0	0	0	0	0	0	0
RNU6-1244P	0	0	0	0	0	0	0	0	0	0	0	0	0	0	0	0	0	0	0	0	0	0	0	0	0	0	0	0	0	0	0	0	0	0	0	0	0	0	0	0
MIR708	1.23436	0.42946	0	0	0.239692	0	0	0.284136	0	0	0	0	0	0	0	0	0	0	0.447246	0	0	1.12114	0	0	0.283254	0	0	0.23888	0	0	0.130517	0	0.202311	0	0	0.245403	1.37603	0.253103	0.161461	0
AC090617.7	0	0.113151	0.0819781	0	0.126305	0	0.119374	0	0	0	0	0	0	0	0	0.265412	0	0.0679543	0	0	0	0	0	0	0.14926	0.257478	0	0.125877	0	0	0	0	0	0	0	0.517257	0.54382	0	0	0.160896
AC009831.3	0.0835567	0	0	0	0	0.103598	0	0.153871	0	0	0	0	0	0.0480501	0.068335	0.0681906	0	0	0	0	0.0792695	0	0	0	0.153393	0	0	0.129363	0.091889	0	0.3534	0	0.0547795	0	0.0855402	0.199343	0.0931467	0.0685325	0.131156	0
AL136367.1	0	0	0	0	0	0	0	0	0	0	0	0	0	0	0	0	0	0	0	0	0	0	0	0.62613	0	0	0	0	0	0	0	0	0.261814	0	0.102208	0	0	0	0.104475	0.0987854
RPL23AP12	0.0574121	0	0.144718	0	0.0445938	0	0.12644	0	0.0970492	0.2645	0	0.0714599	0	0.0660308	0.164336	0.187416	0.18644	0.0479846	0	0.0575565	0	0	0	0	0.0526984	0.0454534	0	0	0	0	0	0	0	0	0.0881625	0.228282	0	0	0	0
SLC26A3	0	0.0279365	0.012144	0	0	0	0	0.00739326	1.07228	0	0	0	0.00679512	0.00461747	0.0295505	0.0458704	0.00651877	0.0167776	0.0232748	0.0482984	0.00761756	0.0291723	0.0212484	0.00839283	0	0.0190711	0.00970932	0.018647	0.0176605	0	0.00679214	0.0161014	0.0105283	0.00717854	0.0328806	0.0574688	0.0268533	0.00658576	0.00840245	0.00794489
AC010894.3	0.0594222	0.165394	0.059914	0	0	0.0736744	0.0872448	0.218853	0.200894	0	0.0744449	0	0.100574	0.136685	0	0.145483	0.0482417	0.0248323	0	0.357429	0.16912	0.323831	0.262079	0.0621106	0.109087	0.329313	0	0	0.130696	0	0	0	0.0779139	0.0531243	0.0304164	0	0	0	0	0.0587957
KRTAP13-6P	0	0.0509332	0	0	0	0	0	0	0	0	0	0	0	0	0	0	0	0	0	0	0	0	0	0	0	0	0	0	0	0	0	0	0	0	0	0	0	0	0	0
CEACAMP4	0	0	0	0	0	0	0.0473526	0	0	0	0	0	0	0	0.0263763	0	0	0	0	0	0	0	0	0.0674217	0	0	0	0	0	0	0	0	0	0	0	0	0	0	0	0
MRPS24	2.56698	4.59931	1.93855	6.56998	11.8259	2.37089	3.06699	3.33961	3.00407	3.25579	3.24199	3.72543	2.04922	3.43044	2.57531	2.23061	3.29896	9.27239	3.73543	4.3342	1.262	3.79464	3.1627	3.55214	2.9095	5.70192	7.17561	3.51564	1.58863	3.98816	6.31198	2.06316	2.06445	2.15555	2.9205	1.80996	1.6683	2.67652	3.16471	6.96163
IMMP1LP2	0	0	0.0278259	0	0	0	0	0	0	0.0847619	0	0	0	0	0	0	0.0448099	0	0	0	0	0	0	0	0	0	0	0	0	0.0628517	0.0233445	0	0.0361856	0	0	0	0.0615298	0	0	0
RNU6-1247P	0	0	0	0	0	0	0	0	0	0	0	0	0	0	0	0	0	0	0	0	0	0	0	0	0	0	0	0	0	0	0	0	0	0	0	0	0	0	0	0
AC099520.2	0	0	0	0	0	0	0	0	0	0	0	0	0	0.0275419	0	0	0	0	0	0	0	0	0	0	0	0	0	0	0	0	0	0	0	0	0	0	0	0	0	0
LINC00469	0	0.0745119	0.205139	0.214904	0	0.079659	0.0314439	0.0394385	0.0724042	0	0	0.0533132	0.0181239	0.652731	0.113847	0.0349557	0	0.00894982	0.0620782	0.0214702	0.0609525	0.116712	0.151129	0.0223853	0.117948	0.0169554	0	0	0.023552	0.0243872	0.0452899	0.161046	0.154445	0.0765862	0.087699	0.0340623	0.119372	0.0526965	0	0
TUBAP4	0	0	0	0	0.050704	0.0809356	0.0479217	0.0601058	0	0	0	0	0	0	0.106773	0	0.0529963	0	0	0	0.0619293	0	0	0	0	0	0	0	0	0	0	0	0	0	0	0.0519123	0	0	0	0
AP001610.3	0	0.0447778	0.0648831	0.161432	0.0999662	0	0	0.0592512	0.108778	0	0	0.400481	0	0	0.0263138	0	0	0.0537837	0	0	0	0.116896	0	0	0	0.0509465	0.0778126	0.0498138	0	0.366386	0.163301	0.03226	0	0	0.0329391	0	0.0717362	0.105559	0	0.127344
RNU6-494P	0	0.209958	0.152115	0	0	0	0	0	0	0	0.378015	0	0	0	0	0.246244	0.734882	0	0	0	0	1.09623	0	0	0	0.238883	0	0	0	0.687178	0	0	0	0	0	0	0	0	0	0
IGHVII-28-1	0	0	0	0	0	0	0	0	0	0	0.919496	0	0	0	0	0	0	0	0	0	0	0	0	0	0	0	0	0	0	0	0	0.735877	0	0	0.375683	0	0	0.601974	0	0
AC021613.2	0	0	0	0	0	0.303326	0	0	0	0	0	0	0	0	0	0	0	0	0	0	0	0	0	0.255717	0	0	0	0	0	0	0	0	0	0	0	0	0	0	0	0
AL136460.1	0	0	0	0	0	0	0	0	0	0	0	0	0	0	0	0	0.0466099	0	0	0	0	0	0	0	0	0	0	0	0	0	0.0242823	0	0	0	0	0	0	0	0	0
AL845552.1	0	0.117004	0.211925	0.210912	0.130606	0.104239	0.123439	0.0774118	0.568474	0	0	0	0.071149	0.0483476	0.137516	0.0686128	0.0682553	0.0351343	0.12185	0	0.159521	0.305451	0.148322	0	0	0	0	0.0650818	0	0.191474	0.177794	0	0.165356	0	0.129105	0.0668591	0.0937234	0.137914	0.0879786	0.166375
SRGAP2C	0.757736	0.679757	0.6348	0.619652	1.12518	0.455923	0.717142	0.745572	0.891588	0.45633	0.335048	0.392976	0.644389	0.800999	0.574131	0.494104	0.862439	0.515341	0.753668	0.327688	0.433429	0.951384	0.599587	0.392127	1.28876	0.982193	0.839899	0.543435	0.841468	0.972821	0.435164	0.47297	0.798727	0.936444	0.707277	0.794582	1.03932	1.13635	0.217666	0.749747
MIR486-1	0.242464	0	0.366706	0	0	0	0.177995	0.22325	0	0	0	0	0	0	0.396587	0.197874	0.393687	0	0	0	0	0	0.42775	0	0	0	0	0	0	0	0	0.121551	0	0.216766	0	0.192817	0	0	0	0
ARL15	5.62858	6.77815	4.78819	3.88437	2.03874	3.09469	2.59891	4.48452	2.61136	4.92043	6.61252	3.97025	4.80564	5.49469	5.65311	3.5954	2.94379	2.69288	6.79973	2.10796	4.84448	8.45774	6.5484	5.95051	4.91043	3.2218	2.67227	4.70034	3.40561	4.21048	4.80655	4.8833	4.04642	4.85301	3.54005	7.7919	6.06729	7.60228	5.65049	4.97481
AL590609.1	0	0	0	0	0	0	0.121558	0	0	0	0	0	0	0	0.033855	0	0	0.0345987	0	0	0	0	0	0	0.0759949	0	0	0	0	0.0942775	0.0350168	0	0	0	0.0423789	0	0	0	0	0
AC087393.3	0	0	0	0	0	0	0	0	0	0	0	0	0	0	0	0	0	0	0	0	0	0	0	0	0	0	0	0	0	0	0	0	0	0	0	0	0	0	0	0
LINC01784	0	0	0	0	0	0	0	0	0	0	0	0	0	0	0	0	0	0	0	0	0	0	0	0	0	0	0	0	0	0	0	0	0	0	0	0	0	0	0	0
C15orf40	1.48162	1.36013	0.90658	1.44654	1.77786	1.65523	0.850912	1.18244	1.18618	1.09263	1.76314	0.951272	0.711285	1.07009	1.83355	2.06417	0.460194	2.49545	1.085	0.89552	1.16083	1.08652	1.38107	0.937775	0.87017	1.5475	1.27396	1.68105	1.35423	1.34216	1.12681	1.13668	1.38526	1.27042	1.41874	0.973064	0.98926	1.56952	0.881578	0.964119
KRT222	0.034277	0.0178885	0.00432008	0.0644915	0.006656	0.0743719	0.00629077	0.0552313	0	0.0526385	0.0107357	0.010666	0.0290074	0.00985565	0.0665775	0.0279734	0.0139138	0.00358106	0	0	0.0243887	0.0466996	0.0302354	0.0358278	0.00786568	0.0474901	0	0.0132669	0.0188475	0	0.0289947	0.0300713	0.0112359	0.122577	0.026318	0.0681461	0.0477637	0.0351421	0.022418	0.00423945
SLC4A7	2.75061	3.25024	2.05583	3.12072	1.51572	2.59102	1.79328	3.24771	3.90492	2.14673	1.07201	1.46225	2.01945	3.5273	0.713658	1.77231	4.06723	1.0881	2.88142	1.03336	1.83789	3.97577	2.2021	2.87506	4.58296	3.99761	2.62258	0.828528	2.39756	2.04524	1.33775	1.07313	4.51378	2.03998	1.90088	2.40075	1.88889	2.25603	0.722544	1.61089
AC091564.1	0.056693	0.631189	0.0285811	0	0.264211	0.0702906	0.0832378	0.835207	0.191667	0.696499	0.284103	0	0.0959545	0.0326018	0.301373	0.0462671	0.046026	0	0.328665	0	0.0537841	1.02986	0.450075	0.118516	0.260191	0.403956	0.0685531	0.131658	0.124693	0.129115	0.0479562	0	0.111503	0.456159	0.261174	0.0901691	0.442398	0.278994	0.0889888	0.0560952
TDRKH	0.874622	4.44944	14.6287	5.55217	15.6664	4.03343	20.8281	4.61582	7.08577	5.70016	10.6033	8.37048	7.44675	14.0062	11.7957	5.11396	33.139	3.93582	8.37856	4.80647	5.6615	6.20988	9.90714	2.60322	5.14485	9.17062	4.74626	7.7241	7.95277	2.81781	4.74127	5.13857	4.52425	1.70688	4.45508	5.49642	7.31847	7.06421	4.69619	3.39564
TRIM49D2	0	0	0	0	0	0	0	0	0	0	0	0	0	0	0	0	0	0	0	0	0	0	0	0	0	0	0	0	0	0	0	0	0	0	0	0	0	0	0	0
AC005180.2	0.0483202	0.268985	0.0487201	0.060609	0.112595	0.179729	0.0709446	0.133473	0.16336	0.0742044	0.181609	0	0.0817833	0.0555739	0.256864	0.0788681	0	0.0201928	0.0700313	0	0.137523	0.0877763	0.639342	0.101013	0.133059	0.0765104	0.292143	0.0748094	0.0531387	0.0550232	0.163495	0.145342	0.348464	1.85756	0.544139	0.0768523	0.484794	0.277422	0.0758463	0.191243
ERVFRD-1	0.0335052	0.0582857	0.109793	0.0210131	0.0325306	0.290789	0.0368947	0.107975	0.0283185	0.0257266	0.0104939	0.062555	0.0425314	0.00963373	0.0513777	0.0546871	0.0340013	0.0280034	0.0364197	0.0419867	0.0238395	0.07608	0.16255	0.297679	0.00768857	0.0198946	0.0101286	0.0842932	0.0368463	0	0.123995	0.0545893	0.0604061	0.0823738	0.214378	0.126562	0.121389	0.137403	0.0262959	0.0994557
PHF3	11.2517	9.72123	11.6324	2.52398	8.38796	3.57196	9.48365	5.25234	5.30787	6.58614	10.2018	7.32812	6.78051	10.8507	6.55694	9.33415	7.98542	8.04927	13.8992	7.63894	7.12704	9.49244	6.61978	9.59189	5.71879	8.28654	4.77777	8.96925	10.2184	2.69064	4.0362	8.97656	7.24965	7.12567	11.9488	13.3489	9.89156	7.68976	6.72366	7.03198
MS4A10	0.0118275	0.0164601	0	0	0.00918679	0.0293286	0	0	0	0	0.829789	0	0.0100092	0	0.0193457	0	0.00960212	0.014828	0.119993	0	0	0	0.0104329	0.0123626	0.0108564	0	0	0.0366227	0	0	0.0150072	0.00592932	0	0.010574	0	0.0094057	0	0.0291024	0	0
ZNF416	3.53101	1.04036	2.52317	2.96598	1.44133	2.61623	1.51014	2.25534	2.38394	1.205	2.45761	3.18076	1.44473	1.29882	1.76041	1.02978	2.04022	0.837502	3.22729	1.80715	1.87108	1.36761	1.59007	4.81019	1.31396	1.89726	1.32066	1.31333	1.59756	1.67837	2.61014	0.988736	1.74488	1.76325	2.62157	2.39482	2.16318	1.88725	1.39256	3.23149
MTND1P24	0	0	0	0	0	0	0	0	0	0	0	0	0	0	0	0	0	0	0	0	0	0	0	0	0	0	0	0.0244151	0	0.0359152	0	0	0	0	0	0	0	0	0	0
PITPNM3	2.56227	1.72593	5.68312	0.195852	3.82729	0.710897	2.70779	1.00638	2.8125	1.93007	4.14323	1.92117	1.12425	0.733048	1.81812	1.73176	1.36946	0.619352	2.57091	0.595345	1.53959	0.446386	2.4453	1.53842	1.81855	3.19178	2.17902	1.47223	0.951457	0.113677	0.796808	3.57506	0.333949	3.42118	2.20906	4.50678	2.90485	1.94199	1.50938	4.53863
AC090155.1	0	0	0	0	0	0	0	0	0	0	0	0	0	0	0	0	0.0541682	0	0	0	0	0	0	0	0	0.0528242	0	0	0	0	0	0	0	0	0	0	0	0	0	0
AC098818.3	0	0	0	0	0	0	0	0	0	0	0	0	0	0	0	0	0	0	0	0	0	0	0	0	0	0	0	0	0	0	0	0	0.254333	0	0	0	0	0	0.202979	0
AC106799.1	0.0810141	0	0	0.0203235	0	0	0	0	0	0	0	0	0	0.177034	0	0.0661156	0.131542	0.196362	0	0	0.0307429	0.0883	0	0.0508077	0	0.0513113	0	0.0877984	0	0.073802	0	0.0487365	0	0.0289711	0.0414686	0.0386554	0.0180624	0	0	0.168336
MYOZ2	0.03137	0.101866	0.390098	0.013116	0.00812201	0	0.092116	0.0385121	0.0530276	0	0.0262005	0.0520609	0	0	0.0171035	0	0	0.0262188	0.0454651	0	0	0.0189951	0.0830135	0.0218595	0.0383925	0.0248357	0.0126442	0.121418	0	0	0.00884522	0	0.452453	0.186968	0.0428195	0.0249467	0.0582839	0.102917	0.00547114	0.0103464
GGA2	11.4054	23.653	27.4539	7.49444	10.7502	22.4693	15.169	23.959	14.2994	13.092	20.0135	11.8554	8.02147	10.729	11.5173	7.27782	14.1155	8.27241	20.255	14.1926	12.9987	11.2193	21.5618	13.225	11.5168	18.7829	11.1265	39.1161	14.7596	4.36176	14.6684	9.93367	10.9749	17.5558	25.5325	34.8923	25.2229	30.2639	11.1997	13.4413
AC016745.2	0.0157746	0.0493947	0.00397628	0.0296796	0.0428841	0.0195581	0.0115803	0.0217868	0.0266653	0	0.0395252	0	0.00667473	0	0.00645044	0.00643681	0.00640327	0.00329607	0.0228624	0	0	0	0.139146	0.0164883	0	0.0686883	0.0381492	0.0915834	0.00867381	0	0	0	0	0.00705135	0.016149	0.0188169	0.017585	0.00646908	0	0.00390206
PRELID3BP1	0	0	0	0	0	0	0	0	0	0	0	0	0	0	0	0	0.0408268	0	0	0	0	0	0	0	0	0	0	0	0	0	0	0	0	0.0449589	0	0	0	0	0	0
AC087318.1	0.139619	0.0485764	0.0703874	0	0.108447	0	0.204992	0.0642777	0	0	0.174917	0	0.0590774	0	0	0	0.0566747	0.0875196	0	0	0.0662277	0.380439	0.0615784	0.145936	0.256312	0.0552685	0.168827	0	0	0	0	0	0	0.0624108	0	0	0	0.286286	0	0
PARP1P2	0	0	0	0	0	0	0	0	0	0	0	0	0	0	0	0	0	0	0	0	0	0	0	0	0	0	0	0	0	0	0	0	0	0	0	0	0	0	0	0
MIA-RAB4B	0.022096	0	0	0.0277154	0.0514879	0	0.0162209	0	0.0373509	0	0	0	0	0	0	0.07213	0	0	0	0	0.0209622	0	0	0.0230957	0.162254	0.0874672	0	0.034209	0.0242994	0	0	0	0	0	0.0113102	0	0	0	0	0
RBPJP5	0	0	0	0	0	0	0	0	0	0	0	0	0	0	0	0	0	0	0	0	0	0	0	0	0	0	0	0	0	0	0	0	0	0	0	0	0	0	0	0
AC148477.9	0	0	0	0	0	0	0	0	0	0	0	0	0	0	0	0	0	0	0	0	0	0	0	0	0	0	0	0	0	0	0	0	0	0	0	0	0	0	0	0
AC093720.1	0	0.185257	0	0.0477062	0	0	0	0.0700392	0	0	0	0.189359	0	0	0.0933145	0	0	0	0	0	0	0	0	0	0.244376	0	0	0.0294418	0	0	0	0	0	0	0.0194682	0	0	0	0	0
RNU6-161P	0	0	0	0	0	0	0	0	0	0	0	0	0	0	0	0	0	0	0	0	0	0	0	0	0	0	0	0	0	0	0	0	0	0	0	0	0	0	0	0
Y_RNA	0	0	0	0	0	0	0	0	0	0	0	0	0	0	0	0	0	0	0	0	0	0	0	0	0	0	0	0	0	0	0	0	0	0	0	0	0	0	0	0
MIR7159	0	0	0	0	0	0	0	0	0	0	0	0	0	0	0	0	0	0	0	0	0	0	0	0	0	0	0	0	0	0	0	0	0	0	0	0	0	0	0	0
OSBPL11	9.19453	7.03818	8.19264	3.81178	4.78628	3.12511	9.84643	6.50307	6.52802	3.3832	4.96804	5.02452	7.12848	4.90733	5.51645	4.51594	4.60288	4.8984	7.63487	5.59944	7.0569	7.33304	6.88728	7.76833	6.07843	6.38673	5.17117	5.32683	8.20884	2.22091	3.94361	5.47343	4.84696	5.98401	6.16574	8.8371	6.11087	4.24628	3.45128	4.75075
CDKN2C	1.40772	4.11184	7.1505	12.5347	5.80403	2.95291	2.00075	5.07164	3.66625	3.50666	1.31246	4.34986	1.80774	4.67359	3.02209	1.89024	0.990032	7.8392	2.00465	1.99382	3.67261	5.4861	4.10063	9.94914	2.35891	3.1491	3.41433	10.4664	3.43822	4.22186	5.31698	1.15704	3.68086	3.46094	2.31252	6.08553	3.12033	3.98069	1.60157	4.66858
RPS24P1	0.0731966	0	0	0	0	0	0	0	0	0	0	0	0	0	0.0299311	0	0	0	0	0	0	0	0	0	0	0	0	0	0	0	0	0	0	0	0	0	0	0	0	0
SZT2-AS1	0.0388497	0.162199	0.117514	0	0.0905273	0	0.0285199	0.143084	0.131343	0	0.0486714	0.0483556	0.0328771	0.0223409	0	0.0317052	0	0.0162351	0	0.0778947	0.0737127	0	0.034269	0	0.10698	0.153787	0.234885	0.0902208	0.0427238	0.0884779	0	0	0.0509394	0	0.178974	0.123579	0.216543	0.0637283	0.0406539	0
PLAGL2	25.7374	5.62746	14.4558	2.93753	6.15224	3.06889	10.8291	7.4508	4.89216	6.22802	8.64697	8.37164	6.45727	9.88438	4.38338	13.0485	12.7448	10.497	20.6826	10.7227	10.7115	10.0649	9.87132	23.1007	7.25289	13.0881	4.09814	7.37316	4.55419	4.12488	9.38168	10.6953	3.87273	7.15781	9.38056	11.8255	8.10809	10.2913	3.06586	11.3272
AL390239.1	0	0	0	0	0	0	0	0	0	0	0	0	0	0	0	0	0	0	0	0	0	0	0	0	0	0	0	0	0	0	0	0	0	0	0	0	0	0	0	0
PAK1	15.0416	12.7165	17.3808	5.33726	14.6937	6.04538	15.5743	14.85	13.0739	10.3678	13.4973	15.1536	14.8817	5.12196	12.6276	30.525	17.4335	15.647	18.4448	13.5883	9.14513	18.3256	14.774	17.6598	12.663	16.8405	11.7345	8.78368	15.8446	5.7143	14.6728	10.6809	15.2087	11.0655	5.21454	9.21897	13.8411	17.4783	8.14527	9.93054
AC087627.1	0.0273474	0.0761177	0.0275737	0.137209	0.0424831	0.0678131	0.020076	0.100721	0	0.167987	0.137045	0.0340388	0.0694293	0	0.0335481	0.0223182	0.0222019	0.0228567	0.118905	0.0822484	0.0778326	0.149034	0.0964915	0.0285846	0.0251021	0.043302	0.0330684	0.0211696	0	0	0.0693989	0.0137097	0.215146	0.024449	0.0139983	0.0652432	0	0.11215	0.0429261	0.0135295
AC097359.1	0	0.0408126	0	0	0.0455569	0	0	0.0540043	0.19829	0	0.0734802	0	0.0992705	0	0.071951	0.0478659	0	0.196084	0	0	0	0.106545	0	0	0.0538366	0	0	0	0	0	0.0496134	0	0.115356	0.0524359	0	0.0466425	0.261535	0.0481059	0	0
RNA5SP150	0	0	0	0	0	0	0	0	0	0	0	0	0	0	0.0933145	0	0	0.0953644	0	0	0	0	0	0	0	0	0	0	0	0	0	0	0	0	0	0	0	0	0	0
THAP12P5	0	0.0166121	0.0120355	0	0.0185432	0.0147997	0	0.0109908	0.0201777	0	0	0	0	0.885494	0.0488107	0	0	0	0	0	0.271781	0	0.0105292	0	0	0	0	0.0831617	0	0	0	0	0	0.0106716	0.00611001	0	0.0266133	0	0	0
AL078599.1	0.185365	0.0644922	0.140174	0	0.0719893	0.114912	0.0680391	0.0853379	0.470009	0.426992	0.232228	0.230721	0	0.479681	0.227394	0	0.601952	25.2918	0	0	0	0.336726	0	0.0968756	0	0.733769	0.112071	0.215237	0	0.422157	0.274398	0.464632	1.03296	0.331438	0.237206	0	0	0.152034	0.14548	0
EDDM3CP	0	0	0	0	0	0	0	0	0	0	0	0	0	0	0	0	0	0	0	0	0	0	0	0	0	0	0	0	0	0	0	0	0	0	0	0	0	0	0	0
NLGN2	5.074	4.40231	2.07452	1.85961	14.9322	1.16477	8.32619	7.16331	5.50851	3.27612	3.04047	3.13645	3.75979	8.86329	1.7427	1.12607	7.87317	7.4613	7.9708	3.10994	5.44032	3.33313	6.31868	6.81741	3.54358	4.05584	9.49608	2.49227	4.12714	4.03392	3.54085	1.87649	8.90166	6.67968	4.99158	5.41638	4.93635	6.02777	4.28305	6.95947
FKBP9P1	0.0549715	1.05465	0.597814	0.305358	0.646571	0.233679	0.207541	0.361539	0.0530992	0.241196	0.295153	0.23459	0.37881	1.39092	0.693626	0.128178	0.204016	1.4407	0.512172	0.212566	0.0447009	0.656216	0.0969798	0.763379	0.360416	0.310865	1.09203	0.231005	0.54408	0.259331	0.458358	0.929103	0.8289	0.526558	0.16079	0.399685	0.350175	0.231877	0.484849	1.85321
MTCO3P10	0	0	0	0	0	0	0	0	0	0	0	0	0	0	0.0431519	0	0	0	0	0	0	0	0	0	0	0	0	0	0	0	0.0297552	0	0	0	0	0	0	0	0	0
FOXI2	0.0168828	0.088108	0.0936237	0	0.00655669	0.0418641	0	0.108814	0	0.0129633	0.0423019	0.0210137	0	0.0048543	0.017259	0.013778	0	0.00352762	0.0856398	0	0.0240248	0.0153343	0.119137	0.0441165	0	0.126978	0	0.00653448	0.00928316	0	0.0392728	0.0423181	0.0110683	1.13956	0.0648133	0.443053	0.244666	0.0346177	0.0220835	0
SPATA32	0.181412	0.621458	0.59095	0.192541	0.780414	0.173018	0.327818	0.308374	0.117945	0.19287	0.769239	1.129	0.165332	0.304943	0.114126	0.455538	0.135949	0.314908	0.404497	0.195858	0.132387	0.0253496	0.750871	0.175033	0.576406	0.883841	0.759333	0.72376	0.368312	0	0.743666	0.272834	0.338501	0.249515	0.535725	0.344019	0.373352	0.286139	0.189837	0.14498
AC008750.2	0.0619998	0.345136	0.0312565	0	0.144472	0	0.0910294	0.285434	1.25765	0	0.0776743	0	0	0.0356536	0	0	0	0	0	0.124311	0.117637	0	0	0	0.113819	0.294513	0.0749701	0.0959883	0.0681825	0.0706005	0	0	0.0812937	0	0.222151	0.0493048	0	0.101703	0	0
AL160412.1	0	0	0	0	0	0	0	0	0	0	0	0	0	0.0305902	0.010876	0.0217061	0.021593	0	0	0	0	0	0	0	0	0	0	0	0	0.424018	0.0112493	0	0	0.0475569	0	0	0	0	0	0
AL160413.1	0	0	0.0441624	0	0	0	0	0	0	0	0	0	0	0	0	0	0	0	0	0	0	0	0	0	0	0	0	0	0	0	0	0	0	0	0	0	0	0	0	0
GFAP	0.0133861	0.301172	0.0112474	0.324615	0.277264	0	0.474965	0.0451929	0.0301704	0.00685226	0.0167703	0.0333229	0.00755212	0.659445	0.031018	0.094678	0.738988	0.102557	0.0517353	0.0447325	0.0296316	0.0405277	0.047231	0.0326474	0.0245741	0.134239	0.733786	0.493931	0.0245349	0.386157	0.0962473	0.0648699	0.225247	0.323119	0.0845071	0.0461291	0.154199	0.296437	0.00233463	0.0198674
AC106738.1	0.0756433	1.15799	0.0381347	0.0948809	1.11634	1.68815	0.333183	0.139298	2.42947	0.58082	0.473835	0	0	0.565492	1.0826	0.0617324	0.675519	0.695443	0.438525	0.303334	0.35881	0.549641	0.266897	0.553459	0.0694327	0.299435	0.274403	1.22967	0.249559	1.29205	0.735841	0.189606	0.446323	1.08202	0.503353	0.240618	0.3373	1.67513	0.197891	0.0374229
ATE1	6.82222	4.76039	5.97397	4.64485	3.95676	4.72664	5.5415	3.77246	5.55345	7.07199	7.76781	3.45097	6.84612	8.35689	5.71917	21.8365	2.37038	4.67227	5.42199	5.46864	5.8146	9.92643	4.17101	4.63978	4.88068	4.98396	2.98517	4.43582	6.71417	6.07108	2.49991	8.11826	4.93326	4.71974	4.65125	5.90101	6.10216	4.0808	3.45278	5.76616
AC103855.1	0	0	0	0	0	0	0	0	0	0	0	0	0	0	0	0	0	0	0	0	0	0	0	0	0	0	0	0	0	0	0	0	0	0	0.0246459	0	0	0	0	0
AL355816.2	0	0	0	0	0	0	0	0	0	0	0	0	0	0	0	0	0	0	0	0	0	0	0	0	0	0	0	0	0	0	0	0	0	0	0	0	0	0	0	0
AC078906.1	0.03403	0	0.0171558	0.0426845	0.0528643	0.042192	0	0.0626667	0	0	0	0.0423566	0.201589	0.489232	0.0139153	0	0	0.014221	0	0	0.0645679	0	0	0.0711392	0.15618	0.0808249	0	0.079028	0.074847	0.0387507	0.0143929	0.0170598	0.178479	0	0	0	0	0.0279111	0.0178052	0.0168356
MIR2117HG	1.61004	0.0746886	0.054112	0	0	0	0	0.049415	0	0	0.0672358	0	0.0454172	0.0617244	0.043891	0.131395	0.0435701	0	0.155564	0	0	0	0.0946799	0.336576	0.147785	0	0	0.0830887	0.118039	0	0.0453973	0.834042	0	0.0479799	0	0	0	0	0	0.663775
RNU4-75P	0	0	0	0	0	0	0	0	0	0	0	0	0	0	0	0	0	0	0	0	0	0	0	0	0	0	0	0	0	0	0	0	0	0	0	0	0	0	0	0
AC011933.3	0.0729998	0.101593	0.036802	0	0.226805	0	0.10718	0	0	0.112104	0.0914552	0.181723	0.247109	0.0839585	0	0.0595751	0.237059	0.0610127	0.1058	0	0.207763	0.132608	0.0643925	0.381513	0.134013	0.0577942	0.176543	0.169528	0.0802794	0.0831264	0.0617501	0.18298	0.0478584	0.130526	0.0373664	0.0580524	0.162756	0.239495	0.07639	0
RPL35AP31	0	0	0	0	0	0	0	0	0	0	0	0.200597	0	0	0.0988525	0.0657624	0	0	0	0	0	0	0	0.0842272	0.0739654	0	0	0	0	0	0	0	0	0	0	0	0	0	0	0
AC244098.3	0	0	0	0	0	0	0	0	0	0	0	0	0	0	0	0	0	0	0	0	0	0	0	0	0	0	0	0	0	0	0	0	0	0	0	0	0	0	0	0
HGH1	13.2885	6.61435	8.25604	4.26081	12.5928	4.23557	18.9153	10.5205	21.1414	20.7922	6.70997	13.8854	19.1673	16.3544	11.1084	4.43396	11.8772	10.4249	30.798	12.7994	10.5559	12.166	12.7516	16.2399	10.6916	17.0299	12.766	7.26114	7.26965	6.17581	10.5998	13.8653	8.90166	6.95377	16.2713	5.45643	6.90656	13.8118	11.8253	13.7022
RNU6-1229P	0	0	0	0	0	0	0	0	0	0	0	0	0	0	0	0	0	0	0	0	0	0	0	0	0	0	0	0	0	0	0	0	0	0	0	0	0	0	0	0
JTBP1	0.109943	0	0.166279	0	0	0	0	0	0	0	0	0	0	0	0.0899144	0	0.089257	0	0.159343	0	0	0.199718	0	0	0.100916	0.0870423	0	0	0	0	0	0.0551163	0.0720782	0	0.168829	0.0874312	0	0.180349	0	0
RNA5SP319	0	0	0	0	0	0	0	0	0	0	0.285894	0	0	0	0	0.186235	0	0	0	0	0	0	0	0	0	0	0	0	0	0	0	0	0	0	0	0	0	0	0	0
AC010326.3	3.15953	6.31729	6.41168	1.40463	4.10053	3.27271	2.99472	6.11291	3.85352	4.97486	4.05851	3.23569	3.45224	3.42684	1.03031	3.36182	2.98715	3.02512	4.57916	2.88681	2.01092	3.19666	4.55091	6.93938	5.21287	6.68097	4.64263	2.9721	3.51858	3.55228	1.18407	2.06512	3.38237	5.29178	8.59811	2.92605	6.1972	4.75639	8.55861	4.41232
AP001962.1	0	0.169018	0.0979631	0	0	0	0.0356627	0	0.0821185	0	0.0608611	0	0	0	0	0	0	0.0203012	0.0704072	0	0	0.0882474	0.0857031	0.355442	0.0445909	0.0769211	0	0.112816	0	0	0.0205465	0	0	0.0434308	0.0248663	0.115897	0.054155	0.119533	0	0.0721009
KRT81	0.351943	1.73387	0.156137	0.26487	5.80628	0.645807	4.47488	1.34806	0.261766	0.172951	0.0705471	0.0175223	0.559934	0.38049	0.40296	2.51605	0.537161	1.65901	2.81563	0.423394	6.37053	0.179011	3.16655	0.603301	4.88448	1.10339	0.527706	0.490391	2.61638	0.657254	0.726404	44.0946	1.95661	0.138443	0.540446	0.313465	0.172628	1.6165	0.0662918	0.111434
MIR1289-1	0	0	0.285215	0	0.146478	0	0	0	0	0	0.236259	0	0	0	0.154228	0	0	0.0788081	0.273317	0	0	0	0.831736	0	0.1731	0.149302	0.228034	0	0	0	0	0	0.247268	0	0	0	0.420454	0.309348	0	0
CMTM6	34.3187	27.4558	37.8602	57.0637	17.9908	35.5232	28.4147	28.126	32.1943	28.2461	24.3924	25.9191	36.8958	28.6139	45.0896	39.9548	29.5751	35.9224	23.6431	16.0211	37.8704	37.0899	28.2693	27.9665	74.7677	32.0372	24.7932	15.0861	24.4975	27.966	30.4849	30.5067	35.054	34.1529	25.8918	37.3774	30.0874	23.9941	28.6811	49.7694
ZBTB37	0.404604	1.56789	0.663979	0.320252	1.44564	0.356343	0.500844	0.883824	1.27826	0.655625	1.44552	0.57654	1.16889	0.858478	0.819825	1.35609	0.699996	0.506665	0.863425	0.595844	0.800779	1.38634	1.94202	0.783113	0.817047	2.33838	0.838468	2.40196	0.8316	0.481385	0.553504	0.816935	0.765587	1.17373	1.55257	0.963054	1.60975	2.24058	0.85336	0.581871
RNA5SP527	0	0.148789	0.107798	0.268207	0	0	0	0	0.722902	0	0.803654	0	0	0	0.0874365	0.174503	0	0	0	0.428728	0	0	0.377229	0	0	0.507861	0	0	0	0	0	0.107195	0.140184	0.191164	0.656706	0.340087	0	0.175378	0.223757	0
AC090971.5	0	0	0	0	0	0	0	0	0	0	0	0	0	0	0	0	0	0	0	0	0	0.168363	0	0	0	0.0733769	0	0	0	0	0	0	0	0	0.0948825	0.0737048	0.309959	0.228052	0.0484933	0
AC244097.1	0	0	0	0	0	0	0	0	0	0	0	0	0	0	0	0	0	0	0	0	0	0	0	0	0	0	0	0	0	0	0	0	0	0	0	0	0	0	0	0
SALL4P5	0	0	0	0	0	0	0.011327	0	0	0	0	0	0	0	0	0	0	0	0	0	0	0	0	0	0	0	0	0	0	0	0	0	0	0	0	0	0	0	0	0
SLC2A13	0.119164	2.29536	3.85028	0.876439	0.97397	1.71586	0.701826	1.3391	2.72395	2.03378	2.15454	2.26865	1.87021	0.931339	0.733134	1.53611	1.09056	0.856758	1.67604	1.03445	1.45167	2.05153	0.936469	0.535024	0.748262	0.74831	0.87111	1.45915	6.53748	0.200458	2.50512	0.877079	1.70097	1.62223	1.69127	1.68422	1.94431	1.12176	1.13787	1.04777
ACAD10	3.95283	3.71535	3.51034	1.07172	6.73337	2.44291	3.75227	2.90888	4.68243	1.98452	4.91788	3.25478	6.22968	3.37295	3.37199	2.95542	2.05135	1.90601	4.84313	4.69435	2.20097	3.88301	5.26768	4.31283	3.26546	5.12751	4.24295	4.571	2.46776	1.29149	2.43959	2.89621	2.30241	4.18358	3.97818	2.44464	3.37267	2.83307	3.06889	1.99318
AP000892.3	0	0.524895	0.126762	0	0.0651014	0.103917	0.0615291	0.771729	0	0.128713	0.210008	0	0.425576	0.0963967	0.205638	0	0.0680447	0	0.242948	0	0	0	0.221796	0.175213	0.0769331	0.132713	0.405394	0.713691	0.0921727	0.0954414	0	0.0420177	0.0549485	0.374658	0.257413	0	0.0934341	0.206232	0.263121	0
ADAM2	0	0	0	0.0703523	0.334001	0	0	0	0	0	0.0117113	0	0	0.220402	0.00382252	0.0152578	0	0.0507844	0	0.149944	0.0443418	2.6151	0	0.0293128	0.00858049	0.0222025	0.0904287	0	0	0.159671	0	0	0.00612851	0	0	0	0	0	0	0.0508719
LYPD3	48.6953	1.14022	0.4837	6.88276	8.42375	1.497	5.05707	1.71723	0.528473	0.397328	0.648283	3.36798	3.18397	0.384362	3.88369	84.6711	3.76339	0.991124	3.64046	5.52266	2.82274	1.27291	2.58654	9.22864	47.4778	0.887631	1.95535	0.759409	57.5109	8.24941	4.90608	3.83714	35.2674	0.915598	0.673217	0.994473	1.99494	3.73133	0.287668	69.3447
CCDC39-AS1	0	0.467398	0.193503	0	0	0	0	0.26506	0	0	0	0.119437	0	0	0.117715	0	0	0	0	0	0.364136	0	0.0846431	0	0	0	0	0.371403	0	0	0	0	0	0.943661	0	0.152618	0.213941	0.0787034	0	0
KRT18P4	0.189754	0.366774	0.223212	0.105783	0.180141	0.130703	0.1393	0.116478	0.356399	0.064756	0.264141	0.078728	0.0535274	0.206115	0.275886	0.206478	0.0855841	0.0881085	0.122229	0.105684	0.060006	0.1532	0.241772	0.132226	0.232233	0.333842	0.0764835	0.505951	0.115931	0.0480171	0.0713386	0.0845573	0.0691123	0.188492	0.366933	0.3018	0.141022	0.415026	0.0551574	0.1356
AC132825.3	0	0	0	0	0	0	0	0	0	0	0	0	0	0	0	0	0	0	0	0	0	0	0	0	0.00529222	0	0	0	0	0	0	0	0	0	0	0	0	0	0	0.014262
RSBN1L	8.48293	5.23933	5.93324	6.08828	7.42026	6.5647	4.49557	5.07992	12.0144	6.33124	7.66731	4.04331	3.83656	7.23168	5.41198	6.38163	11.2527	7.14352	6.89823	4.97184	3.17832	9.31703	6.42896	5.0577	3.36571	11.6418	3.48146	5.07887	4.40126	5.40273	6.18904	5.20291	4.37054	4.45396	9.54077	8.62202	6.12931	3.93781	6.22289	5.17182
PPP2CB	12.6459	10.7536	25.2616	32.2143	13.6898	35.138	32.9977	13.1996	21.4884	14.8952	35.1438	24.2053	17.4954	21.2459	27.4906	22.2993	20.084	12.5747	13.1686	18.266	29.2025	24.0207	21.9649	19.7862	30.7053	15.6104	14.3316	16.5621	23.8197	13.9414	17.9963	24.5385	24.8245	25.0143	15.6886	36.1041	20.2712	29.1286	20.2337	9.88571
AC067852.2	3.92135	1.78914	2.11895	1.16339	2.79961	1.77589	3.26655	2.59445	2.00447	2.07342	2.72112	3.14186	1.60957	1.41107	1.50748	2.00253	1.55364	2.53167	1.95682	3.08376	1.94918	0.703804	2.22659	2.07393	1.78892	2.37953	3.03809	2.30845	1.3686	0.909107	3.21277	1.74218	1.68566	2.06776	2.01323	1.43783	2.04174	2.86959	1.6893	1.78318
FAR2P2	0.11644	0.0775013	0.222047	0.0381009	0.0078646	0	0.0297322	0.139843	0.00855784	0	0.0126851	0.189041	0.00856865	0.00291131	0.0124211	0.409029	0.0123302	0.00423131	0.0880483	0.741002	0.0432258	0.174734	0.0357256	0.201084	0.00464697	0.0440891	0.21426	0.478116	0.011135	0.00576492	0.145603	0.0152279	0.112847	0.131256	0.0336882	0.024156	0.118517	0.0498278	0.0264887	0.0300555
LINC02212	0	0.0532288	0.00642739	0.0159917	0	0	0.0280781	0	0	0	0.0638898	0	0	0.0366579	0.00521335	2.95492	0	0	0	0	0	0	0.011246	0	0.09362	0.0100936	0.123331	0	0	0	0	0	0	0.0569902	0	0.0304162	0.0426376	0	0	0.0252297
AC108134.1	0.452451	2.63596	1.29255	0.111278	0.620176	0.175991	0.384251	0.473777	1.58963	0.435966	1.71163	0.18772	0.495509	0.520372	0.420815	0.412685	0.158452	0.370741	0.822897	0.969434	0.673312	0.161157	2.23028	0.417284	1.19705	0.948195	1.08348	1.02326	0.721964	0.202045	0.352708	0.395825	0.59325	3.0615	3.73732	0.585569	1.18678	0.902273	0.970136	1.46155
AC005332.2	0.0186063	0.310729	0.117252	0.0350074	0.23846	0.138414	0.239034	0.642446	0.345972	0.17144	0.40793	0.0578975	0.0472376	0.0267494	0.0913006	0.0227769	0.309663	0.22549	0.148316	0.0559593	0.0176517	0.456293	0.459549	0.175033	0.162247	0.515574	0.0562469	0.108024	0.327388	0.0529685	0.0865643	0.00466383	0.134181	0.0748545	0.280958	0.244142	0.642996	0.442561	0.0681465	0.0368203
FTH1P4	0.343746	0.273363	1.36161	0.246381	0.419569	1.09592	3.24447	0.542582	0.498057	0.527884	0.123043	0.488977	0.5818	0.254153	1.80723	1.24235	1.47508	0.246258	0.284684	1.67382	0.698804	0.535229	0.259899	0.256642	0.85642	0.272145	0.534416	0.152054	0.324021	0.391431	0.498467	0.270797	0.257553	0.307314	0.65354	1.17155	0.821139	0.322214	0.308323	0.0728832
MIR3909	0	0.317584	0.345135	0	0.531753	0	0	0.210118	0	0	0	0	0.579356	0.131229	0	0	0	0	0	0.228775	0.216492	0	0.201294	0	0	0.180668	0	0.176651	0	0	0	0.228802	0.149608	0.204015	0.350427	0.544424	0	0.374337	0.238799	0
AC104662.1	0	0	0	0	0.0825552	0	0.0390126	0.0489315	0	0	0.066578	0	0.0449728	0	0.0217308	0.0433697	0	0.0444163	0.0770208	0	0	0	0.421891	0	0	0.0420733	0	0	0	0	0	0.0266413	0.0696803	0.0950208	0.190415	0	0.177726	0.0435872	0	0.0262912
FO393411.1	1.29314	1.07978	5.89988	1.70311	1.25553	8.09664	6.36036	0.833467	0.874367	0.992926	1.05304	0.724298	0.875471	2.78862	3.62216	3.42982	1.99468	1.18888	0.562252	1.36121	3.55769	0.587265	0.570334	0.540658	2.55198	0.972594	0.469099	0.300306	0.639942	2.87142	1.20324	0.615859	3.22155	0.289022	9.82949	5.55313	3.02727	0.795466	0.710427	0.831679
MRPL33	19.145	11.8117	27.0071	69.3639	20.1198	50.3835	24.8966	14.0048	62.6075	26.5825	43.1733	28.5734	23.8173	38.508	37.39	22.0035	28.9942	65.8412	8.51597	13.8686	26.9511	14.7767	16.0472	14.5519	14.3015	24.1677	33.285	20.3795	22.4125	90.6191	44.6211	16.9486	21.5861	16.0275	16.6731	19.2521	19.8277	21.0139	19.0924	23.9976
ARL5AP5	0	0	0.0941996	0	0	0	0	0	0	0	0	0	0	0	0	0	0	0.0260284	0	0	0	0	0	0	0	0	0.075314	0	0	0	0	0	0	0	0.0637628	0.0990619	0	0	0	0
MIR5588	0	0	0	0	0.334807	0	0.316436	0	0	0	0	0	0	0	0.176261	0	0	0	0	0	0	0	0	0	0	0	0	0	0.474031	0	0	0	0.282592	0	0	0	0	0	0	0
PPP6R1	25.8441	16.2296	16.3523	5.13288	11.7592	9.09371	12.192	23.8873	20.4313	16.6989	13.0545	11.9583	6.47577	17.2128	9.11734	14.1193	16.7249	10.2899	14.9228	17.4561	17.0081	13.3761	17.7499	25.3663	29.4133	20.0951	10.1159	13.4469	24.0028	4.05856	9.6204	12.9768	8.75157	20.8849	14.8061	11.298	16.9781	13.3104	12.4149	32.5493
AL135923.1	0	0	0	0	0	0	0	0	0	0	0	0	0	0	0	0	0	0	0	0	0	0	0	0	0	0	0	0	0	0	0	0	0	0	0	0	0	0	0	0
AC025034.2	0	0	0	0	0	0	0	0	0	0	0	0	0	0	0	0	0	0	0	0	0	0	0	0	0	0	0	0	0	0	0	0	0	0	0	0	0	0	0	0
AC090506.2	0	0	0	0	0	0	0	0	0	0	0	0	0	0	0	0	0	0	0	0	0	0	0	0	0	0	0	0	0	0	0	0	0	0	0	0	0	0	0	0
AC011479.3	0.0431047	0.089982	0.108653	0.054067	0.0558012	0.0534432	0.0316436	0.0264593	0.0728639	0.022065	0.126005	0.0536517	0	0.107414	0.0411275	0.140711	0.0233296	0.0720531	0.187417	0.129639	0.13631	0.182705	0.0506963	0.0300366	0.0791312	0.0341261	0.0521221	0.177959	0.110607	0.0327228	0.012154	0.0360151	0.0565185	0.0513816	0.257413	0.102836	0.192207	0.0589234	0.165391	0.113734
AC002059.2	2.46872	3.77924	1.86686	0.309657	2.10929	0.306084	2.35601	3.86426	0.417311	0	3.40213	0.307278	1.88027	0.993763	1.21139	1.20883	1.40296	0.722169	3.22017	0.494986	0.936822	1.79383	3.91975	1.80629	1.35962	1.95449	1.49259	1.71994	0.542981	0.281118	0.417655	0.247522	1.29479	2.8692	1.76913	0.392645	3.02727	4.85957	1.42085	1.09921
SLC16A7	0.0755159	3.02561	14.1502	0.785189	0.358108	0.63815	0.846144	2.236	3.97736	1.66934	1.66061	2.11485	1.44967	0.522257	2.18513	0.54006	0.383978	0.172738	1.2932	0.253017	3.68387	1.11909	2.09477	0.710393	1.29876	0.640342	1.42257	4.97038	2.5351	0.151617	2.37863	0.96636	1.33411	0.923854	3.33342	2.39107	3.86134	7.63787	2.91345	2.43331
KLF3P2	0	0	0	0	0	0	0.074386	0	0	0	0	0	0	0	0	0	0	0	0	0	0	0	0	0	0	0	0	0	0	0	0	0	0	0	0	0	0	0	0	0
IFNA6	0	0	0	0	0	0	0	0	0	0	0	0	0	0	0	0	0	0	0	0	0	0	0	0	0	0	0	0	0	0	0	0	0	0	0	0	0	0	0	0
HTR1DP1	0.061162	0	0.015417	0	0	0	0	0.0281577	0.051694	0	0	0	0	0.0351718	0	0.0499143	0.0496542	0.0127797	0	0	0	0	0.0269752	0	0	0.0242111	0	0	0	0	0	0	0.0601464	0	0.0782674	0	0.0340908	0	0.0480019	0.0151293
AC055764.1	0.114824	0.0798994	0	0	0	0	0.0421468	0.0528626	0	0	0.143853	0	0	0	0.0234766	0.046854	0	0	0	0	0	0	0	0.120019	0	0.27272	0.0694227	0	0	0	0	0	0	0	0.058775	0.0456564	0	0	0	0
AC145098.2	0.044871	0.187339	0.0723878	0.0562826	0.0906171	0.0445066	0.0461164	0.19005	0.182039	0.0137815	0.067458	0.0223401	0.068351	0.129017	0.022018	0.0732384	0.116571	0.0750057	0.0520259	0.0719741	0.06811	0.0978129	0.0949928	0.478391	0.403632	0.227357	0.227883	0.187567	0.0394765	0.0510955	0.0379561	0.0404903	0.753082	0.361038	0.220494	0.0642298	0.0600251	0.13249	0.018782	0.0577173
ZNF324	3.00614	1.29444	2.40258	0.727671	1.39278	1.08189	1.2706	1.99538	1.66144	1.79652	1.82	1.53368	0.645127	1.34823	0.809698	0.735601	1.08598	0.897611	2.64747	1.35544	2.06046	1.28029	1.50981	3.61823	1.84835	1.86374	0.944989	1.23219	1.33396	0.431306	1.99536	1.20418	0.873821	2.13888	2.08848	2.12752	2.31962	1.17578	1.71837	1.16226
RNU6-657P	0	0	0	0	0	0	0	0	0	0	0	0	0	0	0	0	0	0	0	0	0	0	0	0	0	0	0	0	0	0	0	0	0	0	0	0	0	0	0	0
AL450471.1	0	0	0	0	0	0	0	0.196882	0	0	0	0	0	0	0	0.349007	0	0	0.309902	0	0	0	0	0	0	0	0	0	0	0	0	0	0	0	0	0	0.238367	0	0	0
NIP7P2	0.199676	0	0	0	0	0	0.036646	0	0	0	0	0	0	0	0.0408251	0.0407388	0	0	0	0	0	0	0	0	0	0	0	0	0	0	0	0	0	0	0.051104	0	0.0556483	0.0409431	0	0
RN7SL795P	0	0	0	0	0	0	0	0	0	0	0	0	0	0	0	0	0	0	0	0	0	0	0	0	0	0	0	0	0	0	0	0	0	0	0	0	0	0	0	0
TCAM1P	0.107215	0.0426311	0.0115824	0.00960582	0.00594835	0.028485	5.85245	0.00705133	0.0258907	0	0.00959429	0	0.00648086	0	0.00626307	0.174996	0.453861	0.156816	0	3.70053	0.0508568	0.0417346	0.594459	0.280163	0	0.0363781	0.0185205	0.0414975	0.0252656	0.00872054	0.0421071	0.00767836	0.0301241	0.00684654	0.0431199	0.115712	0.068297	0.0816553	0.0240415	2.02697
RNU6-366P	0	0	0	0	0	0	0	0	0	0	0	0	0	0	0	0	0	0	0	0	0	0	0	0	0	0	0	0	0	0	0	0	0	0	0	0	0	0	0	0
POU5F1P3	0.277101	2.94487	0.165097	0.221183	0.2348	0.156165	0.036986	0.57987	0.510993	0.116056	0.410276	0	0.0852731	0.0579454	0.0824076	0.205584	0.16361	0.178963	0.219059	0.101017	0.0716955	0.183044	0.688844	0.421292	0.231228	0.378933	0.456914	0.897019	0.138515	0.114742	0.0426179	0.0126287	0.776212	0.788241	0.464202	0.260428	0.533563	0.661167	0.0395414	0.112164
MIR4436A	0	1.11154	0	0	0.496303	0	0	0.294165	0	0	0	0	0	0	0	0	0	0	0	0	0.303089	0.580356	0.281812	0	0	0.252935	0	0	0	0	0	0	0	0.571243	0.163533	0	0	0.262036	0	0
AC018462.1	0.0295816	0.0720444	0.201329	0	0.114885	0.0916918	0.0325743	0.0953312	0.100009	0.068142	0.203832	0.0736396	0.0500678	0.229651	0.0544335	0.0603538	0.0360237	0.0865344	0.150056	0.044484	0.0982234	0.0806051	0.0782811	0.03092	0.122188	0.0936795	0.10731	0.0228992	0.0650631	0.0336852	0.17516	0.0444893	0.0678776	0.0925625	0.136277	0.141147	0.197861	0.0606564	0.054172	0.0439046
ACTG2	0.42754	4.90379	0.919635	3.58409	4.21747	0.839301	0.292938	2.36852	1.6261	1.71801	1.41942	4.1774	3.87139	1.14325	7.56418	3.90785	1.12807	1.84623	5.30827	0.700071	1.89282	2.86067	8.91283	29.2187	3.08718	2.45966	19.404	2.0685	2.7897	0.511191	3.07104	2.53628	16.7149	71.3173	11.3726	1.78499	2.77228	4.72228	1.11103	1.24795
AC092648.1	0	0	0	0	0	0	0	0	0	0	0	0	0	0	0	0	0	0	0	0	0	0	0	0	0	0	0	0	0	0	0	0	0	0	0	0	0	0	0	0
TAS2R5	0.77858	1.14921	0.451983	0.147968	0.971261	0.234017	0.762085	0.391027	1.31611	0.362319	0.413813	0.0293663	0.139763	0.0542703	0.192953	0.808689	0.22985	0.374664	0.649691	0.922454	0.201445	0.385728	0.437041	0.93711	2.75034	1.45696	0.684697	0.383536	0.622706	0.134331	0.239489	0.236555	0.464031	0.400763	1.13521	0.300198	0.341915	0.445074	0.24689	0.245118
LINC02076	0.0145141	0.100995	0.00731712	0	0.0563679	0.0179953	0.0426199	0.0400919	0.122673	0	0.036367	0.0180655	0	0.0834648	0.0356101	0	0.0589163	0.0181962	0	0.0145506	0.0137694	0.0263657	0.0128028	0.0151708	0.0133225	0.0459635	0.0526514	0.0112354	0	0.0495826	0.0368322	0	0.0761232	0.0259517	0.0148587	0.0230844	0.0161799	0.0238087	0.0227823	0
TBC1D8B	0.820136	3.63687	4.7224	1.49827	1.68246	1.09125	2.12717	1.71815	1.85491	1.52277	1.19932	3.34698	1.08582	1.11744	1.25265	1.0681	1.31077	1.32435	2.1205	1.15451	1.36363	1.68189	1.36369	1.23957	2.25578	1.32576	1.76227	2.21651	2.52349	0.976208	1.12402	1.23344	2.74272	1.42044	0.93907	2.2225	3.47866	1.64769	1.77177	0.766249
AC130456.3	0.300303	4.03	2.09789	0	1.3662	0.10638	0.251949	0.750515	0.725186	0.658813	0.913685	0.373782	0.21783	0.296043	0.315766	0.175055	0.174143	0.519909	0.808292	1.72033	0.284894	1.16896	0.756841	0.358731	0.196891	1.5284	1.81563	1.7933	0.660498	0.341961	0.961662	0.150547	1.65939	2.56969	1.16385	0.784671	0.669538	2.35749	0.606052	0.466929
PIGPP3	0.065436	0	0.0329888	0	0.0508262	0	0	0	0	0	0	0	0	0	0.0267577	0	0	0	0	0	0	0	0	0	0	0	0	0	0	0	0	0	0	0	0	0	0	0	0	0
AC108516.1	0	0	0	0	0	0	0	0	0	0	0	0	0	0	0	0	0	0	0	0	0	0	0	0	0	0	0	0	0	0	0	0	0	0	0	0	0	0	0	0
H2AZP2	0	0	0.107516	0	0.0552169	0.352557	0.260935	0.0654555	0	0	0	0	0.06016	0.163521	0.116277	0.0580155	0.17314	0	0	0.0712676	0	0.129137	0	0.0743051	0	0.0562812	0	0	0	0.323801	0.0300668	0.0712761	0	0	0.0727764	0.0565327	0	0.0583064	0	0
HSPD1P9	0	0.0924021	0.00836818	0	0	0	0.024371	0	0	0.0254908	0	0	0	0.0095454	0.0135751	0.0406392	0.0134758	0.00693666	0	0	0	0.030153	0	0	0	0	0	0	0.0547627	0	0	0	0.0108822	0.0148397	0.00849651	0	0.0370081	0.0136143	0.0173699	0.00821199
PPIAP45	0.342302	0.19849	0	1.78898	0.132938	0.0707336	0.251287	0.840471	0.0964375	0.175222	0	0	0	0.0328073	0.0933145	0.372469	0.83369	0.143047	0.661472	0.45755	1.13658	0.310905	0.503236	0	1.25679	0.496836	0.689851	3.35636	0.501915	0.0649643	0.168905	0.0286003	2.91735	0.153011	0.0876068	0.181475	0.254392	4.63242	0.0895497	0.790283
KIF25-AS1	0.0879402	0.0122385	0	0.0772136	0.0136612	0.0654195	2.52421	0.0404858	0	0.0270096	0.0110173	0.0218916	0.0148841	0.00505708	0.00719199	2.07409	0.0214182	2.40712	5.54422	0	0.508911	0.0798742	0	0.00919189	0.032288	0.508244	0.0212674	6.58962	0.0483548	0.0100139	0	0.00881718	0.916687	0.0786199	0.0135042	0.0489535	0.0392133	0.0432766	0	0
AC093716.1	0	0	0.0363139	0	0	0	0	0	0	0	0	0	0	0	0	0	0	0	0	0	0	0	0	0	0	0	0	0	0	0	0	0	0	0	0	0.0572825	0	0	0	0
AL356859.1	0	0	0	0	0	0	0	0	0	0	0	0	0	0	0	0	0	0	0	0	0.0622285	0	0	0	0	0	0	0	0	0	0	0	0	0	0	0	0	0	0	0
AC022447.3	0	0	0	0	0	0	0	0	0	0	0	0	0	0	0	0	0	0	0	0	0	0	0	0	0	0	0	0	0	0	0	0	0	0	0	0	0	0	0	0
LINC00632	0.0090279	0.263843	0.291284	0.124563	0.385674	0.0111932	0.298236	0.09975	0.0152607	0	0.0226206	0.123606	0.32088	0.301112	0.0184582	0.066309	0.197891	0.0641364	0.18318	0.0181012	0.0599528	0.0163997	0.0318537	0.00943635	0.0331467	0.0714742	0.185581	0.18869	0.0496409	0.0205605	0.0916397	0.113146	0.207153	0.0484265	0.0693166	0.0717935	0.0603843	0.111069	0.0519595	0.00893272
RPS3AP6	1.16139	1.87774	12.1405	8.44058	1.48579	28.0365	9.00229	0.943547	2.07868	1.78352	1.71177	2.63602	1.47426	4.20363	7.10963	3.09431	4.27064	6.83757	0.792103	1.26704	8.03663	3.66099	1.35589	1.64238	0.470308	1.73077	0.702173	0.475957	0.863988	21.1988	3.52511	1.66105	10.0774	0.48861	12.7113	7.22566	4.37906	1.26074	0.875747	0.675965
AC004706.2	0	0	0	0	0	0	0	0	0	0	0	0	0	0	0	0	0	0	0	0	0	0	0	0	0	0	0	0	0	0	0	0	0	0	0	0	0	0	0	0
RNA5SP159	0.26365	0	0.132916	0	0	0	0	0	0	0	0	0.328161	0	0.151614	0	0.215164	0.428087	0	0	0	0.250122	1.4368	0.232563	0	0	0.417465	0	0.204092	0	0	0.11151	0	0	0.235707	0.674771	0	0	0.216243	0.137947	0.130435
FAM184A	0.470549	1.8336	4.07495	0.63394	2.94017	1.18411	0.255878	1.01736	2.74565	0.851079	4.97373	0.290673	0.0825916	1.99237	1.57209	0.585978	1.74595	0.116528	1.99541	1.534	1.45165	0.487541	2.12146	0.451763	0.275146	2.15795	0.76708	9.66214	0.325816	0.142886	0.885996	1.19695	0.699245	3.4184	3.01521	8.96417	3.22504	1.944	1.14529	0.260385
PTPN6	25.6271	23.4307	14.9421	9.9895	17.1977	13.3695	10.5747	36.2506	14.718	12.58	13	14.0628	9.03829	7.25164	11.2773	16.0253	7.20945	8.3238	9.53886	19.0064	9.95221	15.2945	24.6713	8.65873	20.6766	17.8769	16.5791	17.152	15.4238	5.82778	12.0909	8.41447	13.3001	16.7555	14.5552	10.718	18.0343	19.7829	10.9777	7.341
AL732618.1	0	0	0	0	0	0	0	0	0	0	0	0	0	0	0	0	0	0	0	0	0	0	0	0	0	0	0	0	0	0	0	0	0	0	0	0	0	0	0	0
IDSP1	0.144446	0.653327	0.473336	0	0.056098	0	0.583218	0.133	0.244172	0.110912	0.180965	0.0898951	0	0.207663	0.177198	0.294707	0	0.0603637	0.104674	0.651643	0.0685175	0.131198	1.14673	0.679418	0.19888	0.114359	0.873322	0.111816	0.158851	0.246726	0.122186	0	0.189397	0.581118	0.850283	0.344609	0.402562	0.888552	0.0377887	0.107193
AC100827.4	0	0.123859	0.022434	0.0279084	0.0432054	0.0137932	0	0.0204867	0.037611	0.0341687	0.0418124	0.013847	0.0188293	0.012795	0.0227457	0.0272371	0.0270952	0	0.0161236	0	0.0211082	0.0606272	0.0294396	0.0232565	0.0306346	0.0440382	0.0941657	0.0688945	0.0122343	0.0380045	0	0	0.0145869	0	0.056945	0.017694	0.0744105	0.0638719	0.00582079	0.00550381
AC021193.1	0	0	0	0	0	0	0	0	0	0	0	0	0	0	0	0	0	0	0	0	0	0	0	0	0	0	0	0	0	0	0	0	0	0	0	0	0	0	0	0
LINC01593	0	0.681822	0.0705688	0.0877893	0	0	0	0	0.47324	0	0.350735	0.0871148	0	0.241489	0.0572393	0	0	0	0.101437	0	0.0663984	0	0.0617371	0	0	0	0.761681	0.433432	0	0	0.0888055	0	0.183539	0	0	0.111317	0.156045	1.66474	0	0
AC016987.1	0	0	0	0	0	0	0	0.0501082	0	0	0	0	0	0	0	0	0	0	0	0	0	0	0	0	0	0	0	0	0	0	0	0	0	0	0	0	0	0	0	0
LSS	7.13978	8.07227	11.5757	2.60243	14.8653	3.75395	5.64076	13.2447	6.10112	6.0555	6.09639	6.66391	8.90605	4.79621	8.03453	4.59895	9.73176	4.44966	6.92211	11.1898	8.13668	4.12335	20.0588	10.2668	12.7421	7.82689	6.30153	29.1158	4.56747	4.25523	6.19342	10.8808	5.53925	7.86228	14.6473	7.81412	9.77441	9.18556	5.26882	8.57727
AC008667.2	0	0.0805809	0	0	0	0	0	0	0	0	0	0	0	0	0.0473536	0	0	0	0	0	0.0549309	0	0	0	0	0	0	0	0	0	0.0489787	0	0	0.0517651	0	0	0	0.0474905	0	0.0286456
AC118282.3	0	0	0	0	0	0	0	0	0	0	0	0	0	0.0561736	0.019972	0	0	0	0	0	0	0	0	0	0	0	0	0	0	0	0	0	0	0	0	0	0	0	0	0
CCDC92	0.911472	7.61548	6.07183	2.30727	8.72905	10.2527	2.92377	7.59273	5.47077	5.12221	8.95734	7.50986	3.03788	4.51036	4.59815	2.78675	4.59268	7.75465	4.85329	4.27416	4.43945	6.73095	6.98841	5.09148	3.72849	6.59389	8.42986	9.05739	4.29274	2.57222	5.79094	4.51804	6.32848	8.07194	13.5368	9.14716	10.61	4.57216	6.22218	2.51933
RNU7-51P	0	0	0	0	0	0	0	0	0	0	0	0	0	0	0	0	0	0	0	0	0	0	0	0	0	0	0	0	0	0	0	0	0	0	0	0	0	0	0	0
RPL31P47	0	0	0	0	0	0	0	0	0	0	0	0	0	0	0	0	0	0	0	0	0	0	0	0	0	0	0	0	0	0	0	0	0	0	0	0	0	0	0	0
GALNT8	0.306713	0.0492517	0.0178415	0.0110976	0.00229071	0.00731303	0	0.176505	0.019941	0.00905797	0.0184738	0.0293663	0.00249578	0.00678379	0.025325	0.00722044	0	0.00492979	0	1.72664	0.0111914	0.0428586	0.0494273	0.015413	0.00270703	0.0256835	0.0213968	0.0114148	0.0356759	0	0.0112261	0.0133062	0.0425362	0.039549	0.0407589	0.0422154	0.0624653	0.0653098	0.00771533	0.00875422
MIR3135A	0	0	0	0	0	0	0	0	0	0	0	0	0	0	0	0	0	0	0	0	0	0	0	0	0	0	0	0.273006	0	0	0	0	0	0	0	0	0	0	0	0
KRT86	0.975526	8.20888	0.995037	0.583355	2.95159	0.604752	3.98875	3.06022	0.786163	1.62004	0.540021	0.25414	2.79344	0.176123	0.644743	4.65641	1.50108	3.55051	1.01929	1.30776	2.09846	0.576962	1.47086	1.56506	2.31146	1.07767	1.28934	1.85277	6.59901	0.439174	2.49476	1.0179	0.297466	0.436068	0.679337	1.13661	1.10013	4.37274	0.338299	0.370383
KARS1P1	0	0	0.0156282	0	0	0	0.0113787	0	0	0	0	0	0	0.0089134	0.00633815	0	0	0	0	0	0	0	0	0	0	0.0122714	0	0	0	0.0176501	0	0.00777039	0	0	0	0.0123262	0	0	0	0.0153365
HLTF	12.4735	7.5817	5.34069	13.0448	20.8303	5.93012	15.0112	3.76056	18.0828	4.94287	7.06519	2.72133	8.19446	11.0719	5.57249	19.1489	26.9908	8.88993	11.4532	10.8689	5.18331	10.1379	9.15772	9.82905	6.98881	15.0575	5.6309	7.9982	6.7174	8.07982	5.26801	5.04865	5.9374	4.67501	2.96512	6.06567	6.57817	3.02816	4.4956	8.78481
AC069282.1	2.58136	9.19664	6.84517	1.42466	21.534	1.9203	3.48681	3.89796	9.33794	2.45777	5.36839	1.60649	5.37391	3.26576	3.27222	4.25543	4.19134	3.92662	6.36007	4.39935	2.44892	4.87676	5.73803	3.12986	7.06088	9.07391	8.55258	4.0764	3.34976	1.46973	3.62471	2.45875	3.52005	4.33862	7.13513	5.0499	3.3956	7.45258	3.97083	6.64078
LINC00265	1.63895	5.31399	2.36889	0.240568	9.04657	1.05926	0.991972	2.74522	1.51786	0.53551	1.40891	0.661905	0.472164	1.07284	0.538289	1.01027	1.01916	2.36804	1.75625	4.12514	0.868402	2.40713	2.97599	1.34861	6.40963	3.39574	2.63539	3.32699	1.10252	0.377231	0.59732	0.970224	1.56029	5.66612	0.896936	0.85966	2.1186	4.03989	1.04454	1.31545
AC016573.1	0	0	0	0.0631952	0	0	0	0	0	0	0	0	0	0	0.144213	0	0	0	0	0.0505087	0	0	0.0444416	0.210646	0	0	0	0	0	0	0	0	0.0330303	0.135127	0	0	0	0	0	0.0498509
WWC2	1.08177	2.89719	5.64455	2.11223	3.07525	4.37166	3.28657	2.62183	1.1331	1.08379	9.10786	2.659	1.53807	5.0832	2.39448	3.60248	3.01297	1.99843	2.58277	6.11903	3.40968	5.47949	3.04773	2.49782	2.78127	4.92075	1.8682	3.42975	3.5989	2.11304	1.53855	1.94111	2.30089	3.00854	5.76459	9.89414	3.80307	3.47751	1.79496	2.03153
BIN1	2.99425	6.67599	10.3888	6.04655	14.3105	2.37128	9.87134	10.4686	8.56605	7.57742	5.0622	5.35131	6.05953	1.48748	5.37513	12.4163	11.7121	7.52736	10.2356	3.41825	5.737	4.10077	10.3366	3.52298	8.43948	12.2406	6.86689	8.01842	8.77515	3.13291	5.9425	3.43831	3.43785	5.49746	8.80478	4.23557	8.38407	11.9835	5.84624	6.07465
U2	0	0.130319	0	0	0	0.232201	0	0	2.21607	0	0	0	0	0	0	0	0	0.0782646	0	0	0	0	0	0	0	0	0	0	0	0.426524	0.158421	0	0	0	0	0	0	0.153607	0	0
SPSB2	11.1636	15.6287	19.9158	12.683	29.8758	10.6967	13.7077	9.89147	11.8505	7.44937	6.89584	27.1149	7.69474	1.52214	8.82195	12.1565	1.92412	13.9078	9.19735	24.3375	6.60876	3.07811	6.86773	4.36418	19.6503	14.0728	11.276	8.55603	10.3403	7.17586	8.24409	13.8858	4.86469	8.24772	15.771	6.92254	7.56817	6.20412	8.06619	4.1203
AC019133.1	0	0	0	0	0	0	0	0	0	0	0	0	0	0	0	0	0	0	0	0	0	0	0	0	0	0	0	0	0	0	0	0	0	0	0	0	0	0	0	0
SATB2-AS1	0.00607515	0.0887742	0.0520662	0.0838221	0.141563	0.0225968	0.026759	0	0.102694	0.0279885	0.0989435	0.0226849	0	0	0.00496843	0.0743689	0.0049321	0.0101551	0.00880483	0.0304521	0.00576344	0	0.107177	0.0254	0.0278818	0.0192389	0.0881528	0.00470278	0	0	0.0128473	0.021319	0.0477942	0.00543128	0.00932905	0.00483121	0.00677241	0.00996557	0.0317865	0.1623
AC134026.2	0	0	0	0	0	0	0	0.022335	0	0	0	0	0	0	0	0	0	0	0	0	0	0	0	0	0	0	0	0	0	0	0	0	0	0	0	0.00964515	0	0	0	0
MIR769	0	0	0	0	0	0	0	0	0	0	0	0	0.38951	0	0.0941053	0	0	0	0	0	0	0	0	0.481094	0	0	0	0	0	0	0	0	0	0	0	0.183013	0.513096	0	0	0
MLF2	239.074	54.1598	38.4025	21.7833	64.0038	35.2632	78.9773	38.1772	56.7824	47.4052	40.7608	50.8752	45.7434	46.9975	32.9462	91.3733	38.1746	73.934	38.046	75.7612	37.8228	55.7233	38.1516	52.0171	75.6294	56.4694	50.3887	37.7118	50.2735	46.7321	46.6012	42.4722	38.3659	38.3141	56.0349	33.824	29.3839	35.056	51.994	43.9394
AC091912.1	0	0	0	0	0	0	0	0	0	0	0	0	0	0	0	0	0	0	0	0	0	0	0	0	0	0	0	0	0	0	0	0	0	0	0	0	0	0	0	0
AC087258.1	0	0	0	0	0	0	0	0	0	0	0	0	0	0	0	0	0	0	0	0	0.715628	0	0	0	0	0	0	0	0	0	0	0	0	0	0	0	0	0	0	0
AC021660.2	0.0699895	0	0	0	0	0.0867763	0	0	0	0	0	0	0.0592297	0	0	0	0.0568208	0	0	0	0	0	0	0.146312	0	0	0	0	0	0	0	0	0	0	0	0	0	0.0574048	0	0
PIK3R3	7.16829	3.9807	4.84243	1.49855	4.18726	0.958732	1.44202	5.1459	4.65857	2.12173	1.83192	8.18785	8.21862	2.93991	2.27034	2.41957	0.398681	4.42908	5.22644	10.0594	5.11775	3.88784	6.8694	2.75418	3.37061	4.69158	7.60434	3.08371	2.74055	1.44391	6.80761	3.60093	2.9456	8.47266	3.12709	7.31507	11.721	8.24193	5.80614	4.64326
RBP5	3.25316	10.6421	4.40011	4.72741	2.55764	3.00047	1.83482	13.8444	2.24659	3.89917	5.01995	2.41962	1.94727	2.52096	7.10554	3.39957	0.805204	2.97594	2.93241	3.71872	3.55671	5.47714	8.46877	3.75282	5.18919	4.75846	5.56477	2.82538	4.01385	0.858345	3.7502	1.34248	3.27716	5.74581	5.04634	4.63775	6.21375	9.8919	2.67772	0.902851
HPS5	5.05717	4.45014	6.2163	5.44318	2.59357	3.29208	6.99739	6.1412	4.71673	2.81995	3.52747	4.31373	3.52594	4.66085	5.45987	5.25713	2.10423	3.33942	4.88223	3.96535	5.20618	5.20679	5.20189	5.008	6.86995	4.49506	3.5629	5.90809	9.29389	2.52364	4.00824	4.24093	5.90308	6.77424	3.6798	5.55581	4.32467	5.18654	2.50687	4.0223
PPIAP86	0	0.0363389	0	0	0	0	0.115012	0	0.176555	0.0801978	0.0654257	0	0	0	0.0854187	0	0.0423971	0	0	0.104708	0	0	0.0460654	0.0545857	0.0958705	0.124035	0.252592	0	0	0	0	0	0.0684743	0	0.106925	0.0830596	0	0.0428328	0	0.0516723
MIR512-1	0	0	0	0	0	0	0	0	0	0	0	0	0	0	0	0	0	0	0	0	0	0	0	0	0	0	0	0	0	0	0	0	0	0	0	0	0	0	0	0
UBE2L3	20.3634	21.6337	21.0777	27.051	18.6088	20.177	19.6809	25.3884	15.0821	17.2766	17.0727	27.5125	27.3163	25.1822	29.8269	27.2838	16.7273	35.0918	17.5253	20.8047	25.7223	29.2409	24.9651	27.0459	22.5623	21.0961	21.6032	14.6022	20.0831	21.8024	18.6348	31.3775	20.7675	18.4899	23.5957	16.9253	20.5393	35.2666	23.2601	22.9316
AL365436.2	0	0.431092	0.364382	0	1.00251	0	0.682202	0.0475361	0.349082	0.079283	0.129359	0.449817	0	0.385954	0.0844443	0.210665	0.964009	0	0.299297	0.207028	0.0979566	0.468919	0.0455399	0.269815	0.284331	0.326988	0.24971	0.399647	0.227102	0.117578	0.152849	0.232934	0.20308	0.4154	0.237838	0.0410561	0.287763	0.381098	0.297137	0.17879
DUX4L50	1.59517	0.713564	0.919072	1.33391	1.26852	0.470898	0.139409	2.44794	0.577816	1.39982	1.52263	0.330915	0.482121	0.436819	0.419328	0.619914	0.370011	1.15864	0.440365	2.39878	3.423	1.10389	2.44565	1.50855	1.7431	1.32304	0.459258	1.14662	0.710052	0	0.754992	0.990089	0.423296	1.25633	0.583229	0.211424	0.931467	0.311511	0.556419	3.08155
KXD1	19.132	14.9442	15.0853	15.9128	13.1215	27.3808	14.7286	18.1693	15.9303	13.5392	17.6312	15.3631	10.2163	12.4983	10.9289	28.5055	10.8678	9.96294	11.8685	28.0915	11.0644	14.0961	14.0567	20.964	12.0813	15.539	16.6101	9.36047	11.4459	15.1757	14.0161	13.4548	20.3968	13.5382	14.1741	10.3881	14.6504	11.4507	13.5658	10.8178
SNORD57	0	0	0	0	0	0	0	0	0	0	0	0	0	0	0	0	0	0	0	0	0	0	0	0	0	0	0	0	0	0	0	0	0	0	0	0	0	0	0	0
AL356310.1	0	0.290711	0.117011	0.116452	0.0360562	0	0.306699	0	0.0784688	0	0.0581561	0	0.0785679	0.106778	0.132874	0.340953	0.0376863	0.0581968	0	0.279223	0.176154	0.0843253	0.0818941	0.242603	0.4687	0.110254	0	0	0.102099	0.15858	0.157067	0.162899	0.0912991	3.02954	0.0475223	0	0.155244	0.114221	0.0242881	0.0918619
ZNF560	0	0.013326	0.00965468	2.79848	0.461127	0	0	0.00881665	0	0	0.0239925	0	1.28843	0	0	0.789265	4.0346	0.00800308	0.0138779	0	0	0	0	0.0100087	0.00878926	0.0303236	0.0347358	0	0	0	0	0	0.00627762	0.00856058	0.00490137	0	0	0.00785368	0	0.00473724
FUT11	2.11827	4.09482	4.86272	4.07221	3.62574	4.42294	4.66108	5.39801	4.3006	4.59496	3.90795	2.8431	3.90351	8.35518	3.52583	3.66958	7.10786	4.32902	6.46074	4.30264	4.34449	7.37443	4.26879	3.80966	2.13219	4.2561	5.22314	4.2942	5.4558	4.59122	3.21407	3.78744	7.0887	3.83698	3.98041	4.87768	6.0237	5.03525	3.67223	8.485
GLS	7.07983	25.2975	40.0638	24.4921	7.45022	8.17833	34.3286	12.0376	91.7992	28.4583	8.3608	21.6417	6.28607	12.1679	9.53035	5.42829	10.4927	5.26827	11.4304	5.3163	7.254	31.5097	16.5999	9.45959	19.8381	21.9261	16.1996	20.4802	7.84054	29.9444	42.5795	4.61456	28.1045	8.59247	80.1936	40.7803	19.6817	13.5515	5.29332	14.4779
OR5T3	0	0	0	0	0	0	0	0	0	0	0	0	0	0	0	0	0	0	0	0	0	0	0	0	0	0	0	0	0	0	0.0224546	0	0	0	0	0	0	0	0	0
AC026401.3	7.38937	6.19162	5.04463	5.32947	16.573	4.23728	7.79788	4.98946	4.68411	6.47766	2.93154	4.75201	6.38364	7.34779	3.50004	6.6335	13.3729	4.70919	3.88221	4.0435	12.6184	8.16579	4.8071	19.5023	4.38048	10.4572	5.28667	4.33776	9.20974	9.60647	5.92507	3.02527	14.0489	4.07383	9.45598	8.91243	5.83487	8.40921	3.59241	11.15
AC017100.1	1.20796	0.759728	2.4125	0.291379	0	0.0864052	0.272855	0.491952	0.314144	0.17837	0.203721	0.578282	0.412834	0.814878	0.294472	0.834153	0.282889	1.21347	0.134671	0.163019	0.462801	0.0421987	0.450803	0.412778	0.831589	0.0551739	0.674154	0.161842	0.0766397	0.581956	0.373353	0.174684	0.761477	0.290752	0.392395	0.277102	0.155377	0.457274	0.255243	0.482688
ITPK1	6.30956	9.21549	6.54545	1.92331	5.82751	7.54989	3.04777	11.8108	9.0279	10.9068	3.69655	9.25865	6.13914	5.65897	8.97457	14.3009	12.4517	5.39729	7.2936	9.96174	7.41391	17.5561	7.87873	11.6919	8.88573	9.83212	9.1496	17.9068	8.02624	3.29153	6.1483	11.3418	5.95019	12.3089	9.46564	5.93773	6.07863	11.7719	8.81253	4.86846
RNU6-261P	0	0	0	0	0	0	0	0	0	0	0	0	0	0	0	0	0	0	0	0	0	0	0	0	0	0	0	0	0	0	0	0	0	0	0	0	0	0	0	0
HYPK	0.297343	0.464055	0.436857	0.106561	0.293644	0.442392	0.115378	0.363737	0.667776	0.202219	0.691815	0.222059	0.255226	0.22473	0.302232	0.689852	0.151735	0.326623	0.20316	0.40881	0.407011	0.300936	0.50958	0.563873	0.280728	0.605334	0.565002	0.611604	0.219553	0.149947	0.143726	0.132027	0.459495	0.626598	0.769701	0.195923	0.66294	0.825702	0.37116	0.308919
AC087379.1	0	0.0761177	0.0137868	0.0343024	0	0.0339066	0	0.0251803	0	0	0	0.0340388	0	0.110085	0.111827	0	0.0222019	0.239996	0.0396351	0	0.0259442	0.546458	0.0241229	0.0571693	0	0	0.396821	0	0	2.21101	0.023133	0	0.0537865	0.0488979	0	0	0.0304861	0.605612	0	0
AKR1B1P8	0	0	0	0	0	0	0	0	0	0	0	0	0	0	0.0118637	0	0	0	0	0	0	0	0	0	0	0	0	0	0	0	0.0122708	0	0	0	0	0	0	0	0	0
SPSB4	0.0726094	0.121259	0.0183026	0.109291	0.0620378	0.0450123	0.0106607	0.147082	0.0368216	0	0.0181932	0.108451	0.0798809	0.125264	0.0653202	0.00592565	0.0943165	0.0212403	0.126281	0.0145584	0.0757723	0.0395698	0.16012	0.0910734	0.173285	0.120719	1.12383	0.0168621	0.0798501	0.00826819	0.0890588	0.0800807	1.30431	0.116845	0.163533	0.173226	0.0566601	0.0774197	0.0379908	0.0143688
AC093788.1	0.26365	1.79382	1.01902	0.220468	0.81914	0.217924	0.451612	0.917083	1.98077	0.359895	1.10101	0.109387	0.396654	0.471689	0.167704	0.645493	0.285391	0.318293	0.169828	0.91041	0.722575	1.0643	1.05945	1.07169	0.752899	1.32197	1.20437	0.317476	0.289941	1.00074	0.334529	0.146858	0.441722	0.314276	1.13961	0.209665	0.587819	1.08122	0.536461	0.376812
TVP23BP2	0	0	0	0	0	0	0	0	0	0	0	0	0	0	0.018056	0.0360357	0	0	0	0	0	0.0802119	0	0	0	0	0	0	0	0	0	0	0	0	0	0	0	0	0	0
SNORA50A	0	0	0	0	0	0	0	0	0	0	0	0	0.168979	0	0	0	0	0	0	0.200178	0	0	0.176132	0	0.183282	0	0	0	0	0.227375	0	0	0	0	0	0	0	0	0.208949	0
AC004494.1	0.101088	0.454021	0.199216	0.0461079	0.128484	0.0683639	0.0809561	0.550004	0.201948	0.0846759	0.126645	0	0.0311081	0.0739857	0.0413363	0.104997	0.0522252	0.0268828	0.0932329	0.128981	0.0959014	0.550897	0.713351	0.134478	0.312106	0.494742	0.122236	0.284554	0.151594	0.0209293	0.0349813	0.013821	0.240993	0.501166	0.277535	0.182703	0.481494	0.256272	0.0865495	0.0454647
GPR34	1.61978	4.1654	8.23693	14.9111	1.40036	16.1535	1.59235	6.49741	3.90472	2.07649	1.23521	5.50486	1.60915	1.66044	2.29806	1.50582	0.686094	2.80766	2.93957	0.748383	5.1445	6.08953	3.36698	1.7814	2.58572	2.79894	4.63259	2.32239	5.37489	1.58785	5.08746	1.58874	12.1336	1.90143	2.45129	6.8774	4.49065	3.53504	2.24035	1.12189
RPL5P16	0	0	0	0	0	0	0	0	0	0	0	0	0	0	0	0	0	0	0	0	0	0	0	0	0	0	0	0	0	0	0	0	0	0	0	0	0	0	0	0
AC009951.1	0	0	0	0	0	0	0	0	0	0	0	0	0	0	0	0	0	0	0	0	0	0	0	0	0	0	0	0	0	0	0	0	0	0	0	0	0	0	0	0
Metazoa_SRP	0	0.249455	0	0	0	0	0	0	0.757496	0	0	0	0	0	0	0	0.0727606	0	0	0	0	0.162806	0	0	0	0	0	0	0.0985609	0	0	0	0	0	0	0	0	0	0	0
IFIT6P	0	0	0	0	0.0529971	0	0	0.0209414	0	0	0	0	0	0	0.00930019	0	0	0	0.0329628	0	0.0215767	0	0	0	0	0.0180062	0	0	0	0	0.00961936	0	0.0149107	0.0203332	0	0	0.025354	0	0	0
PRR34	0.10604	0.140866	0.131217	0.133008	0.074877	0.2749	0.169844	0.310664	0.342204	0.103628	0.181157	0.0839914	0.0734221	0.0720666	0.331123	0.0944065	0.070436	0.0523709	0.237515	0.164292	0.164617	0.157605	0.187074	0.26198	0.132728	0.206065	0.524551	0.119398	0.148419	0.131727	0.269096	0.0773233	0.404477	0.224076	0.197377	0.191653	0.225675	0.245106	0.121053	0.0524611
AL158069.1	0	0	0	0	0	0	0	0	0	0	0	0	0	0	0	0	0	0	0	0	0	0	0	0	0	0	0	0.0924019	0	0	0	0	0.0391282	0	0	0	0	0	0	0
LINC00334	0.0302068	0.0420383	0.0456852	0.0757781	0.0469252	0	0	0.0278131	0.0510615	0.0927761	0.0378435	0	0	0.0173707	0.012352	0.0493035	0	0.0757399	0.0875586	0.0605655	0.0286569	0.21949	0.0532903	0	0.0277267	0	0	0	0	0.0343971	0.0255518	0.0302864	0.0198035	0.108021	0.0463858	0	0.101021	0.0247754	0.0632193	0.0597767
RPL9P31	0	0	0	0	0.0364928	0.0582512	0.0689808	0	0	0	0	0	0	0.0270178	0.115271	0.0766849	0	0	0	0	0.044572	0	0	0	0	0	0	0	0	0	0	0	0	0	0	0.0747249	0.0523748	0	0	0
Y_RNA	0	0	0	0	0	0	0	0	0	0	0	0	0	0	0	0	0	0	0	0	0	0	0	0	0	0	0	0	0	0	0	0	0	0	0	0	0	0	0	0
AL512844.1	0.0152647	0.0212436	0.169302	0	0	0	0.0560299	0	0.0258034	0.0703253	0.0382477	0.0569992	0	0.0263344	0.0936293	0.024915	0.0371779	0.0127581	0.0442469	0	0.0144815	0	0.0134649	0	0.0420343	0	0.0184581	0.0118164	0	0	0.00645616	0.0229574	0.0800599	0	0.125017	0.0849739	0.0850834	0.01252	0	0
LINC00906	0	0.0180695	0	0	0	0	0	0.00597753	0	0	0	0	0	0	0	0	0	0	0	0	0.0184766	0	0	0.0135714	0	0.0102794	0	0.0100509	0	0	0.0137288	0.00325454	0.0255367	0.0116078	0.00664608	0.0258134	0	0.0212986	0.00339674	0
AL359195.2	0	0.0171317	0.0124119	0	0.138643	0.00763128	0.00903692	0.0170018	0	0	0	0	0	0.130961	0	0	0	0.00514432	0	0.012341	0	0.0335428	0.00542929	0.00643349	0	0.00487295	0.0520985	0.233466	0.0067688	0.0140177	0.00260324	0	0.00403521	0	0.00630113	0.00489472	0	0	0.0257635	0.00609012
RN7SL309P	0	0	0	0	0	0	0	0	0	0	0	0	0	0	0	0	0	0	0	0	0	0	0	0	0	0	0	0	0	0	0	0	0	0	0	0	0	0	0	0
LCN12	0.491292	0.938443	0.296244	0.0604155	0.538732	0.203042	0.240442	0.718455	1.59582	0.665707	0.265509	0.0239805	0.228262	1.11901	0.882367	0.463836	0.195517	11.0666	0.558462	0.193148	3.02498	0.769966	2.48972	0.352416	0.93728	0.816048	0.675609	4.73523	0.932255	1.70027	0.130378	0.878928	0.694702	0.551181	1.16863	0.268124	0.504723	0.853313	0.413303	0.328841
RNU6-61P	0	0	0	0	0	0	0	0	0	0	0	0	0	0	0	0	0	0	0	0	0	0	0	0	0	0	0	0	0	0	0	0	0	0	0	0	0	0	0	0
BMP2	0.882323	3.68899	5.0298	5.91194	1.35894	20.4203	0.642186	3.08297	2.10336	6.05682	27.3323	1.7271	0.331857	7.01236	16.1833	2.58484	3.66115	1.1881	1.03832	1.62544	7.59785	15.0142	2.75395	12.3517	6.32676	2.72251	3.79343	7.28541	14.3224	8.91366	4.19424	14.6118	5.42851	8.48813	28.4645	20.7379	4.02683	2.86995	6.8774	2.89887
AC127894.1	0	0	0	0	0	0	0	0	0	0	0	0	0	0	0	0	0	0	0	0	0	0	0.0281481	0	0	0	0	0	0	0	0	0	0	0	0	0	0	0.0261728	0	0
AC073575.2	0.389798	1.05481	0.829718	0.217303	1.37928	0.161097	0.31795	0.598182	1.53746	0.266047	1.46503	0.161725	0.696397	0.323782	0.478181	0.424152	0.597751	0.271492	0.50217	0.477618	0.205443	0.550737	0.611267	0.543245	0.795098	1.54302	0.995058	0.536432	0.476299	0.394552	0.366364	0.151987	0.624678	0.503368	0.975459	0.344426	1.11048	0.710464	0.566529	0.321407
ZNF285B	0.153684	0.0213879	0.201442	0.173492	0.0358113	0.190544	0.0225642	0.0424516	0.0519573	0	0.134776	0.0382576	0.0390172	0.0795396	0.0251374	0.112879	0.212105	0.0449568	0.0890948	0.0462211	0.0291597	0.195423	0.0813379	0.112446	0.0141066	0.0486688	0.0371669	0	0.118306	0.0175003	0.026	0.053931	0.0604527	0.137396	0.196665	0.134437	0.119926	0.037815	0.0804106	0.0228095
AL157400.2	0.179543	0	0.067886	0	0.174321	0	0.131805	0	0.227624	0	0	0	0.113956	0.0774361	0.0917722	0.146525	0.0728809	0.150061	0.130108	0.0899974	0	0.0815377	0.0395934	0	0.0412006	0.0710725	0.108552	0.0694924	0.148086	0	0	0	0	0	0	0.035695	0.100075	0	0.0234852	0.0222063
SNRPCP17	0.264936	0	0	0	0	0	0	0	0	0	0	0	0	0	0	0	0	0	0	0	0	0	0	0	0	0	0	0	0	0	0	0	0	0.118428	0	0	0	0	0	0
H2AB3	0	0	0	0	0	0	0	0	0	0	0	0	0	0	0	0	0	0	0	0	0	0	0	0	0	0	0	0	0	0	0	0	0	0	0	0	0	0	0	0
SRMP1	0.398901	0	0	0	0	0	0	0	0	0	0	0	0	0	0	0	0	0	0	0	0	0	0	0	0	0	0	0	0	0	0	0	0.0603503	0.0548651	0	0.0732051	0	0	0	0
ERLNC1	0.0482343	0.0167817	0.0364752	0	0.14986	0	0	0.0444121	0.0815351	0	0.0302143	0	0	0	0.0295855	0	0.0391589	0	0	0.0241778	0.091519	0.0438102	0.148915	0.0756249	0	0.0763746	0.0291624	0.0933456	0	0.0274627	0.0204006	0	0.0632445	0.0215611	0.0123448	0.0383579	0.0537703	0.118684	0	0.0238629
AC055733.1	0	0	0	0	0	0	0	0	0	0	0	0	0	0	0	0	0	0	0	0	0	0	0	0	0	0	0	0	0	0	0.0200796	0	0.0311247	0.0424437	0	0	0	0	0.0745204	0
RNU6-413P	0	0	0	0	0	0	0	0	0	0	0	0	0	0	0	0	0	0	0	0	0	0	0	0	0	0	0	0	0	0	0	0	0	0	0	0	0	0	0	0
CMIP	8.42976	8.12173	9.60531	2.55031	4.78426	3.1008	8.21877	7.66344	7.89199	6.10046	8.69063	7.07911	7.8134	4.22493	7.38141	11.3712	13.3943	4.09577	9.8216	9.58146	18.4846	11.0765	8.58878	10.3515	10.3959	7.08137	5.36392	6.85945	16.3987	1.11386	6.11898	8.90486	8.92056	9.9307	9.57004	6.49309	7.85446	7.27662	7.42443	12.131
AL356309.1	0	0	0	0	0	0	0	0	0	0	0	0	0	0	0	0	0	0	0	0	0	0	0	0	0	0	0	0	0	0	0	0	0	0	0	0	0	0	0	0
FGF7P3	0.448118	1.18491	1.98804	0.6745	4.10719	0.555598	0.394761	0.907736	3.63598	0.275266	0.785972	0.669318	0.455072	0.309233	3.84807	1.09713	1.60073	0.374534	2.07829	3.8635	0.3401	0.162806	0.632449	0.655749	0.16453	0.283821	0.866981	3.122	0.295683	0	2.80504	0	0.117514	2.00312	0.963386	3.06471	1.59856	0.367542	0.750286	0.576411
CYP3A4	0.00864563	0.0541439	0	0.0325332	0.00671533	0	0.0253874	0.0238816	0.0438436	0.0132769	0.0974823	0	0.0073165	0.0149153	0.0141413	0.0493899	0.00701893	0.0252909	0.0125303	0.0173347	0	0.0628211	0.0533837	0.0180736	0.0158716	0.0479134	0.0104543	0.1807	0.0380311	0.0295349	0.0109699	0.0130026	0.0283402	0.0309173	0.0177017	0.0481275	0.0963791	0.0496375	0.0135707	0.089822
AL359922.1	0	0	0	0	0	0	0	0	0	0	0	0	0	0	0	0	0	0	0	0	0	0	0	0	0	0	0	0	0	0	0	0	0	0	0	0	0	0	0	0
SMIM34B	0	0	0	0	0	0	0	0	0	0	0	0	0	0	0	0	0	0	0	0	0	0	0	0	0	0	0	0	0	0	0	0	0	0	0	0	0	0	0	0
AL513314.1	0	0	0.172206	0	0	0	0	0.078629	0	0.131141	0	0	0	0	0	0	0	0	0	0.0856107	0	0.155127	0	0	0.0783847	0	0.103261	0	0.0939118	0	0	0.0428105	0	0	0.0437116	0	0	0	0.268086	0
SIRT3	3.23136	6.00814	4.15026	2.08878	4.02638	4.70541	4.48758	4.64319	4.72103	5.41127	9.35227	4.30791	3.83902	2.72579	6.18407	2.44966	1.26295	4.38271	5.0313	3.52732	5.32387	2.28539	6.31314	3.51397	2.75522	4.76939	4.99308	8.03761	3.55359	1.56933	4.26346	4.40967	4.06239	5.61909	5.7183	4.84882	4.78357	6.46098	5.6867	3.48654
PHETA1	3.55508	6.71853	3.73928	2.33095	10.7629	5.15907	4.73919	5.81765	3.67398	4.50406	5.16242	6.69776	7.38459	3.75887	4.68824	8.99401	9.24889	2.91391	5.89017	5.53232	2.97408	3.31706	8.8803	6.94201	10.8279	6.95965	12.1148	3.40246	5.08247	1.17767	8.78244	3.59279	5.86381	5.04915	5.7487	4.04795	5.8816	6.13652	8.22244	4.37301
RNA5SP477	0.912804	0	0	0.858712	0	0	0	0	0	0	0.285894	0	0.772474	0	0.186629	0.558704	0	0	0.992209	0	0	0.41454	0.805177	0	0	0.180668	0.27594	0.176651	0	0.259857	0.193034	0	0.149608	0	0	0.907374	0	0	0.1194	0.112898
WFDC10A	0	0	0	0.14474	0.0896297	0.0476901	0.169423	0	0.13004	0	0	0.191505	0.0976535	0	0	0.188345	0.156137	0.0642967	0	0.694102	0	0	0.0339292	0	0.0353064	0.0304525	0.0930224	1.22079	0	0.0438003	0.325369	0	0.201737	0.0343878	0.0196888	0.0305885	0	0.0630965	0	0
AP001931.1	0.187282	1.04255	0.731725	0.117456	1.60015	0.174151	0.171857	0.387993	1.42461	0.143803	0.70389	0.0582768	0.356603	0.107698	0.306329	0.229261	0.114033	0.117397	0.746437	0.28163	0.399764	0.170104	2.2302	0.8809	0.214882	0.852564	0.849231	0.94234	0.205958	0.106631	0.198026	0.0704158	0.276258	0.920883	1.62969	0.148934	0.835108	1.22886	0.68593	0.625414
AL035690.1	0	0	0	0	0	0	0	0	0	0	0	0	0	0	0	0	0	0	0	0	0	0	0	0	0	0	0	0	0	0	0	0	0	0	0	0	0	0	0	0
RNU6-776P	0	0	0	0	0	0	0	0	0	0	0	0	0	0	0	0	0	0	0	0	0	0	0	0	0	0	0	0	0	0	0	0	0	0	0	0	0	0	0	0
KIF1B	4.62754	3.53617	6.30624	1.29372	8.02561	1.95245	3.90867	3.69414	4.08891	4.09416	5.02061	2.82738	4.31099	5.22602	2.56633	3.97319	8.66258	4.76499	9.20487	4.51147	2.89762	5.00468	6.06669	3.36739	4.41667	5.20808	4.52104	3.75209	5.16327	1.98894	3.20099	5.04677	2.75507	3.95871	4.86781	6.01251	7.96811	5.04804	2.08073	4.40639
LIN28B	0	0.00343256	0.00248689	0.160875	0	0	0.264357	0	0	0	0	0	0	0.0397144	0.00201715	1.25604	0.0120144	0	0	2.31937	0	0	0	0.598112	0	0.0312435	0	0	0	0.00561726	0	0	0	0	0	0	0.00549912	0.00404597	0	0.00244047
LINC00888	4.77873	3.95482	2.29993	4.10793	2.34585	1.81697	4.08812	2.19416	4.67444	2.42663	0.702458	1.57027	4.5725	6.39014	4.2521	6.49986	3.01057	6.25199	1.77303	1.59691	4.09832	3.33344	1.69735	2.957	2.17564	1.84627	3.31297	5.86943	2.22823	7.13943	3.18533	1.30324	3.71773	2.98488	0.74361	1.02353	1.71891	1.92315	1.90025	1.7022
AP000821.1	0	0.0296955	0.0430288	0	0.0110492	0	0.0104429	0.0261959	0	0	0.0534646	0	0	0	0	0	0	0	0	0	0.0269907	0.28425	0	0.0148688	0	0	0	0.0110118	0	0.275375	0.0300825	0	0	0.178046	0.0364072	0.0226249	0	0.0116674	0	0.00703762
MLH1	8.5189	8.95056	11.6244	11.8138	8.18155	10.6575	8.82759	9.91099	13.9844	9.44572	13.938	5.11028	9.20676	10.1294	15.311	11.3947	8.45156	10.1338	5.98387	6.93709	9.62085	10.2515	9.44732	7.31312	11.207	10.8897	10.9611	8.55261	7.69428	8.31735	6.10696	11.2433	10.5701	11.3828	10.6692	9.21416	7.55959	6.89254	9.91622	9.67671
HEYL	2.38106	7.62868	7.00784	3.21921	3.17459	3.85343	2.15092	8.23678	2.09397	5.66138	4.88807	7.5892	11.3807	2.7385	4.3799	4.22536	3.37231	3.69186	10.944	3.33145	9.47185	8.13862	4.15482	11.7927	4.89539	4.80375	4.78965	5.04147	3.41792	1.17408	11.0055	11.9404	4.74139	13.0905	9.15042	10.665	7.21053	6.14471	3.687	1.99265
CR383656.11	0	0	0	0	0	0	0	0	0	0	0	0	0	0	0	0	0	0	0	0	0	0	0	0	0	0	0	0	0	0	0	0	0	0	0	0	0	0	0	0
PAUPAR	0	0	0	0	0	0	0	0	0	0	0	0	0	0	0	0	0	0	0	0	0	0	0	0	0	0	0	0	0	0	0	0	0	0	0	0	0	0	0	0
MIRLET7G	0	0	0.370009	0	0	0	0	0.225261	0	0.375702	0	0	0.207037	0	0.20008	0.199657	0	0.102238	0	0	0	0	0	0	0.224562	0	0	0.189382	0	0	0	0	0	0	0.500911	0	0.272727	0	0.25601	0
REXO1L10P	0	0	0	0	0	0	0	0	0	0	0	0	0	0	0	0	0	0	0	0	0	0	0	0	0	0	0	0	0	0	0	0	0	0	0	0	0	0	0	0
LINC01301	0.0122656	0.068279	0.0803859	0.707707	0.242939	0.14447	0.963456	0.107289	0.829345	0.244868	0.0845155	0.0916004	0.119369	0.148122	0.208145	0.58558	0.248944	0.425436	0.124437	0.0614819	0.139635	0.0891243	0.183929	0.314102	0.0844388	0.0776854	0.0667417	0.0712108	0.0674434	0.460912	0.287916	0.0676382	0.112577	0.169967	0.119289	0.165819	0.0205099	0.0804808	0.0545495	0.0637152
RC3H1	2.17804	3.19206	2.98242	1.49178	2.63203	1.8081	2.08744	3.25478	4.45959	2.19241	3.47072	2.9342	3.06535	2.29467	3.81051	2.67492	2.28741	1.73953	3.79964	2.37514	3.99378	4.80957	3.13892	3.89461	2.84179	3.74577	2.25704	2.47698	2.40562	1.60419	3.63788	2.38252	2.80788	3.45138	4.08263	5.37448	4.17472	5.94954	2.66441	2.75514
DHCR7	31.6145	13.5817	10.7285	5.83807	26.4979	7.70507	17.132	18.1159	9.68844	11.7089	11.0733	37.7169	21.473	19.389	15.4581	29.0982	31.2042	19.5896	20.4924	33.4151	12.1505	17.5502	32.8849	16.2802	13.314	23.6339	13.861	16.2259	13.8767	12.332	9.64673	20.7675	7.91306	9.16254	19.9716	11.5401	22.6972	9.35361	11.1722	9.40114
CUL1	33.9908	15.7167	20.5278	16.2055	22.1095	13.5512	16.1484	20.2823	26.1219	21.733	17.8257	16.1572	16.5881	26.4482	23.442	18.6265	35.0892	27.4817	18.2589	14.5789	13.5058	19.6459	19.6736	18.5204	29.7177	27.25	17.5661	17.745	29.5946	15.3308	15.3572	19.9179	16.3582	20.2817	18.0845	25.8623	21.8427	15.7945	18.2973	19.5539
AP001922.3	0.0645034	0	0	0	0	0	0.0236763	0.0890879	0	0	0	0	0	0	0	0	0	0	0.046743	0	0	0	0	0	0	0	0.116996	0.0499322	0	0	0.0136408	0	0	0	0.0660346	0	0.143813	0	0	0
BRAT1	5.08432	15.0936	6.7864	6.4492	27.3677	3.53986	7.28174	11.3175	13.317	6.22497	8.41438	7.12261	10.4746	6.61439	4.85725	6.95335	5.54898	12.6304	11.0858	13.4091	3.81064	5.89972	12.5308	7.82831	11.808	12.296	20.0217	9.97085	4.31833	2.04942	10.5911	5.83797	5.76014	7.99387	12.2085	4.59949	8.29432	11.6414	7.99351	18.3866
AL355537.1	0	0	0	0	0	0	0	0	0	0	0	0	0	0	0	0	0	0	0	0	0	0	0	0	0	0	0	0	0	0	0	0	0	0	0	0	0	0	0	0
KIAA1328	0.473466	0.830435	1.11349	0.459184	0.627459	1.08025	0.195287	0.63819	0.404297	0.558437	1.10377	0.279469	0.390351	0.689098	0.447091	0.46208	0.453729	0.596638	0.587163	0.868571	0.544101	0.492106	1.11299	0.553559	0.331545	0.797993	0.439714	1.3508	0.467002	1.02271	0.573914	0.628872	0.496003	0.778932	1.2255	2.7482	0.865166	0.636544	0.43033	0.435874
AC006205.1	0	0	0	0	0	0	0	0	0	0	0.0874585	0	0	0	0	0	0	0	0	0	0	0	0	0	0	0	0	0	0	0	0	0	0	0	0.0357334	0	0	0	0.0365258	0
AC055716.2	0	0.00774118	0.022434	0.0139542	0.0172821	0	0.0490015	0	0.0564165	0	0	0	0	0.00639749	0.0500405	0.0907904	0.0451587	0.00464907	0.0161236	0	0.0105541	0.0202091	0	0	0.0102115	0	0	0	0.0122343	0.0126682	0.0094105	0.00557711	0.0218804	0.00994585	0.034167	0.0442349	0.0620087	0.00912456	0	0.00550381
NMS	0	0	0	0	0	0	0	0	0	0	0	0	0	0	0	0	0	0	0	0	0	0.101712	0	0	0	0	0	0	0	0	0.0236815	0	0	0	0	0	0	0	0	0
ZNF460	2.00667	0.479818	0.726506	0.806609	0.210628	0.288182	0.52327	0.328155	0.523872	0.19037	0.621217	0.433959	0.288493	1.0292	0.281967	0.486867	0.993821	0.271972	0.943235	0.39613	0.588019	1.29483	0.328044	1.32002	0.348471	0.723804	0.299795	0.4918	0.67311	0.855787	0.422719	0.268002	0.370797	0.436377	0.551252	0.616134	0.578679	0.203349	0.413487	0.337308
OR10J8P	0	0	0	0	0	0	0	0	0	0	0	0	0	0	0	0	0	0	0	0	0	0	0	0	0	0	0	0	0	0	0	0	0	0	0	0	0	0	0	0
NAIPP2	0.0229875	0.250599	0.0618074	0.0480562	0.1726	0.0380014	0.0225005	0.176383	0.168385	0.0588359	0.297591	0	0.0389071	0.246758	0.0469996	0.068787	0.0559871	0.0544363	0.0777379	0.0537724	0.0508855	0.139194	0.189253	0.088101	0.189902	0.0242657	0.166779	0.0652471	0.0842662	0.0261764	0.0162042	0.0422548	0.150705	0.116457	0.129433	0.0365612	0.239175	0.257674	0.0601378	0.0985624
SLC35E2B	1.44918	7.74306	15.1646	2.18696	16.9044	4.78067	4.77311	9.28082	2.66841	6.1449	9.82343	3.82093	5.68026	4.89787	6.70763	4.1948	6.50496	7.91344	6.57757	3.73583	11.0477	7.35694	15.0857	9.21695	5.81961	9.89819	4.15009	7.42699	4.02336	4.25813	5.97466	6.17523	5.09606	6.4201	8.91307	6.63428	12.1884	13.3426	6.21317	2.79899
LINC02769	0	0	0	0	0.07401	0	0	0.0877334	0	0	0.358119	0	0	0.0547939	0.0389629	0	0	0	0	0	0	0.519266	0	0.19919	0	0	0	0	0.104786	0	0	0	0	0	0	0.0757737	0	0	0	0
DNAH3	0.143404	1.98183	0.766879	0.173043	0.214312	0.0225062	0.250526	0.259066	0.447996	0.264824	1.96487	0.643928	0.0890979	0.0354915	0.332539	0.211842	0.10758	0.494595	0.826089	0.167422	0.721559	0.263798	1.93746	0.607156	0.326575	0.72575	1.95573	1.63844	0.247535	0.157096	0.245679	0.847218	0.498636	12.7215	0.288041	0.420073	2.07619	0.285857	0.00284931	0.509194
TTLL10	0.185952	2.34346	0.451368	0	0.294219	0.0426949	0.0303354	0.120486	0.442394	0.0423057	1.89822	0.0257169	0.0641116	0.0435656	0.0732222	0.0224823	0.0782781	0.414447	0.0698715	0.0138089	1.46356	0.125109	1.63419	1.1014	0.132755	0.550708	0.0582953	0.0533133	0.181774	0.15685	0.136906	0.507537	0.0767579	16.8769	0.257347	0.607938	1.42035	0.265492	0.0360349	0.0885886
AC087273.1	0	0	0	0	1.35568	0	0	0	0	0	0	0.255581	0	0.0590407	0	0	0	0.278882	0.2232	0	0	0.652764	0	0	0	0.0406417	0.0620736	0	0	0.116911	0	0.0257348	0.0336547	0.0458938	0	0.0408232	0.0572262	0.0842081	0.0268593	0.0507932
KRT8P17	0.0187541	0.0130499	0.113456	0	0.0145669	0	0.0826054	0	0.0317018	0.0288003	0	0	0.111097	0.0215694	0.0996945	0.122442	0.0304509	0.0470236	0	0.0564037	0.0177918	0.0340679	0.0165428	0.0196026	0.0688573	0.0296954	0.0453549	0	0	0.0213557	0.023796	0.0282052	0	0.0167664	0.0671975	0.014914	0.0418131	0	0.00981253	0.0185564
RAD54B	1.02253	0.518064	0.396718	1.01661	0.77593	0.07595	1.21072	0.186565	1.33021	0.325634	0.188909	0.27566	0.761651	1.23564	0.233149	0.93447	0.772755	0.596661	0.396103	0.519636	0.317394	0.99294	0.311739	0.679693	0.536329	0.876691	0.222218	0.0802484	0.414561	1.66876	0.229192	0.233864	0.154462	0.2654	0.246023	0.198605	0.346694	0.459915	0.167652	0.279746
[truncated: 54,796 more rows]
