# Supplementary material for: GPR65 is a novel immune biomarker and regulates the immune microenvironment in lung adenocarcinoma
Source: Front Immunol. 2025 May 30;16:1572757. doi: 10.3389/fimmu.2025.1572757 (PMC12162609; doi:10.3389/fimmu.2025.1572757)
Supplement: Supplementary file 14 [file Table7.xlsx]

## Sheet: Sheet1
id	TCGA-78-7156-01A-11R-2039-07	TCGA-62-8402-01A-11R-2326-07	TCGA-71-6725-01A-11R-1858-07	TCGA-44-5644-01A-21R-2039-07	TCGA-97-A4M0-01A-11R-A24X-07	TCGA-50-7109-01A-11R-2039-07	TCGA-44-A4SU-01A-11R-A24X-07	TCGA-78-7145-01A-11R-2039-07	TCGA-44-7670-01A-11R-2066-07	TCGA-05-4396-01A-21R-1858-07	TCGA-95-8039-01A-11R-2241-07	TCGA-64-1676-01A-01R-0946-07	TCGA-95-8494-01A-11R-2326-07	TCGA-50-8459-01A-11R-2326-07	TCGA-86-7953-01A-11R-2187-07	TCGA-78-7150-01A-21R-2039-07	TCGA-78-7148-01A-11R-2039-07	TCGA-44-3917-01A-01R-A278-07	TCGA-55-A4DF-01A-11R-A24H-07	TCGA-50-5068-01A-01R-1628-07	TCGA-49-4514-01A-21R-1858-07	TCGA-35-4122-01A-01R-1107-07	TCGA-86-8281-01A-11R-2287-07	TCGA-50-5066-02A-11R-2090-07	TCGA-97-8177-01A-11R-2287-07	TCGA-91-6829-01A-21R-1858-07	TCGA-44-4112-01A-01R-1107-07	TCGA-53-7624-01A-11R-2066-07	TCGA-55-8208-01A-11R-2241-07	TCGA-50-8460-01A-11R-2326-07	TCGA-55-6543-01A-11R-1755-07	TCGA-J2-A4AG-01A-11R-A24H-07	TCGA-93-7348-01A-21R-2039-07	TCGA-49-4501-01A-01R-1206-07	TCGA-49-AAR4-01A-12R-A41B-07	TCGA-55-6642-01A-11R-1858-07	TCGA-05-5423-01A-01R-1628-07	TCGA-05-4432-01A-01R-1206-07	TCGA-55-8512-01A-11R-2403-07	TCGA-05-4398-01A-01R-1206-07	TCGA-05-4433-01A-22R-1858-07	TCGA-62-8394-01A-11R-2326-07
BX088651.1	0	0	0	0	0	0	0	0.0533621	0	0	0.0596277	0	0	0	0.033195	0	0	0	0.0498741	0	0	0.0404614	0.03554	0	0	0	0	0.0942252	0.0408986	0.052736	0	0	0	0	0	0	0	0.029663	0	0	0	0.0447296
RPS3AP50	0.0322877	0	0	0	0	0.0597249	0	0	0	0	0	0.0656364	0	0	0	0.0268309	0	0	0	0	0	0	0	0.0525709	0.0176847	0	0	0	0	0	0	0	0.0664827	0	0	0	0	0	0	0	0	0
OR1AB1P	0	0	0	0	0	0	0	0	0	0	0.0353378	0	0	0	0	0	0	0	0	0	0	0	0.042125	0	0	0	0	0	0	0	0.0333596	0	0	0	0	0	0	0	0	0	0.0821183	0
UQCRC1	45.0839	58.7113	41.9087	40.6896	24.1281	32.8792	38.8087	54.6326	43.8102	49.7895	29.9212	50.8493	37.8738	45.2429	40.4715	87.3858	45.1932	46.4451	40.1834	47.3004	68.1996	67.1729	71.1378	41.6959	46.2623	50.4013	55.4332	38.4837	40.6184	45.995	38.1192	32.1981	24.1357	44.1161	43.4476	33.4715	43.4606	41.9365	53.8789	50.8111	44.5903	33.2332
ANK2	0.226356	0.311195	0.0540195	3.60115	0.31424	0.965133	0.408949	0.462508	3.00467	0.255198	0.507217	0.23731	0.0991105	0.770713	0.780113	0.159708	0.199755	6.42872	0.477975	0.5733	0.109578	0.223442	0.267553	0.724938	0.533349	0.602647	0.201733	0.497011	0.744414	0.472753	0.267639	1.56939	0.712316	0.712051	0.57099	0.430994	0.333859	0.61704	0.642715	0.248217	0.435783	0.317904
STX4	12.9444	9.04792	13.6288	16.8765	20.1679	10.2198	23.7318	15.1019	13.3643	6.96765	16.2717	14.7533	15.499	12.6079	14.0935	10.4926	8.08652	4.61569	12.7028	10.0535	18.8766	32.4421	9.14626	9.74876	15.4614	6.80117	10.4699	10.5562	15.2655	19.5555	9.12625	19.9204	18.1443	9.57043	21.712	5.98986	14.7082	9.80224	12.5901	14.3152	12.788	11.7289
AC108039.1	0.0851463	0	0	0	0.0664118	0	0	0	0	0	0.0441578	0	0.0493979	0	0	0.035378	0	0	0	0	0	0.029964	0	0.0519882	0	0.0811803	0.0292853	0.0348896	0	0	0	0	0	0.0185971	0.0496376	0	0	0	0	0.0319952	0	0.132499
CHORDC1P1	0	0.0479929	0.0275036	0.0641636	0.0825404	0.0244689	0.0873538	0.0245574	0.0150628	0.143712	0.0686022	0.0268908	0	0.0446885	0.0305529	0.131909	0	0.0728915	0.0459045	0.10654	0.0299465	0	0.0327113	0.0969209	0.0434718	0.0252239	0.0727949	0.0650442	0.188217	0.0242693	0.0518095	0.0554469	0.10895	0.0115568	0.0616924	0.247396	0	0.0409531	0.0961288	0.0298241	0.0318837	0
AL365503.1	0	0	0	0	0	0	0	0	0	0	0	0	0	0	0	0	0	0	0	0	0	0.0201636	0	0	0	0	0	0	0	0	0	0	0	0	0	0	0	0	0	0	0	0
AL603650.1	0	0	0	0	0	0	0	0	0	0.146706	0	0.109804	0	0	0	0	0	0	0	0	0	0	0	0.0879467	0.17751	0	0.0743114	0	0	0	0	0	0.44488	0.283141	0	0	0.122388	0	0.0981315	0.0405939	0	0.0840544
MMS22L	0.237939	0.404657	0.384025	0.533789	0.380452	0.779035	0.438974	0.57866	0.838563	0.743192	0.569481	0.214036	0.548024	0.309475	0.596969	1.13593	0.620592	1.28163	2.20463	0.33377	0.33801	0.360055	0.169898	1.03488	0.299095	1.4326	0.299524	1.21093	0.656795	0.268474	0.220166	0.835279	0.29396	0.307658	0.536811	0.524268	0.366608	0.581333	0.375001	0.831958	0.573505	1.43015
POLR2J4	1.03781	2.80745	4.36291	5.47554	2.00236	1.91971	2.87059	0.726721	3.16171	1.50827	1.80351	2.29479	6.08427	1.19944	4.56277	1.14988	0.916698	2.08181	2.68529	5.79238	2.2258	2.19131	1.6884	1.34143	2.7524	1.9963	3.41916	1.2683	1.68391	2.33831	3.56554	3.24349	2.51182	3.26885	2.4625	2.55388	3.54788	3.59816	1.68698	2.67509	1.79928	2.43663
AC106895.1	0	0	0	0	0	0	0	0	0.0240025	0.372133	0.0109317	0	0	0	0	0.0525492	0.139185	0.14519	0.109723	0	0	0	0	0.00858017	0	0	0	0.0863731	0.0149962	0	0	0	0	0	0.0491533	0	0	0.0108764	0	0.00792076	0	0
CCNYL4	0	0	0	0	0	0	0	0.0210554	0	0	0	0.023056	0.0263196	0	0	0	0	0	0.0196791	0	0	0.0159651	0.0280465	0	0.0124241	0	0	0	0	0	0	0	0.116766	0	0.0264473	0.0530289	0	0.0117043	0	0.0340946	0.0273368	0.0176492
AL161630.1	0	0.25345	0	0.459864	0.046703	0	0	0	0.0454551	0.0271051	0.0103511	0	0.0231588	0.0505713	0.011525	0.016586	0	0	0.190474	0.107169	0	0	0	0.0487465	0	0	0	0	0.0141996	0.0183094	0	0	0	0	0.0232712	0.0466606	0.0452242	0.0205974	0.145044	0.0225001	0.0962156	0
MTND5P13	0	0	0	0	0	0	0	0	0	0	0	0	0	0	0	0.0199677	0	0	0.0208464	0	0	0	0	0	0	0	0	0	0	0	0	0	0	0	0	0	0	0	0	0	0	0
CT47A8	0	0	0	0	0	0	0	0	0	0	0	0	0	0	0	0	0	0	0	0	0	0	0	0	0	0	0	0	0	0	0	0	0	0	0	0	0	0	0	0	0	0
AL121603.2	2.69435	13.4856	3.08749	1.69305	1.71943	2.20879	1.33445	1.00039	4.17675	1.38044	1.74665	2.26559	0.923673	1.33432	2.53169	1.23144	2.08235	2.2439	4.32439	1.10147	0.873358	0.999896	1.60513	1.35597	0.576887	1.78652	1.14574	1.02375	1.01941	1.13471	1.52296	5.73668	2.82437	1.49796	1.68496	1.50313	1.05449	2.88793	1.93574	1.61992	1.54975	1.71523
SYTL3	14.8973	4.34438	3.02948	3.24607	4.24559	6.91399	8.45426	9.81432	5.08703	4.5714	6.33765	3.23953	9.63996	6.36657	5.44868	4.45634	7.31548	18.5244	10.9903	5.45602	3.07055	3.68617	4.5274	7.10255	8.82647	3.26917	18.4321	2.98614	9.15894	6.46338	3.76066	7.78669	5.9174	7.3562	10.9393	23.7969	4.75691	26.6082	16.883	25.702	3.39865	10.5393
DR1	5.60265	4.56842	6.60975	4.81553	8.84511	6.53311	5.778	12.7948	5.79056	17.3009	3.77015	9.96933	4.72585	5.56584	7.7856	6.75931	4.66535	15.084	5.59403	12.4127	4.9614	10.7465	5.11789	10.4187	5.42274	7.66936	8.62336	9.36152	6.03948	3.59507	4.79724	7.18866	3.69589	6.65947	6.58755	5.80988	9.56659	5.89664	3.30827	5.62182	5.94727	6.11511
Y_RNA	0	0	0	0	0	0.252416	0	0	0	0	0	0	0	0	0	0	0	0	0	0	0	0	0	0	0	0	0	0	0	0	0	0	0	0	0	0	0	0	0	0	0	0
AC091043.1	0.0572341	0	0	0.208213	0	0.476415	0.141733	0	0.456207	0.932703	0	0	0	0	0	0	0.0472398	0.236535	0	0	3.23925	0.402828	0	0	0.438877	0.709387	0	0	0	0.0525031	0	0	0.471396	0.125007	0	0	0.0648414	0.265789	0.0519902	0	0.275903	0.311725
MAPK13	14.7413	21.1704	47.75	11.5416	22.9508	26.032	24.7501	16.0475	33.0756	32.7536	26.2419	10.1245	18.2874	9.29505	19.8635	20.3118	17.8791	10.918	16.7926	10.484	13.1589	24.275	31.5983	24.5444	17.4979	23.0021	27.41	21.357	15.2519	23.0305	23.4466	28.5318	23.0915	14.1834	13.7979	16.5616	21.4228	21.9324	18.5284	21.5562	25.3893	21.5241
AC015813.5	0.547996	1.44454	0.427268	0.892951	1.13534	0.300932	1.00365	0.794792	1.81351	0.279072	1.46539	0.261093	1.35117	0.419435	0.692184	0.412689	0.226152	1.69855	0.534846	0.482738	0.155073	0.819598	0.666974	0.82254	0.478363	0.555125	0.353397	0.350855	0.81627	0.502699	0.40243	0.646026	0.493658	0.441356	1.25789	0.240206	0.232812	0.432974	1.22891	1.12612	0.309571	0.546298
NOLC1P1	0	0.0113006	0	0	0.00971764	0.0230462	0	0	0	0	0	0	0	0	0	0.0103533	0	0	0	0	0	0	0.00770233	0.00507141	0	0.0118786	0.00857028	0	0.00886366	0	0	0	0	0	0	0	0	0.0128573	0	0	0	0
AC139099.3	0	0	0	0	0	0	0.00610779	0	0	0	0	0	0	0	0	0	0	0	0	0	0	0	0	0	0	0	0	0	0	0	0	0	0	0.00646441	0	0	0	0	0	0.00556081	0.00891724	0
TRGC1	1.78057	0.203419	0.102444	0.041206	0.190827	0.201139	0.213175	0.0630833	0.0735176	0.101522	0.222045	0.0759851	0.0473132	0.0746175	0.105954	0.0508274	0.0897494	0.215331	0.23584	0.246313	0.161546	0.373094	0.226879	0.154915	0.208452	0.0453567	0.196346	0.0556954	0.34328	0.498745	0.0399266	0.242135	0.251885	0.11578	0.62598	0.349532	0.300276	0.112214	0.141988	0.176208	0.155616	0.0687417
OR4C1P	0	0	0	0	0	0	0	0	0	0	0	0	0	0	0	0	0	0	0	0	0	0	0	0	0	0	0	0	0	0	0	0	0	0	0	0	0	0	0	0	0	0
TMEM106C	9.15467	35.5556	19.3561	22.2931	13.0296	20.8398	12.6809	24.1148	65.8471	16.9816	25.77	50.7191	37.3293	11.2669	57.1782	26.7842	24.6819	98.8046	57.6409	49.4655	50.4779	58.0631	20.0046	24.3842	14.8955	31.7262	44.4355	48.1331	43.9236	11.3684	13.2084	17.826	19.4877	30.3527	18.8509	16.2301	51.8066	35.9532	10.6473	22.5606	18.5858	51.6372
AP000897.1	0	0	0	0	0	0	0	0	0	0	0	0	0	0	0	0	0	0.110716	0	0	0	0	0.0099371	0	0	0.0153251	0	0	0	0	0	0	0	0	0	0	0	0	0	0	0	0
AC004812.1	0	0	0	0	0	0	0	0	0	0	0	0	0	0	0	0	0	0.489272	0	0	0	0	0	0	0	0	0	0	0	0	0	0	0	0	0	0	0	0	0	0	0.214014	0
PSG11	0	0	0	0.00624805	0	0	0	0	0.0205348	0	0	0	0	0	0	0	0	0	0.0178801	0	0	0	0	0	0	0	0	32.0406	0	0	0	0	0	0	0	0	0	0	0	0	0	0.00400895
RN7SL515P	0	0	0	0	0	0	0	0	0	0	0	0	0	0	0	0	0	5.29138	0	0	0	0	0	0.035534	0.0478142	0.0832303	0	0	0.0621053	0	0	0	0	0	0	0	0	0	0	0.0328031	0	0
AC026904.2	0	0	0.0176397	0	0.0529382	0.0313868	0	0	0	0	0.0351991	0.068987	0	0.143307	0.0587864	0	0.05602	0	0	0	0	0	0.0419596	0.0552545	0.0185874	0.258842	0.0233439	0	0.024143	0.0622616	0	0	0.0698765	0.0148242	0.0395671	0.0396676	0.076893	0.0525315	0.0616533	0.025504	0.0817958	0.0264045
MIR4756	0	0	0	0.806159	0	0	0	0	0	0	0	0	0	0	0	0	0.548709	0	0	0	0	0	0	0	0	0	0	0	0.236478	0	0	0	0	0	0	0	0	0	0	0	0	0
RAP1GAP	27.1434	9.29219	16.6522	15.9359	15.8722	5.90843	29.2446	23.1797	60.0466	24.0257	12.0348	3.93807	0.893875	7.98655	6.00138	12.3805	22.6044	7.00062	7.13295	3.41682	52.6421	2.81252	103.023	24.8574	32.4681	33.3572	3.58244	2.85027	10.487	8.27788	28.4128	19.7288	17.4999	34.4591	2.28492	4.28129	7.17613	13.1037	17.2248	0.926006	30.4968	30.7801
LINC01243	0	0	0	0	0	0	0	0	0.0204737	0	0	0	0	0	0	0	0	0	0	0	0	0	0	0	0	0	0	0	0	0	0	0	0	0	0	0	0	0	0	0	0	0
AC011500.3	0	0	0	0	0	0	0	0	0	0	0	0	0	0	0.023139	0	0	0	0	0	0	0.0564084	0	0.0326232	0	0	0	0	0.0285089	0	0	0	0	0	0	0	0	0	0	0	0	0.0311794
MOK	1.552	2.3775	0.913221	1.11379	0.626382	1.30037	2.17924	0.413165	0.926536	0.745192	0.596027	0.27289	0.983741	0.614614	0.605147	0.303343	0.336283	2.41054	1.2259	0.52162	0.437188	0.338143	0.91288	1.80703	0.906818	0.624216	0.740347	0.52304	0.750612	0.550904	0.90856	0.99456	1.21232	0.408419	2.68546	0.360622	0.488263	0.51281	4.16094	0.932749	0.823085	1.05547
DNM1P41	0	0	0	0	0	0	0.00638856	0	0	0	0	0	0	0	0.00893787	0	0	0	0.0402864	0	0	0	0	0.00630066	0	0	0	0	0	0.0141994	0	0	0	0	0.0180473	0	0	0	0	0	0	0.00602181
MTND2P8	0	0	0	0	0	0	0	0	0	0	0	0	0	0	0	0	0	0	0	0	0	0	0	0	0	0	0	0	0	0	0	0	0	0	0	0	0	0	0	0	0	0
EEF1A1P9	5.8678	1.05425	4.78459	0.772933	2.70509	3.36372	1.50106	6.45596	1.4943	1.1711	11.5793	5.35445	1.28338	1.39333	1.58045	4.61126	6.85469	5.16512	1.13849	4.35354	1.42176	8.7612	1.32123	3.76969	2.48488	3.50326	4.08794	1.38272	6.0684	2.80317	1.48685	1.39479	5.57789	3.64419	0.87431	1.46819	7.45479	2.50536	1.89025	5.4313	4.7897	0.962705
AL121749.1	0.0120423	0	0.0187786	0.0584119	0.00939266	0	0.0298212	0	0.0342814	0.0327074	0.00624526	0.0367204	0	0.0203413	0	0.0100071	0	0	0.0208948	0	0	0	0	0.0196073	0.0131916	0.0459255	0.024851	0	0.00856724	0	0	0.0252383	0.0371939	0.00526041	0.0140405	0.0140762	0	0.0124273	0.0109389	0	0.0290256	0.00936974
AC016252.1	0	0	0.028432	0.0663295	0	0.101179	0.0451512	0	0.12457	0.0742817	0.0283672	0.111194	0	0.092394	0	0	0	0	0.521995	0.0734243	0	0	0	0.066795	0.059919	0	0.0752521	0.0448266	0.0389141	0	0	0	0.0563139	0	0	0.0639368	0	0	0.248434	0.0205539	0.0659198	0
AC006946.1	0	0.0716967	0.0410876	0.287563	0.431576	0.0731084	0.065249	0	0.315033	0.107346	0.245964	0	0.275152	0.0667603	0.0456431	0	0.260971	0.108893	0.274308	0	0	0	0.146603	0.482635	0.129885	0.075364	0.0543742	0.12956	0.224942	0.072512	0.232195	0.0828323	0	0.0690589	0.36865	0.184793	0	0.0407867	0.430821	0.41584	0.285787	0.123006
IGLVI-38	0	0	0	0	0	0.0622845	0.0555888	0	0	0	0	0	0	0	0	0	0	0	0	0.180796	0	0	0.0416326	0.027412	0	0	0	0	0	0	0	0	0.069332	0.0294173	0.0785176	0.078717	0	0	0	0	0	0
FAM180B	0	0.0338855	0.0388379	0	0.0145695	0.0172763	0.0154191	0	0.0212702	0.0253671	0.00968735	0	0.0216739	0.0315524	0.0323579	0.0155225	0.0154176	0	0.097233	0	0	0.0262941	0.0115479	0.0228104	0.0102311	0	0	0.0153082	0.0664455	0.0514062	0	0.156594	0.0384623	0.0326388	0.108895	0	0.0211622	0.0192767	0.271488	0.0491338	0.0675346	0
EIF4A3P1	0	0	0	0	0	0	0	0	0	0	0	0	0	0	0	0	0	0	0	0	0	0	0	0	0	0	0	0	0	0	0	0	0.0412563	0	0	0	0	0	0	0	0	0
BTD	14.2445	2.34911	6.67652	1.53636	3.16657	2.71259	4.36238	5.41232	3.61467	7.66168	3.71726	5.76294	2.79392	4.45751	2.62719	3.04797	5.88143	5.89173	1.96755	4.61348	3.62883	4.13834	11.0997	5.2768	4.59686	6.44012	7.42954	2.34047	4.24779	5.47082	6.27812	3.77021	4.3311	7.02655	2.7585	4.84373	4.766	2.84608	5.0613	3.01166	7.11133	4.9888
AL121885.1	0	0	0	0	0	0	0	0	0	0	0	0	0	0	0	0	0	0	0	0	0	0	0	0	0	0	0	0	0	0	0	0	0	0	0	0	0	0	0	0	0	0
MIR4705	0	0	0	0	0	0	0	0	0	0	0	0	0	0	0	0	0	0	0	0	0	0	0	0	0	0	0	0	0	0	0	0	0	0	0	0	0	0	0	0	0	0
RN7SKP211	0	0	0	0	0	0	0	0	0	0	0	0	0	0	0	0	0	0.34016	0	0	0	0	0	0	0	0	0	0	0	0	0	0	0	0	0	0	0	0	0	0	0	0
LINC01427	0	0	0	0	0	0	0	0	0	0	0	0	0	0	0	0	0	0	0	0	0	0	0	0	0	0	0	0	0	0	0	0	0	0	0	0	0	0	0	0	0	0
FAM32BP	0.0605772	0.0549451	0	0	0.0472486	0.056027	0.150012	0	0	0	0.15708	0	0.0702882	0.0511621	0	0	0	0.417253	0	0.325263	0	0	0.11235	0.0986319	0.0331794	0	0.04167	0.0496444	0.0861929	0.0555699	0.0593146	0.063479	0.0623664	0	0.282517	0.0708085	0.205886	0	0.110054	0.113815	0.219014	0
AC021231.3	0.560585	0	0.182118	0	0	0.129619	0.0578424	0	0	0.190322	0.218044	0.142449	0.243919	0.355093	0	0	0.0578368	0.096532	0.303963	0	0	0	0.346563	0.17114	0.153522	0	0.144606	0	0.0997042	0	0.27445	0.367149	0.0721427	0	0.326803	0.0819082	0	0.0361568	0.190959	0.105325	0	0.0545218
RNF169	3.4534	2.76258	2.23608	2.40735	3.06063	2.22231	2.64819	1.19362	2.29641	2.96151	2.63661	0.434557	1.53435	1.48073	4.03792	2.43461	2.48655	3.92187	1.96956	0.649528	0.483937	0.629808	2.70865	2.28529	1.46129	4.54069	1.92414	3.65039	1.68113	1.27083	2.25861	2.59778	2.0302	1.49262	1.34086	3.84297	1.36296	9.1028	2.12244	2.2591	1.54972	1.66067
RPS10P16	0.47045	0.0474123	0.190196	0.190162	0.366939	1.54707	0.0862971	0.388166	0.178567	0	0.406634	0.371918	0.0606519	0.0441479	0.150917	0.521255	0.258867	0.216029	0.181397	0.140335	0.295843	0.809392	0.0646312	0.212774	0.171784	0.249188	0.467443	0.128515	0.260316	0.0479515	0.102366	0.109552	0.645794	0.137004	0.121892	0	0.17766	0.107887	0.0949659	0.235706	0.251984	0
ACSS3	0.188547	0.715312	0.0716197	0.426501	0.115953	1.02954	0.249918	0.289448	0.680223	0.16988	0.496434	0.152947	0.0925576	0.85746	2.20675	0.435393	0.52822	2.12038	0.297267	0.367476	0.570494	0.289652	0.206227	2.5932	0.798367	0.598064	0.246925	0.970198	0.617809	0.304346	0.234322	0.416056	0.470358	1.20376	0.219834	0.50224	0.223877	1.01217	1.16432	0.164862	0.786558	0.184789
BX088651.2	0	0	0	0	0	0	0	0.00665918	0	0	0	0	0	0	0	0	0	0	0	0	0	0	0	0	0	0	0	0	0	0	0	0.00751771	0	0	0	0	0	0	0	0	0.00864582	0
AP001469.1	0.116057	0.12632	0.108586	0.056294	0.398293	0.0858712	0.22992	0.0646364	0.0264307	0.0315215	0.0963011	0.0235927	0.161594	0.0980187	0.160834	0	0.0383163	1.50286	0.161097	0.0311577	0	0	0.186545	0.500753	0.11442	0.177041	0.0159666	0.1712	0.0495397	0.063878	0.0227275	0.121616	0	0.0202787	0.216503	0.108527	0.0262965	0.047907	0.548201	0.104665	0.139866	0.19866
DSTYK	3.77759	2.00789	3.64595	2.15282	4.27292	4.71597	4.28855	4.96968	3.26599	3.79582	4.33743	1.17876	1.89035	3.59223	4.04838	2.90662	3.05379	7.03714	4.22405	1.0726	1.62241	0.945339	7.26561	5.38501	1.80511	8.52536	3.44547	4.80553	2.93081	3.04322	3.45836	3.68813	3.69071	2.92547	2.93991	6.44716	2.32125	6.73152	3.64048	2.93947	2.81023	8.53224
OR2AK2	0	0	0	0	0	0	0	0	0	0	0.0121464	0	0	0	0	0	0	0	0	0	0	0	0	0	0	0	0	0	0	0	0	0	0	0	0	0.0273767	0	0	0	0	0	0
STAT2	20.6729	62.7774	12.7774	24.1373	36.4129	20.6195	30.6434	13.8945	29.7212	30.4315	27.4181	9.24448	16.1029	24.6502	16.7182	27.0011	19.4835	25.041	39.4451	13.6387	9.10837	9.24503	20.4522	32.9116	22.8319	24.1084	17.3443	66.9919	44.3997	18.637	14.5696	23.9802	20.9121	11.3275	34.6036	25.2112	13.9341	16.365	22.1097	36.1139	22.7964	35.4457
AL139230.1	0	0	0	0	0	0	0	0	0	0	0	0	0	0	0	0	0	0.168079	0	0	0	0	0	0	0.0334137	0	0	0	0	0	0	0	0	0	0	0	0	0	0	0	0	0
GPAT2P1	0.138586	0	0.018009	0	0.117101	0.0320439	0.104863	0.0107199	0.0460271	0	0.0658826	0.0352156	0.0134001	0.0975384	0.540154	0	0.00953213	0.0159095	0	0	0	0.04877	0.042838	0	0.12651	0.0990978	0.0476652	2.04433	0.279349	0	0	0	0.178348	0.262331	0.0942561	0.0134993	0	0	0.062944	0.273398	0.320115	0.0539146
YOD1	5.34763	2.31162	3.64147	1.68266	5.71226	3.60373	3.63642	5.69088	2.56703	3.13705	4.29094	3.07135	2.03908	1.32304	3.02128	2.48789	2.24465	7.96385	6.56067	3.15955	1.32314	1.31523	7.74021	7.34108	2.5588	4.75738	4.31852	5.52944	2.59099	1.34585	1.9621	8.19528	2.87354	2.55135	4.61714	3.34617	2.04049	2.91727	2.72679	3.23307	3.03308	2.73161
AP000561.1	0	0	0	0	0	0.0551254	0	0	0	0	0	0	0	0	0	0	0	0	0	0.0800072	0	0	0	0.0242612	0	0.0568262	0	0	0	0	0	0	0	0	0	0	0	0	0	0	0	0
DNAJA1P1	0	0	0	0	0	0	0	0	0	0	0	0	0	0	0	0.018151	0	0	0	0	0	0	0	0	0	0	0	0	0	0	0	0	0	0	0	0	0	0	0	0	0	0
BACH1-IT3	0	0	0	0	0.0498089	0.0590629	0	0	0	0	0.0662366	0	0	0	0	0	0	0	0	0	0	0	0	0	0	0.0608852	0	0	0	0	0	0	0	0	0	0	0	0	0	0.0239964	0.0769606	0
TKTL2	0	0.00886078	0.0050779	0	0	0.0180705	0	0	0	0.0132666	0.0101327	0.0297886	0.0113351	0	0	0.056826	0	0	0.00847522	0.0131135	0	0.330034	0	0.00397649	0.0160522	0.0372561	0.0268798	0.00800595	0.0139	0.00896154	0	0.020474	0	0	0.0113901	0.022838	0.0110675	0.0151221	0	0.00734177	0.0117732	0
ATIC	30.6993	37.7893	17.7929	27.254	34.8229	26.22	22.6821	32.1415	52.0863	20.5718	32.9579	14.364	23.719	12.2476	27.6589	73.2196	37.1116	21.4137	22.5276	14.903	51.5899	24.5104	22.5248	27.2384	15.6939	19.8548	28.6863	45.8331	15.6794	21.3196	15.9636	30.1709	17.4849	17.9919	29.6059	19.4505	14.8511	30.8464	13.1068	32.9654	19.2185	27.0395
AC133561.3	0	0	0	0	0	0	0	0	0	0	0	0	0	0	0	0	0	0.245476	0	0	0	0	0	0	0	0	0	0	0	0	0	0	0	0	0	0	0	0	0	0	0	0
CDY4P	0	0	0	0	0	0	0	0	0	0	0.026661	0	0	0	0	0	0	0	0.0297333	0	0	0	0.0105939	0	0	0	0.0117877	0	0	0.0157197	0	0	0	0	0	0	0	0	0.0155661	0	0	0
AC105265.2	0	0	0	0	0	0	0	0	0	0	0	0	0	0	0	0	0	0	0	0	0	0	0	0	0	0	0	0	0	0	0	0	0	0	0	0	0	0	0	0	0	0
ABHD6	1.00414	1.02217	3.22931	1.3403	0.980412	3.15362	1.16877	2.32013	1.66165	3.41402	1.2663	4.50843	1.25731	2.81878	2.66966	1.48877	1.13885	2.76659	1.24092	2.58914	1.31651	2.05412	1.88019	3.05228	2.36614	2.266	2.77286	1.21365	2.5183	1.70311	3.31745	2.2256	1.73291	1.86184	1.23815	2.21237	2.20974	1.7892	5.59751	1.56901	4.24855	1.52324
AL590714.1	0	0.124098	0.0355587	0	0	0.0632706	0.112938	0	0	0	0.0354777	0	0.0793755	0	0.0395012	0	0.0564634	0	0.0593489	0.0918289	0	0.048148	0	0.0835378	0	0.195668	0.0470574	0	0	0.0627544	0.0669832	0.071686	0	0.029883	0.0797606	0.0799632	0.155003	0.141193	0.124283	0.0257059	0	0
MAP7D1	11.2493	19.0416	27.1478	11.4642	16.0751	10.3497	21.625	24.6781	19.6457	12.9723	30.6216	13.009	35.0088	33.8743	37.8292	19.5709	14.5872	5.40733	14.4109	11.984	13.3069	16.8425	15.1893	18.4363	24.1583	27.8146	19.2897	36.07	30.4517	23.4184	19.6264	31.0761	23.7708	23.6762	47.4802	15.6619	15.8206	22.3576	14.6019	22.2446	19.8111	35.1143
PPP1CA	58.0131	104.822	105.299	76.7623	73.2736	83.4375	59.6816	46.2595	78.4252	72.3802	74.2533	174.119	135.691	56.7022	76.1138	59.1599	92.9791	92.9612	57.2909	136.286	106.641	137.504	67.9987	52.6552	90.1497	57.8822	91.5026	109.053	59.3637	58.1131	79.1659	50.8204	57.2748	101.563	92.5946	57.8956	112.053	110.291	54.2876	94.6402	66.3185	86.5112
AP003122.3	0	0	0	0	0	0	0	0	0	0	0	0	0	0	0	0	0	0	0	0	0	0	0	0	0	0	0	0	0	0	0	0	0	0	0	0	0	0	0	0	0	0
ELOCP9	0	0	0	0	0	0	0	0	0	0	0	0	0	0	0	0	0	0	0	0	0	0	0	0	0	0	0	0	0	0	0	0	0	0	0	0	0	0	0	0	0	0
CDH26	1.88544	9.58989	0.628352	1.59717	0.397552	5.03537	2.234	0.0753642	1.4664	1.45788	1.04331	1.30665	0.293087	1.02096	2.39618	1.03078	1.03126	0.385255	27.3965	2.8276	6.5353	0.730178	1.48072	1.70202	4.17031	0.666581	0.117905	0.144166	2.81108	1.25375	0.768489	0.515209	2.78166	1.36546	2.78732	0.437613	2.79525	6.32361	8.82569	0.15424	0.250055	1.36873
LINC00616	0	0.00994356	0	0	0	0	0	0	0.0124833	0	0	0	0	0	0.00633021	0	0	0	0	0.0147159	0	0	0	0	0.0120091	0	0	0	0	0	0.0107343	0	0	0	0	0	0	0	0	0	0	0
AC022188.1	0	0	0.00809901	0	0	0	0	0	0	0	0.00808055	0	0	0	0	0.0258957	0	0	0	0	0	0.0109664	0	0	0	0	0	0	0.0221698	0	0	0	0	0	0	0	0	0	0	0.0175647	0	0
C15orf54	0.0336934	0.00764019	0.0919466	0	0.00656998	0.0155812	0.0417187	0.0234564	0.0719374	0	0.0698949	0.0428087	0.0977366	0.0213425	0.0437747	0.0349987	0.0208573	1.71738	0.0511542	0.158299	0.00953463	0.0652141	0.0208298	0.0205723	0.0322955	0.128496	0.47513	0.0138062	0.0419483	0.0231812	0.0907255	0.0176537	0.277508	0.198696	0.0491054	0.0787681	0.0954293	0.0565024	0.0229547	0.0189913	0	0.104863
MIR659	1.33645	0.484876	0.138936	0.972377	0	0.247212	0.441272	0.248106	0.913086	0	0.831714	0	0.310137	0	0.463019	0.222115	0	0.736429	0.463778	0.71759	0.302553	0.37625	0.991457	0.3264	0.2928	0.254839	0	0.219049	0.380315	0.49039	0	0	0.550367	0.350278	1.55821	0	0.908448	0.275836	0.971198	1.00438	0	0
AC079910.1	0	0	0	0	0	0	0	0	0.0197083	0	0.017952	0	0.0401647	0	0	0	0.0285709	0	0	0	0	0	0	0	0	0	0	0	0	0	0	0	0	0	0	0	0	0	0	0	0	0
AC018992.1	0.0120647	0	0.00627117	0.0146301	0.00941014	0	0.0796712	0	0.00686903	0.0491524	0.0312844	0.0122629	0	0	0.00696647	0.0200514	0.0199159	0	0	0	0	0	0.0298344	0.0196438	0.0198243	0.0115027	0.0165982	0	0.00858319	0.0110674	0	0.0252852	0.0248421	0	0	0.0141024	0.0273366	0.00622523	0	0.0136006	0.0145398	0.00938718
CXorf58	0.0404058	0.0244327	0.00700091	0.0326651	0.073536	0.0622845	0.189002	0.0375059	0.115025	0.054872	0.0838195	0	0.0781385	0.0568763	0.0777711	0.100731	0.111167	0.0185542	0.0116848	0.0542387	0.091473	0.0379181	0.0666122	0.0548239	0.0516393	0.0256825	0.0370592	0.121416	0.0862376	0.0247106	0.0263757	0	0.0554656	0.100019	0.109925	0.0629736	0.0762939	0.111194	0.391506	0.116404	0.0162317	0.230549
AC005306.1	0.0277295	0.326968	0.129723	0.57164	0.821873	0.205173	0.778243	0.0257393	0.0789388	0.150629	0.244473	0.0563701	0.353922	0.327875	0.256187	0.046086	0.114437	0.572997	0.433025	0.186113	0.0313878	0.0195167	0.154286	0.191884	0.121504	0	0.152597	0	0.256458	0.178061	0.0814545	0.319635	0.171291	0.036339	0.937592	0	0.0628302	0.100156	0.957175	0.375114	0.0668364	0.172604
RBM6	12.2498	24.3249	7.05767	14.8546	11.0445	8.87985	24.148	4.79216	6.19815	14.6682	9.28443	3.27698	6.64536	10.037	7.16153	4.66193	3.93001	5.80606	14.6905	2.9932	3.5529	1.39447	9.91303	12.5669	8.66595	6.82813	5.82035	6.14562	13.5624	7.25048	6.98463	12.3604	14.7319	3.63407	23.2246	9.52096	2.58252	5.46883	16.2397	10.0321	8.71225	6.92879
MAGOH	15.2231	24.0309	20.4316	20.3512	16.0895	18.9148	17.7445	35.6306	27.8784	7.8698	20.4769	25.4163	18.3214	11.6297	19.6474	19.3215	10.6925	29.1252	33.3785	33.7326	35.526	35.7353	18.1102	21.6915	18.5008	13.4326	24.1494	33.8251	21.8242	16.1919	13.9687	16.3794	11.4763	16.8066	23.8445	14.6662	24.414	18.4988	13.0073	19.9645	10.636	42.0697
AC114752.2	0	0	0	0	0	0	0	0	0	0	0.0332823	0	0	0	0.0370568	0	0	0	0	0.0861464	0	0	0	0	0.0351505	0	0	0	0	0	0	0.06725	0	0	0	0	0	0	0.0582959	0.0241152	0	0
UGT1A11P	0	0	0	0	0	0	0	0	0	0	0	0	0	0	0.0176336	0	0	0	0	0	0	0	0	0	0	0	0	0.0250268	0	0	0	0	0	0	0	0	0	0	0	0	0	0
GPR32P1	0	0	0	0	0	0	0	0	0	0	0	0	0	0	0	0	0	0	0	0	0	0	0	0.0130131	0	0	0	0.104798	0	0	0	0	0	0	0	0	0	0	0	0.024026	0	0
LINC02194	0	0	0	0	0	0	0	0	0	0	0	0	0	0	0	0	0	0	0	0	0	0	0	0	0	0	0	0	0	0	0	0	0	0	0	0	0	0	0	0	0	0
SUZ12P1	2.88383	5.05705	2.00581	3.78848	3.72208	2.41955	3.28733	1.23008	2.4785	1.00705	2.76327	1.82154	5.56096	1.43238	2.63657	1.24387	1.01444	7.12256	3.31203	2.00929	2.89124	0.512261	1.18856	2.95702	1.80519	1.99012	1.35083	1.52493	2.70622	1.25344	1.27068	2.14416	2.29038	1.24474	4.56321	2.1028	1.2524	1.55179	2.02708	2.07442	1.00126	3.84121
OR2L9P	0	0	0	0	0	0	0	0	0	0	0	0	0	0	0	0	0	0.0391203	0.0246366	0	0	0	0	0	0	0	0.0195342	0	0	0	0	0	0	0	0	0	0	0	0	0	0	0
AC099786.3	0	0	0	0	0	0	0	0	0.0104692	0	0	0	0	0	0	0	0	0.0253311	0.0638106	0	0	0	0	0	0	0	0	0	0.0130818	0	0	0	0	0	0	0	0	0	0	0	0	0
PATZ1	12.2599	21.8188	10.7568	8.93557	7.98879	14.039	21.9693	6.86098	14.982	9.03585	12.0762	2.67095	10.1669	6.5696	11.7522	8.71572	11.3445	4.86848	10.8732	7.09757	7.05724	3.13163	11.0649	10.6426	5.51768	11.9277	3.71857	5.49763	8.52766	8.2051	10.0155	6.58584	11.3654	7.18173	13.4765	8.43224	4.82415	12.1044	8.50967	7.20294	5.48301	11.9026
AC087863.2	0	0	0	0	0	0	0	0	0	0	0	0	0	0	0	0	0	0	0	0	0	0	0	0	0.0498274	0	0	0	0	0	0	0	0	0	0	0	0	0	0	0	0	0
MIR6736	0	0	0	0.532885	0.342753	0	0.36274	0	0	0.596772	0	0	0.509887	0	0	0	0	0	0.381241	0	0	0	0.27167	0.178875	0	0	0.604568	0	0	0	0	0.460491	0	0.19196	0.51236	0.513662	0	0	0	0.165128	0	0
RN7SL328P	0.172847	0.0783884	0.0449225	0.209601	0.134816	0	0	0	0	0	0.403381	0.26353	0.100278	0	0.149709	0	0	3.33357	0.149955	0	0	0	0	0.105536	0.094672	0.082398	0	0.070826	0.184453	0	0.169244	0	0	0	0.100764	0	0	0	0	0.0974253	0	0.134487
OLAH	0.0329023	0.00994776	0.0171025	0.239392	0	0.639049	0	0.0814426	0.0249772	0.0297881	0.034127	0	0	0.120417	0.113992	0.0820248	0.371144	0	0.0285447	0	0	0.308767	0.0271211	0.116072	0.198235	0.0104566	0.0226329	0.0359523	0.0234077	0.0402435	0.0859108	0.0459712	0.0225827	0.00958177	0.0255747	0	0.447307	0.0113181	0.0597755	0.0123636	0.0396523	0.0512006
LINC02060	0.0753255	0	0	0	0.0587519	0.0139335	0.31089	0	0	0	0.0546904	0	0	0.0127236	0.017398	0.050076	0.0124344	0	0.0392096	0.0202226	0	0	0.102449	0.0183968	0.00825148	0	0.020726	0.0246924	0.0107178	0.0138198	0.0147511	0.0315735	0	0.00658086	0.0878247	0	0.0170675	0	0.0136848	0.00566097	0	0
AP000959.1	0	0	0	0	0	0	0	0	0	0	0	0	0	0	0	0	0	0	0	0	0	0	0	0	0	0	0.0182546	0	0	0	0	0	0	0	0	0	0	0	0.024106	0	0	0
AL513542.1	0	0	0	0.0802046	0	0	0	0	0	0	0	0	0	0	0	0.824433	0	0	0	0	0	0	0	0	0	0.0630597	0	0	0	0	0	0	0	0	0	0	0	0.102383	0	0	0	0
AL513548.2	0.0214806	0	0	0.0260482	0	0.0198671	0.0177313	0	0	0	0	0	0	0	0	0	0	0.0887742	0.0186356	0	0	0	0.0132797	0.00874367	0.0352961	0	0	0	0	0	0	0.0225095	0	0.0187666	0	0	0	0.0443348	0	0.00807169	0	0
RETREG2	21.2648	27.4972	21.1781	29.7878	23.6206	24.4474	23.5535	21.4773	44.0693	28.5625	30.8651	19.5297	24.954	19.1068	28.9524	20.2462	23.2428	11.3071	14.6212	23.6507	19.087	17.3756	28.555	20.879	18.3844	16.4463	21.7346	15.8994	21.198	23.3157	23.566	24.1555	26.0078	27.919	26.3503	17.3505	20.2912	38.9042	18.7907	23.3965	25.5449	20.8113
PFN1P11	0.133301	0.120908	0.0692892	0	0.0519856	0.0616441	0.110034	0.0618671	0.113842	0.0905129	0.138263	0	0.30934	0.168874	0.115457	0	0.0550119	0	0.17347	0.0894682	0	0.140731	0.123613	0.217041	0.0365059	0	0	0.436972	0.237086	0.0611412	0.130523	0	0.068619	0.174689	0.310841	0.0779075	0	0.0343908	0.302719	0.0500901	0.0803239	0
SUB1P4	0.152962	0	0.0397544	0.278232	0.0596531	0.282944	0	0	0.0435444	0	0.0396638	0.0777375	0	0	0.176648	0	0	1.36967	0.0663517	0	0.0865711	0	0.189127	0.0933948	0.167561	0.145837	0.0526099	0	0.217643	0	0	0	0.0787398	0.100227	0.178344	0	0	0.0394632	0	0.028739	0	0
RNU7-70P	0	0	0	0	0	0	0	0	0	0	0	0	0	0	0	0	0	2.16466	0.340806	0	0	0	0.242857	0	0.430327	0.374536	0	0	0	0.360363	0	0	0	0	0	0	0	0	0	0	0	0
AC069113.1	0	0	0	0	0	0	0	0	0	0	0	0	0	0	0	0	0	0	0	0	0	0	0	0	0	0	0	0.0795797	0	0	0	0	0	0	0	0	0	0	0	0	0	0
AC026412.1	2.027	12.6181	4.74731	16.664	2.68109	7.53459	4.07803	4.62153	3.73427	6.30087	13.0863	3.66623	2.83484	0.559802	2.12281	1.87015	2.07381	3.82225	5.1352	4.06588	0.505993	3.1842	3.3496	4.69328	1.6168	7.36291	4.72377	3.99186	2.14939	1.00396	1.59987	2.07563	3.54687	6.92198	2.72279	1.99097	2.40119	3.80184	1.91829	3.78812	0.993853	10.4343
PRR23A	0	0	0	0	0	0	0	0	0	0	0	0	0	0	0	0	0	0	0	0	0	0	0	0	0	0	0	0	0	0	0	0	0	0	0	0	0	0	0	0	0	0
PDE11A	0.0145215	0.0639751	0.0129397	0.133328	0.030743	0.0383734	0.0428102	0.103983	0.083859	0.256366	0.0311998	0.0105429	0.0144423	0.129653	0.0910379	1.06019	0.0256837	0.00857341	0.122383	0.0111388	0.00939273	0.00730041	0.0243673	0.0202662	0.0727197	0.0830705	0.0285402	0.17341	0.0177103	0.0399634	0.0487502	0.0065216	0.345994	0.0471223	0.00967491	0.0848705	0.00940091	0.0460278	0.0678393	0.0179291	0.63502	0.121058
CCNYL1	3.19475	10.0471	2.32772	9.76536	6.54747	7.17298	5.38338	9.03444	6.1875	4.92948	7.31291	7.08234	5.0043	3.66119	5.65823	10.5506	4.80094	11.3289	7.18235	6.66931	3.51024	6.8348	4.86271	6.81377	7.95571	5.80305	5.67969	21.5457	7.86089	8.70107	6.61768	6.55127	8.99401	5.96239	6.28733	5.98781	8.21225	7.94098	5.24369	17.9886	7.96584	6.14149
AL591222.2	0	0	0	0	0.0268202	0	0	0	0	0	0	0	0	0	0	0	0	0	0	0	0	0	0.021258	0	0	0	0	0	0	0	0	0	0	0	0	0	0	0	0	0.0129211	0	0
C17orf113	0.613255	2.50307	0.832335	0.784972	1.59441	0.976828	1.68739	0.0948737	1.66819	0.277605	0.565405	0.103888	0.948752	0.633039	0.531163	0.452987	1.40602	0.985616	2.06902	0.228667	0.154258	0.167854	1.09525	0.970766	0.653125	0.909518	0.585898	0.670101	0.581717	0.343789	0.633832	0.678332	0.911975	1.23526	1.31086	0.876127	0.540373	1.56458	1.57836	0.422475	1.14966	1.8556
AC018558.4	0	0	0	0	0	0	0	0	0	0	0	0	0	0	0	0	0	0	0	0	0	0	0	0	0	0	0	0	0	0	0	0	0	0	0	0	0	0	0	0	0	0
THAP12P7	0.0905748	0.0616153	0.0823906	0.0549174	0.0883074	0.188485	0.0560743	0.0420372	0.070907	0.276756	0.170277	0.0345236	0.0131368	0.105184	0.137288	0.159942	0.102793	0.24955	0.0294671	0.0911873	0.0512622	0.135466	0.0629943	0.0553028	0.0744147	0.161917	0.0856691	0.148456	0.0644376	0.072702	0.0997729	0	0.151531	0.113751	0.0660028	0.0926385	0.0641335	0.432303	0.0514226	0.0723245	0.0818673	0.0792827
EME2	1.38473	1.71889	1.68923	1.91581	4.61582	2.42954	6.79315	0.334399	0.711477	0.738946	2.29258	0.52256	4.24101	1.4706	2.73026	0.764014	0.507966	1.49402	2.86171	0.639745	0.250616	0.203373	1.26437	1.42823	1.62994	0.554568	1.07385	1.17787	1.64456	2.46824	0.628328	3.73185	3.12942	0.432765	4.12595	0.982566	0.744	0.993331	4.52692	2.8696	0.859277	2.05847
RN7SL604P	0	0	0	0	0	0	0.072303	0.081305	0	0	0	0	0	0	0	0	0	27.6323	0.0759906	0	0	0	0	0.0356541	0.0479757	0	0	0	0	0	0	0	0.0901784	0.0765247	0	0	0.0992336	0	0	0	0.105561	0
AP004609.1	0	0.0285741	0.0736882	0.0382019	0.208858	0.0437051	0.0390067	0	0.00896814	0	0.0163378	0	0.0548299	0.133034	0	0.0130894	0	0	0.0409962	0.0634322	0.0356593	0.0221727	0.077903	0.0512934	0.0431373	0.0300357	0.0216704	0.141996	0.0448245	0.0144495	0.0154232	0.0495182	0.0324335	0.0206421	0.0367306	0.0736477	0.0356903	0.0162552	0.0572334	0.0295946	0.018983	0.0122558
RNU6-609P	0	0	0	0	0	0	0	0	0	0	0	0	0	0	0	0	0	0	0	0	0	0	0	0	0	0	0	0	0	0	0	0	0	0	0	0	0	0	0	0	0	0
IGHVII-53-1	0	0	0	0	0	0	0	0	0	0	0	0	0	0	0.117419	0	0	0	0	0	0	0	0.0628571	0	0	0.0969388	0.279761	0	0.0723344	0	0	0	0	0	0.237092	1.18847	0	0.0524628	0	0.038206	0	0
SPTSSA	70.0226	19.5195	50.0392	45.4111	64.869	104.985	49.1691	57.3015	117.742	56.7258	31.1917	94.0339	18.4703	16.0071	116.867	38.3732	139.225	47.3824	79.759	51.4214	29.0306	46.6289	139.801	77.3184	28.2584	38.7036	71.2683	74.2181	32.9916	31.2865	93.7304	99.4012	40.6496	27.7126	58.3576	55.0791	41.4524	93.386	23.7636	51.1159	21.3895	25.4978
AC008033.3	0.0368544	0.267423	0	0.0893822	0.0718635	0.102258	0.380272	0	0.0104915	0	0.0191131	0	0	0.0466895	0.0212807	0.0306257	0	0.634627	0.57552	0.0494714	0.0208583	0.025939	0.034176	0.0375039	0.0201859	0	0.0380272	0.0604059	0.301522	0.033808	0.0902155	0.347578	0.0948572	0.0080495	0.322274	0.430789	0	0.114098	0.167388	0.15926	0	0
SRIP2	0	0	0.0811852	0	0	0.28891	0	0.144978	0	0	0	0	0	0	0	0	0	0	0	0	0	0	0	0.063576	0	0	0	0	0	0	0	0	0	0	0	0	0	0	0	0	0	0
MAPKBP1	1.124	2.38866	2.51006	1.52693	2.10483	1.30583	2.66979	1.11304	1.46376	2.20633	3.3482	0.445281	3.12249	2.42083	1.83144	1.7703	1.26658	1.30356	1.42035	0.530935	0.833078	0.510954	1.87725	2.08993	1.30395	1.30793	1.3225	1.48737	1.86643	1.43526	2.34086	3.13741	2.25769	1.20288	3.28065	1.73813	1.00397	1.05531	4.72759	1.28496	1.43303	1.28358
AL391119.1	0	0	0	0	0	0	0	0	0	0	0	0	0	0	0	0	0	0	0	0	0	0	0	0	0	0	0	0	0	0	0	0	0	0	0	0	0	0	0	0	0	0
TSPY14P	0	0	0	0	0	0	0	0	0	0.0384804	0	0	0	0	0	0	0	0	0	0	0	0	0	0	0	0	0	0	0	0	0.0554899	0	0	0	0	0	0	0	0	0	0	0
GTF3AP5	0	0	0	0	0	0	0	0	0	0	0	0	0	0	0	0	0	0	0	0	0	0	0	0	0	0	0	0	0	0	0	0	0	0	0	0	0	0	0	0	0	0
PPIAP38	0	0	0	0	0	0.0496471	0	0	0	0	0	0	0	0	0	0	0	0	0	0	0	0	0	0	0	0.0511789	0	0	0	0	0	0	0	0	0	0	0	0	0	0	0	0
PROCR	4.26988	8.40872	3.85907	9.53934	6.67579	4.74966	5.28691	19.5137	35.1299	7.65311	21.785	61.6207	54.2973	25.991	7.92971	32.6374	7.5883	21.0645	6.09052	42.4712	28.7815	55.4076	8.38288	7.32803	22.9552	11.4978	19.2769	57.8167	19.4852	15.8618	6.0265	10.6016	14.5543	38.4383	16.7293	6.85708	23.2719	10.9763	3.94855	16.941	5.67899	40.0318
AC119751.2	0	0	0	0	0	0	0	0	0	0	0	0	0.143254	0	0	0	0	0	0	0	0	0	0	0	0	0	0	0	0	0	0	0	0	0	0	0	0	0	0	0	0	0
LINC02111	0.0112141	0	0	0	0	0.0103718	0.00925678	0	0.00638475	0.015229	0	0.0113984	0	0	0.019426	0	0.0277677	0	0	0	0.0380808	0	0.00693276	0.0867295	0	0	0	0.514652	0.00797806	0	0	0	0	0	0	0.0262163	0	0	0	0.101134	0	0.00872537
DNM1P50	0	0	0	0	0	0	0	0	0	0	0	0	0	0	0	0	0	0	0	0	0	0	0	0	0	0	0	0	0	0	0	0	0	0	0	0	0	0	0	0	0	0
KRTDAP	0.117672	0	0	0.332952	0.397717	0	0.161889	0	0.133993	0	0.122052	0.0398684	0.136536	0.0662553	0.0226489	0.0651897	0	0	0.136116	0.0526522	0.0443988	0.0276068	0.0242489	0.271424	0.107419	0.037397	0.0539629	0.514319	0.11162	0.0719635	0.0384064	0	0.201912	0.0514024	0.274396	0	0	0.141673	0.534453	0.103174	0.0472708	0.183114
AC019349.1	0	0	0	0	0	0	0	0	0	0	0	0	0	0	0	0	0	0	0	0	0	0	0	0	0	0	0	0	0	0	0	0	0	0	0	0	0	0	0	0	0	0
KLF10	8.60133	16.8898	9.50745	43.5984	14.9635	25.5251	17.7608	28.0102	26.5214	19.8609	21.5412	19.7302	35.4717	22.1326	17.0503	13.3426	19.6034	15.7215	30.5903	15.9018	6.11439	17.4823	9.89422	25.2253	17.0991	18.9456	18.5832	18.0842	20.422	5.84646	56.1703	27.1147	23.2654	22.8748	29.3986	29.3824	13.7877	14.1133	19.6567	21.0208	21.4889	19.407
TBC1D15	7.60132	4.77934	2.68159	10.3985	5.2504	7.79401	3.7278	8.10888	5.70761	8.03738	5.48498	10.4938	4.0662	5.07044	7.29713	5.8243	6.3572	9.60321	12.4045	9.54368	6.71709	7.04904	4.9428	6.72188	10.6536	4.9577	6.50566	8.84829	6.40327	4.25549	4.90638	6.1425	5.14259	4.5622	3.62296	5.4556	8.87942	6.65568	4.6605	4.5012	3.93471	4.78886
AC127024.7	0	0.235165	0	0	0	0	0.107008	0	0.147616	0	0.0672302	0	0	0	0.0748547	0	0	0.178584	0	0	0	0.0912405	0.0801427	0.052768	0	0	0	0.106239	0	0.11892	0	0.135845	0	0.0566283	0.151146	0.15153	0	0	0	0.0974253	0	0.100865
AL024507.2	0.221599	0.182723	0.429329	0.549654	0.0628513	0.214269	0.407414	0.140246	0.269539	0.0683946	0.0888044	0.153572	0.151936	0.212679	0.244281	0.359923	0.216158	0.20814	0.428193	0.202815	0.136819	0.276486	0.136996	0.221404	0.165511	0.441761	0.124719	0.561325	0.39413	0.554404	0.157804	0.211103	0.124442	0.250801	0.399299	0.223704	0.30811	0.322237	0.219595	0.605596	0.157808	0.289978
AC007967.4	0	0	0	0	0	0	0	0	0	0	0	0	0	0	0	0	0	0.0925306	0	0	0	0	0	0	0	0	0	0	0	0	0	0	0	0	0	0	0	0	0	0	0	0
AC096677.1	4.65162	1.38332	4.63759	2.77413	8.80269	1.12845	3.77677	1.55723	0.955159	3.4174	2.53102	2.09274	4.60098	0.772849	3.03822	1.90105	3.77641	0.210099	2.24932	1.74016	2.50318	0.912405	5.32714	2.57632	2.38072	1.45408	2.20312	3.8121	1.03077	2.23849	1.71733	4.07535	1.96271	1.89871	2.40056	4.99158	4.1468	2.51822	3.04785	2.14909	1.2866	2.49196
AC093591.1	0.754633	0.195563	0.504327	0.588278	0.294297	0.648096	0.133482	0.250169	0.398961	0	0.782722	0.712244	0.500346	0.136574	0.124498	0.403132	0.756328	0.816809	0.14029	0.506491	0.610137	0.720819	0.19994	0.351056	0.67904	0.102783	0.296628	0.132523	0.843651	0.0988937	0.211116	0.225938	0.832416	0.329645	0.37708	0.189019	0.854935	0.333755	0.244819	0.567133	0.649605	0.125819
RPS4Y1	236.477	0.103369	0.0118477	0	0.00888897	127.529	0.263405	0	0	65.6213	133.538	202.75	59.5716	50.234	0.0789676	58.3946	75.402	0	26.4481	0.0458942	0	55.009	75.4998	17.8275	0.131084	17.472	0.101913	0.00933969	0.0405391	110.619	0.0446359	0.131367	0.0117331	0.0298699	89.7045	94.6214	134.019	32.1778	149.746	0.0342595	23.9667	0.0886727
AC112786.1	0	0	0	0	0	0	0	0	0	0	0	0	0	0	0	0	0	0	0	0	0	0	0	0	0	0	0	0	0	0	0	0	0	0	0	0	0	0	0	0	0	0
LINC02603	0.0786264	0.0356581	0.112391	0	0.275969	0.0181801	0.324514	0.0364917	0.0111915	0.186859	0.091747	0.0399591	0.068423	0.0498045	0.102152	0.0163345	0.0324483	0.0270787	0.0341065	0.026386	0.0222499	0	0.0607602	0.0320049	0.107663	0.037482	0.297471	0.032218	0.0139843	0	0.115481	0.0617945	0.0607115	0.0343462	0.13751	0.0229765	0.0445385	0.0202851	0.107134	0.14034	0.0473783	0.0152942
CBX1P1	0.0607191	0.0550738	0.0946844	0.147261	0.189437	0.336949	0	0.225445	0.103711	0	0.251916	0	0.140906	0	0.0701215	0.0504571	0.0501162	0	0.316064	0	0	0	0	0.148294	0.0665143	0.0578909	0	0	0.259184	0	0.0594535	0.0636276	0	0.106095	0.141589	0	0	0.0939908	0.165468	0.091265	0	0.0944873
BLACE	0	0	0.0109745	0	0	0.00976366	0	0	0	0	0	0	0	0	0	0.0263174	0	0	0	0	0	0	0	0.00429707	0.00578209	0	0	0	0	0.00968401	0	0	0	0	0	0	0	0	0	0	0	0
MIR3672	0	0	0	0	0	0	0	0	0	0	0	0	0	0	0	0	0	0	0	0	0	0	0	0	0	0	0	0	0	0	0	0	0	0	0	0	0	0	0	0	0	0
CLEC4A	0.505992	3.45129	1.37818	1.15354	6.96181	2.48968	2.23874	4.50891	0.875783	1.29184	8.7331	16.3961	6.57559	12.1196	7.9471	1.31188	0.952209	7.50026	5.77695	24.642	0.847667	23.4191	1.88939	2.16674	7.36092	2.83665	6.1816	1.07815	11.6921	4.25177	3.72575	4.75086	1.93789	4.80964	3.58692	2.79166	23.9388	4.30269	1.83853	9.6893	3.61	1.77951
MRPS36P4	0	0	0	0	0	0	0	0	0	0	0	0	0	0	0	0	0	0	0	0.116789	0	0.0612352	0	0	0	0	0	0.142603	0	0	0	0.0911711	0	0	0.202881	0	0	0	0	0	0	0.0676948
EIF4A1P13	0	0	0	0	0	0.208518	0	0.418544	0.0641807	0	0.058461	0	0	0	0	0	0	0	0	0	0	0	0	0.137656	0.0617426	0	0.155085	0	0.0801968	0	0	0.118126	0.116056	0	0	0	0	0	0	0.0423588	0	0
AC091133.4	0	0.108873	0	0	0	0	0	0	0	0	0	0.0610024	0	0	0	0	0	0	0.312406	0	0.135868	0.126723	0	0	0	0.228883	0	0	0.0853948	0	0	0	0	0.0262168	0	0	0	0	0	0	0	0
MIR8057	0	0	0	0	0	0	0	0	0	0	0	0	0	0	0	0	0	0	0	0	0	0	0	0	0	0.358252	0	0	0	0	0	0	0	0	0	0	0	0	0	0	0	0
IDH3A	2.56159	3.00841	3.59603	3.93463	3.22931	2.07083	2.92268	2.81807	2.12608	4.36512	3.36151	2.34138	2.68601	2.19551	3.78656	3.37117	3.04143	3.36152	2.98944	3.38251	0.889191	3.58712	2.68159	3.61467	2.19705	2.69554	4.04623	6.21075	2.85373	1.49346	3.59322	2.44966	1.86756	2.75184	2.49993	3.03415	3.74473	4.09447	3.18525	2.69802	3.13283	1.62695
RHEBP1	0.139894	0.0422959	0.145433	0.0565471	0.109114	0.258772	0.115477	0.389562	0.265496	0.0633265	0.145101	0	0.16232	0.0393838	0.0269262	0.193752	0.115466	0	0.121366	0	0.211134	0.164102	0.0288283	0.0759252	0.306492	0.0444594	0.128308	0	0.0663499	0.0855537	0	0	0.0960173	0.0814795	0	0	0.158488	0.0962448	0	0.0175225	0.0561979	0.0362825
EIF1	89.7893	172.664	176.671	104.604	115.502	138.404	92.8785	177.418	223.44	82.1005	132.653	196.473	187.026	106.495	143.664	135.414	144.163	65.3609	99.3725	161.662	179.941	146.881	127.428	133.556	217.865	98.2704	205.033	65.7256	174.596	124.06	134.718	199.992	166.324	174.627	176.478	163.157	143.152	155.333	127.132	125.515	126.062	149.363
TAAR1	0.0508373	0	0	0	0	0.0470187	0	0	0.0144721	0.0345191	0	0	0	0	0	0.0422455	0	0	0.0441044	0	0	0.0178903	0.0157143	0.03104	0	0.0242347	0	0	1.80836	0	0	0	0	0.0111036	0	0.0891354	0	0.131157	0.0461795	0	0.0306333	0.0197775
CTTN	73.9829	42.9686	83.3933	52.8316	49.6844	40.7435	67.291	22.8057	36.2146	67.9768	42.7762	25.2153	95.1809	40.0386	82.1258	58.6982	92.666	21.7159	22.6	15.9466	63.2352	14.254	94.4806	45.0863	46.7529	39.0907	27.2718	85.6394	19.4938	40.0688	51.4236	55.9293	52.8056	33.6983	57.9746	32.8355	25.6957	49.8774	47.6894	46.4849	117.313	35.4284
AL357146.1	0.0251963	0	0	0.0152771	0.00982624	0.0466075	0.0103993	0	0.00717277	0	0.0261342	0	0	0	0	0	0	0.0173551	0	0.0507334	0	0.00886691	0	0.0205124	0.0207009	0.0240227	0.00866606	0	0.00896272	0.0115568	0	0	0	0.0165097	0	0	0.0285453	0.0195015	0.0343317	0	0	0.0196045
ARPIN-AP3S2	0.174593	0.140765	0.176463	0.0117621	0.105916	0.0897102	0.0320265	0.135052	0.0331348	0.0790337	0.226364	0.0197179	0.0562726	0.139265	0.190427	0.0322412	0.240175	0.0400862	0.13464	0.0130203	0	0.0614414	0.257848	0.0987057	0.0637522	0.175708	0.420348	0.0874395	0.269123	0.0711827	0.142462	0.457391	0.0499304	0.398283	0.0226182	0.226757	0.37362	0.135132	0.237894	0.109344	0.315616	0.181127
SNX2P2	0	0	0	0	0	0	0	0	0	0	0	0	0	0	0	0	0	0	0	0	0	0	0	0	0	0	0	0	0	0	0	0	0	0	0	0	0	0	0	0	0	0
COL9A3	0.0161004	0.0486783	0.0976374	0.29286	0.251158	0.129056	0.429717	0.0697429	4.76672	0.983913	0.267195	0.169104	0.809529	0.729762	0.089869	1.26658	0.0841633	0.0517528	0.43301	0.136878	0.656084	0.162424	0.404778	0.773334	1.19638	1.0336	0.155053	2.40582	0.431446	0.251083	0.0945891	0.568013	0.298367	0.546238	0.857257	0.545772	0.224965	0.166152	1.49665	0.137134	0.297519	2.21732
AC012568.1	0	0	0	0	0	0	0	0	0.0312745	0	0.0284874	0	0	0	0.0317181	0.0456466	0	0.151342	0.0953103	0	0	0	0.0339588	0.0223593	0.0601729	0.0523716	0	0	0	0	0	0	0	0	0	0.0642077	0	0	0	0	0	0
AC009318.1	0.267289	0.242438	0.0191635	0.156474	0.337879	0.110819	0.403231	0.0941092	0.167924	0.137684	0.296358	0.11242	0.417081	0.311374	0.117085	0.17616	0.2054	0.317426	0.559732	0.098978	0.0834628	0.0324353	0.131055	1.04673	0.100966	0.0263627	0.310666	0.256816	0.367201	0.1691	0.0721981	0.318726	0.436498	0.0684451	0.956418	0.0538678	0.146187	0.218766	0.376758	0.0831215	0.166616	0.078885
SRSF9P1	0.0978379	0.266225	1.04254	0.177963	0.724954	0.588177	0.323044	0.499489	0.306372	0.531465	0.355178	0	0.227044	0.165263	0.593188	0.121954	0.928663	0.404341	0.2122	0.0656663	0.664474	0.275443	0.423396	0.418162	0.40191	0.466404	0.201903	0.12027	0.522036	0.224377	0.335295	0.512623	0.352547	0.192322	0.456291	0.343087	0.110842	0.201932	0.355495	0.386025	1.00223	0.64706
WAPL	8.96406	7.50073	5.58137	9.22908	8.10563	8.73211	4.55962	10.3902	11.205	11.5011	9.89059	4.77468	9.47956	6.68953	10.0766	12.2583	8.58043	11.922	8.09818	6.42041	5.91386	6.1838	8.62635	9.0619	5.35456	9.48709	6.86932	20.7283	9.26824	5.61928	8.81558	7.30353	6.49721	8.17843	5.28597	11.6312	5.21293	12.0843	7.51515	8.6465	11.5799	5.99095
MTCYBP17	0	0	0	0	0	0	0	0.0305023	0	0	0	0	0	0	0	0	0	0	0	0	0	0	0	0	0	0	0	0	0	0	0	0	0	0	0	0	0	0	0	0	0	0
SNORD114-25	0	0	0	0	0	0	0	0	0	0	0	0	0	0.30413	0	0	0	0	0	0	0	0	0	0	0	0	0	0	0	0	0.352592	0	0	0	0	0	0	0	0	0	0	0
SLC25A53	0.409075	0.649324	0.568996	0.330708	0.534734	0.483444	0.60969	0.214469	0.435622	0.437226	0.341798	0.450446	0.188982	0.262321	0.323696	0.317906	0.322011	0.480051	0.374613	0.737247	0.18436	0.277254	0.578386	0.453289	0.448119	0.361131	0.263157	0.356975	0.401511	0.298819	0.382005	0.43264	0.319768	0.506304	0.75518	0.544579	0.562145	0.326389	0.344069	0.351557	0.419961	0.403756
CXCL10	10.2077	198.451	2.7962	2.94083	20.0676	31.7892	14.0312	4.07244	10.5189	14.2515	13.2974	148.034	6.57433	6.49846	14.6654	13.1543	11.737	76.7487	54.7794	165.64	16.1462	222.453	3.73454	20.847	10.8197	6.47413	10.7979	147.145	126.78	3.78197	11.3333	12.0597	9.48775	10.1796	19.5616	15.9777	29.0734	21.8985	2.06276	84.7998	23.036	21.1337
AC010326.4	0.997194	6.70824	2.21733	8.16236	4.55868	4.30402	4.6416	1.85125	2.16061	2.44511	1.56583	1.4359	3.63186	2.47983	2.51115	3.03842	2.01193	2.55665	2.59537	2.11942	2.72782	0.838321	1.71245	3.52914	3.80812	1.16202	3.90611	4.60823	6.16813	2.26151	2.658	6.26977	3.67882	1.57301	6.62073	2.20172	0.941447	2.72992	3.84977	3.66386	1.76927	3.44838
IGHA1	625.07	2219.05	484.363	777.607	1467.6	4601.64	2924.87	513.551	312.063	276.357	439.935	1211.72	280.192	4188.17	802.036	388.143	1182.21	585.377	4553.6	2318.6	2130.58	1989.73	4631.24	2741.07	1935.11	894.878	2879.78	512.775	6604.67	20000	4056.27	2428.2	7815.71	1682.67	234.277	16874.5	622.806	8347.09	912.729	1414.5	153.898	894.562
CCDC173	0.313073	0.0631033	0.795586	0.843654	0.153748	1.34054	0.497714	0.17221	3.33389	0.503893	0.859921	0.106072	0.228719	1.30248	0.307989	0.173441	0.296685	0.511153	0.25149	0.79381	0.800628	0.0489663	0.143368	3.57765	0.266741	0.353766	0.1675	0.399109	0.758929	0.425473	0.953702	0.643988	2.19655	0.17728	1.39249	0.121983	0.380958	0.149575	10.4486	0.226571	0.265507	0.315768
AC126763.1	0	0	0	0	0.00954787	0	0.0202093	0	0	0	0.00634846	0	0	0	0	0	0.0202074	0	0	0	0	0.0172314	0	0	0	0	0.00842056	0	0.00870882	0	0	0	0	0	0	0	0	0.00631635	0.0333591	0	0	0
KLHL17	1.55791	3.56731	3.19155	4.49146	4.64013	2.13308	8.73088	0.900271	1.70008	1.86678	3.10506	2.19673	8.17877	2.9605	3.69974	1.25654	1.00222	5.5653	1.59672	1.5582	1.48683	0.489124	1.63826	3.96654	4.19541	1.58	3.23074	2.82261	2.57528	2.2628	1.33102	4.2174	3.40441	1.20762	8.18283	1.11583	1.22857	3.12876	3.37838	5.13671	1.2885	3.74345
LINC02785	0	0.115655	0.176744	0	0.596727	0.0786214	0	0.157812	0.0483985	0	0.33064	0.475218	0.443852	0.251281	0.220883	0.03532	0	0	0.405616	0.171163	0	1.1966	0.0788289	0.069204	1.0476	0.283665	0.175424	0	0.151191	0.42889	0.208087	0.356315	0.131276	0.427033	0.198225	0.049682	1.78165	0.0657936	0.231655	0.191656	0.204892	0.0330706
AC004471.2	0.0342497	0.0155327	0.133521	0.124598	0.0400708	0	0.0424076	0.0158958	0.165751	0	0.0444057	0	0.0397402	0.0433898	0.00988834	0.0996145	0.028269	0.0471821	0.0891409	0.0229875	0.0775366	0.0241058	0.0846951	0.0906188	0.0844169	0.0326544	0.0942391	0.0140342	0.109648	0.094256	0.0503038	0.0358904	0.141045	0.0224418	0.079866	0.0200172	0.0776041	0.0706897	0.0622234	0.0707846	0.020638	0.159892
RBM4B	3.12923	6.89999	3.6208	6.76055	2.60436	4.34127	4.78012	0.82354	3.38236	4.20886	2.19178	1.93154	3.08137	2.53655	4.71455	4.5631	3.36457	2.42792	5.10193	3.54067	2.96529	1.75941	5.59609	3.95303	4.06816	4.09228	3.96282	4.60819	4.12406	2.48563	4.18513	1.9725	4.07953	3.62421	4.55012	3.6157	2.07819	4.91816	4.85189	2.51616	2.44188	4.0486
AP001017.1	0	0	0	0	0	0	0	0	0	0	0	0	0	0	0	0.0446996	0	0.0741013	0	0	0	0	0	0	0.0294622	0	0	0	0	0	0	0	0.0553793	0.0234972	0	0	0	0	0	0	0	0
SLC6A5	0	0	0.0208384	0	0	0	0	0	0.002075	0.0346453	0	0	0	0	0	0	0	0	0.00316183	0	0	0	0.0067593	0.0014835	0.0119771	0.00347475	0	0.00298676	0.0103713	0.0100298	0	0	0.0075043	0.00796012	0	0	0.00825784	0	0	0	0	0
NOB1	22.9905	28.7991	23.7735	14.2735	36.2266	16.9407	18.8969	39.3533	15.9667	14.3231	15.2291	40.4809	23.5953	13.8267	13.5367	18.5661	21.339	25.8732	16.4533	16.8021	40.2612	19.7551	16.9892	19.389	19.7096	15.9352	12.0189	22.9524	14.8328	26.7808	16.8565	8.4238	8.35174	22.1435	15.5355	20.1373	19.5313	13.8073	17.1496	19.669	21.1305	14.442
MTND4P22	0	0	0	0	0	0.0205129	0	0	0	0	0	0	0	0	0	0	0	0.0305533	0	0	0	0	0	0	0	0	0	0	0	0	0	0	0	0	0	0	0	0	0	0	0	0
GPAA1	43.0557	46.4142	28.2566	80.2937	59.2316	44.0187	89.6605	18.1749	43.9188	41.9433	25.02	39.6424	51.7437	30.4205	30.2488	22.277	44.3381	29.8478	29.1008	23.7381	51.6816	45.3187	45.0595	53.3332	32.8252	30.7555	27.9746	25.4349	33.1541	56.3158	41.0086	26.6452	37.5725	53.4884	45.7232	40.4699	43.5114	67.4919	37.0281	66.7459	26.8479	29.1299
AC011466.4	0.0160638	0.0291407	0.0083499	0	0.150352	0.0594289	0.22542	0.0298219	0.0274378	0.0218151	0.0333235	0.0326555	0.037278	0.0542686	0.0927568	0.0266979	0	0.110647	0.0975543	0	0	0.0113061	0.0297928	0.0719267	0	0.0459468	0.0552501	0.0263294	0.114283	0.0884161	0.0471871	0.0168333	0.0661532	0	0.131106	0.018777	0.018199	0.0248662	0.14592	0.0301813	0.0193594	0.0249976
AC097376.1	0.4083	0.370339	0.212232	0	0	0.188815	0.168517	0.189498	0.348698	0.554481	0.317623	0	0	0.17242	0	0	0	0	0.177112	0	0	0	0	0.747894	0.223635	0.389282	0	0.167305	0	0	0	0.213929	1.47126	0.0891784	0.476051	0	0	0	0	0.383564	0.246032	0
Z83839.2	0	0	0	0.114745	0	0	0	0	0	0	0	0	0	0	0.0546385	0	0	0	0	0	0	0	0.116997	0	0.103655	0	0	0	0	0	0	0	0	0.082669	0	0	0	0	0.0859546	0.0355567	0	0
Y_RNA	0.264562	0.239964	0	0	1.03176	0	0.436769	0.736723	0	0	0.548818	0	0.613946	0	0.152765	0	0	0.728915	0.688568	0	0	0	0.163557	0.21538	0.289812	0	0	0	0	0	0	0	0.272376	0	0	0	0.299726	0	0.240322	0	0.318837	0.205847
BCKDHB	8.5914	2.65723	3.48588	2.03114	3.83982	3.40461	3.67472	5.33821	3.093	7.29099	3.87428	2.00027	3.41403	2.47966	2.53377	5.42467	4.00028	7.86104	4.28206	6.96747	2.14106	2.67603	5.24048	6.39283	1.25229	5.29485	2.23427	3.31426	2.6551	6.06429	1.79596	5.3991	2.86533	4.48185	3.01476	2.50131	7.47496	4.2556	4.34469	3.73811	4.2214	5.37651
SIRLNT	0	0	0	0	0	0	0	0	0.0279751	0.0222423	0	0	0	0	0	0	0	0	0.454696	0.0219856	0	0	0	0	0	0	0	0.026845	0.0932168	0	0	0	0	0	0.0190962	0	0	0	0.208289	0	0	0
CCDC85A	0.260442	0.230322	0.717496	0.134225	0.279315	0.126462	0.284854	0.253838	0.114919	0.194528	0.178965	0.119125	0.823476	0.142976	0.097751	0.0486958	0.161223	1.17501	0.112975	0.471966	0.0294803	0.0641571	0.185162	0.190824	0.103421	0.720103	0.188111	0.0586955	0.180654	0.33448	0.376146	0.0955213	0.0871438	0.199095	0.0986892	0.144604	0.663883	0.725679	0.260238	0.195731	0.415881	0.253303
BLK	0.0647771	0.0783394	0.0477003	0.0850973	0.45472	0.41938	1.84474	0.0801708	0.491744	0.0806381	0.478716	0.0219471	0.056371	3.21873	0.289881	0.0314004	0.0623766	0.646963	2.09337	0.499983	0.543813	0.129177	0.584009	0.338383	0.668204	0.0617599	0.133677	0.101749	1.82417	1.15379	0.0475702	3.43926	0.978125	1.00924	1.69933	0.832895	0.41586	0.807751	0.284404	0.498993	0.31877	0.142803
UBE2T	4.0899	18.1287	12.6416	29.6689	3.87359	10.7852	8.29943	32.9471	34.2496	9.71981	13.6985	33.5785	27.5693	3.00189	19.6239	25.1664	19.3501	113.724	32.7789	32.2542	28.7689	43.4356	11.1824	25.9133	12.174	17.3384	46.7388	40.8396	6.3909	10.5632	2.8843	9.15838	9.02292	11.0598	16.4913	8.79302	26.6703	23.2765	3.09598	16.2193	8.06822	24.2077
AP003174.3	0	0	0	0	0	0.092944	0	0	0	0	0.0521164	0	0	0	0.0290135	0.0417542	0.0414722	0	0	0	0	0.0353645	0.0310631	0.0204527	0	0	0.0691269	0	0.0357467	0	0	0	0	0	0	0	0	0	0	0.0188809	0	0
RRM2P2	0.0795308	0	0	0.0482211	0.0930478	0.0367784	0	0.0369115	0	0	0	0	0.0461401	0	0	0.0660895	0	0.0547804	0.0344988	0	0	0	0.0491673	0.0161865	0.0435607	0.0758264	0.0547078	0	0.0282903	0	0	0	0	0.0173706	0.0463639	0	0	0.0410369	0.036122	0.0149425	0	0.0618805
MLNR	0.167406	0.0379605	0	0.0507509	0	0.116124	0.0690934	0.019424	0.142969	0.0284177	0	0	0	0	0.0120831	0.139113	0.0518151	0	0.653556	0	0.047373	0.0147281	0.03881	0.136286	0.0573075	0.0598533	0.0575779	0.39443	0.0446617	0	0	0	0.0430877	0.00914096	0.0487962	0.0978403	0	1.28489	0.0760341	0.00786322	0	0.0488452
LINC01948	0.15109	0.054817	0.125657	0	0.447815	0	0.873029	0.0841479	0.378501	1.31318	0.470141	0.122858	0.210373	0.255214	0.226832	0.100444	0.274354	0.083256	0.183511	0.121689	0.273637	0.148877	0.224176	0.811816	0.165511	0.115242	0.0831457	0.074293	0.21498	0.110881	0.473411	0.284989	0.279994	0.211201	0.352322	0.423861	0.479282	0.0467763	0.301943	1.28311	0	0.329164
AC093677.1	0	0	0.0397544	0	0	0	0	0	0	0	0	0.0388688	0	0	0.022081	0	0.0315629	0	0.0331758	0	0	0	0	0.0155658	0	0	0	0	0.0544108	0	0	0.0400723	0	0.0167045	0	0	0.0433232	0	0.0347368	0.0143695	0	0
AC135776.3	0	0	0	0	0	0	0	0	0	0	0	0	0	0	0	0	0	0	0	0	0	0	0	0	0	0	0	0	0	0	0	0	0	0	0	0	0	0	0	0	0	0
RNU1-36P	0	0	0.326709	1.14328	0.12256	0.290661	0.90795	0	0.357856	0.213391	0.977894	0.319431	1.82323	0.398134	0.272199	0	0	0.865863	0.136323	1.89835	0.177864	0	0.388571	0.639613	0.602458	0	0.648536	0	0.558948	0.28829	0.769292	1.64661	0	0.480482	1.46566	0.183673	2.49227	0.0810789	3.71115	1.77137	0	0.489044
RDM1P5	0.248641	0.056381	0.0807765	0.0603024	0.130905	0.0919858	0.425879	0.132708	0.138025	0.143506	0.116053	0.562316	0.418325	0.0734988	0.139982	0.0516547	0.0513058	0.29971	0.0431421	0.150193	0.140722	0.245	0.172928	0.258084	0.10214	0.10075	0.0855178	0.157919	0.150357	0.0855332	0.0243459	0.0521103	0.15999	0.369285	0.246415	0.130786	0.12676	0.131503	0.0621115	0.163505	0.0824038	0.203133
C16orf82	0	0	0	0	0	0	0	0	0	0	0	0	0	0	0	0	0	0	0	0	0	0	0	0	0	0.0100526	0	0	0	0	0	0	0	0	0.0245866	0	0	0	0	0	0	0.00820376
FAM76B	2.87077	4.23468	2.6833	3.53325	3.65824	4.326	4.23996	1.30648	2.25015	2.91956	1.7937	3.38899	2.22563	2.18901	1.76668	2.67086	1.93383	5.45625	3.92012	4.23951	2.53064	1.20506	2.55205	3.448	2.38795	3.51848	2.04559	5.23634	2.46975	1.50372	2.01261	3.18366	3.02625	1.80326	3.57728	3.13995	3.29609	6.59823	3.11838	2.20586	1.66521	2.9515
CDH9	0	0	0	0.329138	0	0	0	0.00572598	0	0.00837724	0	0	0.00715759	0	0	0	0	0.144465	0	0	0	0	0	0.00251097	0	0.0588137	0	0	0	0	0	0	0	0	0.00719231	0	0	0.00318297	0	0	0	0
AC096576.3	0	0	0	0	0	0	0	0	0	0	0	0	0	0	0	0	0	0.0495379	0	0	0	0	0	0	0	0	0	0	0	0	0	0	0	0	0	0	0	0	0	0	0	0
GLUD1P9	0	0	0	0	0	0	0	0	0	0	0	0	0	0	0	0	0	0	0	0	0	0	0	0	0	0	0	0	0	0	0	0	0	0	0	0	0	0	0	0	0	0
AL024493.1	0	0	0	0	0	0	0	0	0	0	0	0	0	0	0	0	0	0	0	0	0	0	0	0	0	0	0	0	0	0	0	0	0	0	0	0	0	0	0	0	0	0
AC012414.3	0	0	0	0	0	0	0	0	0	0	0	0	0	0	0	0	0	0	0	0	0	0	0	0	0	0	0	0	0	0	0	0	0	0	0	0	0	0	0	0	0	0
RPS4XP2	0.555813	0.266896	0.339893	0.0792943	0.22951	0.514063	0.0809647	1.06219	0.0930741	0.0444004	0.932575	0.265856	0.113808	0.0276133	0.132152	0.3532	0.296842	0.180161	0.170188	0.0877759	0.0740166	0.414207	0.1617	0.332712	0.107446	0.15586	0.157432	0.160765	0.395422	0.179954	0.0960403	0.239827	0.673211	0.114256	0.0381201	0.152868	0.148162	0.118091	0.0296993	0.135142	0.157609	0.203511
RCHY1	3.60964	3.63584	2.44901	3.18951	3.26516	4.50004	2.73837	3.18929	2.31598	4.8269	3.69894	4.61629	2.4699	1.99461	3.71024	2.66484	3.33463	7.87783	4.14574	10.3164	1.94906	4.34174	3.94793	3.13474	4.14668	3.01603	6.96275	5.11371	2.66916	2.36209	3.53828	2.69	3.19988	6.71603	2.2977	3.23603	7.48981	4.25896	2.76233	2.58366	4.01224	2.36914
AC004466.2	0.100492	0.546896	0.104471	0.243722	0.0783814	0.046472	0.456237	0	0.0286077	0.136471	0.234524	0.153215	0.174903	0.297057	0.261121	0.0417542	0.0414722	0.346093	0.261549	0.472136	0	0.0707291	0.310631	0.511318	0.192647	0.287435	0.0691269	0.0411779	0.285973	0.0921858	0.0491989	0.105306	0.10346	0	0.0585839	0.176198	0.113849	0.129632	0.319498	0.264332	0.121109	0.117285
AC005884.2	0.104968	0	0.109123	0.381865	0	0.0970832	0	0	0.0597634	0.142549	0.272187	0.213385	0.121795	0	0.0606111	0	0.0866382	0.289205	0	0	0.118816	0.147758	0	0.0427272	0.0574931	0.100079	0	0	0.224032	0	0	0	0	0	0	0	0.594598	0.054162	0	0.157774	0	0
AC130509.1	0	0	0	0	0	0	0	0	0	0	0.0310532	0	0	0	0	0	0	0	0	0	0	0	0	0	0	0	0	0	0	0	0	0	0	0	0	0	0	0	0	0	0	0
MTND2P6	0	0	0	0	0	0	0	0	0	0	0	0	0	0.0212596	0	0	0	0	0	0	0	0	0	0	0	0	0	0	0	0	0	0	0	0	0	0	0	0	0	0	0	0
AL356966.1	0.0570609	0.0646947	0.0185375	0.0172986	0.022253	0.0197905	0.0471014	0.00662071	0.0690361	0.0290588	0.0221943	0.0072498	0.0579321	0	0.0453041	0.0533443	0.0470969	0.0196516	0.0433157	0.00957445	0.0968834	0	0.0617331	0.0929066	0.0586003	0.0408023	0.0147192	0.070144	0.0304461	0	0.0279358	0.0298971	0.0440597	0.00623145	0.0914778	0.0333491	0	0.033123	0.0323955	0.0375228	0.0429794	0.0776954
AC079466.2	0	0	0	0	0	0	0	0	0	0	0	0	0	0	0	0	0.115674	0	0	0	0	0	0	0	0	0	0	0	0	0	0	0	0	0	0	0	0	0	0	0	0	0
RPL41	220.189	182.772	115.618	185.202	185.329	155.58	99.0418	152.958	218.289	137.926	256.723	306.402	281.257	140.361	187.178	148.4	198.202	406.837	88.5877	614.813	154.102	385.961	131.823	119.63	389.452	92.6296	198.067	167.072	200.779	194.053	213.267	105.854	127.355	241.867	140.477	179.023	341.382	231.164	138.625	208.811	126.765	117.311
AL356417.1	0	0	0	0	0.0239318	0.0567563	0.202619	0	0.0349386	0	0.0159125	0	0	0.0259141	0.0177171	0.0509945	0.025325	0	0.133096	0.0411871	0.0347309	0.0863816	0.0379374	0.0499579	1.84863	0.0292537	0	0.0251453	0.130972	1.60436	0	0.0643053	0.0315891	0.375288	0.178871	0	0.104283	0.0949919	0	0.0807074	0.0369775	0.0477469
MINK1	9.36982	14.0251	9.477	25.934	16.016	11.3379	17.7385	7.37967	10.9508	11.148	11.0654	3.10829	13.2541	18.4518	16.5069	14.2854	8.76846	5.25906	16.2721	3.03197	6.7653	4.99097	16.6642	17.7091	10.9617	13.4523	8.68808	18.2904	15.8096	7.95029	13.5556	11.4904	13.3652	7.40507	14.9425	11.9604	7.50016	17.8653	22.0361	10.3881	16.6523	10.1807
SEC16B	0.0140583	0.0127513	0.0237492	0.0127858	0.0164477	0.0130023	0.0551216	0.0130494	0.0100051	0.0238644	0.0346312	0.0285786	0.0407799	0.0653033	0.00811763	0.0292059	0.020306	0.00484165	0.225634	0.0141534	0.031826	0.00742094	0.0456282	0.0500713	0.0154001	0.0201052	0.0265938	0.0144014	0.020003	0.00967219	0.0172066	0.0699757	0.0506574	0.00307053	0.0573688	0.0287573	0.0119452	0.0253887	0.022348	0.0250926	0.0592984	0.032815
ENPP5	12.3555	1.6766	7.59489	7.1522	10.2392	5.13446	22.28	14.0424	13.8822	2.24601	16.5017	4.51784	3.24539	2.54716	26.4906	3.49149	5.70122	6.17338	6.69944	11.8187	1.85831	6.89867	10.7884	7.33357	10.7772	9.07267	6.21957	5.56608	4.58104	9.87836	11.6633	7.03437	17.7785	12.1889	7.66366	5.87784	21.2101	6.17447	10.1077	3.33129	2.02249	5.02434
MIR450A2	0	0	0	0	0	0	0	0	0	0	0	0	0	0	0	0	0	0	0	0	0	0	0.144401	0	0	0	0	0	0.166174	0	0	0	0	0	0	0	0	0	0	0	0	0
RP9	3.2238	5.76142	8.42119	16.1673	4.03809	3.47438	6.56258	4.04486	3.00986	2.67132	5.07946	3.58223	6.83136	3.47266	4.10163	4.08655	2.82998	6.60517	4.97743	3.81404	5.64377	2.73049	3.31043	5.08219	4.6912	1.74521	5.97624	4.9817	4.31491	4.11018	3.69163	3.49275	4.62694	3.88462	6.56189	3.67249	4.51894	5.21588	3.05252	6.06727	1.99197	6.14332
TMEM202	0	0	0	0	0	0	0	0	0	0	0	0	0	0	0	0	0	0	0	0	0	0	0	0	0	0	0	0.0209958	0	0	0	0	0	0	0	0	0	0	0	0	0	0
RNU6-298P	0	0	0	0	0	0	0.222934	0	0.153766	0	0	0.274511	0	0	0	0.448858	0	0	1.17152	0	0	0	0.166964	0.109933	0.147925	0	0	0	0.384277	0	0.264444	0.849031	0	0	0	0	0	0.139354	0	0.101485	0	0
AC147651.1	0	0	0	0	0	0	0	0	0.10544	0	0.0640287	0	0	0	0	0	0	0	0	0	0	0	0	0.0753829	0	0	0	0	0.0439173	0	0.181333	0	0	0.215727	0.0719744	0	0	0.0637049	0.168225	0	0	0
Y_RNA	0	0	0	0	0	0	0	0	0	0	0	0	0	0	0	0	0	0	0	0	0	0	0	0	0	0	0	0	0	0	0	0	0	0	0	0	0	0	0	0	0	0
MIR3613	0	0	0.154905	0	0.232441	0	0	0	0	0.404707	0.154552	0	0	0	0	0	0	0	0	0.400036	0	0	0	0.121306	0	0	1.02499	0	0.424029	0	0	0	0	0	0	0	0	0	0	0.223966	0	0.463748
HOMER3	2.10629	6.87903	18.6713	2.40717	5.92725	5.39575	8.66824	4.08606	8.13999	2.05783	13.0845	7.40842	9.46807	9.87366	9.58105	5.74203	2.52018	4.16453	3.21426	6.1531	7.9844	7.72158	3.31625	5.24288	7.53614	6.2268	9.98579	5.50133	13.8259	7.11016	6.521	4.70813	8.16697	4.47466	21.263	3.22367	3.85404	5.42627	3.07643	11.9803	2.52013	16.0995
IP6K1	9.11934	8.51569	8.0083	10.2241	7.31118	9.13067	10.3839	12.445	10.1344	18.5053	7.84266	3.42589	4.44308	11.8204	11.0814	9.52546	7.97959	9.65041	6.16833	5.17362	4.26105	8.90297	12.8074	15.39	5.92884	18.0024	16.576	10.1213	11.6028	8.98758	11.9415	10.1205	8.32097	10.9401	9.77219	13.562	8.24142	12.9304	13.0802	11.2601	12.919	6.51357
AC027369.5	0	0.0311477	0	0	0	0	0	0	0	0	0	0	0	0	0	0	0	0	0	0	0	0	0	0	0	0	0	0	0	0	0	0	0	0	0	0.0401404	0	0	0	0	0	0
SNRPEP2	1.67271	3.03439	2.02876	1.91571	1.5946	5.93042	1.61088	3.19159	2.69835	0.630995	3.75911	4.15603	3.66607	1.80516	0.75123	3.32058	2.30104	2.43233	2.41863	1.87114	2.7349	2.4854	3.6768	2.30742	2.69764	2.1264	4.2829	4.11247	2.90893	2.8984	0.909916	1.75284	2.4875	2.35444	0.650092	0.760366	3.79008	1.77415	1.43504	1.6063	0.895943	3.10911
PER1	33.5956	4.78928	13.7347	32.1407	18.6571	5.84591	10.7497	9.68563	12.9211	7.30138	9.43642	6.01806	13.0997	25.8128	7.94088	5.62476	8.42599	2.81572	12.0144	1.49611	7.30966	3.85707	24.226	15.015	11.2783	8.58577	12.3483	19.7245	3.66693	21.7391	22.3447	47.3265	13.3845	4.93334	12.2178	4.97743	6.87135	17.9444	41.4624	3.24751	5.31477	6.75316
RPL3L	0.188013	0.10232	0.0439778	0.159595	0.0146645	0.0260836	0.147437	0.0959859	0.230147	0.038299	0.0438776	0.114661	0.0763536	0.0317583	0.0379973	0.515585	0.069832	0	0.0326225	0.025238	0.11705	0.0330821	0.116233	0.0650513	0.123575	0.0179256	0.116398	0.0462243	0.0267517	0.0776125	0.0460237	0.0886588	0.0774266	0.0410647	0.0438423	0.0219768	0.106502	0.0485062	0.0853936	0.162493	0.0226585	0.0658294
AL391336.1	0	0	0	0	0	0	0	0	0	0	0	0	0	0	0	0	0	0	0	0	0	0	0	0	0	0	0	0	0	0	0	0	0	0	0	0	0	0	0	0	0	0
ADPRH	7.53373	4.1122	1.171	0.790263	3.31271	1.73027	1.72512	2.82121	4.78831	2.99834	6.69243	1.23913	3.46138	5.04375	2.75738	3.86086	3.18096	1.34664	2.62218	1.96074	1.53256	3.74847	3.66764	4.49357	2.19089	3.87797	1.71585	3.60499	6.34693	2.92725	2.59092	2.73162	2.70109	5.3033	5.32533	3.44103	3.99704	2.83794	3.61821	5.03276	3.55453	4.55041
AL807752.4	0	0	0.0697073	0.162622	0.0348662	0	0	0	0	0.0607061	0	0	0	0	0	0	0	0	0.0775628	0	0	0	0	0	0	0	0	0.0366341	0.0318022	0	0	0	0.0460221	0	0	0	0	0	0.406061	0.0167975	0.0538724	0.0695622
CD320	12.286	17.7536	22.041	15.3128	15.9328	30.1298	21.0821	8.73024	13.6919	8.04082	11.8812	21.7467	39.9658	5.76044	16.687	4.6932	9.83049	17.9917	10.9058	22.4073	14.1131	8.27856	11.819	7.63827	18.4854	16.2082	17.2786	11.767	11.7541	25.7267	22.8	15.5712	11.2187	17.5729	10.9128	13.3363	9.41695	30.575	10.4053	7.26518	5.13219	14.1043
AC006557.5	0	0.0869908	0	0	0.149611	0.0591357	0.131946	0.0296748	0.054605	0.0868299	0.0994775	0	0.0370941	0.0270005	0	0.159397	0	0.088081	0	0.0429139	0	0.0450015	0.0197639	0.0260262	0	0	0.0219911	0.052399	0.0227439	0	0.0313029	0.100502	0.0329135	0.013965	0.0745481	0	0.0362184	0.0329914	0.116161	0.108117	0	0
DHX30	11.323	14.4367	7.83301	8.84255	7.77925	9.34224	12.8454	12.4061	11.6621	14.8131	9.69038	2.54546	8.91934	9.06547	9.14612	10.4471	8.85664	9.65332	7.99636	5.53686	5.46099	5.96645	13.7807	11.7515	6.53376	10.9871	8.98646	12.0205	9.71092	9.06946	10.2937	10.6374	8.03473	7.14581	12.6281	8.68011	6.49744	10.6537	14.8687	11.5605	10.3696	7.22103
AC090001.1	0.0841787	0.203606	0.0291704	2.58599	0.0875429	0	0.11581	0.0520915	0.159757	0.114317	0.785807	0.171124	0.162789	0.0236985	0.0486069	0	0.162118	0.115964	0.170403	0.188329	0.127046	0.296235	0.0346938	0.125638	1.85963	0.0535052	0.366732	0.0919818	0.0998121	2.90864	0.274747	0.117615	0.0577766	0.0735432	0	0.0327987	0.73115	0.115827	0.433308	0.51665	0.101448	0.0873292
AC108868.1	0	0	0.0243263	0	0	0	0.0386312	0.0868819	0.0266454	0	0.0242708	0.190275	0	0.118578	0.0270234	0	0	0.128942	0	0	0	0.131755	0.0578648	0	0.102533	0.0446199	0.0321927	0	0.0665894	0.0429313	0.0916486	0.098083	0.144546	0.0408868	0.0545655	0	0.0530201	0	0	0.105515	0	0
AC110769.3	0	0.0200482	0	0	0	0	0	0	0	0	0	0	0	0	0.0510518	0	0.0182435	0.517635	0.0767032	0	0	0	0	0.0359884	0.0242128	0.0421473	0.0152044	0.0362281	0.0157249	0	0	0.0694859	0	0	0.0515418	0	0.025041	0	0	0.00830566	0	0.0171978
AL360182.1	0.0553997	0	0	0	0	0	0	0	0	0	0	0	0.0642806	0	0.0319892	0	0	0.915816	0.0961249	0	0	0	0	0.0451009	0	0.0528192	0	0	0	0	0	0	0.0570359	0	0	0	0	0	0	0	0	0
NNT	7.70736	25.5958	8.07951	9.98307	8.14537	23.5229	10.4867	5.21606	11.734	18.4482	8.75746	5.8715	9.18372	6.11639	36.3061	5.57379	10.2703	9.8465	16.2841	7.05771	7.92688	4.31138	6.48529	9.10977	5.53392	27.5736	10.8609	5.2108	6.92173	7.81163	12.9874	6.81779	22.9276	10.4671	9.89555	13.1259	9.49061	8.55739	7.74102	4.86004	9.02705	18.5387
AC093827.3	0.373723	0.80507	0.352095	1.58617	0.291494	0.388857	0.616985	0.260176	0.372363	0.507525	0.54511	0.308639	0.433634	0.335365	0.377645	0.174691	0.231347	0.128709	0.162113	0.125417	0.475907	0.131518	0.418764	0.513419	0.345425	0.178158	0.96404	0.516838	0.31573	0.364258	0.434546	0.881157	0.721427	0.387725	0.626372	0.0546055	0.185236	0.168732	0.254611	0.254535	0.591141	0.490696
POLR1B	3.77292	6.08256	3.5752	2.98058	4.33269	5.8386	4.19986	5.03076	6.24375	4.95682	7.18085	3.38938	4.33021	2.24198	5.81191	4.71482	4.11492	12.2066	5.10353	3.2554	3.61223	3.71651	3.93559	6.96181	3.02684	9.17067	4.22409	7.8693	4.48236	3.50239	4.72114	4.91094	3.97714	4.40392	3.60134	5.57853	2.54329	5.59725	3.39747	4.69501	4.30996	3.60495
TIMP3	1.23918	0.664164	0.248865	0.594242	0.997281	1.26592	2.08763	2.32663	0.910771	1.08619	1.09251	0.46374	1.6535	9.43352	1.64248	4.76962	0.697359	0.481087	0.889369	0.332683	0.159394	1.37168	0.853138	1.05926	3.55714	4.3553	4.73475	4.14985	2.76899	3.26557	2.50392	1.21	2.68494	1.60178	1.26092	7.45306	2.21431	1.25265	2.28711	3.06901	1.77172	2.78733
AC104009.1	0	0	0	0	0	0	0.117869	0	0.0464565	0	0	0	0	0	0	0.0339027	0	0	0.58401	0	0.0230902	0.0143573	0	0	0	0	0	0.0167174	0.0725621	0	0	0.0427522	0	0	0	0	0	0	0	0.0153305	0	0
ZNF574	3.76003	4.97754	3.53757	4.24395	6.79407	6.88861	5.71382	4.35887	5.11704	2.58694	2.78283	1.04129	3.08415	4.0128	3.92979	6.49761	5.38876	1.54859	3.77609	1.29341	4.68233	1.08351	4.04651	4.01001	3.97938	3.4265	3.33687	10.6194	4.08144	4.07405	3.84975	3.25541	3.51191	2.86891	6.96655	4.13617	1.80053	6.1404	4.91957	4.71728	5.23881	7.24713
LINC01605	0	0.0618042	0.00885463	0.413143	0	0.110287	0.154677	0.0948737	1.6197	0.0231337	0.0176689	0.138518	0.0197657	1.06466	0.1082	0.0990909	0.070301	0.187736	0.650264	0.1372	0.0385645	0.587488	0.0210625	0.0901425	0.0653125	0.292345	0.199205	0.153565	0.206025	0.0156268	0.0333596	0	0.280608	0.163709	1.19169	0.876127	0.0771962	0.668022	0.634437	0.115221	0.0821183	0.18556
AC091180.4	0.211649	0.191972	0	0.128327	0.330162	0.0978757	0.524123	0	0.0602512	0	0.6037	0.107563	0.368367	0.178754	0.244424	0.175879	0	0.145783	0.275427	0.426161	0.119786	0.148964	0.0654227	0.0861519	0.173887	0	0.29118	0	0.376434	0.291232	0	0.332682	0.10895	0.277363	0.493539	0.123698	0.239781	0.109208	0.0961288	0.119296	0.255069	0
TRBV8-2	0.0960261	0	0	0.116445	0.224693	0	0	0	0	0	0.0498001	0.390415	0.11142	0.243304	0.166344	0	0	0	0	0.128901	0.108695	0.0675856	0.059365	0.0781749	0.157787	0	0	0.157391	0.204947	0.176177	0	0	0.197725	0	0.223921	0.112245	0	0	0	0.324751	0.231452	0
BMPR1A	2.96929	1.86517	1.56121	4.2566	2.37827	2.35151	1.53165	3.1015	2.50011	3.36288	2.71051	1.73986	1.84313	2.30539	3.00341	3.2185	2.81624	7.20625	2.43149	3.40066	1.84197	3.26088	2.32104	1.96672	2.08137	3.45332	5.04271	4.84435	1.99878	1.62468	2.46715	2.25771	2.33327	3.1983	1.6179	3.28671	1.85651	4.26071	2.65577	1.67064	1.87311	1.69056
MET	2.0332	5.8666	16.475	14.829	128.212	2.31313	40.8727	243.719	22.7138	18.7928	25.5893	78.6285	201.429	10.2036	36.8648	22.5277	24.8076	4.57687	7.73954	12.786	7.51722	106.593	13.3393	25.947	18.9438	41.5197	13.758	33.2255	17.1088	16.9451	44.3428	54.3882	34.004	37.8964	36.1901	6.35053	26.5982	6.4657	14.6616	135.454	34.7173	13.014
AC010591.1	0	0	0	0	0	0	0	0	0	0	0	0	0	0	0	0	0	0	0	0	0	0	0	0	0	0	0	0	0	0	0	0	0	0	0	0	0	0	0	0	0	0
ETV6	4.33889	12.4812	11.4329	21.0372	10.9129	11.1136	9.80394	8.56522	6.90403	10.5803	9.493	4.37293	4.92814	10.9936	24.5545	11.1091	8.46911	6.9061	15.9344	3.06464	10.59	5.72075	5.68192	7.37485	6.39488	11.7465	14.7064	7.19271	13.583	7.71171	9.05308	23.302	15.6497	5.68764	12.096	10.2291	3.63272	7.1173	8.53182	18.159	10.9571	8.58816
COL1A1	9.56916	54.7689	160.762	142.235	90.7876	333.735	380.483	220.538	107.827	57.7	111.52	81.1874	615.383	2666.16	327.43	805.038	136.858	187.685	154.91	23.631	66.789	86.9958	142.943	175.844	162.854	1428	189.988	105.691	584.579	256.474	124.325	352.112	670.604	217.897	828	1483.06	36.5975	199.857	24.2256	302.791	25.308	439.273
AC011474.3	0	0	0	0	0	0	0	0	0	0	0	0	0	0	0	0	0	0	0	0	0	0	0	0	0	0	0	0	0	0	0	0	0	0	0	0	0	0	0	0	0	0
AC004076.2	0.117034	0.191076	0.150057	0.217612	0.340793	0.194838	0.244738	0.108635	0.0444224	0.0847656	0.117344	0.0555134	0.153902	0.0790757	0.175705	0.110222	0.180316	0.204219	0.148917	0.0314202	0.0441583	0.0274573	0.125411	0.368408	0.192307	0.171094	0.22005	0.33889	0.260887	0.193249	0.168073	0.245281	0.152622	0.119289	0.382073	0.228002	0.0176787	0.189217	0.24806	0.219889	0.131641	0.176051
CT47B1	0	0	0	0	0	0	0	0	0	0	0	0	0	0	0	0	0	0	0	0	0	0	0	0	0	0	0	0	0	0	0	0	0	0	0.022763	0	0	0	0	0	0	0
GLYR1	38.663	18.7186	31.1271	16.9674	24.5109	20.5908	29.5476	19.627	15.5738	19.8512	21.9512	12.2033	22.6862	14.2873	33.987	19.2883	24.0208	13.3922	23.2992	9.72834	13.4291	9.55774	27.8785	20.6422	23.9363	26.3282	27.714	25.0739	15.6903	25.284	19.6549	37.2469	32.1826	15.8331	15.1754	19.5299	32.5414	15.2881	31.0304	20.7781	30.2349	21.1725
MT-ATP6	3888.94	3149.76	4005.01	7621.45	2756.72	4215.93	7834.12	1245.72	1300.01	2785.9	3717.19	1299.23	2821.56	6798.09	2800.6	3168.47	4894.36	102.588	5998.06	767.713	30818.9	1063.43	1947.06	1447.64	2813.01	2118.61	2119.03	1886.56	4108.85	4411.62	2388.02	4242.15	6768.57	2806.62	5242.23	2660.48	759.216	2616.55	6360.93	2728.02	2534.05	4660.24
LINC02800	0.0140222	0	0.00728867	0.0170039	0	0	0.0347242	0	0.00798353	0	0.00727206	0.0142526	0	0	0	0	0	0	0.0121651	0.0188227	0.0158721	0	0	0.0171232	0.0537618	0	0	0	0.00997581	0	0	0	0.0144363	0.00612529	0	0	0	0.0217058	0	0.0105382	0.0168989	0.0109102
BX322639.1	0.564755	0.616036	0.218729	0.0134283	0.829164	0.846658	0.469228	0.51737	0.502279	1.37349	0.105286	0.2026	0.518235	0.0872902	0.692704	0.150301	0.191939	0.747491	0.592433	0.0743233	0.409462	0.639099	0.0387935	0.713691	0.141523	0.668663	0.0279303	0.901458	0.270482	0.121899	0.00722855	0.135381	0.197612	0.590146	0.322778	0.0129439	0.0167273	0.407588	0.0704132	1.32462	0.0400362	1.61695
AMOTL1	4.01759	4.53926	0.817871	1.29082	1.459	3.71103	2.8237	3.47504	5.2971	2.44554	3.44492	0.380786	0.581581	7.43005	2.41833	5.99658	2.31589	2.25655	3.33084	0.929471	1.25462	1.20745	2.95813	4.87559	2.87271	11.282	2.84894	11.5439	5.01983	5.5958	2.45392	3.16498	6.80155	3.67251	2.74428	6.8132	2.93292	7.31359	5.19613	3.964	4.82001	3.22648
RNY4P19	1.35037	1.22482	0.280766	2.29251	0	5.24552	0.668803	0.25069	0.307532	1.83383	0.560252	0	0.940104	0	1.55947	0.224429	3.78952	5.2087	3.51457	0	1.52852	0.380169	0.83482	0.549667	0.443775	0.257494	0.185779	0.221331	0.384277	0.247749	0.264444	0	0	0.353927	0	1.26275	0.61194	0.139354	0	0.507424	0	0.420272
AL162426.1	0.244266	0.158254	0.0362766	1.01556	1.93242	0.0322739	0.201631	0.0647814	0.0198675	0.28433	0.0361939	0.106405	0.080978	0.0294716	0.0402986	0.0289976	0.17281	0.240356	0.51465	0	0	0	0.194155	0.269877	0.191128	0.0998092	0.144022	0.0285973	0.0248254	0.384128	0.0683355	0.255966	0.0718514	0.0762157	0.122056	0.0407887	0.0395332	0.126038	0.221885	0.104899	0.0841077	0.298659
LHFPL2	1.49835	10.1206	2.53587	3.76399	8.83478	4.24159	4.80243	8.87288	4.42273	2.31287	7.68803	6.45198	12.4527	8.97636	14.8677	6.12567	6.24525	9.3042	7.95736	4.07934	2.47231	9.3448	3.73738	7.80573	8.6483	11.4099	30.9833	9.34935	16.8613	2.98753	12.9909	12.871	5.03941	9.46431	5.51001	7.08167	9.7174	5.32303	3.60492	12.9461	12.3151	4.97435
SLC9A3R2	32.7338	25.9278	189.206	25.8518	32.9312	28.816	61.1787	19.5445	21.8804	21.3142	33.1719	28.6394	68.268	36.874	26.5386	16.253	46.2775	4.2659	7.89481	15.1173	51.8915	14.7938	36.9108	27.1332	34.3899	19.9566	33.7805	2.43601	27.3925	32.2322	72.234	83.1677	32.7532	38.571	29.5055	32.2354	30.4405	17.2708	58.6268	31.0169	54.1744	40.3177
AL391427.1	10.5429	0.0487894	0.0559201	0.195686	0.293686	0.0995002	0.222009	0	0.398133	0.219146	0.223171	0.164023	0.124827	0.0454302	0.1553	1.60918	0.710361	7.63243	12.5533	0.0722057	2.43549	0.0378591	25.0072	2.78072	0.324085	0.0512851	0	0.440825	1.98995	0	0.0526694	0.169102	0	0.0234972	0.250865	0.0628756	0.0609401	0.416328	0.830656	0.0404255	0	0.125558
RN7SL717P	0	0	0	0	0	0	0	0	0	0.118551	0.0452729	0	0	0	0	0	0	1.4431	0	0	0	0	0	0	0	0	0.0600496	0	0	0	0	0	0	0	0	0	0	0	0	0.0328031	0	0
AC020656.2	0.141624	0.234766	0	0.0651426	0.137127	0.0135503	0.128999	0.00453311	0.169609	0.139273	0.0582518	0.00496384	0.011333	0.103114	0.0169195	0.0284077	0.044339	0.0201828	0.0847362	0.0065555	0.0165837	0	0.0422678	0.0536725	0.591143	0.00931226	0.0167967	0.0320178	0.0799098	0.0313595	0.00478181	0.102351	0.135752	0.232529	0.0626336	0.0228337	0.0331962	0.0377981	0.252861	0.0146808	1.76564	0.0379978
LINC01533	0	0	0	0	0	0	0	0	0	0	0	0	0	0	0	0	0	0	0	0	0	0	0	0	0	0	0	0	0	0	0	0	0	0	0	0	0	0	0	0	0	0
AC126773.1	0	0	0	0	0	0	0	0	0	0	0	0	0	0	0	0	0	0	0	0	0	0	0	0	0	0	0	0	0	0	0	0	0	0	0	0	0	0	0	0	0	0.152826
UBE2V1P14	0	0	0	0	0	0	0	0	0	0	0	0	0	0	0	0	0	0	0	0	0	0	0	0	0	0	0	0	0	0	0	0	0	0	0	0	0	0	0	0	0	0
AL110118.1	0.0845447	0.0511228	0.0146486	0.102522	0.131885	0.104259	0.418729	0.052318	0.0320903	0.267899	0.0146153	0.0286446	0.0653985	0.095206	0.0813638	0.0468374	0.0697814	0.155291	0.146695	0.113488	0.0318996	0.0198349	0.174223	0.149127	0.0154357	0.0537378	0.0193856	0.0923817	0.100246	0.0258521	0.0275942	0	0.14507	0.0369315	0.0328579	0.0658827	0.223491	0.0727066	0.0767985	0.0847177	0.305667	0.0657817
LINC01107	0.0656381	0.0119071	0	0.0159191	0.0819135	0.0849908	0.0108363	0.0121855	0.0074742	0.0534828	0.0340406	0	0	0	0.0227407	0.0218179	0.043341	0	0.0455559	0	0	0	0.0162314	0.0053436	0.0143806	0.0125162	0.00903025	0	0.0373575	0.09634	0	0.0137565	0	0.011469	0.0306119	0	0.029745	0.121926	0.0357745	0.0345305	0.0158208	0
RPSAP51	0	0	0	0.0974889	0.0313526	0	0	0	0.0228861	0	0.0208466	0.0408574	0	0	0.0696323	0.267227	0	0.387625	0.10462	0	0.0455001	0.0282916	0.0248505	0.0163622	0.0220167	0	0	0.0988269	0	0	0	0	0.0413842	0	0	0	0	0	0.036514	0.0453141	0	0.031276
C9	0.0966443	0.047814	0.00456684	0.0106541	0.0274109	0.0081259	0.00725235	0	0.04502	0.0119314	0	0	0	0.0148407	0.0710245	0	0.0797682	0.10893	0.0609779	0	0.367964	0.222613	0	0.0214577	0.0096244	0.0167532	0.241745	0.0072002	0.0375031	0.00805962	0	0.0276201	0	0.038379	0.194631	0	0.0199072	0.00906677	0.0239426	0.02311	0.0105883	0.006836
AC096743.1	0	0	0	0	0	0	0	0	0	0	0	0	0	0	0	0	0	0	0	0	0	0	0	0	0	0	0	0	0	0	0	0	0	0	0	0	0	0	0	0	0	0
ZIM2-AS1	0	0	0.0134633	0.115166	0.0606066	0.0479112	0.156789	0.0240422	0.0147468	0.0234496	0.00895507	0.00877557	0.0100178	0.0583347	0.00498533	0.0358728	0.0142522	0.0118937	0.00749025	0.0347684	0.00977276	0.0303831	0.010675	0.0386579	0.0425598	0.0246947	0.011878	0.0212266	0.00614228	0	0	0.0452364	0.00888871	0.0188572	0.0301991	0.0504596	0	0.00890977	0.0156854	0.00648853	0.0208099	0.0537411
RNU6-622P	0	0	0	0	0	0	0	0	0	0	0	0	0	0	0	0	0	0	0	0	0	0	0	0	0	0	0	0	0	0	0	0	0	0	0	0	0	0	0	0	0	0
IGHD1-20	0	0	0	0	0	0	2.51784	0	0	0	0	0	0	1.28808	0	0	0	0	0	0	0	0	0.942856	0	0	0	0	0	0	1.39905	1.49333	0	1.57017	0	1.77819	3.56542	0	0	0	1.14618	0	0
DIP2A-IT1	0	0.164835	0.0944632	0	0.283492	0.168081	0.0500039	0	0.0689792	0	0.062832	0.0615725	0	0	0.0349788	0	0.0499991	1.41866	0.472988	0	0	0	0.11235	0.172606	0.165897	0	0	0.198577	0	0	0	0	0.0623664	0.0264618	0.141258	0.212425	0	0.0312571	0.165081	0.0227629	0	0.2828
Z95118.1	0	0	0	0	0.0818721	0	0	0	0	0	0	0	0	0	0	0	0	0	0.0910657	0	0	0	0	0	0	0	0	0	0	0	0	0	0	0	0	0	0	0	0	0.0394435	0	0
CYTH1	8.14859	12.9289	9.90508	9.35826	15.3507	9.3271	12.9834	10.7885	7.05905	6.21184	15.2512	5.10475	9.354	12.5245	11.3161	4.97368	7.8848	5.07608	15.9808	4.39864	4.26172	3.30885	9.34137	10.2365	9.74863	7.27172	5.78468	13.9149	16.8729	8.18665	14.3172	18.7702	12.0073	9.12742	28.627	9.01286	6.03449	9.013	17.4465	14.2683	16.7473	12.2563
SNHG21	0.911017	2.63528	0.550332	1.5526	1.13307	0.500997	1.44304	0.205695	0.672891	0.769059	0.804464	0.22524	1.22847	0.831809	0.312783	0.491058	0.325161	0.576625	0.555388	1.55342	0.362316	0.138637	0.532763	0.891995	0.741732	0.821633	0.508112	0.72642	0.770743	0.655018	0.65094	0.103206	0.430938	0.419469	0.918648	0.316587	1.19947	0.584415	0.939378	0.471861	0.474773	0.613046
AC091860.2	0	0	0	0	0	0	0	0	0	0	0	0	0	0	0	0	0	0	0	0	0	0	0	0	0	0	0	0	0	0	0	0	0	0	0	0	0	0	0	0	0	0
AC113410.3	0.638597	0.46338	0.132776	0.154878	0	0.236252	0	0.118553	0.872604	0	0.0662366	0.389454	2.3711	0	0.147497	0.53067	0.105417	1.5835	0.664824	0.85722	0.578278	0.449461	0	0.207953	0.419728	0	0.439279	0	0.27259	0.234324	0	0.267675	0	0.223166	0.148913	0.298582	0.868172	0.131803	0	0.0959856	0	0
FRG1HP	2.77345	2.33187	2.54309	4.91253	2.47919	1.80135	2.881	1.31613	2.74118	4.40119	2.25447	1.94797	2.82031	3.15828	2.75307	2.62841	2.25056	9.27264	5.27185	7.73868	1.5344	3.39959	4.40207	3.93223	2.81627	3.32761	5.06961	3.5115	2.31674	1.84383	2.91397	1.45315	2.77515	3.64817	2.2345	2.62264	4.27181	2.50838	2.7741	3.54806	2.76031	2.98231
AP005131.5	0	0.0944438	0	0.0631329	0	0	0.0429753	0.0966518	0	0	0	0	0.0604083	0.0439706	0.0300621	0	0	0	0.0451671	0	0	0	0	0.021192	0.0285157	0	0	0	0	0	0	0	0	0.0454845	0.0607013	0	0	0.0268635	0	0.0195633	0.062743	0.0405081
RNU2-55P	0	0	0	0	0	0	0	0	0	0	0	0	0	0	0	0	0	0	0	0	0	0	0	0	0	0	0	0	0	0	0	0	0	0	0	0	0	0	0	0	0	0
ITFG2-AS1	0	0	0	0	0.09192	0	0	0	0	0	0.122237	0	0	0.0995335	0	0	0.0972711	0.324698	0.204484	0	0	0	0.072857	0	0	0	0	0	0	0	0.115394	0	0	0	0	0	0	0.0608092	0	0.0442842	0.142027	0
AC020629.1	0	0	0.00816772	0.0190547	0	0	0	0.0145856	0.0089464	0	0.0244473	0	0.0182323	0.0132711	0	0.0130577	0	0.0432931	0.0408968	0	0	0	0	0.0255845	0.00860655	0.299629	0	0.0128774	0.0558948	0	0	0	0	0	0	0	0	0	0	0.0177137	0	0.0244522
ORAI3	10.3885	2.05536	5.818	8.31505	6.58777	8.84603	7.67643	4.73495	6.89766	6.27457	5.3774	8.65472	6.52204	8.5336	2.91149	2.82052	5.03616	4.50008	3.05527	6.99223	4.88571	21.0996	4.36646	3.97308	5.09896	5.18144	7.59141	3.5614	5.60407	10.0337	3.32341	5.87993	11.8062	5.65211	5.7073	4.29995	10.5357	4.84909	7.09309	4.41971	8.4765	4.31244
MSH2	6.48746	11.4638	5.50675	10.5883	8.5341	8.54982	5.42094	12.4772	14.4794	10.5814	6.79391	28.7382	8.00328	4.01676	8.80102	12.5806	6.33245	20.0554	24.4846	7.03403	8.23951	6.85507	6.52832	21.04	5.12876	23.9266	8.18471	19.8428	8.95925	5.88851	4.26643	9.31099	5.42418	6.75757	6.92643	10.466	5.49133	11.0739	5.49985	8.01747	5.39529	13.2153
LCE1C	0	0	0	0	0	0	0	0	0	0	0.0194307	0	0	0.0316436	0	0	0	0	0	0	0	0	0	0	0	0	0.0515455	0.0307049	0	0.0343698	0	0	0	0	0	0	0	0	0	0.0140788	0	0
IGKV6D-41	0.0698842	0.0633868	0.0726509	0.0847444	0	1.22806	0	0.0648687	0.119366	0	0.0724854	0.213097	0	0	0.121059	0	0.288405	0.288815	0.0606286	0.375236	0.079104	0.147559	0.302425	0	0.0382771	0	0.576865	0.34363	0.497177	0.192323	0.273711	0.0732318	0.215845	0.152637	0.0814805	6.04487	0.158346	5.04831	0	0.315122	0	0
LINC01897	0	0	0	0	0	0.118417	0	0	0	0	0	0	0	0.0540676	0.147861	0	0	0	0	0	0	0	0	0	0	0	0	0	0	0	0	0	0.0659082	0	0	0	0	0	0	0	0	0
AC040914.1	0	0	0	0.0988685	0	0	0	0	0	0	0	0	0	0	0	0	0	0	0	0	0	0	0	0	0	0.077734	0	0	0	0	0	0	0	0	0	0	0	0.0420693	0	0	0	0
AC006023.1	0	0	0	0.121391	0	0	0	0	0.0569944	0	0.0519152	0	0	0	0	0.166372	0.0826241	0.827417	0	0	0	0	0	0.081495	0.0548294	0.0954417	0	0.164076	0.0712173	0	0	0.1049	0	0	0	0.234023	0	0	0.0909326	0.037616	0	0
RN7SL638P	0	0	0	0	0	0	0	0	0	0	0	0	0	0	0	0	0	2.58639	0	0	0	0	0	0.0363918	0	0	0	0	0	0	0	0	0	0	0	0	0	0	0	0	0	0
RNU6-986P	0	0	0	0	0.198259	0	0	0	0	0	0.131824	0.258363	0	0	0	0	0	0	0	0	0	0	0	0.413867	0	0.242347	0	0	0	0	0	0	0	0	0	0	0	0.262314	0.230898	0	0	0
AGBL1	0	0.0137283	0.00786734	0	0.0236105	0	0.0124937	0.0280984	0.00861737	0.0205543	0.0549459	0	0	0	0.0349584	0	0	0.0208505	0.0393927	0	0	0	0.00935701	0	0.01658	0	0	0	0.0861425	0.0833062	0.04446	0.0158605	0	0	0	0	0.0171472	0.0078097	0.137487	0	0.036481	0.0117764
HNRNPCP7	1.34649	0.415761	0.565874	0.764292	0.536285	0.423948	0.874986	0.558444	0.212044	1.32279	0.41601	0.174716	0.332413	0.387136	0.876751	0.499944	0.189168	2.3285	4.00156	0.076913	0.19457	0.141146	0.442778	0.921254	0.659043	0.3824	0.768569	0.610434	0.285341	0.657015	0.336619	1.17082	0.442422	0.225262	1.20249	0.334873	0.519304	0.650423	1.45733	0.667444	0.379786	0.601848
MPRIP-AS1	0.0490114	0.0222273	0.0254759	0.0594332	0.114683	0.022665	0.0809137	0.022747	0.0279046	0.0665586	0.0254178	0	0.170605	0.124182	0.0283005	0.0203641	0	0.5739	0.0212601	0	0	0	0	0.149626	0.0134223	0.0233643	0.016857	0.100415	0	0.0224801	0.0479899	0	0.0252295	0.0535239	0.114288	0.114579	0.0832887	0	0.0667813	0.0552507	0	0.0762686
RNU7-116P	0	0	0	0	0	0	0	0	0	0	0	0	0	0	0	0.347503	0	0	0	0	0	0	0	0	0	0	0	0	0	0	0	0	0	0	0	0	0	0	0	0	0	0
AC053481.3	0	0	0	0	0	0	0	0.0285484	0.0175107	0	0.0319004	0	0	0	0.0177591	0	0	0	0	0	0.0696266	0	0	0	0	0	0	0	0.043761	0	0	0	0.0316641	0.0134349	0	0	0	0.0158695	0	0.023114	0	0
AC093895.1	0	0.399459	0.354457	0.465142	0.0664846	0.0788368	0.926429	0.989025	0.016177	0.192929	0.0515738	3.09016	1.02201	0.899892	0.295317	0.165278	0.199339	0.0391417	0	0.209772	1.10958	2.62973	0.0790449	0.173484	1.04269	0.812693	0.429988	0.0349279	0.040428	0.0521292	0.681614	0.0148871	0.102383	0.806759	0.198768	0.531393	1.41635	0.205252	0.193574	1.23316	0.0171211	0.0884298
HEXD	5.65613	10.6795	2.28452	8.59249	19.4482	6.21863	22.7467	2.6251	3.88144	2.15344	11.1505	5.37467	15.5813	6.01611	7.86939	1.87282	3.54514	3.3111	6.78642	6.67905	4.41663	2.13986	5.04438	4.41661	6.01816	1.79756	5.29503	6.47206	6.24021	5.74983	5.83166	11.3177	9.90456	3.86158	20.1553	6.01304	4.30731	6.34916	14.9714	5.08826	2.88911	11.109
RNU6-897P	0	0	0	0	0.385189	0	0	0	0	0	0	0	0	0	0	0	0	0	0.214221	0	0	0	0	0	0	0	0	0	0	0	0	0	0	0	0	0	0	0	0	0.092786	0	0
LINC02683	0.15162	0	0.0394057	0	0.561733	0	0.031289	0.0703693	0.151069	0	0.117948	0	0.219907	0.0960411	0.0437747	0.0314988	0	0	0	0	0.214529	0	0.0234336	0.0308585	0.0207614	0	0.0782226	0	0.0539335	0	0.07423	0	0	0.397391	0.0441948	0.0443071	0.386489	0.039117	0	0.185165	0	0.0294928
CHCHD2	123.382	152.483	289.536	265.325	138.824	168.196	376.552	240.301	161.321	150.2	173.361	512.953	511.682	92.735	147.488	237.72	241.521	441.065	194.372	513.5	267.317	432.248	82.0826	113.675	275.021	94.9688	256.76	234.589	167.409	122.723	128.593	138.701	120.212	476.688	135.364	101.975	426.845	186.867	102.403	464.113	127.247	256.101
WASF1P1	0	0	0	0	0	0	0	0	0.0130518	0	0.0237773	0	0	0	0	0	0	0	0	0	0	0	0.014172	0	0.012556	0.0218562	0	0	0	0	0	0	0	0	0.0267279	0	0	0	0	0	0	0
LRRFIP1P1	0.796512	0.848102	0.840047	1.14786	1.25152	0.704653	0.31445	0.321455	0.170882	1.88119	1.05365	0.1408	0.133942	0.458227	1.57308	0.901713	0.400171	0.731511	4.67691	0.0309912	0.496531	0.121871	0.870651	1.02905	0.423621	1.30971	0.23822	1.84475	0.88695	0.370631	0.384304	0.229836	0.404076	0.277342	0.780631	0.229387	0.470807	0.75646	0.671104	0.576918	0.68168	2.03886
RNU6-456P	0	0	0	0.293834	0	0	0	0	0	0	0	0	0	0	0	0	0	0	0	0	0	0	0	0	0	0	0	0	0	0	0	0	0	0	0	0	0	0	0	0	0	0
RPL21P112	0	0	0	0	0	0	0	0	0	0	0.0290411	0	0	0	0	0	0	0	0	0	0	0	0	0.022794	0	0.106779	0.03852	0	0	0	0	0	0	0	0	0	0	0	0	0	0	0
AL359094.2	0	0	0	0	0	0	0	0	0	0	0	0	0	0	0	0	0	0	0	0	0	0	0	0	0	0	0	0	0	0	0	0	0	0	0	0	0	0	0	0	0	0
CTSB	49.875	253.559	133.73	80.1581	81.0965	110.536	88.9288	163.28	197.246	120.887	130.248	280.393	91.226	370.894	333.037	91.0304	202.957	126.543	214.597	167.245	178.025	352.069	125.697	165.324	321.231	296.862	267.022	98.6329	573.807	253.282	279.031	173.987	193.983	142.481	159.554	226.341	232.423	252.529	138.782	321.03	200.878	96.6775
C8orf58	2.1886	2.0631	2.85218	1.19429	1.12787	2.60977	3.12283	0.877908	2.30079	1.42239	2.04305	1.66842	1.08833	3.64406	1.178	1.23412	1.96771	0.839889	2.35986	1.63681	2.79585	1.44686	2.44995	1.89946	2.27761	2.22825	1.8281	1.83204	2.65252	2.71755	2.0894	2.19514	2.43832	1.14042	2.72492	1.89127	1.70908	2.82322	2.7975	1.71823	1.18691	1.4961
G3BP1P1	0.0185458	0.0841077	0.0385601	0.112447	0.0433957	0.0343055	0.0612351	0.0688592	0.126709	0.0755569	0.0384722	0	0.19367	0.0156634	0.18205	0.0616457	0.045922	0.204388	0.0482687	0	0.0209926	0.052212	0	0.0754908	0.0304738	0.0530459	0.0510293	0.319173	0.0923583	0.153115	0.0181593	0.0388684	0.0190936	0.0324053	0	0	0	0.047847	0.0168466	0.0627202	0.0670515	0.0865796
ABI2	1.51133	2.22253	1.11772	3.11424	2.68436	2.02476	2.31987	2.67781	2.80097	1.84114	3.01298	1.01996	2.12624	2.11738	2.00845	1.4526	1.59046	2.6331	4.10414	2.16895	1.19624	1.24595	1.03257	3.11302	1.56549	2.77803	1.70619	2.47895	2.09111	1.9532	1.83455	2.26845	2.14632	1.88057	2.74164	2.34852	1.34458	2.40771	2.6589	3.10011	1.69013	1.93767
OR1X5P	0	0.0526096	0	0	0	0	0	0	0	0	0	0	0	0.0244937	0	0	0	0	0	0	0	0	0	0	0	0	0	0	0	0	0	0	0	0	0	0	0	0	0	0	0	0
AC106791.2	0.198929	0	0	0.160819	0.0517197	0.0613287	0	0	0	0.27015	0.0343888	0	0	0	0	0.0551028	0.0547305	0	0	0	0	0.0466703	0.0409937	0.0269913	0.108958	0	0	0	0	0	0	0	0	0.0289659	0	0	0	0.0342149	0.0602342	0.024917	0	0
C12orf65	4.83801	4.53414	8.02712	8.21702	3.79348	5.74291	3.86377	4.66051	4.32228	3.73449	2.36681	4.42314	5.0153	2.86303	5.83423	1.94484	3.76984	4.22658	4.07987	3.99083	4.66498	3.81434	3.4883	2.9696	4.48257	4.71028	4.10275	3.68315	3.84255	2.94532	2.81079	4.37616	3.01941	3.13093	3.87566	3.97099	3.64575	5.23988	3.26201	3.4463	1.97436	4.5809
HMGB2	23.8622	64.77	12.0052	19.0341	14.5893	53.9993	15.8642	45.4614	50.8542	28.2691	22.1581	48.1002	98.3915	23.5071	44.1629	17.6865	24.7233	25.4973	73.1212	32.3575	61.4131	29.1772	12.8228	45.3368	20.1728	17.308	33.7093	53.5215	33.1018	28.9778	10.5023	19.6302	13.3031	16.3212	44.8265	32.4356	18.8411	18.4496	12.9512	31.3481	28.3973	58.7599
TDRD5	1.2001	0.0055255	0.00316653	0.0147745	0.0047515	0.0450743	0.28663	0	2.35158	0	1.14999	0	0	0.0668858	1.63217	6.98092	0.543036	0.00839211	0.491511	0	0.268928	0.192943	1.63826	1.21753	0.310309	4.89045	0.0963814	4.26853	0.715101	0.0391183	0	3.03864	0.363765	0.510932	0.00710274	0.0783286	0	2.62468	0.143877	1.0942	0.0880996	1.13284
B3GAT3P1	0.0643351	0.0291768	0.167205	0.0780153	0	0.208259	0.026553	0.238871	0.0366292	0.0873685	0.133459	0.294265	0.149297	0.163008	0.222892	0.026731	0.0531008	0.132941	0.251165	0.0431801	0.0728228	0.113202	0.0795462	0.0261876	0.105713	0.122677	0.154892	0.26362	0.18308	0.0590172	0.0629942	0.0674169	0.132471	0.0281034	0.0750106	0.112802	0.0728862	0.116186	0.116881	0.108788	0	0.0500572
OR2A41P	0	0	0	0	0	0	0	0	0	0	0	0	0.286508	0	0	0	0	0	0	0	0	0	0	0	0	0	0	0	0	0	0	0	0	0	0	0	0	0	0	0	0	0
LINC02109	0.276211	0.275584	0	0.859693	0	0	0	0	0	0.475129	0	0	0.010683	0	0	0.0459059	0.11399	0	0.0159753	0	0.406448	0.00648015	0.170759	0.168648	0	0.658365	0.0506669	0.0226361	0	0	0	0.00964808	0	0	0.193227	0	0	0.0570086	0.0250904	0.0726538	0.110959	0.0214912
U3	0	0	0	0	0	0	0	0	0	0	0	0	0	0	0	0	0	0	0	0	0	0	0	0	0	0	0	0	0	0	0	0	0	0	0	0	0	0	0	0	0	0
HNRNPA1P19	0	0	0	0	0	0.0648096	0	0	0.0398961	0	0	0	0.0813063	0	0.040462	0	0	0	0	0.0940625	0.0793178	0	0	0.0285233	0	0.267237	0	0.0574265	0	0	0	0.0734297	0	0	0	0.0819082	0	0	0	0.0263312	0.0844487	0
CREB5	0.177674	0.23166	0.159311	3.82432	0.698101	0.256762	2.87641	0.37726	0.835822	0.763064	1.23012	0.629818	2.15949	0.932242	1.4004	0.417099	0.920217	0.235583	0.843929	0.187819	0.372061	0.454874	0.177119	0.25584	1.5826	1.23237	1.35663	0.134687	0.663613	0.385058	1.45918	1.03798	0.964911	1.89084	0.375471	0.565934	0.251612	0.648617	0.651632	0.916336	0.38007	4.05224
AL592146.1	0	0	0	0	0	0	0	0	0	0	0	0	0	0	0	0	0	0	0	0	0	0	0	0	0	0	0	0	0	0	0	0	0	0	0	0	0	0	0	0	0	0
AC244517.12	0	0	0.0203269	0.42679	0.0610027	0.0723365	0.0645601	0	0.111324	0.212425	0	0	0	0.0330277	0	0.0324965	0	0.0538715	0.169632	0	0	0	0	0.0318359	0	0.0372842	0.1883	0.128192	0.0278209	0	0.0382906	0	0	0.0341649	0.182379	0	0	0	0	0.0146946	0	0.0912808
XRCC6P5	0	0	0.00750794	0	0	0.0400772	0.0238459	0.0268148	0	0	0.044945	0.0146813	0	0.0121991	0	0.120029	0.0357654	0.019898	0	0	0	0	0.00892955	0.00587945	0	0.0275425	0.0298074	0	0	0.0265002	0	0.0151359	0.0594826	0.00630956	0.0168408	0	0.0163639	0.00745294	0	0.0162828	0	0.0112385
ZDHHC19	0	0.0290089	0.0277071	0	0.0332605	0.01972	0.1056	0.0395827	0.42488	0.0144776	0.199037	0.0325078	0.0123698	0.189081	0.0554023	0.0531542	0	0	0.610425	0.028621	0.0724036	0.20259	0.0593162	0.134524	0.14014	0.132135	0.154001	0.32326	0.12135	0.0195591	0.0939473	0.0223429	0.109757	0.0884817	0.161587	0.0373841	0.132855	0.0440067	0.232417	0.0961434	0.0899351	0.298614
FOXN3P2	0	0	0	0	0	0.253752	0	0	0	0	0.0711431	0	0	0.231718	0	0	0	0	0	0.184144	0	0	0	0.0558392	0	0	0	0	0	0.125841	0	0	0.141232	0	0	0	0	0	0	0	0	0
RPL32P29	0	0	0	0	0	0	0	0	0	0	0	0	0	0	0	0	0	0	0	0	0	0	0	0	0	0	0	0	0	0	0	0	0	0	0	0	0	0	0	0	0	0
TAF13P2	0	0.0822256	0	0	0	0	0	0	0	0	0.141042	0	0	0	0	0	0	0.124884	0	0	0	0	0	0	0	0.0864315	0	0	0	0	0	0	0	0	0	0	0	0	0	0	0	0
HSPE1P28	0	0	0.0638708	0	0	0	0	0	0	0	0	0	0	0	0	0	0	0.507822	0	0	0	0	0	0.150051	0	0.117154	0	0	0.0874184	0	0	0	0	0.0536761	0	0	0	0	0	0	0	0
HTR5A	0	0	0.00447881	0.0104487	0	0.00796927	0	0	0	0	0	0	0	0	0	0.00716025	0	0	0	0	0	0	0	0.00350735	0	0	0	0	0	0	0	0	0	0	0	0	0	0	0.0313081	0	0	0
ZDHHC11B	0.932088	0.043729	6.19262	43.659	7.34942	1.86783	2.15786	0.442541	2.04344	1.57861	2.45862	0.0598932	3.16994	0.380037	1.75073	0.0311604	0.1238	0.472289	0.24631	0.143815	0.315305	0	2.62617	36.7654	0.921292	0.153219	0.567469	0.0746307	0.388723	0.481575	2.8219	4.87246	7.19162	1.02024	8.76899	0.212894	0.41268	1.12221	3.7663	1.75929	0.961912	3.03846
PRPF40A	11.0875	16.8014	6.1434	14.2463	10.7771	14.9419	9.62806	14.9001	18.2708	13.2737	12.5648	10.5263	11.0131	7.34352	13.3445	16.0798	10.5562	20.4203	7.91603	11.9344	7.7893	10.2818	8.92697	21.0829	8.68787	9.8608	10.2453	24.2959	12.7256	6.56951	10.0924	11.4078	10.0182	8.17713	12.1538	11.5713	8.09178	14.7992	8.52558	16.7889	12.6511	9.68882
EPG5	3.44304	4.31466	3.09251	4.38668	2.40894	3.43867	2.65584	2.39871	2.68892	3.69475	3.0304	1.61298	2.82684	1.91352	5.42786	1.89062	2.75261	4.92853	6.45436	0.842401	1.14815	0.747271	2.50596	2.91719	1.45487	3.0549	1.6185	2.01058	3.71333	2.21751	3.39169	3.74505	2.19398	1.721	2.56424	4.11542	1.00524	2.55136	3.58225	3.19527	3.18744	2.69367
CAPN3	1.98158	0.29704	0.415468	0.134619	2.14736	0.107808	1.42036	0.0875887	0.161173	0.195985	0.748441	0.107195	0.373546	0.417227	0.307688	0.0369003	0.114535	0.160577	0.390056	0.126665	0.0125659	0.085947	0.610808	0.345687	0.364825	0.0582131	0.229091	0.0909775	0.473867	0.667029	0.456536	0.674717	0.234298	0.0824389	0.808961	0.0973219	0.339574	0.134611	1.43195	0.204403	0.615421	0.220258
AL138689.1	0.194065	0.211226	0.0403495	0	0.0605461	0	0.160192	0.180137	0.331472	0	0.120773	0	0.18014	0.0327805	0	0.0322533	0.0320354	0	0.606105	0.0521005	0.219668	0.355128	0.0719845	0.0315976	0.106293	0.0370051	0.0533974	0	0.0828381	0	0.0760079	0.122016	0.0399593	0.0847728	0.181014	0.0453683	0	0.040054	0.282055	0.0583385	0.0935509	0.120797
KRT18P67	0	0	0	0.0248736	0	0	0	0.0571194	0.0233569	0	0.0106377	0	0	0	0	0.0170452	0.0169301	0	0	0	0.023218	0	0.0126808	0.0250481	0.0112348	0.039113	0.0141098	0	0.0145928	0	0	0	0.0422355	0	0	0.0239763	0	0.0105839	0.0186326	0	0	0
ABHD17AP9	0	0	0	0	0	0	0	0	0	0	0.0245366	0	0	0	0	0	0	0	0	0	0	0	0	0	0	0	0	0	0	0	0	0	0	0	0	0	0	0	0	0	0	0
Y_RNA	1.76203	1.82653	1.30842	3.35769	2.74868	2.0953	7.06463	0.934613	0.143316	3.4184	2.34979	1.02342	1.46036	0.637788	2.32558	1.67341	0.62329	5.54825	7.64333	1.35158	0	0.354332	1.40055	3.38125	1.24085	1.43997	3.11675	3.30063	1.7908	0.923648	0.492945	2.11021	1.81407	0.549789	0.586976	0.588467	1.1407	0.389651	1.60059	1.41882	0.303359	1.17513
PANX2	11.2334	2.57757	1.02965	2.33115	8.50749	5.1716	1.62824	8.79017	13.6718	7.84326	5.87776	2.28529	8.4179	0.952981	17.7122	15.9401	7.93346	1.73863	18.3963	2.2327	15.6293	1.32361	14.2975	18.0929	4.66493	3.7613	2.35727	22.0629	10.4654	17.3664	0.769292	1.62033	2.84827	5.2393	2.66041	1.26031	1.91276	8.03458	6.2789	12.1829	1.05765	9.86541
TNNI1	0.492765	0.0812639	0.315246	0.313399	0.333277	0.00637415	0.645691	0.329456	0.625855	1.16523	0.991833	0.0770556	0.683712	0.608261	0.292494	0.661475	0.577369	0.00949411	0.777278	0.0740099	0.0975133	0.109139	0.481453	0.169722	0.205727	0.473099	0.161186	0.203328	0.0907064	1.06844	0.310416	0.678864	0.344126	0.966383	0.803542	0.741136	0.331834	0.68277	0.513351	0.454496	0.585551	0.589855
RN7SL525P	0	0	0	0.224573	0	0.171282	0.0764346	0	0	0	0	0	0	0.0782049	0.0534676	0.0769471	0.0764273	0	0	0	0	0	0	0.0376915	0.0507172	0.0882836	0	0.15177	0.065876	0.0849426	0	0	0.0953315	0	0	0.108236	0	0.0477786	0.0841127	0	0.111593	0
RN7SKP210	0	0	0	0	0	0	0	0	0	0	0	0	0	0	0	0	0	0	0	0	0	0	0	0	0	0	0	0	0	0	0	0	0	0	0	0	0	0	0	0	0	0
UBE2K	20.4203	18.0017	13.654	22.9462	13.8954	47.6116	18.8718	30.3203	24.5275	21.7702	17.9862	26.6294	19.6445	11.3599	28.7345	32.2212	22.8236	38.3454	16.2406	18.9642	19.4942	24.0896	22.0855	24.1918	12.4166	29.0317	33.8061	46.4089	16.2121	12.4384	14.6318	23.859	16.7842	17.8684	12.8871	16.6929	24.2993	25.9067	12.3887	13.3015	20.0642	14.1461
RBPMS2P1	0	0	0	0	0	0	0	0	0	0	0	0	0	0	0	0	0	0	0	0	0	0	0	0	0.0227942	0	0	0	0	0	0	0	0	0	0	0	0	0	0	0.0156381	0	0
USP17L22	0	0	0	0	0	0	0	0	0	0	0	0	0	0	0	0	0	0	0	0	0	0	0	0	0	0	0	0	0	0	0	0	0	0	0	0	0	0	0	0	0	0
CASP4LP	0.391283	3.42892	0.197129	0.423388	0.741848	0.662541	1.04847	0.223509	0.339307	0.188024	1.14262	1.2482	0.237482	0.82363	0.834229	0.165078	0.303083	0.912201	1.08105	6.35943	0.395208	2.26248	0.487518	0.384703	1.12762	0.602632	0.80333	0.157866	1.9957	0.568782	0.795727	1.2427	1.21472	1.27535	2.94783	0.598099	2.23691	0.487659	0.847572	0.723847	0.420773	2.41683
AC106785.2	0	0	0.582392	0	0	0.109081	0	0	0.0111915	0	0.0305823	0	0	0	0	0.0490035	0	0.162472	0.0341065	0	0.0222499	0	0	0.00800122	0.0107663	0.018741	0.0270428	0.016109	0	0	0	0.67974	0.0202372	0.145971	0.068755	0.0229765	0.0222692	0.121711	0	0.0073863	0	0
AC011944.2	0.0379605	0	0	0	0.0296082	0	0	0	0.0216128	0	0.0590602	0	0	0.0641212	0	0	0	0.732117	0.0987989	0.0509563	0	0	0.0938714	0.139067	0.0207918	0	0.0522247	0.062219	0	0.0348227	0.0743387	0	0	0	0	0.0443719	0	0	0	0.0142643	0.0914964	0
AC006457.1	0	0	0	0	0	0	0	0	0	0	0	0	0	0	0	0	0	0	0	0	0	0	0	0	0	0	0	0	0	0	0	0	0	0	0	0	0	0	0	0	0	0
IER5	4.20355	12.7971	20.4404	6.71895	18.9766	6.4644	7.78289	19.5208	11.8854	7.53289	20.8979	21.1114	40.147	11.231	15.4142	12.069	5.89665	5.96986	27.8265	7.44594	6.97951	13.1545	12.7295	22.3067	10.4811	4.15531	6.92438	23.1148	15.1861	13.9137	18.3429	16.1729	15.5772	8.12104	21.3727	11.2598	7.26613	9.21256	8.46349	21.7486	8.75157	15.308
HLA-E	212.384	770.401	284.185	101.57	367.538	261.486	308.199	150.675	304.599	287.795	316.459	451.137	163.714	314.336	161.887	124.759	226.807	104.197	543.95	323.593	197.157	314.18	172.526	219.685	487.214	259.217	168.684	388.552	476.644	387.618	256.188	304.357	229.011	430.702	339.391	259.114	271.98	269.921	276.048	238.651	601.068	433.405
AL033527.2	0.281816	0.353927	0.202827	0.683482	0.30435	0.0601494	0.44736	0.0201223	0.185137	0.0588788	0.157395	0.0220343	0.377299	0.0549265	0.05007	0.0720575	0.0178927	0.597271	0.206877	0.75659	0.0490762	0.0610304	0.107214	0.19413	0.118736	0.351363	0.29824	0.230954	0.0616899	0.218748	0	0.113583	0.0669552	0.0757569	0.151652	0.0253395	0.147357	0.167785	0.0787677	0.374713	0.0783763	0.253006
AP001619.3	0	0	0	0	0	0	0	0	0	0	0	0	0	0	0	0	0	0	0	0	0	0	0	0	0.29585	0	0	0	0	0	0	0	0	0	0	0	0	0	0	0.101485	0	0
ZNF394	4.77117	4.68988	7.02098	7.22093	7.21775	6.02738	6.27091	5.8844	4.05995	5.06294	3.50249	9.87956	8.42848	5.32284	6.16777	3.95866	4.41425	9.60941	6.65491	8.11246	5.82765	5.40935	6.54404	5.22411	5.87885	5.02146	4.67621	4.74665	5.09942	5.74071	6.31588	6.65078	6.30575	5.4738	9.20246	4.56536	6.46125	4.57639	6.1617	9.08933	6.80191	5.17996
AC107909.1	0	0	0	0.0528406	0.0339872	0	0	0	0	0	0.0451968	0.0885816	0.10112	0	0.0251612	0	0	1.14054	0	0.0584927	0	0.0306691	0	0.0532115	0	0	0	0	0	0	0.0426666	0	0	0.0190347	0	0	0.0493666	0	0	0.016374	0	0
INHBE	0.0257981	2.73774	0.044699	4.37973	0.0134145	0.143161	0.13487	0.0399109	1.01838	0.0467125	0.0401374	0.0524438	0.129713	0.137993	0.0546203	0.164358	0.0709772	14.4881	0.216353	0.161607	0.399088	0.0363146	0.0691115	0.0595063	0.0800709	0.114783	0.0768994	0.0422842	0.244713	0.0394427	0.134722	0.180226	0.115093	0.0638594	0.260684	0.57295	0.087681	0.195235	0.0546802	0.0226195	0.124362	0.0802907
CD164	26.8903	35.925	69.2236	98.5449	43.3424	79.6014	41.099	73.9317	63.4828	64.4815	32.037	68.5922	20.8296	51.3756	50.2855	52.5195	79.9435	57.8598	63.1294	74.9691	25.2819	71.1581	32.558	48.7329	43.8438	60.2642	43.5621	68.3209	48.2117	39.8853	32.8008	69.1158	37.5137	67.0764	37.7431	47.3226	92.709	55.8933	48.046	48.1276	113.172	75.6518
MIR150	0	0	0	0	0	0	0	0	0	0	0	0.47059	0	0	0	0	0	0	0	0	0	0.162929	0.143112	0.0942287	0	0	0	0	0	0	0	0	0	0	0.539808	0	0	0	0	0	0	0
FAM153A	0.00912068	0.146151	0	0.0110601	0.0331981	0.0787321	0.017567	0.00564406	0.110781	0.743165	0.0220737	0	0.0035276	0.025677	0.0315991	0.0656865	0.0200747	0.00837637	1.40846	0.0326483	0.00344132	0.0106989	0.0263133	0.137365	0.0299736	0.00289862	0.12757	0.0224238	0.0670501	0.708386	0.306616	0.044602	0.0469503	0.00796833	0.109886	0	0.285878	0.00470615	0.599283	0.0171363	0.0219836	0.0496757
CD200R1	0.305415	0.554038	0.0793765	0.756819	1.10304	0.460555	0.948141	0.332799	0.090724	0.41476	1.05365	0.897555	0.400598	0.437387	0.486891	0.099312	0.421965	0.978669	0.708493	2.46875	0.465954	1.35517	0.459718	0.264854	0.680038	0.278528	0.9317	0.2775	1.08168	0.639517	0.513584	0.841856	0.587857	0.957097	0.944423	0.605345	1.542	0.387123	0.753891	0.970511	0.616118	0.206638
RNU6-706P	0	0	0	0	0	0	0	0	0	0	0	0	0	0	0	0	0	0	0	0	0	0	0	0	0	0	0	0	0	0	0	0	0	0	0	0	0	0	0	0	0	0
LINC01714	0.626005	0	0.189813	0.695859	0	0.192994	0.516741	0.435808	0.0594026	0.141688	0.0541088	0.318145	0.665828	0.132177	0	0.650257	0.559749	0	0	0.0700264	0.236198	0.477315	0.54826	0.59457	0.457169	0.149212	0.0358848	3.54842	0	0.09571	0.357558	0	0	0.11394	0.669058	0.121956	0.0591009	0.10767	0.0473874	0.50967	0.377215	0.0405896
RN7SKP102	0	0	0	0	0	0	0	0	0	0	0	0	0	0	0	0	0	1.47403	0	0	0	0	0	0	0	0	0	0	0.0585564	0	0	0	0	0	0	0	0	0	0	0	0	0
COA3	16.3359	36.6207	22.9147	22.4105	26.3144	21.3969	23.2724	42.285	49.8759	24.7309	43.3603	86.9293	35.7963	13.7628	24.3336	28.0581	21.7671	73.4778	17.6131	59.4116	131.545	78.4611	41.6976	13.7878	67.4575	22.9188	44.0208	18.086	28.3205	45.4518	16.6427	33.5584	52.4135	87.8946	38.5337	16.0518	72.6076	27.4173	21.9586	36.7499	18.1591	51.2198
AL121917.2	0.598316	0.783884	0.24189	0.161232	0.362966	0.122972	0.548761	0.0617084	0.264951	0.270842	0.103431	0	0.694231	0.0561471	0	0.110488	0.164613	0	0.807449	0	0.376251	0.04679	0.246593	0.676513	0.254886	0.126766	0.13719	1.25307	0.141887	0.0609844	0.520752	0	0.0684431	0.174241	0.542577	0.233123	0.52721	0.0686052	0.42272	0.274789	0.160236	0.982789
AC021242.3	0.0564859	0.324483	0.0293611	0.456648	0.0587434	0.0348287	0.419641	0.104864	0.139361	0.0255697	0.0390589	0.057414	0.021847	0.174925	0.0434886	0	0.0466223	0.0259381	0.196019	0.126373	0.0852508	0.0795124	0.0698412	0.0153284	0.0928157	0.161565	0.0129519	0.030861	0.0803716	0.172723	0.0184362	0.0789223	0.0581543	0.0164497	0.131718	0.0440175	0.085325	0.126299	0.0171035	0.0849023	0.113457	0.13185
SNORD115-13	0	0	0	0	0	0	0	0	0	0	0	0	0	0	0	0	0	0	0	0	0	0	0	0	0	0	0	0	0	0	0	0	0	0	0	0	0	0	0	0	0	0
ZNF135	0.965497	1.92368	0.0734943	0.205748	0.14179	0.205496	2.4743	0.273736	0.391004	0.120693	0.236741	0.127289	0.0937468	0.719905	0.142292	0.181278	0.12337	1.15198	1.38086	0.162682	0.548724	0.190499	0.18481	1.58025	1.21917	0.311977	0.664148	1.48648	0.942669	0.214937	0.498398	0.198963	0.270339	1.00057	0.579339	0.5572	0.1373	0.145912	0.869697	1.68195	0.131449	1.43958
LINC01706	0	0	0	0	0	0	0	0	0	0	0	0	0	0	0	0	0	0	0	0	0	0	0	0	0	0	0.0238432	0	0	0	0	0	0	0	0	0	0	0.0178851	0	0	0	0
U1	0	0.161072	0	0	0.415529	0	0.146587	0	0	0	0	0	0	0	0.102541	0	0	0	0	0	0	0	0	0.14457	0	0	0	0	0	0	0	0	0	0	0	0	0	0.183261	0	0	0	0.276343
RMND5A	11.1154	10.234	6.95625	13.7701	6.95479	7.20725	6.69668	10.6077	10.4659	13.1285	5.92464	2.93973	2.80318	4.42518	10.6143	17.435	7.38482	9.29666	14.9988	4.00001	10.6668	3.43828	10.6221	17.2171	5.09259	14.1145	6.74439	17.9782	6.46561	4.28558	6.18249	7.8025	5.40604	7.19755	6.0112	11.0686	4.75306	6.79322	8.08243	4.66794	15.1454	7.6405
P2RY10	0.330739	1.53907	0.112119	0.313879	1.76091	1.67577	2.05352	0.600656	0.597667	0.703019	2.08813	0.672346	0.450499	1.34809	1.87656	0.418237	1.37679	4.45718	2.30796	4.76782	0.618529	3.46137	1.10235	2.24184	1.70914	0.520986	1.42441	0.57745	4.42973	1.2136	0.675851	3.91788	2.75367	3.19103	2.8167	5.24431	3.38858	1.98852	0.365748	2.21544	1.61169	0.794391
XIRP2	0	0	0	0	0.00155187	0.00368038	0	0	0.00339841	0	0.00515925	0	0	0	0.00229774	0	0	0	0	0	0	0	0.00123003	0.000809885	0	0.00189697	0	0	0	0	0.00389635	0.00208495	0	0.00173826	0	0	0.00450819	0.0349054	0.00180735	0.000747643	0.00239782	0.0139327
IGKV1OR2-6	0.561597	0.424486	0.486525	0.794517	0.219015	2.68363	3.16776	0.347528	0.266454	0	0.242708	1.42706	0	4.2688	0.918794	0.466683	0.540785	0.257883	0.406015	3.76929	2.75465	4.08441	4.33986	1.10489	1.0766	0.624678	4.50698	0.460241	39.5541	8.75798	0.916486	0.392332	12.5273	1.67636	15.0601	66.5201	1.27248	5.36087	1.19033	10.1998	0.451206	0.0728269
TMEM185AP1	0.0474854	0	0	0	0	0	0.0391972	0	0	0.0644863	0.0246264	0	0.110195	0	0	0.03946	0	0	0	0	0	0	0.0587126	0.019329	0	0	0	0	0.0675651	0	0.0464957	0.0497601	0	0.020743	0.166095	0	0	0.0735056	0	0.0178435	0	0
AC007566.1	1.59039	0.670942	0.499851	0.852159	4.06756	0.376284	3.17514	0.480639	1.49511	0.552503	0.709705	0.225561	1.97408	0.999595	1.02511	0.338084	0.3358	1.37568	2.66325	0.446831	0.376788	0.182221	1.09753	1.37001	0.425416	0.528946	0.68693	0.818388	1.55246	0.339286	0.760513	0.658877	0.799642	0.210033	1.55243	0.648489	1.59227	0.687031	1.44467	0.736597	0.579455	0.805771
RAB1C	0.128352	0.116418	0.155672	0	0.166851	0.197851	0.105949	0.198567	0.097436	0	0.532516	0.173947	0.148927	0.0722686	0.123523	0.426637	0.388442	0	0.0742351	0.114862	0	0.240899	0.264498	0.139322	0.140602	0.448702	0.235442	0.140249	0.213064	0.0392474	0.251353	0.0448333	0.308333	0.0373784	0	0.05001	0.193882	0.198683	0.0777279	0.112538	0.360927	0
R3HDM4	11.9771	50.7311	43.5567	66.0595	44.0283	29.8264	35.1821	26.6625	32.6881	22.4093	51.3923	25.0519	50.2779	38.0187	27.2991	23.2429	34.5636	8.29809	21.6413	34.6031	49.3063	23.8268	21.2973	23.6698	29.2516	16.5604	35.2051	15.2622	27.3591	38.664	33.3538	33.5914	42.472	28.6761	44.889	24.4642	18.6848	23.856	25.1684	49.7736	19.3372	23.3726
RPL23AP68	0	0	0	0.0706521	0	0	0	0	0	0	0	0	0	0	0	0	0	0	0	0	0.131899	0	0	0	0	0	0	0	0	0	0	0	0	0	0.0679309	0	0	0	0	0	0	0
AC023866.2	0	0	0	0.0812408	0	0	0	0	0.0381435	0.0909807	0	0	0	0	0	0	0	0	0	0	0	0	0.0414174	0	0	0	0	0	0	0	0	0	0	0	0	0	0	0	0	0	0	0
AC009052.1	0	0	0	0	0.0678604	0	0	0	0	0	0	0	0	0	0	0	0	0	0	0	0	0	0	0	0.0476537	0	0	0	0	0	0	0	0	0	0	0	0	0	0	0	0	0
RPS26P20	0.074503	0	0.0387263	0.180691	0.0581103	0	0.0614991	0.276624	0.127255	0	0.115914	0.227181	0.0864464	0	0	0.185734	0.368959	0.102635	0	0	0.75899	0.36706	0.0460591	0.121306	0.163228	0.284131	0.307496	0.0610569	0.159011	0.205034	0	0.0780718	0.460221	0	0.0868657	0	0.168811	0	0.0676769	0.0839874	0.0897874	0
AC073023.1	0	0	0	0	0	0	0	0	0	0	0	0	0	0	0	0	0	0	0	0	0	0	0	0	0	0	0	0	0	0	0	0	0	0	0	0	0	0	0	0	0	0
AC098798.1	0.0179178	0.0650076	0	0.30419	0	0.0994314	0	0	0	0.0486655	0	0	0	0	0.0931157	0	0.0443669	0.0740501	0	0.0721558	0	0.025222	0.0443084	0.00729344	0.0196279	0.0170832	0	0	0	0	0	0.0375522	0.018447	0	0.041782	0.816818	0	0.0924535	0	0	0	0
Y_RNA	0.720196	0	0.124785	0.291113	0.374489	0	0.594491	0.445672	0.136681	0.326014	0	0	0.278549	0	0.13862	0	0.39629	0.330711	1.04135	0	0	0	0.296825	0.0977186	0	0	0	0	0.17079	0	0	0.251565	0	0	0.839702	0	0	0.123871	0.21807	0	0	0
MIR4447	0	0	0	0	0	0	0	0	0	0	0	0	0	0	0	0	0	0	0	0	0	0	0	0	0	0	0	0	0	0	0	0	0	0	0	0	0	0	0	0	0	0
RPS3AP52	0	0	0	0	0	0	0	0	0	0	0.0452729	0	0	0	0	0	0	0.120259	0	0	0	0	0	0	0	0	0	0	0	0	0	0	0	0	0	0	0	0	0	0	0	0
PCOLCE-AS1	0.0479243	0.00869372	0.0797146	0.0697379	0.164471	0.088649	0.197797	0.0266909	0.0491142	0.0520658	0.0695913	0.0389693	0.0778497	0.161903	0.0553454	0.0876144	0.0316446	0.026408	0.0166309	0.115796	0.0108494	0.0269843	0.0651808	0.140455	0.120746	0.118799	0.329663	0.07855	0.122741	0.140681	0.0375403	0.35154	0.128283	0.0921125	0.189981	0.112037	0.0760118	0.108805	0.513694	0.208897	0.127063	0.0298308
CARD10	1.69728	5.62532	1.38296	13.2725	4.70854	0.683069	5.66471	5.83774	12.5703	2.5915	9.25902	1.26823	10.0225	6.93107	2.69646	11.1233	8.27286	0.701445	0.509401	0.948281	5.8311	2.88638	2.79904	2.95957	6.48483	3.85749	2.20568	1.37592	4.19359	4.46475	2.65904	6.11927	3.99542	3.8694	8.54677	9.69986	2.58288	9.32343	2.95853	14.4276	9.91779	8.99435
LINC00320	0	0	0	0	0	0	0	0	0	0	0	0	0	0	0.270443	0	0	0	0.00967451	0	0	0	0.020682	0.0226959	0	0	0	0	0	0	0	0	0	0	0	0	0	0	0	0	0	0
RNA5SP331	0	0	0	0	0	0	0	0	0	0	0	0	0	0	0	0	0	0	0	0	0	0	0	0	0	0	0	0	0	0	0	0	0	0	0	0	0	0	0	0	0	0
MCF2L2	0.0163872	0.125769	0.0203121	0.160503	0.0678406	0.165553	0.0509861	0.0292521	0.106937	0.0427965	0.111135	0.0333128	0.128711	0.0500378	0.128834	0.0775157	0.0457791	0.112874	0.16404	0.033842	0.0485131	0.0479093	0.021041	0.190876	0.0538537	0.124991	0.0294818	0.310948	0.0672596	0.0670686	0.0382626	0.0343443	0.0389335	0.0181713	0.120517	0.0221018	0.0257058	0.115126	0.0870244	0.0653671	0.0501322	0.0539439
AL049766.2	0	0	0	0	0	0	0	0	0	0	0	0	0	0	0	0	0	0	0	0	0	0	0	0	0	0	0	0	0	0	0	0	0	0	0	0	0	0	0	0	0	0
ACBD7	0.207693	0.266876	0.566779	0.692608	0.242993	1.40868	0.300024	0.755084	1.11352	0.16453	0.251328	0.228698	0.682799	0.190031	4.20745	0.129444	0.0285709	1.04909	2.74784	1.18489	0.254685	0.986713	0.1177	1.69788	0.312835	1.08911	0.25002	0.851046	0.369398	0.365174	0.237258	0.3446	0.196009	0.340223	0.343056	0.242772	0.921587	1.56285	1.55648	0.0910517	0.876056	0.929199
SPDEF	15.4289	11.832	37.656	1.13342	35.405	13.205	35.9826	13.6174	2.49882	68.5611	10.5236	11.4967	1.10023	7.18472	8.54141	4.22124	79.7511	7.78157	7.62701	4.00036	96.522	25.7037	20.8271	1.73688	8.57687	8.65308	5.82378	0.455151	5.22327	4.78412	92.2355	6.44447	17.2653	16.3435	5.38567	27.5826	9.74501	5.41691	17.1038	3.36967	31.6705	43.0021
RPL13P	0	0	0	0	0	0.0379423	0	0	0	0	0	0	0	0	0	0	0	0	0	0	0	0	0	0	0	0	0	0.0672398	0	0	0	0	0	0	0	0	0	0	0	0	0	0
ASPDH	0.109794	0.0142266	0.0244587	0.323341	0.269143	0.0870401	0.18126	0.203828	0.0446508	0.0639011	0.561268	0	0.327586	0.516635	0.19925	0.104272	0.0776756	0.129644	0.0952526	0.0210545	0.0177541	0.0220788	0.106663	0.26815	0.300682	0.0897256	0.280522	0.385622	0.323601	0.633087	0.138221	0.673883	0.274518	0.0342579	0.621776	0.165006	0.0355392	0.267075	0.683893	0.813351	0.170123	0.0244078
AC005324.4	0.227032	0.123554	0.259622	0.936048	0.283326	0.209978	0.637178	0.0421476	0.258521	0.184989	0.141289	0.0461524	0	0	0.20975	0.0377324	0.112432	0	0.157571	0	0.411175	0	0.28071	0.48055	0.12435	0	0.312342	0.111635	0.129214	0	0.13338	0.142744	0.140242	0.277687	0.423527	0.0530754	0.0514416	0.164004	0.288723	0.119436	0	0.105988
AL031432.3	0.160373	0.387901	0.222297	0.2593	0.375261	0.296654	0.264763	0.198485	0.456543	0.362985	0.499028	0.380353	0.186082	0.496642	0.277811	0.0444231	0.044123	0.294572	0.324644	0.71759	0.786637	0.301	0.0330486	0.3264	0.2928	0.0509678	0.147091	0.262859	0.304252	0.294234	0.209374	0	0.385257	0.326926	0.436299	0.0624867	0.302816	0.303419	0.825518	0.381666	0.0644248	0.0831878
CEP250-AS1	0.185414	0.36438	0.305194	0.149894	0.361545	0.342973	0.561188	0.143422	0.140754	0.167864	0.464762	0.565381	0.143425	0.495888	0.37472	0.154078	0.127531	0.510849	0.670239	0.912597	0.174896	0.217498	0.13373	0.440258	0.57548	0.265166	0.361371	0.202601	1.14321	0.425219	0.272324	0.647652	0.25452	0.26998	0.900753	0.469581	0.630175	0.334849	0.112284	0.406423	0.297936	0.264486
FAM227B	1.88639	0.265635	0.463403	0.532707	0.292251	0.258915	0.661248	0.391777	0.448732	0.32753	0.591894	0.323941	0.499723	0.374656	0.345675	1.05221	0.430126	0.6467	0.216712	0.537656	0.238876	0.300093	0.508547	0.610076	0.325533	0.312072	0.225156	0.367071	0.438152	0.367426	0.58617	0.342997	0.492176	0.404488	0.492104	0.362464	0.570873	0.333339	0.82939	0.333382	0.290661	0.435631
TMEM185B	7.38513	18.4623	8.36684	6.40312	8.81587	12.1529	10.9569	11.0788	35.9583	13.0693	10.3543	35.8752	10.6866	8.68291	16.9872	14.0332	11.8998	9.92227	13.2996	7.08802	9.83303	15.8504	9.55244	11.1429	9.00295	12.1335	8.88808	28.8655	13.6154	9.4533	12.3895	13.6674	9.97066	10.4434	11.4193	11.7327	6.79538	20.6854	7.28319	18.0952	11.0409	12.8744
MIR222HG	0.521334	0.650187	1.15169	0.745082	2.20014	0.111933	2.42066	0.846857	0.874562	0.189638	1.22149	1.31529	2.61406	1.42313	0.623565	0.162459	0.0614711	0.602762	0.839962	0.574845	0.189679	0.183464	0.293521	1.73557	1.11159	0.213022	0.800482	0.282287	1.05307	0.734441	0.793048	2.60471	1.42809	0.345666	2.99579	0.261165	0.263673	0.115286	1.8689	0.937522	0.527311	1.07928
STRA8	0	0	0.0678587	1.04484	0	0	0.775892	0.0484719	0	0	0.0270816	0.0265388	0	0.0441035	0	0.0650912	0	0	0.0226518	0	0	0	0.0161415	0.010628	0.0572036	5.77533	0.0179605	0.0427951	0.0185753	0	0	0.0273605	0	0.182488	0.487078	0	0.147901	6.58797	0	0.0196224	0	0.0203153
C4B-AS1	0	0	0	0	0	0	0	0	0	0	0	0	0	0	0	0	0	0	0	0	0	0	0	0.00503752	0	0	0	0	0	0	0	0	0	0	0	0	0	0	0	0	0	0
AL133243.2	0.831713	1.13158	0.407379	0.834009	2.03347	0.355033	1.34668	1.14319	1.20205	0.477859	0.514284	0.552747	0.965042	0.270171	0.683436	1.26267	0.369642	4.27456	2.55321	0.622635	0.651766	0.776755	0.435075	1.33466	0.919855	1.18946	0.264055	1.76956	0.614463	0.161396	0.454172	1.05592	0.757476	0.635802	0.63405	0.63566	0.217445	0.536441	0.464929	0.402683	0.539721	0.995585
CDCA4P3	0	0	0	0	0	0	0.0310619	0	0	0	0.0390306	0	0	0	0	0	0	0.155516	0	0	0.085189	0.0529698	0	0	0	0.0358772	0	0	0	0	0.0368456	0	0	0	0.0438741	0.0879711	0.0426316	0.116499	0	0	0	0
AC009987.1	0	0	0	0	0	0.0297513	0	0	0.512808	0	0	0	0	0	0.278616	0	0	0	0	0	0	0	0	0.0130938	0	0	0	0.0790861	0	0	0	0	0	0	0	0	0	0	0.0292203	0.0120875	0	0
LINC02024	0	0.0485377	0	0	0	0	0	0	0	0	0	0	0	0	0.0308998	0	0	0	0	0	0	0	0	0	0	0	0	0	0	0	0.0261988	0	0	0	0	0	0	0	0	0	0	0
RNU7-196P	0	0	0	0	0	0	0	0	0	0	0	0	0	0	0	0	0	0	0	0	0	0	0	0	0.229045	0	0	0	0	0	0	0	0	0	0	0	0	0	0	0	0	0
Metazoa_SRP	0	0	0	0	0	0	0	0	0	0	0.0992327	0	0.111009	0	0.110487	0.0795025	0.0789654	0.395389	0	0	0	0	0.0591459	0.0778864	0.0524015	0.0912155	0.0658109	0.0784051	0.340319	0	0.0936777	0	0	0	0	0	0	0	0	0.0359503	0	0
DEFB108B	0	0.0353101	0	0	0	0	0	0	0	0	0	0	0	0.0328789	0	0	0	0.107258	0	0	0	0	0	0	0.0213225	0	0	0	0	0	0	0	0	0	0	0	0	0	0	0.0146284	0	0
ARFRP1	2.11441	7.35681	8.82076	3.33488	5.51761	2.86736	10.8117	2.49908	6.74499	4.54719	4.15704	5.99828	9.8608	7.7317	3.47235	1.80226	3.93931	2.97835	5.54737	3.98363	7.75343	2.51219	3.6462	3.53678	10.4788	4.03509	3.72268	2.54349	4.6748	6.13075	8.95706	6.37992	6.95056	5.77494	8.96137	3.71127	6.04639	7.61076	9.06304	5.95001	4.81779	7.9904
CCDC194	0.0302886	1.73077	0.0629754	0	3.04753	0.0840404	0.600047	0.196804	0.0344896	0	1.00531	0.0615725	0.456873	0.0511621	0.244852	0.0251696	0.0249996	0.250352	0.683205	0.0813157	0.0685691	0.0213179	0.0936247	0.234251	0.0829486	0.115511	0.29169	0.198577	0.193934	0.16671	0.0296573	0.158697	0.155916	0.0529236	0.459089	0.106213	0.30883	0.0468856	0.055027	0.250392	0.109507	0.518466
LINC02280	0.0271772	0.0246504	0.0141266	0	0.0105987	0.106827	0.0336504	0.00630668	0.0425516	0.0553609	0.00352359	0	0.0788347	0.0401682	0.019616	0.0338761	0.0392551	0	0.0412612	0.00912032	0.00769067	0.004782	0.0294025	0.0470156	0.0111642	0.00647783	0.014021	0.0111362	0.029002	0.0249307	0.0133054	0.028479	0.0559598	0.0118718	0.0396086	0.0238255	0.0153947	0.00701154	0.0678897	0.0178715	0.106446	0.0105729
OR8B9P	0	0	0	0	0	0	0	0	0.0478753	0	0	0	0	0	0	0	0	0	0.024317	0	0	0	0	0	0	0	0	0.0459412	0	0	0	0	0.0288571	0	0	0	0.0317547	0	0	0	0	0
AC009237.3	0.598957	1.29912	0.674108	0.637899	2.34398	0.467259	2.17542	0.962071	4.78016	0.693157	1.90697	0.767615	1.118	0.439883	0.992449	1.58841	0.459976	0.667269	1.12963	0.573294	0.412682	1.14371	1.04002	3.32848	0.422201	2.17002	0.67355	0.819521	0.607679	0.320113	2.45809	0.562155	0.611286	1.14667	1.45742	0.578359	0.79658	1.08303	0.62924	0.630192	1.111	2.92181
SPTLC1P4	0.0997194	0.0904481	0.155501	1.69293	0.0777785	0.092229	0	0.0925626	0	0	0.0517155	0.101358	0	0	0.0575805	0.248598	0	0.412117	0	0	0	0.070185	0	0.0405908	0.0546185	0.190149	0	0.490334	0.0709434	0	0.097641	0	0.205329	0	0	0	0.225947	0	0.181166	0.0749426	0	0.0775886
AC006427.1	0	0	0	0.0441576	0	0	0.0300585	0	0	0	0.0377698	0	0	0	0	0.0302601	0	0.351149	0	0	0	0	0.022512	0.029645	0	0.0347183	0	0.0298424	0	0	0	0	0	0	0.0424568	0	0	0	0	0	0	0
TVP23B	6.12572	5.49601	4.24396	7.36393	7.13062	5.45696	4.02331	7.09836	6.41128	4.8772	3.03006	3.97858	2.02711	2.9585	3.21025	7.22951	6.62578	3.04647	4.02898	4.47655	3.4344	3.86939	6.76196	5.88352	5.2181	4.36026	4.4024	3.49418	4.02133	3.85038	4.60788	4.36131	5.33674	4.94024	1.99569	4.43062	3.47246	8.98943	5.69303	5.05408	4.97847	4.44619
C9orf16	10.8107	29.9545	29.7834	30.7024	27.2065	15.7122	19.3027	9.02124	20.6768	17.8802	31.1071	51.8974	41.5049	27.4574	33.1667	10.8374	17.833	8.91846	12.4376	30.4684	33.5325	31.0833	15.9996	18.3577	25.2145	15.2451	13.2956	16.3897	24.3051	26.3741	22.9274	16.2164	17.6828	21.9835	48.3086	10.175	19.5291	14.03	18.3226	48.0972	27.7304	23.2803
KCNJ10	0.0587804	1.16849	0.0229153	0.0534596	0.0802325	0.407738	0.23856	0.159138	0.415543	0.113086	0.0838313	0.0448096	0.0227344	0.0496445	0.101824	0.0569871	0.0768171	0.566827	1.19839	0.263013	0.210695	0.0413711	0.142328	0.203376	0.118049	0.116755	0.026956	0.594119	2.44984	0.0539216	0.0287776	0.0872611	0.201722	0.201136	0.245581	0.435152	0.0221977	0.566158	0.0489452	0.241124	0.0590327	0.0800367
CCL4	1.08455	10.5547	1.4193	2.05785	3.51304	7.98925	3.13863	2.57007	5.08518	1.3862	2.76597	8.02782	3.56795	1.96128	9.77679	3.55199	2.72761	9.21044	8.24678	7.82728	5.25715	21.8313	1.39619	3.137	12.7472	1.7396	5.48559	5.75112	18.9355	2.10684	5.98435	7.86189	4.15105	3.42779	20.5446	5.13055	8.65872	8.07817	4.17252	9.52678	4.78224	1.85648
AC010099.2	0	0	0	0	0	0	0	0	0	0	0	0.0644328	0	0	0	0	0	0	0	0	0	0	0	0	0	0	0.654086	0	0	0	0	0	0	0	0	0	0	0	0	0	0	0
Z68694.1	0	0	0	0	0	0	0	0	0	0	0	0	0	0	0	0	0	0	0	0	0	0	0	0	0	0	0	0	0	0	0	0	0	0	0	0	0	0	0	0	0	0
AC139700.1	0.0336715	0.0152705	0	0.0204157	0.0131314	0.0155711	0	0	0.0287563	0.0228633	0.0261936	0	0	0.0142191	0	0.0139904	0.0138959	0	0.014606	0	0	0	0	0.020559	0.0184426	0.0160516	0	0	0.0119775	0	0	0.0352844	0.017333	0	0	0	0	0	0.0152932	0.00632632	0.0202896	0
AC022017.1	0	0	0	0	0	0	0	0	0	0	0	0	0	0	0	0	0	0	0	0	0	0	0	0	0	0	0	0	0	0	0	0	0	0	0	0	0	0	0	0	0	0
LINC02265	0.162552	0.0737195	0.0140823	0.394234	0	0.350798	0.447266	0	0.555294	0	0.126452	0.0826114	0.0943051	0.274575	0.0938617	0.0225133	0.0223612	0.373217	0.0470078	0.545504	0.398661	0	0.0334975	0.0771946	0.0741944	0.0258301	0.0186361	0.044405	0.134918	0.273378	0.106109	0.0567795	0.418383	0.0591727	0.821276	0.0950032	0.276236	0.0838747	3.71608	0.071262	0.0652999	0.147556
ZFP90	2.50585	2.90981	4.45703	1.79274	2.19953	4.02679	5.11932	3.95902	2.73767	3.37289	3.22782	4.44789	2.68027	3.53667	2.31767	1.13945	2.776	5.44281	6.87462	2.56993	1.64413	1.71686	2.58879	4.48923	3.34017	4.63731	2.51695	2.66544	3.5944	4.36688	2.38848	2.71884	2.6065	4.13633	4.72292	3.71535	2.99803	3.53187	5.18033	2.26655	3.09565	2.80381
MIR548XHG	0	0	0.00926874	0	0	0	0	0	0.538076	0.0242156	0.0184952	0	0	0	0	2.9043	0.279638	0	3.12492	0	0	0.727916	0	0.00725833	0	0.0340019	0	0.116907	0.164916	0	0	0	0	0	0.103952	0	0	0.0460042	0	1.56792	0	0
TLK2P2	0.0231491	0.0419938	0.0120328	0	0.0541671	0.0214103	0.0191086	0.0537194	0	0.0314371	0.0360162	0.0117647	0.0268601	0	0.0133669	0.0288552	0.0286602	0.175395	0.0803329	0	0.0262032	0.00814647	0.0930228	0.0706715	0.0316982	0.0441418	0.00796194	0.0379425	0.0082345	0.0212356	0.0793333	0.012129	0.0595822	0	0	0.135295	0.013113	0.0119447	0.0525704	0.0260961	0.0139491	0.00900582
AL122034.1	0	0	0	0	0.0406889	0.0482486	0	0	0	0	0	0	0	0	0	0.303453	0	0	0	0	0	0.0367165	0	0	0	0	0	0	0	0.047855	0	0	0.107416	0.022788	0	0	0	0	0	0.235232	0	0
TBL1XR1-AS1	0.0909721	0.0825141	0.0157623	0	0.0473039	0.0280462	0	0	0.017265	0	0	0.0308222	0.246296	0.025611	0.105059	0.025199	0	2.96596	0.184155	0	0.0343247	0	0.0187468	0.135777	0.0166091	0.144558	0.0208594	0.0745536	0	0	0.089076	0.0953298	0.0624393	0.0264928	0.0707117	0	0	0	0.0275457	0.102553	0.036545	0.0235942
MIR5701-1	0	0	0	0	0	0	0	0	0	0	0	0	0	0	0	0	0	0	0	0	0	0	0	0	0	0	0	0	0	0	0	0	0	0	0	0	0	0	0	0	0	0
SSR1P2	0	0	0	0	0	0	0	0	0	0	0	0	0	0	0	0	0	0	0	0	0	0	0	0	0	0	0	0	0	0	0	0	0	0	0	0	0	0	0	0	0	0
GNRHR2P1	0	0	0.0213578	0	0.0320482	0	0	0.0381399	0.0233939	0	0.0852364	0	0.0476756	0.0694053	0	0.102434	0	0.0566035	0.0356469	0.110311	0	0	0.0508036	0.150527	0.247558	0.039175	0.0565285	0.202039	0.0292318	0	0.16093	0	0.0846048	0.0179487	0.0958138	0	0.0931003	0.0636039	0.0373242	0	0.0495182	0
APOF	0	1.2341	0.00785816	1.42993	0	0.0139822	0.0124791	0	0.00860732	0.0205303	0.0156805	0.0153662	0.0350826	0.0383045	0.00872941	0.0125628	0.149735	0.0416523	0	0.0405867	0.0171123	0.0106403	0.00934609	0	0	0.0144136	0.0103993	0	0.0645316	0.0138682	0	0	0	0.00660388	0.0176264	0.0353423	0.0685088	0.0312024	0.0137327	0	0.0182192	0.0235254
CASR	0.0144092	0.496644	0.00249662	0	0.0299702	0.0355384	2.04184	0.0178335	0.00273463	0.065227	0.00996372	0.004882	0	0.600373	0.0166405	0.0279393	0.0277505	0	0	0.00644741	0	0.0304248	0.0059387	0.00586529	3.19636	0	0.254404	0	0.0375876	20.0123	0.0141089	0.58888	0.187908	0.807776	0.0168003	0	0.157803	0.0173483	0.00872603	0.00180484	0.312576	0.0784798
SNORD115-9	0	0	0	0	0	0	0	0	0	0	0	0	0	0	0	0	0	0	0	0	0	0	0	0	0	0	0	0	0	0	0	0	0	0	0	0	0	0	0	0	0	0
CXCL14	0.32819	0.773961	0.661896	1.20985	182.421	0.679926	36.6809	8.83446	6.75668	14.8147	6.8762	2.26836	0.715907	20.8774	33.9291	1.71271	10.987	0.994646	156.405	49.394	59.453	11.3	6.54939	102.977	57.7379	0.16271	1666.79	0.0430335	202.777	54.5886	1.51677	672.801	21.6651	421.63	8.52542	9.42172	161.946	8.22325	16.2416	5.83072	2.95848	91.7337
AC023827.1	0	0	0	0	0	0	0	0	0	0	0	0	0	0	0	0	0	0	0	0	0	0	0	0	0	0	0	0	0	0	0	0	0	0	0	0	0	0	0	0	0	0
NDUFS8	15.0587	18.442	24.4715	19.9568	17.2447	15.587	18.1794	9.23171	16.4097	11.4122	23.6428	35.2325	30.6886	13.822	18.4861	18.3537	17.6998	18.8652	12.005	24.5307	45.0952	28.2779	13.7995	11.5709	26.5021	11.7831	19.6249	19.4251	10.8722	15.9331	16.322	15.5698	15.651	22.7264	27.342	10.7475	21.5412	20.7518	14.8453	23.2309	7.52308	9.19673
RNU6-885P	0	0	0	0	0	0	0	0	0	0	0	0	0	0	0	0	0	0	0	0	0	0	0	0	0	0	0	0	0	0	0	0	0	0	0	0	0	0	0	0	0	0
BRD7P1	0	0	0	0	0	0.0250439	0	0	0	0	0	0	0	0	0	0.0112508	0	0	0	0	0	0.00952904	0	0.00551102	0	0	0	0.0110955	0	0	0	0	0	0	0	0	0	0	0	0.00508748	0	0
RPS2P6	0.0289688	0	0.0451735	0.0351287	0.0225949	0.133964	0.0239125	0.0806691	0.0164934	0.0393403	0.0150235	0.117779	0.0672253	0.0244663	0	0.0240728	0.0478204	0.0399071	0	0.0388862	0	0.0203889	0	0.117917	0	0	0.0398542	0	0	0.0265742	0	0.0607128	0.149122	0.0126544	0.0337757	0	0.0328191	0	0.0263146	0.021771	0	0
AC002398.1	1.15366	0.881181	2.65116	5.00687	1.46814	3.81876	3.45835	0.958143	2.41993	0.742121	1.95235	0.308583	1.90222	2.15384	0.841458	1.31188	1.40325	0.334584	7.16412	0.163012	2.88665	1.15386	1.38889	4.62184	0.964457	2.14196	1.00242	1.49282	1.33912	2.1723	1.84306	2.9905	3.43818	0.795713	7.29184	1.49046	0.481527	1.19055	2.59233	3.23991	1.39034	3.21257
AC084880.2	0	0	0	0	0	0	0	0	0	0	0	0	0	0	0	0	0	0	0	0	0	0	0	0	0	0	0	0	0	0	0	0	0	0	0	0	0	0	0	0	0	0
SAGE1	0	0.0159272	0.00456375	0	0.0273923	0	0	0.0162996	1.93455	0.0119233	0	0	0	0	0.126743	0.49613	0	0.0241902	0	0.0117857	0	0.00617951	0	0.15725	0.00480894	0	0.0120791	2.25933	0.0124926	0	0	0	0.0994314	0	0.0204736	0.0102628	0.00994688	0.0453032	0	0.0197952	0	0
AC138230.1	0.273327	0.354164	0.487111	0.378797	1.34004	0.397251	1.32149	0.0724888	0.311238	0.371185	0.324001	0.476259	0.588981	0.395736	0.293106	0.0648951	0.0322284	0.107581	0.779133	0.366901	0.309387	0.0274821	0.989715	0.127152	0.384962	0.260596	0.429753	0.607994	0.416685	0.322372	0.497028	0.245503	0.3216	0.170567	1.95762	0.319491	0.353893	0.402952	1.20595	0.23476	0.188229	0.82029
SNRPGP7	0	0	0	0	0	0	0	0	0	0	0	0	0	0	0	0	0	0	0	0	0	0	0	0	0	0	0	0	0	0	0	0	0	0	0	0	0	0	0	0	0	0
MTCYBP2	0	0	0	0	0	0	0	0	0	0	0.0786318	0	0	0	0	0	0	0	0	0	0	0	0	0	0	0	0	0	0	0	0	0	0	0	0	0	0	0	0	0	0	0
TTL	0.627905	2.60846	1.19588	2.16436	1.39212	1.93123	1.36719	1.6032	3.65849	2.96994	1.92221	0.988322	1.01922	2.48454	2.94527	2.5473	1.37658	5.56912	4.86981	1.63707	1.60244	2.11804	1.36016	4.7133	1.2511	3.97691	2.68111	3.8722	3.27939	1.31528	1.58788	1.93423	1.52535	1.74291	3.24928	2.87611	1.3163	4.09368	1.33537	2.36875	2.94346	2.44533
AL441992.1	2.04938	2.98279	3.41873	4.219	3.75453	1.58688	2.04575	0.84055	1.9266	3.30089	2.96604	6.73358	5.86183	1.56985	4.29314	1.22776	3.34369	5.64641	3.22513	7.67716	3.50661	5.76962	3.00535	5.7618	3.15863	2.7264	4.68818	7.49922	3.93318	1.04929	6.39333	3.64584	1.5211	3.31026	5.27901	2.72977	4.69754	3.78716	2.90065	5.3369	2.52725	2.92954
AC015936.1	0	0	0.0131097	0	0	0	0	0	0.0143595	0	0	0	0	0	0.0145632	0	0	0	0	0	0	0	0.015592	0	0.013814	0	0	0	0	0	0	0	0	0	0	0	0	0	0	0	0	0
HASPIN	0.176122	1.90856	0.342098	1.65238	0.556712	0.943064	0.443796	0.524864	1.73634	0.402826	0.389392	0.489938	0.742134	0.485391	1.86802	1.85641	0.803347	2.61779	3.29718	0.435506	1.16467	0.769852	0.292262	1.97338	0.228472	1.22846	0.746037	3.37291	1.37169	0.314625	0.381208	0.398258	0.505799	0.133624	1.48066	1.15937	0.262541	1.67405	0.30313	0.971815	0.670275	1.26938
PART1	1.09004	0.0723437	0	0.586763	0.00207367	0.20901	0.010973	0.00246783	0.00756847	0.310502	0.0124092	0	0.00308484	0.00449085	0.0122813	0.00883724	0.493736	0.0659252	0.00461305	0.0321194	0.123385	0.00187122	0.246543	0.010822	0.00436858	0.0811137	0.00182883	0.0675432	0.00378287	0.0243888	0	0.01393	0.00547432	0.0197432	0.0123992	0.223753	0	0.315519	0.350182	0	0.0160203	0.010343
RN7SKP245	0	0	0	0	0	0	0	0	0	0	0	0	0	0	0	0	0	0.892921	0	0	0	0	0	0	0	0	0	0	0	0	0	0	0	0	0	0	0	0	0	0	0	0
AL096800.1	0	0	0	0	0	0	0	0	0	0	0	0	0	0	0	0	0	0.0799929	0	0	0	0	0	0.0118182	0	0	0	0	0	0	0	0	0	0	0	0	0	0	0	0	0	0.0225902
RBM12B-AS1	1.15143	1.33248	0.495317	2.26292	0.619369	0.991497	1.50762	0.552824	1.08508	0.862714	0.720691	0.403568	1.01353	0.234735	0.985835	0.39593	0.360484	2.29725	1.30895	0.213189	0.134828	0.22356	0.24546	2.87679	0.413193	0.757103	0.13656	1.0087	0.564939	0.182113	0.349893	0.332851	0.28614	0.190784	0.648101	0.556926	0.404837	0.368766	0.541	0.85042	0.23925	0.525179
IDI2-AS1	0.060957	0.147439	0.116179	0.0246396	0.0950897	0.0563782	0.0838624	0.0188607	0.115686	0.0275937	0.0632259	0.0619585	0.0471526	0.0343219	0.082129	0.118195	0.0167709	0.0839737	0.740373	0.0272752	0	0.300321	0.188423	0.256396	0.0890332	0.135608	0.0698854	0.0832594	0.101189	0.0186394	0.0596865	0.0851693	0.0418383	0.0443795	0.37905	0.0237508	0.0460394	0.0524217	0.166116	0.0839874	0.0734624	0.142286
AC061975.6	0	0.302853	0	7.47033	0	0.0772039	0.523673	0.0309933	0.655858	0.0226719	0.112555	0.0169691	0	0	0.20244	0.67979	0	1.12693	0.0144837	0	1.11494	0.50526	0.258026	0.550446	0.0457206	1.92598	0	0.410453	0.724508	0	0	0	0.0171879	0.029171	0.0194651	0.253689	0.094569	2.61875	0	0.0941005	0.0201198	5.09197
Y_RNA	0	0	0	0	0	0	0	0	0	0	0	0	0	0	0	0	0	0	0	0	0	0	0	0	0	0	0	0	0	0	0	0	0	0	0	0	0	0	0	0	0	0
AC007992.1	0	0	0	0	0	0	0	0	0	0	0	0	0	0	0	0	0	0	0	0	0	0	0	0	0	0	0	0	0	0	0	0	0	0	0	0	0	0	0	0	0	0
AL021393.1	0	0	0	0	0	0	0	0	0	0	0	0	0	0	0	0	0	0	0	0	0	0	0	0	0	0	0	0	0	0	0	0	0	0	0	0	0	0	0	0	0	0
TNRC6B	2.03807	2.09318	1.46103	2.04696	1.72009	2.03487	2.05049	1.35386	2.69351	2.23955	1.886	0.446728	1.35689	1.98301	2.78637	2.86472	1.8245	3.77386	2.54311	0.454226	1.21511	0.286524	2.71471	2.63444	1.59278	2.2707	0.801752	1.58631	2.3474	1.48545	2.18601	1.9781	2.91648	1.32127	2.25382	3.01727	0.55227	1.29713	2.74285	1.7436	2.20463	1.97615
AC007551.1	0	0	0.0519335	0	0	0.0462034	0.123709	0.0463705	0	0.135682	0.129538	0.101553	0	0	0.0576915	0	0	0	0	0	0	0	0.0308835	0.101673	0	0	0.0687273	0.0409399	0.10662	0	0	0	0.0514312	0	0.0582452	0.0583931	0	0.0257765	0	0.0187717	0	0
SCML1	2.06586	2.56256	0.237811	1.08099	4.5139	0.663069	3.46118	1.58486	3.30034	2.40196	1.96908	0.805404	0.508959	0.967994	1.6586	0.795647	0.424333	2.15068	5.76141	1.90572	0.256264	1.04569	0.428633	1.4092	1.77219	0.899378	1.94667	1.80898	2.63072	0.886976	1.07606	3.05942	1.53446	1.3763	1.97972	0.788387	4.06105	0.832324	2.63064	1.7298	1.52336	3.56707
AL121790.1	0.070263	1.14715	0.0182612	0.0426019	0.137008	2.6319	0.318995	0.0652203	0.200021	0.143128	0.109317	0.0357087	0.0407633	0.0296712	0.284002	0	0.0289968	0.435571	2.19446	0	0	0	0.0651567	0.0858017	0.0962114	0.100485	0.0241663	0	0.0999744	0	0.0343993	0.662658	0.0723382	0.0153464	0.36865	0.0821302	0	0.163147	0.382952	0.10561	0.0423388	0.164009
VWA8P1	0	0	0	0	0	0	0	0	0	0	0	0	0	0	0	0	0	0	0	0	0	0	0	0	0	0	0	0	0	0.135136	0	0	0	0	0	0	0	0	0	0	0	0
PLD4	0.286653	0.123159	0.784216	0.0914757	2.91833	0.181399	0.962048	0.448136	0.225482	0.496847	2.49008	0.322033	1.80745	2.08016	1.37208	0.0470145	0.364236	0.789782	0.281411	1.70117	0.298855	0.637117	0.503661	0.350047	1.17135	0.107882	0.238696	0.12055	1.36045	2.33203	0.365621	2.09479	0.745566	1.30985	0.822356	0.163125	1.90152	0.41259	0.154178	1.95304	0.922744	0.930296
NXPE2P1	0	0	0	0	0	0	0	0	0	0.048498	0	0	0	0	0	0	0	0	0	0	0	0	0	0	0	0	0	0	0	0	0	0	0	0	0	0	0	0	0	0	0	0
AC117522.2	0	0.0357938	0	0.0957083	0	0	0	0	0	0	0.122795	0	0	0	0	0	0	0	0.171181	0	0	0	0	0	0	0	0	0	0	0	0	0	0	0	0	0	0	0	0	0	0	0
AC023824.3	0	0	0	0	0	0	0	0	0	0.0836993	0	0	0	0	0	0.0170723	0	0	0	0	0	0	0	0	0.0225052	0.0195875	0	0.10102	0	0.0188462	0	0	0	0	0	0	0	0	0	0	0	0
RPL3P7	1.19795	0.349255	0.400299	0.207526	0.283648	1.14754	0.229556	1.13183	0.341026	0.0581015	1.6863	0.217434	0.39714	0.108403	0.0741136	0.675509	0.90048	0.147347	0.278381	0.143577	0.266356	0.466742	0.198373	2.96929	0.456957	0.448702	0.470884	0.105187	0.8066	0.470969	0.377029	0.269	0.726784	0.24296	0.798132	0.30006	0.242353	0.397367	0.213752	0.20096	0.386708	0.166444
AC103739.2	0.224894	0.116563	0.0166998	0.155837	0.150352	0.0297144	0.344761	0.0596438	0	0.0436301	0.133294	0	0.111834	0.108537	0.204065	0.0266979	0	0.973693	0.111491	0	0	0.0226123	0.119171	0.222319	0.123179	0.0306312	0.0442001	0.105317	0.114283	0.0884161	0.0314581	0.168333	0.132306	0.0561371	0.187294	0.0375539	0.0363979	0.0165775	0.175104	0.0965803	0.0387187	0.0999903
SDAD1P2	0.0255691	0.0115959	0.00664534	0	0	0.0118242	0	0.023734	0.0218366	0	0.0265208	0.0129946	0	0.021595	0.0147642	0.0106239	0.0211042	0.0176118	0	0	0	0	0	0.0260197	0.00700237	0.0121891	0.00879425	0.0104772	0.0363812	0	0	0.0267939	0	0.0111693	0	0	0	0.00659666	0	0.00480401	0.0154073	0
MYEF2	3.23466	1.14849	0.848823	5.25232	0.514653	2.56041	1.7907	1.09835	2.14702	1.80215	1.3296	0.0674422	1.27673	0.365812	2.15193	1.95127	0.768239	1.51327	2.4129	1.12571	0.0730195	0.686233	2.07265	1.94087	0.783381	1.58154	1.96516	1.48932	0.953275	0.833545	0.189493	3.24668	1.19735	1.07162	2.30152	1.00395	1.08998	1.98193	1.52523	0.745909	0.275432	1.46705
GLRX5P2	1.49867	0	0.311601	0.36347	3.50677	0.69305	1.48451	0.278223	0.0853269	1.01762	1.16584	0.761648	0.695568	0.253149	0.865372	0	0.123697	1.44519	1.43021	0	0	0	1.38976	4.51426	0.492513	0.714434	0.515455	0.736917	1.0662	0.274959	0	0.628185	0.308587	0.392797	0.873678	0.350359	0	0.463978	0.544545	0.675783	0.541838	0.81625
AC024255.1	0	0	0	0	0	0	0	0	0	0	0	0	0	0	0	0	0	0	0	0	0	0	0	0	0	0	0	0	0	0	0	0	0	0	0	0	0	0	0	0	0	0
AL356752.1	0.0437218	0.158627	0.204537	0	0.102306	0.0808753	0	0.284088	0.049786	0.296876	0.113373	0	0.101461	0	0.0504922	0.14533	0.0360871	0.481846	0	0.11738	0.04949	0	0	0.249158	0.119737	0.0833707	0.0601509	0.143324	0	0.0401078	0	0.229081	0.0450132	0.0763956	0.0509768	0	0	0.0225599	0.0794319	0.0821462	0	0.0340186
AC005324.5	0	0	0	0	0	0	0	0	0	0	0	0	0	0	0	0	0	0	0	0	0	0	0	0	0	0	0	0	0	0	0	0	0	0	0	0	0	0	0	0	0	0.0329087
RNU7-141P	0	0.758597	0	0	0	0	0	0	0	0	0	0	0	0	0	0	0	0	0.725588	0	0	0	0	0	0	0.3987	0	0	0	0	0	0	0	0	0	0	0	0.215775	0.759728	0	0	0
MRPL49P1	0	0	0.0251902	0	0	0	0	0	0	0	0	0	0	0	0	0	0	0	0	0	0	0	0	0	0	0	0	0	0	0	0	0	0	0	0	0	0	0	0	0	0	0
TTC39C-AS1	0.0634689	0.230272	0.0494862	0.538755	0.519792	1.08598	0.183368	0.0883707	1.12022	0.129288	0.543108	0.225791	0.110465	0.375231	0.274864	0.316453	0.130965	0.393453	1.37657	1.23536	0.718423	0.178684	0.353138	0.297103	0.573594	0.0907689	0.0436591	0.0520142	0.903073	0.553115	0.062146	0.399055	0.882137	0.124762	0.777007	0.296754	1.29429	0.556735	0.951287	0.214646	0.0764896	0.123458
TMEM150A	19.5835	12.3891	33.6701	9.04388	10.255	15.5704	12.0497	10.3686	7.94853	11.2775	16.9053	14.156	11.8914	6.37671	5.83547	3.98314	8.14763	6.22216	6.44118	13.2396	6.54487	9.63717	20.8723	10.2023	13.3425	14.2372	8.21413	3.55732	6.79029	12.4531	9.88717	13.3386	9.73157	18.1452	11.5485	8.35522	25.2909	16.1064	11.6616	9.4245	5.75637	6.74826
LINC02527	0	0	0	0.12378	0	0	0.0842586	0	0	0.970341	0	0	0	0	0	0	0	0	0.0590373	0	0.308111	0.574743	0	0	0	0.227081	0	0.111537	0	0	0.0666316	0	0	0.0594522	0	0	0.0770949	0.0175565	0	0	0.164021	0
GSTA5	0.101774	0	0.171931	0	0	0	0.0630079	0	0.0434589	0.034553	0.118758	0.0517233	0.0295224	0	0	0.0211435	0.0210006	0.0350509	0.0220738	0.170771	0.144002	0	0.0314594	0.103568	0.20904	0.0242585	0.0175022	0	0	0.233405	0.0498266	0.186637	0.183366	0.0111145	0.0593312	0	0.0576509	0.0131286	0.0231124	0.0191218	0.0306634	0
AC092447.1	0	0	0	0	0	0	0	0	0.0612513	0.0730488	0	0	0	0	0	0.134099	0	0.0370507	0	0	0	0.0189296	0	0	0	0.0512851	0	0.0440825	0	0	0	0	0	0	0	0	0	0	0	0.0202127	0	0
CASP5	0	0.856757	0.279355	0.0987443	0.20324	0.18075	0.0537731	0.181404	0.083451	0.0663496	0.304056	0.645583	0.207862	0.288847	0.29152	0.338335	0.107536	0.628185	0.536899	0.459087	0.405557	1.16916	0.0402727	0.0994373	0.258683	0.201854	0.134433	0.253585	1.1818	0.134457	0.366767	0.0853298	0.0335337	0.128054	0.284824	0.304583	0.461262	0.302518	0.236699	0.654806	0.235523	0.240759
UGT1A10	0	0	0.00853769	0.0199178	0	0.0151913	0.0677912	6.76173	0.0327307	0	0	0	0.0857618	0.527146	0.033195	0.0409475	0	0	0.00712487	0	3.2815	1.52019	0.00507715	0	0.022491	0	0	0.0201911	0.017528	0.0150674	0	0	0.0338205	0.157849	0.0287259	0	0	0.00847515	0.268564	0	5.56232	0.134189
AC243547.2	0	0	0	0	0	0	0	0	0	0	0	0	0	0	0	0	0	0	0	0	0	0	0	0	0	0	0	0	0	0	0	0	0	0	0	0	0	0	0	0	0	0
RN7SKP271	0.324088	0.0734891	0.126344	0.0982506	0.12639	0.0749361	0.267521	0	0.13839	0.330089	0.210094	0.164706	0.188021	0.0684293	0	0.201986	0.133748	0.892921	0.281165	0.10876	0.0917112	0	0.300535	0.3298	0.17751	0.463489	0	0.132799	0.0576415	0	0.0793333	0.0849031	0.16683	0.0353927	0.0944665	0	0.0917911	0.209032	0.0735986	0.152227	0	0
RNU6-661P	0	0	0	0	0	0	0	0	0	0	0	0	0	0	0	0	0	2.33661	0.210217	0	0	0	0	0	0	0	0	0	0	0	0.237258	0	0	0	0	0	0	0	0	0	0	0
RPL35AP18	0	0	0	0	0	0	0	0	0	0	0	0	0	0	0	0	0	0	0	0	0	0	0	0	0	0	0	0	0	0	0	0	0	0	0	0	0	0	0	0	0	0
KYNUP2	0	0	0	0	0	0	0	0	0	0	0	0	0	0	0	0	0	0	0	0	0	0	0	0	0	0	0	0	0.0138791	0	0	0	0	0	0	0	0	0	0	0	0	0
MED27	6.58328	8.62756	6.23627	16.4736	6.58404	8.71776	5.72878	8.02971	7.34224	6.96838	8.75556	10.0684	8.39535	6.50582	14.4665	6.63637	5.39307	13.3747	11.6042	8.98572	7.38217	15.4334	6.98349	7.69857	6.42979	5.36154	11.3509	11.7685	6.36436	4.70712	6.19304	6.731	4.57338	7.48772	8.43607	5.23559	8.99178	8.57159	5.18648	10.5563	5.97634	9.48813
AC087623.3	0	0	0.038782	0.0904754	0.058194	0	0.0307938	0	0.0212396	0	0.0773873	0.075836	0	0.126028	0.0646228	0.0620005	0	0	0.22655	0.0500765	0.0422268	0.0262563	0.0230627	0.015185	0.0612984	0.0355675	0.0769845	0	0.0530799	0.0342215	0.0730551	0.312737	0.115221	0	0.0434953	0.174423	0	0.211738	0.101661	0.014018	0	0.0580519
PER3P1	0	0	0	0	0	0	0	0	0	0	0	0	0	0	0	0	0	0	0	0	0	0	0	0	0	0.089455	0	0	0	0	0	0	0	0	0	0	0	0	0	0	0	0
TNNT2	0.264307	0.0485945	0.033418	0.441782	2.05595	0.0396411	0.645677	0.112723	0.0630401	0.320131	1.50038	0.0943902	0.107751	0.11463	0.193865	0.36804	0.0442202	0.0147611	0.393531	0.0143834	0.052558	0.170942	0.0971561	0.622254	0.146723	0.0476748	0.238321	4.03354	0.180413	0.157271	0.0384699	0.18714	0.073544	0.195028	0.782904	0.129424	0.0647431	0.117949	0.438002	0.236215	0.206614	0.730887
FBP1	126.589	32.1731	394.874	17.982	52.4352	62.0047	47.4353	162.419	15.9297	63.6431	80.3457	90.5609	111.406	128.719	98.3433	10.0105	53.8455	16.2739	64.8096	44.6098	50.2498	85.6392	55.8693	29.4906	140.799	21.0737	41.593	15.7065	66.2393	44.274	84.6222	51.4875	44.232	32.3066	32.6759	32.232	252.489	47.1519	43.5026	90.831	81.8428	33.1259
AC073429.1	0	0	0	0	0	0	0	0	0	0	0	0	0	0	0	0	0	0	0	0	0	0	0.0318659	0	0	0	0	0	0	0	0	0	0	0	0	0	0	0	0	0	0	0
SVEP1	1.26255	0.208815	0.129164	0.35229	0.772413	0.846635	0.879294	0.532545	0.386984	0.406932	1.58434	0.200573	0.127202	1.52464	0.46105	1.7552	0.740467	1.56812	0.358243	0.40714	0.254387	0.408943	1.00757	3.71273	0.850647	9.26586	0.697553	2.35837	1.47666	1.72471	0.880214	1.92998	2.45484	1.53643	0.485713	6.11674	0.252539	0.596779	2.97091	0.521799	2.26803	0.672435
HNRNPA1P31	0	0	0.0138936	0	0	0	0	0	0	0	0	0	0	0	0	0	0	0	0	0	0	0	0	0	0	0	0	0	0	0	0	0	0	0	0	0	0	0	0	0	0	0
AC107074.1	0	0	0	0	0	0.0313868	0	0	0	0	0	0	0	0	0	0	0	0	0	0	0	0	0	0.0138136	0	0	0.0233439	0	0	0	0	0	0.0698765	0	0.0395671	0.0396676	0	0	0	0.012752	0	0
IDO2	0.0291708	0.301629	0	0.127345	0.236626	0.464051	0.245609	0.0324927	0.0199301	0.0475376	0.217848	0.0296501	0.0880025	0.103475	0.104433	0	0.0096308	0.0321484	0.501087	0.172293	0.0726426	0.0328499	0.133451	0.0688692	0.108647	0.0500618	0.0321058	0.138656	0.224132	0.0909826	0.0457005	0.446295	0.330357	0.124878	0.197266	0.0818345	0.0727058	0.267922	0.0847941	0.423112	0.0281242	0.14526
AL117351.2	0	0	0	0	0	0	0	0	0	0	0	0	0	0	0	0	0	0.227496	0	0	0	0	0	0	0	0	0	0	0	0	0	0	0	0	0	0	0	0	0	0	0	0
AP005899.1	1.00086	1.72916	0.0990937	2.31178	0.63195	1.23424	1.10156	0.221197	1.60098	0.453064	0.346038	0.339101	0.608303	0.402525	1.04576	0.435656	0.432713	4.53026	3.26648	0.127953	0.377634	0.0335443	1.2375	0.776001	0.156627	0.954242	0.491767	0.74211	0.271254	0.262323	0.56	1.54823	0.490677	0.229011	1.22251	1.05848	0.215979	0.590207	1.60185	0.304454	1.03388	0.482077
FEN1P1	0	0.0205384	0	0	0	0.0209428	0	0.0210186	0	0	0.0352298	0	0	0	0	0	0	0	0	0	0.0256311	0	0	0.00921713	0	0.064767	0.0155762	0	0.0322188	0	0	0	0	0	0	0	0	0	0	0.00850876	0	0
PDE6C	0.180158	0.0710469	0.0447868	0.398939	0.342131	0	0.135781	0.065437	0.0624356	0.0531866	0.146241	0.0318466	0.190861	0.0992328	0.0859359	0.0716003	0.0258606	0.280555	0.176684	0.0315436	0.0177327	0	0.0871643	0.0828984	0.0429027	0.074681	0.140092	0.121966	0.0724437	0.0646693	0.0460181	0.123122	0.05645	0.0342165	0.301379	0.0732472	0.0621184	0.0727506	0.149421	0.0883009	0.0377595	0.0365675
NDUFB10P1	0	0	0	0	0	0	0	0	0	0	0	0	0	0	0	0.0413535	0	0	0	0	0	0	0	0	0	0	0.0342318	0	0	0	0	0	0	0	0.0580216	0	0	0	0	0.0186997	0.0599731	0
TRAPPC12-AS1	0.799512	2.61582	0.875692	1.69666	0.378613	0.713048	0.919235	0.344561	0.29263	0.581655	0.695995	0.261208	1.29213	1.10934	1.31903	0.688117	1.08412	0.904721	0.990891	0.0383294	0.420175	0.20097	0.529578	0.83685	0.406631	1.57899	0.589254	0.514814	0.853195	0.681038	1.0904	1.07718	0.293974	0.648606	1.16523	1.40182	0.161746	0.736675	1.7119	0.568672	0.516179	1.22194
CHRM5	0.0267427	0.0121282	0.00463357	0.594537	0.0312879	0.00824464	0.0331125	0.0165489	0.0101506	0.0363172	0.0277381	0.0181214	0	0.0414081	0.0411785	0.311122	0.00735762	0.0982412	0.0580021	0.023932	0.0100903	0.0188222	0.0110219	0.0380997	0.0219713	0.0467446	0.0214618	0.157066	0.0665894	0.0122661	0.0305495	0.0233531	0.0275326	0.0155759	0.0259836	0.0364694	0	0.0459963	0.0121462	0.0351716	0.021486	0.0242756
AC068790.9	0.0456784	0.082863	0.0569841	0.077548	0.085507	0.0506967	0.105576	0.02544	0.0832223	0.235723	0.06633	0	0.0848015	0.177463	0.14243	0.0151834	0.0678635	0.0503408	0.134737	0.0367898	0.0620457	0.0128598	0.0451827	0.0892483	0.0300228	0.060971	0.0377056	0.0374344	0.0194982	0.016761	0.0536716	0.114879	0.018811	0.0119721	0.0852129	0.0854293	0.0413998	0.0895639	0.0331946	0.0274631	0.0990888	0.0284328
CRYZP1	0.219025	0.0744979	0.128079	0.331998	0.448438	0.15193	0.542387	0.0762396	0.0935262	0.408981	0.19878	0.0278279	0.444738	0.184983	0.221323	0.136506	0.0903892	1.13147	0.475042	0.110253	0	0	0.203107	0.323183	0.164951	0.261029	0.0941644	0.201933	0.116866	0.125575	0.348497	0.0860686	0.0845601	0.107636	0.191527	0.0960064	0	0.0706337	0.373045	0.401224	0.197968	0.0852082
CRTC3-AS1	0.785668	0.417744	0.366139	0.328529	0.147917	0.175399	0.536719	0.125738	0.354771	0.183958	0.224803	0.357983	0.157175	0.0915251	0.0938617	0.13508	0.313056	1.3809	0.164527	0.0727338	0.306662	0.209748	0.234482	0.264667	0.192905	0.594092	0.186361	0.35524	0.154192	0.0745578	0.0265273	0.113559	0.0278922	0.343202	0.2527	0.190006	0.399008	0.125812	0.196878	0.152704	0.22855	0.189715
AC069157.2	0	0	0	0	0	0	0	0	0	0	0	0	0	0	0	0	0	0	0	0	0	0	0	0	0	0	0	0	0	0	0	0	0	0	0	0	0	0	0	0	0	0
IGKV1OR22-5	0.219721	0.0664308	0.0380699	0.532885	0.114251	1.76121	3.02284	0.407903	0.166797	0.198924	0.0379832	0	0.0849812	0.804141	0.211454	0.0608621	0.181353	1.71521	0.0635402	0.393256	0.331611	7.62915	1.49419	0.208687	0.0802305	0.279315	1.86408	0.480176	5.41895	2.48589	0.501996	0.383743	3.01614	0.799834	1.96405	11.9854	0.082975	3.17445	0	3.1099	0.176531	0.056986
AC008734.1	0.144844	0.17517	0.0501927	0.117096	0.18829	0.0893093	0.159417	0	0.0274889	0	0.150235	0.0981491	0.112042	0.0407772	0	0.0401214	0.0398503	0.465583	0	0	0	0	0.089545	0.0589587	0.0264447	0	0.0332118	0.0791351	0.206092	0.132871	0	0.050594	0	0	0.39405	0	0	0	0.0877153	0.163283	0	0
C1QTNF5	0	0	0	0	0	0	0	0	0	0	0	0	0	0	0	0	0	0	0	0	0	0	0	0	0	0	0	0	0	0	0	0	0	0	0	0	0	0	0	0	0	0
AC009312.1	0	0.238343	0	0.0531084	0	0.20253	0	0.0406525	0.0249351	0	0.0227129	0	0	0	0	0	0.036148	0	0	0	0	0	0	0.0713082	0	0	0.0301263	0	0	0	0	0	0.225446	0.0191312	0.051063	0	0	0	0	0	0.0527804	0
RPS20P4	0.438204	0	0.0759253	0.0885639	0.113929	0.33774	0.301432	0.0677924	0.166327	0.297545	0.151505	0.148468	0.0847418	0.0616828	0.295202	0.0606907	0.120561	3.01832	0.443528	0	0.0826693	0.102806	0.0903017	0.38647	0.200011	0.208896	0.0502387	0.179559	0.207834	0.133994	0.143023	0.153065	0.225573	0	0.170306	0.0853691	0.0827412	0.150738	0.132685	0.0274438	0.0880169	0.113651
ACVR2B	0.797046	1.35925	0.92276	1.31001	0.735991	1.38449	1.51432	1.33447	1.80863	2.33254	0.629429	0.461981	0.435658	0.623096	0.896697	0.806029	0.82369	1.26134	1.53584	0.393481	0.274015	0.382487	0.830748	2.04382	0.444677	1.70354	0.692139	1.90021	0.61039	0.616352	0.869119	1.00089	0.501847	0.444566	0.829462	2.14822	0.410448	1.24229	0.894552	1.11881	0.746221	0.67141
LINC02873	0	0	0	0.0177278	0.00570127	0	0.0181012	0	0	0	0.00758164	0.0594373	0.0678508	0.0185205	0.00422073	0.0242968	0	0.96668	0	0	0	0.0205786	0	0	0	0	0.0100562	0	0	0	0	0.0153194	0	0	0.03409	0	0.00828112	0.00754329	0	0.0686674	0	0.00568735
RNU4-23P	0.185193	0	0	0	0.288891	0	0.152869	0	0.632638	1.00599	0.192086	0	0.429762	0.31282	0.213871	0.153894	0.458564	0	0.160666	0	0	0.130344	0.228979	0.452298	0.101434	0	0.127391	1.06239	0.527008	0	0.362666	0	0	0.64718	0.64777	0.432943	0	0.191115	0.672902	0.0695895	0	0
AL358944.1	0	0	0	0.0732871	0	0.0558964	0	0	0.0688184	0	0	0	0.0701243	0	0	0.100444	0.0498826	0	0	0	0	0	0	0	0	0	0	0	0.042996	0	0.0591763	0	0.062221	0	0	0	0	0.0935526	0	0.113549	0.0728345	0.0940468
RNU6-669P	0	0	0	0.293834	0	0	0	0	0	0	0	0	0	0	0	0	0	1.00141	0	0	0	0	0	0	0	0	0	0	0	0	0	0	0	0	0	0	0	0	0	0	0	0
AC021074.3	0	0	0	0	0.0098167	0	0	0	0	0	0	0	0	0	0.00726745	0	0	0	0	0	0	0	0	0	0	0	0	0	0	0	0	0.0263777	0	0	0	0	0	0.00649419	0	0	0	0
RN7SL833P	0	0.0828046	0	0	0.0712056	0	0.075358	0	0	0.123977	0	0.463962	0.105927	0	0.105429	0.0758633	0	13.9597	0	0	0	0	0	0.185803	0.0500028	0.17408	0	0	0	0.0837462	0	0	0	0	0.106441	0	0	0.0471057	0	0.0343047	0.110021	0.142064
AL445649.1	0.0750421	0	0.468078	0.454995	0	0	0.185832	0	0.0213626	0	0.097294	0	0.21768	0.0316894	0.6933	0.218258	0.185814	0.258443	0.0651034	0	0.0849424	0.132041	0	0.0458189	0.0616533	0.178867	0.23229	0.0614987	0.133468	0	0	0	0	0.0327805	1.26867	0	0.127524	0	0.340833	0.0281984	0.0452185	0.029194
AL022324.1	0.0782113	0.248289	0.0609808	0.189684	0.122005	0.144673	0.12912	0.0725982	0	0.106213	0.121684	0	0.136124	0.132111	0.180645	0	0.0968309	0	0.101779	0	0.0885297	0	0.0725274	0.0795898	0.042838	0.0372842	0.0807002	0	0.417314	0.215239	0.153162	0.122937	0.120782	0.0170824	1.59581	0.0914209	0	0.060534	0.142091	0	0.0942564	0.212988
AL360182.2	0.0551639	0.0500351	0	0.066894	0	0.102041	0	0	0	0	0	0	0	0	0.0318531	0.0458408	0	0	0.143574	0.0740492	0	0.0776515	0.0341033	0.044909	0.0302145	0	0	0	0	0	0	0	0	0	0.0643176	0.0644809	0	0.0569278	0.0501097	0.0207288	0	0.0429214
AC013640.1	0	0	0	0	0	0	0	0	0	0	0	0	0	0	0	0	0	0.126431	0.039811	0	0	0	0	0	0	0	0	0	0	0	0	0	0	0	0	0	0	0	0	0	0	0.0357045
AC096741.1	0	0.0369176	0	0	0	0	0.0335976	0	0	0	0.0211084	0	0	0	0	0	0	0.616774	0	0	0	0	0.0251626	0.0331353	0.0445865	0.038806	0.027998	0	0	0	0.0398535	0	0.0838079	0	0	0	0	0	0	0	0.0490518	0.0316688
AC006058.1	0.0511684	0.0556933	0.00265971	0.0372293	0.15964	0.1893	2.20479	0	0.282587	0.0416927	0.222906	0.0104018	0.0118742	0.27658	0.316142	0.0170082	0.0295633	0.0211467	1.32287	0.151109	0.0289595	0.0756286	0.0727564	4.15938	0.148538	0.13172	0.0140791	0.301922	1.92571	0.08449	0.230469	0.24665	0.495189	0.0290573	1.46165	0.257186	0.0231878	0.105609	0.715796	0.199965	0.0678323	0.0318501
AC069213.1	0.199247	0.0903612	0.012946	0.0604038	0.0777037	0.184281	0.349499	0.161829	0.283603	0.101468	0.21958	0.0253151	0.144492	0.12621	0.0431439	0.165573	0.102784	0.0343101	0.216073	0.0334324	0.0845752	0.210353	0.0769863	0.131793	0.0954905	0.213712	0.0685293	0.163288	0.0708752	0.0456944	0.0243868	0.182693	0.282057	0.152314	0.261348	0.11645	0.253946	0.0514045	0.248864	0.177818	0.0900461	0.174407
FAM74A6	0	0	0	0	0	0	0	0	0	0	0	0	0	0	0	0	0	0	0	0	0	0	0	0	0	0	0	0	0	0	0	0	0	0	0.0335508	0	0	0	0.0522787	0	0	0
AC100757.2	0	0	0	0	0	0.256924	0.0764346	0.085951	0.210879	0	0	0	0	0.15641	0.160403	0	0	0	0.0803329	0.124297	0	0	0.171734	0.640755	0.152151	0	0.191087	0.075885	1.31752	0	0.272	0	0.476657	0.121346	4.53439	2.16472	0	0.334451	0.0841127	0.487127	0	0
RN7SL494P	0.0852863	0	0	0.103422	0.066521	0.0788801	0.211201	0	0	0	0.0884608	0.173375	0.0989583	0	0.0492465	0.0708723	0	94.3441	0.0739909	0	0	0.0600267	0	0	0.280279	0.162628	0.0586669	0.069894	0.12135	0.312946	0.250526	0.268115	0.351221	0.0745109	0	0	0	0	0.0774722	0.160239	0.308349	0
TRDN	0	0.00350993	0.00402291	0	0.00301827	0	0	0	0.0132193	0.441433	0	0.507394	0.0718408	0	0	0.196158	0	0.213235	0.0604296	0	0	0.34862	0	0.0236275	1.064	0	0	0.247362	0	0.0603473	0	0.0283855	0.007968	0.00338079	0.00451183	0	2.15257	0.0179705	0.00351516	0.0305363	0	0
AC092941.2	0	0	0	0	0	0	0	0	0	0	0	0	0	0	0	0.0213742	0	0	0	0	0	0.0181033	0	0	0	0	0	0	0	0	0	0	0	0	0	0	0	0	0.0467293	0	0	0
MRO	0.00938535	0.0170255	0.182942	0.0113811	0.043922	0.0130206	0.0271153	0.0130677	0.0213742	0.0509821	0.0413724	0.21941	0.0108899	0.217983	0.260129	0.128686	0.127817	0.478379	0.0895658	0.151181	0.047806	0.330282	0.0986372	0.261691	0.285301	0.501099	0.196909	0.215362	0.206988	0.038743	0.248123	0.0491747	0.0434815	0.0963449	0.0328282	0.235866	0.20734	0.0847477	0.110831	0.186916	0.0904862	0.102234
AC097505.1	0.412997	0.208111	0.0477053	0.222585	0.39371	0.127325	0.189395	0.127786	0.0522533	0.623177	0.404571	0	0.10649	0.0775129	0.158983	0.0762661	0.151502	0	0	0.246394	0.155828	0.0645951	0.198584	0.149432	0.251342	0.131253	0.441923	0.0752134	0.0979395	0.0420954	0.134796	0.0480867	0.141732	0.0200454	0.374522	0.107278	0.103976	0.213101	0.208421	0.0344868	0.0553027	0.0357045
AC124293.1	0	0.0954017	0	0.127546	0	0.04864	0	0	0	0	0	0	0	0	0	0	0	1.08672	0.0456252	0	0	0	0	0	0.0288049	0.200563	0	0	0	0	0	0	0	0	0	0	0	0	0.0477719	0	0	0
ZNF571-AS1	0.176258	0.237228	0.153682	4.10239	0.0753905	0.0210347	0.741549	0.0474993	0.0291346	0.0231642	0.141537	0.034675	0.131944	0.0528226	0.0393972	0.0472482	0.0375432	0.187983	4.59237	0.0534259	0.386153	0.128057	0.0949059	0.948899	0.115226	0.238521	0.215112	0.0978517	0.161801	0.13561	0.111345	0.0714974	0.093659	0.0620924	0.225394	0.139567	0.0450903	0.0616093	0.13945	0.640956	0.0890785	1.86689
BZW1	16.2713	19.1128	6.90923	23.1456	12.1209	18.2345	12.4545	23.6734	21.349	31.9085	16.5344	26.8061	13.6631	12.4911	17.3541	32.415	26.5557	36.1321	13.0063	32.328	21.9172	32.8714	26.1413	17.0176	15.5691	13.4283	33.1393	20.052	17.6354	9.31942	16.4158	13.3543	13.5461	18.3886	24.0002	16.6505	24.2978	18.9278	10.3062	49.5634	18.307	13.299
AC083760.1	0	0	0	0	0	0	0	0	0	0	0	0	0	0	0	0	0	0	0	0	0	0	0	0	0	0	0	0	0	0	0	0	0	0	0	0	0	0	0	0	0	0
CLC	0	0.296271	0	0.0495121	0.0318463	0.0377631	0	0.0378997	0.813629	0	0.211749	0	0	0.0344841	0.0471526	0.169647	0	2.02489	0	0.109616	0.0462167	7.32798	0.0757254	0	0.268362	0.42821	0.674069	3.0115	0.261429	0	0.359811	0.171143	0.126108	0.0356713	0	0.954521	25.6263	0.674168	0.296712	0.997267	0.442857	0.0317686
AC092818.1	0	0.0736041	0	0	0.0632939	0	0	0.0376624	0.0693031	0	0	0	0	0.0342682	0	0.0674341	0	0	0	0	0	0	0	0	0	0	0	0	0	0	0	0	0.0835456	0	0	0.0948546	0	0.0209359	0.0737138	0.0304931	0	0.0631394
RNU6-1099P	0	0.879122	0.755705	3.81984	1.13397	0.448216	0.800063	0	0.137958	0.329061	0.251328	0.73887	0.562305	0.409297	0.139915	0.604071	0	0.667604	1.89195	0.650526	0.274277	0	0.1498	1.18358	0.530871	1.38613	0.666719	0	0.172386	0	0.237258	0.507832	0.249466	0.635083	0.84755	0.849702	0	0.500113	0.660324	0.54631	0	0.188533
MAGEA12	0	0.0121032	0	0.0323625	0	0	0.0550738	0.0247723	26.1575	1.59467	10.6779	0.0135631	0	0.0338096	0	26.5905	3.56844	0.0183823	0.787205	0	0	0	0	0.0162948	0.0219261	1.61573	0	3.67435	1.72776	0	0	0.195762	0.0274759	0.0174869	3.93618	0.0311951	0.0302348	3.89016	0	8.17811	0.112569	0
DDX18	10.1185	13.8535	8.21719	9.2947	10.7925	16.5392	9.28197	14.6402	16.4725	13.7591	10.1081	22.5432	11.2348	6.27552	11.0447	15.7905	15.4739	21.3	13.1447	12.1552	10.9114	12.7186	10.8082	20.7497	10.0315	10.7775	15.4813	15.6537	12.2945	6.65865	11.3983	12.0878	8.8874	11.1266	7.47357	11.1751	11.7702	15.2797	7.30155	18.1871	11.4421	11.9712
AC002451.2	0.0324358	0	0	0	0	0	0	0	0.00615578	0.381755	0	0	0.0125452	0.00913152	0.00624309	0	0.00892395	0.2681	0	0	0	0	0	0.035208	0	0	0	0	0	0.00991823	0	0	0	0	0.0252121	0	0	0	0.00982133	0	0	0
RNU6-741P	0	0	0	0	0	0	0	0	0	0	0	0	0	0	0	0	0	0	0	0	0	0	0	0	0	0	0	0	0	0	0	0	0	0	0	0	0	0	0	0	0	0
WBP1LP6	0	0	0	0	0	0	0	0	0	0	0	0	0	0	0	0	0	0	0	0	0	0	0	0	0.0334925	0	0	0	0	0	0	0	0	0	0	0	0	0	0	0	0	0
AC008453.1	0	0	0	0	0	0	0	0	0	0	0	0	0	0	0	0	0	0	0	0	0	0	0	0	0	0	0	0	0	0	0	0	0	0	0	0	0	0	0	0	0	0
AC003684.1	0	0	0	0	0	0	0	0	0	0	0	0	0	0	0	0	0	0	0	0	0	0	0.00934609	0	0	0	0	0	0	0	0	0	0	0	0	0	0	0	0.0137327	0	0	0
MUC20-OT1	1.3421	0.656094	0.787209	0.846789	3.76549	1.42114	1.86546	0.34187	2.02647	0.714234	1.49061	0.320447	1.77604	0.558664	2.80296	0.924292	0.167802	1.57894	7.58167	0.617	0.465253	0.234336	1.3789	2.5582	0.664894	0.523913	0.858346	0.721983	2.53847	0.729776	0.643357	1.44961	0.790213	0.253555	1.60602	0.392623	0.230325	0.580001	1.95917	2.38152	0.569917	1.24828
FCER2	0.074047	0.0479733	0.0329908	0.0641375	0.181515	0.146754	1.50187	0.0687328	0.168635	0.0287307	0.334642	0.0322558	0.0245478	0.500307	0.250432	0	0.0698478	0.160296	0.357909	0.582182	0.826187	0.186129	0.307361	0.0947284	1.17036	0.0100854	0.14553	0.0346761	1.81367	0.853931	0.238226	2.31674	0.250483	1.38625	0.0740007	0.136012	0.311588	0.3002	0.595755	0.373643	0.242217	0.115228
GK-AS1	0.637224	0.541855	0.310524	0.869314	1.95701	0.368349	1.77525	0.0739364	0.181402	5.1381	0.392434	0.242885	0.369688	0.538184	0.574921	0.198573	0.394463	1.26188	2.28042	0.908838	0.180323	0.0280309	0.738643	0.47013	0.872553	0.189857	0.191771	0.130555	0.878346	0.438413	0.701935	1.21029	0.369025	0.104384	1.02157	0.139659	0.54144	0.534299	1.80888	0.793171	0.671957	0.619756
FP325330.3	0	0.0345215	0	0.145053	0	0	0.0224407	0	0.0077391	0.0295351	0.00281976	0.00552648	0	0	0.00156977	0.0474414	0	0.00749016	0.0801898	0	0	0	0	0	0.0104232	0.00259195	0	0.0467866	0.00386815	0	0	0.014244	0	0.00118755	0.0729027	0.00635546	0	0.011222	0	0.0439267	0	0.00423048
LINC02404	0.0654723	0	0	0	0	0.0201848	0	0.0202578	0.0248511	0	0	0	0	0.0552964	0.0882126	1.16068	0.0180132	0	0	0.0585911	0	0	0.0269841	0	0.0119535	0	0	0.0894267	0	0	0	0	0	0.00953338	0.127228	0	0	0.0337829	0	0.00820079	0	0
SSR4	77.3179	107.208	69.1366	137.029	52.358	98.4572	65.2122	34.1752	26.0337	71.8919	77.0672	279.147	89.6863	50.0634	54.1139	49.3849	93.9346	146.042	46.4566	203.382	123.349	173.687	133.47	34.1279	112.907	28.7154	70.8183	38.3108	78.0448	132.387	113.698	36.7462	67.8137	86.8596	88.3959	125.371	113.736	117.085	30.9557	54.3056	26.2834	60.5807
AC012676.2	0	0	0.144911	0.169033	0	0	0.115063	0	0.158726	0	0.216872	0	0.485215	0	0.402445	0.115834	0.115052	0	0.604657	0.187114	0	0	0.17235	0.226959	0.0763484	0.2658	0.0958857	0.228471	0.0991681	0	0.272975	0.29214	0.14351	0.0608906	0.162523	0	0	0.0719248	0.253243	0.104758	0	0.216914
TMEM185A	1.06061	2.48934	2.25483	3.74259	1.38005	1.73408	2.23643	1.2831	1.61124	1.52907	2.46346	2.53414	2.71788	2.34766	4.06346	1.64575	1.56826	2.3405	4.69663	1.64637	1.25743	2.06255	2.21876	2.22203	1.63262	2.89463	1.88444	3.87634	2.24218	1.1251	2.85464	1.8225	2.02861	1.6512	1.64098	2.37372	1.89063	2.70517	1.88577	1.45439	1.45992	2.70643
MIR6068	0	0	0	0	0	0	0	0	0	0	0	0	0	0.364956	0	0	0	0	0	0	0	0	0	0	0	0	0	0	0	0	0	0	0	0	0	0	0	0	0	0	0	0
PSMC1P13	0	0	0	0	0	0	0	0	0	0	0	0	0	0	0	0	0	0.0362607	0	0	0	0	0	0.0107143	0	0	0	0	0	0	0	0	0	0	0	0	0	0	0	0	0	0
ARMC7	5.96974	13.1786	25.5452	4.3769	8.14483	5.36843	5.70105	7.83454	10.6829	4.39028	20.6525	4.66756	11.882	5.67796	7.64191	8.54023	5.98856	4.63066	4.61338	8.06279	14.3255	5.9922	12.6218	7.37968	6.75079	6.46225	7.06946	11.1621	9.51993	6.91697	5.6115	7.23737	6.79849	10.8723	13.1283	5.30329	4.01631	7.50174	7.10801	6.02567	8.24594	9.25402
RSPH14	0.0212866	0.0193075	0.199164	0.413007	0.0415074	0.226408	0.342638	0.118553	1.9876	0.0722691	0.358782	0.0540908	0.0617474	0.880929	0.0614571	0.96405	0.0527085	0.249255	0.0738694	0.471471	0.433708	0.164802	0.0197396	0.420238	0.0874434	0.213098	0.139105	0.183171	0.613328	0.156216	0.177165	0.0446125	0.78895	0.0557914	1.04239	0.0124409	0.217043	0.104344	7.92786	0.423936	0.115441	0.463748
B4GALNT1	0.129587	0.0382	0.180184	0.0746424	0.126343	0.332591	0.393108	4.54983	3.40311	1.9578	0.122649	1.3435	0.0902162	1.26957	0.260023	3.09058	0.147067	1.49062	4.5082	0.152207	0.337371	0.0410428	0.182256	0.979799	0.370857	0.398451	0.405588	5.08694	0.543932	0.193172	0.0951643	0.196901	0.43026	0.788253	0.241743	0.605893	0.844161	0.692053	0.126542	0.662244	0.0624686	0.529344
ATP5MFP4	0.097105	0.0880768	0.151424	0	0.0757393	0.359244	0.240468	0.180272	0.110573	0	0.100719	0.493502	0.338015	0.0820127	0.336426	0.161387	0.0801484	1.47148	0.758199	0.130349	0.219832	0.27338	0.180096	0.158106	0.212746	0	0.133594	0.0795797	0.138167	0.178157	0.0950811	0.203513	0.499865	0	0.566091	0.113506	0.220024	0	0.0882081	0.109467	0.351079	0.151109
TMEM78	0.023841	0.0216244	0.0247848	0.0144553	0.00929765	0.0771755	0.0295196	0.011065	0.0135738	0.0161883	0.0309104	0	0.0138314	0.0100678	0.0206496	0	0	0	0	0.0160014	0	0	0.0221083	0	0.0130582	0.0227305	0	0.0195382	0.00848059	0.0218703	0	0.049966	0	0	0.0138985	0	0.0405147	0.0369049	0	0.00895865	0	0
Y_RNA	0	0	0.12364	0.288442	0	0.219996	0.196346	0	0	0.323023	0.123358	0	0.827982	0	0	0.197662	0	0	0.41272	0	0	0	0.147051	0	0	0	0.163622	0.194934	0	0	0	0	0.489776	0	0	0.278037	0	0	0	0	0	0.185074
AC005920.2	0.0780935	0.141666	0.0405926	0.189399	0	0.0722275	0	0	0.088925	0	0.1215	0	0	0	0.0901864	0	0	0.537904	0.135501	0	0	0.0549642	0.0965575	0.0953639	0.085547	0.148912	0.107438	0.0639994	0.0555581	0	0.0764658	0.245503	0.0804	0.0682268	0	0	0	0.0402952	0.0709384	0.029345	0	0.0607622
AC087289.5	0.073494	0.133322	0.377773	0.663462	0.464956	0.385183	0.471848	0.151599	0.246413	0.377047	0.402322	0.199204	0.701155	0.275873	0.433804	0.162861	0.134801	0.213739	0.495914	0.0657697	0.101677	0.0632218	0.0706771	0.24265	0.147599	0.155713	0.157283	0.12046	0.290477	0.142329	0.279853	0.504873	0.319473	0.139118	0.999708	0.162269	0.148022	0.425569	0.459904	1.08932	0.285397	0.432053
AC006065.4	0.0217509	0	0.011306	1.4243	0.0169651	0.48281	0.0179544	0	0	0	0	0	0	0	0	0	0	0	0	0.0291973	0	0	0.0134468	0.0265611	0.0357403	0	0.0748102	0	0	0.019953	0	0.0227928	0.0223933	0.6841	0	0	0	0.067339	0.019758	0.0899059	0	0
Z97652.1	0	0	0.0409628	0	0	0.145772	0.195152	0	0	0.10702	0	0	0	0	0.0455044	0	0.0650445	0.325685	0.0683685	0	0	0	0	0.0320778	0.0863271	0.075135	0	0.0645829	0	0	0.0771631	0.0825805	0	0	0	0	0	0	0.214756	0.0296126	0	0.0613163
UEVLD	7.83218	5.19367	5.35404	3.18677	5.6322	8.67872	4.61407	3.80522	8.77663	8.5486	4.30566	4.10945	3.2838	4.14522	4.65009	10.0557	6.75553	8.67177	6.24427	7.97664	4.87974	6.25697	7.05663	7.89751	6.20561	7.96489	6.57444	6.12198	5.0135	3.09213	6.71147	5.08403	6.93093	7.26156	4.05067	4.96217	8.22341	6.03042	4.86832	5.90205	5.58066	5.54896
PRAMEF18	0	0	0	0	0	0	0	0	0	0	0	0	0	0	0	0	0	0	0	0	0	0	0	0	0	0	0	0	0	0	0	0	0	0.00538291	0	0	0	0	0	0	0	0
SPHKAP	0.0184955	0	0.00192278	0	0.0028852	0.013685	0	0	0.0105304	0.00502347	0	0	0	0.00312418	0	0.282802	0	0	1.96403	0.00993098	0	0.00781057	0	0.00150572	0.00405216	0	0.00254455	0.006063	0.00789497	0	0	0	0.0114251	0.00484762	0	0.00432387	0	0.00763477	0.0235213	0.00278001	0.00445798	0.00575633
GGTA1	0.938926	0.830732	0.904238	0.139703	2.21049	6.22797	0.841612	0.94105	0.501781	0.883954	2.90967	2.71669	0.935718	3.29361	2.36821	0.315926	0.931866	0.872884	1.7141	2.23464	0.919354	3.04878	1.26419	1.26381	2.27793	1.21373	1.14513	0.391817	4.00378	1.85473	1.83871	3.21127	1.42923	2.09352	1.63873	1.54863	2.81919	1.31373	1.03081	1.50218	2.55466	1.29975
Y_RNA	0	0.895867	0	3.59316	0	0	0.407651	0	0	0	0.128057	0	0	0	0.285161	0.205192	0	0.680321	0	0	0	0	0	0	0	0	0	0	0	0	0	0	0	0	0	0.288629	0	0.382229	0	0	0	0
CRB1	0.0203813	0	0.00317823	0.00247152	0.00317937	0.00377007	0.0471069	0.00567556	0.031331	0.016607	0.0116269	0.0435039	0.0189188	0.0103281	0.0035306	0.00338734	0.691396	0.0365002	0.00353639	0.0300947	0.00461404	0.00286897	0.00756004	0.0423107	0.0122796	0.00971598	0.00140199	0.00167029	0.00289997	0.0411325	0.0159652	0.00427152	0.0104916	0.00445156	0.0190106	0	0.154705	0.00841319	0.0666501	0.00229759	0.00491251	0.00317161
F8	3.07325	0.643651	1.09396	1.01431	1.27955	2.43314	1.5769	1.39754	1.01544	2.09594	2.75246	3.0689	1.75009	1.19639	1.29315	0.820641	1.74155	0.821461	2.42512	2.18402	0.739111	1.79841	2.41371	3.09612	2.04389	2.50564	1.55908	1.39971	1.96181	2.11132	3.7331	2.01597	1.97508	2.13454	0.773899	1.21426	3.13631	1.73612	1.33089	0.607324	3.24524	1.97973
AC115284.1	0.0980846	0	0	0.158589	0.0510023	0	0	0.212439	0	0.133201	0.0169559	0	0	0.0276133	0.0377577	0.0543384	0.0269857	0	0.0283647	0	0.0370083	0.0230115	0	0.0532338	0	0	0.112451	0.0535884	0	0.0299923	0	0	0	0	0.0381201	0	0	0.0337403	0.0296993	0.0614283	0.0394023	0
ZEB2P1	0	0	0	0.113561	0.0104347	0.0123733	0.0662591	0	0	0	0.0416286	0	0	0	0	0.0222345	0	0	0.0580321	0	0	0.0659116	0	0.0108912	0.00732756	0.178572	0.00920266	0.427587	0.00951768	0	0	0.0280382	0.0413201	0	0.0779909	0	0.0151564	0.0897391	0.0607625	0.00502711	0.0161228	0
KIR2DS4	0.0322476	0.0731235	0.0335242	0	0.0125761	0.0894759	0	0	0	0.0656894	0.0919816	0	0	0.0408533	0	0	0.0399247	0	0.33572	0	0.073004	0.0567416	0.009968	0.124701	0.00883135	0.107609	0.0887301	0	0.114709	0.029582	0.0315754	0.0675846	0.0166	0.0774765	0.206792	0.131929	0	0	0.263637	0.15147	0.0194316	0
AC016877.3	0.0514425	0.373278	0.106958	0.561432	0.120371	0.903991	0.169855	1.24151	0.468621	0.0698602	0.0266786	0	0.0596892	0.434472	0.534676	0.427484	0.424596	1.063	0.937218	0.966754	0.0582294	1.23102	0.190816	2.36619	0.112705	1.02998	0.283091	2.65597	0.256184	0	0	0.32344	0.0529619	0.157301	1.49947	0.481048	0	0.663592	0.0934585	0.734556	0.185988	0.480311
TSR1	6.68165	10.751	7.15276	10.9034	5.01822	7.71929	7.24454	7.72118	9.43728	6.57202	5.43904	4.09672	6.14145	5.01527	6.48516	9.68271	7.61819	10.7376	10.1331	4.54418	7.1715	6.43044	9.86572	14.5828	6.50241	9.65149	5.52572	8.31902	6.70616	6.44246	8.63009	5.27211	6.76346	5.63934	5.26627	10.7014	5.77928	12.425	6.28183	6.73105	5.96745	6.38116
AP000851.2	0	0	0	0	0.0280477	0	1.18733	0	0.818949	0	0.0186492	0.182753	0.0417245	0.0607417	1.3912	0	0	0.0990758	0	0.0482706	0.081408	0.227785	0	2.16634	0.039392	0.13714	0.0247361	0	0.153497	0.0329874	0	0.0376824	0.703417	0.0314165	0.209634	0.0420333	0.203697	0.0185548	0	0.0270251	0	0.36373
ACADS	18.2703	10.6481	4.97744	9.70039	24.2928	5.27043	12.2122	5.17134	18.7474	16.1421	8.66274	13.3955	7.88438	7.52516	8.53705	5.93957	11.5564	5.8404	4.74838	10.3305	25.7346	13.5276	17.1726	5.1134	15.6273	6.14251	12.2041	6.33101	7.66928	13.5626	9.28032	9.54198	10.3828	15.577	9.4866	6.63803	22.0077	6.33536	10.8864	11.9905	7.54011	17.8571
MIR579	0.529123	1.19982	0	0.641636	0.412702	0.244689	0.218385	0.245574	0.451884	0.359281	0	0	0	0	0.305529	0	0	0	0.688568	0	0	0	0.163557	0.646139	0.724531	0.252239	0	0	0.188217	0	0	0.554469	0	0.115568	0	0.309245	0	0.13651	0.240322	0.0994136	0	0.411695
AL627082.2	0	0	0	0	0	0	0	0	0	0	0	0	0	0	0	0	0	0	0	0	0	0	0	0	0	0	0	0	0	0	0	0	0	0	0	0	0	0	0	0	0	0.581915
RPL11P1	0.133645	0	0.0231559	0	0.173732	0	0.0735453	0.041351	0.101454	0	0.115516	0.0452801	0	0	0.231509	0	0	0.184107	0.193241	0	0.0504254	0	0.0275405	0.1632	0.122	0.12742	0.0306439	0.0730165	0.0316929	0.0408659	0	0	0.0458639	0.0778395	0	0.156217	0	0.0229863	0.2428	0.0502192	0.0536873	0
RBM17	9.45555	10.7892	13.6153	5.51024	10.0372	23.8301	9.13881	9.57553	7.20255	11.6012	12.3191	7.07373	8.40309	10.0839	12.6013	8.898	7.91443	11.479	19.9632	10.8601	11.782	10.5554	9.71102	10.9252	8.89348	14.7723	9.71061	20.4269	13.5488	7.71431	7.24542	9.68417	7.68889	6.31477	13.6995	6.81284	6.61227	13.1258	9.74496	11.0918	9.99833	12.5363
ODF2L	3.364	2.08235	2.5425	3.64081	4.89509	2.58102	5.49476	6.65367	2.92034	3.07251	5.55337	3.55952	3.80665	2.55985	4.97978	3.60404	1.45309	11.9362	4.07842	5.49927	2.79796	1.77491	3.95345	7.31722	3.31239	2.73551	3.07992	3.38077	3.79298	3.38492	2.29454	8.0076	2.61099	1.85816	8.42414	2.49723	3.30441	2.05863	7.87285	2.226	1.20133	4.28154
LINC01978	0.0414391	0.0250575	0.00717994	0.251253	0.129285	0.14053	0.0228041	0	0.0550511	0.11255	0.121781	0.0701998	0.208356	0.186659	0.0797599	0.0918282	0.0684059	0.133201	0.383475	0.0556257	0.594144	0	0.0597762	0.101207	0.128617	0	0.171031	0	0.068789	0.0253425	0.0541005	0.0723735	0.14221	0.0724069	0.128841	0.08073	0.109543	0.0712734	0.0752847	0.202429	0.782399	0.064485
PPP1CC	19.8902	22.7061	11.3614	37.2675	20.1404	35.3721	11.2494	32.5623	28.0333	21.9078	12.9028	23.8192	20.3779	16.2597	22.4672	26.3715	23.8321	29.5261	26.0239	25.2481	18.9914	40.2457	17.3515	20.5403	16.2571	19.8908	27.4287	24.2353	22.6867	15.6218	13.4249	16.1259	11.5955	19.2615	13.6176	27.3922	17.8297	29.6482	12.0315	23.0359	10.8904	11.1001
AL133230.1	0.180873	0.15893	0.096955	0.116521	0.357099	0.0261386	0.303272	0.0682062	0.122289	0.0844353	0.32831	0.0517064	0.491879	0.105023	0.156661	0.0469701	0.0513181	0.755294	0.470754	0.0151747	0	0.00795644	0.0908529	0.453251	0.328163	0.10778	0.0777621	0.176023	0.160848	0.129627	0.0830172	0.373152	0.203673	0.0938249	0.158165	0.105711	0.102457	0.0729127	0.333737	0.252749	0.0749305	0.118743
ZNF467	7.8426	2.09017	6.48698	2.13894	9.94847	3.33293	4.02358	3.25696	4.23301	4.36577	8.40992	4.12549	6.88814	2.59501	3.51001	3.21523	5.45558	2.84794	0.872086	2.99149	10.3908	2.47624	8.13153	1.74092	3.58396	1.51897	5.66224	2.89884	3.04947	5.93293	4.35492	1.83843	7.17601	1.29661	2.71997	3.65801	3.92143	4.85895	9.22594	1.88151	2.35431	2.08076
NCOR1P2	0	0	0	0	0	0	0	0	0	0	0	0	0	0	0	0	0	0	0	0	0	0	0	0	0	0	0	0	0	0	0	0	0	0	0	0	0	0	0	0	0	0
PRPF3	12.9901	11.9399	11.6508	26.56	15.7323	11.7822	18.008	5.88556	9.08002	12.0248	7.24229	9.09334	8.58884	5.4285	8.71285	8.64935	6.58757	11.2342	13.1661	6.97617	5.45113	4.71401	15.1008	19.3532	8.25143	7.73833	12.6831	14.9719	24.6418	6.7328	5.96277	11.3166	11.7194	8.76458	13.9303	9.86511	10.6876	21.7838	11.4755	11.0481	5.67581	36.6817
AC135626.1	0	0	0	0	0.0464883	0.0551254	0.0491993	0	0	0.0809414	0	0	0	0	0.034416	0	0	0.738969	0	0	0	0	0	0	0.065291	0.0568262	0	0	0	0	0	0	0.122726	0	0	0	0	0	0	0.0223966	0	0
ZNF426	1.39848	2.53067	1.91758	1.44106	2.32932	2.11219	2.18651	1.69778	2.20433	0.48181	2.66884	0.976816	1.89045	1.82405	2.40665	1.82907	1.757	3.96221	2.49825	1.93736	0.955249	1.06429	1.27343	2.38077	2.03192	3.27096	3.43568	2.91603	2.55837	1.92433	2.74879	2.09353	2.59587	1.74542	1.91568	2.88686	2.21264	1.54095	1.60515	2.23922	1.73935	2.29952
AC078841.1	0	0	0	0	0	0	0	0	0	0	0	0	0	0	0	0	0	0	0	0	0	0	0	0	0	0	0.0150759	0	0	0	0	0	0	0.00957367	0	0	0	0	0.0199083	0	0	0
SLC26A7	0.0206656	0.048735	0.0193354	0.611462	0.0290135	0.0840985	0.191056	0.20717	0.0823616	0.0336772	0.0835956	0.0126031	0.0239784	0.0279259	0.245816	0.0343459	0.0341139	0.125262	0.0251	0.11651	0.0093568	0.142541	0.0357723	0.220393	0.0543311	0.0788121	0.0511757	0.00677436	0.0676297	0.0265403	0.0404697	0.15592	0.0468071	0.090273	0.197577	0.0241559	0.00468247	0.0255916	0.0488076	0.00931854	0.0398482	0.0257268
AC087241.2	0.0601555	0.081844	0.0156343	0.145894	0.0469197	0.0278185	0.0248279	0	0	0	0.0311973	0	0.0697989	0	0	0.0499888	0	0	0.0260942	0.0807497	0.0680919	0.042339	0.0185946	0.0367295	0.0164742	0	0	0.123247	0	0.0275916	0.0294509	0.157593	0.0619323	0.10511	0	0	0.0340756	0	0.109288	0.0113022	0.108745	0.0234026
SLC25A13	7.34483	7.04228	7.81361	13.8557	7.50573	9.66291	8.98755	11.2223	15.0003	13.0778	5.63936	5.34164	19.3393	5.30023	18.7803	15.0352	9.18858	37.9888	11.6953	3.45217	11.5334	17.2201	4.93818	18.0919	5.332	12.1931	8.92218	9.63882	7.78082	4.64139	8.15657	9.68124	14.2242	11.5699	8.44138	7.53158	9.27114	6.54838	6.04977	21.8721	11.7067	12.5606
PCYT1A	8.44303	5.83933	7.93266	5.91523	7.9896	10.4028	7.03374	12	11.7715	9.51513	9.16852	3.76566	9.57026	7.28174	17.7032	13.2274	5.74019	6.0125	17.2012	3.52045	7.6367	6.88707	8.67728	9.34189	5.59453	9.99249	7.30111	13.0795	14.0339	6.84183	7.64336	6.52832	7.47787	6.18808	8.9157	6.1387	5.01089	6.48443	8.11522	8.82909	12.2705	12.1903
AC104506.1	0	0	0	0	0	0	0	0	0	0	0	0	0	0	0	0	0	0	0	0	0	0	0	0	0	0	0	0	0	0	0	0	0	0	0	0	0	0	0	0	0	0
FBXO21	10.1969	9.19814	4.5459	15.5007	9.3764	10.8148	6.32595	12.4193	17.3744	13.2245	5.88228	5.16897	5.879	6.54495	8.41509	9.29522	11.5205	7.14953	9.55209	4.01671	7.09512	4.59813	9.59545	10.9166	5.87937	13.386	7.33768	10.6162	6.47934	6.34215	8.34775	7.26826	5.75034	6.73933	4.77213	10.0221	5.20339	10.8888	7.49691	6.98759	6.00729	6.54049
EIF5AL1	0.506388	0.336825	0.57206	0.384815	0.04213	2.6977	1.73331	0.689399	2.79086	0.100861	2.14997	0.363727	0.650239	0.0855366	0.23782	0.432026	0.852642	0.306942	1.08366	0.444103	0.710762	0.494219	1.35241	0.3298	1.70484	0.296118	2.8099	0.121732	2.54103	1.77141	0.846222	0.191032	0.5561	0.135672	0.614032	0.71819	0.30597	1.00684	1.83383	1.27871	0.26852	0.110321
ITGA7	1.36287	1.15498	1.3851	1.2284	1.36445	2.28018	2.84438	1.37835	4.29204	2.33699	2.39256	0.206755	0.97241	2.87934	0.730576	1.22043	1.56812	0.633297	1.2706	0.562486	0.994678	0.380825	1.29275	4.34034	1.31023	1.76484	1.18096	0.803502	1.66421	2.61612	0.764826	2.3021	2.47536	1.62607	3.20175	0.99863	0.73744	1.91654	4.64157	0.857612	1.11295	2.0765
CHPF2	18.8426	21.7269	21.2135	31.1785	21.6988	35.9722	33.5301	46.0207	28.3787	53.1032	36.4562	25.1247	69.231	30.7188	56.9323	16.6213	26.3666	24.5304	22.4879	13.2757	22.4661	20.3702	21.5823	16.7954	21.6035	20.2576	25.3207	21.6672	20.0946	24.0894	37.7268	24.1064	39.3886	13.8278	41.0701	30.1979	13.9426	30.2652	19.8886	30.5899	19.0151	24.2796
AL355987.6	0	0	0	0	0	0	0	0	0	0	0	0	0	0	0	0	0	0	0	0	0	0	0	0	0	0	0	0	0	0	0	0	0	0	0	0	0	0	0	0	0	0
AC011290.1	0	0.0568032	0.13021	0	0	0.0579216	0.20678	0	0.106968	0	0	0	0	0	0	0.156125	0	0.34509	0	0.252197	0.0708879	0.0881551	0.0387163	0.101967	0.0343015	0	0.0430791	0	0.0445538	0	0.0613204	0.0656256	0	0.136783	0	0	0.0709496	0.0323141	0.113776	0.141196	0	0.0487272
AL138930.1	0.08166	0	0	0	0.0636926	0.151052	0.0337034	0	0.116233	0	0.0846994	0.0830016	0	0.379325	0.0707289	0	0.0337002	0	0.0708448	0	0	0	0	0.0332397	0.0447269	0	0	0.0334611	0.116191	0.112365	0.039979	0.0855716	0.168144	0.0178357	0.190421	0.0954521	0	0.252813	0	0.0306851	0.93492	0.0317686
MTMR4	8.91751	13.9432	8.65577	6.04829	7.79137	8.9791	9.39097	6.64841	9.71004	6.9948	7.84457	4.59724	5.00249	4.37948	6.75745	6.68117	5.21321	10.6123	10.3634	4.84218	3.25866	3.69356	10.7836	7.39106	5.70122	10.2945	5.53533	3.90561	6.9142	4.19361	5.51544	5.8954	7.98106	6.12267	7.34804	8.84247	3.41475	9.94358	7.75075	6.35774	7.44888	6.58761
AC140063.1	0	0	0	0	0	0	0	0	0	0	0	0	0	0	0	0	0	0	0	0	0	0	0	0	0	0	0	0	0	0	0	0	0	0	0	0	0	0	0	0.037616	0	0
UPP2	0.0789122	0.0397641	0.0227879	0.212649	0.0136776	0.0162188	0.644149	0	0.0249604	0.119072	0.172793	0.0267362	0.0813888	0.0148105	0.0303773	0.00728616	0.0289478	0.0724724	0.0532474	0.270704	0.00992479	0.0925673	0.0216822	0.0642425	0.00960487	0.0334385	0.0603136	0.00718559	0.0436648	0.0241298	0.0772675	0.0643162	0.0902699	0.0153205	0.163567	0.0102489	0.0397337	0.0316693	0.0557527	0.177916	0.0317004	0.0682213
PDCD5P1	0.335625	0	0.392527	0.101748	0	0.310415	0	0.155769	0.143316	0	0.217573	0.17057	0	0.0708653	0.0484496	0.348628	0.277018	0.231177	0.363968	0.112632	0.094976	0.295277	0.103745	0.0341541	0.137872	0.639984	0.115435	0.343815	0.298467	0	0.164315	0.175851	0.172769	0.109958	0	0	0.0950587	0.216473	0.0762186	0.0630585	0	0.195855
AC104076.1	0.0978379	0	0.203423	0	0	0.271467	0.484566	0	0.389928	0	0.0507398	0	0.794654	0.0826316	0.112988	0.162605	0	0	0	0.787996	0	0.137722	0	0.1593	0	0.186562	0.134602	0	0	0.179501	0.0957987	0	0	0.170953	0.114073	0.114362	0.110842	0.201932	0.444369	0.25735	0.235819	0.0761247
LINC01852	1.4894	0.852523	0.826794	0.964423	0.259406	0.387845	0.740047	0.523472	0.592767	0.392744	1.18487	1.21991	0.65435	0.549572	0.192042	0.588798	0.429664	0.856566	0.363806	1.20345	0.147311	0.692064	0.455915	0.523855	0.704892	0.565251	0.348141	0.331812	0.596668	1.31322	0.552191	0.697029	0.6997	0.757991	0.606946	0.304244	3.1126	0.395446	1.03769	0.646604	0.435667	0.551299
AD001527.1	0.0684091	0.248195	0.0711174	1.57616	0.907073	0.189812	0.95997	0.190498	0.0389487	0.464506	0.46121	0.347665	0.158751	0.577767	0.197506	0.284237	0.282317	0.753917	1.60242	0.0918289	0.154869	0.144444	0.296042	0.974608	0.487099	0.326113	0.658803	0.560628	0.194673	0.0627544	0.267933	0.286744	0.352148	0.567777	0.797606	0.159926	0	0.141193	0.372848	0.488412	0.49466	0.425816
ZGPAT	2.11459	3.84303	4.11374	4.77966	3.62609	2.02047	5.86541	1.53707	5.02822	1.69977	2.3586	1.30382	3.22934	2.60667	2.06496	1.58924	1.93142	1.46723	4.72122	0.688758	2.53437	0.574528	2.92695	2.7721	4.10056	2.29034	1.02677	1.69473	2.52205	2.26785	3.10577	3.42973	2.89739	1.89157	5.78299	1.4994	1.53251	4.88589	5.7696	3.60488	2.183	4.39149
AC084121.1	0	0	0	0	0	0	0	0	0	0	0	0	0	0	0	0	0	0	0	0	0	0	0	0	0	0	0	0	0	0	0	0	0	0	0	0	0	0	0	0	0	0
SGK3	1.10493	1.96526	0.569851	2.70594	2.51812	3.03387	1.1686	1.27403	1.17218	1.44191	1.50644	1.99172	1.35718	1.52739	1.29348	1.24816	1.18273	3.23455	2.75595	3.59793	1.14322	1.36094	1.60632	3.10442	2.35222	1.87237	1.38652	1.18849	2.30911	2.12618	1.70315	1.49708	1.4975	1.86844	1.70093	1.88183	1.90214	2.26271	1.83096	1.38345	1.58129	1.36681
ABCB10P4	0	0	0.0123413	0	0.0185187	0.0109796	0	0	0	0	0	0	0	0	0	0.325545	0	0	0	0	0	0.183818	0.00733908	0	0	0	0	0.301594	0.0168913	0	0.0116239	0.01244	0.024444	0	0	0.0138764	0.0134492	0.0183764	0	0	0.0143068	0
LINC02659	0	0	0	0	0.0410191	0	0	0	0	0	0	0	0	0	0	0	0	0	0	0	0	0	0	0	0	0	0	0	0	0	0	0.0551095	0	0	0	0	0	0	0	0	0	0
AC091932.4	0	0	0	0	0	0	0	0	0	0	0	0	0	0	0	0	0	0	0	0	0	0	0	0	0	0	0	0	0	0	0	0	0	0	0	0	0	0	0	0	0	0
NMT1	8.24191	25.4172	16.5019	10.4518	17.56	18.4889	14.9064	22.5795	25.5544	14.2496	18.5188	10.9656	24.5123	12.6577	28.3907	20.2659	17.2217	13.1803	16.8472	9.88411	16.7003	14.6718	19.1795	19.8602	16.1577	23.133	17.1341	16.1979	21.8168	15.1142	17.0462	18.4019	19.6164	20.6151	18.521	16.5549	10.9891	20.8504	14.3061	19.6764	19.3454	30.981
CR559946.1	0.0488268	0	0.0761398	0	0.0761672	0	0.120913	0	0.0277995	0	0.0506442	0	0.0566541	0.041238	0.0845816	0.0405747	0	0.0672633	0.0847202	0	0.0552685	0	0.120742	0.0397499	0.0802305	0	0.100761	0	0	0.0447908	0.143427	0.102331	0.301614	0.0426578	0.170787	0.0570735	0.0553166	0.025194	0.354826	0.036695	0	0.0759813
AC015722.2	0.0470545	0.0426797	0	3.93716	0.0734025	0.04352	0.427257	0	0.321486	2.74775	0.024403	0	0.109195	0.158965	0	0.0782039	0.0776756	1.68537	0.0408226	0	0.0532624	0.298063	0.0872698	0.0383071	0.257728	0	0	0.0385622	0	7.33805	0.0460738	0.0493085	0.581332	0.246657	0	0.165006	0	0.242795	0.0427433	0.22986	0.0567078	1.17157
LINC01415	0.15052	0.0113771	0.0195599	0.0152105	0.0195669	0.040604	0.0517699	0.0349293	0.153543	0.195892	0.0390306	0	0.00727705	0.185391	0.0362142	0.0469053	0.051765	0.077758	1.65407	0.0757688	0.0496936	0.0794547	0.031018	0.0280817	0.103054	0.119591	0.116482	0.0256988	0.0401566	0.0575325	0.0184228	0.0854371	0.122681	0.0821891	0.0731235	0.124626	0.028421	0.0550136	0.991285	0.0282802	0.0680247	0.0585575
ACSL3	30.9477	36.9605	10.6399	11.8422	10.7955	22.8236	10.4644	14.4896	13.2874	22.0157	8.41677	7.67659	12.2162	9.58767	52.8511	25.3483	36.6247	19.5604	24.6773	11.6571	8.57728	5.58281	33.257	15.1336	12.5944	9.81947	12.6247	66.4434	16.1829	4.65823	15.7509	20.6882	15.0977	10.9643	9.03955	15.6386	9.60307	23.3616	20.6954	12.0719	18.4023	9.49582
SYPL1P2	0.499283	1.03511	0.37075	1.47038	0.417243	0.725653	1.05978	0.198621	1.2792	0.193725	0.184952	0.289992	0.662082	0.180721	0.267706	0.325993	0.147178	0.835194	0.680675	0.239361	0.282577	0.175704	0.242523	0.275816	0.293001	0.408023	0.24532	0.584533	0.659666	0.687018	0	0.0373714	0.257015	0.140208	1.03952	0.208432	0.202016	1.1409	0.323955	1.05868	0.128938	0.554967
SLIT2	2.16237	1.02183	0.309443	0.757517	1.18061	1.87649	1.48084	2.1063	0.984914	1.21812	1.78182	1.12608	0.380998	3.95921	3.05061	1.18463	1.76935	1.83512	0.752708	2.40454	0.420028	0.950735	1.74776	2.31675	1.86283	8.28222	1.19364	0.472562	2.21829	2.02036	1.81147	3.06323	2.20699	2.49789	1.10185	2.74602	1.13113	6.58157	3.98184	1.04829	2.86014	1.13827
AC008549.1	0	0	0	0.0488961	0	0.0372932	0.0665682	0	0	0	0	0	0	0	0	0.0335073	0	0.277736	0	0	0	0	0	0	0	0.0384439	0	0	0	0	0	0	0	0.0352275	0	0	0.137044	0	0	0	0	0
LEMD1-DT	0.00898684	0.0081513	0	0.0108978	0.098133	0.0166236	0.0890191	0	0.0665165	0.073226	0.0466067	0.0091345	0.0104275	0.00759008	0.00518923	0	0	0	0.00779661	0.24127	0	0.0189755	0.0611141	0.0219486	0.0295337	0.0257047	0.0123638	0	0.00639351	0.016488	0	0.00941733	0.0370091	0.00785141	0.0628685	0.0525235	0.030544	0.0185484	0.0163269	0.00675392	0	0.104886
GHRHR	0.00846183	0	0.0483826	0.0307835	0.0264	0	0	0	0	0	0	0.0258026	0	0.0929066	0	0.527379	0.00698421	0	0	0	0.0383128	0	0	0.0103332	0.0139042	0.0242031	0.00582074	0	0.01204	0	0	0	0.0609823	0.00739272	0	0.029673	0	0.0043662	0	0.0127187	0.0509889	0
AL133343.2	0	0.0501418	0.0287351	0.0670366	0	0	0.0912652	0	0.283271	0	0.0573392	0	0	0.0466895	0.574578	0	0	0	0.2398	0	0.187724	0.778171	0	0.0900095	0.454183	0.0527066	0	0	0.0393289	0.050712	0	0.0579296	0.455314	0.0241485	0.709002	0.0646184	0	0	0.100433	0	0	0
CR382285.2	0	0	0	0	0	0	0	0	0	0	0	0	0	0	0	0.028823	0	0	0	0	0	0	0	0	0	0	0	0	0	0	0	0	0	0	0	0	0	0	0	0	0	0
AC092175.1	0	0	0	0	0	0	0	0	0	0	0	0	0	0	0	0	0	0.178584	0	0	0	0	0	0	0	0	0	0	0	0	0	0	0	0	0	0	0	0	0	0	0	0
RPS4XP9	0.0664796	0.0301494	0	0	0	0.030743	0.0274381	0.0617084	0.0189251	0	0.12067	0.101358	0	0	0.0191935	0.027622	0	0	0	0	0	0.023395	0.0205494	0.0541211	0	0	0.0457301	0.0272408	0.0236478	0	0	0	0.0342215	0.0145201	0.116266	0	0	0.0171513	0.0301943	0	0	0
RN7SL552P	0	0	0	0	0	0.0868824	0	0	0.0534839	0	0	0	0	0.0793383	0.0542425	0	0	1.68231	0.0814972	0	0	0	0	0.0764754	0.0514522	0	0.0646186	0	0	0	0	0	0	0	0.109526	0	0	0.0484711	0	0.035299	0	0
AC109454.4	0.159797	0.14494	0.0622962	0.24222	0.218115	0.295588	0.36274	0.222493	0.0454901	0	0.165745	0	0.13906	0.337402	0.0461354	0	0.131893	0.330202	0.20795	0.214503	0.0452197	0.0281173	0.0246973	0.162613	0.175048	0.0380884	0.109921	0.130957	0.170526	0.036647	0.430282	0.0837257	0	0.209411	0.139735	0.186786	0.0905181	0.0824531	0.145156	0.0600464	0.337014	0.155416
CRYGEP	0	0	0	0	0	0	0	0	0	0	0	0	0	0	0	0	0	0	0	0	0	0	0	0	0	0	0	0.040242	0	0	0	0	0	0	0	0	0	0	0	0	0	0
RNA5SP505	0	0	0	0	0	0	0	0	0	0	0	0	0	0	0	0	0	0	0	0	0	0	0	0	0	0	0	0.590216	0	0	0	0	0	0	0	0	0	0.123871	0	0	0	0
LINC00870	0.00883977	0	0	0.117914	0	0	0	0	0.0100658	0.0240092	0.0137532	0	0.0410274	0.0223976	0	0.0367289	0	0.0121776	0	0	0.010006	0.0124433	0.0054649	0.0107947	0.00484173	0.00842803	0.00608072	0.00724439	0.0251555	0	0	0	0.0182017	0.00386146	0	0.0103328	0.0300441	0	0.0160597	0.0298953	0.042613	0
IL9RP2	0	0	0.0102719	0	0	0	0	0	0	0	0.0102485	0	0	0	0	0	0	0	0	0	0	0	0	0	0	0	0	0	0	0	0	0	0	0	0	0	0	0	0	0	0	0
SLC30A5	16.4958	8.00553	10.2054	14.3829	12.9886	12.3214	11.526	15.8112	9.15961	12.9236	9.92412	12.0284	15.3485	6.75396	15.5973	11.9758	17.4039	13.9804	10.1266	11.6251	5.35807	10.0421	17.6968	10.4168	9.72254	10.5391	22.1978	8.2765	11.9365	6.48466	25.4305	13.6362	12.8665	17.0668	5.92147	16.7773	18.7442	11.7196	9.88644	7.15867	11.5606	10.24
HEIH	26.6961	13.438	22.4504	14.3308	19.0228	8.85443	16.7897	12.6596	32.034	33.0143	20.2911	13.5275	24.5838	15.6145	15.9044	8.82935	20.3115	10.5291	20.7776	24.3116	23.9648	14.6471	17.5518	11.6716	20.3298	12.8685	21.6673	9.04189	15.0398	17.9675	31.8409	16.1336	29.682	24.1116	13.4129	13.9789	20.3585	27.9627	17.7064	10.5977	13.1263	15.374
OR2G2	0	0	0	0	0	0	0	0	0	0	0	0	0	0	0	0	0	0	0	0	0	0	0	0	0	0	0	0	0	0	0.0266107	0	0	0	0	0	0	0	0	0	0	0
COX7B2	0	0	0	0	0	0	0	0	0.420713	15.5323	0	0	0	0	0	0	0	0	0.139363	0	0.0363663	12.2785	0	0.745422	0	0.153156	0	6.50335	0.228566	0	0	0	0	0.0140343	2.84687	0	0.0363979	3.58073	0	0	0	0
ADHFE1	8.24134	0.64592	0.071876	0.243137	2.62622	0.454013	3.42998	0.346555	0.47237	0.159617	1.56691	0.463813	0.681889	1.34304	0.307403	0.0689446	0.867398	0.266686	1.60152	1.40141	0.453909	0.136253	2.84667	3.61918	1.31783	0.118653	0.423278	0.424956	0.718136	1.71244	0.616049	0.869408	0.804343	0.332219	2.32161	0.226285	0.673624	0.556526	4.23928	0.592346	0.658249	0.645538
LINC02729	0	0	0	0	0	0	0	0	0	0	0	0	0	0	0	0	0	0	0	0	0	0	0	0	0	0	0	0	0	0	0	0	0	0	0	0	0	0	0	0	0	0
AC005481.1	0.00750204	0.0136091	0.00389952	0.545837	0.0351083	0.013877	0.0185778	0.00696362	0.0726118	0.0713156	0.0116719	0.0228759	0	0.120385	0.0129956	0.0311707	0.0309601	0.0310042	0	0	0.0679342	0.0105602	0.0231895	0.0122148	0.0369813	0.071526	0.0309631	0.0307404	0.0693833	0.0137638	0.0146913	0.0157228	0.424799	0.0688191	0.00874689	0.0263073	0	0.321289	0.0204441	0.00563804	0.180822	0.175113
RNU6-795P	0.251719	0	0.130842	0	0	0.232811	0	0	0.143316	0	0	0	0	0	0.290698	0	0	3.12089	0	0	0	0	0.155617	0.102462	0.551488	0	0	0	0	0	0	0	0	0	0	0.294233	0.285176	0	0	0.0945877	0	0
ZNF736P9Y	0	0	0	0	0	0.0178287	0	0	0	0.183247	0	0	0	0.309331	0	0.75288	0.334121	0	0	0	0	0.244213	0.0357514	0	0	0.0183787	0.01326	0	0	0	0	0	0	0	1.25862	0	0.0218388	0	0	0	0.325237	0
AC138028.5	0	0	0	0	0	0	0.191771	0	0	0	0.0240968	0	0	0	0	0	0	0	0.0403104	0	0	0	0.028725	0	0	0	0	0	0	0	0	0	0	0	0	0	0	0.0479499	0.0422071	0	0	0
LINC00398	0.028617	0.0778692	0.044625	0	0.0892821	0.0794025	0.283466	0.132816	0.0325862	0	0.118729	0.0581744	0.0996137	0.241693	0.11567	0.0475611	0.0944796	0.0788451	0.0993078	0.115242	0	0.0805656	0.0530747	0.232971	0.0626967	0.327409	0.275592	0	0.040718	0.0525031	0.0560412	0.119951	0.206236	0.262515	0.0333656	0.0669007	0.097262	0.0442981	0.0259951	0.204314	0.103464	0.11133
IGHG1	35.4996	517.075	76.5405	636.746	75.0016	2396.45	4001.21	27.6589	367.125	446.287	98.2362	720.538	29.4334	2576.42	281.525	284.029	296.196	814.737	324.523	623.774	1303.67	1851.17	451.978	1614.19	198.372	369.03	1123.76	504.48	4863.61	793.239	130.511	946.436	2210.13	419.843	8319.4	12645.5	41.7387	1759.64	38.1143	2290.39	34.682	106.401
LINC01874	0	0	0	0	0	0	0	0	0	0	0	0	0	0	0	0	0	0	0	0	0	0	0	0	0	0	0	0	0	0	0	0	0	0	0	0	0	0	0	0	0	0
ZFPM2	0.576898	0.317586	0.176801	0.578257	0.283504	0.533564	0.740457	0.597401	0.666406	0.561541	0.494607	0.820248	0.352101	1.8391	0.841454	0.831326	0.379826	0.670695	0.575711	1.29812	0.275547	0.455322	0.482403	1.49176	0.732414	2.16195	1.01847	0.284215	0.744928	0.446618	0.767314	0.733825	1.13638	1.10125	0.470449	1.58644	0.453347	0.354453	0.393788	0.76186	0.586742	0.648651
RNU6-1086P	0	0	0	0	0	0	0	0	0	0	0	0	0	0	0	0	0	0	0	0	0	0	0.160285	0	0	0	0	0	0	0	0	0	0	0	0	0	0	0	0	0	0.31246	0
AC026951.1	0	0	0	0	0	0	0	0	0	0	0	0	0	0	0	0	0	0	0	0	0	0	0	0	0	0	0	0	0	0	0	0	0	0	0	0	0	0	0	0	0	0
ZNF971P	0	0	0	0	0	0	0	0	0	0	0	0	0	0	0	0	0	0	0	0	0	0	0	0	0	0	0	0.0133131	0	0	0	0	0	0	0	0	0	0	0	0	0	0
PRSS40A	0	0	0	0	0	0	0	0	0	0	0	0	0	0	0.0073351	0	0	0	0	0	0	0	0	0	0	0	0	0	0	0	0	0	0	0	0	0.00742431	0	0.00327732	0	0	0	0
RETSAT	25.5645	20.5043	19.0996	23.2053	14.9711	14.0285	14.893	15.0287	7.61851	38.4535	42.7218	12.7784	12.469	18.4091	17.3334	12.2869	20.6249	9.87229	11.1876	7.73403	22.9358	13.2316	51.4074	21.9162	14.0093	16.7635	11.8052	10.1385	14.4108	23.2851	22.4265	19.0081	16.4556	21.1158	16.1449	14.8844	12.5487	16.6115	15.4541	22.6961	53.3094	13.7005
ZC2HC1A	1.97817	5.01153	2.92034	8.85078	1.59612	7.50759	6.48551	13.5384	4.5192	3.35168	3.90742	4.11589	2.66944	3.94897	6.45602	2.46319	1.817	5.87734	5.40677	17.3724	3.52368	4.38635	2.46888	10.435	6.82359	4.1268	4.17182	4.09608	3.28671	3.23111	1.83979	4.62672	3.77313	6.46329	3.36202	5.0957	5.16366	4.11484	7.44119	2.11348	2.78008	5.83817
LAMA5-AS1	0	0.111585	0.0639466	0.0372956	0.0239886	0	0.126938	0	0.140086	0	0.0319004	0	0.0713721	0.259755	0.106555	0.127789	0.0253851	3.5166	0.4536	0.0412849	0	0	0.0950685	0.350535	0.0505367	0.234585	0	0.025205	0.043761	0.0564269	0.0301147	0.161145	0.0633281	0.0134349	0.179296	0.0359502	0.0696872	0	0.391129	0.011557	0.0370653	0.0239301
AC008694.2	0.0847289	0	0	0	0	0.235094	0.0699401	0.235944	0	0	0.131824	0.775089	0.0983115	0	0	0	0.0699334	0	0	0.227471	0	0	0	0.103467	0.0464079	0	0.0582835	0	0.0602787	0	0	0	0	0	0	0	0.383963	0.043719	0	0.0318383	0	0.065925
AC100774.1	0.0485222	0.0146703	0	0.0196133	0.037846	0.0149592	0.0934571	0.0150133	0	0	0.226477	0	0.187669	0	0.00933933	0.0537622	0.0266995	0.512469	0.0420959	0	0	0	0.0299973	0.059253	0	0.0154207	0	0.039765	0	0.0148371	0.0475109	0	0	0.0211959	0.0377159	0.0756233	0	0.0166912	0.0293843	0.0182331	0	0.0377537
ZSWIM7	10.7801	5.38518	5.29274	7.44539	10.8106	4.40421	9.30835	6.94998	3.80143	5.35229	5.34899	9.08299	5.34893	5.50216	3.54529	3.54456	5.352	3.96388	5.79251	13.7091	4.48414	8.52862	10.0531	7.0811	9.78906	6.04703	10.9002	5.03172	5.42042	7.95586	6.19041	9.51286	9.82596	12.5782	6.22541	3.86079	10.7438	10.8373	8.15423	5.22343	3.91949	6.76377
AC092639.1	0	0	0	0	0	0	0	0	0	0.0479694	0	0	0	0	0	0	0	0	0	0	0	0	0	0	0	0	0	0	0	0	0	0	0	0	0	0	0	0	0	0	0	0
KIF9	1.48914	1.11352	1.737	1.56395	0.642969	2.2135	1.36459	0.682907	1.75372	1.66719	0.76539	0.500032	0.745655	1.25021	0.847074	0.673978	0.764534	0.970765	0.788224	1.68364	1.90634	0.820385	1.76999	1.85816	0.958858	1.25921	1.23471	0.439484	1.0405	0.646435	1.37999	1.96453	1.23654	1.23517	1.23501	0.673467	1.52138	1.10683	4.37616	1.08917	1.11631	0.81037
GNG13	0	0.0238989	0.136959	0.0319514	0.205512	0.121847	0.260996	0	0.195021	0.143128	0.245964	0.0267815	0.061145	0	0.0608575	0.043791	0	0.0725952	0.0457179	0.106107	0	0.0185448	0.0162892	0.171603	0.577268	0.37682	0.235622	0.777358	0	0.0483413	0	0.0828323	0	0.345294	0.0614416	0	0.0597015	0.0407867	0.191476	0.405939	0.0317541	0.0410021
THAP11	10.6701	14.8285	15.6952	14.5154	5.90219	12.2847	13.5659	11.4525	13.2742	13.1245	9.55979	19.6588	6.26143	11.9534	9.56752	14.3397	13.2913	18.247	14.5131	19.4924	9.24574	16.703	11.0092	10.7633	15.86	13.1548	7.77001	15.6393	12.2765	13.7596	12.3691	9.98596	10.2024	20.1494	11.2967	9.73406	15.2701	14.9917	15.3297	10.8071	10.6124	12.0714
LINC01065	0	0	0	0.0544891	0	0	0	0	0	0	0	0	0	0	0	0	0	0	0	0	0	0	0	0	0	0	0	0	0	0	0	0	0	0	0	0	0	0	0	0	0	0
MIR4632	0	0	0	0	0	0	0	0	0	0	0.220427	0	0	0	0.245425	0	0	0	0	0	0	0	0	0	0.2328	0	0	0	0.604763	0	0	0	0	0	0	0	0	0	0	0.319427	0	0
AL022578.1	0	0	0	0	0	0	0	0	0	0	0	0	0	0	0	0	0	0	0	0	0	0	0	0	0	0	0	0	0	0	0	0	0	0	0	0	0	0.00933567	0	0	0	0
USP3	5.09591	12.2338	4.88454	11.1158	7.9181	5.40497	5.00861	4.29622	4.26838	7.94527	6.54983	2.52193	4.91702	4.14313	5.40874	4.20692	8.26879	12.2184	4.30222	3.99402	2.57037	4.82056	6.99649	4.92067	4.80676	3.80152	7.48168	5.80729	4.82751	2.54259	5.12376	5.39601	4.2047	7.96034	5.19785	7.02223	3.62813	7.666	5.15076	4.43709	5.65841	3.24006
ARL4C	10.6538	95.3084	3.6538	15.1678	9.27721	32.3332	23.8976	15.3345	77.7363	9.69512	16.1366	18.9061	5.66733	59.4498	66.916	21.9425	11.9556	14.463	29.1577	41.906	10.7284	34.2362	14.335	29.6201	21.3313	45.1762	21.6879	8.07448	53.8512	9.51831	17.5613	69.9773	26.7061	12.4461	32.233	31.2953	9.59586	42.301	8.69171	15.8823	12.9329	25.8786
AC103792.1	0.0564245	0	0	0	0	0	0.023288	0	0	0	0.0438935	0	0	0	0.0162905	0	0	0.15546	0	0	0	0	0	0.0229676	0	0.0537963	0	0.0231206	0	0	0	0	0	0	0	0	0	0	0	0.0212025	0	0
PSMB10	12.4948	56.8178	9.17844	5.68401	57.0658	10.9221	17.8675	11.676	7.75121	10.9638	15.652	55.6073	41.8537	21.3892	11.8362	8.61575	13.6274	17.4825	22.6389	31.6478	19.5756	41.5186	8.7106	10.2631	29.122	6.75014	12.6855	28.4145	25.0649	25.9659	16.8651	11.6857	9.76672	32.2472	22.9534	13.5747	36.3003	12.4034	22.0899	20.4577	29.9813	14.1963
MYLPF	0.509736	0.126094	0.132479	0.50574	0.126503	0.171436	0.363389	0.172056	0.197876	0.503443	0.324435	0.235505	0.0537682	0.332668	0.187304	0.173286	0.0956195	0.191511	0.201012	0.62204	0.340946	0.244613	0.272156	0.348958	0.558387	0.0662719	0.382515	0.265835	0.13187	0.59513	0.181495	0.242797	0.548646	0.425092	0.270145	0.0812494	1.60122	0.131509	0.147329	0.165423	0.0558463	0.0901387
RNU6-658P	0.489189	1.10927	0.127139	1.48303	0.381555	0.226222	1.41332	1.36224	0	0.332165	0.507398	0	0.56761	0.206579	0.282471	0	0	1.3478	1.6976	0	0	0	0.756064	1.09519	0	0	0.504757	0	0	0	0.71849	0.768934	0	0.534229	1.42591	1.14362	0	0.126208	0.666553	0.367643	0.294774	0.570935
AC104590.1	0.0805188	0.170409	0.18834	0.195281	0.0314012	0.0744706	0.210472	0.0124567	0.404949	0.0728976	0.0765561	0.0545611	0.0467132	0.249349	0.170477	0.111518	0.0553821	0.147896	0.0465698	0.252197	0.0607611	0.0188904	0.0829635	0.158413	0.0367516	0.166331	0.0646186	0.0659869	0.0954724	0.0615526	0.0788405	0.112501	0.17961	0.111381	0.250346	0.0156864	0.258459	0.0969422	0.828937	0.0705981	0.0161729	0.146182
LRRC74A	0	0.0408096	0	0	0.0350931	0	0.0371396	0	0.044829	0	0.0233337	0.0571649	0.0130513	0.0379998	0.0324749	0	0.00928401	0.0154954	0.0390338	0	0	0.0237502	0.0139076	0.0366286	0.0616087	0.0214485	0.00773742	0	0.0160046	0.051592	0.0330412	0	0.0463216	0.00982703	0.0131146	0.013148	0	0.0116078	0.051088	0.0211335	0.0406673	0.00875186
PGM2	1.58894	7.2505	4.75543	4.86372	3.39588	6.05315	5.72599	9.31724	7.41266	5.82706	5.76829	13.0058	7.30967	6.36703	8.20896	19.0149	10.4283	7.06815	10.8823	8.9075	4.30231	14.4004	4.1759	9.88973	7.48763	10.9382	5.59984	24.116	7.06139	3.80132	4.64005	4.05628	7.91992	5.40904	6.57797	4.00917	8.96896	4.11381	4.648	9.94243	9.11061	5.39727
AC007656.2	0.0452479	0.328328	0	0.0548694	0	0.0418491	0.0747005	0	0.180333	0	0	0	0	0.0382153	0	0	0	0	0	0	0	0	0	0.0184182	0.0247833	0.129421	0.0311252	0	0	0	0	0	0	0.0395311	0	0	0	0.186779	0	0	0.0545306	0
AL161912.3	0	0	0	0	0	0	0	0	0	0	0	0	0	0	0	0	0	0	0	0	0	0	0	0	0	0	0	0	0	0	0	0	0	0	0	0	0	0	0	0	0	0
AC026765.1	0	0	0	0	0	0	0	0	0	0	0	0	0	0	0	0	0	0	0	0	0	0	0	0	0	0	0	0	0	0	0	0	0	0	0	0	0	0	0	0	0	0
CD79A	1.29376	5.6014	1.41672	9.24588	8.36882	26.8992	52.9702	1.42508	8.55443	3.18596	5.63606	7.62712	0.920714	38.6664	8.87499	2.93863	4.11477	12.3809	20.413	21.9054	24.5442	33.3274	21.862	16.817	20.9374	4.5064	11.7949	5.31548	72.5416	35.8579	5.64148	24.8371	71.1986	29.7345	73.4312	237.044	10.3969	62.7245	3.1026	16.8534	4.34492	4.67081
RAD1P1	0	0	0	0	0	0.0294951	0	0	0	0	0.0496164	0	0.0370029	0	0	0	0.0263218	0	0	0	0	0	0.0394306	0	0	0	0	0	0	0	0	0	0.0328325	0	0	0	0	0.0164551	0	0	0	0
MT1G	0.207416	3.73129	0.287504	7.0426	19.4674	1.37483	9.7877	3.11257	3.6215	0.0938921	0.986043	27.8639	8.664	3.27001	36.4492	1.75234	1.96877	0.761959	58.4224	132.02	0.743472	14.9634	0.384685	2.89872	7.44122	0.988776	1.71214	68.4179	8.33726	1.83929	0.710826	1.08676	0.818579	19.6009	4.31271	3.5155	3.56394	4.4415	1.35029	28.7989	4.12447	4.1422
AC026202.1	0	0	0	0	0	0	0	0	0	0	0	0	0	0	0	0	0	0	0	0	0	0	0	0	0	0	0	0	0	0	0	0	0	0	0	0	0	0	0	0	0	0
AP000907.3	0.109397	0.0992258	0	0	0.0853266	0	0.180605	0.101546	0	0	0.113469	0	0.126934	0	0	0	0	0.301408	0	0	0	0	0	0.04453	0.059919	0	0.0752521	0	0	0	0	0	0	0.143363	0	0	0	0.112895	0	0.205539	0	0
FAM107A	3.79575	0.41102	1.0131	0.602687	0.539669	1.49168	0.547008	0.357308	3.05995	0.760965	1.37215	0.153532	0.254416	3.29634	1.02976	0.190307	0.848585	0.120824	0.879269	0.673693	0.805253	0.792203	1.32542	0.70807	0.789971	1.01275	0.449137	0.271537	1.84418	3.33002	1.47425	5.05493	1.6103	2.17105	1.37483	0.46134	2.55587	1.36269	7.84314	0.432106	2.93023	1.70984
MIR1197	0	0	0	0	0	0	0	0	0	0	0	0	0	0	0	0	0	0	0	0	0	0	0	0	0	0	0	0	0	0	0	0	0	0	0	0	0	0	0	0	0	0
EIF4BP6	4.26917	1.2736	1.09849	1.35874	2.03552	1.67909	0.433185	2.63307	2.55985	1.6372	1.75799	0.331575	1.11907	1.14997	1.35132	1.26112	2.38814	1.07463	0.922862	0.571167	1.0917	0.409285	1.14865	2.08416	0.792386	1.48749	1.30736	1.30183	2.04835	1.56131	1.62486	0.802585	1.78147	1.07185	0.165368	2.65261	0.353506	1.40513	1.14666	1.31641	2.85453	0.518672
AF181450.1	0	0	0	0.153367	0	0	0.104398	0	0	0	0.0327952	0	0	0	0	0	0	0	0	0	0	0	0	0	0	0.0602912	0	0	0.0449885	0	0	0	0	0.0552471	0	0	0	0	0	0.0475246	0	0
AL365209.1	0.00400541	0	0.00624598	0	0.0124965	0.00370455	0.0066126	0.0074359	0.00684144	0	0.00623175	0.0447834	0.0139425	0.0372117	0.013877	0.0133139	0.00661197	0.0275891	0	0	0.00453385	0.0112764	0.00247622	0.00978243	0.0219385	0.00381885	0.022042	0.00656505	0.0142479	0.00734866	0.0196096	0.00419728	0	0.0157471	0.0420305	0	0	0.00620023	0.00363843	0.0180612	0	0.00311649
IGKV2OR2-10	0	0	0	0	0	0	0	0	0	0	0	0	0	0	0	0	0.0688091	0	0	0	0	0	0.206155	0.0678689	0.0456617	0	0.0573464	0	0.177929	0.0764756	0.0816291	0.0873601	0.085829	0	0.0972002	0.194894	0	0.0430161	0	0.0313265	0	0
AL035419.1	0	0	0.0238949	0	0.0358553	0.0425169	0	0.0853414	0	0	0.047681	0	0	0	0	0.0382007	0	0	0	0	0	0	0	0.0748483	0.0251787	0	0	0	0	0	0.0900236	0	0	0	0	0	0	0	0	0	0	0
KPNA4P1	0.18055	0.0655056	0.0750794	0.0218943	0.0844947	0.0333977	0.104326	0.0167593	0.0308389	0.0980767	0.0561812	0	0.0209494	0.0304977	0.0208509	0	0.059609	0.0497449	0.0939828	0.0242362	0.102185	0.063538	0.0558097	0.0661438	0.0791131	0.0860703	0.124197	0.0443895	0.115604	0.0496879	0.229823	0.132439	0.0743532	0.157739	0.021051	0.042209	0.143184	0.055897	0.0656032	0.0610604	0.130554	0.0561923
NSUN5P1	2.04319	3.22364	2.01229	3.07099	6.57165	1.52172	9.96851	0.58893	0.798997	2.19786	1.76511	1.97839	11.6291	1.96177	3.41208	0.866812	0.545864	2.311	5.41573	3.42835	1.70413	0.446552	2.2803	2.24335	3.65769	0.861232	2.35972	1.22939	2.21481	2.94956	1.80581	3.81448	3.99672	1.02405	6.67652	0.873608	2.18684	1.52313	5.96359	5.39456	1.0951	3.11674
ANKRD26	1.21456	0.639663	1.59359	1.35801	0.672297	2.58487	0.935195	0.660679	1.18784	1.63167	0.944829	0.345135	0.670539	0.805193	1.0746	1.0934	0.897378	4.0345	1.57489	0.889691	0.57653	0.227498	0.865917	1.21737	0.704586	2.62416	0.530034	1.11577	1.03596	0.545104	0.786439	0.869025	0.877323	0.36654	0.963103	1.67922	0.673204	0.599745	1.83881	0.761883	0.763345	0.83578
AC026410.4	0	0	0	0.469257	0	0	0	0	0	0	0	0	0	0	0	0	0	0	0	0	0	0	0	0	0	0	0	0	0	0	0	0	0	0	0	0	0	0	0	0	0	0
TNS4	0.155124	0.315365	0.300286	0.960006	0.926217	0.0939986	2.38876	2.39819	1.68112	0.232454	2.52443	0.173983	0.713758	39.5797	0.176056	3.26267	17.9029	0.110533	0.561519	0.258492	1.7014	0.173182	0.519183	1.81591	1.92489	0.086699	3.35574	20.8708	1.43467	1.26108	20.2276	2.57845	2.27442	1.19402	19.1716	0.712789	0.89689	0.207005	11.5741	3.20195	43.4169	3.7749
ZNF28	1.38879	2.94448	2.97102	2.77351	3.49001	2.91415	3.20989	4.1131	2.72053	0.194495	1.39997	2.73059	1.59632	1.58347	4.04471	5.87498	4.54214	7.38371	5.82098	4.57905	1.33621	1.64031	4.33849	5.59126	3.49672	4.84954	3.82728	10.4105	2.49786	1.96673	2.21825	3.16077	2.32345	4.93293	1.87731	2.07485	4.02688	5.44616	2.2156	3.00071	3.2585	3.01549
AC106872.6	0	0.0753734	0.172779	0.10077	0	0.384288	0	0.0771355	0.0473127	0.112851	0.0430963	0.16893	0	0	0.0479838	0.207165	0.548709	0	0	0	0.0940628	0.4679	0	0.0676513	0.136546	0	0	0	0.0591195	0	0.0813675	0	0.256662	0.0363002	0.0968887	0	0.188289	0.0857566	0	0	0	0.0646572
OR5E1P	0.0559375	0	0	0	0	0	0	0	0.047772	0	0.0145049	0	0	0	0	0	0	0	0.0242645	0	0	0	0	0.0227694	0.0306382	0	0	0.412578	0.0198978	0	0	0.0293085	0	0.0122175	0	0	0	0	0	0.0105097	0.0337066	0.0217616
TPT1P13	0	0.188509	0	0	0.0810517	0.0480552	0.0857783	0.048229	0.0295823	0.0705602	0.107784	0.0528117	0	0.0438825	0.0300019	0.302237	0	0	0.27046	0	0	0.0365693	0	0.0634486	0.056917	0.0990758	0	0	0.295716	0.0476632	0	0.0544469	0	0.0680901	0.0605797	0	0.117728	0.0268097	0	0	0.187852	0.242562
TPH2	0.00374182	0.00339393	0.00972489	1.14344	0.00291852	0.13843	0	0	0	0	0.00388109	0	0	0.0063205	0.00432124	0	0	0.896916	0.223991	0	0	0	0.00231326	0.00304621	0.00204947	0	0.00257393	0	0.0133102	0	0.0109915	0.00392106	0.00770466	0	0.0130882	0	0.00423916	0.042476	0	0	0	0.00291139
C1orf195	0	0.0841378	0	0.224974	0.253232	0	0.0382857	0.0861048	0	0	0.120269	0	0	0.0783448	0.133908	0.0385424	0	0.383365	0.362145	0.0622596	0	0.0326442	0.114694	0.283192	0.152424	0.397987	0.0319047	0	0.164985	0	0.0908288	0.145809	0.143253	0.0405211	0.21631	0	0.0525459	0	0	0.069714	0	0.144351
ZNF778	0.972868	0.396357	0.340714	0.906419	0.534576	0.704092	1.26819	0.779224	0.657349	1.39301	0.660792	0.540011	0.354926	0.576911	0.46614	0.37651	0.899798	1.06457	1.05153	0.311817	0.575341	0.220149	2.48256	0.837885	0.826375	0.881504	0.659726	1.03101	1.04228	2.72377	1.5899	0.918246	0.459364	0.661073	0.946592	0.768875	0.732179	0.948198	2.84967	0.441625	0.723428	0.604851
AC013549.3	0	0.048091	0	0	0	0	0	0	0	0	0.054994	0	0	0	0.0306154	0	0	2.26426	0	0	0.0600155	0	0	0	0	0	0	0.0434515	0	0	0	0	0.0545865	0.0463217	0.0618185	0	0	0.0273579	0.0481627	0	0	0
TRAJ52	0	0	0	0	0	0	0	0	0	0	0	0	0	0	0	0	0	1.55291	0	0	0	0.264465	0	0.152951	0	0	0	0	0.267323	0	0	0	0	0	0.438105	0	0	0	0	0	0	0
LINC01145	0.470934	0.970794	0.037831	0.555499	0.808095	0.269255	1.11673	0.0397396	0.494814	0.563957	0.344144	0.0870311	0.233474	0.531525	0.472168	0.387785	0.194349	0.707731	0.843125	0.137925	0.135689	0.337481	0.423476	0.735407	0.332978	0.526553	0.220873	0.543825	0.490371	0.216003	0.247327	0.430684	0.427543	0.465668	1.09317	0.67558	0.358919	0.510291	0.758348	0.228441	0.505632	1.71884
LINC01276	0	0.0706201	0	0.0314717	0.0202426	0.0240035	0.0428462	0	0.147763	0.0352448	0.0672975	0	0	0	0	0	0	0	0.0225157	0.034838	0.146885	0	0	0	0.02843	0	0	0	0	0.0238077	0.0254121	0.0271962	0	0	0	0	0	0.0401742	0.0707254	0.00975229	0	0.0403865
AC020911.2	0	0	0.016783	0	0.0251836	0.0895873	0.106609	0	0.147064	0.0438475	0.0334895	0.0328182	0	0.0818084	0.0186438	0.0268309	0	0	0	0.260048	0.109642	0.0227249	0	0.0262855	0	0	0	0.052921	0.160793	0.118475	0.0632295	0	0.0332414	0.0141042	0.376454	0	0.146317	0.0166601	1.37848	0.0242653	0.0389116	0
RNU6-946P	0	0	0	0	0	0	0	0	0	0	0.125664	0	0	0	0.139915	0.201357	0	0.333802	0	0	0	0	0	0	0	0	0	0	0	0	0	0	0	0	0	0	0	0	0	0	0	0
NPDC1	6.1289	4.49366	45.3049	31.7848	3.69426	7.60476	33.2637	7.94882	9.81587	41.0628	25.6885	5.1801	8.81506	16.377	6.70602	2.78663	21.298	2.37503	6.43485	7.01912	59.3385	4.25367	4.70257	4.58467	14.1178	3.84745	20.6758	5.80685	9.38775	28.433	22.4927	22.8708	18.881	10.3532	28.7493	4.7502	7.98451	3.96404	27.6303	4.56336	18.2773	10.0976
MIR548S	0	0	0	0	0.246615	0	0	0	0	0	0	0	0	0	0	0	0	0	0	0	0	0	0	0	0.173181	0	0	0	0	0	0	0.331329	0	0	0	0	0	0	0	0	0	0
ZBTB45P1	0.0712281	0.0646058	0.0925601	0.0431871	0.0972231	0.164695	0.0734948	0.0495871	0.070969	0.0241824	0.00923492	0.0361992	0.0826465	0	0.0205645	0.029595	0.0440927	0	0.0926919	0.0717098	0.120938	0.0501322	0.0110086	0.0579869	0.0195066	0.254664	0	0.175119	0.114016	0.0653405	0.0871794	0.0373201	0	0.038893	0.0415237	0.166517	0.121043	0.10107	0.0161755	0.0133826	0.0858407	0.581915
AC103702.2	0.03249	12.215	0.00844408	6.73718	0.0886947	0.0450743	0.0268191	0.0452374	8.43517	0.0441222	0.0168497	0.0165119	0	0.0686008	4.27741	3.42887	0.093858	0.0895159	4.63676	0.0218065	5.16709	1.96659	0.0200859	0.0198376	0.418194	0.0309767	0.0558733	2.5295	1.20195	0.0447066	0.0477193	0	3.99723	0.390295	0.416694	0.721572	0	0.268231	0.0295132	0.0305217	0.234932	6.93923
H3P25	0	0.259851	0.0744572	0.260554	0.446904	0.0662418	0.295603	0	0	0	0.0742875	0	0.332413	0	0.165425	0.0595171	0.059115	1.38131	0.062136	0	0	0	0.354222	0.145768	0.0784575	0.273143	0.147802	0.0586955	0.0509538	0	0.0701289	0.150105	0	0.093859	0	0.0837183	0.0811413	0.110868	0.0650595	0.0807392	0.17263	0.111453
AP003400.5	0	0.0381143	0	0	0	0	0	0	0	0	0	0	0	0	0	0	0	0	0	0	0	0	0	0	0	0	0	0	0	0	0	0	0	0	0	0	0	0	0	0	0	0
AP003419.1	0	0	0	0	0.113769	0.0337265	0.0301008	0	0	0.0495211	0.0378229	0.185324	0.0846226	0.030798	0	0.0303027	0.0902938	0	0	0	0.0412765	0.179658	0	0	0.019973	0.0347671	0.025084	0	0	0	0	0.114637	0	0.0318584	0.12755	0	0	0	0	0.150728	0.0439466	0
AC090186.1	0.181308	0	0.0235607	0.274827	0.0707077	0.167689	0.224493	0.0420739	0.103228	0.677106	0.141042	0	0.0525932	0.0382821	0.026173	0.150666	0.18706	0.561978	0.471886	0	0	0.0319023	0.0840658	0.369007	0.0993063	0.129647	0.0623593	0.222879	0	0.0831606	0.0443823	0.427484	0.0466657	0.237601	0	0.476843	0	0.0935526	0.20587	0.153292	0.218504	0.0352676
CASC2	0.346314	0.046883	0.228374	0.112824	0.133042	0.193615	0.279468	0.287874	0.740138	0.551026	0.25466	0.0420303	0.233902	0.264113	0.282048	0.186845	0.18345	0.327547	0.159192	0.423244	0.242808	0.138243	0.0814849	0.466034	0.230735	0.290759	0.291557	0.173676	0.237185	0.478903	0.253057	0.189576	0.393793	0.266433	0.3857	0.181256	0.465543	0.142688	1.48371	0.235988	0.389329	0.132717
NAP1L4P1	0.179271	0.365858	0.0815361	0.163043	0.332088	0.227982	0.203473	0.208006	0.829301	0.18259	0.371887	0.113885	0.546024	0.794892	0.323486	0.260702	0.129471	0.771755	0.719317	0	0.202922	0.173491	0.332485	0.273646	0.319119	0.299111	0.0616586	0.293833	0.20725	0.0822262	0.263301	0.352234	0.138424	0.146832	0.600928	0.0523873	0.076162	0.508758	0.244268	0.227354	0.378085	0.296406
RAB23	1.33688	0.310307	0.65113	0.99567	0.43105	1.69892	1.44676	2.55515	2.34039	2.39448	1.6596	0.74362	0.977128	4.42748	1.92379	3.63023	1.52048	5.38	2.18266	3.35597	0.38725	4.62685	1.51305	3.77068	2.50806	6.3881	4.32292	3.88637	2.21673	0.801488	1.52031	1.63257	2.01036	2.48079	1.43598	2.58395	1.82464	1.89291	1.38173	2.46827	1.20519	2.77246
AC007952.2	0	0.00759332	0.0130546	0.0304555	0.0587671	0	0.076015	0	0.0333648	0.0227378	0.0390747	0.0510553	0.097137	0.00707051	0.014502	0.0834815	0.172745	0.172991	0.00726291	0	0.0379045	0.00589219	0.0931592	0.0442999	0.0412681	0.0319269	0.0691046	0.00686076	0.154852	0.0383983	0.0573802	0	0.0430946	0	0.00976082	0.0587137	0.208656	0.038877	0.0228139	0.122686	0.0504456	0.0586236
LINC01271	0.334171	0.29265	0.287504	0.656751	0.512301	0.756688	0.418522	0.0748729	0.485491	1.11106	0.233065	0.163974	0.588296	0.058393	0.179651	0.15321	0.123642	0.428602	1.27961	0.0154681	0.0130434	0.137875	0.263581	0.492502	0.119918	0.0988776	0.237797	0.0755477	0.237739	0.190271	0.146678	0.229427	0.118635	0.120807	0.322446	0.228979	0.169711	0.94538	0.39776	0.710122	0.0416613	0.260008
LINC00364	0	0	0	0	0	0	0	0	0	0	0	0	0	0	0	0	0	0	0	0	0	0	0	0.0172727	0	0	0	0.0695509	0	0	0	0	0	0	0	0	0	0	0	0	0	0
Metazoa_SRP	0.36646	0.0830972	0.238105	0.222192	0.928944	0.2542	1.13436	0.0850399	0	0	0.237562	0.18624	0.212603	0.0773759	0.317405	0	0.151234	1.51449	0.635851	0	0.103702	0	0.339828	0.18646	0.301077	0	0.441142	0	0.0651776	0.0840421	0.0897055	0.864032	0.565925	0.2001	0.640903	0.107088	0.207584	0.236361	0.998652	0.413111	0.11041	0.356414
Y_RNA	0	0	0	0	0	0	0	0	0	0	0.123358	0	0	0	0	0	0	0	0	0	0	0	0	0	0	0	0	0	0	0	0	0	0	0	0	0	0	0	0	0	0	0
CD5L	0	0.00957513	0.0164618	0	0.164678	0	0.0174281	0.0685928	0.156271	0.0143361	0.142344	0.0429202	0.22048	0.160486	0.0426696	0	0.0174264	0	0.0366339	0.0141707	0.0477974	0.02972	0.0261051	0	0.0346925	0	0.0217851	0	0.0901235	0.0677881	0.0620195	0.0331869	0	0.087617	0.0246167	0	0.131557	0.0272354	0.105483	0.047602	0.0381669	0.0246413
CHD4	38.8247	45.1924	28.3816	40.6863	45.5721	42.5626	31.7532	40.82	74.0922	44.9564	47.5145	10.5038	31.1339	31.7269	37.6857	37.1549	34.9541	26.2596	47.4332	7.44584	32.1198	11.4411	30.7553	44.1292	21.0257	65.0695	15.4223	37.9896	36.1107	34.193	37.5671	36.5585	31.2464	24.6197	41.9343	43.8817	13.0006	29.5448	32.7119	35.0726	44.7285	38.6673
TPPP	2.05367	0.121058	5.75593	19.5105	5.67852	9.28202	3.09546	2.01818	5.00549	4.05184	5.41235	0.109403	1.55362	1.31632	3.31141	0.0894437	1.34681	0.39145	0.855355	0.624168	0.648162	0.133331	5.04652	24.9364	1.86294	0.788131	2.98529	0.165833	1.25582	2.61457	8.88238	4.12362	5.82437	3.78023	3.80501	0.900827	1.78034	2.63917	12.4797	0.912453	2.07027	4.20411
SETP9	0.0311623	0.028265	0.016198	0	0	0.0288216	0.0771695	0	0.0177423	0	0.0484833	0	0	0.0526379	0.0539818	0	0	0	0.0270351	0	0.0352736	0	0.0577953	0.0253693	0	0	0	0	0.0221698	0.0285864	0	0.0979651	0.0320827	0.0136126	0.0726665	0	0.0353043	0.0321587	0.0566143	0.0234196	0	0.0242465
AC087294.1	0.170685	0.526373	0.106465	0.124188	0.332824	0.142078	0.309965	0.063374	0.272102	0.0463588	0.123927	0	0.118828	0.043247	0.177404	0.0851028	0.0281759	0.21162	0.399814	0.0229119	0	0.0600662	0.200489	0.187589	0.121534	0.162735	0.0821878	0.0839281	0.206432	0.0782881	0.200553	0.160975	0.175726	0.03728	0.25871	0.199513	0.0580115	0.1233	0.217065	0.365586	0.0617104	0.172646
MTCYBP36	0	0	0	0	0	0	0	0	0	0	0	0	0	0	0	0	0	0	0	0	0	0	0	0	0	0	0	0	0	0	0	0	0	0	0	0	0	0	0	0	0	0
AC104365.3	0	0	0	0	0	0	0	0	0	0	0	0	0	0	0	0	0	0	0	0	0	0	0	0	0	0	0	0	0	0	0	0	0	0	0	0	0	0	0	0	0	0
GPX5	0	0	0	0	0	0	0	0	0	0.12311	0	0	0	0	0.00747799	0.0107618	0	0	0	0	0	0	0	0.00527153	0	0	0	0.0106133	0	0	0	0	0	0	0	0	0	0	0	0	0	0
TCF25	26.0006	8.7504	5.60075	18.9601	15.205	13.8261	24.9831	13.1155	12.064	30.7346	14.0853	13.4185	20.2628	17.8367	12.4455	2.43853	24.3882	12.4314	14.6066	7.81707	15.9105	7.87202	28.0998	12.2869	21.7941	14.1659	9.32205	27.4034	16.1085	26.0229	17.6445	12.7001	12.8741	13.6324	21.4389	15.3086	13.9923	11.6669	27.515	16.9192	18.345	12.8902
BARHL1	0	0	0	0.0134302	0	0	0.0182842	0	0	0	0.00574372	0	0	0	0.0063951	0	0.00914124	0.0152571	0	0	0	0	0	0.00450816	0	0.0105593	0	0	0	0	0.0108444	0	0	0.00483795	0	0	0	0.0114293	0	0	0	0
AC017104.1	0.194818	1.06023	0.548521	0.295305	0.443196	0.3904	3.04207	0.210976	0.351245	0.286615	1.92808	0.363035	0.357911	0.918675	1.19055	0.458695	0.200998	0.0894598	0.591556	2.63693	0.11026	0.171397	0.140513	0.614581	1.72508	0.681061	1.50763	0.372535	0.381148	0.908466	0.349722	5.06973	1.93886	0.191479	1.26823	0.455444	0.790886	0.427225	1.16504	0.475841	0.0978272	0.391587
PARP3	20.1802	17.3322	11.8014	5.27224	12.1555	5.00393	23.4044	8.95088	5.86832	18.5066	11.7194	4.26617	11.7744	11.0908	7.31163	4.31934	8.9019	5.28189	5.42357	6.33541	3.18734	9.53538	9.93026	7.30246	6.68815	5.32717	13.6258	4.49919	7.96901	17.8948	12.3985	11.172	10.1557	7.7361	15.0733	6.14815	10.1723	6.2778	12.8536	12.3745	12.9551	6.82081
SNX19P4	0.182585	0.0414023	0.237267	0.110705	0.106808	0.084435	0.037679	0	0.0259886	0.123977	0	0	0.0529636	0	0	0	0.150702	0.0628817	0.0792015	0.735278	0	0	0	0.111482	0.100006	0.0435201	0	0.0374081	0.0324741	0.125619	0	0.0956655	0.657921	0	0	0	0.361993	0.376846	0.082928	0.0171523	0	0
AC103808.5	0	0	0	0	0	0	0	0	0	0	0	0	0	0	0	0	0	0	0	0	0	0	0	0	0	0	0	0	0	0	0	0	0	0	0	0	0	0	0	0.0421755	0	0
AC022182.2	0.0301828	0.301143	0.0627555	0.0732018	0.329585	0.223325	0.448464	0	0.0343692	0	0.0939188	0.122715	0.105064	0.0254917	0.261425	0.0250817	0.0498245	0.332636	0.157112	0.648254	0.170824	0.339895	0.0559786	0.0982874	0.330636	0.258993	0.0622867	0.049471	0.536824	0.276879	0.0591075	0.0316286	0.0932228	0.210955	0.422295	0.105842	0.273557	0.0311479	0.0548348	0.181467	0.181874	0.0939374
RPSAP47	0.175183	0.0529651	0.121412	0.424867	0.0910919	0.324048	0.216909	0.433627	0.0997402	0.0396504	0.272555	0.415476	0.101633	0.0986368	0.0505775	0.55804	0.289184	0.72399	0.101321	1.95964	0.0660982	0.863086	0.0541505	0.356541	0.143927	0.222697	0.984124	0	0.290804	0.0535674	0.343063	0.122383	0.511011	0.0382623	0.306378	0.0341284	0.264623	0.22598	0.106088	0.175541	0.246309	0.0681522
DEFB131A	1.46068	0	0	0	0.0949408	0	0	0	0	0.165303	0	0	0	0	0	0	0	0	0	0	0	0	0	0.0495475	0	0	0	0	0	0	0	0	0	0	0	0	0	0	0	0	0	0
VPS37A	12.0386	6.37137	4.33266	11.0532	2.84974	13.7289	3.38502	3.44108	4.17562	10.8473	4.09486	5.45784	2.16401	3.83462	4.95648	5.18939	7.27411	17.99	5.02649	5.54572	7.3369	5.60839	11.4544	5.2068	4.69732	6.60253	7.43728	3.37321	4.23339	3.74779	4.17622	6.57599	6.6614	2.97499	2.58892	7.79541	6.54661	13.4017	4.43675	4.71617	3.27015	2.41161
TIMM10	16.2503	60.7737	31.4804	42.5677	10.5667	41.9102	27.9847	18.1194	34.5956	14.2741	16.7513	81.7385	35.6973	17.9237	41.9071	20.5747	18.7006	45.0023	52.6	79.1917	63.1521	79.8971	31.4382	22.9816	42.6024	20.0109	26.6718	35.7138	26.659	21.1821	43.3893	25.3158	24.769	34.3122	50.3043	23.6364	47.4053	31.663	12.9427	27.7104	9.77192	29.3119
Y_RNA	0	0	0	0	0	0	0	0	0	0	0	0	0	0	0	0	0	0	0	0	0	0	0	0	0	0	0	0	0	0	0	0	0	0	0	0	0	0	0	0	0	0
ZNF663P	0.0171136	0.131941	0.00444777	0	0.120133	0.0158281	0.593314	0.00794267	1.15949	0.0232406	0.0177505	0.00869737	0.00992849	0.050588	0.0049409	0.0213319	0.0282503	0.0235755	0.163317	0.0229724	0	0.00602248	0.0105799	0.132355	0.164036	0.0163164	0.00588605	0.0701247	0.0304377	0.141291	0	0	0.114524	0.115873	0.23944	0	0.0581646	0.198683	0.365321	0.00643072	0.0103122	0.0665777
AC139769.1	3.97092	1.26338	2.40066	2.23726	1.32465	0.960538	1.1901	0.623773	0.862598	2.48889	1.55244	0.136609	0.992381	0.206384	0.507968	0.294444	2.70269	23.5307	16.7374	5.51077	0.221283	1.35012	4.38859	1.77054	1.51243	0.978525	2.31969	0.440576	1.01701	0.459539	1.29206	0.793816	0.880536	2.01748	0.55558	1.85664	2.80997	1.49415	2.40843	2.33692	1.04546	1.45451
Y_RNA	0	0	0	0	0	0	0	0	0	0	0	0	0	0	0	0	0	0	0	0	0	0	0	0	0	0	0	0	0	0	0	0	0	0	0	0	0	0	0	0	0	0
VMA21	8.48503	8.74102	12.6511	18.9909	8.79114	16.2914	8.68802	12.7091	10.65	8.03568	11.5143	22.0769	16.7581	4.8218	19.677	11.597	8.08822	63.8485	22.7178	14.5507	8.92663	13.5548	14.3407	13.2721	10.5179	16.0538	9.79183	17.85	8.97533	7.26692	13.6151	9.25841	8.61547	12.8597	7.72743	9.18257	17.7193	10.0525	5.94205	7.0118	5.93851	13.9067
LINC00333	0	0	0	0	0	0	0	0	0	0	0	0	0.0490756	0	0	0	0	0	0.146775	0	0	0	0	0	0	0	0.0290942	0	0	0	0	0	0	0	0	0	0	0	0	0	0	0
RIMS2	0	0.0170726	0.00326129	2.23432	0.00163123	0.0406203	0.353904	0.110654	0.320308	0.00284016	0.00325386	0	0.478052	0.0618221	0.23911	0.554401	0.193334	2.73127	1.75816	0.0308812	0.0118366	0.681526	0	1.52979	0.00687302	0.00996991	0.0330886	0.13026	0.371971	0.0153482	0.00204781	0.00219158	0.0322975	0.0301481	0.0219459	0.00488925	0.0639731	0.120863	0.115886	0.00235763	0.0100818	0.00162725
KLF4P1	0	0	0	0	0	0	0	0	0	0	0	0	0	0	0	0	0	0.210985	0	0	0	0	0	0.008906	0	0.0208603	0	0	0	0	0	0	0	0.00955751	0	0	0	0	0.0198747	0	0	0
TRIM58	0.040197	0.0145839	0.0376095	0.0194978	0.012541	0.0892262	0.0398171	0.0596993	0.192243	0.0655061	0.0125079	0.0408574	0.0373127	0.0475292	0.102127	0	0.0464488	0	0.0836957	0.0539584	0.0273001	0.03395	0.0695813	0.0621763	0.0220167	0.0536545	0.0387111	6.89812	0.137267	0.0589989	0.0393591	0.0421225	0.049661	0.0175592	0.0656139	0.0375889	0	0.439712	0.131451	0.0422932	0.0968868	0.0375313
DEFB130A	0	0	0	0	0	0	0	0	0	0	0	0	0	0	0	0	0	0	0	0	0	0	0	0	0	0	0	0	0	0	0	0	0	0	0	0	0	0	0	0	0	0
ENAM	3.00534	0.0144229	0.0144645	0.544732	0.148831	0.845645	0.0721921	0.859774	0.0407403	0.480473	0.111329	0.0161625	0.0184504	0.0906515	0.0505	0.0165173	0.167338	0.640734	0.0482835	0.0533627	1.03045	0.0923317	1.29025	0.0161816	0.0696758	0.0151606	0.147666	0.0195472	0.087673	0.802279	0.0350322	0.0249945	0.233286	1.90497	0.0602546	0.957228	0.792651	0.939456	0.281665	0.0239007	0.325779	0.0247446
EPHA8	0	0.00438905	0.00251526	0.0938863	0.0754849	0	0.011983	0.00898331	0.344381	0.0131428	0.0351334	0	0	0	0.00558826	0.00402112	0.00798792	0	0	0	0	0.0170288	0.00299152	0.0413635	0.217332	0.0276813	0.0898727	0.0118969	0.0103277	0	0.00473808	0	0.0448367	0.209265	0.00564189	0.0452498	0.00548211	0.0349556	0	0.0181832	0	0.0828307
AC016598.1	0	0	0.0481312	0	0.0361114	0	0	0	0	0	0.0480216	0	0	0	0	0.0384735	0	0.0637801	0	0.124297	0	0	0.0286224	0	0.0507172	0	0	0	0	0.0849426	0	0	0	0	0	0	0	0	0	0	0	0
ADORA2BP1	0	0.307223	0.0160056	0.0373399	0.0480342	0	0.0254177	0.200076	0.0701261	0	0.111784	0.0938944	0	0.234058	0.106681	0.0511762	0.0762457	0	0.0801421	0.0413339	0	0.108362	0.0190363	0.0626699	0	0.0880739	0.0423628	0.0504698	0.372411	0	0	0.161336	0	0.0269018	0.107705	0	0.034885	0.0794419	0.139855	0.138848	0	0.047917
EPB41L3	1.14478	1.27763	2.60058	5.37285	1.3816	1.32021	0.838023	1.4037	6.43194	3.40036	5.58633	1.13964	3.45738	3.83756	2.50944	0.677263	1.46591	1.99238	2.42977	0.686134	0.602576	1.48213	2.12025	4.41436	3.28217	8.59463	3.39131	1.37251	4.45757	2.30557	1.77132	1.86606	2.70881	1.13905	1.10679	1.58042	1.05409	3.71308	1.27098	9.3398	2.12905	0.811907
AC010307.1	0	0	0	0	0	0	0	0	0	0	0	0	0	0	0	0	0	0	0	0	0	0	0	0	0	0	0	0	0	0	0	0	0	0	0	0	0	0	0	0	0	0
MIR4747	0	0	0	0	0	0	0	0	0	0	0	0	0	0	0	0	0	0	0	0	0	0	0	0	0	0	0	0	0	0	0	0	0	0	0	0	0	0	0	0	0	0
ADORA2B	1.53469	2.17558	7.55459	2.07054	8.90229	0.808405	5.91462	14.0284	3.84807	2.08414	3.7476	5.85737	10.0238	2.89275	2.08337	2.16212	3.69943	1.14809	3.80912	7.46269	3.4513	6.85287	9.54424	5.54364	5.12699	1.49227	8.89989	0.874566	2.16195	3.44965	12.2306	9.18059	6.29913	5.83375	3.41279	1.85329	6.93165	1.05409	5.78864	7.34414	3.7603	6.77707
AC254562.3	0.534155	0.111806	1.3669	0.597912	1.24988	0.342022	1.56019	0.15256	0.42109	1.28339	0.575346	0.125292	0.238378	0.694053	0.260983	0.443879	0.305225	0.566035	1.03376	0.441244	0.186039	0.0578387	1.72732	0.669008	0.765178	0.352575	0.254378	0.134693	0.438477	0.829234	0.683951	0.344456	0.846048	0.43077	1.05395	0.240143	0.791352	0.614838	1.60494	0.509514	0.247591	0.799249
MTND4LP20	0	0	0	0	0	0	0.0792655	0	0	0	0	0	0	0	0	0	0	0	0	0	0	0	0	0	0	0	0	0	0	0	0	0	0	0	0	0	0	0	0	0	0	0
AC121251.1	0	0.283331	0	0.126266	0	0.481517	0.171901	0.0966518	0	0	0.162	0.211671	0	0	0	0.173054	0	2.00818	0.451671	0.978401	0	0.439713	0.128743	0.593376	0.114063	0	0.429753	0.34133	0.666697	0	0	0.327337	0.3216	0.0909691	0.607013	1.82566	0	0.214908	0.283754	0.195633	0	0
MIR6839	0	0	0	0	0	0	0	0	0	0	0	0	0	0	0	0	0	0	0	0	0	0	0	0	0	0	0	0	0	0	0	0	0	0	0	0	0	0	0	0	0	0
OR4F15	0	0	0	0	0	0	0	0	0	0	0	0	0	0	0	0	0	0	0	0	0	0	0	0	0	0	0	0	0	0	0	0	0	0	0	0	0	0	0	0	0	0
AL138688.2	0	0.0310859	0.0267219	0	0.0133658	0	0.0141452	0	0	0.0232713	0.008887	0	0	0.0289456	0	0	0.0141438	0.0708199	0.0148666	0	0	0.0120609	0.0105939	0	0	0.016338	0.035363	0.0421304	0.0487648	0	0.016779	0	0	0.0598845	0.0199797	0.0200304	0.0194138	0	0.0155661	0	0	0
MIR1269A	0	0	0	0	0	0	0	0	0	0	0	0	0	0	0	0	0	0.34016	0	0	0	0	0	0.100511	0	0	0	0	0	0	0	0	0	0	0	0	0	0.12741	0	0	0	0
SNORD82	0	0	0	0	0	0	0	0	0	0	0	0	0	0	0	0	0	4.08192	0	0	0	0	0	0	0	0	0	0.30354	0	0	0	0	0	0.161795	0	0	0	0	0	0	0	0
MIR646	0	0	0	0	0.430264	0	0.227677	0.256024	0.157038	0	0.286086	0	0	0	0.159265	0.229204	0	0	0	0	0.312208	0	0.341033	0.336817	1.20858	1.31486	0.189731	0	0.196226	0.759061	0	0.867096	0	0	0	0.322405	0	0.711597	0	0.207288	0	0
RAC2	5.66258	34.411	7.3345	4.22183	35.3253	16.3273	28.0031	33.8468	8.05123	7.85679	46.4504	40.7785	43.7587	49.5891	38.8287	5.44586	14.3594	6.53116	21.1252	33.8959	26.6586	56.6974	15.8323	14.7675	44.4981	8.14217	20.61	10.5735	52.5603	41.0489	25.2363	25.1624	22.3705	31.5615	71.7288	24.6087	28.5263	20.3576	10.8828	47.5583	32.912	21.9577
DAZ3	0	0	0	0	0	0	0	0	0	0	0	0	0	0	0	0	0	0	0	0	0	0.00519002	0	0	0	0	0	0	0	0	0	0	0	0	0	0	0	0	0	0	0	0
IDI1	21.3615	23.8507	20.5061	3.11861	8.48	26.5719	8.58095	12.9485	10.5704	37.5052	10.7861	22.8799	7.20022	7.15676	16.4434	24.2646	20.1415	38.9511	31.4617	75.8028	4.44016	29.0475	75.1274	54.4559	18.4187	17.5013	14.073	19.8388	21.7448	6.81907	10.0797	11.1961	15.7078	16.8638	12.3478	7.09308	33.588	33.3165	23.1972	10.9831	17.6733	12.5063
AC068234.1	0	0	0	0	0	0	0.0153693	0	0	0	0.00482802	0	0	0	0	0	0	0	0.0161531	0	0	0	0	0	0	0	0	0	0	0	0.00911549	0	0	0	0	0	0	0	0	0	0	0
LINC02050	0	0.462403	0	0.574048	0	0	0	0	0	0	0	0	0.126756	0	0	0	0	6.421	0	0.0977616	0	0.0256294	0	0	0	0.277746	0	0.0895272	0	0	0	0	0	0	0	0	0	0	0	0	0	0
ARL2BPP10	0	0	0	0	0	0	0	0	0	0	0	0	0	0	0	0	0	0	0	0	0	0	0	0	0	0	0	0	0	0	0	0	0	0	0	0	0	0	0	0	0	0
SCFD2	4.74583	7.07341	4.07053	4.25454	4.66036	6.09841	7.90888	8.84823	5.96951	8.88806	5.40797	4.78243	7.60348	4.56511	9.71583	7.58986	5.66402	8.2872	9.84476	2.70995	3.40008	3.86161	4.84128	6.10353	5.42172	5.74328	6.82032	6.47774	4.18711	5.45126	7.26927	6.79012	6.89739	3.54171	3.94831	5.34756	4.53739	5.79224	4.65115	5.98317	5.56248	5.37103
TMED10P2	0.0847289	0.0384257	0.704666	0	0.396518	3.17376	2.83258	0.314592	0.361803	0.92051	1.58189	1.98078	0.196623	0.10734	2.275	0.492864	3.63654	0.817052	0.367536	0.625547	0.527489	0.0894515	0.785713	0.172445	0.11602	5.00851	1.28224	1.84009	0.090418	0.194313	0.0829629	0.0443938	2.04994	0.166554	1.28425	0.990393	0.575944	1.26785	0.192415	1.20986	0.255278	0.13185
LYPD8	0.0347703	0.105125	0.548227	0.0702731	0	0.0321585	1.00455	0.129099	0.0395929	3.69881	1.82126	0.0117805	0	0	0.180695	0.809028	0.0765298	0	0.120661	0	0	1.10125	0.0573216	0.98601	0.0571333	0.198904	0.119589	0.028495	0.0659643	0.0106321	0.0113485	1.0202	0	0.0253144	2.48645	0	0	0.0837248	0	0.757801	0.153646	0.0180358
MBL3P	0	0.474712	0.146486	0	0.596624	0	0.199395	0.03737	0.0229217	0.218693	0.18791	0	0.840838	0.0680043	0.0464936	0	0.332292	0.61007	0.209564	0	0	0.0850067	0.174223	0.0327752	0.0882037	0	0.304631	0	0.0572835	0.0369316	0.0394203	0.126564	0.124345	0.0527593	0	0.0941181	0.410494	0.06232	0.292566	0.0453845	0.291112	0.0939738
CYP21A2	0.0267381	0.0242522	0.58373	0.0324237	1.02885	0.0247297	2.97961	0.0248191	0.0355211	0.036311	0.841244	0	0.0310244	0.112912	0.113221	0	0.00735635	0.0245561	0.672709	0.0239279	0.0302657	0	0.0275499	65.6617	0.156214	0.203941	0.147141	0.0876499	0.139497	0.147168	0.0523616	0.336227	0.119287	0.147946	0.187049	0	0.0504867	0.0137965	0.121441	0.0200946	0.0751881	0.485429
AC090692.1	0	0	0	0	0	0	0	0	0	0	0	0	0	0	0.0826211	0	0	0	0	0	0	0	0	0	0	0	0	0	0	0	0	0	0	0	0	0	0	0	0	0	0	0
Y_RNA	0	0	0.26425	0.308237	0.396518	0.235094	0.20982	0	0	0.345191	0	0	0.294935	0	0	0	0	0.70033	0	0	0.287722	0	0	0.3104	0	0	0	0	0	0.233176	0	0	0	0	0	0	0	0	0	0	0.306333	0
AC099336.2	18.4756	28.8864	9.76268	16.7103	19.5855	22.2802	7.07772	9.56967	7.55513	7.62411	5.9819	18.5716	26.6486	24.5699	3.12386	3.47777	11.6266	4.35914	8.50138	8.63227	6.00817	10.1299	4.41732	7.85288	7.49176	6.90975	7.2322	3.34611	9.29526	44.6651	5.39716	8.55716	14.7126	6.95591	6.30768	5.96575	7.97932	6.00431	13.6302	6.17539	5.28968	20.2525
UBE2Q2L	0.155874	0.141382	0.0270075	0	0	0	0.0857783	0	0.0295823	0	0.026946	0	0.120574	0.0438825	0.180011	0.0863535	0	0	0	0.278983	0.0588128	0	0.096364	0.0211495	0.056917	0.0990758	0.035741	0.0425807	0.0369645	0	0	0.217788	0	0.0226967	0.181739	0.0607335	0.058864	0.0268097	0	0.117145	0	0.0404269
AC087749.1	0	0.110753	0.0423132	0.0493566	0.0317463	0.075289	0.100793	0.0755613	0.0926942	0	0.0211084	0	0.0472266	0.0687516	0.0235023	0	0	1.56997	0.0353112	0	0	0	0.125813	0.0662707	0.0222933	0.0776119	0	0.033356	0.0579129	0.0373374	0.0398535	0	0.0419039	0.0355593	0.142367	0	0	0	0.14789	0.0305888	0.0490518	0.158344
AL356215.1	0	0	0.09991	0.155388	0.133261	0	0.581759	0.0396479	0.109435	0.20302	0.0775307	0.0651228	0	0.162336	0.0493276	0.266209	0	0	0.129697	0.172009	0.0483486	0.54113	0.0132031	0.0434663	0.0935803	0.0610858	0.0293818	0.0700092	0.12155	0.117548	0.104558	0.223797	0.0659625	0.0839628	0.323707	0.0998551	0.145172	0.0220396	0.349199	0.296931	0.0514761	0.16617
GPR37	3.08962	11.7699	6.82536	6.98324	1.26516	0.611197	3.88928	0.748835	3.00997	5.13982	1.39312	0.200635	6.81132	0.239197	3.42434	2.9383	2.05425	8.6425	1.95075	1.11748	0.417725	0.2839	0.323648	0.471611	0.197429	6.12053	2.02493	5.97836	0.299179	0.157457	16.0421	5.65684	2.19127	1.89323	1.92122	0.802543	5.10457	1.40378	0.459961	0.754635	0.227545	4.34044
NPIPB1P	0.0915341	0	0.166526	0.055499	0.0178485	0	0.491124	0.0637236	0.0130287	0.155382	0.0593382	0	0.0265519	0.0579807	0.0132135	0	0	0.0945724	0.297792	0	0	0	0.042441	0.111777	0.112804	0.0218177	0.110188	0	0.0814001	0.062976	0.0224066	0.0479594	0.117797	0	0.266807	0.0267485	0.129625	0	0.187082	0.146181	0.0827344	0.124635
HORMAD2-AS1	0.126122	0.294161	0.0280961	1.00504	0.0421593	0.0333281	1.20468	0.0501729	0.0205164	0.0244681	1.43898	0	0.0209057	0.0760854	0.0104037	0.0149723	0.966627	0	0.0625246	0.0483713	0.713805	0.11413	0.0222773	0.682061	2.2895	0	2.04498	0.044297	0.0897268	0.314034	0.0176419	0.151044	0.333892	0.346302	1.05036	1.09515	7.98117	1.70131	0.671031	3.27008	0.17371	2.87385
TRPM5	0	1.67382	0.013606	0.158709	0.341974	0.1271	0.102633	0.00607428	0.0223547	0.346585	0.0746625	0.106423	0	0.0276343	0.0113359	0.0815694	0	0.0360594	0.32928	0.0175685	0.00740727	0.00460578	0.101139	0.175805	0.161291	0.723738	0.0090029	0.123347	0.0139666	0.0600301	0.0320377	0.0480018	0.0538976	0.00285857	0.0152596	0.0305967	0.0222411	1.32362	0.279385	0.00737698	0.0394321	0.0916494
AC124067.4	0	0.0296551	0	1.14977	0.00850038	0	0.0539765	0.0303484	11.9197	0.325603	0.118691	0.0332321	0.0126454	0.138067	0	1.35846	0.116938	0.0300268	0.0189098	0.0438879	0.345411	0.030682	0.013475	0	0.0596923	0.0727347	0	1.03604	0.356655	0.0499872	0	0.296929	0.112202	0.41894	0.088947	0.101912	0.0370405	0.0955975	0.336592	0.00409522	0.0656705	0.449421
VN1R85P	0	0	0	0	0	0.05629	0.0502387	0.112987	0	0	0.0315635	0.0618616	0	0.0514023	0.0351431	0	0	0	5.5441	0.0816975	0.551129	0.171344	0.0376257	0.0743212	0	0.986455	0.0418656	0.0498774	0.0865975	0	0	0	0	0.026586	0.0709607	0	0.068951	0.188423	0.0552853	0.686094	0	0.0947091
LECT2	0	0.0108122	0	0	0	0	0.0295196	0	0.0203608	0	0.00618209	0	0	0.0100678	0	0.059435	0	0	0	0	0	0.00838993	0	0	0.0065291	0	0	0	0.00848059	0	0	0	0	0	0	0	0	0	0	0	0	0
GRXCR2	0	0	0	0	0	0	0	0	0	0	0.0360001	0	0	0	0	0	0.0286474	0.0478137	0	0	0	0.048857	0.0214572	0	0	0	0.0238752	0	0.0493849	0	0.0339848	0	0	0	0	0	0	0	0	0	0	0
AC004231.1	0	0.490528	0.0992153	0	0.0248128	0.0588455	0.97161	0.0295292	0.344134	0	0.247473	0.032335	0.0369121	0.376151	0.183693	0.0264358	0.236315	0	0.0551981	0.0854065	0.108028	0.0895612	0.118002	0.220137	0.0696972	0	0.109416	0.0782127	0.226322	0.0291827	0	0.300026	0.16376	0.083379	0.296729	0.0371853	0.0720813	0	1.93614	0.0956322	0.0383387	0.0742566
LINC02230	0	0	0	0	0	0	0	0	0	0	0	0	0	0	0	0	0	0	0	0	0	0	0	0	0	0	0	0	0	0	0	0	0	0	0	0	0	0	0	0	0	0
RPS27AP17	0	0	0.0888577	0	0	0	0	0.264465	0.162215	0	0	0	0.0661172	0	0	0	0.141096	0	0	0	0.0645002	0.0401057	0.0704552	0.208753	0.0624211	0	0.117592	0	0.0405391	0	0	0.238848	0	0.0497831	0	0	0	0	0	0.0428243	0	0
MIR7152	0	0	0	0.582226	0	0	0	0	0	0	0.249001	0	0.557099	0	0	0	0	0	0.416541	0	0	0	0.59365	0.390874	0.262978	0.457767	6.60546	0	0	0	0	0	0	0.209734	0	0	0	0.495482	0.87228	0	0	1.12072
AL354941.1	0	0	0	0	0	0	0	0	0	0	0	0	0	0	0	0.0464336	0	1.77045	0	0.150014	0	0	0	0.0454897	0	0	0.038437	0	0	0	0	0	0.0575276	0	0	0	0	0.0288319	0	0	0	0
AP000785.1	0	0.230178	0	0	0.0329892	0.0391183	0.069826	0	0	0.057438	0	0	0	0	0	0	0	0	0.146775	0	0	0	0.0261477	0.0688653	0	0	0	0	0.0300902	0	0	0	0	0.0369516	0	0.0494389	0	0.0872954	0.0384202	0	0	0
AL356361.2	0	0	0	0	0	0	0	0	0.133287	0	0	0	0	0.197719	0	0.145904	0	0	0	0	0	0	0	0	0	0	0	0	0	0	0.0573062	0	0	0	0	0	0	0.0301987	0.106328	0	0	0
AC005021.1	1.24158	0.0662437	0.455552	0.531383	1.19625	0.270192	0.964583	0.745716	0.124746	0.396727	0.568142	0	1.35587	0.0616828	0.126515	0.182072	0.0602807	2.11283	0.950418	0.196074	0.0826693	0.0514031	0.225754	1.18914	0.600034	0.487425	0.200955	0.239412	0.103917	0.066997	0.357558	0.918389	0.225573	0.223323	0.59607	0	0.0827412	0.150738	0.464397	0.8782	0.0880169	0.170476
MAD1L1	2.84014	4.55693	9.85499	4.22681	4.66542	2.89877	4.64443	2.93922	4.08342	2.41548	6.2711	1.66574	8.21362	4.31285	3.20954	5.29839	3.27654	4.7573	2.31777	1.42486	4.71266	2.30941	3.88853	9.99017	5.14411	6.86878	2.63944	8.51675	4.12531	3.74029	4.44881	3.92316	3.87655	5.09889	5.02985	2.88389	2.0029	4.37793	3.6614	5.47765	4.35197	8.45705
APBA3	0.788638	2.64963	2.41592	3.33302	5.8527	2.9737	3.73258	1.84092	2.00593	1.56529	5.21046	2.33364	6.23758	2.60908	2.72419	2.44691	1.56376	3.35568	2.72866	5.59381	1.60577	3.64239	1.04145	2.51493	3.28183	1.94427	3.13617	1.14346	3.27341	2.84243	2.67757	2.33743	2.80092	2.43595	4.97836	1.98004	2.61694	3.1591	2.6451	4.63279	1.86711	3.34039
RASA3	3.78862	9.82035	0.995972	1.19477	3.25223	3.01066	4.00804	2.15753	6.12095	3.08998	3.98893	1.94203	1.63586	14.7944	4.22443	5.27886	1.88252	2.12966	3.35297	1.83405	4.80603	2.05353	2.67199	4.22986	8.41673	6.82988	2.45635	9.96589	11.0176	3.74011	3.02742	4.28954	5.23993	4.42516	6.69575	6.99908	2.2571	3.84797	7.04618	4.18706	17.7846	5.74739
AC127496.5	0.194106	0.0503027	0.172964	11.5337	2.16282	0.205173	2.6094	0.617744	0.0947265	0.564859	1.52436	1.29651	0.0321747	0.117098	0.208152	0.023043	0.480633	1.79539	0.264626	2.04724	0.376654	0.312267	0.634285	0.237033	0.729025	0.132189	5.09292	0.159074	0.0986378	0.763121	0.054303	0.581155	0.428227	0.181695	0.258646	0.388954	2.32472	0.128772	0.730476	0.125038	0.100255	0.172604
RPL12P39	0	0.0474123	0.0271709	0	0	0.0483458	0	0	0	0	0	0.0531311	0	0	0	0	0.0862888	0	0	0	0	0	0	0.0212774	0	0	0	0	0.0371881	0	0	0	0	0.022834	0	0	0	0	0	0	0	0
AP001340.1	0	0	0	0	0	0	0	0	0	0	0	0	0	0	0	0	0	0	0	0	0	0	0	0	0	0	0	0	0	0	0	0	0	0	0	0	0	0	0	0	0	0
AL512604.2	0	0	0.0307688	0.0957083	0	0.0729971	0.0162874	0	0.0449362	0.0267957	0	0	0.0228945	0	0.0341802	0.0163966	0	0.0543635	0.154063	0.0264864	0	0.0972121	0	0.0401583	0	0.31981	0	0.0485109	0.0701875	0	0	0	0.0406283	0.00861922	0	0.023064	0	0.152717	0.0537707	0.177946	0	0.0460572
RPH3AL	18.9687	6.98207	5.61864	7.03336	5.53732	12.1163	4.87236	3.31278	3.48476	5.24718	3.65743	1.67259	3.43682	1.82298	3.96609	1.27865	15.8539	8.31391	0.930729	1.15896	5.90726	1.59137	5.35078	6.46335	4.97239	2.42467	3.86919	0.385304	2.01603	4.99125	4.90909	7.81568	3.66553	2.54108	2.51661	5.97527	4.16434	22.2945	6.88376	2.20516	4.01263	4.43634
DIAPH3-AS2	0	0	0	0	0	0	0	0	0	0	0	0	0	0	0	0	0	0.194642	0.0612894	0	0	0	0	0	0	0.0673553	0	0	0	0	0	0	0	0	0	0	0	0	0	0	0	0.0549674
Metazoa_SRP	0	0	0	0.103422	0.066521	0	0	0	0	0	0	0.0866876	0	0	0	0	0	0	0	0	0.0965381	0	0	0	0	0	0	0	0.0606752	0	0	0	0	0	0	0	0	0	0	0.0961434	0	0
SNORA70H	0	0.174196	0.0998277	0	0	0	0	0	0	0.260811	0.0996003	0	0	0	0	0	0	0.264569	0.333233	0	0	0	0	0	0	0	0	0	0	0	0	0	0	0	0.223921	0	0	0	0	0	0	0
FZD7	13.4103	0.676427	0.537813	0.993963	5.85344	3.42387	2.86724	2.66918	11.6019	2.82844	3.65506	3.27108	1.03682	7.615	3.47602	6.44848	3.47696	4.38709	7.70563	2.71463	3.6732	3.887	6.94889	10.9884	4.83173	13.2533	3.78971	5.09859	3.19769	5.91054	1.39465	3.61878	6.10082	3.91805	2.96888	8.12035	1.15696	4.90192	3.73505	3.51428	5.27919	5.00275
AC005229.1	0	0	0	0	0	0	0	0.117684	0	0	0	0.128866	0.0735534	0	0	0.105355	0	0	0	0	0	0	0	0.0258034	0.0347208	0.120877	0.0872115	0	0.0901969	0	0	0	0.0652636	0.0276911	0	0	0	0.0327091	0	0.0476408	0	0
AC136469.2	0.0252209	0.022876	0.0524387	0	0.0196716	0	0	0.0702324	0.028719	0	0	0	0.0292639	0.0426019	0.0291263	0	0	0.34744	0	0.0677104	0	0	0.0311839	0.0205323	0.027628	0.0240461	0.017349	0	0.0358857	0.0231361	0.0246952	0	0.0778973	0	0.0294059	0	0.0571462	0.0520546	0	0.0379087	0	0.0196236
SNED1	6.75072	0.891039	2.42625	1.29073	4.68216	2.03417	6.26053	0.901246	0.7005	3.02048	2.33663	0.424611	1.28372	5.16019	1.04968	3.39853	2.39943	0.911841	0.827444	1.05239	0.28933	0.571931	10.8728	2.08789	2.69974	3.82831	3.40897	0.623739	1.49413	1.94933	4.03437	4.65343	4.34013	2.52227	2.24184	4.87189	1.16265	1.39272	5.87749	1.4264	1.4069	1.5302
ZNF788P	0.153456	0.57257	0.38795	0.156482	0.195859	0.306438	0.342588	0.540634	0.164812	0.151561	0.41058	0.223331	0.70413	0.544931	0.189302	0.139113	0.155445	1.74404	1.37065	0.505615	0.0829028	0.962235	0.161709	1.0406	0.446999	0.675012	0.93564	0.431587	0.456542	0.579081	0.368813	0.160807	0.190304	0.810499	0.203318	0.529968	1.45799	0.532673	0.323145	0.403645	0.353062	0.862931
LINC02238	0	0	0	0	0	0	0	0	0	0	0	0	0	0	0	0	0	0	0	0	0	0	0	0	0	0	0	0	0	0	0	0	0	0	0	0	0	0	0	0	0	0
AC017076.1	0	0.244116	0.139897	4.89553	0.279895	1.07866	0.296217	0.0832743	0.383085	0.304581	0.209367	0	0.104095	0.454617	0.259013	0.633682	0.0740472	0.0617938	0.544819	0	0.101549	0.0631422	0.194117	0.912942	0.0245689	1.11195	0	0.661696	0.28721	0	0.0439215	0.282031	0.507995	0.0979728	0.1046	0.367028	0	0.0462907	0.0407466	0.674224	0.0540588	0.628226
CARMIL1	5.42695	6.81668	3.93247	4.7573	4.19388	5.17227	3.2701	2.79185	7.16508	6.13203	5.37562	1.48947	3.1864	3.03724	2.38967	7.50774	4.33643	12.4249	5.82268	1.66762	2.67746	2.28203	6.77189	4.82044	4.49134	8.10779	3.04521	5.70516	6.0636	2.39568	3.96937	4.96144	4.37555	3.08469	3.60096	5.09821	2.45321	2.8816	4.75852	3.20271	6.18338	2.62749
EIF4G2	107.273	156.578	92.081	54.1331	140.316	149.391	80.775	142.101	146.256	181.727	169.964	52.3254	78.2132	85.5933	127.844	158.075	124.523	87.9323	152.091	97.1954	78.0738	136.075	126.612	160.681	86.565	168.657	178.902	95.6433	121.451	81.9233	139.657	114.778	132.415	133.962	105.256	121	108.143	152.942	91.134	159.449	119.099	111.648
HINT3	9.26301	6.69873	28.5517	6.01481	11.6428	22.829	9.45445	15.9474	14.9575	39.5974	17.6819	14.0115	7.29843	7.43348	24.6745	21.0576	15.5364	15.5736	16.2557	11.321	7.37675	8.08335	10.2488	16.3941	11.784	26.8229	9.12726	12.1883	15.6568	11.1958	7.83662	23.0535	10.8414	17.6207	8.68385	13.4978	20.0134	20.6726	12.2732	22.516	15.2082	15.3459
IGLL5	5.35951	34.3139	5.24459	19.0651	6.34813	86.3923	179.888	4.6828	6.96874	10.4119	5.7657	109.474	3.34665	72.1409	13.5962	4.47115	12.7428	42.3343	76.5425	57.3294	44.1401	131.494	55.5682	60.4997	49.3179	21.3795	65.055	42.6933	120.111	92.4129	43.9337	17.695	120.258	37.9996	318.19	469.891	7.7354	154.903	4.06817	81.4518	1.46624	7.43432
AC051649.1	0	0	0.163354	0	0	0	0.0648536	0	0	0	0	0	0.182323	0	0	0	0	0	0	0	0	0	0.0485714	0.0639613	0.0860655	0	0	0	0	0	0	0	0	0	0.0916038	0	0	0.0405395	0	0.0295228	0	0
GLIS1	0.0166573	0.151086	0.0173167	0.0605979	0.181891	0.0693273	0.151249	0.0386545	0.303482	0.0113105	0.012958	0	0.0289913	0.858169	0.028855	0.166105	0.00687428	0.0344203	0.0144512	0	0.0848469	0.158271	0.0102978	0.0813642	0.0729884	0.436739	0.13177	0.0204765	0.0533272	0.0611216	0.00815504	0.0261828	0.385858	0.0582109	0.388426	0.60359	0.0660495	0.0343798	0.0605244	0.0406852	0.0200745	0.110164
MFHAS1	6.83678	16.9635	8.97928	6.85627	6.71338	6.38595	9.02645	25.1852	18.5104	9.35101	9.08189	0.800201	2.40387	4.20259	11.9563	7.45614	8.64318	8.97202	8.25481	2.30571	6.46389	4.75092	11.3525	7.73083	3.75291	14.6133	14.2538	2.47268	9.04443	5.64622	8.00364	13.3575	7.41101	4.37361	4.55877	19.0959	6.04277	21.8076	5.1565	9.03198	5.52922	5.36639
SREK1IP1P1	0.117317	0	0	0.142263	0	0.162757	0	0	0	0	0.0912627	0	0.136124	0.148625	0	0.0487448	0.0968309	0	0	0	0.132795	0.123856	0	0	0.0321285	0.0559262	0	0	0	0	0.0574359	0	0.241564	0.0512473	0	0	0	0	0	0.0220419	0	0
CYP2F2P	0.417386	0	0.127621	0.416821	0.5362	0.204371	0.364801	0.0455801	0.251617	0.166712	0.241927	0.0748665	0.085464	0.393987	0.340249	0.0816106	0.222913	0.0676455	0.149103	0.0329575	0.250122	0.103682	0.197321	2.55845	0.215164	0.187268	0.16889	0.100605	0.157204	0.135136	0.240404	0.28301	0.227496	0.0214501	0.286262	0.114796	0.139077	0.164692	0.691381	0.129162	0.0887671	0.152826
RNA5SP211	0	0	0	0	0	0	0	0	0	0	0	0	0	0	0	0	0	0	0	0	0	0	0	0	0	0	0	0	0	0	0	0	0	0	0	0	0	0	0	0	0	0
GPR143	1.18893	2.41219	0.46079	0.56911	2.45662	3.1349	5.73352	0.484036	2.26827	1.38799	4.68935	0.360419	0.32673	0.863211	2.30646	0.736662	1.97125	0.10057	2.08103	6.24384	2.23117	4.07389	0.477117	0.305656	1.5309	2.37648	3.47225	1.82051	0.87552	0.33485	0.878219	1.57375	1.02004	1.67197	1.82397	0.853348	4.98611	1.31843	0.966315	2.36313	2.04871	5.41248
RNU2-23P	0	0	0	0	0	0	0	0	0	0	0	0	0	0	0	0	0	15.0194	0	0	0	0	0	0	0	0	0	0	0	0	0	0	0	0	0	0	0	0	0	0	0	0
AC010460.3	0	0.0148933	0.00853499	0	0	0.0151865	0	0	0	0	0.00851554	0	0	0	0	0.0272897	0	0	0.0142452	0	0	0	0.0101511	0.00668373	0	0.0313102	0	0	0.0116816	0	0	0	0	0	0	0	0	0.00847246	0	0	0	0
TMOD1	0.4475	0.190263	0.508831	2.75568	1.9088	0.355684	0.640665	0.954084	1.0271	0.607716	0.732497	0.29139	0.34075	0.862195	1.09415	0.302144	2.74709	0.134853	1.00091	1.10754	1.98658	0.255907	0.427947	4.6108	1.2217	0.873312	1.75558	0.997064	0.706372	0.86592	0.383401	0.813311	0.28075	1.32866	0.497299	0.72741	0.823842	0.447377	0.749483	0.40988	0.623572	0.478756
AC108863.1	0	0	0	0	0	0	0	0	0	0	0	0	0	0	0	0	0	0	0	0	0	0	0	0	0	0	0	0	0	0	0	0	0	0	0	0	0	0	0	0	0	0
CALML3	0	0.357471	0.0243879	0.216201	0.043914	2.40403	0.0774581	0.0261306	0	0.0127432	0.00486646	0	0.163319	0.126804	0	0.00779775	0.00774507	0	29.7712	0.0125961	0.0212433	0.0132089	0	0.0878513	0.164468	0	0	0.00769011	0.0267033	0.370144	0.0459404	0.00983315	0	0.0204952	0.15317	0.021937	0	4.97742	2.77027	0.260929	0.0113087	0.204432
AC087645.2	0.679311	0.472384	0.541424	1.48277	0.759444	0.712056	1.10279	0.252223	0.657501	0.799518	1.33873	0.943645	1.4976	0.401611	0.536077	0.526869	1.02793	0.967006	0.392895	0.334353	0.256311	0.844672	0.503954	0.341034	0.396878	0.86356	0.295948	0.964965	0.354407	0.560844	0.687324	0.498296	0.373	0.652832	1.05604	0.42349	0.410454	0.852922	0.843331	1.41245	0.90054	0.75759
AL109827.1	0	0	0	0	0	0	0	0	0	0	0.0154198	0	0	0	0	0	0	0	0	0	0	0.0209267	0	0	0	0	0	0	0	0	0	0	0	0	0	0	0	0	0	0.0111726	0	0
OR13C7	0	0	0	0	0	0	0	0	0	0	0.0140209	0	0	0	0	0	0	0	0	0	0	0.0190283	0	0	0	0.0257762	0	0	0	0	0	0	0	0	0	0	0	0	0	0.0203181	0	0
C3orf70	0.615114	0.0836886	0.203259	0.0852471	0.0719658	0.56891	0.174086	0.309954	1.18573	0.495236	0.157224	0.138442	0.142744	0.578883	0.31459	1.23042	0.188575	0.18158	2.10409	0.13565	0.248666	0.0834941	0.5351	1.03372	0.348944	2.88623	0.423126	0.324064	0.41573	0.229738	0.301147	0.372935	1.19419	0.512447	0.128068	10.8672	0.0945754	1.8386	0.562747	0.163449	0.132376	0.164092
DNAJB13	0.104454	0.270694	0.791153	2.59664	3.85244	1.82176	2.73449	0.484789	0.705156	3.90091	1.79538	0	0.779137	0.80658	0.689309	1.46941	0.449546	1.182	0.356008	0.731116	0.624956	0.29407	1.23616	0.829104	1.93703	0.419696	0.400319	0.146747	0.812123	2.5187	0.168027	0.992939	2.16615	0.589912	2.10517	1.89249	1.32707	3.67655	5.27284	0.605579	0.0539499	1.64867
AL583785.1	0.0506388	0.0918614	0.0526435	0	0.0394969	0.046835	0.167201	0.0470045	0.0864935	0	0.0525236	0.205883	0.117513	0.0427683	0.0584802	0	0.0417962	0.209278	0.0878642	2.03925	0	0.85538	0.0939173	0.535925	0.443775	0.19312	0.243834	0.0829992	0.540389	0.092906	0	1.32661	0.312806	0.53089	0.177125	0	0.172108	0.104516	0.321994	0.11417	0	0
TDP1	0.582911	31.8891	2.42612	3.88269	1.64975	5.11399	4.47487	2.57398	3.48237	1.54929	2.17227	2.4165	2.61846	2.09233	2.66385	3.14511	1.47086	4.62879	5.0607	1.88352	1.62126	2.11581	2.92668	2.4524	1.57356	2.31434	0.612917	4.04005	3.88041	1.16112	3.46941	1.0646	0.900191	1.67511	1.602	2.11709	1.50003	3.17962	1.68685	1.14213	2.10749	4.50954
RNU1-70P	0	0	0	0	0	0.146217	0	0	0.180019	0	0	0	0	0	1.09543	0	0	0.217786	0.137154	0	0	1.33523	0	0.0643513	0.0865903	3.01456	0	1.55472	0	0	0	0	0	0.0690589	0	0	0.179105	0.0815733	0	0.0594057	0	0
PXN-AS1	1.80836	2.98403	0.804075	2.12684	1.66537	1.1889	1.58265	0.74828	2.98332	1.30186	0.853089	2.17025	3.24849	0.782049	1.02532	1.0501	1.10595	3.31656	1.08686	2.50056	1.09745	0.912405	2.02714	1.15735	1.55731	0.550474	1.49872	1.46413	1.07727	0.929372	1.00267	0.970321	0.953315	1.36574	1.49876	1.05689	2.98668	1.49519	1.55361	0.896477	0.577657	0.940844
BORCS7-ASMT	0	0	0	0	0	0	0	0	0	0	0	0	0	0	0	0	0	0	0	0	0.0109916	0	0	0	0	0	0	0	0	0	0	0	0	0	0	0	0	0	0	0	0	0
EVC	2.59343	2.95108	2.14746	1.08642	3.59578	2.24766	5.24263	2.59585	1.2143	1.97524	4.19295	0.387111	2.23479	8.27125	2.93848	4.06308	3.377	2.44841	1.93842	1.37791	0.373619	1.07988	2.82764	3.05624	2.02244	7.62885	3.09388	3.16279	3.20496	1.95981	1.28922	2.62264	4.97036	2.53671	3.01531	5.55837	1.54098	4.4113	4.75117	1.48428	1.46875	2.24647
TTI1	6.42532	12.979	10.2091	16.945	6.58729	8.39471	10.2827	9.66628	16.4687	8.48204	6.62245	3.55375	9.60464	4.17023	7.13284	7.26831	9.99032	9.52927	11.4651	3.49663	6.04774	5.19861	4.15833	12.9711	6.09376	11.656	7.82037	14.3455	7.78746	3.55777	9.05168	7.16985	6.60318	6.99667	6.32392	7.95034	7.31213	5.56148	4.6693	9.92525	6.02038	10.949
ZNF836	0.68422	1.21905	1.6195	0.955651	1.23412	1.11309	1.73473	0.555725	1.34259	1.29422	0.6685	0.428454	0.425306	1.37246	0.948912	1.59406	0.776518	1.01832	1.8603	0.992267	0.650017	0.292382	1.38607	1.9272	1.35851	2.07354	1.12623	1.36178	1.43859	1.26093	1.11261	0.761807	1.48433	0.877978	1.17527	1.63527	0.913585	1.23882	1.30965	1.17764	1.65654	1.33093
CYB5R4	1.3643	1.66946	1.12038	1.45209	2.27935	3.58386	1.23057	1.74596	2.43294	4.07093	2.28869	3.64046	1.83903	2.2636	2.68032	3.65609	2.73631	4.83762	2.48161	9.85758	1.20924	7.2822	2.73159	1.88289	2.10764	2.30903	4.26109	1.44004	3.34255	1.4885	1.99984	3.584	1.80076	3.03741	1.56558	2.28986	4.70397	3.19906	1.85039	3.28021	3.05163	1.96601
PHBP19	0.137544	0.093567	0.0714947	0.250187	0.214561	0.445243	0.283842	0.0319182	0.058733	0.186788	0.0891647	0.104853	0.199492	0	0.119132	0.114298	0.056763	2.27375	0.447478	0	0.0389225	0	0.191322	0.237946	0.113004	0.0983531	0.047307	0.225441	0.0489265	0.126175	0.202016	0.144133	0.141606	0.0450623	0.0801837	0.0401937	0	0.0354855	0.281119	0.180896	0.0828807	0.0267547
AL031282.1	4.7926	3.36681	1.56797	3.49842	4.25117	2.03378	6.25218	0.837392	1.21452	4.74735	1.27199	1.00292	1.51562	0.793671	2.48521	1.65552	0.581723	2.65384	1.38595	0.681178	1.26581	0.218263	2.31801	1.25083	1.25074	2.59827	2.15258	1.30921	1.10979	1.0948	0.984549	3.63369	1.06423	1.20276	1.67636	2.46051	0.628132	4.71795	4.31935	1.26416	0.532281	0.950524
AL451069.2	0.523779	0.15836	0.136129	0.105859	0.0680889	0.242218	0.0720595	0	0	0.355652	0	0	0.101291	0.221186	0.100814	0	0.216158	0.240517	0.15147	0.703094	0.988135	0.0614414	0.701586	0.106602	0.0956283	0	0	0	0.0621053	0.160161	0	0.182956	0.269624	0.190668	0	0	0.197799	0.0450438	0.792982	0.0656063	0.105205	0.135845
HSPE1P11	0.418178	0.0758597	0	0.30426	0.0652335	0.0773534	0.0690377	0.0776332	0	0.113579	0	0	0.097043	0	0.0482934	0.0695006	0	0.460862	0.217676	0.112268	0	0	0.361935	0.272351	0.320663	0.23922	0	0.411247	0	0.0767223	0	0.175284	0.0861058	0.0365344	0.0975138	0	0.0947521	0.0431549	0	0.12571	0	0.130149
FAXDC2	15.6309	2.49427	13.6596	12.4986	5.39301	0.843368	2.77078	28.7816	0.831896	1.18958	9.64235	1.32094	1.47876	7.67409	1.17122	0.545939	13.3696	1.67654	4.87114	0.819237	0.568909	3.17358	3.1227	4.3328	2.15116	1.93045	13.9181	0.188294	4.98804	5.6677	1.28656	11.064	2.87182	4.81599	10.6024	5.37972	13.5722	1.51711	5.79821	2.81403	5.72829	2.50836
RPL39P28	0	0.151719	0.173893	0	0	0	0	0	0	0	0	0	0	0	0	0	0	0	0	0	0	0	0	0	0	0	0	0	0	0.153445	0	0	0	0.219206	0	0.195523	0	0	0	0	0	0
PHC3	4.03793	2.25727	2.4446	2.09985	4.58497	2.71699	2.78795	3.38826	2.64886	4.12259	2.51373	1.19312	2.11591	1.60487	4.78267	2.66402	1.87574	5.32618	7.5394	1.28565	0.85342	0.899516	2.91979	3.36588	1.51669	4.80537	2.60158	3.25392	2.8291	1.64473	2.27323	2.48261	2.75463	2.31413	2.21551	4.26137	2.11284	2.02738	3.30604	2.58722	2.86069	2.91167
ZMAT4	0	3.03912	0.0109537	5.57082	0.0109577	9.73215	0.156555	0	0.035994	0	0.00728585	0.0142796	0.00815046	0.0474611	2.41742	0.052535	0	1.49989	4.37554	0.0282876	0.00795112	0.00494395	0	0.0486078	0.046169	0.308072	0.0193278	0.195726	0.0499736	0.00644376	0	0.559427	0.650868	0.0122738	0	0.435172	0	0.297209	0.165901	0	0.00846546	0.0109309
HPX	0.314181	2.25385	0.170733	2.19934	0.685033	0.0396247	0.38312	0.039768	0.117897	0.203635	0.370312	0.0580623	0.173988	0.229166	0.127816	0.0356021	2.22778	12.5712	0.514166	0.162945	0.105073	0.0351795	0.150088	0.491203	0.168173	0.292739	0.103148	0.111184	0.259077	0.0917034	0.419498	0.112238	0.316109	0.0717406	1.2821	0.0584253	0.088985	0.283698	1.34265	0.158306	0.0344214	0.133339
RWDD2B	10.1952	3.50496	7.55809	3.07456	6.72492	3.76468	6.25345	2.5803	4.20454	3.1113	6.47152	7.70021	8.25852	4.61167	3.4087	3.78231	4.84722	7.02764	3.92886	13.9725	6.34496	8.06787	7.33206	8.37761	6.11534	8.01651	3.10466	4.96303	6.19913	6.92851	6.58782	2.54484	6.57296	9.12391	4.80819	4.60616	12.6664	2.0136	4.10678	3.27429	4.39929	6.06677
AC087664.3	0	0	0	0.0958542	0	0	0	0	0	0	0	0	0	0	0	0	0	0	0	0	0	0	0	0	0	0	0	0	0	0	0	0	0	0	0	0	0	0	0	0	0	0
LINC01489	0.0857092	0	0	0	0	0.118907	0.212248	0	0	0.0581976	0.0666746	0.0871174	0	0.036194	0.0247454	0	0	0.590361	0	0.115052	0	0.301622	0.0264935	0.453544	0.0704172	0.081717	0.117916	0	0.0914642	0.0393123	0.0839228	0	0.0882407	0.0561603	0	0.0500926	0.0485506	0.0884497	0	0.0161034	0	0.0333439
AC080078.2	0	0.101583	0.145537	0.0679054	0	0.0517917	0	0	0.0318824	0.228139	0.0871234	0	0	0	0	0.0465339	0	0	0	0.0751688	0	0	0	0.0911759	0.0613426	0	0.0770399	0	0.0398386	0.0513692	0	0.293402	0.115304	0	0.19587	0.0654558	0	0.0288942	0.0508673	0.0210422	0	0
FCF1P10	0	0	0	0	0	0	0	0	0	0.0735063	0	0	0	0	0	0.089959	0	0.223696	0	0	0	0	0	0	0	0	0	0	0	0	0	0	0	0	0.0631091	0	0	0	0	0	0	0
AC000058.1	0	0	0	0	0	0	0.0399285	0	0	0	0	0	0	0	0.111723	0	0	0	0.041965	0	0	0	0	0.0196896	0	0	0	0	0	0	0.0473632	0	0	0	0	0	0	0	0	0	0	0
RNU7-180P	0	0	0	0	0	0	0	0	0	0	0	0	0	0	0	0	0	0.566934	0.357035	0	0	0	0	0	0.22541	0	0	0	0	0	0	0	0	0	0	0	0	0	0	0	0	0
SPATA7	0.875302	9.67763	1.20216	1.8575	0.88576	1.81103	2.44475	0.865014	1.19003	0.855645	1.66314	1.05842	1.34832	1.10252	1.01302	0.827696	0.672631	2.8482	0.864117	2.51198	0.597885	0.977198	0.774371	1.76149	1.15309	1.08273	1.53381	1.06053	1.19712	1.39478	1.28189	0.798623	2.8666	1.57227	2.22585	0.930526	2.25684	1.71313	1.78213	0.837869	0.859356	1.61161
Z98751.2	0	0	0	0	0.044839	0	0.0474538	0	0	0.0780699	0	0	0.0667036	0.0485529	0	0	0	0	0	0	0	0.0404614	0	0.0234005	0.0314874	0	0.0395449	0	0.0408986	0	0	0	0	0	0	0	0	0	0	0.0216021	0	0
HAUS1P1	0.124649	0	0.032396	0	0.534727	0.0576431	0	0	0	0	0.0646444	0.0316743	0.0723157	0	0.0719757	0.0517913	0.0257207	0.0429289	0.0811054	0	0	0	0.0770603	0.0507385	0.0512048	0.0297108	0.042872	0.0766146	0.0665094	0.0571729	0.122051	0	0.0320827	0.0136126	0	0.109277	0	0.0321587	0.0283072	0.0351293	0	0.169725
KIF2C	0.647109	10.9327	3.12708	9.86494	1.80815	4.36051	2.86451	12.0727	20.6605	3.31236	3.23059	4.42349	12.6571	1.74771	13.4845	11.9604	4.13202	29.1338	23.4865	2.89231	16.509	6.83678	0.989145	15.3152	1.9124	10.1427	6.42755	30.0418	6.13156	1.67649	0.849471	2.01197	2.0792	1.89486	8.74709	5.86837	1.48235	11.8223	0.691173	7.57545	1.8254	22.3807
ALPP	2.05111	0	0.281959	0	2.35344	0.015678	0.0279852	0	0.135117	1.15101	0.215383	0.0172298	0	0.157484	0.137034	0.0845186	0.146908	0.011676	0.0441188	0.0568865	2.30252	0.0298269	4.32808	7.04839	1.62481	0.064647	0.431439	60.4093	0.174865	0.0388753	0.157681	0.0888166	0.017452	0.10737	0.0296462	0	0.422497	0.0568533	1.30885	0.0286639	0.153217	1.20023
ST3GAL5	9.00835	3.20815	16.1774	1.81309	46.5527	8.84594	15.5663	28.8891	3.25345	29.7653	21.6823	6.26888	17.0882	3.88305	17.5529	0.54358	12.2135	16.6387	6.2587	15.6736	5.75951	4.84731	30.7399	15.1771	9.64549	20.8304	12.3902	0.838577	10.0852	18.5848	13.2583	26.7381	9.04833	14.179	18.5058	8.6893	19.935	7.38696	12.2108	3.76252	5.51831	10.2883
CASC8	0.0885638	0.642637	0.0575437	0.859168	0.354022	0.245734	0.484325	0.143863	0.0819386	0	0.510972	0.0562618	0.0128451	0.271146	0.0831009	0.17479	0.904596	0	0.0288128	0.237767	1.04007	1.41808	0.602268	0.450624	0.345622	0.116103	0.106612	0.0272175	0.0393793	0.182797	0.119237	0.127608	0.227949	0.459409	0.490483	0.0517609	0.0752514	0.0742589	0.452528	0.049919	0.693763	0.387612
LINC01847	0	0	0	0	0	0	0	0	0	0	0	0	0	0	0	0	0	0	0	0	0.0052341	0	0	0.0112933	0	0.00440867	0	0.00378951	0	0	0	0	0	0	0	0	0	0	0	0	0	0.00359783
SCARNA15	0	0	0	0	0	0	0	0	0	0	0	0	0	0	0	0	0	0	0	0	0	0	0	0	0	0	0	0	0	0	0	0	0	0	0	0	0	0	0	0	0	0
AC003975.1	0	0	0	0	0	0	0	0	0	0	0	0	0	0	0	0	0	0	0	0	0	0	0	0	0	0	0	0	0	0	0	0	0	0	0	0	0	0	0	0	0	0.0241016
LINC00677	0	0.322144	0.0692299	0	0.484784	0	0.293174	0.0412094	0.15166	0	0.207216	0	0.20605	0	0.102541	0.110677	0	0.183477	0.231095	0	0	0	0.0274461	0.14457	0.0729493	0.0423277	0.0305389	0.0727664	0.157922	0.0407259	0.0869406	0.0465223	0.0914137	0.0387865	0.20705	0.0518939	0	0.0458151	0.161312	0.0500473	0.16051	0.103629
AC123912.4	0.462197	0.858412	0.251688	0.0266895	0.0171667	0.0203561	0.526867	0.0817191	0	0	0.993044	0.022371	0.842742	0.0371772	0	0	0.163495	0	21.3094	1.59539	0.298957	0.0154907	0.367378	0.573371	0.554531	0.377716	0.0151399	0.0721487	0.328821	0.201901	0.172405	0.0922547	0.0679783	0.1346	0.0769846	0	0.398956	0.227131	0.839699	0.190219	0.106098	1.54123
AC097637.1	0	0	0	0	0.00531609	0.00630377	0	0	0	0	0	0	0	0	0.00393558	0	0.00562556	0	0.0177391	0	0	0	0	0.0221948	0	0.00649827	0	0.00558564	0	0	0	0	0	0	0	0.00796689	0	0.00351683	0	0	0	0
LINC02310	0	0	0	0	0	0	0.0374155	0	0	0	0	0	0	0.0382821	0	0	0	0	0	0	0	0.0957068	0.0280219	0	0	0	0	0	0.0967409	0.0415803	0	0	0	0	0	0	0	0	0.041174	0	0.0546259	0
MEIS2	4.1563	1.50054	0.396889	1.08896	0.492544	1.88319	1.08614	0.724351	1.92346	3.09119	1.2278	0.434417	1.17012	0.859834	1.044	0.955746	2.03334	0.922856	1.33734	0.293303	0.540857	0.228144	1.84956	1.95962	0.334044	0.988959	0.779589	0.924843	0.775528	0.618937	0.681805	0.568642	1.22859	0.71218	1.24859	2.38845	0.372673	0.832564	1.96081	0.761502	2.9805	0.801467
KC877982.1	0	0	0	0	0	0	0.0455355	0	6.12447	0.149828	0	0	0	0	0	0	0	0	0.0478579	0	0	0	0	0	0.0302145	0	0	0.22604	0.0784905	0	0	0	0.0567932	0	0	0	0	1.48012	0	0	0	0
AC104462.2	0	0	0.149189	0.116015	0.149243	0	0	0	0	0.129924	0.0496164	0	0	0	0	0.0795025	0	0.395389	0.249002	0	0	0	0.118292	0	0	0	0	0	0	0	0.187355	0.100255	0	0.0835842	0	0.11183	0	0.0987308	0	0	0	0
OR2Q1P	0	0	0	0	0	0	0	0	0	0	0	0	0	0	0	0.0235209	0	0	0	0	0	0	0	0	0	0	0	0	0	0	0	0	0	0	0	0	0	0	0	0	0	0
AC093639.1	0	0	0	0	0	0	0	0	0	0	0	0	0	0	0	0	0	0	0	0	0	0	0	0	0	0	0	0	0	0	0	0	0	0	0	0	0	0	0	0	0	0
NACAP8	0.323414	0.0488909	0.140091	0.0653642	0.294297	0.099707	0.311459	0.450305	0.184136	0	0.279543	0	0.125087	0.0455247	0.155623	0.089585	0.311429	0.148511	0.0467635	0.144712	0	0	0.133294	0.351056	0.147617	0.0513917	0	0.0883484	0.306782	0.0988937	0.105558	0.112969	0.332966	0	0.125693	0	0.427468	0.0278129	0	0.101274	0.259842	0.125819
AP000997.4	0	0.0418071	0	0.0419202	0.00898773	0.0106576	0.0380474	0.0213923	0	0	0	0.0117125	0.0133704	0.0291965	0.0133075	0.00957564	0.00951095	0.142867	0	0	0	0	0.0071238	0.018762	0.00631147	0.0109864	0.0158531	0	0	0	0.011283	0.0120751	0	0.0100672	0	0	0	0	0	0.01299	0	0
OR6C70	0	0	0	0	0	0	0	0	0	0	0	0	0	0	0	0	0	0	0	0	0	0	0	0	0	0	0	0	0	0	0	0	0	0	0	0	0	0	0	0	0	0
ATP5MC1P8	0	0	0.0458393	0	0	0	0	0	0	0	0	0	0	0	0	0	0	0	0	0	0	0	0	0	0	0	0	0	0	0	0	0	0	0	0	0	0	0	0	0	0	0
OR7E43P	0	0	0	0	0	0	0	0	0.0160452	0	0	0	0	0	0	0.0234187	0.0232605	0	0.0488983	0	0.0318996	0	0	0	0	0	0.0387712	0	0	0	0	0	0	0	0	0	0	0.0145413	0.0255995	0	0	0
AF127577.5	0.0581324	0.105455	0.181302	0.140987	0	0.161297	0.0479858	0	0.0330977	0	0.0301481	0.0590875	0	0.0490973	0.0335671	0.0966152	0.0479812	0	0	0	0	0	0	0	0	0.0554247	0	0.190563	0	0.213309	0	0.243668	0	0	0.0677786	0.203852	0.0658591	0.0299956	0.158419	0.15291	0	0
GEMIN8P3	0	0	0	0	0	0	0	0	0	0	0	0	0	0	0	0	0	0	0	0	0	0	0	0	0	0	0	0	0	0	0	0	0	0	0	0	0	0	0	0	0	0
FBLL1	0	0.433484	1.36631	0.144886	0.252946	0.0631456	0.0281786	2.50327	1.93387	0.0927176	0.0442595	0	1.42594	0.187404	0.0394231	0.0283676	0	0	0.0148079	1.81004	0.0772814	0.264291	0	0.840676	0.0186976	0.0162735	0.0117411	0.0839281	0.0971443	0	0	0.0178861	0.0527179	0.976735	1.15424	0.0399026	0	0.158528	0.0155046	0.057724	0.123421	0.119524
MPIG6B	0.158899	0.184161	0.0780064	0.310441	0.227218	0.0244939	0.087443	0.0819417	0.0954952	0.155847	0.0961412	0.0448638	0.0614573	0.074557	0.0662657	0.066022	0.0291449	0	0.528441	0.106649	0.0399695	0.0248527	0.0654895	0.1617	0.111208	0.0757489	0.0364346	1.13582	0.282614	0.413	0.20745	0.30527	0.154504	0.119542	0.102926	0.0412748	0.0400043	0.04555	0.184435	0.0928808	0.117026	0.103029
B9D2	4.72834	2.73406	5.89864	4.80203	5.53196	7.79882	6.11477	2.59682	6.18056	1.8996	3.57607	3.40427	2.97176	4.6923	6.45025	3.70001	3.77258	3.47398	2.3758	8.9388	9.81227	3.95191	3.71482	4.50694	11.4168	2.57337	8.05003	5.89319	4.84959	5.72911	4.93844	6.29677	6.14584	12.0486	5.21432	2.83255	9.61993	6.75001	15.2835	2.75397	3.82265	7.58789
AL592504.1	0	0	0	0	0	0	0	0	0	0	0	0	0	0	0	0	0	0	0	0	0	0	0	0	0	0	0	0	0	0	0	0	0	0	0	0	0	0	0	0	0	0
STOM	152.336	55.9381	110.907	39.0987	18.0408	42.6953	73.7147	55.9891	53.9134	63.1525	164.027	56.4472	52.5188	65.2402	68.666	72.9154	114.814	67.9268	49.0167	172.057	29.1641	74.3162	143.42	62.1237	104.024	66.2121	75.8172	52.8271	82.0059	60.6498	133.546	130.204	127.087	117.227	64.0127	47.7239	89.4604	60.1844	73.3869	45.0143	49.0087	96.3929
RNU6-945P	0.484618	0.21978	0.251902	1.17533	0.377989	0.896431	0.400031	0	0	0	0	0	0.281153	0.204648	0.279831	0.604071	0.799986	0	0.210217	0	0.274277	0	0.299599	0.887687	0.265436	0	0.16668	0.79431	0.517157	0.22228	0.237258	1.26958	0	0.317542	0.84755	0.283234	0	0.500113	1.10054	0.455259	0	0.565599
RNU6-185P	0	0	0	0	0	0	0	0	0	0	0	0	0	0	0	0	0	0	0	0	0	0	0	0	0	0	0	0	0	0	0	0	0	0	0	0	0	0	0	0.0910517	0	0
PKD1P6	0.844838	0.406603	0.495156	1.02448	1.08256	0.418595	1.51573	0.248065	0.382843	0.286827	0.444848	0.10953	0.695193	0.764497	1.15238	0.587433	0.195674	0.190015	0.923662	0.0636466	0.10734	0.0667429	0.330431	0.650937	0.63036	0.312332	0.598939	0.434493	0.456915	0.921306	0.270116	0.532991	0.723346	0.173227	0.758873	0.473611	0.297882	0.462615	1.94207	0.907036	0.493495	0.677466
AL117339.2	0	0	0.0831898	0	0	0	0	0	0	0	0	0	0	0	0	0	0	0	0	0	0	0	0.0989417	0	0	0	0	0	0	0	0	0	0	0	0	0	0	0	0	0	0	0
HK1	21.8158	20.0159	96.9158	27.459	21.1148	21.3222	18.6212	28.6751	19.3215	30.0206	29.053	7.53315	24.1737	29.3792	29.7249	37.3218	36.4918	12.1271	21.2524	10.7166	19.412	19.5161	33.5562	57.7242	16.6233	28.3624	11.5032	36.9746	25.5312	19.9459	38.7216	28.2919	20.9349	21.5547	18.706	31.0596	11.8644	25.7251	26.6812	27.0426	28.3802	17.9309
R3HDM2P2	0	0	0.00636897	0	0	0	0	0.0113735	0	0	0	0	0	0	0	0	0	0	0	0	0	0	0	0.00997506	0	0.0116821	0.00842852	0	0	0	0	0	0	0	0	0	0	0.00632232	0	0	0.0147665	0
AC106901.1	0	0	0	0	0	0	0	0	0	0	0	0	0	0	0	0	0	0	0	0	0	0	0	0	0	0	0	0	0	0	0	0	0	0	0	0	0	0	0	0	0	0
SFRP4	0.869987	0.456505	1.84249	20.0534	10.2907	14.4236	22.5412	16.9652	1.52282	4.25717	10.0379	15.442	9.37706	28.565	25.7528	17.9543	9.68503	29.1697	2.63856	13.4927	2.49039	7.53	19.6334	12.0726	63.8288	146.383	30.7039	1.0017	17.0284	5.04567	12.3061	21.2846	28.0622	69.3924	7.4693	160.002	13.9616	18.7018	3.99057	31.7024	0.72786	6.72435
SLC6A11	0.00386971	0.00701985	0.921246	0	0.0362192	0.00715807	0.543028	0.219111	0.50013	0	0.00200687	0	0	0.0196096	0.0111723	0.064314	0.0223578	0	0.0134288	0	0	0.0217888	0.46411	0.393791	0.201355	0.00368946	0.314104	2.23895	0.00550605	0.0106495	4.23237	0.324406	0.01992	0.520642	0.00902366	0.00452329	0.0613767	0.531127	0.00703031	0.850654	0.0419722	0.0391417
CSGALNACT2P2	0	0	0	0	0	0	0	0	0	0	0	0	0	0.0752487	0	0	0	0	0	0	0	0	0	0	0	0	0	0	0.0633858	0	0	0	0.0917279	0	0	0	0	0	0	0.0334795	0	0
AL627443.1	0	0	0	0.151885	0	0	0	0	0.0142624	0.102057	0	0	0	0	0	0.187349	0.020676	0.069018	0	0	0	0	0	0	0	0	0	0.123176	0	0	0	0	0	0	0	0	0	0.0129256	0	0.0188262	0	0
RPS3	305.142	222.421	176.572	266.564	213.57	184.863	102.622	113.063	169.362	106.638	161.713	488.613	292.794	120.127	127.21	111.645	226.355	584.934	73.9407	770.287	343.313	756.891	122.857	131.918	209.159	101.864	290.152	204.406	127.665	231.681	251.622	108.077	101.491	322.12	140.601	166.488	399.906	508.735	118.949	176.781	104.489	125.618
CFAP20DC-AS1	0	0	0	0	0	0	0.0335581	0.00943406	0	0	0.00527089	0.0516523	0	0	0	0	0	0.0980078	0.00881741	0	0	0	0.00628324	0.00413705	0	0	0	0	0.00723061	0.00932337	0.0398066	0.0106503	0	0	0	0	0.0115144	0	0	0.00763821	0	0
ANO8	1.859	2.46548	4.36323	3.35303	7.46105	3.1642	8.91486	3.12731	1.10586	3.64188	4.58823	0.418134	5.42575	3.92737	2.37238	1.92994	3.12893	1.37731	3.1804	0.838798	1.22601	0.326186	2.70737	4.34099	2.43288	2.51215	6.2255	3.98156	2.68955	3.82626	2.60546	5.41852	4.13339	1.36026	10.1452	2.75731	1.74622	3.74552	3.9497	6.69983	2.01445	5.02807
PRDM15	0.58617	1.17908	0.959664	0.955004	1.68572	1.25762	2.3008	0.464522	0.937638	0.571302	1.07225	0.35059	1.02021	0.76954	0.93482	0.980833	0.414696	1.08216	1.32323	0.232842	0.489728	0.152956	1.08961	1.43728	0.727294	1.02459	0.954551	0.73364	1.31063	0.652942	0.716464	1.15537	0.972961	0.538238	1.69232	0.815681	0.35011	1.35179	1.59739	1.20021	0.687201	1.23949
AC012531.3	0	0.0907973	0	0	0	0	0	0	0	0	0	0	0	0	0	0.0277287	0	0	0	0	0	0	0.0206288	0	0	0	0	0	0	0	0	0	0	0	0	0	0	0	0	0	0	0
AC025554.1	0	0	0	0	0	0	0	0	0	0	0	0	0	0	0	0	0	0	0	0	0	0	0	0	0	0	0	0	0	0	0	0	0	0	0	0	0	0	0	0	0	0
KIAA0895L	4.822	9.26393	3.93871	5.55136	3.51565	2.46317	9.80537	1.45505	1.64909	3.85242	2.74547	2.85583	5.1985	3.45411	2.93468	1.00063	1.32517	2.21175	9.26551	2.20614	1.72525	0.335948	4.03061	5.71617	5.61496	1.67037	3.4774	2.43149	3.28002	5.17475	1.84292	6.08745	3.17187	1.75571	8.01265	1.87669	1.52396	3.55161	12.5543	2.8127	1.51001	4.06415
AL365226.1	1.63269	0.118471	0.339465	10.2161	0	35.0331	1.07817	1.93985	0.66929	16.8509	61.066	0.0663804	0.0757767	1.82019	5.46798	0.05427	55.6822	0.359867	0.056658	4.73393	11.606	0.965265	32.9857	0.0797502	1.21619	1.74343	40.8807	1.23098	0.464616	2.57609	0.575516	12.1816	1.81538	24.1348	57.2605	1.45041	25.8957	0.202187	0.711886	0.0490808	2.20375	1.06709
AC087203.2	0	0	0.00849196	0	0	0	0	0	0.00930155	0	0	0	0	0	0.0283005	0	0	0	0.0141734	0.0657904	0	0	0	0.0199501	0.00894821	0	0	0	0	0.0299734	0	0	0	0	0	0	0	0.00842976	0	0	0	0
SNX24	7.84384	2.45764	6.46884	2.56835	3.12735	2.68166	3.16504	4.05398	3.09369	3.72923	7.27222	3.16236	4.77096	3.63928	5.00999	4.67925	3.26721	2.71649	4.66338	5.78418	4.34014	4.60058	6.79069	7.25969	6.60437	4.55394	4.37077	10.582	4.96723	3.98632	8.06652	5.31135	2.31588	6.14457	3.72118	3.55136	5.70087	3.27856	4.29899	4.44314	4.74411	4.18804
BAIAP3	1.05885	0.160705	5.65076	6.01077	8.34429	6.35579	15.5899	4.26818	6.14624	0.389562	3.45887	0.793249	2.97113	4.82412	0.764867	0.315501	3.53411	1.10998	0.483096	0.957001	0.725811	0.192992	2.00552	4.48348	2.96909	2.72694	7.39681	0.864293	2.0228	1.60211	1.02852	2.46669	6.6884	2.344	2.10021	2.12527	2.20322	0.981693	21.9344	5.5418	3.81297	2.19258
AC009153.1	0	0	0	0	0	0	0	0.0485207	0	0	0.0271089	0	0	0	0	0	0.0431444	0.576078	0	0	0	0	0	0.0212774	0	0.0498375	0	0	0	0	0	0.0547762	0	0	0	0.0611009	0	0	0	0	0	0
RNA5SP481	0	0	0	0	0	0	0	0	0	0	0	0	0	0	0	0	0	0	0	0	0	0	0	0	0	0	0	0	0.151191	0	0	0	0	0	0	0	0	0	0	0	0	0
CYP51A1-AS1	0.0701442	0.0397641	0.0182303	0.116957	0.0615494	0.0486565	0.137515	0.032555	0.539144	0.0714431	0.0181888	0.0178242	0.11191	0.0444316	0.0658175	0.043717	0.0289478	0.229496	0.0684609	0.117697	0.00992479	0.0431981	0.0379438	0.0571044	0.0432219	0.066877	0.0361882	0.0431135	0.0249513	0.0482596	0.094438	0.0183761	0.0722159	0.0536216	0.122675	0.0204978	0.0596006	0.0316693	0.0955761	0.174621	0.0211336	0.0750435
CMBL	52.3455	11.3621	0.202719	2.13763	0.310271	4.14809	9.97973	16.6451	8.79298	10.815	10.5983	14.1755	0.289611	3.03032	8.2151	105.95	18.8309	2.14903	82.624	2.40816	37.02	7.6967	33.0263	82.3143	11.9152	17.0745	6.71217	35.9244	18.9669	9.04419	17.0543	8.67217	14.2538	15.1826	8.03022	12.1443	5.92058	4.51569	4.74007	20.0507	37.1211	16.1008
AC077690.1	0	0	0.0267396	0.0311907	0.0200619	0.0951569	0	0.0477506	0	0.0349301	0.0666966	0.104575	0.0298446	0.0217236	0.0148521	0	0	0	0	0	0	0.0543098	0	0.0104699	0.0281762	0.0245232	0.0530796	0	0	0.0471903	0	0.0269534	0.158886	0.0224715	0	0	0.05828	0.0132718	0.233646	0.00966521	0.030998	0
AC107398.2	0.258839	0.0782579	0.0224239	0.104626	0	0	0.178051	0.160175	0.073685	0.0585849	0.290846	0	0.500555	0.109305	0.274011	0.0358489	0.0356067	0.534861	0.374263	0	0.0488313	0	0.0800094	0.193161	0.283543	0.0411305	0.178051	0.353541	0.0613819	0.237444	0.126722	0.135619	0.310898	0.0188447	0.251491	0	0	0.0222596	0.117562	0.113474	0.05199	0.0671316
MTND2P22	0	0	0	0	0	0	0	0	0	0	0	0	0	0	0	0	0	0	0	0	0.0284101	0	0	0	0	0	0	0	0.017856	0	0	0	0	0	0	0	0	0	0	0	0	0
PAF1	31.2427	24.3891	24.7057	34.7398	26.1497	33.0393	23.4873	27.1422	24.8257	13.5797	33.5798	9.26504	19.1122	21.29	16.5421	43.8252	32.4925	10.375	16.9036	14.6883	34.5725	41.6806	30.3569	35.0508	32.9046	33.8826	21.0835	43.0292	27.9998	27.4478	29.6019	29.1547	30.0344	23.9163	36.2457	23.252	15.6444	36.6391	32.7762	17.9112	23.3408	50.8636
MUTYH	2.47398	4.6263	3.3304	5.44513	3.19709	2.20227	7.46787	3.31227	4.76947	2.04466	3.28497	3.62025	2.83979	2.88492	2.68856	2.82198	1.71898	7.62946	8.52775	2.4128	4.72985	2.40881	2.28804	3.67716	2.78276	2.74449	2.12612	4.13106	3.07657	3.94878	2.14316	1.95305	2.54705	3.76653	4.38475	3.08565	2.65252	3.72353	3.75355	2.5048	2.2781	7.16301
RSF1	4.41946	5.16048	5.58934	4.24063	3.50616	4.18347	3.43188	3.83623	3.01983	4.3352	3.851	1.79817	3.61994	2.75317	5.75059	11.8937	4.59943	5.92709	3.36541	1.50136	2.51338	0.7443	3.53158	5.43303	2.59837	7.60899	2.36928	5.87081	2.80663	2.50834	4.3725	4.09606	4.14807	2.43494	3.59141	5.3488	1.9184	5.66399	3.19308	2.91533	2.68787	3.80904
AC092620.1	0.0246689	0.0223754	0.0128228	0.0299145	0	0.0456319	0.0203632	0	0.0140452	0	0.0767614	0.125371	0	0.0208348	0	0	0.0203612	0	0.107009	0.0331143	0.279235	0.0520878	0.0152508	0.040166	0.0135117	0.0235199	0.0169693	0	0.0877511	0	0	0	0.126988	0.0215521	0.0575248	0	0	0.0127289	0	0	0.0297298	0
CACNA2D3	0.0943811	1.70709	0.103889	0.0740561	0.168881	0.0975613	0.481194	0.118528	0.335059	0.241264	0.426127	0.0507874	0.115953	2.05845	1.61571	0.359855	0.320765	0.191204	2.08074	1.37871	0.0754114	0.269619	0.442759	0.149152	0.580804	0.232902	0.599584	0.386737	0.30018	0.234274	0.451197	0.255982	1.00027	0.375905	0.226558	0.27256	0.691873	0.157557	0.504316	0.25243	0.133816	0.250543
TPH1	0.0737349	0.167199	0.00958176	26.1201	0.291151	0.477374	0.159771	0.0128331	0.207281	0.0312918	0.0645295	0.0187366	0.026736	0.0973044	0.0399154	0.053614	0.0304296	0.21585	0.75164	0.0247445	0.00521642	0	0.0484332	0.343283	0.169117	0.0527253	0.0855916	0.0755343	0.157372	0.122598	0.036099	0.0820962	0.0948909	0.0422749	0.349254	0.0269339	0.0313258	0.2259	0.887474	0.074463	0.0722002	0.0752993
LYPD1	10.5557	3.36368	1.03366	4.17117	0.553349	2.91294	6.29983	0.349221	6.85445	1.05103	3.61794	4.96031	2.81875	0.807988	37.9673	0.410895	0.869471	11.7723	1.69725	2.98684	0.584032	5.40937	0.737632	1.24263	0.883135	1.18883	7.00228	0.149756	3.55599	2.44545	6.91502	0.225282	1.73747	1.48379	5.68992	0.389505	0.548006	0.704398	0.205051	14.4644	0.11659	1.00363
AL139135.1	0	0	0	0	0	0	0	0	0	0	0	0	0	0	0	0	0	0	0	0	0	0	0	0	0	0	0	0	0	0	0	0	0	0	0	0	0	0	0	0	0	0
RNU6-759P	0	0	0	0	0	0	0.415567	0	0.143316	0.68368	0.130544	0	0.584142	0	0	0	0	4.16118	0.218381	0	0	0	0.466851	0.717236	0.413616	0.479988	0.173153	0.206289	0	0.230912	0.246472	0	0	0.109958	0	0	0	0	0	0	0.303359	0
HNF4GP1	0	0	0	0	0	0	0	0	0	0	0	0	0	0	0	0	0	0	0	0	0	0	0	0	0	0	0	0	0	0	0	0	0	0	0	0	0	0	0	0	0	0
CLCA3P	0	0.0136843	0	0.0548854	0.00588374	0.0209306	0.0249074	0.0210064	0.00858979	0.0102443	0.183871	0	0.0437639	0.0127421	0.361533	0.0125372	0.00622625	0.488418	0	0.0405041	0.0341549	0.0743304	0.0139906	0.00921176	0.016527	0.0143843	0.0103781	0.0185462	0.0161	0.0553597	0.00738628	0.102763	0.116495	0.0164761	0.158314	0.0176352	0.0256385	0.0116771	0.0411141	0.0226768	0.0363643	0.0176081
KDM2B	3.40289	4.58661	1.53435	3.54951	2.51166	3.67711	2.31251	1.57933	3.82827	2.08057	2.24841	1.18582	1.66946	2.23105	3.03199	1.63372	1.66667	2.14988	3.93792	1.34379	2.02717	1.29932	2.05666	1.95222	2.2193	2.46958	1.53041	3.99751	2.98282	1.17148	1.57467	2.82599	1.60866	1.3094	2.60065	2.2402	1.72276	2.89499	2.49813	2.18408	1.63306	3.03714
TCEA1	19.8158	20.828	38.3371	44.5934	12.9735	28.2938	19.0475	22.8715	61.3625	24.6571	14.1442	12.1892	12.1813	9.46509	11.4967	21.609	25.24	48.4548	23.0874	20.1796	40.7765	39.6546	17.0944	35.9678	12.0793	20.7449	20.1012	16.433	15.3536	10.4105	15.9396	16.2606	16.5774	20.3841	11.4831	25.1434	14.7234	17.424	11.6873	16.9024	15.1925	14.8025
AL109917.1	0.314787	0.830605	0.238	1.11047	0.0669616	0.688155	1.79528	0.0531265	0.602845	0	0.148411	0.0290872	0.929728	0.241693	0.198291	0.40427	0	0.551916	0.24827	0.653039	0.323925	0.201414	0.141532	0.128134	0.156742	0.190989	0.137796	0.375237	0.162872	0.105006	0.224165	0.119951	0.206236	0.387522	0.400388	0.0334504	0.421469	0.664471	0.311941	0.741981	0.241415	0.0890642
RNA5SP524	0	0	0	0	0	0	0	0	0	0	0	0	0	0	0	0	0	0	0	0	0	0	0	0	0	0	0	0	0	0	0	0	0	0	0	0	0	0	0	0	0	0
AC002069.3	0	0	0	0	0	0	0	0	0	0	0	0	0	0	0	0	0	0.154085	0	0	0	0	0	0	0	0.0426564	0	0	0	0	0	0	0	0	0	0	0	0	0	0	0	0
RNF11P1	0	0	0.030629	0	0.09192	0.108998	0.0486402	0	0.033549	0	0.0305592	0	0	0	0	0	0	0	0	0	0	0	0	0.0239855	0	0	0	0.0482904	0	0	0	0	0	0	0	0	0	0.0304046	0	0	0	0
AC090907.1	0	0.239476	0.0274475	1.08856	0.247117	0.244191	1.13329	0	0.240514	0	0.465545	0.697738	0.122539	0.53517	0.152454	0.789844	0.130751	0	0.595544	0.354411	0.119542	0.408817	0.130579	0.171953	0.318144	0.60414	0.21794	0.216373	0.2254	0.0484398	0.465336	0.166002	0.598006	0.115333	0.554101	0.185169	0	0.299711	0.095933	0.138896	0.190912	0.0821713
RNA5SP459	0	0	0	0	0	0	0	0	0	0	0	0	0	0	0	0	0	0	0	0	0	0	0	0	0	0	0	0	0	0	0	0	0	0	0	0	0	0	0	0	0	0
ZNF470	0.589802	0.610692	0.988323	0.280862	0.819231	0.684987	1.04263	0.962451	0.387937	0.669299	0.472085	0.500946	0.44686	0.500408	0.46964	0.107424	0.786898	1.14641	1.32945	0.639883	0.402398	0.362043	1.12884	1.00526	1.12698	0.279881	0.666927	0.706273	0.291231	0.555872	0.764738	0.80714	0.726448	0.99998	0.822693	0.950703	0.713962	0.790703	0.594477	0.665897	0.92826	0.930387
AC245123.1	0	0	0	0	0	0	0	0	0.00857233	0	0.0156168	0	0	0.0254325	0	0	0	0.103707	0	0.0202109	0	0	0	0	0.00824669	0	0	0	0	0	0.0147425	0.0157776	0.0930063	0	0	0	0	0.00776889	0.0136769	0	0	0
AL137847.2	0.147592	0	0.0511451	0.178976	0.498845	0.091004	0.446714	0	0.168063	0.467679	0.255143	0	0.0570841	0.207755	0.369302	0	0.081213	0	0.128045	0.26416	0	0.0346264	0.182488	0.100129	0.107786	0.0938118	0.16921	0	0.0350005	0.0902616	0.144516	0.463987	0.151951	0.0644724	0.114722	0	0.0557365	0.0761557	1.02787	0.147894	0.177871	0
MARCHF7	15.4581	14.3612	6.77481	12.9601	15.2504	20.0821	11.4735	12.9096	15.1583	16.2385	11.6156	14.0692	9.67374	8.83487	11.9044	18.6122	16.7134	39.284	13.0352	21.0601	7.41624	15.1487	17.219	21.7131	11.5472	12.0727	18.4786	21.3019	14.3532	8.40456	9.84298	13.5024	11.1305	13.5519	10.6389	11.7214	11.4353	16.2268	10.1802	19.9902	12.0353	9.51547
RC3H2	4.2669	3.84982	3.55683	4.20201	4.23365	5.64958	4.03564	4.94458	3.8972	5.88299	5.57641	1.42893	5.4408	3.70804	9.4857	4.17281	3.74053	7.85182	5.45916	2.10115	1.482	1.5648	4.10536	5.96286	2.20792	5.09162	3.03863	4.63237	4.19552	1.43177	5.11691	4.3348	3.30394	2.32007	4.38842	7.1716	2.14224	4.36625	4.29824	3.84301	6.5009	5.00438
AL008626.1	0	0	0	0	0	0	0	0	0	0	0	0	0	0	0	0	0	0	0	0	0	0	0	0	0	0	0	0	0	0	0	0	0	0	0	0	0	0	0	0	0	0
WEE2-AS1	1.36886	0.0536907	0.0961526	0.466578	0.190451	0.307956	0.842874	0.109892	0.341235	0.241161	0.567926	0.127854	0.103025	0.506189	0.277714	0.485751	0.616827	0.540237	0.250353	0.476755	0.46065	0.166649	0.585518	0.930669	0.235059	0.698408	0.203593	0.412343	0.663272	0.638039	0.557869	0.100798	1.05888	0.213326	0.91447	0.354608	0.419137	0.297798	1.7946	0.400378	0.214014	0.397243
AL163973.2	0	0	0	0	0	0	0	0	0	0	0	0	0	0	0	0	0	0	0	0	0	0	0	0	0	0	0	0	0	0	0	0	0	0	0	0	0.10199	0	0.0817762	0	0	0
ERG28	25.7892	28.1162	32.5581	21.8159	10.9061	29.3529	23.8889	25.2819	23.5972	16.1672	22.6382	22.2895	16.2014	11.2107	11.6561	23.0754	26.65	11.1505	39.2371	15.2272	16.2175	18.054	36.2088	38.3786	19.0872	14.3172	19.0946	33.3767	35.6015	23.0974	18.4446	12.3514	22.881	29.9809	30.7689	14.1344	13.4315	28.763	24.1151	23.5071	22.3457	36.408
GLT8D2	0.760928	0.776455	0.564449	6.45913	1.051	2.88839	2.44703	1.88351	0.595697	1.02259	1.4223	2.95676	0.76335	16.2741	1.63394	5.79632	0.726187	4.81538	0.790804	2.64934	0.995898	2.0474	1.65627	2.24559	4.28933	9.55978	5.94855	1.7019	4.54506	1.39606	0.954619	2.73268	8.36445	3.27201	3.17911	10.8957	1.6523	1.85681	1.58402	2.21597	0.525384	1.33829
AL158042.1	0	0.0511228	0	0	0	0.0521294	0.186102	0.052318	0	0	0	0	0	0	0	0	0	0	0.0488983	0	0	0	0	0	0	0	0	0	0	0	0	0	0	0	0.131432	0	0	0.0290827	0	0	0	0.0438545
CCDC138	0.371281	1.03869	0.630124	1.28017	0.969949	2.43684	0.971125	0.71003	1.56631	0.625704	0.617089	0.977553	0.85641	0.676265	1.17267	1.11146	0.38029	3.79599	1.54457	1.78339	0.582294	0.840622	0.669239	2.32704	0.534123	1.89788	1.19698	1.48837	1.20932	0.373419	0.722705	1.03126	0.83818	0.719089	1.05875	1.1451	0.694293	1.26256	2.4218	0.867348	0.350412	0.971063
FOXE3	0.0130879	0.0712262	0.129257	0	0.0102082	0.689972	0.0648208	0.133634	1.30402	0	0.0339375	0	0.0151859	0.0663222	0.0302291	0.108759	0.0324073	0	0.306571	0	0.118516	0	0.0242734	0.159822	0.0071685	0.361869	0.180058	0.160887	0.0372444	0	0	0.0137148	0.0134744	0.0285857	0.244154	0	0.0296549	0.0472722	0.0118887	0.0295079	0.0315457	0.43788
RNU1-97P	0	0	0	0	0	0	0	0	0	0	0	0	0	0	0	0	0	0	0	0	0	0	0	0	0	0	0	0	0	0	0	0	0	0	0	0	0	0	0	0	0	0
OR10AG1	0	0	0	0	0	0	0	0	0	0	0	0	0	0	0	0	0	0	0	0	0	0	0	0	0	0	0	0	0	0	0	0	0	0	0	0	0	0	0	0	0	0
AC099542.2	0	0	0	0	0	0	0	0	0	0	0.0243147	0	0	0	0	0	0	0	0	0	0	0	0	0	0	0	0	0	0	0	0	0	0	0	0	0	0	0	0	0	0	0
LINC01782	0	0	0	0	0	0	0	0	0	0	0	0	0	0	0	0	0	0	0	0.0119681	0	0.00627514	0	0	0	0	0	0	0	0	0	0	0	0	0	0	0	0	0	0	0	0
BX284668.1	0	0	0	0	0	0	0.102278	0	0	0	0	0	0	0	0	0	0	0	0	0	0	0	0	0	0	0	0	0	0	0	0	0	0	0	0	0	0	0	0	0.0116398	0	0.0241016
LARP1B	3.77169	3.92655	2.48474	8.28559	1.31795	4.74845	2.52672	3.69261	2.955	5.15408	2.29249	2.12814	2.01879	1.55165	2.32261	2.94065	2.8356	5.40709	3.5587	2.34343	2.28986	1.80779	2.6617	3.03332	2.14983	2.11431	2.11372	2.2983	2.48189	1.9342	2.59006	2.47834	2.77797	1.41957	2.05952	4.01576	2.20499	2.38589	2.52338	2.1442	3.03504	1.92736
OR52B2	0.0240288	0	0	0	0.0187418	0	0.0595042	0	0	0	0	0	0	0	0	0	0	0	0.0208464	0	0	0	0	0	0	0	0	0.0196921	0	0	0	0.0503596	0	0	0	0	0	0.0123985	0	0	0	0
MTRNR2L12	0.963922	0.627705	4.11111	0.929119	0.616889	4.34329	3.93758	0.986511	0.562881	0.402778	3.07631	0.703417	0.372815	0.375742	0.313976	1.45825	9.52681	0.408581	0.922029	0.165887	4.25246	0.504476	0.320877	1.30788	1.06946	0.730507	0.289028	0.465871	2.54963	0.476132	0.314611	0.595698	3.51154	0.431865	0.432258	0.404466	0.25201	0.36984	0.695994	0.520097	1.07231	0.596153
AC112492.2	0	0	0	0	0	0	0	0	0	0	0	0	0	0	0	0	0	0	0	0	0	0	0	0	0	0	0	0	0	0	0	0	0	0	0	0	0	0	0	0	0	0
AC073263.3	0	0	0	0	0	0	0	0	0	0	0.0156714	0	0	0	0	0	0	0	0.0262159	0	0	0	0	0	0	0	0	0	0.021498	0	0	0	0	0	0	0	0	0	0	0	0	0
TAS2R1	0	0	0	0.0728203	0.0117096	0	0	0	0	0	0	0	0	0	0	0.0124755	0	0	0	0	0	0	0	0.00611095	0	0.028627	0	0	0	0	0	0	0.0154562	0	0	0	0	0	0	0	0	0
SNHG32	92.2346	64.4517	82.9856	144.387	67.7299	63.6969	43.0648	26.6186	99.2163	27.6632	60.2347	33.201	55.2057	38.9071	27.4149	25.1939	47.7422	81.4685	53.2419	63.3065	114.49	54.2174	48.3882	48.7365	68.197	45.733	72.3689	49.4799	33.4596	66.0958	63.3186	38.0909	61.7299	73.3998	31.5217	41.7823	44.9649	97.5385	50.6862	39.0567	34.0219	44.9721
KDR	13.2058	18.3165	17.0338	4.9378	7.81885	10.0339	35.9954	39.7388	6.40556	8.59565	6.36533	2.06311	11.1749	5.10437	69.0352	3.00166	6.26706	7.6638	18.975	7.38434	4.08869	2.47817	11.6699	14.5043	9.48384	8.8072	34.5183	0.777399	15.1505	9.95209	6.60321	10.7869	15.5022	17.2246	8.26366	19.8473	2.21976	18.1337	4.53045	9.25066	4.64272	4.84424
LINC00244	0.126886	0	0	0.051289	0.131957	0	0.384043	0	0.0481617	0.114876	0.0877392	0.300932	0.343529	0	0.146534	0.0351471	0	0	0.0733874	0	0	0	0.0261477	0.051649	0.0231661	0.0806506	0.0872826	0	0	0.0387992	0	0.132964	0	0.0369516	0.295882	0	0	0.0654716	0.0384202	0.0953592	0.0509723	0.0329087
PIRT	0	0	0	0.016504	0	0.0125877	0	0	0	0.0184827	0	0	0	0	0	0	0	0	0.0295187	0	0	0	0	0.144039	0.00745449	0	0	0	0	0	0.0133263	0	0	0.00297261	0	0	0	0.0807597	0.0432706	0.0025571	0.00820105	0
SYNGAP1	0.69742	1.64769	1.45129	3.28573	1.45732	1.40338	2.42529	0.640805	2.23087	1.31828	1.29157	0.210748	0.410078	3.01875	1.26799	0.937854	0.735102	0.577753	2.67163	0.297301	0.717421	0.359854	1.18859	2.47152	1.2376	1.61067	1.05187	1.27633	1.98466	1.38113	0.897438	1.28389	2.18074	0.516674	2.0988	1.4459	0.5045	1.35434	6.34591	1.01551	1.3005	1.04678
RAB24	1.89588	5.78518	4.56186	8.13029	6.5123	2.40376	7.545	0.978968	2.00871	2.6599	5.15703	2.34816	16.6077	3.63719	3.19718	0.865981	2.02079	1.60855	5.02149	6.89321	2.65763	1.44041	1.69988	3.1993	5.48777	1.78363	4.15424	2.77816	4.7788	4.19242	4.65934	4.14442	10.7159	2.89037	6.95346	1.99594	3.30003	3.73159	5.40602	4.92081	2.39074	3.81969
AHCYP7	0	0	0	0	0	0	0.0163621	0	0.0112856	0	0	0.0201476	0	0	0	0.0494156	0	0	0	0	0	0	0	0.00806851	0	0	0	0	0	0	0	0	0	0	0	0	0.0224565	0	0	0	0.0238884	0
AP000350.1	0.146205	0.176816	0	0	0.228072	0	0	0.0452374	0.0832418	0.132367	0.0252745	0.0495358	0.0565476	0.0411605	0	0	0.0804497	0.0671369	0.084561	0	0.0551647	0	0.0301289	0.0396752	0	0.046465	0	0	0.208029	0	0	0.0510695	0.100349	0.0425776	0	0	0	0	0	0	0.0587331	0
RN7SKP297	0	0	0	0	0.0717106	0	0	0	0	0	0.047681	0	0	0	0	0	0	0.379966	0	0	0	0	0	0	0.0503575	0	0	0	0.0654088	0	0	0	0	0	0	0	0	0.0948796	0	0.034548	0	0
AC245884.9	0.0536792	0	0.0558043	0	0	0.0992942	0.354479	0	1.52811	0	0.0278386	0	0.0622843	0.0906724	0.123983	0	0	0.221844	0.0931396	0	0.0607611	0	0.0331854	0.0874005	0.0294012	0	0.0369249	0.219956	0.038189	0	0	0.225002	0	0.0234486	0.250346	0.0627454	0	0.0276978	0	0.22188	0	0
TIMM10B	8.27858	16.1546	10.9551	7.5473	8.97739	13.9414	9.43757	5.93545	12.0141	19.3357	11.7128	7.59133	4.77812	7.87758	10.427	11.2933	9.22556	12.3911	14.5344	26.6431	11.4843	17.024	15.8493	14.9854	14.8966	11.9898	10.8322	7.02903	10.7117	6.63228	18.1906	9.22906	15.2468	12.7297	8.61847	9.74656	23.5874	16.5587	14.6684	11.3732	14.1177	7.76805
RPL32P24	0	0	0	0	0	0	0	0	0	0	0	0	0	0	0	0	0	0	0	0	0	0	0	0	0	0	0	0	0	0	0	0	0	0	0	0	0	0	0	0	0	0
NBEAL2	12.8407	15.5915	6.68141	7.21085	17.7386	8.80398	13.324	3.42649	6.52762	11.7437	10.4375	1.21311	7.53692	14.8815	11.8956	5.9354	9.74632	7.72246	9.56861	2.75051	2.75573	1.97367	20.8719	10.114	4.97368	8.61239	3.28215	6.95276	12.3626	6.28812	5.29244	15.9378	7.66613	2.3461	27.1876	7.28407	3.32052	9.95279	16.4182	6.79566	19.2841	6.94007
IMPDH1P7	0	0.0626272	0.00897253	0	0	0	0	0.0160228	0.00982793	0	0	0	0	0	0	0	0.0142474	0	0	0	0	0.0121492	0.0106715	0.0140527	0.0189092	0	0	0	0.0122805	0	0.0169019	0	0.0177715	0.00754038	0	0	0	0	0	0	0	0
SV2A	0.343974	2.99319	0.184383	14.0712	0.289251	1.01406	0.700967	2.71893	8.60785	0.408734	0.451546	0.540827	1.19111	4.33045	0.456204	1.20589	0.594434	5.68626	9.92238	0.194794	0.255514	1.87626	0.618016	9.95636	0.862528	2.53651	1.04628	0.475697	4.83309	0.473312	0.336805	0.816647	0.719334	0.932066	5.2638	3.32964	0.225291	3.9352	0.72256	0.823995	0.27852	1.43018
YBX2	0.673721	0.0203694	0.0233465	9.53146	0.0175162	0.041541	0.579301	0.802557	4.29933	1.51726	0.0349399	1.66632	0.0195431	0.180186	1.03416	0.597181	0.732166	0.00773426	1.42227	0.0226092	6.52663	2.03503	0.721944	1.13123	1.11626	3.02971	0.397787	3.21155	0.555196	0.0515027	0.0714652	1.11782	1.87277	0.309015	0.229109	0.899075	0.489764	4.04991	0.474295	2.38184	0.0541291	0.559149
AC027237.1	0	0.0359031	0.0205752	0	0	0	0.0326743	0	0	0	0	0	0	0	0.0685692	0	0	0.0545295	0.103022	0	0	0	0.0244711	0.0805619	0	0.0754791	0	0.0648787	0	0	0	0.0414794	0	0	0	0	0	0.0408489	0	0.0148741	0	0
AC090503.2	0.0475289	0	0	0.0288178	0	0	0.0784663	0	0.0135303	0.193636	0	0	0	0	0.0137222	0.0789924	0	0	0.0206171	0	0.0806992	0.0501781	0	0.0386933	0	0	0	0.0194755	0	0	0	0.0249028	0	0	0.166247	0.0277782	0	0.0122622	0	0.0178598	0	0
DRD5P2	0	0	0	0	0	0	0	0	0	0	0	0	0	0	0	0	0.010636	0	0	0	0	0	0	0	0	0	0	0	0	0	0	0	0	0	0	0	0	0	0	0	0	0
ITGB3BP	1.6148	2.06346	1.40717	2.72992	2.2671	1.75267	3.26965	2.65836	2.02265	1.07067	2.35226	6.14534	3.46628	1.05496	2.65742	2.10361	1.02706	7.09233	4.07919	11.023	2.62887	4.19516	0.889659	3.24786	2.62217	2.44522	2.24772	2.92697	2.36183	1.38111	2.49728	3.87702	2.14657	2.89417	2.5694	1.79316	4.05703	1.13955	2.10536	1.75612	0.961592	1.94746
AC136443.5	0	0	0	0	0	0	0	0	0	0	0	0	0	0	0	0	0	0.096532	0	0	0	0	0	0	0	0.0668092	0	0	0	0	0	0	0	0	0	0	0	0	0	0	0	0
CASP9	4.50734	4.69527	3.45551	5.89541	3.91476	2.62596	4.08212	4.58579	3.69249	3.12736	2.86325	3.17097	2.12393	3.06705	3.25332	9.184	5.45855	1.64044	2.86021	3.32245	3.6037	2.37582	5.18365	5.0715	5.08038	3.30749	3.42546	5.319	3.4167	3.09205	2.35606	6.50736	3.8907	6.21632	3.41937	2.01887	3.02707	5.37761	5.11349	3.11931	3.8546	3.57211
WBP1LP10	0	0	0	0	0	0	0	0	0	0	0	0	0	0	0	0	0	0	0	0	0	0	0	0	0	0	0	0	0	0	0	0	0	0	0	0	0	0	0	0	0	0
AC073578.2	0	0	0	1.62622	0	0.10336	0.0461243	0	0.0636274	0.227648	0	0	0	0	0	0	0.0461199	0	0	0	0	0	0	0	0	0	0.038437	0	0	0	0	0	0	0	0	0.195944	0	0.0864958	0	0.167975	0.0673405	0
PRDM16-DT	0.0833369	0.0377944	1.89396	0.0505289	1.71168	0.196975	0.886641	0.0128927	0.445483	0.0565867	0.451403	0.141177	0.0644643	0.488781	0.0481209	0.00769471	0.14139	0.102048	0.136566	0.60284	0.0157219	0.0195515	0.618244	0.412721	1.45051	0.0971119	0.175163	0.0986504	0.167984	0.964098	0.2176	1.68351	1.03911	0.612799	0.0755732	0.0432943	0.493049	6.0225	5.56826	0.033055	0.424053	0.518736
MIR4740	0.41154	1.49311	2.13917	1.9962	3.2099	0.761255	3.39709	1.14601	1.17155	0	0.853717	0	1.91005	1.04273	1.66344	0	0.679353	0	0.714071	0	2.32917	0.289652	0.763264	1.17262	1.80328	0.392371	0.283091	0	0.878346	1.88761	0.805925	0	0.847391	1.43818	1.43949	0.481048	0	0.849398	4.11218	0.46393	1.48791	0.960621
DDX39A	5.6918	24.8148	9.52848	23.662	15.488	18.734	13.2479	10.4162	36.2504	4.77713	12.3395	21.2471	24.7717	12.1747	21.1581	15.6764	10.5995	28.406	16.8641	22.3955	27.3987	25.7042	6.13176	17.7652	15.1549	8.42005	19.9666	20.4067	18.0034	11.4956	8.23083	10.4219	11.0108	9.47639	28.5604	11.6568	10.0894	17.1336	8.62944	24.0823	6.21665	29.5241
HMGB3P23	0	0	0	0	0	0	0	0.041139	0	0	0	0	0	0	0	0	0	0	0	0	0	0	0	0	0	0	0	0	0	0	0	0	0	0	0	0	0	0	0	0	0	0
RBM19	5.84148	12.3151	3.97783	9.09915	6.84456	5.24045	5.30336	6.3463	18.5119	6.14023	3.70494	2.07722	7.12393	4.75949	7.62221	3.41837	4.02148	4.65189	5.49014	1.6601	6.64689	2.5619	5.60132	6.21756	3.49736	4.07669	2.55213	5.13584	6.58314	4.17184	4.53885	4.95402	3.23727	2.70689	5.95177	5.05955	2.22087	5.63904	7.15868	6.41208	3.1764	5.58922
AC091180.2	0.0294291	0.240237	0.0305942	0	0.229539	0	0.19434	0.054634	0.150799	0.119896	0.27472	0.0897379	0.0341468	0.0497103	0.339862	0	0	0.608119	0.17872	0.158017	0	0.0207129	0.0727743	0.0838539	0.112833	0.0280583	0.0404875	0.0241178	0.104684	0.134983	0.0288157	0.0925164	0.0605966	0.0514218	0.2745	0.103199	0.0666814	0.0759252	0.160397	0.14376	0.0354665	0.0915916
AC023050.3	0	0	0	0	0	0	0	0	0	0	0	0	0	0	0	0	0	0.276875	0	0	0	0	0	0.0272703	0	0	0	0	0	0	0	0	0	0	0	0	0	0	0	0	0	0
RAP1GDS1	7.60507	6.265	5.57556	3.99378	4.55601	7.1134	4.99925	6.38484	2.89842	8.21815	6.13054	9.68804	8.36942	6.85504	9.35132	5.2711	5.42487	19.7878	7.45212	15.0018	3.77666	15.6576	5.03256	9.77143	6.23903	5.75601	19.8372	4.8497	6.10762	5.95475	7.8678	9.49212	7.89859	5.89878	6.99442	7.12952	7.20248	5.51251	3.89052	5.84301	5.70885	4.74944
LCT-AS1	0	0.0126297	0	0	0.0651635	0.0643919	0.0114939	0	0.00792779	0	0.0577703	0.155684	0.0323129	0.0940811	0.0160805	0.046284	0.0229856	0.019182	0.0604007	0.168221	0.0315227	0.0588016	0.00860824	0.00566789	0.0686398	0	0.0670479	0.0228225	0.059437	0	0	0.0437739	0.114684	0.0304126	0.0811742	0.0976564	0.0631002	0.0359238	0	0.109878	0	0
TSPY24P	0	0	0	0	0	0	0	0	0	0	0	0	0	0	0	0	0	0	0	0	0	0	0	0	0	0	0	0	0	0	0	0	0	0	0	0	0	0	0	0	0	0
SAMD4B	16.4791	10.6185	11.2922	24.9352	14.166	17.3604	11.8656	13.2145	19.6882	12.9266	12.5799	2.94047	10.7571	14.5675	12.4439	24.7167	16.4329	3.36023	9.67904	2.71272	10.3447	17.0885	13.3289	36.2362	11.1657	27.9992	9.15533	39.3046	13.9765	11.3326	11.3936	14.4629	12.3807	10.7057	15.6906	16.2796	5.36278	17.5141	15.3084	13.271	14.9851	29.8151
TRBV21-1	0	0.270305	0	0	0.232441	0	0.122998	0.069156	0.0424183	0.101177	0.347742	0	0	0.188771	0.12906	0	0.0614932	0	0.129271	0.900081	0.168664	0.157311	0.0460591	0.0909794	0.326455	0.0710328	0.0512493	0.122114	0.530037	0.205034	0	0.234215	0.460221	0.683445	0.260597	0	0.337622	0.230656	0.0676769	0.195971	0.0897874	0.0579685
AC243960.4	0	0	0	0	0	0	0	0.0835635	0	0	0	0	0	0	0	0	0	0	0	0.120844	0	0	0.0556547	0.0366445	0.0493083	0	0	0	0.128092	0.0825831	0.0881481	0.0943368	0	0.0786504	0	0	0	0	0	0.0676565	0	0
IGKV2-19	0	0	0	0	0	0	0	0	0	0	0	0	0	0	0	0	0	0	0	0	0	0	0	0	0	0	0	0	0	0	0	0	0	0	0	0	0	0	0	0.0344259	0	0
AC008171.1	0	0.117583	0.0673837	0	0	0.119898	0.107008	0	0.0738078	0	0.336151	0	0	0	0.299419	0	0	0.535752	0.224932	0	0.146738	0	0.0801427	0.052768	0.142008	0	0	0	0.184453	0	0.126933	0	0.133464	0.169885	0.151146	0	0	0	0.588789	0.0487127	0	0.100865
NPPA	0.0694474	0.146978	0.168459	0.421074	0.216669	0.107052	0.477716	0.0214878	0.289959	0.22006	0.15607	0.0705885	0.322321	0.0782049	0.106935	0.0384735	0.0955341	0	0.140583	0.0932227	0.104813	0	0.0858672	0.0942287	0.0760757	0.0882836	0.111467	0.0569137	0.16469	0.0637069	0.0226667	0.291096	0.428992	0.111234	0.62078	0	0	0.035834	0.420563	0.121782	0.0836947	0.162105
Y_RNA	0	0	0	0	0	0	0	0	0	0	0	0	0	0	0	0	0	0.759933	0	0	0	0	0	0	0	0	0	0	0	0	0	0.289032	0	0	0	0	0	0	0	0	0	0
SNORD18	0	1.00785	0	0	0	0	0	0	0.210879	0	0.192086	0	0	0	0.213871	0	0	1.53072	0	0	0	0	0	0.452298	0.202869	0	0	1.21416	0	0	0	0	0	0	0.431847	0	0	0.191115	0	0.139179	0	0
NAT14	6.43681	16.5801	17.2836	4.82577	6.1331	14.0241	11.8535	4.63969	9.65677	3.40212	10.0643	7.10301	9.40191	8.47347	8.11185	4.44251	9.99243	5.72988	5.87548	11.3436	6.07847	7.96404	7.98093	5.21094	7.91122	6.20556	8.55045	15.1672	6.79652	10.2591	6.24397	9.8351	12.2049	9.11079	19.7056	2.92832	4.86157	15.5613	19.3486	4.50868	3.12027	5.15751
AC136624.2	0	0	0	0	0	0	0	0	0	0	0	0	0	0	0	0	0	0	0	0	0	0	0	0	0	0	0	0	0	0	0	0	0	0	0	0	0	0	0	0	0	0
RNU6-539P	0	0.228316	0.130842	0.305245	0	0.232811	0	0	0	0	0.130544	0	0	0	0	0	0	9.0159	0.218381	0.337895	0.284928	0	0	0.102462	0.275744	0	0	0	0	0	0	0	0.259153	0.109958	0.880464	0	0	0	0.228656	0.0945877	0	0.195855
COX11P1	0	0.0281635	0.0161398	0.0376529	0.0242184	0.028718	0	0.0576438	0.282856	0.0843342	0.0483091	0	0	0	0	0.0516052	0.0256283	0.0427746	0	0	0.0351468	0	0.0191959	0.0631953	0	0	0	0	0	0	0.0304032	0	0	0	0	0	0.0703548	0.0160216	0	0.0116677	0	0
LINC00272	0.0700731	0	0	0	0.0546551	0	0.0867636	0	0	0.0475804	0.0181703	0	0	0.0591821	0.040462	0	0	0	0	0	0	0	0	0.0998314	0.0383805	0	0.072303	0.0287132	0	0	0	0	0	0	0.0408504	0.0409541	0	0	0.0636528	0.0131656	0.0422243	0
ZNF667-AS1	0.428664	4.69164	0.267381	5.41475	0.323202	0.713637	5.97407	2.04255	4.58426	0.378388	0.703981	0.704393	0.223822	2.0757	0.276399	0.569947	0.365604	1.86015	4.14039	0.882306	3.45313	1.31242	0.477014	4.97581	2.5905	1.02174	0.786321	0.78457	1.06229	0.380123	0.503676	0.988236	1.17687	3.16769	4.1483	1.11069	1.04413	0.442371	1.60948	2.44839	0.327183	5.58664
AC023983.1	0	0.165901	0.0713055	0.16635	0.106997	0	0.0754909	0.0848899	0.312414	0.0620979	0.0948574	0.046478	0.53057	0.115859	0.21123	0.113996	0	0.377956	0.6744	0.429668	0.0517594	0.0321836	0.028269	0.24197	0.0250455	0.174387	0.0629092	0.112422	0.0325313	0.041947	0.0895473	0	0.0470773	0.0199747	0.106629	0.1069	0.155413	0.117972	0.124611	0.0343652	0	0
AC009107.1	0.157134	0.0712622	0	0	0.06128	0	0	0	0.044732	0	0.0407456	0	0	0	0	0	0	0	0	0	0	0	0	0	0.0430327	0	0	0.0643872	0	0	0	0	0	0	0	0	0	0	0	0	0	0
RILPL2	2.55851	3.82177	6.77678	1.19801	3.17117	2.78414	2.49878	1.80664	4.88206	4.14533	4.12512	2.96531	2.46408	6.31141	4.89767	2.59623	2.88534	1.92514	4.36605	4.70389	4.82197	2.31481	4.26749	2.38019	6.75931	3.67108	2.26819	3.48767	6.83025	4.76376	8.86321	6.69823	4.33796	4.46682	4.13	2.65011	5.57233	3.07601	9.57633	2.08463	4.46735	4.01096
RPS18P1	0	0	0.0882756	0.0686467	0	0.0523571	0	0.0525465	0.0322305	0.23063	0	0.115079	0	0.0478109	0.0653753	0.0470419	0.0467241	0	0	0	0	0.039843	0.0349968	0.0460856	0	0.0539725	0.0389405	0	0	0.05193	0.166288	0.415247	0.233125	0	0	0.132341	0	0	0.20569	0.0212719	0.0682227	0.044046
AL132989.1	4.68127	2.98039	0.889091	4.58503	7.19721	2.03993	5.57335	1.00276	1.15325	1.89496	1.84416	1.18955	1.20124	1.1785	2.20925	0.523668	0.743043	3.84452	13.7068	0.604221	0.254753	0.190084	2.17053	3.04149	1.30667	1.07289	1.33141	1.21732	1.34497	1.9407	1.80704	1.7924	1.1122	0.825829	3.72618	1.84151	1.12189	1.13806	5.31545	2.80774	1.68164	1.82118
RNA5SP445	0	0	0	0	0	0	0	0	0	0	0	0	0	0	0	0	0	0.310581	0	0	0	0	0	0.0917705	0.123485	0	0	0	0	0	0	0	0	0.0984839	0	0	0	0	0	0	0	0
TRIM51JP	0.0392834	0	0	0	0.0766	0	0.0324268	0	0	0	0.0611184	0	0.0455808	0	0	0	0	0	0	0	0	0	0	0	0	0.0187268	0.0945782	0.0160968	0	0	0	0	0.0404436	0.00858004	0.022901	0	0.0222524	0	0	0	0	0
CLK1	22.6272	16.1886	6.70449	28.1441	26.6177	9.29497	32.8683	9.18895	8.75414	15.7864	16.4057	12.5597	13.9477	12.8377	10.0453	8.25135	3.81634	10.791	28.9062	25.1633	5.05778	5.64738	11.9145	18.5474	11.1601	4.81478	17.2311	5.66334	16.169	7.84364	9.58506	27.7471	15.076	8.43838	28.5921	7.83736	14.4423	6.63985	24.8225	18.2074	6.13437	11.2454
AC090948.1	1.22787	0.257011	0.245478	0.229072	0.920874	0.567822	0.818644	0.526039	0.13444	1.60335	0.661281	0.144006	0.16439	0.478631	0.409042	0.0392444	0.272855	0.390348	1.1472	0.253575	0.962216	0.0332388	0.64231	0.615147	0.724267	0.135079	0.194915	0.464433	0.436773	0.519867	0.601141	0.989763	1.02104	0.165037	1.26644	0.552022	0.107006	0.341152	0.772182	0.354919	0.853716	0.0734902
IGHVIII-11-1	0	0	0	0.117754	0	0.089811	0.801561	0	0	0	0	0.0987005	0	0	0	0	0	0	0	0.130349	0	0	0	0.11858	0.0531865	0	0	0	0.138167	0.0890784	0	0	0	0	0.113218	0.454023	0	0	0	0.0364889	0	0
TRAJ26	0	0.391942	0	0	0	0	0	0	0	0	0	0	0	0	0	0	0	0.59528	0	0	0	0	0	0.351787	0	0	0	0	0	0	0	0	0	0	0	0	0	0	0	0	0	0
KIAA2026	2.75291	2.99813	4.14159	1.91099	2.65722	4.53283	3.62992	1.79056	2.79036	3.24123	2.86724	2.12685	1.92715	3.15068	3.1018	1.86924	2.72555	3.0312	8.88383	1.02698	1.3138	0.605202	3.72719	3.59462	1.59378	3.06421	2.58862	4.76936	3.31224	2.00049	3.63352	3.3473	3.03281	1.72241	2.51593	4.61661	1.02602	1.59254	3.36196	2.67705	3.29009	2.93565
ATP5MF	40.0701	31.3312	49.3752	42.4961	28.4091	38.2829	27.3942	36.7183	17.915	33.4452	25.2313	149.975	91.5988	23.216	36.5949	35.1731	34.1642	99.018	32.1727	166.428	62.3846	201.154	46.134	27.0172	45.48	21.5032	68.8696	27.2999	33.9555	31.3634	29.1472	28.196	29.9781	60.138	39.1984	17.5042	122.786	36.3706	25.0009	99.5537	29.4331	46.5
PRELID3BP7	0	0	0	0.134073	0.0431181	0	0.0912652	0	0.0629491	0	0.0573392	0	0	0.093379	0	0	0	0	0.0959199	0	0.0625748	0.0389085	0	0.0675071	0.121116	0	0.342245	0	0	0.050712	0	0	0.0569143	0	0.257819	0	0	0	0	0.041546	0	0
BCL2L1	21.1078	49.9921	61.5725	15.6821	17.7083	25.8247	42.2932	26.4918	68.5071	25.4988	57.6021	14.0115	48.747	64.7208	16.6153	31.9082	35.9609	8.95615	33.5498	33.5744	28.9757	62.657	23.8542	43.9214	51.2712	38.9513	36.5036	43.2906	49.6141	32.4392	66.7759	40.0484	39.0485	85.2739	61.5987	20.9783	33.3794	33.5339	35.5761	27.549	51.4418	39.7617
AC093063.1	0	9.06973	0	0	1.39273	0	0.235831	0	0.0406654	0.0969959	0.111124	0.145196	0.0828742	0.0603234	0	0	0	0	0.433754	0	0	0.100541	0	0.0290733	0.0391207	0.0680975	0	1.46335	0.406507	0.0655205	0	0.149691	0.0735339	0.0624003	0.0832762	0	0.0809177	0.0737081	0.0648803	0.0805168	0	0.389012
HSP90AB7P	0.0105652	0	0.00549175	0.0128118	0.00824059	0.0390865	0	0.0490348	0	0	0	0.0107388	0	0	0	0.0614573	0	0	0.00916594	0	0	0	0	0.0215029	0	0.0503655	0	0	0.00751641	0	0.010345	0	0.0217545	0	0	0	0	0	0	0.00397006	0	0
LINC02178	0	0	0	0	0	0.0564224	0.0503569	0	0.0694661	0.0828459	0.0316377	0.0620071	0	0.103046	0	4.56251	0.0503521	0	0	0	0	0	0	0	0	0	0	5.7994	0.0434006	0	0	0	0	0	0.0711277	0.142617	0	0	0	0.389701	0	0
AC000036.1	0	0.023169	0	0.309756	0	0.0118126	0	0	0	0	0.00662366	0	0	0	0.00737485	0.0636804	0	0	0.0110804	0	0	0	0.00789584	0.00519882	0.00699547	0.012177	0	0.858285	0.0181727	0	0	0.0133837	0	0	0	0	0.0144695	0.118623	0.046407	0.0143978	0.0153921	1.48068
AL161631.1	0	0	0	0	0.0416099	0	0	0	0.0911207	0	0	0	0	0	0	0	0	0	0.0462824	0	0	0	0	0	0	0	0	0	0.0379532	0	0	0.16771	0	0	0	0	0	0	0	0	0	0
AP001360.1	0	0	0	0	0	0	0.0380813	0	0	0	0	0	0	0	0	0	0	0	0	0	0	0	0	0	0	0	0	0	0	0	0	0	0	0	0	0	0	0	0.0419067	0	0	0
ASH2LP3	0.0473697	0	0	0.0191475	0.0246314	0.0292077	0.0130339	0	0.00898998	0	0.00818882	0	0	0	0	0	0	0	0.0273974	0	0	0	0.0097616	0.044991	0	0.0150544	0.0108616	0.0129402	0.0449337	0	0	0	0	0	0	0	0	0.0162948	0.0286864	0.00593333	0	0
BX005195.1	0	0	0	0	0	0	0	0	0	0	0	0	0	0	0	0	0	0	0	0	0	0	0	0.00880936	0	0	0	0	0	0	0	0	0	0	0	0	0	0	0	0	0	0
ACER3	0.528246	4.40691	2.62287	3.32204	3.60994	1.3322	2.57824	3.1102	3.31532	4.38764	4.38645	5.5066	3.32121	4.02049	6.49592	4.12171	3.4424	4.46355	4.14854	5.64799	3.3999	4.19996	2.88028	3.45536	4.47287	5.40828	3.7668	6.61948	4.43325	1.66223	5.37685	5.21689	5.25193	4.62712	4.97018	3.81608	4.86073	11.7664	2.52478	4.27808	3.46067	5.14243
RPLP0P7	0	0	0	0	0	0	0	0.0360814	0	0	0	0	0	0	0	0	0	0	0	0	0	0	0	0	0	0.0370606	0	0	0.0553082	0	0	0	0	0	0	0	0	0.040114	0	0	0	0
AC010729.2	0	0	0	0	0.0168661	0.0199996	0.0178496	0	0.184673	0	0	0.0219792	0	0.0365261	0	0.0179693	0	0	0	0	0	0	0	0	0	0	1.20485	0.0177213	0	0.119019	0.0635196	0	0.200363	0.00944592	0	0	0	0.0111576	0	0	0	0
MEIS3P1	19.3776	3.4121	2.86979	1.73938	8.42248	2.75339	4.15523	5.42622	6.54871	5.29245	4.60365	1.01781	1.60151	5.82863	3.40675	7.62403	6.85771	5.74154	2.48881	2.43404	0.735222	3.25723	7.26137	11.2917	3.61691	5.90892	4.43076	7.23046	2.96511	2.85506	6.51891	3.71518	4.68099	5.23723	1.89327	5.94732	2.54485	8.46251	7.25231	5.55263	5.60993	6.19089
RNVU1-33	0	0	0	0	0	0	0	0	0	0	0	0	0	0	0	0	0	1.68079	0	0	0	0	0	0	0	0.145408	0.10491	0	0	0	0	0	0	0	0	0	0	0	0	0	0	0
ACTR5	3.73996	7.22457	6.2261	7.06025	5.43994	4.92679	6.85021	2.16737	7.45271	4.81815	4.06264	4.35621	5.9463	2.77452	3.00002	5.43459	3.12026	6.89272	8.04144	4.87108	4.51942	2.99511	5.53032	6.56258	5.33153	6.35091	5.12445	3.04013	6.58708	2.07704	4.87938	5.4338	2.98668	4.86142	5.81015	3.55638	5.62269	6.03445	3.1953	5.90629	2.64342	8.19505
FAAP100	4.96362	16.8094	13.1369	12.7605	14.3982	10.1848	20.1465	7.70894	10.8023	3.36707	13.4259	5.4734	18.5703	9.16958	10.7347	5.03821	5.31194	6.07066	6.3144	4.40727	8.414	4.10361	6.34376	6.42599	9.82174	8.92927	6.31911	8.54436	8.56462	8.16934	7.61505	11.6359	11.1727	7.63646	17.3448	8.28123	4.93758	12.6609	9.3608	10.6615	5.49752	12.9199
GOT2P3	0.107492	0.0389992	0	0.0782094	0.0503045	0.178952	0	0.199555	0	0.175172	0.278732	0	0.0498894	0.0907852	0.0993097	0.232245	0.159699	0.207312	0.223813	0	0.146008	0.0756555	0.0930347	0.0962601	0.0824259	0.163976	0	0.281894	0.122357	0.059164	0.105251	0.0225282	0.0664	0.0375644	0.0501315	0.0502588	0.0730675	0.0554644	0.117172	0.00807839	0.181362	0.0167272
LINC00365	0.345925	0.0392203	0.0899049	0.0209741	0.0134906	0.015997	0.0142773	0.0321098	0.172333	0.305353	0.04485	0	0.0401379	0.14608	0.0948792	1.26483	0.149897	0.238271	0.0375137	0.0696527	0.303461	0.0304338	0.112275	0.147849	0.0994719	0.107189	0.279597	0.333104	0.0738303	0.0793326	0.00846786	0.0996861	0.0178071	0.11711	0.151247	0.0202175	0.0489879	0.0356985	0.361365	0.0357465	1.2611	0.0672884
RNF19BPX	0	0	0	0	0	0	0	0	0	0	0	0	0	0	0	0	0	0	0	0	0	0	0	0	0	0	0	0	0	0	0	0	0	0	0	0	0	0	0	0	0	0
AGTRAP	22.5091	18.369	24.4906	13.2991	25.8448	16.702	22.14	36.3416	28.6744	12.6668	27.2897	39.0588	33.7032	23.7679	29.1979	29.8801	18.7543	16.8243	13.2373	29.8292	68.2768	40.0109	27.9825	24.2018	28.5182	19.0649	19.0652	28.246	23.8766	26.177	13.5847	23.5651	19.9621	46.2096	21.924	11.5872	22.1233	24.7287	31.3376	26.4749	13.5506	26.0468
MMP7	0.736627	61.0133	184.376	1.77299	5.62362	4.31487	137.531	3.12872	221.55	5.78994	120.632	12.4902	3.41885	27.6286	20.61	2.94009	7.25911	2.70605	11.8615	213.328	20.8705	210.517	1.04879	2.56685	83.9333	65.9113	49.1358	0.146347	101.914	39.8685	5.02706	2.64322	154.469	39.9933	70.9861	3.23543	12.4169	11.1839	1.49035	22.1314	11.3524	42.6647
AC034268.1	0	0	0	0	0	0	0	0	0	0	0	0.0546743	0	0	0	0.0446996	0	0	0	0	0	0	0	0	0	0	0	0	0	0	0	0	0	0	0	0	0	0	0	0	0	0
SPINT1	47.4329	197.102	238.917	135.933	62.8995	52.7861	107.637	89.3075	118.993	118.859	185.925	46.0248	87.0905	68.029	49.9468	130.019	85.0427	19.4819	50.8733	29.5954	43.574	41.6018	92.4017	61.0036	37.6389	51.5185	105.785	134.967	69.8181	38.6908	165.895	89.1315	56.6713	80.8112	131.415	50.4815	44.3831	59.0944	65.5414	69.1109	111.566	109.368
AC061975.2	0	0	0	0	0	0	0	0	0	0	0	0	0	0	0	0	0	0	0	0	0	0	0	0	0	0	0	0	0	0	0	0	0	0	0	0	0	0	0	0	0	0
LINC01639	0	0	0	0	0	0	0	0	0	0	0	0	0	0	0	0	0	0	0.0709565	0	0	0	0	0	0	0	0	0.580907	0	0	0	0	0	0	0	0	0	0	0	0.0307335	0	0
TSPY11P	0	0	0	0	0	0	0	0	0	0	0	0	0	0	0	0	0	0	0	0	0	0	0	0	0	0	0	0	0	0	0	0	0	0	0	0	0	0	0	0	0	0
LINC02515	0	0	0	0.175971	0.0377284	0	0	0	0	0	0	0.0491661	0	0	0.0837926	0	0	0	0	0	0.054753	0	0	0	0.026494	0	0	0	0	0	0.0947263	0	0	0	0	0.0565411	0	0	0	0	0	0
AC074029.4	0	0	0.0217484	0.0169124	0	0.0644958	0.0115125	0.0258916	0.0238218	0	0.00723294	0	0	0.0588956	0.0241597	0	0	0.0192129	0.0362989	0.0187214	0	0.00981609	0	0.0454163	0	0.0265943	0	0.0228594	0.0297664	0	0	0.0438445	0.0287174	0.0243693	0.016261	0	0	0.00719635	0.202703	0.0104815	0.016808	0.0108516
RN7SL689P	0.872964	1.02934	1.67892	2.8582	2.58738	0.726653	1.22501	1.13444	0.397618	0.948405	1.76564	0.532384	1.51936	2.5805	2.01629	1.95865	1.00874	7.21552	0.757348	0.117182	0.790508	0.307207	1.51111	2.16758	1.24317	4.82736	1.32109	1.28774	1.1179	1.12113	1.36763	1.73808	2.60637	3.08881	1.01782	1.22449	1.18679	0.810789	0.951578	1.0497	2.52493	0.882995
TRPC2	0	0	0.0784973	0.0385533	0.260374	0.0220535	0.111535	0.0737777	0.0181012	0	0.115417	0.129261	0.101446	0.288653	0.0504845	0	0.0131206	0.0109494	0.103433	0.106693	0	0.100695	0.206376	0.0938242	1.48016	0.030312	0.0820114	0	0.0848189	0.0583297	0.0778254	0.149921	0.147293	0.628431	0.111205	0.0185813	0.360186	0.0205059	0.0794197	0.0388268	0.0478939	0.0371055
BIN2P1	0.0169458	0.0307405	0	0	0.0132173	0	0.0419641	0.0157296	0.00964807	0	0.0527296	0.0172242	0	0.0715601	0.0391397	0	0	0	0.0588058	0	0	0	0.0104762	0.00689778	0.00928157	0.0161565	0.0233134	0.0555498	0.0602787	0	0	0	0.0523388	0	0	0.0396157	0.0191981	0.0174876	0.0307863	0.0636767	0.0408445	0
GFOD1-AS1	0.0780935	0	0	0.0946994	0	0	0	0	0.088925	0	0	0	0	0.065956	0	0	0	0.430323	0.135501	0	0	0	0.0482788	0.063576	0	0.074456	0	0.0639994	0	0	0	0	0	0.0341134	0	0	0	0	0	0.0880349	0	0
AC092924.1	0	0	0	0	0	0	0	0	0	0	0	0	0	0	0	0	0	0	0	0	0	0	0	0	0	0	0	0	0	0	0	0	0	0	0	0	0	0	0	0	0	0
H1-4	1.45349	0.641359	0.816772	0.333457	0.09192	1.85296	0.453975	0.18232	0.33549	0.426782	0.101864	0.878434	0.59255	1.59254	0.226832	0.652884	0.226966	639.277	2.82869	0.949176	0.311262	1.10595	1.06857	0.863477	0.47336	0.636712	0.432357	1.06239	0.726632	1.51352	0.346182	0	0.647098	0.394682	0.22901	0.229591	0.311533	0.182428	0.107053	0.634741	0.18937	1.00865
CDY23P	0	0	0	0	0	0	0	0	0	0	0	0	0	0	0	0	0	0	0	0	0	0	0	0	0	0	0	0	0	0	0	0	0	0	0	0	0	0	0	0	0	0
NSUN4	4.22524	4.97101	3.82594	3.20417	3.84245	2.02756	3.99828	4.23746	3.10118	2.30766	4.02524	4.03013	3.21509	2.2549	4.70096	3.18547	2.94915	7.38547	4.55815	5.09635	3.28549	2.49328	5.07659	5.52856	2.76872	4.008	3.92162	3.86164	2.8317	2.48849	2.89602	4.4886	4.27753	4.1555	3.00936	4.01193	3.4826	4.45039	2.73118	3.30542	2.22869	5.43872
KRTAP23-1	0	0	0	0	0	0	0	0	0	0	0	0	0	0	0	0	0	0	0	0	0	0	0	0	0	0	0	0	0	0	0	0	0	0	0	0	0	0	0	0	0	0
RPL23AP88	0.114216	0.103597	0	0.138503	0.222714	0.105637	0	0.0530094	0.325144	0.077554	0.118467	0.0580463	0.0662628	0	0.0329756	0.0474564	0	0	0.0495445	0	0	0	0.0353052	0.185967	0	0	0.157134	0	0.162513	0.0523875	0	0	0.0587947	0.0997855	0.133169	0.0667534	0	0.058934	0.0518757	0.0429187	0	0
AL162231.2	2.88511	0.318269	2.04684	0.992848	5.53455	0.613011	3.12175	3.51042	0.599341	3.86511	1.71867	1.9418	0.633333	0.526854	0.787944	2.5919	1.57682	2.68548	0.777961	1.57007	0.882634	2.38735	3.73598	1.25374	1.43076	1.30102	4.80063	0.447322	1.49781	1.21602	1.8706	1.18481	1.96684	2.91231	0.818236	1.1849	5.74212	1.93126	0.672902	2.69568	1.87946	0.970733
AL731568.1	0	0.162557	0.0621048	0.144886	0.0931908	0.0552524	0.0493126	0	0	0.0811279	0.18589	0	0.277266	0.10091	0.103486	0.198573	0	0.822968	0.466449	0.0801916	0.135242	0.0420463	0.0738643	0.145902	0.196324	0.0569571	0.0821878	0.293748	0	0.109603	0	0	0.0615042	0.0521919	0.417916	0.0698296	0.06768	0.18495	0	0.246931	0	0
HSFY6P	0	0	0	0	0	0	0	0	0	0	0	0	0	0	0	0	0	0	0	0	0	0	0	0	0	0	0	0	0	0	0	0	0	0	0	0	0	0	0	0	0	0
TMEM182	1.47729	1.48454	1.36452	2.26184	1.38021	1.10584	1.31595	2.16049	2.55052	2.35259	1.14921	3.40283	1.22701	0.511642	1.42683	2.07106	1.86408	4.83154	2.24517	5.77793	1.26317	3.07065	1.88571	2.69735	2.279	3.35908	2.49299	3.40557	1.77308	1.05295	1.29041	2.1439	1.71788	2.46987	1.06568	1.22367	2.98608	2.35809	1.08128	2.50402	1.59464	1.0378
STARD5	0.118612	0.460017	0.210475	0.25295	0.274353	0.453943	0.911572	0.227793	0.298072	0.411028	0.396657	0.253594	0.218305	0.642517	0.38496	0.336484	0.31058	0.298626	0.837419	0.664329	0.162039	0.434684	0.343884	0.387915	0.401001	0.358761	0.419211	0.362007	0.704174	0.296408	0.268324	0.492891	0.433721	0.400212	0.977599	0.965739	0.217785	0.58881	0.832237	0.467224	0.517563	0.152754
CAVIN2	32.7922	0.721008	14.6495	2.99894	12.4002	6.17869	4.12259	7.90781	5.70073	5.99729	12.1468	7.93284	9.69859	7.60203	6.82942	4.21696	13.5926	3.8825	4.30499	15.2836	3.32648	2.70698	11.015	24.1403	15.2915	8.99514	4.33579	0.901501	6.76346	61.165	16.2745	21.3212	4.53009	13.6581	4.14728	7.04857	7.07721	14.0451	24.7258	3.24047	9.30897	5.98507
AC241929.1	0	0	0	0	0	0	0	0	0	0	0	0	0	0	0	0	0.182903	0	0	0	0	0	0	0	0	0	0	0	0	0	0	0	0	0	0	0	0	0	0	0	0	0
PMVK	66.9444	17.3434	62.6985	31.8086	36.8269	51.5373	41.1648	40.6683	32.8214	30.1757	40.2226	55.4855	50.7421	18.7496	26.7021	37.4853	33.788	20.7883	21.966	63.407	25.2894	29.6532	66.6437	29.6573	46.3079	34.9548	60.8053	33.5815	37.5246	64.0494	47.362	34.8527	48.5684	57.8405	35.2596	28.1278	63.0146	40.0818	39.3753	43.6816	34.4927	48.368
UNC50	20.0208	21.4074	12.4917	18.8641	16.9759	17.9148	15.4802	18.1199	19.4151	25.9572	18.7039	21.7797	14.3537	10.4086	15.2865	20.0187	19.0294	33.0741	12.0334	36.6916	14.3579	38.5747	20.0177	17.8749	17.5695	13.4793	33.1022	22.8866	17.7257	13.8544	15.9833	18.0193	18.0386	21.8032	15.1011	13.5901	32.7056	17.0795	16.729	16.4356	15.1326	14.3111
AC010547.3	0.0589251	0	0.0612579	0	0	0	0.0486402	0.109392	0.033549	0	0	0	0	0	0.0340249	0	0.0486355	0	0.255605	0	0	0	0.0364285	0	0.0322746	0	0	0	0	0	0	0	0	0	0	0	0	0	0.0535263	0.0221421	0	0
LINC00629	0.0855678	0.0258707	0.207563	0.103763	0.0889875	0.553983	1.69518	0.0264756	0.097436	0.0774687	0.251466	0.347895	0.231665	0.0963581	0.148227	0.11851	0.023542	0.0785849	0.0989801	0.459447	0	0.140524	0.123432	0.278643	0.156224	0.543881	0.156961	0.210374	0.182626	0.0784948	0.139641	0.298889	0.0587301	0.0373784	0.266044	0.10002	0.420078	0.0294346	0	0.557329	0	0.110963
RASL12	4.50623	2.76122	1.39962	1.15572	2.25896	4.20198	4.33075	3.90798	6.62742	4.87555	5.6481	1.94685	3.19944	10.597	2.3135	10.2343	4.56709	1.8483	1.62959	7.12955	2.09476	4.65646	3.63245	1.8418	6.80645	3.34356	3.50712	1.11471	6.6948	3.01331	1.55835	5.30387	3.69622	6.58036	3.34442	5.49446	3.35453	2.88377	5.70718	8.19875	3.59073	3.84454
AC005845.1	0	0	0	0.0962946	0.0309685	0	0	0	0	0	0.0411824	0	0	0.100601	0	0.0329942	0.0655425	0.109393	0.034446	0.0532973	0	0.16767	0.024546	0.129294	0.021747	0.113565	0.027312	0	0.0564939	0.0728451	0.038877	0.0832129	0.0817544	0	0.0462929	0.0464105	0	0.0614611	0.1082	0.0745983	0.0478499	0
NAA50	20.7505	18.7701	12.6454	26.3255	13.5832	24.3186	13.5373	25.8499	29.3993	32.3812	16.9475	18.3276	19.1223	11.4658	32.1308	27.1022	18.3074	24.701	13.9691	13.2161	33.3968	24.9565	18.3596	31.1591	12.5724	18.4397	19.9491	17.7252	18.3736	11.4522	15.9081	17.5484	14.4869	18.215	16.0352	21.8443	15.1795	21.8006	13.3603	23.9809	22.682	14.8853
TMEM131	8.79942	9.20558	4.00514	7.26139	6.61102	8.40807	6.63559	8.2235	8.07594	14.2899	6.43877	3.12746	4.46674	5.13665	7.74546	11.8503	6.29546	6.28242	9.38531	2.71242	3.5868	1.94637	7.05701	7.39037	4.27719	10.5198	5.65602	6.66479	8.25882	4.28972	5.24938	8.60787	9.09837	4.37065	6.39273	9.25635	2.1716	11.267	9.26101	5.46362	8.63145	5.25416
AC017083.2	0	0	0	0	0	0	0	0	0	0	0	0	0	0	0	0	0	0	0	0	0	0	0	0	0	0	0	0	0	0	0	0	0	0	0	0	0	0	0	0	0	0
TFIP11	5.63756	7.38027	4.34846	5.36727	4.06606	5.07735	5.42522	5.09571	8.85802	4.52749	5.6322	1.83734	7.41569	5.15209	5.33732	11.5455	6.33013	4.10652	3.90611	2.7402	5.51752	3.14206	8.08799	6.01843	5.60874	5.62053	2.58532	5.57383	8.08592	5.0753	6.53814	3.86843	5.78933	4.22733	5.63323	5.58621	4.31735	5.28132	4.64012	6.85884	5.05822	8.24215
PGM5	1.57462	0.215341	0.751329	1.57074	1.47052	0.645827	0.504349	0.745387	3.08907	0.829742	0.401969	0.31229	0.267371	0.878726	0.22781	0.281428	0.858752	0.139481	0.381652	3.85243	0.379393	0.498837	0.977772	2.63201	2.2221	1.15841	2.50253	3.20748	3.73575	0.823117	0.659793	7.11238	0.794386	2.96944	0.39079	2.76289	5.30425	0.726009	2.59429	0.265014	0.610109	0.717167
STYXL2	0	0	0.043837	0	0.0234926	0	0.0149175	0.0223664	0.0583054	0.0163613	0.0156204	0.00612291	0.00698962	0.117017	0	0.0100117	0.0248602	0.132776	0.00522612	0	0	0.0381582	0.0409652	0.0122602	0.0692883	0.0114867	0.0372938	0.0740513	0.0642842	0.02763	0.00589839	0	0.0124037	0.068417	0.0210706	0.0281655	0.0136492	0	0.224353	0.0067908	0.696937	0.0187482
PALD1	1.92959	2.39553	1.79887	3.62373	5.65606	2.25318	4.11119	1.94432	4.05092	2.96054	8.21227	1.24967	3.03805	11.2443	5.04509	0.799371	1.71009	1.54472	2.42956	1.58925	1.50121	1.34607	3.17756	1.93927	4.50186	5.01443	1.3195	0.433819	6.53582	6.08827	2.0287	5.79764	3.11758	2.13832	3.39125	2.48835	2.08933	1.80332	2.69899	3.62324	3.15547	2.53326
AC112220.1	0	0	0	0	0	0	0	0	0	0	0	0	0	0	0	0	0	0	0	0	0	0	0	0	0	0	0	0	0	0	0	0	0	0	0.0851529	0	0	0	0.0663424	0	0.0880169	0
ANKRD18B	0	0.397496	0.00920386	2.46927	0.0103581	0.0204708	0.179048	1.75042	1.1039	0.0661268	0.254825	0	0.354405	0.0186933	0.13036	0.864456	0.350754	1.07327	1.20589	0	0.561197	0.180705	0.0054733	0.436055	0.00727376	1.11843	0.00609006	0.667508	0.680242	0.00406077	0	0.00463872	0.0501316	0.0116022	0.247739	0.201799	0.0351053	0.278661	0.172907	0.583853	0.0160044	0.320316
CHFR	0.96127	3.74161	1.31408	5.98074	2.51142	1.71092	1.8144	2.3396	3.46048	2.5389	1.38723	1.15247	2.01469	2.36017	3.34348	1.5234	1.57433	2.54629	2.8197	0.971326	1.77179	1.51402	1.30459	1.6397	1.4054	2.93856	1.46931	2.68962	2.68489	1.07206	1.41408	1.83538	1.18604	0.904624	4.0048	1.75179	0.934686	3.05022	1.73952	3.07174	2.45743	2.40399
PRR23D3P	0	0	0	0	0	0	0	0	0	0	0	0	0	0	0	0	0	0	0	0	0	0	0	0	0.0170069	0	0	0	0	0	0	0	0	0	0	0	0	0	0	0	0	0
C6orf47-AS1	0	0	0	0	0	0	0	0	0	0	0	0	0	0	0	0	0	0	0	0	0	0	0	0	0	0	0	0	0	0	0	0	0	0	0	0	0	0	0	0	0	0
MIR5009	0	0	0	0	0	0.239795	0	0	0	0	0.13446	0	0	0	0.149709	0	0	0	0.224932	0	0	0	0.320571	0.105536	0	0	0	0.212478	0.184453	0	0	0	0	0.113257	0	0	0	0	0	0	0	0
CD72	0.535999	2.15996	0.660703	0.93782	1.70212	1.47305	2.32599	0.405132	0.863198	0.644711	1.17941	1.3231	0.817385	4.59806	1.10536	0.528131	0.720484	5.34803	3.6138	4.24504	1.00541	3.81022	0.662728	1.58024	2.66317	2.03683	0.953364	1.27386	6.60783	0.674323	2.16679	2.35101	0.882928	1.70922	2.5444	0.68918	3.39188	1.58829	0.598179	2.58381	2.22395	1.21539
SLC20A2	4.44676	2.40087	4.79529	4.69638	6.26678	11.7966	8.47559	11.4479	23.0681	7.53922	8.43085	4.04363	3.24797	9.55558	4.88511	6.43987	9.43827	17.1297	7.1263	4.27113	3.75628	10.0212	6.26564	39.5415	9.74234	19.1286	7.47389	8.90417	6.9326	15.7115	6.83119	6.2062	12.6651	7.2139	13.3007	8.25076	7.1741	8.41037	14.4196	8.64373	14.5997	6.93192
SDHDP4	0	0	0	0	0	0	0	0	0.0311425	0	0	0	0	0	0	0	0	0	0	0	0	0	0	0	0	0	0	0	0	0	0	0	0.0563139	0	0.0637748	0	0	0	0	0	0.0659198	0
AC107952.2	0.213391	1.69358	1.08147	0.905684	0.707368	0.246703	1.23302	0.643748	7.89713	0.796923	0.553335	0.162673	0.557099	0.405507	1.29378	0.0443317	0.264193	0.146983	0.231412	0.716114	0.90579	0.112643	0.428747	1.69379	0.321417	0.254315	0.403667	0.349758	0.493392	0.244691	0.783539	2.18023	0.659082	1.28171	1.1196	0.561223	0.302193	0.935911	0.38768	0.360835	0.450045	0.290558
CTSC	16.4697	34.5613	26.0886	10.5461	42.1747	18.1049	42.3949	34.9984	12.784	15.1308	50.6761	83.9992	78.3573	28.5197	36.4514	21.7584	14.7236	47.563	27.8305	26.8314	27.9292	37.7936	23.0134	18.7786	33.3988	20.1071	13.0267	11.1829	42.2428	23.5465	41.5353	21.229	18.9451	22.7604	39.3608	18.3784	42.8934	25.6304	29.5709	48.6359	18.2699	85.1027
HLA-DOA	2.35877	11.2014	2.0289	1.50462	37.6877	6.55672	7.62288	8.63795	11.5605	3.2998	19.2407	7.29109	6.86848	27.8684	9.95202	1.27273	6.76873	8.00335	24.1135	13.4893	4.37434	18.0571	4.66234	11.7847	47.1791	9.82122	8.55285	4.4381	34.955	14.8442	13.1363	36.7784	12.3617	13.7308	8.65739	6.83623	55.254	10.9638	7.45525	11.6415	27.3519	9.02558
HNRNPA1P1	0.0549302	0	0.0285524	0	0	0.0762062	0.0453425	0	0.0312745	0	0.0284874	0	0.0318679	0	0.015859	0.0456466	0	0	0.0238276	0	0	0.0193306	0	0.111797	0	0	0.0188927	0.562706	0.039079	0	0	0	0	0	0	0	0.0311156	0.0141716	0	0.0103205	0	0.0427395
CFHR1	0.118011	0.0107039	0.00613416	0	0	0.032744	0.00974132	0.0109542	0.120941	0.0480785	0.122404	0	0.0136929	0	0	0.17652	0.0876635	0.373913	0.0204763	0.0158412	0.0267161	0.0166118	0.00729565	0.0960729	0.0193912	0.0225029	0	0.00967127	0.0587696	0.0216513	0	0	0.036449	0.0206202	0.0275187	0	0.0133697	0	0	0.00443447	0.0142221	0
AP003040.1	0	0	0	0	0	0	0	0.0470045	0	0	0	0	0	0	0	0.0420804	0	0	0	0	0	0	0.0156529	0.0515313	0.013868	0.0724201	0	0	0	0.0232265	0	0.0795967	0.0260672	0	0	0	0	0	0	0	0	0
TMEM50A	43.0723	37.0195	60.677	29.9373	46.8199	37.0241	37.5126	110.225	41.8778	26.7014	48.2046	80.311	45.8396	40.1473	56.3935	43.0461	43.1319	29.7047	54.4059	82.2007	47.0766	61.2408	52.2079	55.0397	53.1676	50.2942	61.0932	46.1656	43.1976	33.9252	33.7546	69.014	46.6694	104.276	46.0354	33.9588	57.437	54.7126	26.5145	45.3842	57.8372	51.3141
UBBP1	0.822211	0.646331	1.05421	0	0.342028	1.21672	0.40722	2.84929	2.87117	0.223316	0.59697	0.334288	0.318006	0.231473	0.158255	0.819901	2.53357	0.151023	0.380435	0.0735796	0.310228	0.617272	0.711627	2.09733	0.990754	0.940696	0.94264	0	1.13089	0.251416	0.268358	0.229759	1.41082	0.766218	0.0639097	0.192216	0.0620997	0.3394	0.0497919	0.514933	0.528474	0.341193
ZNF487	0.729459	0.491503	1.29459	1.0678	0.585214	2.17339	1.47524	0.923766	1.31418	1.28073	0.689055	0.720259	0.57434	0.990135	0.559605	1.38554	0.838611	0.868516	1.3335	2.19618	1.33291	1.36421	0.60558	1.18983	0.61358	0.760062	0.827939	0.943682	0.956367	0.430176	0.683644	1.68714	0.842197	0.803448	1.27575	0.724762	0.879541	1.21252	3.00547	0.998531	0.734683	1.73109
AL161734.1	0	0	0	0	0	0	0	0	0	0	0	0	0	0	0.0537556	0	0	0	0.0403828	0	0	0	0	0	0	0	0	0	0	0	0	0	0	0	0	0	0	0	0	0.0174911	0	0
PRR13P3	0	0	0.0716848	0	0	0	0	0	0.0785189	0	0.0357607	0	0	0	0	0	0	0	0.119645	0	0	0	0.170516	0.0280681	0.0377681	0.0657431	0.0474328	0	0	0.0632551	0	0	0.0709915	0	0	0	0	0.0355798	0.0626371	0.051822	0.0831011	0.0536517
TCERG1P1	0	0	0	0	0	0	0	0	0	0	0	0	0	0	0	0	0	0	0	0	0	0	0	0.0195437	0	0	0	0	0	0	0	0	0	0	0	0	0	0	0	0	0	0
AL358335.3	0	0	0	0	0	0	0	0	0	0	0	0	0	0	0	0	0	0	0	0	0	0	0	0	0	0	0	0	0	0	0	0	0	0	0	0	0	0	0	0	0	0
RNU6-561P	0	0	0	0	0	0	0	0	0	0	0	0	0	0	0	0	0	0	0	0	0	0	0	0	0	0	0	0	0	0	0	0	0	0	0	0	0	0	0	0	0	0
RN7SKP148	0	0	0	0	0	0	0	0	0	0	0	0	0	0	0	0	0	0.129879	0	0	0	0	0	0	0	0	0	0	0	0	0	0	0	0	0	0	0	0	0	0	0	0
AC090607.5	0	0	0	0	0	0	0	0	0	0	0	0	0.134301	0	0	0	0	0	0	0	0	0	0	0	0	0	0.0796194	0	0	0	0	0	0	0	0	0	0	0	0	0	0	0
AC010723.1	0	0	0	0	0	0	0	0	0	0	0	0	0	0	0	0	0	0	0	0	0	0	0	0	0	0	0	0	0	0	0	0	0	0	0	0	0	0	0	0	0	0
FURIN	187.708	166.511	51.0224	100.359	49.0504	136.822	62.4397	44.9614	75.909	153.811	77.4541	10.6906	28.8171	82.5737	98.5017	586.149	657.631	23.4411	28.0642	8.44315	124.243	13.8482	236.509	31.3907	22.7489	55.7755	37.201	50.9354	45.0715	26.943	35.0999	49.2754	53.1033	34.9998	60.8741	102.975	22.4026	574.432	36.8915	19.5469	71.2287	50.9062
HMGB1P19	0.0449342	0.0407565	0	0.108978	0	0.041559	0	0	0.0255833	0	0.0699101	0.0456725	0.260687	0	0.0259462	0.03734	0.0370878	0.0619009	0.0389831	0	0	0	0	0.0182905	0.0492229	0.0428412	0	0	0	0	0.0439977	0.188347	0.0462614	0	0	0.0525235	0	0.046371	0	0	0	0.034962
TTTY7B	0	0	0	0	0	0	0	0	0	0	0	0	0	0	0	0	0	0	0	0	0	0	0	0	0	0	0	0	0	0	0	0	0	0	0	0	0	0	0	0	0	0
ANXA8	0.0052325	0.0332221	0.0271983	0.0126903	0.0244873	0.0580736	0.0388729	0.0388558	0.0923528	0.0284234	0.192668	0.0106369	0.13964	2.53665	0.0211497	0.291327	0.0561443	0.028833	0.072632	0.133453	0.0947652	0.316718	0.00970447	0.719903	0.0200617	0.0997756	0.0251954	9.23239	0.387146	0.0863997	0.174197	0.0822472	0.226256	0.0365712	0.408751	0.0122325	0.0711358	0.0188993	3.05624	0.117972	0.542312	0.276845
MDP1	1.33021	1.20654	1.52116	2.31695	1.18844	1.52109	2.95471	1.30209	3.05696	0.722584	1.5177	4.32662	1.82408	2.10395	0.82396	0.562747	1.65687	3.43175	1.42681	6.65545	0.629659	1.90652	0.642936	0.895875	2.8746	1.5219	1.86333	1.16942	1.15283	1.66399	3.43383	1.24187	2.8884	2.37712	2.25592	1.2439	4.54845	1.42266	1.14243	0.917907	1.31163	1.75009
MIR4297	0	0	0.177326	0.413687	0.266084	0.31552	0	0	0	0.463283	0	0	0	0	0	0	0	0	0	0	0	0	0	0	0	0	0.234668	0	0	0	0.334035	0	0	0	0	0.398764	0	0	0.619778	0	0	0
RN7SKP243	0.0839063	0	0	0.101748	0.130889	0	0	0	0.047772	0.113947	0	0	0	0	0.145349	0.0697255	0	6.70413	0.218381	0	0.094976	0	0	0.102462	0.0459573	0.0799981	0	0	0.0596934	0.0769706	0	0.263777	0	0.0733052	0.0978293	0.0980778	0	0	0.0762186	0.0945877	0	0
AC008446.1	0	0	0	0	0	0	0	0	0	0	0	0	0	0	0	0	0	0	0	0	0	0	0	0	0	0	0	0	0	0	0	0	0	0	0	0	0	0	0	0	0	0
SEPTIN7	11.9675	17.1685	23.6089	17.7189	10.4677	18.1797	17.4373	19.0286	9.73302	12.62	12.8283	13.8459	15.4756	17.2052	16.9676	19.0715	11.551	29.479	18.0579	21.6966	9.83764	16.2026	12.1627	20.0278	16.5747	19.2929	22.7287	22.6512	16.014	11.5766	15.1309	15.4675	15.5723	14.362	14.3233	16.6175	17.2216	14.6905	10.4935	22.8143	11.1478	19.4147
SNORD116-1	0	0	0	0.330949	0	0.252416	0	0	0	0	0	0	0	0.230499	0.315178	0	0	1.1279	0	0	0	0	0	0.222181	0	0	0.187734	0	0	0	0.267228	0	0	0	0	0.319011	0	0	0	0.102553	0	0
SLX1B	0.0105309	0.0573107	0.0164217	0.0255404	0.0246414	0.0194797	0.043464	0	0.00599576	0	0.00546143	0	0.13441	0.062259	0.0243232	0.0175022	0.0173839	0	0.0182723	0	0.0119202	0.0074119	0.0195311	0.0300062	0.017304	0.0100404	0.021732	0	0.014984	0	0	0.0220707	0	0.00920037	0.0982267	0	0	0.0380366	0.00956603	0.00395716	0	0.0245813
MIR551A	0	0	0	0	0.21065	0	0	0	0.153766	0	0.280126	0	0	0	0	0	0	0	0	0	0	0	0.166964	0	0.147925	0	0.185779	0	0	0	0	0	0	0	0	0	0	0	0	0	0	0
AC134312.5	0	0.0312097	0.0894276	0.0625883	0.026838	0.30233	0.213023	0.047909	0.0195906	0	0.0267672	0.244819	0.139737	1.75818	0.129145	0.70054	0.0852009	0.237006	0.134332	0.138566	0.0778967	0.21796	0.202085	0.140061	0.197888	0.426479	0.355038	0	0.318233	0	0.0505375	0.0360571	0.655364	0.150307	0.561659	1.1865	0.0389823	0.230809	0	0.20041	0	0.10709
SNORD68	0	0	0	0	0	0	0	0	0	0	0	0	0	0	0	0	0	0	0	0	0	0	0	0	0	0	0	0	0	0	0	0	0	0	0	0	0	0	0	0	0	0
TAS2R46	0	0	0	0.0676133	0	0.0515689	0.0460251	0	0	0	0	0	0	0.0470911	0	0	0	2.34272	0.0483725	0.0748455	0	0	0	0.0226959	0.0152697	0.02658	0	0.0228471	0	0	0	0.029214	0	0.0243562	0.0325046	0.0325871	0	0	0.0253243	0	0	0
UBAP2	2.06254	4.75112	4.13234	6.30757	2.92046	4.48572	4.81951	4.72399	5.52829	4.4882	2.97858	0.915483	2.23175	2.86962	8.43261	3.53542	3.80769	4.66383	8.70337	0.760151	2.32637	1.24208	4.93743	4.07161	2.34229	8.27781	1.97455	5.16092	5.24428	2.17418	4.32352	2.83149	2.70396	2.15275	5.7402	3.79182	1.60941	9.54925	4.39014	4.98133	5.86855	4.67767
AL008723.2	0.28872	0.0523753	0.12006	0.490159	0	0.0534066	0.762643	0.267999	0.065753	0.313671	0	0	1.20601	0.0487692	0.0666857	0.143954	0.238303	1.59095	0.0500963	0.542588	0	0	0.0713967	0.211542	0.569297	0.38538	0	0.0946449	0.205404	0	0.0565404	0	1.18899	0.30269	0.673258	0	0.130838	0.0297951	0.0524533	0.0867932	0	0.76379
ACOT2	6.95577	7.86177	11.1002	5.59696	4.69011	6.79404	10.7232	9.99661	4.91024	6.09141	8.04065	12.5653	3.40685	4.43804	2.86531	3.27725	6.68906	9.73146	14.748	4.8576	2.91882	7.85439	10.2079	4.7542	5.55451	5.95001	8.19817	9.47404	8.30924	11.5093	7.54279	3.8602	4.95261	10.947	8.48895	4.49588	9.66012	5.1097	5.98385	8.74915	5.41876	8.08439
RNU6-465P	0	0	0	0	0	0	0	0	0	0	0	0	0	0	0	0	0	0	0	0	0	0	0	0	0	0	0	0	0	0	0	0	0	0	0	0	0	0	0	0	0	0
AC105036.3	0.40252	0.601335	0.307688	0.315837	0.461699	0.416083	0.371353	0.109892	0.188732	0.353703	0.454341	0.457267	0.24726	0.41995	0.341802	0.216436	0.25406	0.750217	0.575169	0.889943	0.18761	0.399958	0.351311	0.462624	0.31125	0.203173	0.912097	0.601536	0.50535	0.173764	0.185473	0.272931	0.316901	0.279263	0.303673	0.193737	0.67062	0.329869	0.301116	0.124562	0.142676	0.423726
AC020914.2	0	0	0	0	0	0	0	0	0	0	0	0	0	0	0	0	0	0	0	0	0	0	0	0	0	0	0	0	0	0	0	0	0	0	0	0	0	0	0	0	0	0
AL357632.1	0.040322	0	0	0	0	0.186466	0.0332841	0.0748563	0.0229573	0	0.0836456	0.122953	0	0	0	0.0335073	0.0998428	0.111094	0	0	0	0.0851389	0	0.0328262	0	0	0.0277368	0	0.0286863	0.036989	0	0.0422535	0.166052	0.0352275	0	0	0.0456814	0	0.0366276	0	0	0
OR7D1P	0	0	0	0	0	0	0	0	0	0	0	0	0	0	0	0	0	0	0	0	0	0	0	0	0	0	0	0	0	0	0	0	0	0	0	0	0	0	0	0	0	0
MIR1256	0	0	0	0	0	0	0	0	0	0	0.112992	0	0	0	0	0	0	0	0	0	0	0	0.134694	0	0	0	0	0	0	0	0	0	0.224309	0	0	0	0	0	0	0	0	0
AC093824.1	0	0	0	0	0.0589574	0	0	0	0	0	0	0	0	0	0	0	0	0	0	0	0	0	0	0	0	0	0	0	0	0	0	0	0	0	0	0	0	0	0	0	0	0
AC132825.2	0	0	0	0	0	0.0475785	0	0	0	0	0	0	0	0	0	0	0	0	0	0	0	0	0	0	0	0	0	0	0	0	0.0503703	0	0	0	0	0	0	0	0	0	0	0
AL158825.3	0	0	0	0	0	0	0	0	0.0878664	0	0	0	0	0	0	0	0	0	0	0	0	0.10862	0	0	0	0	0	0	0	0	0	0	0	0.0674146	0	0.180393	0.17484	0	0	0.0579913	0	0
VDAC2P5	2.47204	1.97528	3.10531	3.99694	4.77441	3.8106	2.35637	6.33755	0.804262	3.91661	4.96023	1.40589	4.3025	1.36703	1.49539	6.50513	6.89841	1.8649	1.42976	1.06661	2.59831	2.11272	0.527614	2.14426	0.757591	2.13243	3.90704	9.74359	3.20332	1.67378	1.70013	0.863487	1.727	1.42696	1.23525	3.74955	2.03378	6.68142	1.81783	3.16273	3.40479	0.572447
CES4A	5.37658	2.4546	2.34135	1.70965	0.330827	1.01664	3.8168	0.271716	1.26528	2.42573	1.0193	1.37837	1.85075	1.38751	0.79684	0.357432	0.399394	1.16039	1.21277	1.42741	0.155529	0.243869	2.53724	1.81649	2.24792	0.848661	0.423267	1.08687	1.42377	2.26879	0.520602	2.64804	1.91278	0.795927	4.38812	0.321216	3.23511	0.792201	13.7348	1.24363	0.525566	0.827374
SNRPEP5	0.0932627	0.169184	0.0484775	0	0	0.258772	0.0769845	0.173139	0	0	0.0967341	0	0	0	0	0.310003	0.153954	0	0	0	0	0.0656407	0.230627	0.0759252	0	0.0889187	0	0.152862	0.0663499	0	0	0	0.192035	0.0407398	0.108738	0.109015	0.211318	0	0	0.14018	0.337187	0.0725649
RPS15AP9	0	0	0.035372	0	0	0	0.22469	0	0	0	0.0352914	0.069168	0	0	0	0	0	0	0	0	0	0	0	0.0276998	0	0.129761	0	0	0	0	0	0.0713097	0.14012	0	0.0793419	0.0795434	0	0	0.0618151	0	0	0
AL050335.1	0	0	0	0	0	0.0275944	0	0	0.0509605	0	0	0	0	0	0	0	0	0	0	0	0	0	0	0.0121445	0	0	0	0	0	0	0	0	0	0	0	0	0	0	0	0	0	0
IQCN	0.889348	0.12588	0.404862	4.69508	1.60383	1.14213	2.78217	0.155114	0.183834	0.196164	0.445068	0.106518	0.138027	0.358817	0.204432	0.282436	0.741062	0.120955	0.191662	0.0646333	0.0865616	0.0956859	0.803704	0.363162	0.650004	0.440164	0.0642939	1.72461	0.763683	0.823629	0.576843	0.727158	1.67668	0.423134	1.47613	0.367486	0.1829	0.505658	6.57869	1.62837	0.491526	1.0027
UBE2B	17.718	12.9909	14.3408	20.5971	26.1951	18.7989	15.5229	17.8724	15.699	3.18822	18.831	35.9862	25.2294	18.0515	11.964	13.7873	19.3123	22.8453	19.5543	44.9342	10.4959	35.6478	18.6342	17.9229	23.8622	15.3154	50.1443	13.7455	19.8857	17.9229	25.5718	32.4113	11.6877	28.395	14.2282	18.3623	45.0192	14.6788	15.744	16.6609	17.7735	17.6966
CPXM2	0.864413	0.537216	1.63918	1.76645	1.92277	1.66806	7.04287	3.10053	214.418	0.724625	1.96198	1.04674	1.4178	6.26412	55.4439	3.64038	3.02123	1.64655	5.21247	2.74328	1.6066	1.72754	5.94102	5.09327	19.5783	30.9514	7.00323	19.6517	8.13505	1.36076	2.96239	3.23747	5.9824	11.5401	1.47445	23.1895	0.967216	3.5214	5.21537	5.71038	0.405124	1.08359
TRAJ1	0	0.379299	0	0	1.30467	0	0	0	0	1.13579	0.650615	0	0	0	0.241467	0	0.690311	0	0.362794	0.561341	0	0	0.775575	0.170219	0	0	0	1.37082	0.595009	0	0	0	0	0.548015	1.46271	0	0	0	0.759728	0	2.01587	0.650743
PRMT7	2.08337	4.36366	2.68025	1.61223	4.88776	3.72953	5.24973	2.60561	3.07779	2.79577	2.25759	4.98473	3.15528	2.27586	1.81874	2.24609	1.95488	2.99465	3.35329	3.07996	3.70491	1.8715	3.75547	2.82196	4.16054	3.49177	2.14024	3.00363	2.36953	4.66223	2.38621	2.37564	2.27755	3.32178	3.43907	2.42243	4.16156	2.55594	4.62913	2.44851	2.524	2.75998
CNIH2	0.0751872	0.329618	1.27016	2.85682	0.224802	2.1789	0.868894	0.12795	2.70403	0.238247	0.428921	0.267479	0.305341	0.867852	0.390735	0.395707	0.248232	0.500623	1.31546	0.40371	0.453902	0.432169	0.07747	0.73962	0.384362	1.9355	0.827518	3.29654	0.508159	0.390843	0.42945	0.302024	1.05791	0.284647	0.978908	0.205067	0.212952	1.77813	3.40354	0.31549	0.105714	1.04327
Z97055.2	0.157054	0.0356131	0.122454	0.36503	0.173539	0.108943	0.378122	0.0485942	0.275708	0.142189	0.176475	0.119726	0.167045	0.0773759	0.00755726	0.108759	0.0648146	0.0540891	0.0681269	0.0351369	0.0148145	0.0644809	0.145641	0.0852386	0.0931905	0.112304	0.0090029	0.128709	0.130355	0.192096	0.102521	0.137148	0.215591	0.0800399	0.167856	0.0917901	0.370686	0.101297	0.213997	0.280325	0.0315457	0.183299
MT2A	6.74622	133.677	9.04675	69.7783	311.042	62.2102	70.8282	83.0556	74.3419	13.4712	60.533	132.779	70.2176	296.972	99.4836	43.6211	29.0271	7.28634	154.699	150.733	29.3702	123.55	9.11863	119.348	71.0915	42.3408	123.058	334.567	98.4032	181.007	108.934	82.8665	25.7681	86.3679	147.237	29.0929	58.7463	63.3577	33.4327	253.163	30.7649	60.9229
SLC22A23	3.53736	3.65777	4.11663	8.71336	4.95447	12.7929	10.7586	2.60732	8.84233	17.3673	6.23492	0.162892	0.354995	2.18039	6.8865	3.41168	8.67241	5.65577	3.73876	0.809648	3.56538	0.438873	10.6172	5.07162	4.3011	11.0762	3.62187	5.46597	3.31675	2.50723	11.3695	10.6991	16.9882	3.65812	3.25123	13.1946	1.38976	12.5601	14.3909	3.7884	7.21278	4.38919
PRSS55	0	0	0	0.110316	0.0129011	0.00764898	0.0341335	0.0307066	0	0	0.021445	0	0	0.0209544	0	0	0.00682604	0	0.0143497	0	0	0	0.00511278	0.00336638	0	0	0	0.0135552	0	0	0	0	0	0	0.00964251	0	0	0.0128019	0	0.00310767	0	0.0128696
AL136985.1	0	0	0	0.0795954	0	0.0607077	0.0541815	0	0	0	0	0	0	0	0	0	0	0	0	0	0	0	0	0	0	0	0	0.0537919	0	0	0	0	0	0	0	0.0767241	0	0	0	0	0	0
FTL	6023.37	2749.9	1562	1325.57	2853.32	3123.84	1943.58	2559.17	8085.78	1245.33	2902.09	8376.72	2890.98	6320.01	4046.38	6150.27	2906.38	3763.85	4396.17	8692.82	4115.95	11320.6	7919.98	5299.77	11009.5	2991.39	5635.05	4387.67	11491	7096.2	4964.22	2924.23	2750.03	6467.46	2994.11	1997.2	8389.34	5761.3	4713.66	4672.22	6661.84	2644.28
REG3A	0	0	0	0	0	0	0	0	0.00932505	1.75714	0	0	0	0	0	0	0	0	0	0	0.0185392	0	0	0.640017	1.65063	0	0	0	0	0	0.400926	0	0	0	0.0190962	0	0	0	0	0	0	0
PRKAR2B-AS1	0.0236777	0	0	0	0	0	0	0	0.0202213	0	0.024559	0.0120333	0	0.0099988	0	0	0	0.146781	0.0718962	0	0.0268015	0.0166649	0	0.024095	0	0.0225748	0.00814372	0.0194044	0.0084225	0.0108602	0.0115921	0	0	0	0.0138033	0	0	0.0183261	0.0107541	0.00444865	0	0
AC144568.2	0	0	0	0	0	0	0	0	0	0	0	0	0	0	0	0	0	0	0	0	0	0.0375475	0	0	0	0	0	0	0	0	0	0	0	0	0	0	0	0.0275268	0	0	0	0
RNU6-187P	0	0	0	0	0	0	0	0	0	0	0	0	0	0	0	0	0	0	0	0	0	0	0	0	0.26794	0	0	0	0	0	0	0	0	0	0	0	0	0	0	0	0	0
AL138847.2	0.0285069	0	0	0.0172843	0.033352	0.0131828	0.0352969	0.026461	0.0243456	0.0967826	0.014784	0	0.0165384	0	0	0	0.094116	0.412344	0.0741943	0	0	0	0.0176235	0.0174056	0.0312277	0	0.0098047	0.011681	0	0	0	0	0	0.00622631	0.0166186	0	0	0	0.0258951	0	0	0
AGBL4-AS1	0	0	0	0	0	0	0	0	0	0.0622076	0	0	0	0	0	0.0380657	0	0	0	0	0	0.0322405	0.028319	0	0.0250898	0	0	0	0	0	0	0	0	0	0	0	0	0	0	0.017213	0	0
FOXP1-IT1	0.00732609	0.0199349	0.00380807	0	0.0171425	0.0135516	0	0.00680031	0.0208555	0.009949	0.0379939	0	0.00850052	0	0.00846055	0.00608793	0.0181404	1.31201	0.0190674	0	0	0	0.0271747	0.0268388	0.00401266	0.0139697	0	0.0120078	0.005212	0	0.0143468	0.00767703	0	0.0192014	0	0.0171269	0	0.00756034	0.00665486	0.0247762	0.0353162	0
TRIM54	0.0844223	2.13554	1.02392	0.966865	1.8803	0.0433783	3.99539	0.435353	7.65315	0	0.0583764	0.734147	0.10884	3.32739	0.108328	0.0467696	0.673577	2.13216	0.00813793	1.48581	0.0106178	1.03652	0.637895	1.47384	0.565155	2.07486	0.0387151	1.62203	0.29363	0.249542	0.220434	1.35648	0.0482866	1.01619	0.0328103	0.0109646	1.00957	0.353327	0.0340833	11.1137	1.2209	0.0510895
AC005377.1	0	0.103143	0	0	0.0443474	0	0	0	0	0	0	0	0.0659722	0	0	0	0	0	0.197309	0	0	0	0	0.0231439	0	0	0	0	0	0	0	0.178743	0	0	0	0	0	0.0293378	0.103296	0.0213652	0	0.0442391
AL772337.3	0	0	0	0.139116	0	0	0	0	1.01241	0.0778972	0	0	0.066556	0.145337	0	0.190665	0.0946886	0	0	0	1.36349	0.121116	0.0709228	0.0700461	0.0314177	0	0	0	0.163233	0	0	0	0.11811	0	0	0	0.12997	0.0295974	0	0.258651	0.138257	0
AL138701.1	0	0	0	0	0	0	0	0	0	0	0	0	0	0	0	0	0	0	0	0	0	0	0	0	0	0	0	0	0	0	0	0	0	0	0	0	0	0	0	0	0	0
SELENOTP1	0.159715	0.0482885	0.304403	0.193677	0.124573	0.590872	0.131838	0.889514	0.151556	0.144598	0.966348	0.974034	0.247091	0.134891	0.0307412	0.752091	0.175767	0.660065	0.184749	0	0	0.711938	0.0987385	0.173365	0.116639	0.35531	0.292973	0.17452	1.09838	0.0976753	0	0	0.164432	0.0465119	0	0.18669	0.361887	0.0549405	0	0.0600156	0.513281	0.0828462
POTEC	0	0	0	0	0	0	0	0	0	0	0	0	0.00422637	0	0	0	0	0	0	0	0	0	0	0	0	0	0	0	0	0	0	0	0	0	0	0	0	0	0	0.00136872	0	0
TALDO1	369.976	79.3301	75.9183	37.7282	54.7048	62.2271	40.8092	46.5468	247.572	58.538	97.9077	67.597	40.595	35.2617	51.0656	250.34	145.411	82.0477	165.379	73.2893	370.541	81.3361	213.108	228.755	95.1666	49.6362	65.1191	163.703	121.358	40.864	55.8929	54.2024	61.54	67.8295	94.6513	34.1788	77.6604	53.7213	82.8733	86.4832	71.6735	92.9773
OR52B5P	0.0272629	0	0	0	0.0212644	0	0	0	0.0310443	0	0	0	0.0316334	0	0	0	0	0.0751143	0	0	0	0	0	0.0110974	0.0149325	0.0519861	0	0.0670277	0.058187	0	0	0	0	0	0	0	0	0	0	0	0	0
HSPD1P3	0.0166626	0	0	0	0	0.046233	0	0.0154668	0	0	0.00864141	0	0	0	0	0	0	0	0	0	0.0188609	0	0	0.00678252	0	0.0158865	0	0	0	0	0	0.0349216	0	0	0	0	0	0.0085977	0	0	0	0
TH	0	0.0217544	0	0.174506	0.00623571	0.00739425	0.112189	0.007421	0.0682773	0.0325713	0.00414617	0.0487567	0.0185528	0.067522	0.0784786	0.0199308	0.046191	0	0.00693593	0	0.0452476	0.0112538	0.00494251	2.83447	0.0394102	0.0304895	0.00549946	0.0720708	0.00568772	0	0.00782814	0.0251332	0.0411545	0.0384157	0.0279642	0	0	0.0123756	0	0.0120167	0.0385396	0.0746459
AL356580.1	0	0	0	0	0	0	0	0	0	0.221444	0	0	0	0	0	0	0	0	0.141467	0	0	0	0	0	0	0	0	0	0	0	0	0	0	0	0	0	0	0	0	0	0	0
AC022973.5	0.339285	0.230805	0.176359	0.720004	1.03648	0.44455	1.05025	0.236201	0.112684	0.153586	0.366577	0.0574766	0.656125	0.0955175	0.24489	0.117476	0.140019	0.467396	0.245291	0.151813	0.0960118	0.0795991	0.174793	0.874672	0.154862	0.296525	0.175041	0.185368	0.221263	0.103747	0.387582	0.829588	0.174653	0.16056	0.494481	0.132196	0.0320318	0.277189	0.642082	0.499345	0.136297	0.307985
NPHS1	0	0.00430784	0.00246872	0.167021	0.348215	0.00439266	0.0392044	0.0440855	0.194693	0.0838476	0.00985238	0.00965489	0.00551078	0.0280787	0.0493638	0.0907747	0.0352806	0.0981411	0.0247224	0.0255015	0.043008	0.0701979	0	0	0.0416217	0.00905638	0.0228692	0.0973062	0.111503	0.139419	0.00465042	0.0746538	0.102683	0.107883	0.0166125	0.00555157	0.0215227	0.149489	0.0345141	0.00356935	0.00572376	0.0443445
OR2AI1P	0	0	0	0	0	0	0	0	0	0	0	0	0	0	0	0	0	0	0	0	0	0	0	0	0	0	0	0	0	0	0	0	0	0	0	0	0	0	0	0	0	0
ZNF696	1.5122	3.048	3.12733	5.57961	3.94669	2.46848	3.74476	1.2477	1.76977	2.22034	1.00879	1.05097	2.37697	1.21167	1.93294	1.03108	1.38682	2.16331	1.85575	0.806753	2.02624	0.891483	1.68196	3.12768	1.33796	1.59579	0.786827	1.38757	1.44362	1.62433	2.61966	1.28667	1.51694	1.58367	2.1926	1.94134	1.38373	2.94437	1.84914	3.80037	1.33177	1.35258
RNU6-400P	0	0	0	0	0	0	0	0	0	0	0	0	0	0	0	0	0	0	0	0	0	0	0	0	0	0	0	0	0	0	0	0	0	0	0	0	0	0	0	0	0	0
SCHLAP1	0	0	0	0	0	0	0.625954	0	0.606498	0	0	0	0	0	0	0	0	0	0	0	0	0.228737	0	0.0220479	0	0	0.0124197	0	0.0128449	0	0	0	0	0	0.147357	0	0	0.00931617	0	0	0	0
TUBB1P2	0	0	0	0	0	0	0	0	0	0	0	0	0	0	0	0	0	0	0	0	0	0	0	0	0	0	0	0	0	0	0	0	0	0	0	0	0	0	0	0	0	0
XAGE2	0.167813	0	0.021807	0.406993	0	0	0.65798	0.155769	10.5337	0.740653	35.1816	0.852849	0.0973571	0.0708653	0.0726745	1.46424	1.48897	0	1.05551	0.675789	0.047488	14.2914	27.3108	42.6755	2.94127	13.9197	0.0865764	102.835	0.119387	0.423338	0.492945	0.263777	0.0863845	0.183263	4.10883	0.0980778	0.76047	0.259767	1.33383	0.756702	0.707838	0.195855
SCAMP4	9.6765	10.7385	15.6457	16.5544	17.7473	14.6333	18.85	10.1969	17.3411	14.3461	20.4891	5.68146	16.2726	12.5375	14.3379	9.4541	15.6011	3.69856	8.22347	6.07165	8.69496	6.62685	11.8237	11.094	14.3744	8.09878	15.2158	5.40592	10.4947	11.4832	16.8429	12.1055	12.4807	9.21461	15.7168	11.9036	11.5118	16.1891	21.4108	14.5977	10.2461	10.2301
AC027045.1	0	0	0	0	0	0	0	0	0	0	0	0	0	0	0	0	0	0	0	0	0	0	0	0	0	0	0	0	0	0	0	0	0	0	0	0	0	0	0	0	0	0
AC090425.3	0.362254	0.516331	0.430395	0.941323	0.605461	0.0478634	0.854359	0.528402	0.35357	0.421671	0.241546	0.157803	0.960745	0.305951	0.41835	0.516052	0.298997	0.499038	3.32235	0.138935	0.351468	0.145693	0.287938	0.589822	0.510208	0.394721	0.249188	0.636161	0.699521	0.379783	0.354704	0.976132	0.159837	0.497334	0.181014	0.302455	0.175887	0.320432	0.423082	0.233354	0.436571	0.926108
HMGB3	45.1027	209.787	54.7801	274.228	77.204	281.075	20.8568	75.5476	51.4366	76.3923	85.2452	21.3641	33.8599	12.0278	153.136	38.2513	120.101	222.584	443.741	38.3299	68.5714	18.7633	178.674	173.806	24.2491	32.9322	49.6693	48.2534	64.5608	30.0791	100.126	33.5931	12.8653	13.7581	66.3794	111.423	54.4221	407.502	28.1942	28.427	6.56111	39.2579
AC023794.2	0.0982085	0.623544	0	0.0595458	0.0383	0.136247	0.283734	0	0.251617	0	0	0	0	0	0	0.0816106	0	0.135291	0.0426008	0.13183	0	0.241926	0	0.0599637	0	0	0.135112	0.643872	0.0349342	0.0900906	0	0.205826	0	0.0214501	0.171757	0.0573978	0	0.278709	0	0.0184518	0.059178	0.11462
C2CD4C	0.108796	0.113863	0.60467	1.28886	1.80161	0.108365	0.435218	0.069915	1.07209	0.250035	0.74652	0.0340259	0.0485528	0.6008	2.12628	0.0486818	0.0621681	0.023058	3.65206	0.123575	0.227354	0.0647931	0.0931291	0.487142	0.169603	0.0718123	0.5872	0.486957	0.220295	1.55847	0.0819453	0.210476	0.896079	0.0950507	1.23922	0.136954	0.00948132	0.734107	0.395313	0.223279	0.070601	0.651164
AL117379.1	1.18721	2.08418	0.816169	0.835928	2.18055	0.425044	3.22448	0.142194	1.11202	0.260041	0.754726	0.934228	1.95519	0.970342	0.375932	0.413719	0.284486	1.68824	3.55506	0.668302	0.650242	0.188681	0.852331	0.919738	0.839043	1.20493	0.605907	0.502163	1.22605	0.983678	0.637479	1.00329	0.946274	0.250938	2.45585	0.537182	0.650808	0.53354	1.1828	0.7771	0.415383	1.10252
MIR8076	0	0	0	0	0	0	0	0	0	0	0	0	0	0	0	0	0	0	0	0	0	0	0	0.254304	0	0	0	0	0	0	0	0	0	0	0	0	0	0	0	0	0	0
AL451064.1	0.110094	0.149787	0.114452	0.133504	0.128805	0.152736	0.408949	0.0510962	0.0626818	0	0.171287	0.0559512	0.0638712	0.0464913	0.0317854	0.0457435	0.0454345	1.06165	0.0477563	0.443352	0	0	0	0.0896273	0.0301503	0.209931	0.0378657	0.180448	0.234972	0.100993	0	0.0576836	0.113345	0.12023	0.192543	0	0.436543	0.0568069	0.250016	0.0206848	0.0663397	0.214151
AC005954.1	0.0769348	0.139564	0.0399903	0.279883	0.42005	0.0711559	0.317532	0	0	0.104479	0.159597	0.234597	0.267804	0.129955	0	0.0639323	0	0.529923	0.266982	0	0	0	0.0951249	0.219214	0.0421389	0	0.0529221	0	0.164201	0	0.0753313	0.0806202	0	0	0.269103	0	0	0.0396974	0.698859	0.202367	0	0.179582
GREM2	0.0870452	0.0563945	0.0258547	0.309124	0.945652	1.02934	1.65773	0.190453	0.237176	2.45707	0.183795	0.0505574	0.360711	0.724662	1.06628	0.144668	0.400281	0.736606	0.0269703	0.89303	0.154831	0.113777	0.403597	0.460613	2.19312	0.124486	6.26141	25.8489	0.0707732	0.0855537	0.115671	0.384405	0.736133	0.249871	0.434953	1.45353	0.626909	0.946407	0.576081	0.0794355	0.179833	0.89013
SUSD6	12.9724	18.2364	13.6339	19.3764	17.9643	19.6854	37.341	13.1601	11.0091	12.4653	24.8187	7.58045	5.91346	32.3127	19.5239	11.593	15.1449	9.63068	39.3149	4.86528	4.42479	7.64041	13.7851	14.8275	12.7296	17.8378	14.6441	6.51283	24.7382	20.4632	35.3715	14.9546	27.0774	19.4673	21.6583	22.0615	10.1824	14.3808	21.9599	14.6773	25.7793	19.4083
THRB-IT1	0.0295633	0.0134074	0	0	0	0	0.0244033	0	0.00841594	0.0200738	0.0383296	0.0450736	0	0.0124843	0	0.0245669	0.0122005	0.346172	0.0256479	0	0.234245	0	0.0365531	0.00601688	0.00809624	0.0140932	0	0	0.0315484	0	0.0723679	0	0.136964	0.0451993	0	0	0	0	0.0268547	0	0.0178141	0.0345035
AC009161.1	0	0	0	0	0	0	0	0	0	0	0	0	0	0	0	0	0	0	0	0	0	0	0	0	0	0	0	0	0	0	0	0	0	0	0	0	0	0	0	0	0	0
TTC4P1	0.0223895	0	0.0232759	0	0.0174632	0	0.0184816	0.0207826	0	0	0.0464457	0	0	0	0.0129283	0.037211	0	0.0308435	0.0194242	0	0.07603	0	0.0415247	0.00911365	0.0245264	0	0.0154013	0.0733948	0.127428	0.0410776	0.0219228	0	0.0461016	0.00978036	0.130524	0.026171	0.0253654	0	0	0.0252397	0.0539655	0
AL139008.2	0.0656381	0.119071	0	0	0	0	0.108363	0	0.112113	0	0.0680812	0	0.0761603	0	0	0.0545448	0	0.632956	0.0569449	0	0.0742977	0	0	0	0.0359514	0	0	0	0	0	0	0	0	0	0	0	0	0	0.0596242	0	0	0.051071
RPS6P7	0	0	0	0	0	0.0433626	0	0	0	0	0.0243147	0	0	0	0	0	0	0	0	0	0	0	0	0	0	0	0	0	0	0	0	0	0.0482691	0	0	0	0	0	0	0	0	0
GPR17	0.106776	0.0176088	0.0655925	0.0941675	0.363413	0.0807997	0.168265	0.0360409	0.0607926	0.210914	0.176193	0.0197327	0.0112629	0.237748	0.0672599	0.072597	0.0240355	0.106977	0.404221	0	0.0329625	0.0273277	0.108017	0.142243	0.1276	0.0832926	0.313827	0.0875049	0.22789	0.373989	0.0380182	0.152578	0.0899421	0.0339218	0.396115	0.0907706	0.0439882	0.195336	0.934655	0.226146	0.116982	0.219026
AC005253.2	0	0	0	0	0	0	0	0	0	0	0	0	0	0	0	0	0	0	0	0	0	0	0	0	0	0	0	0	0	0	0	0	0	0	0	0	0	0	0	0	0	0
DZIP1L	0.133618	1.72004	0.176306	2.01292	0.769614	0.503832	0.632081	0.357774	2.08915	1.88436	0.84221	0.53803	0.828857	2.99922	0.774512	0.448413	0.14422	1.81947	3.57127	0.669158	0.168698	0.575114	0.20969	0.736347	0.698077	0.979956	0.445427	0.336932	1.24675	0.858013	0.332115	0.463138	0.910042	0.45572	3.04989	0.931107	0.681201	1.01562	8.95846	0.492437	1.38734	1.11162
SPATA31A5	0.00609188	0	0	0	0	0	0	0	0	0	0	0	0	0	0	0	0	0	0	0	0	0	0	0	0	0	0	0	0	0	0	0	0	0	0	0	0	0	0	0	0	0
RNU6-1035P	0.242309	0.21978	0.629754	0.881501	1.13397	0.224108	0.200016	0.449837	0.137958	0.329061	0.251328	0.24629	0	0	0.559661	0.201357	0.199997	0.667604	0	0.325263	0.274277	0	0.1498	0.197264	0.265436	0.693067	0	0.397155	0.344771	0	0.237258	0	0.498931	0.740931	0	1.13294	0.549031	0	0	0.54631	0	0
AC105384.2	0	0	0.0842297	0	0.0315975	0.0749361	0.10032	0.0376036	0.0230649	0.0550149	0.105047	0.0823532	0	0.342147	0.0233921	0	0	0	0.140583	0	0.0458556	0	0	0.04947	0.0221888	0.0386241	0.111467	0.165998	0.0576415	0	0	0	0.125123	0.0353927	0.614032	0	0	0	0.0367993	0.0304454	0	0
PCBP2P3	0.0307557	0	0	0	0	0.056891	0	0.0856451	0	0	0	0	0	0	0	0	0.0253851	0	0	0	0	0	0	0.0125191	0	0.0586463	0	0	0	0	0	0	0	0	0	0	0	0	0.0279378	0	0	0
SUCLG2P2	1.20033	0.108873	0.16638	0.291113	0.202848	0.573585	0.264218	0.482811	0.0683405	0.407518	0.228251	0.122005	0.162487	0.168961	0.0924132	0.315863	0.412802	0.440949	0.0867794	0.107417	0.135868	0.126723	0.346296	0.236153	0.109574	0.171663	0.0825683	0.0983694	0.327347	0.220222	0.0587654	0.0419275	0.102982	0.218473	0.0466501	0.303996	0.181316	0.0516127	0.308932	0.248074	0.409863	0.0622625
ABHD17AP3	0.022803	0.103415	0.0237058	0.0276519	0.0177858	0.105451	0.0564688	0.042333	0.0129829	0.030967	0.0827812	0	0.0264585	0	0.0395012	0.0568475	0.0188211	0.0628264	0.019783	0.0306096	0.0258114	0.0802467	0.0140972	0.0278459	0.0374691	0.0434818	0.078429	0.0560628	0.0973365	0	0	0.0238953	0.0704296	0	0	0	0.0258339	0.0352982	0.0414275	0.0942549	0	0.0354847
CCDC66	1.95285	1.38303	0.887106	0.990669	1.75448	0.96001	2.19398	1.04918	1.07681	1.34881	1.21735	0.628469	1.09075	1.09877	0.998386	0.776529	0.669677	2.65169	1.96606	1.09288	0.585875	0.340663	1.47019	1.93375	0.825967	0.405455	1.16242	2.06585	1.33359	1.19343	1.08757	1.43951	1.28467	0.611074	1.64407	1.15115	1.18862	0.678501	2.17293	1.02293	0.92386	0.994829
AC105443.1	0	0	0	0	0	0	0	0	0	0	0	0	0	0	0	0	0	0	0	0	0	0	0	0	0	0	0	0	0	0	0	0	0	0	0	0	0	0	0	0	0	0
Metazoa_SRP	0	0	0	0	0	0	0	0	0	0	0	0	0	0	0	0	0	0	0	0	0	0	0	0	0	0	0	0	0	0	0	0	0	0	0	0	0	0	0	0	0	0
PREPL	12.9969	4.6035	4.5771	10.1227	10.4919	5.74415	10.038	8.76694	9.80965	12.5283	5.29892	2.5406	4.04407	2.34739	5.44448	8.07317	5.49624	9.83932	6.81722	4.74258	6.49369	3.2924	7.94841	11.8532	7.33641	9.67492	7.61034	6.3329	5.04513	7.32217	6.5296	7.73448	7.09145	10.5477	3.74853	9.05501	6.04179	6.32556	6.92421	4.26124	5.93264	5.20347
NEK4P1	0	0	0	0	0	0	0	0	0	0	0	0	0	0	0	0	0	0	0	0	0	0	0	0	0	0	0	0	0	0	0	0	0	0	0	0	0	0	0	0	0	0
RAB10	45.4919	59.5199	49.1153	37.8391	41.865	46.7505	34.581	66.4524	76.5519	58.1815	36.3202	35.0333	45.5103	30.1896	43.7048	98.2795	65.3953	65.0202	39.7085	42.7203	32.7342	69.5147	45.3134	72.2389	37.7802	58.3231	63.3868	110.534	62.4985	29.1682	45.3128	42.5979	35.3086	68.9053	39.562	52.8081	35.2704	67.6859	31.9058	59.7914	58.0861	39.4572
MTRNR2L10	0.0338916	0.0307405	0.167358	0.0410983	0.0264345	0.282112	0.307737	0.0314592	0.0675365	0.092051	0.166977	0.103345	0.0393246	0.014312	0	0.0704091	0.279734	0.0466887	0.0294029	0	0.364447	0.0238537	0.0104762	0.0758756	0.064971	0.0646259	0.0233134	0.0138874	0.108502	0.0310901	0	0.0887876	0.296587	0.0296095	0.0395154	0.158463	0.0191981	0.00874381	0.0615727	0.038206	0.0204222	0.02637
MED28P5	0	0	0	0	0	0	0	0	0	0	0	0	0	0	0	0	0	0	0	0	0	0	0	0	0	0	0	0	0	0	0	0	0	0	0	0	0	0	0	0	0	0
WASF4P	0.0694164	0	0.0270617	0.0420886	0.0270715	0.0802528	0.0286502	0.0644345	0.0296417	0.0707019	0.0810002	0	0.0201361	0.0439706	0.0100207	0.201896	0.0716186	0	0.0150557	0	0.0392873	0.0122143	0.0107286	0.0918319	0.0190104	0.132366	0.0358127	0	0.0987699	0	0.0509772	0	0.0893334	0	0.0202338	0.0608555	0	0.035818	0.0630564	0.0391266	0.0836573	0.0135027
FRG2DP	0	0	0	0	0	0	0	0	0	0	0	0	0	0	0	0	0	0	0	0	0	0	0	0	0	0	0	0.0114853	0	0	0	0	0	0	0	0	0	0	0	0	0	0
RPL23AP25	0	0.0507916	0.0873223	0	0.0873538	0.103583	0.23112	0.051979	0	0	0.174247	0.28459	0.194924	0	0.129339	0.0465339	0	0	0.0485815	0.225506	0.0633857	0.315302	0.0346189	0.0911759	0.214699	0.106779	0.11556	0	0.0398386	0.102738	0.164492	0.0586803	0.115304	0.269076	0.13058	0.0654558	0.190323	0.0577884	0.0508673	0.0210422	0.067486	0.0871406
DPY19L2P2	0.120807	0.0505731	0.502359	0.0619789	0.184828	0.519986	0.955021	0.0776332	0.333325	0.347047	0.144581	0.0283366	0.851822	0.23938	0.14488	0.0463337	0.0383506	0.531272	0.794116	0.293145	0.0315566	0.111189	0.051705	0.800032	0.117068	0.53603	0.182183	0.0609256	0.221476	0.187543	0.391264	0.126594	0.33964	0.0893062	0.931798	0.108624	0.15792	0.0815148	2.46489	0.197295	0.15679	0.22776
LINC00882	0.00667878	0.0121157	0.0069432	0.0485938	0.0104185	0.0370627	0.0937219	0.0185984	0.0646436	0.0362798	0.0588827	0.0882507	0.0852439	0.129737	0.030852	0.0888004	0.0110251	0.184013	0.00579424	0.17034	0.0302397	1.19398	0.0619341	0.152242	0.0841366	0.171928	0.0459422	0.114942	0.0950297	0.0367603	0.0130792	0.048991	0.110017	0.0846069	0.249185	0.0936817	0.060532	0.0516925	0.139538	0.0928577	0.0160979	0.0415725
FBRSL1	5.62481	8.49383	6.00526	24.3661	11.1374	9.97967	6.81746	7.27856	14.2162	10.9626	3.84564	1.76328	6.73652	4.3696	11.44	3.88281	6.5502	2.29775	5.75919	1.0765	8.091	3.28274	4.71509	6.56271	4.18658	5.56459	4.76947	8.11026	5.17046	2.94777	4.37062	6.10726	3.18502	2.83415	10.8924	5.02225	1.97167	10.8924	6.43235	10.2793	7.13111	6.77924
AL157838.1	0.404139	0.441757	1.00725	0.376981	0.711259	1.14051	1.0008	0.846456	0.212396	0.408104	0.317073	0.716229	1.15428	0.428846	0.4009	0.318614	0.273696	1.08492	1.80701	0.153011	0.293241	0.116695	0.448441	1.77159	0.380277	0.592791	1.1619	0.288739	0.243283	0.351721	0.29425	0.477792	0.522761	0.375711	0.483282	0.508734	0.211318	0.299428	0.593025	0.965687	0.337187	0.403138
SERBP1	31.6826	39.521	25.0679	23.1132	35.5025	29.4558	34.8209	73.2492	35.0673	21.6826	33.1509	53.5918	28.7508	19.4811	36.0445	40.0843	34.3019	45.0974	28.4916	25.2454	39.5558	25.254	27.3671	48.8689	25.9115	42.5601	29.0152	53.28	27.9443	31.7718	28.8725	34.301	18.2392	23.7136	28.3074	39.8013	17.5604	27.3033	24.3432	25.1724	23.0437	42.2541
SIGLEC8	0.228936	1.70571	0.0595	0.128894	1.37112	2.24596	0.566932	0.174558	0.148966	0.27759	0.636047	0.0997276	0.0948702	0.607685	0.203012	0.06115	0.236199	0.28159	0.695155	1.07559	0.1851	0.914995	0.28812	0.795431	1.2405	1.2083	0.343084	0.314931	3.16437	1.02756	0.296218	0.599757	0.244116	0.653609	0.21926	0.267603	1.00041	0.987214	0.252524	0.307239	0.886831	0.33081
TSPYL4	4.27362	3.0999	4.18811	5.67879	3.52683	7.85359	8.07427	4.60599	11.3502	4.98661	4.53884	1.6644	2.73485	9.3352	4.16536	3.32456	3.07172	5.87875	11.0852	3.67181	1.41823	2.86818	2.94112	13.6288	2.92849	15.6773	4.67629	8.91594	7.0648	5.38837	3.20673	6.10327	4.43177	4.41375	7.44884	5.7567	4.37084	8.11963	11.742	6.3746	4.88125	6.72274
SRM	16.7337	37.8643	57.159	43.4	31.3671	42.9686	41.5517	62.6256	31.8874	16.7329	25.4823	37.0442	72.2919	30.8502	41.8682	38.2319	26.913	14.3206	23.4058	22.8843	54.6286	57.6767	18.8238	29.9093	27.9153	25.6701	36.7501	44.5666	30.9527	30.1873	25.7478	31.3775	25.5396	42.2594	47.3029	26.1865	21.8983	62.6328	17.8064	40.2431	14.8986	29.4943
AP001596.1	0.138462	0	0	0	0.00899973	0.0106718	0	0.0107104	0.0131389	0	0.017952	0	0	0.0487258	0.0266505	0.00958842	0.0666655	0.0158953	0.0500517	0	0	0.0081211	0.0499332	0.037574	0	0	0.0238114	0.0472803	0.131342	0.0529237	0.022596	0.0120912	0.0118793	0.0302421	0.0269063	0.0134873	0.0130722	0.0119075	0.094332	0.0260148	0.0278113	0.0269333
MIR1915	0	0	0	0	0	0	0	0	0	0	0	0	0	0	0	0	0	0	0	0	0	0	0	0	0	0	0	0	0	0	0	0	0	0.141571	0.377866	0	0	0	0.294394	0.121782	0	0.252163
EPHA10	0.524775	0.0692341	2.26155	0.620936	2.57741	0.305922	2.6227	1.6857	2.40654	2.02999	3.1075	0.533397	8.01533	0.480818	1.91544	0.718878	1.09991	0.135822	0.0800176	0.644661	0.154802	0.828238	2.44007	0.37414	1.47896	0.618591	1.99744	0.920077	1.02951	2.65498	1.31729	5.21583	2.77341	2.19233	3.26693	0.717501	0.868367	0.802484	0.921608	4.72666	1.79764	2.07373
ZNF677	0.873665	0.0427664	1.30327	1.45295	0.391555	0.266781	1.86589	1.42369	0.456364	0.18456	0.291992	0.163508	0.0804539	0.737877	0.232219	0.232784	0.3823	0.33241	2.11024	0.431875	1.04544	0.222538	0.541829	2.14504	1.59356	0.394008	0.360587	2.8594	0.339387	0.249339	0.822866	0.313891	0.259847	1.8234	0.242533	0.444151	2.28751	0.16744	0.65253	1.92183	0.484667	1.89905
GOLT1A	9.81393	5.21669	0.0949067	53.9686	17.214	10.681	17.5019	26.8415	24.2734	21.2311	21.7314	13.5013	11.8638	1.65772	9.02737	6.20183	5.02967	29.3029	0.415808	3.92148	15.8105	13.172	12.2331	8.24965	24.9389	20.3674	17.4266	8.41682	5.71544	33.98	7.17352	8.3229	23.2857	11.9737	17.5362	1.46728	36.0183	17.806	8.62451	14.9225	8.66417	22.4638
SNRPFP3	0	0	0	0	0	0	0	0	0	0	0	0	0	0	0	0	0	0	0	0	0	0	0	0	0	0	0	0	0	0	0	0	0	0	0	0	0	0	0	0	0	0
RGMB-AS1	0.553051	0.551795	0.390964	0.590174	0.422738	0.358056	3.48782	0.184809	0.283392	0.0901268	0.780146	0.224855	0.55187	0.224205	0.261864	0.0459582	0.182591	0.0304751	0.460612	0.430585	0.250406	0.14013	0.170953	0.220617	0.36956	0.305829	0.418477	0.235684	0.196729	1.14658	1.33215	0.220227	0.933793	0.652288	0.425583	0.15515	0.889715	0.256831	1.27604	0.124691	0.226614	0.284006
AC093019.1	0	0	0	0	0.0802476	0	0	0.0955011	0.23431	0	0	0	0.119378	0	0.0594085	0.170994	0.0849192	0.4252	0	0	0	0	0	0.125638	0	0	0	0.0843166	0	0	0	0	0	0.0449431	0	0	0	0.0530874	0	0.0773217	0	0
RPS26P55	0	0.0660576	0	0	0	0.202075	0.0601171	0.0676019	0.041465	0	0.0377698	0.0740253	0.0845037	0	0	0.0605202	0	0	0.18955	0	0.0824371	0.102517	0	0.029645	0.15956	0	0	0.0596848	0.0518126	0	0.0713108	0.0763174	0.0749798	0.0318136	0.169827	0	0	0.0375787	0	0.0547333	0	0.0566659
AC006450.1	0	0	0	0	0	0	0	0	0	0	0	0	0	0	0.0325455	0	0.0465209	0	0	0	0	0	0	0	0	0	0	0.0923817	0	0	0	0	0	0	0	0	0	0	0	0	0	0.0438545
AC114284.1	0.0698215	0.0633299	0.0604881	0.0846684	0.018153	0.215256	0.0576347	0.129621	0.0265019	0.126426	0.0965604	0.0473124	0.135024	0.727292	0.107511	0.348127	0.0384194	0.288556	0.0807656	0.124966	0.0526887	0.212949	0.100718	0.0568417	0.101981	0.465985	0.160096	0.171661	0.132462	0.0640501	0.683662	0.170721	0.167729	0.111833	0.162815	0.489685	0.0263673	0.12009	0	0.0874554	0.0280485	0.0905433
SLC22A18	10.5688	7.62207	8.2848	5.58306	9.12595	3.64024	10.9021	3.82091	4.28463	7.89499	9.38896	5.99338	7.26618	6.07574	6.13651	11.1617	8.71524	2.51281	5.03517	3.60078	6.56401	7.40771	7.21224	7.43279	12.9319	1.37175	5.7302	1.59478	3.02217	7.73559	5.01429	6.41916	12.5531	11.5813	11.117	1.84709	2.60247	3.45272	6.11383	2.23954	13.8009	7.17972
PIGN	6.4169	5.11785	3.9403	5.14905	2.93992	6.54886	2.46894	4.84088	5.43892	4.70427	2.42567	3.66445	5.22342	2.46168	4.97416	4.87588	4.91851	8.62438	7.13587	3.88693	2.40533	3.5014	4.97885	3.53599	3.43527	4.27024	6.35343	2.34489	4.07935	2.94324	4.03437	4.7134	4.28515	6.49608	2.25074	6.01572	3.95474	4.15947	4.22791	1.34469	3.44828	2.54389
AC131212.4	0.0265918	0.0241195	0	0.128985	0.0829637	0.0245944	0.0658513	0.0493667	0.0757003	0.0722247	0	0.0270287	0.0925641	0.0224589	0.107484	0	0.0219483	0.0366326	0.29991	0	0.0301001	0	0.0986372	0.0324726	0	0.0507065	0.0365841	0.0435852	0.0567547	0	0	0.0278656	0	0.0116161	0.0310044	0.0310831	0.0301263	0.0686052	0.0241554	0.0199847	0.0640944	0.144832
AC124945.1	0	0	0	0	0	0.127551	0	0	0	0	0	0	0	0	0	0	0	0	0	0	0	0	0	0	0	0	0	0	0	0	0	0	0	0	0	0	0	0	0	0	0	0
AKAP8L	5.25583	9.09465	5.07666	8.74335	15.6295	6.83849	13.7946	5.97276	8.20732	4.01919	11.2575	1.87236	9.92318	8.2099	6.12273	7.23403	2.72076	4.32314	7.76483	2.78781	6.26113	1.75262	3.67512	10.0281	6.92013	5.00129	7.91173	7.72799	6.87205	6.92313	4.73158	8.14375	6.89253	4.23291	14.8737	5.72003	2.53785	6.04525	11.8569	9.03308	4.12022	11.3392
Y_RNA	0	0	0	0	0	0	0	0	0	0	0	0	0	0	0	0	0	0	0	0	0	0	0	0	0	0	0	0	0	0	0	0	0	0	0	0	0	0	0	0	0	0
STX18-AS1	0.2335	0.408179	0.0794437	0.0978162	0.145699	0.153136	0.431047	0.200979	0.183704	0.253679	0.385305	0.10788	0.477826	0.14701	0.242693	0.433938	0.210247	0.754457	0.338853	0.30774	0.206639	0.104582	0.13648	0.273042	0.199979	0.376438	0.367968	0.473178	0.129875	0.221988	0.253576	0.231339	0.218543	0.153927	0.227697	0.357301	0.269346	0.243157	0.246815	0.172293	0.240472	0.122221
AL022069.1	0.0316956	0.0574976	0.0164752	0.192177	0.098887	0.0586297	0.261634	0.0294209	0.0541377	0.0860869	0.13972	0	0.0367767	0.0401541	0.0549056	0.118525	0	0.218318	0.0549957	0.0638199	0.0179386	0.0223082	0.0293922	0.141919	0.0260406	0	0	0.207802	0.0450985	0.0581514	0	0.0498209	0.0652636	0.0138455	0.110865	0.0555734	0.12568	0.0981273	0.302312	0.244159	0.0954951	0.086315
PLRG1	11.4975	16.6744	6.4114	5.16842	8.79548	8.2354	11.0802	10.3815	10.6597	10.4673	8.79625	12.8555	8.27009	7.72415	18.4372	11.7605	9.29055	16.0651	13.3204	10.96	14.2408	11.4498	11.3174	13.6555	9.97347	8.87137	12.3808	8.10101	22.2702	7.42865	10.7399	8.34065	11.007	7.43828	12.0881	10.2341	9.96557	7.02154	8.99334	7.82837	7.61811	10.9356
ASS1P3	0	0	0.0323442	0	0.0323558	0.0191836	0.0342427	0.0770121	0.0118092	0	0.0752978	0.0632473	0.0240667	0	0.047907	0.103417	0.0171197	0	0.0359892	0	0	0	0	0	0.0795245	0.0197755	0.0285356	0	0.0147562	0.0190271	0.0203093	0	0.0427085	0.0453026	0.0241834	0	0	0	0.0565237	0.0467642	0.124984	0
ZNF10	2.00267	2.7629	0.805054	4.06833	1.30655	1.39783	2.24407	0.938155	1.35867	2.10329	1.15266	0.851325	1.29216	0.806184	2.11285	0.377167	1.96578	3.17784	3.12575	1.27505	0.799763	0.625725	1.1108	1.81703	1.4839	1.71309	1.35829	0.540685	1.52462	0.849886	1.35157	2.43202	1.16098	1.00155	1.77851	1.3947	0.938286	1.93391	1.80643	1.29936	1.37029	1.8968
MIR1827	0	0	0	0.483695	0	0	0.329257	0	0	0	0	0	0.462821	0	0	0	0	0	0.34605	0	0	0	0	0	0.218474	0	0.274381	0	0	0	0	1.25395	0	0	0	0	0	0	0	0	0	0
ALG12	3.62979	7.02418	2.55932	3.92562	2.75554	2.95822	3.50828	2.53708	4.67679	3.28403	2.32981	1.09845	4.62215	2.62769	5.31958	5.66618	4.34793	2.5636	3.40552	1.65234	2.94573	1.51442	4.83852	2.11072	5.44939	3.33596	2.40352	2.07315	3.86834	4.29889	4.0761	2.1075	5.54811	4.42018	3.05683	3.40447	2.87143	3.47829	3.04629	4.62179	2.44128	5.51648
Y_RNA	0	0	0	0	0	0	0	0	0	0	0	0	0	0	0	0	0	0	0	0.341207	0	0.178903	0	0	0.139224	0	0.349701	0	0	0	0	0.266363	0	0	0.296365	0	0	0	0.230898	0.286545	0	0
EML6-AS1	0	0	0	0	0	0	0	0	0	0	0	0	0	0	0	0	0	0	0	0	0	0	0	0	0.0357703	0	0	0	0	0	0	0	0	0.0285281	0	0	0	0	0	0	0	0
AC016700.1	0	0.0524922	0	0	0	0	0	0	0	0.0785927	0	0	0	0	0.0334173	0	0	0	0	0	0	0	0	0.0706715	0	0	0	0.0948562	0.082345	0	0	0	0	0	0	0	0	0	0	0	0	0.0450291
U6	0	0	0	0	0	0	0	0	0	0	0	0	0	0	0	0	0	0	0	0	0	0	0	0	0	0	0	0	0	0	0	0	0	0	0	0	0	0	0	0	0	0
MIR151B	0	0	0	0	0	0	0.222934	0	0	0	0	0	0	0	0	0	0	0	0.468609	0	0	0	0	0	0	0	0	0	0	0	0	0	0	0	0	0	0	0	0.245329	0	0	0
AL513331.1	0.0653074	0.296178	0.0678929	1.66308	0.050938	0.0604019	0.37736	0	0.0371828	0	0.0677382	0.132761	0	0.0551571	0	0.05427	0	0.2699	0.736554	0	0	0.045965	0	0.0265834	0	0.0622655	0.0449238	0	0.0929233	0	0	0.136872	0	0.14264	0	0.152675	0.147976	0.0673956	0	0	0.0787053	0.101627
SETP15	0	0	0	0	0	0	0	0	0	0	0	0	0	0	0	0	0	0	0	0	0	0	0	0.0313163	0	0	0	0	0	0	0	0	0	0	0	0	0	0	0	0	0	0
CDRT15P11	0	0	0	0	0	0	0	0	0	0	0	0	0	0	0	0	0	0	0	0	0	0	0	0	0	0	0	0	0	0	0	0	0	0	0	0	0	0	0	0	0	0
SZRD1	23.8734	31.9482	28.6995	44.3355	23.7966	25.1161	30.8244	49.1263	37.5274	18.6988	31.4185	35.0855	38.5437	30.279	41.8158	27.7042	24.9249	14.07	25.0093	33.3441	36.55	36.9729	26.7762	33.6595	34.286	33.6969	26.0665	34.1298	31.7226	27.4715	28.1515	27.9417	24.9103	60.6651	28.1342	25.869	28.7791	43.282	25.804	25.7099	31.0025	33.7379
DAAM1	2.52687	2.08118	5.17959	6.18414	3.26028	5.15095	7.28241	6.45916	4.18373	2.58681	4.10084	2.56101	2.06977	3.64071	4.29618	3.04714	3.76172	3.62436	6.93779	1.41656	1.76162	1.13114	2.58713	6.75758	2.62354	3.44992	3.55463	4.13173	2.37109	1.98717	5.54563	4.10629	4.94634	3.97328	4.13141	4.753	2.49255	2.60017	3.76403	7.17684	4.34037	5.16755
Y_RNA	0.76256	0	0.26425	0.308237	0.198259	0.235094	0.419641	0.471888	0	0.345191	0.131824	0	0	0	1.46774	0	0	1.40066	0.441044	0	0	0	0.314285	2.27627	0.278447	0	0	0	0.542508	0	0.497777	0	0	0.444143	0	0.297118	0	0.131157	0	0.19103	0.306333	0.39555
CDH12P2	0	0	0	0	0	0	0	0	0	0	0	0	0	0	0	0	0	0	0	0	0.0984819	0	0	0	0	0.082951	0	0	0	0	0	0	0	0	0	0	0	0	0	0	0	0
AC010624.1	0	0.0616826	0.00883721	0.391714	0.0265212	0.125794	0.0982372	0	0.445267	0	0.0529024	0	0.0591803	0.445127	0.029451	0.014128	0.0280651	0.0234209	0	0.0912869	0.13471	0.0239319	0.0315316	0.823528	0.065184	0.0324189	0	0.013933	0.193524	0.109172	0.0832349	0.0534472	0.0875174	0.00742666	0.792899	0	0.0192611	0.00877247	3.61381	0.0191656	0.0819567	0.0132282
RN7SL854P	0	0	0	0	0	0	0	0	0	0	0	0	0	0	0	0	0	2.17933	0	0	0	0	0	0	0	0.0837946	0	0	0	0	0	0	0	0	0	0	0	0	0	0	0	0
LINC00161	0	0.0540609	0	0	0.0464883	0	0.0491993	0	0	0	0.0154552	0	0	0.0251694	0.017208	0	0	0	0	0	0	0	0.0184236	0.0727835	0.0326455	0	0	0	0.0212015	0.0273378	0	0	0	0	0.0694926	0	0	0	0	0.0223966	0	0.0231874
PPIAP41	0.108029	0.0489927	0.0561531	0.917005	0.37917	0.19983	0.178347	0	0.0615065	0.880238	0.0560252	0.109804	0.250694	0.0912391	0.124758	0	0.0445826	0.967331	0.0937218	0	0	0	0.0667856	0.153907	0.088755	0.205995	0	0.177065	0.0384277	0.0495498	0.158667	0.396215	0	0.117976	0.125955	0.189413	0	0.0278709	0.196263	0.0608908	0.0650958	0.0840544
TICAM2	0.0159846	0.0652431	0.0332349	0.0193836	0.149611	0.0739197	0.105557	0.051931	0.0227521	0.0542687	0.078753	0.0324945	0.139103	0.108002	0.0738394	0.0929817	0.0329834	0.088081	0.0762717	0.0750992	0.00904673	0.090003	0.0345869	0.0553056	0.0569083	0.114301	0.126449	0.0261995	0.113719	0.0146633	0.0704315	0.0167503	0.0822836	0.0593514	0.0559111	0.102764	0.090546	0.0659828	0.0726004	0.114123	0.105951	0.0559671
GCC2-AS1	0.551639	0.206027	0.0843351	0.550892	0.658051	0.240096	0.696425	0.421687	0.369501	0.132201	0.420715	0.164913	0.564768	0.465902	0.187371	0.485373	0.107132	0.134106	0.16891	0.217792	0.146922	0.251225	0.140425	0.501924	0.0888661	0.649696	0.223213	0.691417	0.207769	0.0595342	0.349503	0.204023	0.267262	0.155923	0.416173	0.11379	0.330861	0.3851	0.560049	0.560897	0.351958	0.201983
AC132938.1	0.0720196	0.0653236	0.112306	0.174668	2.02224	0.0666098	0.356695	0	0.0820086	0.0978042	0.0747002	0	0.16713	0.121652	0.0415859	0.119695	0	0.198427	1.12466	0.0966754	0.0815211	0	0	0.205209	0	0	0.0990819	0.236087	0.256184	0	0	0.150939	0.22244	0.0629203	0.419851	0.0841834	0.0815921	0.0371612	0.457947	0.433001	0	0
ZNF121	2.66028	10.7966	6.42892	7.10667	8.26633	5.30454	5.3364	4.3944	4.09195	2.93291	5.01978	2.6204	5.38936	2.22567	3.74945	3.69932	2.66204	13.5016	4.78342	3.96941	3.56575	1.23818	2.13979	6.90475	3.50956	2.97274	6.76889	6.44085	5.44378	3.89347	3.37158	5.6766	4.11197	2.32261	5.72818	4.07926	2.32522	2.58114	3.43318	4.63009	2.18907	4.96049
KRT18P66	0	0	0.0212399	0.0247756	0	0.094482	0.016865	0.0189648	0	0	0	0	0	0	0	0.0339562	0.0168634	0	0.0177252	0	0	0	0	0.0582153	0	0.0194794	0	0.0167437	0	0	0	0	0.0841381	0	0.0238213	0	0	0	0	0.00767733	0.0246225	0
SLC25A47	0	0.0653599	0	0.0524294	0.0112409	0.0399881	0.0237929	0	0.0246163	0	0.0149483	0.0146487	0.0167223	0.0243439	0.0416091	0.0119762	0.0118953	0	0.0125032	0.0580375	0	0	0	0.0175991	0.0157874	0	0.0495685	0.0118109	0.0205061	0	0.0282231	0.0151023	0	0.00629553	0.0504101	0	0.032655	0.0594909	0	0.0162466	0.0173685	0.0560674
ZFP37	0.138735	0.603272	0.653264	0.133599	0.276888	0.464193	0.505233	0.340882	0.513425	0.315855	0.355514	0.937328	0.0189382	0.399763	0.188492	0.145805	0.154923	1.10737	0.902703	0.438189	0.0739001	0.324526	0.12613	0.808877	0.263723	0.283997	1.13958	0.458128	0.269973	0.374314	0.355589	0.153932	0.491511	0.559688	0.137968	0.462651	0.462278	0.0715853	0.252047	0.37259	0.152444	0.841337
AC015911.4	0	0.0439561	0.0251902	0.0293834	0.245693	0.0896431	0.180014	0.0449837	0	0	0.100531	0.098516	0.168692	0.0409297	0.0559661	0.14095	0.059999	0.0667604	0.25226	0.130105	0	0.102326	0.10486	0.157811	0.172533	0.254125	0.050004	0.158862	0.12067	0.155596	0.0474517	0.48244	0.174626	0.550406	0.423775	0.198264	0.0549031	0.137531	0.132065	0.054631	0.204413	0.22624
SP140	0.315844	1.89581	0.28489	0.529448	1.72082	1.43482	1.6218	0.388027	0.698146	0.353231	1.38266	0.495713	0.689836	2.1105	1.30614	0.420714	0.992925	1.95156	1.99062	1.42155	1.27758	3.11545	0.887284	1.30077	1.23895	0.549123	0.635814	0.685167	4.32218	1.4572	0.577589	2.54557	1.34851	1.2052	2.83772	2.7852	0.836677	1.33493	0.430358	1.66157	1.28186	0.621599
AC091133.2	0	0	0	0	0	0	0	0	0	0	0	0	0	0	0	0	0	0	0	0	0	0	0	0	0	0	0	0	0	0	0	0	0	0	0	0	0	0	0	0	0	0
SLC5A3	4.75576	2.54386	2.43126	2.79794	5.48979	3.75004	8.76666	45.9617	4.22032	1.16513	1.61366	8.94145	6.99189	1.8087	6.55415	4.92743	2.32412	17.1517	5.02182	2.97995	1.20697	2.11744	4.83737	8.68525	13.8364	6.21509	17.129	3.60555	6.72852	5.14969	2.69571	3.61502	3.84917	2.42189	1.57493	19.1881	10.9915	1.83552	2.8773	4.72143	3.38269	3.08156
CYP11A1	1.50022	0.20209	0.00772085	0.0270182	0.06372	0.0274758	0.159394	0.034469	0.114168	0.363089	0.866617	0.0905862	0.0344696	0.0940879	0.0428844	1.75892	0.833672	0.122773	0.0386592	0.0897245	0.975171	0.439084	0.36272	58.8958	0.504411	0.545229	0.137937	70.9558	0.311736	0.129446	0.0363601	0.116739	0.282909	0.616406	0.727373	0.173624	0.353386	0.111132	1.45047	0.22047	0.232712	0.947688
AC006441.4	0	0	0	0	0	0.0487885	0.0217718	0	0	0	0	0	0.0612072	0.0222761	0.0152298	0	0.0217697	0	0.0457644	0	0.0298551	0.0556911	0.0326115	0.0644167	0.072232	0	0.0181432	0.0432305	0	0	0	0	0.0271544	0.0576076	0	0	0.0298811	0	0.0718766	0.0297331	0	0.164175
IFNL1	0.0605065	0.246965	0.0943529	0	0.0235967	0.111923	0	0.112328	0.0344494	0	0.203966	0	0	0.0255512	0.034938	0.301683	0.0249704	0	0.104986	0.324883	0.0684891	0.532325	0.0187031	0.0369438	0.165704	0.0865323	0.145675	0.867763	0.107615	0	0	0.221917	0.0311468	0.185016	0.21164	0	0.0342744	0.0624412	0.0824442	0.0682091	0.0364598	0.470783
AC010480.1	0	0	0.0197028	0	0	0	0	0	0	0.0514759	0	0	0	0	0	0	0	0.939917	0.0986545	0	0	0	0.0234336	0	0.0207614	0	0.0260742	0	0.0539335	0	0	0	0	0	0	0	0	0.0586755	0.0344321	0	0	0
FBXO46	9.42468	7.74348	5.52413	11.0018	13.6894	8.00449	9.32956	6.61057	16.6699	3.54585	3.53363	2.40793	3.04663	4.9122	6.92009	10.1113	4.92161	1.75806	7.60379	2.25457	4.41667	1.46088	5.84464	5.74701	5.33886	4.58026	6.30649	13.1935	6.92937	6.12932	4.0001	6.93251	5.6255	4.31881	10.5268	5.2982	2.62572	8.35984	8.93427	5.5837	6.56741	5.83791
AC091962.1	0	0	0	0	0	0	0	0.0136353	0	0	0	0	0	0	0	0	0	0	0	0	0	0	0	0	0	0	0	0	0	0	0	0	0	0	0	0	0	0	0	0	0	0
AL139021.1	0.0594657	0.269685	0.21637	0.144221	0.371053	0.109998	0.392691	0.110396	0.0677135	0	0.185037	0.423099	0.137997	0.15067	0.240359	0.197662	0.147245	0.327677	0.05159	0.159647	0.201933	0.0837069	0.110288	0.145233	0.293136	0.170088	0.613581	0.0487335	0.211528	0.109101	0	0.0623142	0.122444	0	0.208	0.0695093	0.0673696	0.184101	0.324104	0.268143	0.286661	0.138805
COX7A2P2	0.311124	0	0.053907	0.125761	0	0.287754	0	0.385061	0.0590462	0	0.107568	0.52706	0	0	0	0.0861807	0.342394	0	0	0.139213	0	0.0729924	0	0.0844289	0.0568032	0.197755	0	0.0849911	0	0.0951357	0	0.108676	0.320314	0	0	0	0	0	0	0.0389701	0.124984	0.0806922
ATP6V1G1P7	0	0	0	0	0	0	0	0	0	0	0	0	0	0	0	0	0	0	0	0	0	0	0	0	0	0	0	0	0	0	0	0	0	0	0	0	0	0	0	0	0	0
CENPL	0.960261	1.75153	1.47273	1.83625	1.41153	1.01989	0.97993	2.05695	2.23796	1.21807	1.2149	3.12118	1.9223	0.717436	2.9034	2.51667	1.5808	11.077	3.41472	3.46332	1.52292	4.95751	1.53305	3.29451	1.05191	2.12786	6.26793	4.6439	2.39481	0.968007	0.764596	0.934383	1.27109	2.13883	1.50716	1.31363	2.10406	2.41207	0.455311	2.15509	1.29715	2.17987
RN7SL658P	0	0	0	0	0	0	0	0	0	0	0.0443764	0	0	0	0	0	0	3.30057	0	0	0	0	0	0	0	0	0	0	0	0	0.0837843	0	0	0	0	0	0	0	0	0	0	0
AL512638.1	0	0	0	0	0	0	0.0808628	0	0.0371828	0	0	0	0.0757767	0.0275786	0	0	0	0	0	0	0	0	0	0.0132917	0	0.0933982	0	0.187323	0.0232308	0	0	0	0	0	0.0380721	0	0.0369939	0	0	0.0858914	0	0
AC023511.1	0	0	0	0	0	0	0	0	0	0	0	0	0	0	0	0.415056	0	0	0	0	0	0	0.028071	0	0	0.0432914	0	0	0	0	0	0	0	0.0198348	0	0	0	0	0	0	0	0
AC018816.2	0	0	0.0381778	0	0.859309	0.0679307	0.060628	0	0	0	0.114272	0	0	0	0.169642	0	0	0.607085	0	0.197185	0	0.0516943	0	0.149485	0.0402289	0	0	0	0	0.134753	0	0	0.151234	0.032084	0.0856353	0.0858528	0.16642	0	0	0.193195	0	0
NLRP14	0.0214391	0.0129639	0	0	0	0.0264383	0.0117981	0	0.105788	0	0.0148247	0.00726379	0	0.0241426	0.0123795	0.0415701	0.00589847	0.108292	0.0433993	0.0287788	0.00808919	0.0100596	0.013254	0.0319983	0.00391422	0.0817621	0.00983172	0.0644227	0.0254207	0.019667	0.0209923	0.0224661	0.0809319	0.0187304	0.0583255	0.116947	0.0323849	0.0516241	0.142815	0.0268537	0.00861246	0.0166811
NME2P2	0	0	0	0	0	0	0.0541815	0	0	0	0.0340406	0	0	0	0	0.0545448	0	0	0	0	0	0	0	0	0	0	0	0.107584	0.0466969	0	0	0	0.0675767	0	0	0	0.0743624	0	0	0	0	0
ZMYM6	1.55168	1.40251	1.64402	2.03897	2.00094	1.08259	2.58177	2.39132	1.30824	1.62263	1.7286	1.91513	1.78787	1.38585	1.52816	1.30291	0.867945	2.22695	2.44374	2.56551	0.859835	0.907553	1.40214	1.8079	3.12415	1.0928	1.68845	1.5264	1.60009	1.28703	1.35258	2.30587	1.84242	2.04289	2.45213	1.06171	1.77017	1.12286	1.48318	1.89142	1.33246	1.60694
AC021517.1	0.0994516	0	0.00516945	0.0120599	0	0.0275944	0.00820931	0	0	0.0270115	0.00515767	0	0	0.0167989	0	0	0	4.83623	0.00862801	0	0	0.00699966	0.0614827	0.00404818	0.0217887	0.00948193	0	0	0.00707529	0.0091231	0	0.0104216	0	0.0217216	0.0115954	0.0464995	0	0	0.00903397	0.0112112	0	0.00773803
MIR3124	0	0	0	0	0	0	0	0	0	0	0	0	0	0	0	0	0	0	0	0	0	0	0	0	0	0	0	0	0	0	0	0	0	0	0	0	0	0	0	0	0	0
BFSP2-AS1	0	0.0263048	0	0	0.0452403	0	0.0478785	0	0	0	0.0451209	0.294777	0.0336503	0.0734811	0.033492	0	0.0239369	0.0799034	0.0251602	0.0778594	0	0.081647	0.0537871	0.0590247	0.0794228	0	0	0	0.165058	0.159624	0	0.151952	0	0	0.10144	0.0338994	0.164279	0.0448927	0.052688	0.0871815	0	0.0451299
AC127496.1	0.0184885	0.039129	0.0288307	0.0523131	0.0432616	0.0968985	0.0152615	0.0114411	0.0210528	0.00836927	0.121452	0	0.0357539	0.0312299	0.0391444	0.122911	0.01526	0.288655	0.0160399	0.00827267	0	0.0130127	0.0304798	0.030103	0.0303797	0.0235031	0.105983	0.0858598	0.0394598	0.0395739	0	0.103329	0.0126897	0.0188447	0.0215564	0.0216111	0.00698197	0.0699588	0.0335891	0.0347369	0.0148543	0.0719267
MIR5701-2	0	0	0	0	0	0	0	0	0	0	0	0	0	0	0	0	0	0	0	0	0	0	0	0	0	0	0	0	0	0	0	0	0	0	0	0	0	0	0	0	0	0
AL133383.1	0	0	0	0.0348948	0	0	0	0	0.0163835	0	0.0149235	0	0	0	0.0166159	0	0	0.118924	0	0.0772545	0.0651445	0.0202532	0.0177897	0.0117132	0	0	0	0.0943298	0	0.0527945	0.0563522	0	0.0592515	0.0377103	0	0.033636	0.130402	0	0	0.010813	0.0346793	0.0671689
AL157392.3	0.650293	0.4652	0.367087	0.459193	1.40947	0.902909	1.02082	0.272891	0.26472	1.01764	0.580864	0.211123	0.368927	0.501992	0.773134	0.168623	0.284854	0.585486	1.44577	0.178016	0.388842	0.0730959	0.788241	0.788903	0.660726	0.830226	0.378083	0.449127	0.622913	0.532049	0.514711	0.935938	0.514873	0.291744	1.00969	0.315629	0.104988	0.424581	0.879537	0.424476	0.598848	0.448787
IZUMO4	0.861115	2.86952	0.773575	0.749116	2.9275	1.19465	2.34105	0.121635	0.138556	0.610129	0.732979	0.827694	3.13866	0.577079	1.92947	0.132227	0.355373	0.296566	1.01504	2.2867	0.519145	0.810295	1.05314	0.407666	1.943	0.0535438	0.386312	0.0767068	0.605964	1.25359	0.449078	1.02006	1.99473	1.50872	3.85232	0.339165	1.60121	1.37161	1.4284	0.664743	0.304564	0.320438
TPD52L2	30.4839	35.4301	117.665	41.8086	17.0085	20.6947	32.2347	29.8752	42.1336	35.5771	15.5114	72.5241	37.3702	24.2765	24.6666	36.77	27.2624	39.9779	37.19	50.7441	47.8164	49.7022	38.8421	37.8549	25.6788	34.7725	38.7167	30.9573	25.1923	24.2247	36.0194	29.1601	25.6294	30.4929	29.025	25.0699	49.7291	52.1925	35.6183	42.6542	32.2977	36.1258
LGI1	0	0	0	0.00407573	0.00524304	0	0	0	0.0153088	0	0.00174307	0	0	0.00283865	0.00970375	0.002793	0	0	0	0	0	0	0.0041557	0.0164173	0.00184091	1.54456	0	0.00275444	0.00478229	0	0	0.00352204	0.00692061	0.00146819	0.00391875	0	0	0	0.00915928	0.00126297	0	0.00523024
LINC02450	0.051699	0.49237	0	0	1.06858	0	0.341403	0.287932	0	0	0.656885	0.236468	0.0899801	0	0.238819	0.171846	0	0.14244	0	0.277592	0.0292598	0.291096	0.0319612	0.0420882	0.0707916	0.0985819	0.142251	0.14829	0.239071	0.0474256	0	0.0812632	0.26613	0.259711	0.0602777	0.0302154	0.234282	0.06669	0.0234811	0	0.155763	0.120676
ZNF530	0.242792	0.740309	0.582677	0.996013	0.858213	0.61633	0.972222	0.776796	0.473523	0.105229	0.506336	1.00813	0.839145	0.593354	0.882925	1.08606	0.567075	2.16336	1.0487	1.4562	0.385922	1.6143	0.498198	1.09552	0.786576	0.398938	1.32899	2.34111	0.915097	0.383841	0.596857	0.682067	0.42015	0.907135	1.37926	0.724591	1.586	0.717013	0.520865	1.60726	0.728389	0.980718
PTK2	10.3203	9.537	16.1629	17.1523	16.517	10.9498	15.6269	8.83703	6.99407	9.96433	5.49896	10.929	11.1953	5.0226	11.366	6.12553	7.68344	29.0943	8.77992	5.39193	7.57929	3.93459	8.07843	21.9881	6.74698	10.9134	11.8193	7.79127	5.5462	7.82125	12.9557	11.4196	8.58746	10.9696	8.55271	12.5551	14.475	10.8372	9.06791	12.5068	9.10186	5.96589
PMP2	0	0.0195536	0	0	0	0	0	0	0	0	0	0	0	0	0	0.0059715	0	0.0791947	0	0.0771688	0	0	0	0.049726	0	0	0	0.00588908	0	0	0	0	0.0591858	0.00941712	0	0	0.0162822	0.00370788	0.130552	0.00810078	0	0.0335472
PMS2P2	0	0.0416959	0.0119475	0	0	0	0.0379462	0.0213354	0.026173	0	0.047681	0.0233626	0.0533392	0.0388251	0.0132721	0.0191003	0.0189713	0.126655	0	0.0617077	0	0.0161774	0.0852582	0.00935604	0.113304	0.0438287	0	0	0	0.0421701	0	0.024086	0.0709915	0.0200809	0.133995	0	0.15624	0.0118599	0.020879	0.069096	0.110801	0
AC018511.1	0.0682291	0	0.106395	0	0.0532168	0	0	0	0	0	0	0	0.2375	0	0.0393972	0	0	0.0939917	0.118385	0	0	0	0	0.083318	0	0	0	0	0	0	0	0	0	0	0	0	0	0	0.0619778	0.102553	0	0
MIR3148	0	0	0	0	0	0	0	0	0	0	0	0	0	0	0	0	0	0	0	0	0	0	0	0	0	0	0	0	0	0	0	0	0	0	0	0	0	0	0	0	0	0
INSL6	0	0.020848	0.0119475	0	0	0	0	0.0213354	0.0392594	0	0.047681	0	0	0	5.22921	0.0191003	0.0189713	0.0316639	0.0398816	0	0.0260174	0	0	0	0.0125894	0	0.0316219	0.0565101	0	0.021085	0.0225059	0	0.0236638	0	0.053598	0	0	4.12726	0.0626371	0	0	0
LINC02827	0.0172617	0.360106	0.134588	0.743094	0.343323	0.231494	0.0712439	0.00801141	0.0294838	0.140651	0.102949	0.0175453	0.140202	0	0	0.0143443	0.0356186	0	0.681386	0.0115856	0	0.0121492	0.272123	0.0667505	0.094546	0	0.035622	0.0353658	0.0184207	0.102926	0.169019	0.171841	0.115515	0.0339317	0.10063	0.21186	0.00977801	0.0311738	0.250882	0.36648	0.0728103	0.0268616
SNORD110	0	0	0	0	0	0	0	0	0	0	0	0	0	0	0	0	0	0	0	0	0	0	0	0	0	0	0	0	0	0	0	0	0	0	0	0	0	0	0	0	0	0
AC211476.1	0	0	0	0	0.259262	0	0.18292	0	0.315418	0	0.0287308	0	0.0642806	0.0467893	0.0319892	0	0	0	0	0	0	0	0	0.0451009	0.0303436	0.158458	0	0	0	0	0	0.17416	0	0	0	0	0	0	0.352267	0.0208174	0	0
MIR6806	0	0	0.421148	0	0	0.37468	0.668803	0	0	0.550149	0	0	0	0	0	0	0	0	0	0	0	0	0	0.1649	0	0.386241	0	0	0	0.371624	0	0	0	0	0.944665	0.473532	0	0	0	0.304454	0	0
RNU6-1102P	0	0	0	0	0.21065	0	0	0	0	0	0	0	0	0	0	0	0	0	0.234304	0	0	0	0	0	0	0	0	0	0	0	0	0	0	0	0	0	0	0	0	0	0	0
AL158823.1	0.433925	0.295186	0.0563881	0.131549	0.423063	0.652163	0.223867	0.151044	0.216173	0.0736601	0.872023	0.385923	0.188808	0.274863	0.1566	0.405663	0.805844	0.821935	0.282342	0.509669	0.122793	0.534463	0.100598	0.905226	0.653593	0.362	0.559668	0.177806	0.50165	0.0497572	0.318661	0.170517	0.61427	0.189551	0.0632411	0	0.3687	0.11195	0.147813	0.366874	0.130736	0.253218
ICMT	18.5925	24.0003	37.8063	29.6216	18.3773	18.9004	23.8775	49.7354	24.2348	22.0293	29.2855	13.0048	29.8811	25.5811	38.7019	31.3875	26.4859	17.2692	38.4492	14.2119	27.9788	25.1868	27.069	38.0661	30.5997	41.2175	19.2877	48.831	25.8647	16.7505	30.526	36.5536	30.9658	41.0584	26.9539	26.8187	14.4652	43.7878	24.0456	25.0687	30.1196	30.617
MRPS12	10.4724	12.9648	11.3333	18.8876	12.9786	19.2373	11.0502	15.6813	12.641	7.29152	16.8703	27.6805	14.8452	7.7417	13.7839	27.9967	16.8283	22.9394	6.2318	40.3872	42.5841	173.297	10.5262	15.1856	23.7718	11.6449	20.8627	28.5517	15.4686	12.5687	10.0884	10.6572	13.6452	22.7939	15.5517	10.2905	22.756	26.157	9.28221	19.4896	9.89554	27.6721
AC091982.3	5.69292	1.08076	3.02797	1.71249	1.44569	0.530611	2.38606	1.35181	4.1458	2.93662	1.48765	1.95125	1.86901	1.49089	0.764474	3.53891	2.02158	3.4349	1.41659	3.19893	1.89823	2.99735	1.66424	1.2844	2.01833	3.17671	1.18392	1.88066	0.816301	1.78126	2.61428	0.948025	1.24945	3.57601	2.90716	1.28962	6.67458	1.68506	3.26715	3.21711	0.983917	1.40782
AL139124.1	0.123169	0.0558587	0.128045	0.0746798	0.144103	0.284793	0.203341	0.285823	0.105189	0	0.319383	0.125193	0.285827	0.312077	0.0355604	0.204705	0.0508305	0.0848381	0.213712	0.165336	0.209128	0.0866893	0	0.175476	0.134924	0.176148	0.0423628	0.0504698	0.262878	0.225976	0.0603008	0.129069	0	0.161411	0.646231	0.0719858	0.13954	0.0317768	0.0559419	0.0462828	0.148437	0.047917
AC015813.6	0.486578	0.862434	3.33902	1.62939	3.83348	3.74887	5.02984	2.05939	1.21742	1.11545	2.8545	0.567171	1.50727	1.22155	2.02345	0.612079	1.26379	0.541164	1.21993	0.808957	0.58109	0.421013	0.924512	4.78983	1.00247	2.94947	0.580366	0.78289	2.22626	1.6503	3.96448	0.98235	1.54421	1.71796	2.89385	2.04023	1.25928	1.20927	1.3341	2.21589	0.812353	2.91064
AC034105.5	0	0	0	0	0	0.687312	0.272633	0	0.0470113	0	0	0	0	0.209211	0	0.0686152	0	0.568739	0.143269	0	0	0	0.0510463	0.504153	0.0452255	0	0.0567986	0.135336	0.646172	0.075745	0	0	0.255027	0	0.770172	0.579096	0	0.468657	0.0750049	0.0930815	0	0
RNA5SP209	0	0	0	0	0	0	0	0	0	0	0	0	0	0	0.15434	0	0	0	0	0	0	0	0	0	0	0	0	0	0	0	0	0	0	0	0	0	0	0	0	0.100438	0	0
GNB1	57.353	69.4831	78.4138	67.138	42.4806	51.7072	54.0528	84.2301	62.7728	58.2491	68.5754	47.9627	76.3405	73.1005	107.438	80.4293	58.1795	45.6688	33.342	47.6191	65.784	61.7512	60.7246	72.8967	76.0386	75.8262	72.1533	77.9847	61.8493	42.6346	58.3889	84.9111	60.9604	121.836	66.1586	61.9628	37.7269	128.483	45.3121	58.3808	77.9373	61.9401
FGF14-IT1	0.0108983	0	0	0	0.00850038	0	0	0.0101161	0.0248198	0	0	0	0	0	0	0	0	0.0150134	0	0	0	0	0	0.0266169	0	0	0	0	0	0.00999745	0	0.034261	0	0	0	0	0	0.00562338	0.0296993	0.00409522	0	0.0169593
AP002893.1	0	0	0	0	0	0	0	0	0	0	0	0	0	0	0	0	0	0	0	0	0	0	0	0	0	0	0	0	0	0	0	0	0	0	0	0	0	0	0	0	0	0
KDM5B	13.4417	11.0056	11.1875	6.417	10.5209	7.85106	12.2053	13.4661	11.8451	11.4201	11.0998	5.2305	7.11033	6.75465	9.66945	14.092	8.15848	27.7535	12.2511	3.97767	4.91715	2.89748	17.7995	11.6969	7.6782	30.8625	17.9439	12.2704	7.40587	7.51558	6.32777	13.5373	11.0506	8.1608	7.76731	15.7771	4.22427	12.0261	8.36731	7.69041	7.01304	9.10557
RN7SL152P	0	0	0	0	0	0	0	0	0	0	0.0902419	0	0	0	0.0502381	0	0	22.7725	0	0	0	0	0	0.0708296	0	0	0.0598481	0	0	0.0798118	0	0	0	0	0	0	0	0.0448927	0	0.0326931	0	0
AL670379.8	0	0	0	0	0	0	0	0	0	0	0	0	0	0	0	0	0	0	0	0	0	0	0	0	0	0	0	0	0	0	0	0	0	0	0	0	0	0	0	0	0	0
RNU6-1244P	0	0	0	0	0	0	0	0	0	0	0	0	0	0	0	0	0	0	0	0	0	0	0	0	0	0	0	0	0	0	0	0	0	0	0	0	0	0	0	0	0	0
MIR708	0	0	0	1.07182	0	0.272495	0.486402	0	0	0	0	0	0	0	0.170124	0	0	1.21762	0.255605	0	0.333495	0	0	0	0	0	0	0	0.209605	0	0.288485	0.308739	0	0	0	0.344387	0	0.152023	0.802894	0	0	0
AC090617.7	0	0.140817	0.0806991	0	0	0	0.256308	0	0.265178	0	0.0805152	0	0	0.131122	0	0	0	0	0.13469	0	0	0	0.0959793	0.126391	0.0850347	0	0.21359	0.254465	0.220901	0.142419	0	0	0.319674	0	0	0	0.175887	0	0	0	0	0
AC009831.3	0	0.144717	0.0829338	0.193478	0.0622228	0	0.0658513	0	0.13626	0	0.330979	0	0	0.0673766	0	0	0.065845	0.769286	0	0	0.541802	0.056148	0.0986372	0.0324726	0.0873896	0.152119	0.109752	0.130756	0.170264	0.0731813	0	0	0.0821317	0.209089	0.279039	0	0.0903789	0.164653	0	0	0	0
AL136367.1	0	0	0	0	0	0	0	0	0	0	0.0988679	0	0	0	0	0	0	0	0	0	0	0	0	0	0	0	0	1.24987	0	0	0	0	0	0	0	0	0	0.0983678	0	0	0	0
RPL23AP12	0.109628	0	0.0569841	0.0664697	0.085507	0.253484	0	0.2544	0.0624167	0	0.113709	0	0	0	0.0949531	0.13665	0.271454	0	0.0951088	0.0735796	0.0620457	0.115738	0	0.133872	0.0600457	0	0	0	0.0389963	0	0	0.0574397	0	0.0478886	0	0	0	0.0282833	0	0.0205973	0	0
SLC26A3	0	0.00695343	0	0.027889	0.00597942	0	0.0126562	0.014232	0.00436474	0.0104109	0	0.00779214	0	0	0	0	0.00632751	0.073926	0.0133017	0	0.0173552	0.00539565	0.00947874	0.0312052	0.0251936	0.00730911	0.0685546	0	0.00545395	0.0070325	0.0225192	0	0.00789261	0.00669761	0.0178766	0.00896098	0.0434257	0.00791131	0.00696379	0.0057614	0	0.00596483
AC010894.3	0.0567331	0.0514584	0	0.206391	0.0442503	0	0.0936616	0	0.064602	0	0.0294224	0	0	0	0.131037	0.141434	0.0468263	0.62524	0.147658	0	0	0	0.0350734	0.0923729	0.031074	0.0540906	0	0.0464941	0.0807233	0	0	0	0	0.0495652	0.198442	0.0663152	0	0.146368	0.10307	0.0852738	0	0.0441423
KRTAP13-6P	0	0	0	0	0	0	0	0	0	0	0	0	0	0	0	0	0	0	0	0	0	0	0	0	0	0	0	0	0	0	0	0	0	0	0	0	0	0	0	0	0	0
CEACAMP4	0	0	0	0	0	0	0	0	0	0	0	0	0	0	0	0	0.0508305	0	0	0	0	0	0	0.025068	0	0	0	0	0	0	0	0	0.0634033	0	0	0	0	0	0	0	0	0
MRPS24	3.13546	3.69892	6.83379	4.13908	2.80157	3.45056	4.87333	3.50909	2.63821	3.42259	4.47172	10.7207	20.896	2.37159	5.01896	5.55739	3.71811	2.37839	1.95406	4.92811	4.86319	2.86327	0.32511	2.33448	7.45637	2.34612	3.56285	3.14692	2.69655	3.10383	3.57531	2.12112	3.35065	4.57707	3.93339	2.92274	6.2276	3.65553	3.03746	21.3158	1.86543	6.18393
IMMP1LP2	0	0	0	0	0.0411024	0	0	0.0489152	0	0	0	0	0	0.0445069	0	0	0	0	0.0457179	0	0	0	0	0.0429008	0	0	0	0.0431866	0	0	0	0	0	0	0	0.0615976	0	0	0	0	0	0
RNU6-1247P	0	0	0	0	0	0	0	0	0	0	0	0	0	0	0	0	0	0	0	0	0	0	0	0	0	0	0	0	0	0	0	0	0	0	0	0	0	0	0	0	0	0
AC099520.2	0	0	0	0	0	0	0	0	0	0	0	0	0	0	0	0	0	0	0	0	0	0	0	0	0	0	0	0	0	0	0	0	0	0	0	0	0	0	0	0	0	0
LINC00469	0.0613416	0	0	0.421517	0.0637931	0.0189113	0.0843915	0.0379594	0	0.0833033	0.265103	0	0.450775	0.0172692	0.0118067	0	0.0843834	0	0	0.0823418	0	0.0143912	0.0505632	0.00832304	0.0783956	0.0779792	0.0140653	0	0	0.0750282	0	0.342826	0.0210511	0.0803871	0	0	0.0463299	0.0105505	0.0185738	0.0153668	0.147852	0.0954561
TUBAP4	0	0	0	0	0	0	0	0	0	0	0	0	0	0	0	0	0	0	0	0	0	0	0	0	0	0.0594216	0	0.0510764	0	0	0.0610256	0	0	0	0	0.072851	0	0.0321587	0	0	0	0
AP001610.3	0	0.0557263	0.223548	0.670525	0.143761	0	0	0.0570291	0.10494	0	0	0	0.0712875	0.155669	0.141905	0	0.15213	0	0	0	0.139088	0.129726	0.0759647	0.0500171	0	0.0585768	0	0	0	0	0.120316	0.772578	0.0632531	0.0536761	0.0716333	0	0.278418	0.0317015	0.0558094	0.0692597	0.222128	0.0478034
RNU6-494P	0	0	0	0	0	0	0	0	0	0	0	0	0	0	0	0	0.237774	4.36539	0	0	0	0	0	0	0	0	0	0	0	0	0	0	0	0	0	0	0	0	0	0	0	0
IGHVII-28-1	0	0	0	0	0	0	0	0	0.398961	0	0	0	0	0	0	0	0	0	0	0	0	0	0	0	0	0	0	0	0.498521	0	0	0	0	0	0	0	0	0	0	0	0	0
AC021613.2	0	0	0	0	0	0	0	0	0	0	0	0	0	0	0	0	0	0	0	0	0	0	0	0	0	0	0	0	0	0	0	0	0	0	0	0	0	0	0	0	0	0
AL136460.1	0	0	0	0	0	0	0	0	0	0	0	0	0	0	0	0	0	0	0	0	0	0	0	0	0	0	0	0	0	0	0	0	0	0	0	0	0	0	0	0	0	0
AL845552.1	0.160539	0.0728065	0.208618	0.194676	0.062608	0	0.132518	0	0.0914028	0	0.0832572	0	0.186275	0	0	0	0	0	0.139277	0	0	0	0	0.0653474	0	0.0765307	0.220864	0.0657826	0.114212	0.147269	0.0785964	0.168229	0.0826403	0.140256	0.187178	0	0	0	0.14583	0.0301626	0	0
SRGAP2C	0.446835	0.56612	0.70416	0.524648	0.64725	0.797022	0.597175	1.07642	1.27404	1.99381	0.928772	1.22195	1.16037	1.30588	0.669607	0.751473	0.556139	0.688835	0.646092	0.542683	0.642267	0.504188	0.491095	1.52869	0.563293	0.892617	0.7855	3.36837	0.666058	0.588824	0.520859	0.925329	0.722907	1.12931	0.773201	0.961702	0.506226	0.47759	0.492872	0.415767	0.833398	0.974024
MIR486-1	0	0	0	0	0	0	0	0	0	0	0	0	0	0	0	0	0	0	0	0	0	0	0	0.0942287	0	0	0.159239	0	0	0	0	0.24258	0	0	0	0	0	0	0.630845	0.173974	0	0
ARL15	4.62276	5.46881	4.02492	3.7758	4.72406	2.68404	4.89246	4.31634	3.77495	3.09718	5.49244	2.07521	3.16125	5.13265	4.94431	4.23868	4.1255	5.24888	7.68336	5.20626	4.70705	2.97487	4.19182	4.06357	7.39025	6.90737	5.99345	2.74761	6.27635	2.36774	9.32694	21.044	12.7383	8.61728	3.02532	5.41151	5.89474	5.47171	3.244	2.05268	3.66196	3.63933
AL590609.1	0	0	0	0	0	0	0	0	0	0	0	0	0	0	0	0	0	0	0	0	0	0.0556345	0	0	0	0	0	0	0	0	0	0	0.162761	0	0	0	0	0	0	0	0	0
AC087393.3	0	0	0	0	0	0	0	0	0	0	0	0	0	0	0	0	0	0	0	0	0	0	0	0	0	0	0	0	0	0	0	0	0	0	0	0	0	0	0	0	0	0
LINC01784	0	0	0	0	0	0	0	0	0	0	0	0	0	0	0	0	0	0	0	0	0	0	0	0	0	0	0	0	0	0	0	0	0	0	0	0	0	0	0	0	0	0
C15orf40	2.03788	1.4354	1.23486	1.23787	2.00143	0.60238	2.36769	0.73621	1.15602	0.955445	1.37335	1.18174	1.33603	0.901555	1.21552	1.14138	1.09363	0.99749	0.97142	2.03914	0.549224	0.690888	1.77557	1.09084	0.945494	1.1672	1.56357	2.13197	1.03425	0.527276	0.94654	1.07949	0.816558	1.01575	1.24895	0.916183	1.76539	0.8079	1.38838	0.745434	1.23698	0.962696
KRT222	0.0327258	0	0.0212634	0.00992117	0.0127626	0.0227007	0.0135069	0	0.00931622	0	0.0339439	0.0249476	0.018986	0.0138197	0.00472418	0	0.0135056	0	0.0212937	0.0988413	0.00926084	0.0230333	0.0303475	0.0799264	0.0403305	0.0234011	0.0281394	0.355359	0.0582053	0.0225155	0.00801093	0.0171467	0.0589617	0.100069	0.0286172	0.0191266	0	0.0337722	0.052023	0.0215203	0.0197198	0.0127315
SLC4A7	1.05962	4.05474	2.76935	6.14679	1.52677	1.83039	5.70207	3.02581	2.28884	1.42068	2.15198	3.33798	1.28267	2.33867	3.70381	1.21214	1.4354	11.8821	3.59293	3.33699	0.659222	1.81988	0.830098	3.46812	1.89029	2.98453	3.57214	0.673937	4.53075	1.11549	2.71132	2.66152	3.04513	1.30853	2.25399	2.64421	1.78389	1.35088	1.75853	2.82165	1.44597	2.40415
AC091564.1	0.108255	0.147285	0.0281352	0	0.168872	0.200247	0.357439	0	0.12327	0.0735063	0.196497	0	0.0628045	0.0914296	0.125018	0.0449795	0.0446756	0	0.140876	0.0726579	0.122537	0.0380962	0.13385	0.286424	0.0592935	0	0.0744666	0	0.231047	0.0993066	0.0529993	0.0567202	0.390083	0.0236444	0.631091	0.0632694	0.122644	0.0558581	0.295009	0.061018	0.130463	0.0842298
TDRKH	4.19558	4.42436	9.25534	14.4235	5.99285	11.9427	5.24955	4.76883	8.21568	8.96142	5.55058	9.46577	5.76617	1.174	4.66298	5.31014	5.6651	2.24458	8.48576	6.34959	3.52724	5.65505	9.90924	8.95357	5.2263	9.06346	7.28521	7.84065	8.28443	4.26448	5.01052	3.27607	5.52518	5.96532	5.57449	6.60043	8.47968	15.8582	2.52536	12.0557	2.74906	23.9327
TRIM49D2	0	0	0	0	0	0	0	0	0	0	0	0	0	0	0	0	0	0	0	0	0	0	0	0	0	0	0	0	0	0	0	0	0	0	0	0	0	0	0	0	0	0
AC005180.2	0.0922671	0	0.04796	0	0.0719658	0.213341	0.418894	0.0428226	0.420258	0.313252	0.167477	0	0.107058	0.194817	0.0799161	0.0383366	0.0380776	0.444872	0.240141	0.6812	0.10444	0	0.199644	0.150229	0.15161	0.131954	0.349079	0	0.196925	0.12696	0.090344	0.0483434	0.237481	0.362743	0.0537887	0.107851	0.0522654	0.0476086	0.670507	0.0173355	0.0555979	0.107685
ERVFRD-1	0.0479834	0.0145074	0.00415692	0.00969777	0.049901	0.0221896	0.0396083	0.051963	0.0910645	0.0651626	0.0953914	0	0.0278378	0.0540343	0.0600315	0.0265826	0.026403	0.110169	0.0346904	0.0751456	0.0271569	0	0.0395523	0.0813819	0.258435	0.282115	0.126527	0.294926	0.0682737	0.278775	0.0469833	0.0670426	0.0905678	0.150217	0.00932427	0.0186959	0.0906019	0.0330118	0.014529	0.0180306	0.260223	0.0373344
PHF3	16.0639	4.25101	7.23054	4.3231	6.73236	12.0868	5.71646	9.54489	23.9132	10.7481	9.34408	3.31127	4.73078	6.16747	7.47681	29.4736	9.56364	16.4336	6.89015	2.11609	3.26053	1.76362	10.6831	10.817	3.80814	10.3494	5.43566	10.9597	5.89012	7.53303	4.41294	7.55538	10.3551	4.1208	7.13641	16.1663	3.75301	8.00516	6.32474	5.20265	9.18292	12.3297
MS4A10	0	0	0.00586966	0.0136935	0	0	0	0	0.00642925	0.0153352	0	0	0	0.00953719	0.0130409	0	0.0093204	0.0155561	0.0881703	0	0	0.0158956	0.0279243	0.00919304	0.0185551	0.0107663	0.00776775	0	0	0	0	0.0118332	0	0	0	0.0131995	0.498934	0	0	0.00424326	0	0
ZNF416	0.678294	2.23136	1.78918	1.4118	1.81615	2.00376	1.61286	1.63512	1.04904	1.66355	1.38083	2.17122	1.10419	1.78702	1.51405	1.65732	1.86338	2.71956	2.4241	2.52768	1.32929	2.57226	1.40195	2.011	2.2291	1.03279	2.89005	3.80817	2.27595	2.05242	2.35924	0.976005	1.30285	2.63572	2.25451	2.61524	2.87882	2.47606	1.25069	2.97107	3.02578	2.11892
MTND1P24	0	0	0	0	0	0	0	0	0	0	0.0156168	0	0	0	0	0	0.0248544	0.0829659	0	0	0	0	0	0.0367722	0	0	0	0	0	0	0	0	0.0310021	0	0	0	0	0	0	0	0	0
PITPNM3	1.73759	1.16153	3.07035	0.216338	2.37888	1.21378	3.67756	1.11609	0.659532	1.89505	2.03167	0.449609	1.57945	1.3086	1.30108	0.45897	1.63185	0.171699	2.35766	0.344456	0.829888	0.450655	3.40695	2.66402	1.21541	1.17434	1.3163	0.10014	0.96147	1.45273	3.19457	3.06544	2.19651	2.45003	3.37369	2.97376	2.22327	0.935667	5.21913	2.51162	1.80837	3.47595
AC090155.1	0	0	0	0	0	0	0	0	0	0	0	0	0	0	0	0	0	0	0	0	0	0.0448356	0	0	0	0	0	0	0	0	0	0	0	0	0	0	0	0	0	0	0	0
AC098818.3	0	0	0	0	0	0	0	0	0	0	0	0.376472	0	0	0	0	0	1.53072	0	0	0	0	0	0	0	0	0	0	0.263504	0	0	0	0	0.161795	0	0	0	0	0	0	0	0
AC106799.1	0	0.084188	0	0.356422	0	0	0	0	0.044038	0.0420161	0	0	0	0.0130653	0	0.0514205	0.0127683	0.149175	0	0	0.122573	0	0	0.0251876	0.0254191	0	0.0106413	0	0	0	0	0	0	0	0.0360731	0.0723294	0	0	0	0.145324	0	0
MYOZ2	0.0399338	0.00905526	0.0985977	0.0121063	0	0.0184671	0.107132	0.00926696	0.0625249	0	0.0362427	0.020295	0.0231678	0.0674544	0.0230588	0	0	0.0137531	0.0866123	0.0402039	0.169509	0.0421597	0.00617195	0.0243826	0.0437453	0	0.206023	0.00818167	0.0568202	0.0183165	0.0195508	0	0.0513916	0.148276	0.0698404	0.0700178	0.0339312	0.00515134	0.0272063	0.00375146	0.0360947	0.00776783
GGA2	14.9527	8.11692	10.9143	16.6005	28.7133	14.1558	22.1869	11.2598	19.003	9.3681	17.6247	8.42042	13.735	11.7242	22.9775	5.56495	10.9143	10.8136	15.5439	9.20078	7.22369	6.72859	12.5993	13.0603	16.5386	13.6586	11.8826	7.26674	18.4453	14.1906	18.191	17.8904	21.1214	14.9665	13.1773	11.9589	24.5341	11.2033	18.3554	20.0639	12.8082	11.8254
AC016745.2	0.00753036	0	0.015657	0	0.00587348	0	0.043512	0	0.00857482	0	0.0976332	0.0153082	0.113588	0	0	0	0	0.197101	0.0587973	0.0101084	0.00852384	0.00530006	0	0.0705004	0.0371209	0.0287184	0.01554	0	0.0535733	0.0138158	0.0589873	0.00789108	0.0155056	0	0.00877992	0	0.00853126	0.00388557	0	0.0113187	0.0272257	0.0761689
PRELID3BP1	0	0	0	0.174668	0	0	0	0.0445672	0	0	0	0.0488019	0	0.0405507	0	0	0	0	0.0416541	0	0	0	0	0.0195437	0	0	0	0	0	0	0	0	0.0494311	0	0	0	0	0.0247741	0.043614	0.0180417	0	0
AC087318.1	0	0	0	0	0.0519856	0.184932	0	0.123734	0	0	0.0345656	0	0.928021	0	0.0384857	0	0	0.183634	0.0578232	0.268405	0.0754437	0	0	0.10852	0	0	0	0	0.142251	0	0	0	0.068619	0	0.388551	0	0.0755094	0	0.0605438	0.15027	0	0.259294
PARP1P2	0	0	0	0	0	0	0	0	0	0	0	0	0	0	0	0	0	0	0.2307	0	0	0	0	0	0	0	0	0	0	0	0	0	0	0	0	0	0	0	0	0	0	0
MIA-RAB4B	0	0.0191347	0.0328969	0.0255819	0.0164544	0	0	0.019582	0	0	0.0109406	0	0	0.0534517	0	0.0350613	0	0	0	0	0	0	0	0.0601101	0.0231095	0	0	0	0	0	0	0.0221066	0	0.0184307	0	0	0	0	0.0191632	0.0158544	0.152544	0.0164142
RBPJP5	0	0	0	0	0	0	0	0	0	0	0	0	0	0	0	0	0	0	0	0	0	0	0	0	0	0	0	0	0	0	0	0	0	0	0	0	0	0	0	0	0	0
AC148477.9	0	0	0	0	0	0	0	0	0	0	0	0	0	0	0	0	0	0	0	0	0	0	0	0	0	0	0	0	0	0	0	0	0	0	0	0	0	0	0	0	0	0
AC093720.1	0	0	0	0	0	0	0	0	0.124047	0.246565	0	0	0	0	0.0209677	0	0	0.100047	0	0	0	0.0255576	0.0224489	0	0.258558	0.034621	0	0	0.0258337	0	0	0	0	0.222072	0.0846758	0	0.37025	0	0	0	1.18157	0.0282536
RNU6-161P	0	0	0	0	0	0	0	0	0	0	0	0	0	0	0	0	0	0	0	0	0	0	0	0	0	0	0	0	0	0	0	0	0	0	0	0	0	0	0	0	0	0
Y_RNA	0	0	0	0	0	0	0	0	0	0	0	0	0	0	0	0	0	0	0	0	0	0	0	0	0	0	0	0	0	0	0	0	0	0	0	0	0	0	0	0	0	0
MIR7159	0	0	0	0	0	0	0	0	0	0	0	0	0	0	0	0	0	0	0	0	0	0	0	0	0	0	0	0	0	0	0	0	0	0	0	0	0	0	0	0	0	0
OSBPL11	4.65833	5.6673	4.76236	4.05099	5.56828	8.22205	4.77465	8.07378	7.43889	5.5112	6.73425	4.8229	6.31671	5.54357	8.16597	5.63434	3.28322	7.13314	6.30089	4.35143	3.41023	5.0203	6.31428	7.55952	4.59806	9.90899	4.73636	8.78607	8.56906	3.64335	6.03925	5.7696	5.63663	7.10184	4.81822	5.61143	5.82417	6.4512	5.20371	5.86505	7.59716	5.04447
CDKN2C	1.01583	3.09017	9.28913	2.09412	2.41962	7.08979	3.30894	6.36835	5.2186	1.69787	3.00692	4.42394	4.43362	4.05874	8.96542	2.14932	3.54726	13.8863	31.3265	9.65006	4.59054	5.08725	1.43957	5.91295	3.6893	4.11245	6.43405	6.87127	4.18048	4.60912	3.32827	3.11977	2.46977	5.46144	5.84906	4.81353	5.99325	5.19719	4.8906	5.42035	2.74038	13.7527
RPS24P1	0	0	0	0	0	0	0	0	0	0	0	0	0	0	0	0	0	0	0	0	0	0	0	0.0284464	0	0	0	0	0	0	0	0	0	0	0	0	0	0	0	0	0.084221	0
SZT2-AS1	0	0.0336431	0.0964002	0.539746	0.260374	0.0343055	0.367411	0	0.0211181	0	0.173125	0.0754021	0.258226	0.0626534	0.0856706	0	0.0612293	0	0.289612	0.0497899	0	0.052212	0.0229307	0.0603926	0.0812635	0.141456	0.0255147	0.0303974	0.0263881	0.102077	0.0726371	0.0388684	0	0	0.259479	0.0433563	0	0.133972	0.0336932	0.0836269	0.044701	0.144299
PLAGL2	7.98944	23.6484	9.30262	7.80356	6.32371	6.32169	10.0987	7.86742	19.7347	12.7878	6.9316	1.26568	4.91985	3.90353	8.1507	10.0645	5.439	4.53269	10.9844	2.26327	5.27794	2.94912	6.84409	10.857	6.01885	15.1869	4.42039	8.1453	8.04738	6.92881	7.86296	10.7247	9.71796	7.15074	6.18362	9.24852	5.17956	14.9984	7.12945	9.97649	7.33911	7.18168
AL390239.1	0	0	0	0	0	0	0	0	0	0	0	0	0	0	0	0	0	0	0	0	0	0	0	0	0	0	0	0	0	0	0	0	0	0	0	0	0	0	0	0	0	0
PAK1	13.0438	21.7208	14.4545	16.5511	13.3874	11.413	13.5973	9.08933	15.4412	23.5271	17.7302	12.8732	20.3739	10.4776	30.99	57.1072	23.156	7.79658	11.6233	15.7523	24.204	9.86713	13.3592	16.0357	12.2845	18.0323	10.8243	10.9325	11.555	12.3923	13.985	12.6507	18.582	11.7823	16.1104	11.0707	10.6133	26.0934	9.57915	15.323	15.8785	22.1042
AC087627.1	0	0	0.0407152	0	0	0.0724457	0.0431051	0.0242359	0.0445968	0	0.0541633	0	0.0302954	0.110259	0.211071	0.0650912	0.0215505	0.0359686	0.63425	0.105145	0.0295545	0.0367535	0.0322831	0.021256	0.200213	0.074681	0.287368	0	0.0371506	0.0239516	0.0255656	0.0273605	0.053762	0.102649	0	0.091559	0.177481	0.107779	0.0237176	0.00981121	0.0314663	0.0609458
AC097359.1	0	0	0.0291074	0	0.0873538	0	0.0924479	0	0	0	0.0580822	0	0	0	0	0	0	0	0	0.0751688	0.126771	0.0394127	0	0.136764	0	0.106779	0	0.137675	0	0	0.0548308	0	0	0.0244615	0.32645	0	0	0.0288942	0.0508673	0.18938	0.067486	0
RNA5SP150	0	0	0	0	0	0	0	0	0.124047	0	0.112992	0	0	0	0	0	0	5.40255	0	0	0	0	0	0	0	0	0	0	0	0	0	0	0	0	0	0	0	0	0	0	0	0
THAP12P5	0.0113965	0	0	0	0	0	0	0	0.0129772	0	0.0118207	0	0	0	0	0.00947041	0	1.13038	0	0	0	0	0.0281821	0.0139168	0	0	0	0.0840572	0.0567547	0	0	0	0	0	0	0.079928	0.0387338	0	0.0724663	0	0	0
AL078599.1	0.442441	0	0	0.321913	0.0690184	0.245524	0.146087	0	0.151142	2.40338	0.0458909	0.539652	0	0	0.0510954	0.0735331	0.365181	2.19421	0	0.118782	0.8013	0.685082	0	0.144077	0	0.0843666	0	0	0	0.0811738	0	0	0	0.0773082	0.309515	1.65494	0.701747	0.182635	0.160761	0.498765	0.319925	0.2754
EDDM3CP	0	0	0	0	0	0	0	0	0	0	0.0316377	0	0	0	0	0	0	0.420198	0	0	0	0	0	0.024832	0	0	0	0	0	0.0559622	0	0	0	0	0	0	0	0.0314777	0	0	0	0
NLGN2	1.57898	0.927949	3.64236	7.70993	3.55258	3.94042	12.5248	3.7899	6.20783	1.52257	6.32569	1.70464	4.79165	10.278	3.14255	2.67471	1.23	3.08902	3.50165	1.71821	3.9606	1.85111	1.71549	7.24681	4.18604	9.88776	8.97522	3.18525	6.86629	6.37238	3.98868	5.38485	10.4847	2.62837	7.66897	7.56286	2.22812	4.37015	4.00164	4.71855	1.08094	4.02371
FKBP9P1	0.337396	0.265224	0.0857399	1.58201	0.052632	1.31756	0.668416	0.368859	7.34236	0.162913	0.462718	0.251489	0.582875	1.39946	0.225127	0.922119	0.148523	0.258219	5.06065	0.130839	0.203685	0.754621	0.139056	0.69279	0.361385	0.879262	0.804575	0.417828	0.325379	0.281996	0.506558	0.306417	0.671566	0.216163	0.743056	0.54337	0.186874	1.45077	0.347348	0.484591	0.650582	0.694214
MTCO3P10	0	0	0	0	0	0.0310616	0	0	0	0	0	0	0	0	0	0	0	0	0	0	0	0	0	0	0	0	0	0.027523	0	0	0	0	0.0345762	0	0	0	0	0	0	0	0	0
FOXI2	0.0564157	0	0.00418923	0	0.0188583	0.00745401	0.0133054	0.00748097	1.72991	0	0.0208984	0	0.00935136	0.088488	0.0325759	0.00669729	0.0133041	0	0.020976	0.021637	0.0182453	0	0.0448421	0	0.0662145	0.03842	0.0221756	0.0198145	0.0573369	0.18483	0.00789141	0.00844545	0.0663794	0.352056	0.0657771	0.0376824	0.0182612	0.0207927	1.01029	0.00302845	0.0388511	0.00627076
SPATA32	0.0666162	0.338367	0.186985	0.129251	0.602723	0.123225	0.340931	0.408113	0.371694	0.126653	0.407665	0.230217	0.123672	0.146283	0.261568	0.166073	0.153954	0.201894	0.462348	0.16096	0.135729	0.206299	0.32123	0.401319	0.240815	0.292161	0.476571	0.109187	0.284357	0.329993	0.313093	0.530535	0.411503	0.104759	0.341749	0.171309	0.347165	0.151242	0.580922	0.220283	0.240848	0.663451
AC008750.2	0	0	0.0923065	0.287125	0.184679	0.0547478	0.342036	0	0.0674044	0.080387	0.0613974	0	0.20605	0.449946	0	0	0	0	0.0513544	0	0	0.0416623	0.256164	0.168665	0.0324219	0.056437	0.0814372	0.0485109	0	0	0.115921	0	0.0609425	0.0258577	0.138033	0	0.268248	0.0305434	0	0.111216	0.0713379	0.0460572
AL160412.1	0	0	0	0	0	0.0234863	0	0	0	0	0	0	0	0	0	0	0	0	0	0	0	0	0	0.0103365	0	0.024211	0.0174679	0	0	0	0	0	0	0.0110927	0	0	0	0	0.0461343	0	0	0
AL160413.1	0	0	0	0	0	0	0	0	0	0	0	0	0	0	0	0	0	0	0	0	0	0	0	0	0	0	0	0	0	0	0	0	0	0	0	0	0	0	0	0	0	0
GFAP	0.00426011	0.127513	0.0310014	1.33799	0.0132911	0.0748622	0.0527481	0.0474524	0.19889	0.00578533	0.0618615	2.61538	0.771114	0.0431759	0.201712	0.056642	0.0246134	0.510576	0.0850056	0.0571856	0.0241107	0.656644	0.00526735	0.100577	0.142335	0.0203084	0.0761918	0.0244388	0.0939539	1.78985	0.216909	0.151782	0.0614031	0.0725765	0.0397361	0.124491	0.0530898	0.129692	0.143182	0.0176089	0.0359386	0.225397
AC106738.1	1.01108	0.196517	1.46405	0.875771	1.29559	1.73668	1.31152	1.07259	0.0411185	2.35384	1.64798	1.83517	0.586583	0.121991	0	0.0600144	0.715308	0.497449	0.438587	0.0969447	0	0	0.848308	0.734931	0.316452	0.0688563	0.695505	0.059186	0.154139	0.463753	0.636434	0.227039	0.0743532	0.252382	0.842041	0.506508	0.409097	0.521706	1.24646	0.759863	0.522217	0.112385
ATE1	8.64386	3.80293	2.45267	9.62443	3.80407	5.0684	2.72011	3.16396	23.3088	6.29093	4.88477	2.93016	3.07145	3.81673	5.4623	6.31666	7.93881	7.17459	5.04525	6.22441	5.65403	4.33233	6.86538	5.33031	3.68426	7.25592	4.8952	9.89582	3.82772	3.98339	4.51811	4.50758	3.97592	4.3481	3.47742	7.88381	4.42138	7.78825	4.70208	2.80694	9.05151	2.27476
AC103855.1	0	0	0	0	0	0	0	0	0	0	0	0	0	0	0	0	0	0	0	0	0	0	0	0	0	0	0	0	0	0	0	0	0	0	0	0	0	0	0	0	0	0
AL355816.2	0	0	0	0	0	0	0	0	0	0	0	0	0	0	0	0	0	0	0	0	0	0	0	0	0	0	0	0	0	0	0	0	0	0	0	0	0	0	0	0	0	0
AC078906.1	0.03249	0.206285	0	1.18196	0.0253414	0	0.107277	0.0301583	0.0554946	0	0	0.0990715	0	0.109761	0.0375212	0.107996	0	0.760885	0.169122	0	0.0367764	0	0	0.0132251	0.071182	0.154883	0.0223493	0	0.0462288	0	0	0	0.0334496	0	0.454575	0.075955	0	0.0167644	0	0.0854608	0.0391554	0
MIR2117HG	0.0512392	0.139426	0	0.12427	0	0	0	0.0475618	0.262557	0.069584	0.132866	0	0.0594532	0.389479	0.0591737	6.98303	0.126875	0	0.044453	0	0.115998	0.360634	0	0.125142	0.0280648	0.19541	0	1.21776	0.0364531	0.0470038	0	0	0	0.0671481	0	0.0598933	0	0.0264388	0.232723	0.250302	0	0.0398677
RNU4-75P	0	0	0	0	0	0	0	0	0	0	0	0	0	0	0	0	0	0	0	0	0	0	0	0.14457	0	0	0	0	0	0	0	0	0	0	0	0	0	0	0	0	0	0
AC011933.3	0.139393	0.88503	0.0724556	0.25355	0.108723	0.193383	0.40272	0.129389	0.595224	0	0.180726	0.283366	0.161738	0	0.0804889	0	0	0.576078	0.0604657	0	0.157783	0	0.086175	0.11348	0.0381742	0.2658	0	0.171353	0.396673	0	0.0682437	0.365175	0	0.0608906	0	0	0.07896	0.179812	0.253243	0.261896	0	0.108457
RPL35AP31	0	0	0	0	0	0.0711559	0	0.0714133	0	0	0	0	0	0	0	0	0	3.49749	0	0	0	0.0541487	0	0.0313163	0	0	0	0	0	0	0	0	0.0792071	0	0	0	0	0	0	0	0	0
AC244098.3	0	0	0	0	0	0	0	0	0	0	0	0	0	0	0	0	0	0	0	0	0	0	0	0	0	0	0	0	0	0	0	0	0	0	0	0	0	0	0	0	0	0
HGH1	11.4064	19.5219	19.3914	17.8541	13.7906	18.202	21.1507	6.64517	11.2417	11.2736	7.63567	11.4534	20.419	6.37312	9.08684	7.10516	12.8748	13.086	7.5457	6.55496	42.4987	12.749	11.8192	14.6603	11.294	10.1197	7.0477	8.50969	7.84612	9.70289	11.5386	6.71984	9.88412	13.326	14.6312	12.5575	13.5906	14.8946	7.75845	19.4574	7.86147	10.6815
RNU6-1229P	0	0	0	0	0	0	0	0	0	0	0	0	0	0	0	0	0	0	0	0	0	0	0	0	0	0	0	0	0	0	0	0	0	0	0	0	0	0	0	0	0	0
JTBP1	0.314903	0	0	0	0	0	0.259939	0	0.0597634	0	0.0544374	0	0	0	0.121222	0	0	0.867615	0.0910657	0	0	0.073879	0	0.0854543	0.114986	0.100079	0	0.0860234	0	0	0	0	0	0	0.122386	0	0.11892	0	0.0953504	0	0	0.0816723
RNA5SP319	0	0	0	0	0	0	0	0	0	0	0	0	0	0	0.125806	0	0	0.600283	0.189019	0	0	0	0.134694	0.0886858	0	0	0	0	0	0	0	0	0	0	0	0	0	0	0	0	0	0
AC010326.3	1.75647	7.55022	3.77111	11.5296	9.23261	6.14498	8.69936	3.29627	3.45668	3.1113	2.55455	1.47484	5.09512	3.38619	3.30728	4.34711	3.15164	4.31337	4.174	2.25528	1.85854	0.779374	3.89501	5.61098	4.72663	3.09448	5.04311	6.66536	7.79646	2.80223	4.22488	8.1627	6.44716	1.96823	9.39378	3.65993	1.29778	3.03419	4.8213	5.86848	4.6938	3.50577
AP001962.1	0	0.0841378	0	0	0	0.0428972	0.114857	0	0	0	0.0240537	0	0.161449	0	0.0267816	0	0	0.191682	0.0804767	0	0	0	0	0.0377589	0.0254039	0	0	0.228062	0	0	0	0.194411	0.047751	0	0	0	0	0	0	0.0174285	0	0.0360877
KRT81	0.443542	0.0365731	0.125755	0.179286	0.974952	0.58426	10.6842	0.673706	9.01457	0.292044	0.473992	0.874336	0.218334	4.10931	0.100893	1.82056	61.9469	0.222189	0.151587	0.505178	0.562914	1.45682	0.589957	0.503334	0.46379	0.756063	0.536244	4.33988	0.525915	0.036989	0.329013	0.323943	0.332103	0.182009	0.940257	0.471322	0.304543	0.166445	0.341858	0.303034	0.113386	1.23402
MIR1289-1	0.360098	0	0	0	0	0	0.148623	0	0.102511	0.244511	0	0	0.208912	0	0	0	0	0.496067	0.156203	0	0	0	0	0	0	0	0	0.147554	0	0.165166	0	0.377347	0	0.0786504	0.209925	0	0.20398	0	0	0.338282	0	0
CMTM6	31.6377	60.9362	32.5971	40.2887	15.4337	15.3669	26.5327	52.2609	33.129	29.1697	25.0213	30.6825	17.2674	35.4883	31.9502	31.3731	34.318	47.5334	33.8494	45.8994	15.0695	45.428	32.6855	38.907	27.6615	38.8912	36.789	28.3833	35.8289	25.3092	33.0435	37.7891	24.4548	34.308	19.7076	23.6034	40.9081	25.401	27.2126	31.7929	73.6296	21.4119
ZBTB37	2.3191	0.985896	0.823948	0.930412	2.14338	0.726877	1.50089	0.830895	0.708348	1.60635	0.891843	0.552406	0.556412	0.516384	0.769161	0.737212	0.600298	4.47011	1.26311	0.23245	0.280449	0.141567	2.48202	2.1233	0.598996	0.963935	1.6081	1.69751	0.88322	0.694064	0.650839	1.86766	0.80638	0.665667	1.02659	0.962245	0.517622	0.912075	1.22695	0.49003	0.810688	0.501631
RNA5SP527	0	0	0	0	0.318463	0	0	0.189498	0.116233	0.27724	0	0.207504	0	0	0.117881	0	0	0	0.177112	0	0	0	0.126209	0.249298	0.223635	0.194641	0	0	0.145238	0.187275	0.199895	0	0	0.0891784	0	0.23863	0	0.105339	0.370891	0	0	0
AC090971.5	0	0	0	0.107304	0.0690184	0	0	0	0	0	0.0458909	0	0	0	0	0	0	0.243801	0	0	0	0	0.164115	0	0	0	0	0.072518	0.0629532	0	0	0.185454	0.0911017	0	0	0.103434	0	0.0456588	0	0	0	0
AC244097.1	0	0	0	0	0	0	0	0	0	0	0	0	0	0	0	0	0	0	0	0	0	0	0	0	0	0	0	0	0	0	0	0	0	0	0	0	0	0	0	0	0	0
SALL4P5	0	0	0	0	0	0	0	0	0	0	0	0	0	0	0	0.0122416	0	0	0	0	0	0.0103682	0	0	0	0	0	0.0120726	0	0	0	0	0	0	0	0.0172193	0	0	0	0	0	0
SLC2A13	4.19663	1.38139	0.975777	4.15147	4.96535	1.59991	1.15685	2.82497	2.2598	3.71163	1.25918	0.99609	1.71313	1.19019	3.24592	1.22262	2.33908	3.33409	2.83997	1.31896	1.84977	1.41588	1.46746	1.96505	1.12734	1.71584	7.51667	0.964171	1.08534	0.910843	1.56467	1.40898	4.23007	13.3317	0.753697	1.19689	2.38454	0.631077	1.20024	0.459581	2.33402	1.59743
ACAD10	9.10974	3.76275	2.35553	6.82947	3.90591	3.46899	4.73037	5.03099	5.76347	3.63883	2.22068	0.433758	7.15789	2.36112	3.1464	2.44618	3.60375	4.24315	3.37235	1.17686	2.6354	0.860201	3.81914	4.0709	3.19284	3.89432	1.3739	3.17611	2.70555	3.95467	3.45652	3.04514	2.3432	2.58445	3.3306	3.69875	2.23316	3.16363	6.24982	3.44278	2.07467	3.60725
AP000892.3	0.160043	0.508073	0.16638	0.582226	0.374489	0	0.528437	0	0.0911207	0.217343	0.0830002	0	0.557099	0.202754	0.0924132	0	0.132097	0.661423	0.694235	0	0	0	0.0989417	0.195437	0.175319	0.0762944	0.0550455	0	0.11386	0.146814	0.391769	0	0	0.0699114	0.0933002	0.0935371	0	0.0825804	0.43614	0.120278	0.0964383	0.24905
ADAM2	0	0.0323807	0	0.38962	0	1.86553	0.176813	0.00828444	0.188013	0.0121203	0	0	0	0	0.175219	0.111249	0.014733	0	0.0619435	0	0	0.0188449	0.0220703	0.0145316	0	0.0170185	0	0.146284	0.025398	0	0	0	0	0	0.0104059	0	0	0.594067	0	0.00670742	0	0.00694425
LYPD3	0.380826	0.532132	0.304952	1.83474	1.01955	0.342701	2.99063	2.18784	2.77768	1.03434	1.20635	3.66159	7.91792	7.04993	0.16641	77.525	1.69906	0.297758	5.5541	1.40926	8.20195	1.6879	8.04291	6.01208	3.41631	0.794868	2.27979	113.071	6.22409	2.00166	5.11966	1.14328	1.8544	1.82541	5.89225	0.962478	1.69079	1.93846	10.2284	7.70817	2.13351	20.9579
CCDC39-AS1	0.274845	0	0	0	0	0.2542	0.0756243	0	0.156483	0	0.0475125	0	0	0.309504	0.0529008	0	0	1.13587	0.238444	0.122979	0	0.128962	0	0	0	0	0.126041	0	0	0	0	0	0.0943209	0.04002	0	0	0	0	0.915431	0.0344259	0.22082	0
KRT18P4	0.120778	0.219098	0.136023	0.195281	0.204108	0.130324	0.166162	0.242905	0.229217	0.0820098	0.323624	0.122763	0.116783	0.0510032	0.0929872	0.117093	0.149532	0.360496	0.419128	0.135105	0.0455708	0.0850067	0.0995562	0.319558	0.165382	0.134345	0.138469	0.247451	0.17185	0.12926	0.0985507	0.10547	0.0621727	0.0527593	0.234699	0.0705886	0.0912209	0.135027	0.0914268	0.242051	0.145556	0.125298
AC132825.3	0	0	0	0	0	0	0	0.00510962	0	0	0	0	0	0	0	0	0	0	0.00477563	0	0	0	0	0.00224068	0	0.0262414	0	0.00902242	0	0	0	0.0288418	0	0	0	0	0	0	0	0	0	0
RSBN1L	8.98056	3.53433	7.30505	6.2479	8.43302	9.32427	5.17371	8.91381	3.35136	7.96441	4.70779	6.37066	5.61088	3.30314	5.11289	4.56856	6.94612	10.3939	7.19496	8.86741	3.68983	3.35536	5.69874	6.77944	6.30424	6.54176	8.03628	2.68915	4.50509	4.0432	6.82403	5.95335	6.801	6.14691	3.99785	6.12766	8.09127	4.88077	6.02679	7.15886	5.20767	4.21042
PPP2CB	32.5523	9.23268	19.6601	12.81	13.3711	32.6719	14.0751	12.4275	17.2327	33.5488	17.2899	28.197	9.33276	17.7516	14.1389	9.73732	23.3993	12.9153	13.9611	17.1472	6.90149	26.3943	24.9088	39.8518	25.6973	24.4457	41.0049	16.9098	17.6937	28.9768	23.5091	28.4083	23.0518	13.4122	10.5695	13.2874	25.5552	25.2393	22.9727	18.3072	15.6645	11.4088
AC067852.2	0.818277	3.9245	2.26069	1.45443	2.00213	2.09419	2.1559	1.57112	2.91657	1.53747	1.98813	1.33303	3.30357	1.84608	1.63755	2.2635	2.01691	0.849298	1.18641	1.32411	1.29419	1.38853	1.48297	1.95741	1.92168	2.65042	1.41876	2.36087	2.12125	2.04626	2.50245	1.65622	2.33115	2.28668	3.26732	1.5592	1.67629	2.08218	2.15864	2.32928	2.78283	2.75602
FAR2P2	0.0193341	0.736535	0.0628111	0.697499	0.00377002	0.169877	0.0438886	0.0583262	0.0137598	0.0262562	0.0150403	0.00491294	0.0336503	0.0163291	0.262354	0.0682827	0.0398949	0.0532689	0.306116	0.0194648	0	0.0204117	0.0298817	0.0905045	0.0873651	0.0138252	0.0132996	0.53476	0.0928453	0	0.0520606	0.0101301	0.0199052	0.183693	0.19161	0.0847484	0.0328559	0.384082	0.0834227	0.0980792	0.0291257	0.161715
LINC02212	0	0	0	0	0	0	0.0100477	0	0	0	0	0	0.0282473	0	0	0.273108	0	0	0	0	0	0.479762	0	0.0495475	0	0	0	0.279314	0	0	0	0	0.0125318	0	0.567686	0	0	0	0.0442283	0	0	0
AC108134.1	2.06671	0.606927	2.50075	0.688171	2.53688	0.532705	2.39816	0.117933	0.323105	0.563628	0.918073	0.275497	0.805891	0.550833	0.782539	0.225236	0.524329	0.21003	0.925889	0.079589	0.23969	0.0178845	1.01586	1.0102	1.6191	0.347251	0.268016	0.770501	0.277191	0.637139	0.290275	2.0592	1.03771	0.199799	0.948059	0.297021	0.239898	0.148596	2.19281	0.595183	1.7047	0.402011
AC005332.2	0.12435	0.0483381	0.0230845	0.0430835	0.796703	0.0575049	0.557221	0.107181	0.0455135	0.0723731	0.400755	0.0993091	0.247345	0.13503	0.117962	0.0442861	0.0586492	0.18354	0.400702	0.536533	0.010054	0.0375089	0.0658933	0.0867717	0.243248	0.0423422	0.256615	0.0727913	0.145338	0.0325919	0.121759	0.493305	0.0640115	0.120279	0.683498	0.0830587	0.120753	0.0641632	0.217846	0.180232	0.0535218	0.0552876
FTH1P4	1.03146	0.255152	0.584886	0.170562	0.182843	1.12743	0.541815	1.04447	0.560565	0.06367	1.38594	0.71482	0.870404	0.197987	0.4873	1.40258	0.541763	1.61468	0.569449	0.12587	0.371489	0.164992	0.521725	1.584	0.641989	0.894011	0.322509	0.537919	2.06801	0.38708	0.367257	0.393042	1.255	0.143363	0.273321	0	0.212464	0.362876	0.298121	0.281882	0.395519	0.328314
MIR3909	0.217874	0	0	0	0	0	0	0	0	0	0	0	0	0	0.251612	0	0	0	0	0	0	0	0.134694	0.266057	0.119334	0	0.149872	0	0	0	0.64	0.684933	0	0.0951735	0.254027	0	0	0.11242	0.197912	0.16374	0	0.169521
AC104662.1	0.101476	0.0460206	0	0.0615268	0.0791483	0	0.041882	0.0470965	0.0288876	0	0.0526264	0	0	0	0.0292973	0	0	0.209688	0	0	0.229727	0	0	0.185876	0	0.0967491	0.0698033	0	0.108289	0	0.0496803	0	0	0	0.177471	0.0593073	0	0.0261801	0.0921783	0.0571969	0	0
FO393411.1	6.66695	1.3438	3.0804	0.673718	1.34816	8.7354	0.764346	6.01657	0.808371	0.167664	7.55539	2.69805	1.36091	0.834186	0.712902	2.20582	2.34377	2.126	1.01755	0.497188	1.67701	1.60757	0.725101	4.82451	2.53586	2.11881	0.976665	0.860029	6.23626	1.52897	0.785777	0.840945	2.85994	0.431453	0.359872	0.288629	0.839233	1.05113	0.785052	0.510323	2.97581	0.768497
MRPL33	19.559	23.4554	19.2913	18.2226	21.1553	19.3675	15.3247	33.0423	31.5086	21.7572	58.7205	32.449	37.0031	11.2404	30.0878	26.431	18.5213	49.2006	15.3755	104.161	5.54916	49.5746	23.3919	28.1635	32.3693	18.15	40.5251	26.2733	25.9121	16.7214	19.0689	29.0226	20.709	45.0671	27.0865	19.3573	70.5032	28.7119	14.9206	31.3356	13.8871	19.4521
ARL5AP5	0.0594657	0.0539369	0	0	0	0.0549989	0	0	0.0338568	0	0.0308395	0	0	0	0	0.0988311	0	0	0	0	0	0	0	0.048411	0	0.0566959	0	0.0487335	0.0846113	0	0	0	0.061222	0	0	0	0	0.0306835	0	0	0	0
MIR5588	0	0	0	0.499051	0	0	0	0	0	0	0	0	0.477513	0	0	0	0	0	0	0	0	0	0	0	0	0	0	0.337266	0	0	0	0	0	0	0	0.481048	0	0	0	0	0	0.320207
PPP6R1	8.59377	13.8284	13.3068	12.7757	16.2504	18.5775	18.2644	16.7181	15.2437	10.2799	12.6106	3.99118	13.9655	18.7207	21.9891	27.6392	19.3484	6.97192	13.6504	5.65161	8.13601	11.2543	14.2633	16.7194	11.4094	12.2452	12.8688	28.4068	18.4845	14.5131	14.8163	18.0645	14.1837	10.4895	26.7118	13.0745	8.66514	19.497	20.9935	18.3055	30.6954	14.0381
AL135923.1	0	0	0	0	0	0	0	0	0	0	0	0	0	0	0	0	0	0	0.114761	0	0	0	0	0	0	0	0	0	0	0	0	0	0	0	0	0	0	0	0	0	0	0
AC025034.2	0	0	0	0	0	0	0	0	0	0	0	0	0	0	0	0	0	0	0	0	0	0	0	0	0	0	0	0	0	0	0	0	0	0	0	0	0	0	0	0	0	0
AC090506.2	0	0	0	0	0	0	0	0	0	0	0	0.062895	0	0	0	0	0	0.085243	0	0	0	0	0	0.0251876	0	0	0	0	0	0	0	0	0	0	0	0	0	0	0	0	0	0
AC011479.3	0.109744	0.0248852	0.0427833	0.216255	0.171195	0.0507504	0.12456	0.025467	0.023431	0.0372588	0.113829	0.0139434	0.127337	0	0.118817	0.102596	0.0566128	0.113387	0.440344	0.0184144	0.0465835	0.0289652	0.0678457	0.189853	0.0976775	0.235423	0.0849274	0.134907	0.048797	0.0377523	0.107457	0.301878	0.225971	0.0479393	0.0159943	0.192419	0.0621654	0.106175	0.0996891	0.0773217	0.0495968	0.0640414
AC002059.2	1.1785	2.13786	0.612579	2.00074	1.47072	0.653987	4.28034	0.656353	2.14713	0.96026	0.73342	0.239573	2.73485	1.1944	2.44979	1.76279	0	3.89638	2.65829	0	0.266796	0.331784	1.16571	2.11072	1.54918	0.674165	0.81067	0.772647	2.34758	0.86487	0.692363	0	0.727986	0.308881	3.29774	0.275509	0.534057	1.3378	3.21158	2.47992	1.42027	2.2007
SLC16A7	1.7095	0.263302	2.14602	0.163356	5.68417	1.44948	0.736099	4.84848	0.293827	3.08164	2.84468	0.574695	1.49921	0.748341	3.09388	2.78913	6.07772	2.51965	0.992566	3.11484	0.927783	0.538162	0.709643	3.18809	3.88145	1.50686	1.63143	0.320311	1.65218	2.23654	1.2893	3.26267	0.984499	2.91077	1.68346	0.995786	3.22857	0.330902	1.41671	0.265219	0.395577	0.959567
KLF3P2	0	0	0.0502864	0	0	0	0	0	0	0	0	0	0	0	0	0	0	0	0	0	0	0	0	0	0	0	0	0	0	0	0	0	0	0	0	0	0	0	0	0	0	0
IFNA6	0	0	0	0	0	0	0	0	0	0	0	0	0	0	0	0	0	0	0	0.0225409	0	0	0	0	0	0	0	0	0	0	0	0	0	0	0	0	0	0	0	0	0	0
HTR1DP1	0.0291971	0.0264826	0.0151765	0.0354056	0	0	0	0.0271017	0	0	0.0151419	0	0.0338776	0	0.0337183	0.0242626	0.0481974	0.925098	0.101321	0	0	0.0205497	0.0180502	0	0.0639676	0.0278372	0.0200842	0.0239277	0	0	0	0	0	0.0127541	0.034042	0	0	0	0	0	0.0351869	0.0681522
AC055764.1	0.109628	0	0	0	0.0427535	0	0.0452467	0	0.0936251	0	0.0568543	0	0.0636011	0.0462947	0	0	0	1.20818	0.285326	0	0	0.0385795	0	0.156184	0.0600457	0.0522609	0.0754112	0.0449213	0.0779927	0	0.0536716	0.0574397	0	0.0718329	0	0	0	0	0	0.0411946	0	0.0426491
AC145098.2	0.0685447	0.0466289	0.0623511	0.0519501	0.140341	0.0554715	0.183888	0.0238595	0.0439042	0.0232713	0.062209	0.0348355	0.178949	0.130255	0.237477	0.0996803	0.0424315	0.0354099	0.304766	0.0115014	0.00969848	0.0241217	0.0370786	0.226697	0.0844727	0.098028	0.0412568	0.0631957	0.249919	0.0864584	0.0922846	0.143656	0.202887	0.0374278	0.189807	0.170259	0.0485346	0.0397892	0.358021	0.1642	0.0619551	0.093332
ZNF324	0.732402	1.02137	1.63701	1.50984	2.03866	1.80355	2.06686	1.35543	1.36305	1.19354	0.959075	0.544369	0.998529	1.46524	1.48018	1.10693	1.35259	0.952197	1.95386	0.786512	0.880842	0.773225	1.33005	1.71608	1.68484	1.38785	1.05484	1.86443	1.52082	1.58727	1.91834	2.22091	2.05946	1.22775	2.05478	1.55704	0.731217	1.9793	2.48655	1.62032	1.96943	1.21451
RNU6-657P	0	0	0	0	0	0	0	0	0	0	0.125664	0	0	0	0	0	0	0	0	0	0	0	0	0.0986319	0	0	0	0	0.172386	0	0	0	0	0	0	0	0	0.125028	0	0	0	0
AL450471.1	0	0	0.212232	0	0	0	0	0	0.116233	0.27724	0	0	0	0	0	0.169647	0	0	0	0	0.231083	0	0	0.0830993	0	0	0	0	0	0	0	0	0	0	0.238026	0	0	0	0	0	0	0.158843
NIP7P2	0	0.0432289	0	0	0.0371735	0.04408	0	0	0	0	0	0	0	0	0.0550402	0	0	0	0	0	0	0	0	0.0194	0	0.0908802	0	0.0390584	0	0	0	0	0	0	0	0	0	0	0	0.0179091	0.0574375	0
RN7SL795P	0	0	0	0	0	0	0	0.0853414	0	0	0	0	0	0	0	0	0	14.0588	0	0	0	0	0	0	0.0503575	0	0	0	0	0	0	0	0	0	0	0	0	0	0	0.034548	0	0
TCAM1P	0	0.0132637	0.0988143	0.0177328	0.0285144	0	0.0965671	0.237541	5.24522	0	0.0720459	0.00743176	0.0169675	0.0617523	1.75632	0.0243037	0.0422441	0.0302173	0.0507461	0.00981476	0.033105	0.190406	0.0135605	0.125	0.156185	2.87208	0.0201182	0.521308	0.0780257	0.0402435	0	0.191547	0.0828034	0.00958177	0.0937738	0	0.0662677	1.61472	0.0199252	0.986342	0.0176232	0.967123
RNU6-366P	0	0	0	0	0	0	0	0	0	0	0	0	0	0	0	0	0	0	0	0	0	0	0	0	0	0	0	0	0	0	0	0	0	0	0	0	0	0	0	0	0	0
POU5F1P3	0.0481021	0.152705	0.0125016	0.174992	0.881682	0.0667334	0.31765	0.156275	0.0821608	0.195971	0.661076	0.415586	0.362786	0.914084	0.72216	0	0.0595537	0	0.500777	0.161425	0	0.0169277	0.208163	0.18601	0.289812	0.343962	0.165443	0.0985519	0.239549	0.353008	0.211948	0.352844	0.0990457	0.105062	0.476714	0.0281132	0.217982	0.0992803	0.633576	0.533218	0.173911	0.130994
MIR4436A	0	0	0	0	0	0	1.51071	0	0	0	0	0	0	0	0	0	0	0	0.529252	0	0	0	0	0.37248	0.167068	0	0	0	0.65101	0.279811	0	0	0	0.133243	1.06692	1.42617	0	0.157388	0	0	0	0
AC018462.1	0.0706074	0.0640428	0.110104	0.188367	0.110144	0.052243	0.0116567	0.091756	0.0321602	0.0958865	0.0952061	0.057414	0.0327705	0.0834867	0.0815411	0.0352046	0.0349667	0.875412	0.0735073	0.0758238	0	0.0198781	0.0523809	0.149452	0.0928157	0.0942461	0.0194278	0.115729	0.0301393	0.064771	0.0967901	0.118383	0.145386	0.111036	0.0823237	0.115546	0.0639938	0.0947246	0.115449	0.0636767	0.034037	0.0988875
ACTG2	0.115655	0.592386	4.48753	0.651738	0.986976	1.4472	4.79586	2.33022	1.37506	3.76024	2.438	5.37295	1.31037	52.425	1.72062	7.85826	1.42627	1.41518	1.48735	5.17801	2.31793	5.34371	2.41837	5.74342	4.72863	4.35233	9.91183	0.557538	3.97849	2.88328	7.21431	2.09596	6.65394	4.94513	3.67257	24.9542	1.5492	1.40766	42.944	3.21598	1.66438	2.52494
AC092648.1	0	0	0	0	0	0	0	0	0	0	0	0	0	0	0	0	0	0.0844369	0	0	0	0	0	0	0	0	0	0	0	0	0	0	0	0	0	0	0	0	0	0	0	0
TAS2R5	0.563142	0.408627	0.175631	0.573626	0.474374	0.125002	0.948293	0.250908	0.423224	0.397675	0.677559	0.412124	2.0648	0.190247	0.260138	0.187187	0.16733	0.83784	0.156339	0.0907119	0	0.0158541	0.45955	0.825217	0.271432	0.0644294	0.46485	0.239984	0.38461	0.206637	0.176449	0.330466	0.162337	0.196797	2.57382	0.184311	0.0255197	0.337066	0.45016	2.88636	0.298615	0.227845
LINC02076	0.0138573	0.0754137	0.00720296	0.0840197	0.0432333	0.0256329	0.240211	0.0257256	0.0394483	0	0.0143731	0.014085	0.0321575	0.0585179	0.0240047	0.0115153	0	0.0190897	0.0721322	0	0	0.0195063	0.0342673	0.00564062	0.0151799	0	0.095322	0.0567819	0.0591511	0.0127119	0	0	0.0142666	0.0121065	0.064627	0.0323955	0.0156992	0.0214506	0.0755261	0.0312428	0.0334003	0.194075
TBC1D8B	1.51421	0.838903	1.86346	2.13726	2.14715	2.33411	2.95025	2.20833	1.32967	5.03893	2.4931	3.01716	2.39324	1.50238	1.62895	1.95886	1.76322	3.98775	2.74331	0.798388	0.339707	0.591436	2.77122	1.52479	2.44177	3.14488	1.98185	1.16491	1.33929	0.865962	3.42745	1.44093	4.08692	1.95693	0.906592	1.62963	2.56238	1.36413	1.35565	1.4722	1.93664	1.70886
AC130456.3	0.450549	0.557263	1.87354	4.32116	0.447257	1.09859	3.27956	0.418214	0.30316	0.778726	1.27451	0.874271	0.047525	0.276744	4.44635	0.0680733	0.5071	0.451398	1.59904	0.329888	0.370902	0	0.303859	0.566861	3.23051	0.312409	0.704374	0.0335668	0.320534	0.300587	1.36358	12.3183	4.42772	0.429409	0.620822	0.670276	0.324821	0.591761	2.19517	0.384776	1.13532	0.637379
PIGPP3	0	0	0	0	0	0	0	0	0	0	0	0	0	0	0	0	0	0	0	0	0	0	0	0.0254304	0	0	0	0	0	0	0	0.0654675	0	0	0	0	0	0	0	0	0	0
AC108516.1	0	0	0	0	0	0.0933056	0	0	0	0	0	0	0	0	0	0	0	0	0	0	0	0	0	0	0	0	0	0	0.0717715	0	0	0	0	0	0	0	0	0.156164	0	0	0	0
H2AZP2	0	0.0615615	0.0352794	0.0823042	0.317629	0.0627737	0.168076	0.378005	0.0772856	0.0921715	0.0351991	0.068987	0.236257	0	0.0391909	0.169203	0	0.560997	0	0	0	0.23885	0	0.221018	0.0371749	0	0.233439	0.111245	0.144858	0	0.0664572	0	0.279506	0.0592966	0.0791342	0	0.076893	0	0	0.025504	0	0.052809
HSPD1P9	0.0316956	0	0	0	0	0.0146574	0	0	0	0	0.0246565	0.0161082	0	0.0401541	0.0183019	0.0131694	0	0	0.0412467	0	0	0	0	0.00645086	0.0086802	0.0151097	0	0	0	0.0145379	0.0155175	0	0.0652636	0	0.0184775	0	0	0	0	0.00595509	0	0
PPIAP45	0	0.148213	0	1.05681	0.552292	0.302263	0.269769	0.101119	0.093035	1.33145	0.875687	0.387544	0.126401	0.0920058	0.754837	0.226315	0.269743	0.450212	0.425292	0.804274	0.739855	0.651718	0.134694	0.1552	0.596672	0.519315	0	0.223191	0.193753	0	0	0.456622	0.168232	0.690008	0.254027	0.445677	0.740499	0.281051	0.0494781	0.16374	0.656429	1.22903
KIF25-AS1	0.00839606	0.411234	0.00436423	0.0101814	0.0065487	0.0155308	0.0138612	3.92792	0.00956059	0.102618	0.113211	0	0	0.0141822	1.97803	5.93051	0.138599	0.0115663	0.699271	0	0.256601	0.153643	0	0.0307586	2.1338	0.0560349	0.011551	0.192661	0.0418125	0.0616164	0.00822107	0.105579	0.00864404	0.00733527	0.0293678	0.382751	0.0285361	7.72875	0.0457608	0.00315497	0.0505926	0.0130654
AC093716.1	0	0	0	0.0833957	0	0	0	0	0	0	0	0	0	0	0	0.057149	0	0	0	0	0	0.0484035	0	0	0	0	0	0	0	0	0	0	0	0	0	0.0803874	0	0	0	0	0	0
AL356859.1	0	0	0.0325525	0	0	0	0	0	0	0	0	0	0	0	0	0	0	0	0	0	0	0	0	0	0	0	0	0	0	0	0	0	0	0	0.146035	0	0	0	0	0.0235327	0	0
AC022447.3	0	0	0	0	0	0	0	0	0	0	0	0	0	0	0	0	0	0	0	0	0	0	0	0	0	0	0	0	0	0	0	0	0	0	0	0	0	0	0	0	0	0
LINC00632	0.00861936	0.125088	0	0.188139	0.0739516	0.0558035	0.0355746	0.52805	0.132501	0.854486	0.0178804	0.192742	0.960106	0.196552	0.288668	0.0214879	0.113828	0	0.0074778	0.057851	0.00975651	0.0606652	0.0159859	0.0421022	0.566521	0.0164358	0.13044	0.0353188	0.122641	0.0553482	0.194113	0.0451612	0.0976133	0.0527125	0.0401985	0.0503757	0.27342	0.0756072	0.0234889	0.845346	0.0103876	0.140836
RPS3AP6	6.84865	1.12406	2.89877	0.751401	1.22098	7.45025	2.07287	6.23604	1.11408	0.885774	10.9936	10.9058	2.80021	0.49579	1.20521	2.68299	4.33376	9.21	1.04685	6.65418	1.55044	11.0177	0.786306	2.27002	7.19865	2.02108	4.35213	1.06907	8.09736	1.07701	1.40505	1.40117	5.8422	1.90898	0.72246	0.800537	10.8995	1.75008	0.651741	2.52448	4.55917	0.482123
AC004706.2	0	0	0	0	0	0	0	0	0	0	0	0	0	0	0	0	0	0	0	0	0	0	0	0	0	0	0	0	0	0	0	0	0	0	0	0	0	0	0	0	0	0
RNA5SP159	0	0	0	0.305245	0.196334	0	0	0	0.286632	0.34184	0.130544	0	0.292071	0	0	0	0.207763	2.77412	0.218381	0	0.284928	0	0	0	0.137872	0	0.346306	0	0	0	0	0.527553	0	0.219916	0.293488	0	0.285176	0	0	0.0945877	0	0
FAM184A	2.36275	0.211289	4.04423	0.0484254	3.59752	0.563247	1.07132	4.14851	1.02503	1.13433	3.75371	0.294277	1.72986	0.289492	0.897373	0.813026	0.381793	1.86584	1.50128	1.31333	0.124306	0.103057	0.882589	2.93946	2.48072	2.28443	1.97782	0.733623	0.892551	2.5063	0.40079	2.45501	1.09635	1.59178	1.76929	0.657389	5.37245	0.978754	3.31916	0.553965	0.485274	1.83321
PTPN6	10.5799	20.1268	12.3763	12.0639	22.5236	11.5661	14.3176	9.31614	12.7399	11.4366	19.4725	15.4783	15.2309	21.5826	13.9368	20.2075	11.7187	8.72064	16.9878	15.1677	15.0283	14.3027	15.7566	10.4419	24.8294	10.1957	13.4482	12.4713	27.3273	22.6206	13.6081	15.7189	14.7879	11.4071	20.1327	8.42809	17.5805	12.6249	13.2686	25.2617	16.8176	12.8714
AL732618.1	0	0	0	0	0	0	0	0	0	0	0	0	0	0	0	0	0	0	0	0	0	0	0	0	0	0	0	0	0	0	0	0	0	0	0	0	0	0	0	0	0	0
IDSP1	0	0.437807	0.286739	0.250853	0.914311	0.127551	1.36606	0	0.0392594	0.187285	0.679454	0.280351	0.320035	0.174713	0.119449	0.171903	0.0569139	0.474958	0.418757	0	0	0	0.298404	0.252613	0.151072	0.0657431	0.33203	0.16953	0.686792	0	0.135035	0.939354	0.354958	0.180728	0.723573	0	0.07812	0.10674	0.375823	0.233199	0	0
AC100827.4	0	0	0.027605	0.0386401	0.0745603	0	0.0263028	0	0.00604734	0.0288484	0.00550841	0.010796	0.0246484	0.00897066	0.0367987	0	0.0175335	0.0585282	0.00921476	0.0142577	0	0	0.0262655	0.0259409	0.0174529	0.0303803	0.043838	0.0174091	0.00755644	0.019487	0.0208002	0.0445211	0	0.0139193	0.012384	0.0124154	0	0.0109611	0.0771866	0.019956	0.051202	0.0165285
AC021193.1	0	0	0	0	0	0	0	0	0	0	0	0	0	0	0	0	0	0	0	0	0	0	0	0	0	0	0	0	0	0	0	0	0	0	0	0	0	0	0	0	0	0
LINC01593	0	0	0	0	0	0	0	0	1.25549	0	0.0693095	0	0	0	0	0	0	0	0	0	0	0	0	0	0.0366	0.12742	0	0	0.0950787	0	0	0	0.275184	0	0.0779105	0	0	0.103438	0	0	0	0.20797
AC016987.1	0	0	0	0	0	0.0480552	0	0	0	0	0.026946	0	0	0	0	0	0	0	0	0	0	0	0	0	0	0	0	0	0	0	0	0	0	0	0	0	0	0	0	0	0	0
LSS	5.99281	10.1402	8.47184	6.42878	10.4381	5.18154	9.37913	2.95259	3.45687	1.92636	7.09827	3.0074	7.14469	5.47586	11.4216	8.25135	4.61224	6.20283	8.75738	1.59639	3.64919	2.54889	17.1491	28.2154	6.2077	9.60361	5.68455	9.79899	13.3969	6.7034	3.30749	6.53888	10.6911	11.7591	13.5777	4.01122	5.54348	16.5349	20.6719	8.34671	15.6187	16.3268
AC008667.2	0	0	0	0	0	0	0.0456326	0	0	0	0.0286696	0	0	0	0.031921	0	0	0	0	0	0	0	0.034176	0.0450047	0	0	0	0	0.0393289	0.050712	0	0	0	0.0241485	0	0	0	0	0.552382	0.041546	0	0
AC118282.3	0	0	0	0	0	0	0	0	0.0265496	0	0	0	0	0	0	0	0	0.0642389	0	0	0	0	0	0	0	0	0	0	0	0	0	0	0	0	0.0543692	0	0	0	0	0	0	0
CCDC92	4.85876	4.79024	8.15193	8.25864	14.7407	6.50011	7.54511	7.24359	4.51661	6.87234	5.3928	2.5382	4.88036	7.89829	9.32703	4.42537	5.56396	1.29003	6.13004	2.73837	3.05146	4.22305	6.46171	4.96686	6.96484	7.90913	3.74783	5.38494	5.83439	4.64803	6.17146	6.59153	5.98584	3.68982	8.39641	4.887	5.86534	8.46966	5.92584	5.84694	2.67128	5.67436
RNU7-51P	0	0	0	0	0	0	0	0	0	0	0	0	0	0	0	0	0	0	0	0	0	0	0	0	0	0	0	0	0	0	0	0	0	0	0	0	0	0	0	0	0	0
RPL31P47	0	0	0	0	0	0	0	0	0	0	0	0	0.124827	0	0	0	0	0	0	0	0	0	0	0	0	0	0	0	0	0	0	0.225469	0	0	0	0	0	0	0	0	0	0
GALNT8	0.00844712	0.0102157	0.00146359	1.4648	0.0307465	0.0104168	0.018594	0.00522726	1.38029	0	0.0365064	0	0.00653417	0.0380493	0.011381	0.601337	0.0232403	0.0271522	0.898947	0.011339	0.00956155	1.22671	0.0104443	0.0309456	0.0246756	0	0.0077475	0.029998	0.0821303	0.0232467	0.0110281	0.0885176	0.0347865	0.0405893	0.0426782	0.0197476	0.0223297	0.260064	0.028135	0.0920504	0.00678671	0.0153357
MIR3135A	0	0	0	0	0	0	0	0	0	0	0	0	0	0	0	0	0	0.92771	0	0	0	0	0	0	0	0	0	0.275945	0.239549	0	0	0.352844	0	0	0	0	0	0	0.305864	0	0	0
KRT86	0.920551	0.147347	1.22158	0.328323	2.31451	1.23203	2.18129	0.261372	3.47766	1.67664	1.55017	0.957691	0.666005	0.393311	0.362704	2.43891	9.48413	0.238709	0.817423	0.639657	4.03315	1.39491	2.12911	1.02274	0.854184	1.52818	0.737527	4.0117	1.37145	0.158957	0.615048	0.726322	0.624393	0.662319	1.23746	1.44314	1.22695	0.597932	1.11166	1.28191	0.28714	1.74429
KARS1P1	0.0147985	0	0	0	0	0	0.0122156	0.0137365	0	0	0	0.0150417	0	0	0	0.0122975	0	0.203863	0.0128386	0	0	0	0	0.0120475	0	0.0141092	0	0	0	0	0	0	0	0	0	0	0	0	0	0	0	0
HLTF	9.94645	5.60196	5.21933	8.32455	4.5487	8.35542	8.38801	16.5276	17.0895	3.51861	6.06902	9.19119	15.591	3.58777	10.3534	9.18818	4.7389	22.7025	40.8978	6.50537	5.07639	6.91574	8.75131	17.4982	5.19565	23.5048	7.03442	17.5654	5.92796	3.78632	7.14737	6.99069	5.19322	8.21787	6.43325	6.96777	7.21163	10.833	4.46088	5.5198	4.25327	13.586
AC069282.1	3.89399	2.1907	5.40607	8.30834	8.18892	4.46767	11.0263	4.16356	4.29376	4.95343	3.65548	0.751512	7.89259	2.41454	3.9562	3.39972	2.40034	5.90754	5.08877	1.58798	2.67811	0.763229	3.23009	6.21981	3.07774	3.00768	4.57736	5.41293	3.4015	2.30605	3.7163	9.03911	4.87169	4.04795	3.10338	3.16888	2.6246	2.61965	6.53712	7.87182	3.20777	8.74421
LINC00265	1.39831	3.3142	1.65269	2.15994	2.83698	1.49343	3.449	0.618075	1.3174	2.32846	2.02014	0.380702	2.8007	1.18098	1.48027	1.59773	0.597678	1.44473	4.04373	0.290492	0.527597	0.210893	0.90048	3.4727	0.984711	0.928465	1.31685	3.86757	1.12507	0.595553	1.19802	2.25027	2.27939	0.272688	3.42566	1.44963	0.330035	1.04791	7.10705	1.52941	1.62499	2.38968
AC016573.1	0	0	0	0	0	0	0	0	0	0	0	0	0	0	0	0	0	0	0	0	0	0	0	0.01958	0	0	0	0.0394208	0	0	0	0	0	0	0	0	0	0.0744602	0.0436949	0	0	0
WWC2	4.23532	4.2191	2.01353	1.11678	3.64028	2.83443	2.89908	4.03761	3.45562	2.9041	4.34709	3.54071	3.09406	2.27411	3.21321	6.81637	3.11139	5.12852	1.59795	2.39564	0.868708	1.98301	3.40965	2.45467	2.40527	6.58043	1.60523	4.70538	2.11734	1.76601	3.19435	2.45355	2.42394	1.6876	1.41349	4.55229	3.12712	3.75997	2.80983	2.3325	3.89086	4.12529
BIN1	3.10945	11.9636	14.2897	10.4634	10.5767	4.47821	7.03917	4.53262	11.3636	6.38741	10.3004	5.72015	9.78175	6.17197	10.842	10.3637	6.60612	5.95882	3.79161	6.50958	13.1046	7.00533	4.39056	6.08329	7.54821	4.21325	4.75919	7.69079	8.11124	5.47487	4.99379	5.97177	6.38717	7.33086	15.9545	5.008	4.06535	6.23239	5.21064	7.93716	9.84414	9.89
U2	0	0	0	0	0.139465	0	0	0	0	0	0.0927313	0	0	0	0.103248	0	0	1.72426	0.155126	0	0	0	0	0	0.195873	0	0	0	0.127209	0	0	0	0	0.0781079	0.208478	0.209007	0	0	0.162425	0.13438	0	0
SPSB2	21.1054	11.0006	15.3729	13.8224	16.9895	6.20026	9.40906	3.24875	38.2404	16.9155	7.45783	9.39337	9.05445	6.11734	4.1396	16.2995	10.5951	4.64668	11.9438	4.98201	33.4768	10.7167	22.9969	12.4818	13.3784	10.2729	7.99363	5.34661	10.8851	29.6329	7.4959	13.3629	12.9545	10.2864	14.2886	3.17645	11.2126	8.42946	9.74911	18.9884	9.39164	27.2813
AC019133.1	0	0	0	0	0	0	0	0	0	0	0	0	0	0	0	0	0	0	0	0	0	0	0	0	0	0	0	0	0	0	0	0	0	0	0	0	0	0	0	0	0	0
SATB2-AS1	0	0.173612	0.0150747	0.0773696	0	0.00536455	0.0095757	0.00538396	0.0297212	0.0472611	0.0150403	0	0.0201902	0.0293925	0	0.0674793	0.0143622	0.151817	0.0251602	0.0545016	0	0.00408235	0	0.0401368	0	0.149312	0.0598481	0.104575	0.0123794	0.0266039	0.0113587	0.0121562	0.0358293	0.0329381	0.0811524	0	0.0328559	0.0149642	0	0.00871815	0.0279606	0.00451299
AC134026.2	0	0	0	0	0	0	0.00955859	0	0	0	0	0	0.0403082	0	0.00668644	0	0	0.0797607	0.0100461	0	0	0.00815011	0	0	0	0.0110404	0	0	0.00823817	0	0	0	0	0	0	0	0	0	0	0	0	0
MIR769	0.219721	0	0	0	0.171376	0	0	0	0	0	0	0	0	0	0.126872	0	0	0	0	0	0	0	0	0	0.120346	0.209486	0	0	0.312632	0	0	0.230246	0	0	0	0	0	0	0	0	0	0
MLF2	54.5215	75.9793	35.2869	76.0269	51.607	65.0828	36.5713	24.8237	73.7648	59.6262	70.0538	29.9216	46.0997	41.4724	40.1297	104.729	61.7029	13.9334	52.1848	25.4143	166.158	65.0001	53.7959	31.7501	65.3628	46.7518	62.4287	57.6348	48.467	51.1282	35.6125	47.4326	31.5005	31.8173	55.7335	33.0874	43.613	40.7108	49.4452	114.87	36.8407	53.215
AC091912.1	0	0	0	0.25355	0	0	0	0	0	0	0	0	0	0	0	0	0	0	0	0	0	0	0.0646312	0	0	0	0	0	0	0	0	0	0	0	0	0	0	0	0	0	0	0
AC087258.1	0	0	0	0	0	0	0	0	0	0	0	0	0	0	0	0	0	0	0	0	0	0	0	0	0	0	0	0	0	0	0	0	0	0	0	0	0	0	0	0	0	0
AC021660.2	0	0.0606096	0	0	0	0	0.110318	0	0.0380452	0	0	0.0679202	0	0.0564365	0	0	0	0	0	0.0896988	0	0	0	0	0	0	0	0	0.0950787	0	0	0	0	0	0.0779105	0.0781083	0.075704	0	0	0	0	0
PIK3R3	2.44575	6.6646	11.2797	2.32513	2.84642	3.72799	7.49492	5.00813	3.89657	4.5473	4.46387	1.03136	1.58739	2.64483	5.82877	1.71838	2.57604	3.32586	7.77094	1.72372	3.67538	1.12296	2.87908	9.4014	1.92219	9.93446	2.39963	1.8237	4.30639	1.37054	13.6595	4.06985	5.74922	7.41593	5.62566	7.17774	1.99389	5.64188	6.11514	1.77496	1.92705	12.5884
RBP5	3.14382	5.23925	0.728473	5.62662	4.25424	1.55893	5.11202	0.931712	2.94368	2.18613	6.56096	1.13574	0.966886	3.74287	3.99152	1.47936	2.00084	2.00891	6.58859	13.6772	3.70864	3.479	5.10478	3.10672	5.81932	2.79876	2.21469	1.73831	10.0917	4.95137	1.5206	7.62081	4.40656	8.28121	7.02185	1.6603	3.96934	3.26389	3.32027	3.24514	3.42359	3.10921
HPS5	3.60311	5.21289	4.0998	2.66848	4.26893	3.96242	3.02411	4.50799	5.96153	4.61396	4.48968	3.55579	2.38029	5.06162	4.75216	7.56577	3.0704	10.0771	7.81476	6.49752	3.36678	5.27615	5.41428	6.90504	4.89401	7.22023	3.37399	17.0101	7.35173	3.25721	5.80503	3.81793	4.85475	3.59505	4.80717	4.08446	5.84449	5.07005	4.27245	5.47478	6.02286	3.73796
PPIAP86	0.0498597	0	0.0259168	0	0	0	0.0411571	0.0925626	0	0	0.0517155	0.0506789	0	0	0	0.0414331	0.0411531	0.0686862	0	0	0.0564377	0.0350925	0	0.0405908	0	0	0.0342976	0	0.0709434	0.0457383	0	0	0.0513323	0.0217801	0	0	0.0564868	0.025727	0	0.0562069	0.0600885	0.0387943
MIR512-1	0	0	0	0	0	0	0	0	0	0	0	0	0	0	0	0	0	0	0	0	0	0	0	0	0	0	0	0	0	0	0	0	0	0	0	0	0	0	0	0	0	0
UBE2L3	25.2448	41.0405	23.0383	67.0009	12.751	21.3867	19.5504	22.0534	31.4808	15.8525	28.4055	14.8931	30.8593	19.2272	27.2621	35.9779	25.074	13.2519	18.5842	20.3668	47.8523	24.2436	29.3759	37.2401	22.2965	16.6106	16.831	24.4643	33.363	23.6662	19.5063	15.6728	22.9233	19.0246	30.6861	16.8902	17.3805	19.0457	14.936	32.4083	19.0912	38.2174
AL365436.2	0	0.0447082	0.128106	1.37476	0.346011	0.273531	0.203438	0.183014	0.112255	0.133877	0.230065	0.100202	0.114385	0.12489	0.284619	0.163842	0.0813674	0.475319	0.983544	0.0661657	0	0.0346922	0.274253	0.280895	0.0809932	0.328965	0.474689	0.282765	0.175335	0.13565	0.0482636	0.103304	0.15224	0.0861266	0.517231	0.115232	0.335055	0.610404	0.179099	0.555658	0.118806	0.536925
[truncated: 54,888 more rows]
