# Supplementary material for: GPR65 is a novel immune biomarker and regulates the immune microenvironment in lung adenocarcinoma
Source: Front Immunol. 2025 May 30;16:1572757. doi: 10.3389/fimmu.2025.1572757 (PMC12162609; doi:10.3389/fimmu.2025.1572757)
Supplement: Supplementary file 15 [file Table8.xlsx]

## Sheet: Sheet1
id	TCGA-97-A4LX-01A-11R-A24X-07	TCGA-78-7147-01A-11R-2039-07	TCGA-55-A493-01A-11R-A24H-07	TCGA-86-7711-01A-11R-2066-07	TCGA-35-3615-01A-01R-0946-07	TCGA-50-5946-01A-11R-1755-07	TCGA-44-3918-01B-02R-A277-07	TCGA-93-A4JQ-01A-11R-A24X-07	TCGA-55-7910-01A-11R-2170-07	TCGA-55-8506-01A-11R-2403-07	TCGA-78-7540-01A-11R-2066-07	TCGA-86-7713-01A-11R-2066-07	TCGA-50-5051-01A-21R-1858-07	TCGA-55-8204-01A-11R-2241-07	TCGA-MP-A4TJ-01A-51R-A262-07	TCGA-97-7554-01A-11R-2039-07	TCGA-05-4434-01A-01R-1206-07	TCGA-86-8585-01A-11R-2403-07	TCGA-64-5781-01A-01R-1628-07	TCGA-MP-A4T7-01A-11R-A24X-07	TCGA-73-A9RS-01A-11R-A41B-07	TCGA-05-4415-01A-22R-1858-07	TCGA-93-8067-01A-11R-2287-07	TCGA-44-6148-01A-11R-1755-07	TCGA-95-7947-01A-11R-2187-07	TCGA-97-7937-01A-11R-2170-07	TCGA-78-8660-01A-11R-2403-07	TCGA-99-8032-01A-11R-2241-07	TCGA-50-5072-01A-21R-1858-07	TCGA-05-4402-01A-01R-1206-07	TCGA-55-6970-01A-11R-1949-07	TCGA-86-8669-01A-11R-2403-07	TCGA-69-7764-01A-11R-2170-07	TCGA-38-4625-01A-01R-1206-07	TCGA-55-7283-01A-11R-2039-07	TCGA-73-4668-01A-01R-1206-07	TCGA-44-2666-01A-01R-A278-07	TCGA-55-7907-01A-11R-2170-07	TCGA-55-6975-01A-11R-1949-07	TCGA-50-6594-01A-11R-1755-07
BX088651.1	0	0	0	0	0	0	0	0	0	0	0	0	0	0	0	0	0	0	0	0.128643	0	0.0460503	0	0.112316	0	0	0	0	0	0	0	0	0	0	0	0	0	0	0	0
RPS3AP50	0	0	0	0	0.109708	0.0561836	0	0	0.0486181	0	0	0	0	0	0.087332	0.0252854	0.0127865	0	0	0	0	0	0	0.0630817	0	0	0	0.0206141	0	0.0131229	0	0	0	0.0383336	0	0	0	0	0	0
OR1AB1P	0	0	0	0	0	0	0	0	0	0	0	0	0	0	0	0	0	0	0	0	0	0	0	0	0	0	0	0	0	0	0	0	0	0	0	0	0	0.0464843	0	0
UQCRC1	31.5827	43.2945	37.0989	26.9632	50.7877	56.2828	4.99203	31.9386	42.7923	23.5149	44.2108	54.1193	62.7783	36.7982	34.9013	27.2061	49.894	57.3214	54.6519	99.6134	46.8467	50.2402	37.8756	40.7538	25.1973	33.5561	50.2575	37.7561	55.3351	41.7893	51.1686	45.3115	35.7439	74.4593	55.6222	31.366	37.0839	31.4283	44.6181	37.7246
ANK2	0.72589	0.149527	0.771254	0.138152	0.210074	0.0817489	2.78367	0.884626	0.158631	0.0952554	0.166887	0.318462	0.350173	0.249447	1.27071	0.59646	0.476393	0.32959	0.112771	0.237866	0.367128	0.376327	0.226154	1.98869	0.280664	0.214298	0.29015	0.950723	0.627683	0.32518	0.530319	0.993652	0.388245	0.347617	0.252584	0.54241	0.665462	0.553577	0.561386	1.37854
STX4	16.4927	13.2896	24.591	11.4919	6.7709	6.06629	7.19658	17.0387	8.41502	16.4425	13.6883	8.19079	9.39815	8.64024	13.3101	8.56878	11.8563	20.1313	16.9763	12.6716	13.2772	7.93977	12.0364	7.15474	12.2259	10.3992	12.528	9.96922	8.44439	13.1579	9.02427	11.6432	15.4878	26.5247	10.0931	19.2563	8.11301	10.1925	10.9758	17.5405
AC108039.1	0.0345662	0.0294182	0.108452	0.0217442	0.0206652	0.098775	0.170584	0	0	0	0	0	0	0	0.230304	0	0.0168597	0	0	0	0.0717573	0	0	0.0831767	0.0268154	0	0	0.0271808	0	0	0	0	0	0.0168483	0	0	0.0888414	0	0	0
CHORDC1P1	0.193324	0.054844	0.0673953	0.0270249	0.012842	0.076727	0.318017	0.0197829	0.0796741	0.134106	0.0138454	0.0381819	0	0.111255	0.107338	0.0621557	0.0942937	0.0628204	0	0.0789363	0.0891841	0.0847702	0.0247951	0.0516883	0.0333277	0.095274	0.0266933	0.0337819	0.0414375	0.0752692	0.0617886	0.0601489	0.0304431	0.13611	0.022352	0.0221781	0.38646	0.0360965	0.159277	0.0342033
AL365503.1	0	0	0	0	0	0	0	0	0	0	0	0	0	0	0	0	0	0	0	0	0	0	0	0	0	0	0	0	0	0	0	0	0	0	0	0	0	0	0	0
AL603650.1	0	0	0.275197	0	0	0.250642	0	0.403901	0	0	0	0	0	0	0	0	0.0855628	0	0.118853	0	0	0	0	0	0	0	0	0	0	0	0	0	0	0	0	0	0	0	0	0
MMS22L	0.437573	0.98157	1.1264	1.07855	0.158808	0.57344	3.18669	0.845129	1.27011	0.250871	0.140709	0.779512	0.34918	0.803813	0.6114	0.617706	0.506475	1.00427	0.259161	0.556408	0.721887	1.14646	0.295476	0.52879	1.3833	0.747188	0.457337	0.470169	1.06306	0.528988	0.50639	0.416541	0.71324	0.723654	0.28747	0.622826	0.757209	0.751545	1.18001	0.481417
POLR2J4	1.62612	6.70581	2.96842	1.2926	2.16528	5.41766	2.6628	4.96935	1.91912	2.47342	3.26825	1.46275	3.202	2.22042	1.74827	1.51141	1.8819	1.70771	1.18185	2.26803	1.87199	0.758407	1.01531	2.11654	1.77755	2.18996	2.2963	3.01072	0.998109	3.50763	0.733523	3.89109	1.90654	2.44987	2.81504	0.931046	2.03272	1.06819	1.17836	2.18911
AC106895.1	0	0	0	0	0	0	0.12669	0.047286	0	0	0	0	0	0	0	0	0	0	0	0	0	0.118196	0.00987774	0	0	0	0	0	0.148569	0.00856723	0.0123075	0.0239617	0	0.0667358	0	0	0	0	0	0
CCNYL4	0.0184172	0	0	0	0.0110106	0.0263141	0.181777	0	0	0	0	0.0109123	0	0	0.030677	0.0532918	0	0.0269309	0	0	0	0	0	0	0	0.0326749	0	0	0	0	0	0	0	0.00897693	0	0	0.189342	0	0	0
AL161630.1	0.0162054	0	0.0169483	0.0305824	0	0	0	1.25368	0.0300541	0	0.0104453	0	0.023717	0.0699449	0.242936	0	0	0	0	0.0148879	0	0	0.0280592	0.0779901	1.03087	0	0	0.841036	0	0.00811216	0	0.0680669	0	0.00789887	0.016863	0	0.166603	0	0	0
MTND5P13	0.0195096	0	0	0	0	0	0	0	0	0	0	0	0	0	0	0	0.00951579	0	0	0	0	0	0	0	0	0	0	0	0	0	0	0	0	0	0	0	0	0	0	0
CT47A8	0	0	0	0	0	0	0	0	0	0	0	0	0	0	0	0	0	0	0	0	0	0	0	0	0	0	0	0	0	0	0	0	0	0	0	0	0	0	0	0
AL121603.2	2.11801	1.17633	0.925558	1.15095	0.879828	1.29287	4.34288	2.09716	7.52407	2.28455	1.87151	1.75573	1.00415	1.83691	1.49067	2.07166	1.64416	1.6576	1.22615	1.59867	1.30048	1.38327	1.05599	1.18441	1.63537	7.88582	1.6311	2.38484	1.48662	1.38379	1.55887	2.77048	1.94479	0.484678	1.36583	0.852135	1.75066	2.59001	1.71427	2.78667
SYTL3	5.12459	11.9706	2.86601	3.36085	3.46786	4.31526	12.053	6.85516	56.781	4.19321	2.86269	6.15455	14.7659	7.71167	18.101	2.66422	12.9231	9.92761	1.95024	6.83156	4.45151	14.2139	7.36697	16.7566	9.79495	6.71247	21.0829	10.7515	7.37577	9.4388	5.29001	24.4251	7.20101	8.68398	4.50807	11.7979	3.36284	9.58875	3.98852	7.15292
DR1	7.05795	8.86541	5.53361	7.86259	6.0529	8.91816	15.2759	5.32977	4.78867	5.81678	11.1272	7.30435	3.84648	9.96298	5.46021	5.87299	4.87073	5.44567	8.70931	3.031	6.92482	6.50243	3.72401	5.69049	6.58204	7.27914	5.18458	5.26725	4.64726	10.0334	6.19686	4.61112	7.53689	9.18106	5.33771	10.0733	11.4396	6.43585	7.1281	6.97386
Y_RNA	0	0	0	0	0	0	0.546766	0	0	0	0	0	0	0	0	0.213728	0	0	0	0	0	0	0	0	0	0	0	0	0	0	0	0	0	0	0	0	0	0	0	0
AC091043.1	0	0.355941	0	0	0	0	0	0	0	0	0.449287	0.0275337	0.0680097	0	0	0	0.385316	0	0	0.0426918	0	0.045847	0.536407	0.503191	0	0	0	0	0.806797	0.093048	0	2.27716	1.18547	0	0	0	0.119436	0	0	0
MAPK13	22.6157	17.8684	23.6462	21.9802	23.3446	28.0313	20.194	13.706	15.4165	34.1734	13.7193	21.6077	15.1195	14.8413	14.0996	73.433	18.1997	12.767	21.236	16.354	20.2623	8.73514	14.3206	10.7721	33.9431	19.9503	26.7337	12.6684	24.8494	25.7095	23.2258	25.6317	27.0693	18.4284	31.2429	65.539	24.2707	27.5299	25.3429	11.7599
AC015813.5	1.16794	0.781002	0.727074	1.57437	0.43225	1.41048	1.06356	1.47261	0.593083	0.503472	0.367442	0.996832	0.305235	0.804163	0.741111	0.28163	0.569665	0.52862	0.376813	0.843064	0.663874	0.438968	0.345069	1.05391	0.647182	0.283682	1.29588	0.612269	0.764432	0.494172	0.349959	0.622942	1.45821	0.528619	0.737883	0.610119	2.23351	0.490664	0.309296	2.01469
NOLC1P1	0.0101157	0	0	0	0.0120953	0.00722657	0	0	0	0	0	0	0.0148046	0	0.0168495	0	0.00493394	0	0	0.0371733	0	0	0	0	0	0	0	0	0	0	0	0	0	0.00986125	0	0.00522215	0	0	0	0.0161073
AC139099.3	0.00600765	0	0.00628304	0	0	0	0	0.00553289	0	0	0	0	0	0	0	0	0	0	0	0.0110385	0	0	0	0	0	0	0	0	0	0	0	0	0	0	0	0.00620279	0.0540427	0	0.0111366	0
TRGC1	0.469022	0.0234806	0.346251	0.131901	0.138552	0.0473032	2.06954	0.259174	0.081867	0.0620085	0.064019	0.0948126	0.104983	0	0.836385	0.0957996	0.293358	0.225923	0.979487	0.152079	0.194732	0.125211	0.124203	0.1195	0.248276	0.0342637	0.294851	0.117152	0.47368	0.0718165	0.238085	0.177687	0.148585	0.169442	0.177996	0.0313343	0.234003	0.166905	0.0613727	0.131792
OR4C1P	0	0	0	0	0	0	0	0	0	0	0	0	0	0	0	0	0	0	0	0	0	0	0	0	0	0	0	0	0	0	0	0	0	0	0	0	0	0	0	0
TMEM106C	16.0774	47.1222	36.0425	20.1891	15.1239	48.0885	8.77422	18.6452	66.8123	21.3984	13.9941	16.6686	14.7969	8.36682	13.8944	23.0971	23.3302	22.7211	27.8352	13.7017	43.8763	21.9879	17.9849	12.5725	26.486	34.9185	24.285	19.8971	37.6931	44.0612	10.9387	23.5614	16.544	18.9829	14.6496	15.8459	11.7161	13.3863	25.5024	40.252
AP000897.1	0	0	0	0	0.0078023	0	1.15929	0	0.0242035	0	0	0	0	0	0	0	0	0	0	0	0	0.0257516	0	0	0	0	0	0	0	0	0	0	0	0	0	0	0.955968	0	0	0
AC004812.1	0	0	0.150793	0.0907	0	0	1.42309	0	0.534799	0	0	0	0	0	0	0	0	0	0	0	0	0	0	0	0	0	0	0	0	0	0	0	0	0.0702783	0	0.0744335	0	0.242292	0	0
PSG11	0	0	0	0	0	0	0.020645	0.0115584	0	0	0	0	0	0.00361123	0	0	0	0	0	0	0	0.00825465	0	0	0	0	0	0	0	0	0	0	0	0	0	0	0	0	0.00775493	0
RN7SL515P	0	0	0.0741272	0	0.0847482	0.0506346	1.74892	0	0	0	0	0	0	0	0	0	0.0345708	0	0	0	0	0	0	0	0	0.125749	0	0.0557344	0	0	0	0	0	0.0345476	0	0.0365902	0.819764	0	0	0
AC026904.2	0.165321	0	0.0288165	0	0.0164727	0	0	0.025376	0.0510999	0.0344041	0	0.0326512	0.0403252	0.0237849	0.045895	0.0797285	0.0403176	0	0.0373361	0	0	0	0.0159026	0.298358	0.0213751	0	0.0342401	0.0433328	0	0	0.0396288	0.0385772	0.03905	0.0537206	0.0573429	0.0142242	0	0	0.153231	0
MIR4756	0	0	0	0	0	0	0	0	0	0	0.34791	0	0	0	0	0	0	0.394641	0	0.247941	0	0	0.155764	0	0	0	0	0	0	0.135099	0	0	0	0	0	0	0	0	0	0
RAP1GAP	5.38067	33.892	2.8347	26.3808	36.5701	9.86452	1.56144	8.4455	10.1756	4.01008	21.4573	18.1359	28.999	2.0303	7.03713	26.7641	11.1988	1.4709	3.63313	14.3323	2.22488	0.956334	22.2367	16.499	3.37961	7.77449	8.86829	4.13037	7.34557	17.5488	13.1627	20.8999	46.9312	1.62066	6.03672	13.9094	10.8491	18.2927	2.23084	2.39964
LINC01243	0	0	0	0	0	0	0	0	0	0	0	0	0	0	0	0	0	0	0	0	0	0	0	0	0	0	0	0	0	0	0	0	0	0	0	0	0	0	0	0
AC011500.3	0	0	0	0	0	0	0	0	0	0	0	0	0	0	0	0	0	0	0	0	0	0	0	0	0	0	0	0	0	0	0	0	0	0	0	0	0	0	0	0
MOK	1.07271	2.01794	0.713928	0.353638	0.615023	2.27305	2.71297	0.734352	0.468101	0.859524	0.526273	0.953953	0.814356	1.1901	1.4237	0.597562	0.603424	1.40083	0.417157	0.718486	1.56795	0.581048	1.53402	4.01224	0.602253	0.717501	3.07478	0.458598	0.77278	1.42908	0.497777	0.334646	0.899715	25.8338	0.620798	0.519229	1.08612	0.899707	0.708925	0.535869
DNM1P41	0	0	0	0	0.00375675	0	0	0	0	0	0	0	0	0.00542438	0	0	0.00306494	0.00918865	0	0	0	0	0	0.00756039	0	0	0	0	0	0	0	0	0.00890574	0.00306288	0	0	0	0	0	0
MTND2P8	0	0	0	0	0.0122782	0	0	0	0	0	0	0	0.030057	0	0	0	0	0	0	0	0	0	0	0	0	0	0	0	0	0	0	0	0	0	0	0	0	0	0	0
EEF1A1P9	2.11574	5.59623	0.971051	1.1873	12.0664	1.92467	2.66662	2.50927	6.54906	0.874257	1.06939	1.22653	2.6509	6.97698	16.3783	6.09272	3.21464	1.11287	2.0419	2.47511	1.16913	2.35769	0.966347	3.73591	2.0546	2.47092	2.83725	2.19033	3.75844	3.39065	2.30959	2.28026	2.41608	12.7683	5.59108	3.0881	2.79716	4.65522	3.89381	1.86622
AL121749.1	0.00977743	0	0.0102256	0.0123012	0.0116908	0.0279396	0.144755	0.00900476	0.054399	0	0	0	0	0.00844017	0	0.0188613	0.00953789	0.0142972	0	0	0	0	0.00564311	0.0117637	0.00758502	0.0607134	0.0243004	0.0153768	0	0.0146833	0.0140624	0	0	0	0	0.00504751	0	0.0328607	0.0543745	0.0311372
AC016252.1	0.177644	0.0755937	0.13934	0	0	0.126907	0.438336	0.28631	0	0	0	0	0.259987	0.115011	0.295897	0	0	0.129882	0	0	0	0.0438158	0	0.213732	0.0689053	0.039396	0	0.139689	0.0856725	0	0	0	0	0.0432938	0.0924262	0	0	0.0746299	0	0
AC006946.1	0.385076	0	0.134243	0.0403725	0.153477	0.320943	8.70992	0.768397	0.119025	0.320545	0.0413673	0.0380267	0.0939281	0.110803	0.213804	0	0.0939104	0.0938475	0	0.235846	0.133232	0.126638	0.0740831	0	0.0497883	0.740116	0	0.252334	0.0619036	0.0642542	0.138459	0.179713	0.090958	0.0312824	0	0.066264	0.494858	0.323548	0.237944	0.102193
IGLVI-38	0	0	0	0	0	0	0	0	0	0	0	0	0	0	0	0	0	0	0.0740902	0	0	0.0539446	0	0	0	0	0	0	0	0.0273706	0	0	0.0774915	0	0	0	0	0	0	0
FAM180B	0.0758315	0.0129076	0.0158615	0	0.0181342	0	0.261959	0.0139678	0	0	0.0586534	0	0	0.052368	0.0252621	0	0.0369868	0.0443544	0	0.0835997	0	0.014963	0.0175067	0.0182473	0	0.0269073	0.0376937	0.0119259	0.0438856	0.030368	0	0	0	0	0	0.0156589	0	0	0	0
EIF4A3P1	0	0	0	0	0	0	0	0	0	0	0	0	0	0	0	0	0	0	0	0	0	0	0	0	0	0	0	0	0	0	0	0	0	0	0	0	0	0	0	0
BTD	4.91034	5.722	1.86635	2.53475	8.05597	3.21963	3.18332	2.86307	1.79181	3.17205	8.70742	4.31361	3.352	3.98364	4.18418	6.6767	3.58144	7.82846	3.96605	4.25529	4.04675	5.16974	4.99237	10.1473	2.35435	3.54417	3.83493	4.11594	3.56314	5.96586	7.94919	4.49574	8.78756	5.83393	6.54075	8.06538	6.80688	3.01792	3.48719	2.37096
AL121885.1	0	0	0	0	0	0	0	0	0	0	0	0	0	0	0	0	0	0	0	0	0	0	0	0	0	0	0	0	0	0	0	0	0	0.0227508	0	0	0	0	0	0
MIR4705	0	0	0	0	0	0	0.731588	0	0	0	0	0	0	0	0	0	0	0	0	0	0	0	0	0	0	0	0	0	0	0	0	0	0	0	0	0	0	0	0	0
RN7SKP211	0	0	0	0	0	0	0.329795	0	0	0	0	0	0	0	0	0	0	0	0	0	0	0	0	0	0	0	0	0	0	0	0	0	0	0	0	0	0.17176	0	0	0
LINC01427	0	0	0	0	0	0	0	0	0	0	0	0	0	0	0	0	0	0	0	0	0	0	0	0	0	0	0	0	0	0	0	0	0	0	0	0	0	0	0	0
FAM32BP	0.442657	0	0	0.0309397	0	0.0702733	0.970893	0.226487	0.0912157	0	0	0.029142	0	0.0424572	0.16385	0.0474397	0.119948	0.143841	0	0	0	0	0	0.0591759	0.0381555	0	0.12224	0.0386755	0	0	0.0353696	0	0	0.0479469	0	0.0507817	0.0632061	0.0826508	0	0
AC021231.3	0.170682	0.290525	0	0	0.136055	0.121934	0.280772	0.314388	0	0	0.0366716	0.0674203	0.083266	0.0491127	0	0.164629	0.111	0.415973	0	0.418149	0	0.0561316	0.164184	0.205356	0.353093	0	0	0.0894763	0	0	0.122742	0	0.322532	0.0554629	0	0.0587421	0.146228	0.191214	0.105467	0
RNF169	1.89438	1.77714	1.53657	4.57882	2.18627	3.7601	13.6447	2.7335	3.59812	2.29819	0.964345	3.34021	0.988484	2.04876	3.54538	3.43637	2.3034	1.64475	1.27984	1.77745	4.62531	3.961	1.22847	3.28287	2.42568	3.08404	1.45126	2.21752	2.09714	1.84272	3.12517	2.54304	4.80139	2.08282	2.13646	2.24208	6.99561	1.95345	2.7934	1.52107
RPS10P16	0.127323	0.252843	0.13316	0.026698	1.8015	0.606391	2.40864	0.195436	0.314841	0.0529934	0.0273558	0.0754401	0	0.366365	0.919011	0.777781	0.393313	0.248242	0	0.155963	0	0.0418724	0.0244952	0.102126	0	0.188243	0.158222	0.266986	0.163745	0.127472	0.152603	0.237685	0	0.641289	0.353307	0.131459	0.654489	0.285279	0.078675	0.202737
ACSS3	0.491642	1.6549	0.378707	1.28801	0.140803	1.00109	1.39473	1.25669	1.02098	0.110278	0.328277	0.658481	4.0996	0.310041	0.840982	0.37482	0.250568	1.36249	0.265282	0.576084	0.229181	0.0929443	0.525031	2.84248	0.223816	0.150163	0.662171	1.02784	0.809279	1.92613	0.875414	22.7173	2.05904	0.271924	0.589709	0.189214	1.48304	0.274567	0.49389	0.0796904
BX088651.2	0	0	0	0	0	0	0	0	0	0	0	0	0	0	0.00970222	0	0	0	0	0	0	0	0	0.0070081	0	0	0	0	0	0	0	0	0	0.00283913	0	0	0	0	0	0
AP001469.1	0.489992	0.0641565	0.0985487	0.0474206	0.123936	0.188486	3.06913	0.208279	0.244657	0.258847	0.0121472	0.0334989	0.0551628	0.0325366	0.28252	0.0181774	0.0827286	0.137789	0	0.536724	0.234737	0.0929664	0.0978931	0.136046	0.11696	0.334354	0.234194	0.0889156	0.0181776	0.0188678	0.0406577	0.0527716	0.293802	0.0643012	0.0784423	0.048645	1.40468	0.0316693	0	0.120033
DSTYK	3.2514	2.60174	2.43945	1.48794	2.35886	4.1983	6.3161	3.26182	3.04776	1.75883	1.60921	6.50636	4.11936	3.71758	3.19985	5.10587	2.56227	3.21515	1.68638	2.55338	3.27529	3.29749	2.99843	4.58315	4.41604	7.41215	2.21158	4.19634	2.72949	3.15284	6.09413	3.0254	2.94085	2.9752	6.10209	3.57465	6.40377	10.0664	3.86063	1.37469
OR2AK2	0	0	0	0	0	0	0.0938442	0	0	0	0	0.0112672	0	0	0	0	0	0	0	0	0	0	0	0	0	0	0	0	0	0	0	0	0	0	0.0197877	0	0	0	0	0
STAT2	43.6971	23.5347	30.3983	17.0464	16.145	32.8735	41.9777	42.586	21.5811	34.0251	14.9367	31.0196	16.6574	17.2139	36.7168	22.7969	32.2581	23.4606	19.0507	29.7894	37.9131	26.6739	19.3372	18.8265	25.783	22.5649	18.7985	21.8911	20.1016	28.2098	23.5089	19.0713	45.0907	26.9121	15.9097	14.9392	29.1424	35.9478	21.1243	14.7926
AL139230.1	0	0	0	0	0	0.0353847	1.58884	0	0	0	0	0	0	0	0	0	0	0	0	0	0	0	0	0	0	0	0.0615516	0.0389485	0.047775	0	0	0	0	0	0	0.0255701	0.381914	0	0	0
GPAT2P1	0.0937675	0.143645	0.00980659	1.2092	0.0224234	0.0803839	0.208234	0.0777217	0.0173899	0	0.00604387	0.0055558	0.0411694	0	0.0156186	0	0.114338	0.0685567	0	0	0.0194656	0.00925109	0	0.0112816	0.480096	0.0166358	0.0349569	0	0	0.0751016	0	0.0393848	0	0	0.595192	0.609924	0.0241	0.015757	0.0173821	0
YOD1	2.79236	3.09631	2.06957	1.19608	4.17445	6.79857	15.8114	4.46552	3.85554	6.5863	1.79359	4.45852	3.20321	2.77549	3.12407	4.04465	2.19018	4.35696	3.01826	4.31214	5.56891	2.72627	2.34198	2.46243	5.91015	7.80624	4.82591	3.58681	1.7966	2.65018	4.06719	2.24629	6.27246	1.33431	4.38033	7.46762	19.9459	7.16062	1.9269	6.51777
AP000561.1	0	0	0.202444	0	0	0.483997	0	0	0	0	0	0	0	0	0	0.0466763	0	0	0	0	0	0	0	0	0	0	0	0	0.0933535	0.0242246	0	0	0	0.872743	0	0	0	0.0813208	0	0
DNAJA1P1	0	0	0	0	0.0106025	0.0126693	0	0	0	0	0	0	0	0	0	0	0	0	0	0	0	0	0	0	0	0	0	0	0	0	0	0	0	0	0	0	0	0	0	0
BACH1-IT3	0.0518493	0	0	0	0	0	11.7703	0	0.0961584	0	0	0	0	0	0	0	0	0	0	0	0	0	0	0	0	0.0459943	0	0.0407712	0	0.0259549	0	0.0725935	0	0	0	0	0.399786	0	0	0
TKTL2	0.00793173	0	0.0165906	0.00498952	0.00948388	0	0.0978575	0.0219148	0	0	0.00511246	0	0	0.00684691	0.0264234	0	0.0116061	0.034795	0	0	0	0.00782543	0.00915571	0	0	0	0.0098566	0	0.0229515	0.00794099	0	0	0	0.0115983	0.00825358	0	0.061158	0.0133288	0	0
ATIC	16.1043	25.5144	28.977	29.2724	27.6341	20.5439	7.44496	22.166	27.362	17.2845	15.9105	44.3437	24.9652	34.1182	21.0936	19.7563	26.4635	16.8251	23.485	23.4259	35.3785	76.5237	26.6036	14.4884	24.0801	30.4351	35.6229	23.9616	56.4987	33.3273	46.9176	16.5598	31.8622	32.3179	42.4772	37.0949	15.5853	40.3457	58.7925	26.7522
AC133561.3	0	0	0	0	0	0	0	0	0	0	0	0	0	0	0	0	0	0	0	0	0	0	0	0	0	0	0	0	0	0	0	0	0	0	0	0	0	0	0	0
CDY4P	0	0	0	0	0	0	0	0	0	0	0	0	0	0	0	0	0	0	0	0	0	0.0137268	0.0160603	0	0.021587	0	0	0.0218812	0	0	0	0.0194798	0	0	0	0	0.893993	0	0	0
AC105265.2	0	0	0	0	0	0	0.523617	0	0	0	0	0	0	0	0	0	0	0	0	0	0	0	0	0	0	0	0	0	0	0	0	0	0	0	0	0	0	0	0	0
ABHD6	2.14086	1.68225	1.41701	5.02163	1.70069	1.29895	2.22881	2.73874	0.989877	1.30362	3.39117	1.66118	2.08594	2.64803	3.57575	1.73115	2.70349	0.720447	1.22397	1.46029	0.925388	6.40016	2.52877	3.81779	3.00311	1.65977	2.15748	1.87716	1.5275	1.84388	2.86399	2.13513	0.889457	4.61714	2.25214	1.05372	3.44465	1.52774	2.06585	1.86789
AL590714.1	0.222172	0.094542	0	0.0349398	0	0.0396794	0.137052	0.102307	0.103009	0	0	0	0	0	0.0925167	0	0.0270911	0	0.0752632	0.0510274	0.230608	0.109597	0	0	0	0	0.0690222	0.131027	0	0.111216	0	0	0	0	0	0.0286736	0.499645	0	0.102962	0
MAP7D1	27.0174	28.483	30.9959	23.7762	10.1163	19.0527	5.86339	31.8487	7.91027	23.0484	20.8174	7.9555	11.4326	34.1715	18.0408	17.4383	31.9441	15.6742	20.916	19.3761	18.1649	16.4778	21.5194	12.8534	12.1728	20.2786	22.9484	15.2718	19.2297	24.2421	13.0101	13.867	11.2862	24.1556	14.4371	22.384	8.02174	19.2141	28.2436	30.0725
PPP1CA	66.6777	98.9693	65.9824	57.8534	82.734	60.4424	13.4503	52.6409	86.0442	92.8352	88.4879	51.1655	86.1863	73.1291	67.6831	65.0018	45.6832	118.393	104.387	70.2738	94.493	73.3454	92.1283	43.8346	55.2745	74.9083	104.117	71.891	64.4632	92.1688	50.6803	66.4799	79.6973	72.8312	72.9951	85.9682	54.2741	67.1347	97.5354	89.2321
AP003122.3	0	0	0	0	0	0	0	0	0	0	0	0	0	0	0	0	0	0	0	0	0	0	0	0	0	0	0	0	0	0	0	0	0	0	0	0	0	0	0	0
ELOCP9	0	0	0	0	0	0	0	0	0	0	0	0	0	0	0	0	0	0	0	0	0	0	0	0	0	0	0	0	0	0	0	0	0	0	0	0	0	0	0	0
CDH26	0.421163	0.492464	0.202999	0.221164	3.4528	1.67705	0.632567	1.02198	8.33376	0.0823113	0.29507	4.84546	0.857576	5.10249	4.47143	0.166022	1.77913	0.385578	0.838671	1.62507	0.707049	0.0397452	2.80912	3.16811	7.75332	1.39695	0.34588	1.32759	0.568721	2.1486	1.06399	12.788	0.866791	0.269547	0.701204	0.345984	1.30366	0.486185	0.122201	0.542325
LINC00616	0	0	0	0	0.0053214	0	0.0878525	0	0	0	0.0057372	0	0	0	0	0	0	0	0	0	0	0	0	0	0	0	0	0	0	0	0	0	0	0.00433853	0	0	0.0228771	0	0.0165001	0
AC022188.1	0	0	0	0	0.00756317	0	0	0.023302	0	0	0	0	0	0	0	0	0.0061704	0.0184988	0	0	0	0	0.00730146	0	0	0	0	0	0	0	0	0	0	0	0	0	0	0	0	0
C15orf54	0.0205174	0.0698468	0.0286105	0.0516265	0.0163549	0.073287	0.556891	0.0566879	0.038051	0.00853955	0.0352657	0.00405223	0.240222	0.0472299	0	0.0791586	0.076723	0.0100006	0.0092673	0	0.0141976	0	0.0236835	0.0246855	0	0.121337	0.0169977	0.0699125	0.0197899	0.0958594	0	0.114904	0	0.00666708	0.00711664	0.00706127	0.263667	0.0459708	0.101424	0.0217799
MIR659	0.217019	0.738792	0	0	0.518974	0.310072	2.14197	0.999343	0.804955	0.270977	0	1.15727	0	0.936685	0.361483	0.209321	0.317553	0	0.588139	0.39875	0	0.642331	0.375762	0.783318	0.841781	0.192512	1.34842	0.511952	0.627971	0.325908	0.156064	0	0.922708	0.211559	0	0.336102	1.11556	0.364686	0.804594	0
AC079910.1	0	0	0	0	0	0	0.0693495	0	0	0	0	0	0	0	0	0	0	0	0	0	0	0	0	0	0	0	0	0	0	0	0	0	0	0	0	0	0	0	0	0
AC018992.1	0	0.0416838	0	0.0123241	0.0527064	0.0559832	0.36256	0.0360861	0.0181667	0	0.00631386	0.017412	0	0.0253676	0.0326327	0.0377928	0.0191113	0.0286477	0	0.00899925	0.0610054	0.0193287	0.0226145	0.0117856	0	0.017379	0	0.00770271	0.0188966	0.00490353	0.0140886	0.0274295	0.0416485	0.0525207	0.0101931	0	0.0251766	0.0493828	0	0
CXorf58	0.043742	0.195444	0.0800574	0.0756697	0.0130754	0.0468732	0.350782	0.0503565	0.0405614	0.0136544	0.0352428	0.0388761	0.112031	0.217116	0.14572	0.0210953	0.160014	0.0479719	0.0889083	0.0401857	1.92962	0.345246	0.0631149	0.249984	0.0933174	0.00970062	0	0.0343961	0.390266	0.0273706	0.102232	0.0306212	0.0774915	0.0426416	0.0227584	0.0225814	0.112425	0.0367528	0.0810863	0.0522377
AC005306.1	0.58537	0.229934	0.44738	0.0141628	0.24228	0.53077	0.333323	0.642786	0.29228	0.224896	0.319258	0.106719	0.527203	0.019435	0.300011	0.0651471	0.285514	0.329219	0.122031	0.53778	0.420644	0.0666375	0.0779655	0.13544	0.261987	0.219691	0.363714	0.283262	0.0434318	0.135243	0.0323812	0.0630437	0.255266	0.0987654	0.0937112	0.139473	0.231463	0	0.0417356	0.0358494
RBM6	11.8948	7.84886	12.0421	4.29256	5.42046	15.4257	18.2532	21.9255	19.873	6.24181	6.43304	16.8592	15.3789	6.21899	16.5667	5.7865	8.82907	14.8008	3.96503	14.8634	7.86987	9.75861	8.97495	11.9318	7.056	14.0705	8.36514	9.99263	5.70314	5.56757	6.03082	9.89697	15.7383	7.1341	5.93673	6.31916	10.3548	6.90342	4.42493	4.48484
MAGOH	18.5328	28.6309	19.6381	16.6003	15.0626	24.4029	8.69855	18.0886	27.1121	18.0921	13.7818	21.7485	16.3834	22.9786	16.7769	11.7828	21.5036	17.0847	26.263	9.57055	13.9195	24.701	16.3102	14.542	19.0877	23.6516	16.182	21.7012	20.6652	18.6913	11.8995	13.7393	15.4779	42.34	22.3692	16.5126	11.224	15.1605	19.8982	19.2455
AC114752.2	0	0	0	0.0327777	0	0	0.385714	0.0479883	0	0.0650612	0	0	0	0	0	0	0	0	0	0	0	0	0	0.0626913	0	0	0	0	0	0	0.0374708	0	0	0	0	0	0.0669609	0	0	0
UGT1A11P	0	0	0	0	0	0	0	0	0	0	0	0	0	0	0	0	0	0	0	0	0	0	0	0	0	0	0	0	0	0	0	0	0	0	0	0	0	0	0	0
GPR32P1	0	0	0	0	0	0	0	0	0	0	0	0	0	0	0.0432353	0	0	0	0	0	0	0	0	0	0	0	0	0.0408215	0.0751087	0	0	0	0	0	0	0	0	0	0	0
LINC02194	0.0219279	0	0	0	0	0	0	0	0	0	0	0	0	0	0	0	0	0	0	0	0	0	0	0	0	0	0	0	0	0	0	0	0	0	0	0	0	0	0	0
SUZ12P1	2.44181	3.17416	3.41665	1.60968	1.3265	5.89034	13.2195	5.78126	4.21834	1.44093	0.83725	3.95389	2.40691	1.03948	2.62793	1.87663	1.89525	3.33417	1.24645	2.25353	1.8517	1.12754	1.36748	2.38785	1.8813	2.84358	3.0136	3.6999	1.15073	1.1693	1.23479	2.27135	2.03846	1.47823	1.34586	1.86494	5.08662	3.26016	0.671738	0.852183
OR2L9P	0	0	0	0	0	0	0	0	0	0	0	0	0	0	0	0	0	0	0	0	0	0	0	0	0	0	0	0	0	0	0	0	0	0	0	0	0.11852	0	0	0
AC099786.3	0	0	0	0	0	0	0	0	0	0	0	0	0	0	0	0	0	0	0	0	0	0	0	0	0	0	0	0	0	0.00747354	0	0	0	0.00727704	0	0	0.019186	0	0	0
PATZ1	9.26635	18.9825	3.69315	3.48907	9.14979	15.1045	6.45977	8.49321	11.8979	13.3571	7.43847	16.1644	11.2887	11.143	8.25321	8.60957	6.4224	9.12699	5.56165	13.2621	9.62587	10.2767	14.1386	12.7993	12.7105	15.0918	8.09642	7.55111	6.64806	15.9592	6.201	9.36528	9.12373	6.60011	12.5935	7.05524	6.7191	11.7439	7.95124	5.16948
AC087863.2	0	0	0	0	0	0	0	0	0	0	0	0	0	0	0	0	0.0720529	0	0	0	0	0	0	0	0	0	0	0	0	0	0	0	0	0	0	0	0	0	0	0
MIR6736	0	0	0	0	0	1.01956	0	0.657195	0	0	0	0	0	0	1.1886	0	0.174026	0	0	0.327786	0	0	0	0	0	0.316503	0	0	0	0.178605	0	0	0	0	0	0.368383	0	0	0	0
RN7SL328P	0.0701694	0	0.146772	0.0441406	0.0839007	0.401026	8.48399	0.0646242	0.520538	0	0.0452283	0	0.205389	0	0	0	0.0342251	0.30782	0	0	0	0	0.161995	0.0844243	0.217741	0	0.0871981	0.331062	0	0	0.100921	0	0	0	0	0.0362243	1.71331	0.23583	0	0.111731
OLAH	0.0178095	0.151571	0.121068	0.0112032	0	0.0190844	0.131834	0.00820104	0.0660581	0	0	0.00527613	0.039097	0	0.0296648	0.0343556	0.0477762	0	0.0603315	0.842621	0.0924285	0.597407	0.226135	0.0107137	0.338493	0.0236976	0.0110657	0.168052	0.446628	0.0133727	0.0768437	0.0249348	0.0378607	0.151913	0.0277982	0.0367759	0.0114434	0.0149639	0.0825355	0.0425371
LINC02060	0.0733904	0	0	0.0307779	0	0	0.784725	0.0225302	0	0	0.00788407	0	0.0179015	0	0	0	0.0536943	0.0357722	0	0	0	0.0120678	0.0282385	0.0294332	0.028467	0.021701	0	0	0.011798	0.006123	0.052777	0	0.0173354	0.00596202	0	0.0189436	0.0628756	0.0205547	0	0.0194766
AP000959.1	0	0	0.0225341	0	0	0	0	0	0	0	0	0.0127664	0	0	0	0	0	0	0	0	0	0	0	0	0.016715	0	0	0	0	0	0	0	0	0.0105022	0	0	0	0	0	0
AL513542.1	0	0	0	0	0.0321049	0.0383635	0	0	0	0	0	0	0	0	0.0894485	0	0	0	0	0	0	1.4305	0	0	0	0	0	0	0.828751	0	0	0	0	0	0	0	0	0	0.0995479	0
AL513548.2	0	0	0	0	0	0	0.215173	0	0.0323449	0	0	0.186006	0	0	0	0	0.0340266	0	0	0	0	0	0	0	0	0	0	0	0.0168222	0	0	0	0	0	0	0	0	0.0293078	0	0
RETREG2	19.1378	25.3793	27.0931	30.2529	22.2678	22.1705	8.263	18.1161	14.2258	24.4921	23.5022	20.0454	27.4888	22.9118	17.5412	23.5698	23.2116	13.3971	21.2394	17.1026	17.4371	15.5847	29.429	23.364	23.5012	26.0165	31.8337	19.1573	19.9082	36.1512	24.7017	26.0122	33.3636	17.484	26.46	22.9361	19.6817	27.2849	29.9547	13.6104
PFN1P11	0.10823	0.414502	0.169788	0.170208	0.0647049	0.154637	0.133529	0.149516	0.200721	0	0	0.3527	0.158398	0.0467138	0	0.156588	0	0.079131	0	0.0497156	0	0.32034	0.156165	0.325544	0.125943	0.0480044	0.0672479	0.042553	0.156589	0.135446	0.116747	0	0.230084	0	0	0.055873	0	0.363749	0.100316	0.258503
SUB1P4	0	0.105697	0.0649433	0	0.0742484	0	1.22579	0	0.230326	0	0	0	0.0908803	0.107208	0.206866	0.0598943	0	0.181605	0	0	0	0.0612646	0	0	0.144518	0.220339	0	0.195317	0	0.0310846	0	0	0.176013	0.0605347	0	0.0320569	0.0798	0.10435	0.115111	0
RNU7-70P	0	0	0	0.200639	0	0	29.1194	0	0	0	0	0	0	0	0	0	0	0	0	0	0	0	0	0	0	0	0	0	0	0	0	0	0	0	0	0	2.04941	0	0	0
AC069113.1	0	0	0	0	0	0	0.194542	0	0	0	0	0	0	0	0	0	0	0	0	0	0.163671	0	0.0455042	0.189718	0	0	0	0	0	0	0	0	0	0.0384293	0	0	0	0	0.292306	0
AC026412.1	1.42049	5.92752	9.0838	3.96006	6.67789	10.5144	3.1036	2.92768	13.2301	17.4398	2.53703	3.75221	4.09375	6.71445	3.66898	0.995895	1.45284	6.91771	5.69817	5.20853	4.42978	4.21054	2.42342	2.96639	8.26722	4.69618	3.05608	6.25909	7.72581	4.61729	4.90057	1.05135	3.55634	1.32071	1.69953	6.00544	2.73417	0.599391	2.87683	15.8628
PRR23A	0	0	0	0	0	0	0	0	0	0	0	0	0	0	0	0	0	0	0	0	0	0	0	0	0.0203877	0	0	0	0	0	0	0	0	0	0.0273471	0	0	0	0	0
PDE11A	0.00842167	0.0774083	0.0334694	0.0137741	0.0473276	0.00360982	0.0415609	0.0480881	0.0718457	0.00630934	1.22027	0.0119758	0.0493014	0.0421651	0.0280555	0.0227443	0.0484705	0.0197036	0.00684703	0.030948	0.00699315	0.0116323	0.0524948	0.247234	0.154185	0.00896481	0.00837235	0.214563	0.0942274	0.0716678	0.033915	0.0613135	0.0381939	0.00410491	0.0140214	0.00956475	0.0216452	0.0198129	0.0343455	0.075095
CCNYL1	5.42929	5.14977	5.34141	12.3701	4.34209	6.60071	15.979	6.35121	4.41246	6.85737	4.88027	14.953	3.12862	10.1417	6.45854	6.94923	7.15041	7.61865	3.19972	5.35767	12.3014	15.5136	5.91607	3.16927	5.22841	10.3862	10.0147	5.51419	16.1201	7.746	8.0081	4.30166	5.72346	6.07529	6.25458	8.23531	6.80472	14.7526	25.468	3.34694
AL591222.2	0	0	0	0	0	0	0	0	0	0.0348604	0	0	0	0	0	0	0	0	0.0378312	0	0	0	0	0	0	0	0	0	0	0	0	0	0	0	0	0	0	0	0	0
C17orf113	1.18947	1.36546	1.21506	0.017401	0.611891	2.68756	0.409536	1.42666	0.872123	0.449016	0.89149	0.704768	1.09307	0.453695	1.61266	0.827109	0.701593	0.970785	0.187416	1.5502	0.574247	0.272913	0.462995	3.22831	0.836914	0.760689	0.618751	0.696058	0.373537	0.969301	0.576883	1.859	0.744875	0.296628	0.690828	0.785415	1.45748	1.90586	0.205113	0.836879
AC018558.4	0	0	0	0	0	0	0	0	0	0	0	0	0	0	0	0	0	0	0	0	0	0	0	0	0	0	0	0	0	0	0	0	0	0	0	0	0	0	0	0
THAP12P7	0.165465	0.125175	0.0865249	0.0809566	0.109914	0.0722373	2.29093	0.0677284	0.0511445	0.0688683	0.0237004	0.0326797	0.0807207	0.222187	0.214364	0.177329	0.0807055	0	0.0498249	0.0675612	0.0381661	0.117901	0.132638	0.188019	0.135494	0.089699	0.0228467	0.101198	0.0886655	0.133447	0.0859374	0.128703	0.156337	0.246434	0.057393	0.0949108	0.448901	0.123579	0.0681621	0.0439116
EME2	3.52218	1.23431	6.52284	0.747497	0.965423	2.17883	2.30055	5.2109	3.59946	2.70114	0.995689	2.49311	2.46146	0.547071	2.18229	0.464331	1.9795	2.59747	1.74228	3.36739	5.60405	0.685376	3.0018	0.898131	3.5124	1.93251	3.75599	2.01014	0.605399	1.05545	0.475465	1.55278	1.63659	1.56085	0.573861	1.42034	2.77218	0.655369	0.62694	3.19716
RN7SL604P	0	0	0	0	0	0.0508057	1.05289	0	0	0	0	0	0	0	0	0	0.0346876	0	0	0	0	0	0.041046	0	0	0	0	0.0559227	0	0	0	0	0	0	0	0	0.548356	0	0	0
AP004609.1	0.102313	0.0217688	0.0936273	0.0160901	0	0.0182728	0.536469	0.200233	0.0711549	0.0479066	0.0577031	0	0.0748686	0	0.127815	0.0246709	0.11852	0.0187011	0.0866487	0.0822453	0	0	0.0221439	0.0153872	0.0198427	0.0113449	0.0317854	0.0502829	0	0.006402	0.0183939	0	0.0543759	0.0249347	0.013308	0.0198067	0.0328703	0	0	0
RNU6-609P	0	0	0	0	0	0	0	0	0	0	0	0	0	0	0	0	0	0	0	0	0	0	0	0	0	0	0	0	0.189761	0	0	0	0	0	0	0	0.252824	0	0	0
IGHVII-53-1	0.0825522	0	0	0.0519302	0.0493534	0	0	0	0	0.515387	0	0	0.120817	0.0712615	0	1.83136	0.0805297	0	0	0.0758407	0	0	0	0	0	0	0	0.194743	0	0	0	0.11558	0	0	0	0	0	0	0	0
SPTSSA	25.0988	27.1542	43.0168	68.7526	70.521	21.8944	50.9888	43.0052	485.256	60.0185	12.3079	60.3382	97.0515	28.4125	24.5712	65.9502	33.7087	62.7722	71.9949	47.4745	138.985	50.5194	92.7169	26.2849	43.7579	462.613	81.1065	42.3455	71.5516	31.4385	163.697	208.677	101.17	31.58	24.5238	86.7074	51.5619	30.4448	57.4732	57.8891
AC008033.3	0.224422	0.0381998	0.156473	0.00941165	0.0268339	0.0213767	2.17813	0.192908	0.110989	0.0373628	0	0.044324	0.0656896	0.0904064	1.0716	0.086585	0.0948671	0.262533	0.0405469	0.109961	0	0	0.0777161	0.0360018	0.0464266	0	0.0743694	0.223532	0.0577239	0.0299579	0.182907	0.0628421	0.106021	0.0437554	0	0.0308949	0.230723	0.0754255	0.0554695	0
SRIP2	0	0	0	0	0	0	0	0	0	0	0	0	0	0.109468	0	0	0	0	0	0	0	0	0	0	0	0.112492	0	0	0	0	0	0	0	0	0	0	0	0	0	0
MAPKBP1	2.26016	1.42018	2.88244	2.10581	0.861528	2.49456	2.45746	2.52145	0.889593	1.64708	0.850241	1.78234	0.963786	4.26527	2.44096	2.04669	2.6737	1.54252	1.04933	1.87661	1.86075	2.51863	1.32206	4.21347	3.1015	2.28981	2.01557	1.23545	1.61541	1.48242	1.43095	1.00169	1.63329	1.52369	3.22325	1.16679	2.70078	1.49941	1.42798	1.19746
AL391119.1	0	0	0.162478	0	0	0	0	0.643857	0	0	0	0	0	0	0	0	0	0	0	0	0	0	0	0	0	0	0.0965292	0	0	0	0	0	0	0	0	0	0	0	0	0
TSPY14P	0	0	0	0	0	0	0	0	0	0	0	0	0	0	0	0	0	0	0	0	0	0	0	0	0	0	0	0	0	0	0	0	0	0	0	0	0	0	0	0
GTF3AP5	0	0	0	0	0	0	0	0	0	0	0	0	0	0.0260713	0	0	0	0	0	0	0	0	0	0	0	0.0267915	0	0	0	0	0	0	0	0.0147211	0	0	0	0	0	0
PPIAP38	0	0	0	0	0.0521123	0	0	0	0	0	0	0	0	0	0	0	0	0	0	0	0	0	0	0	0	0	0	0	0	0	0	0	0	0.0212435	0	0	0	0	0	0
PROCR	11.3531	7.9079	29.8879	18.4585	10.0737	15.4513	5.77998	25.1402	6.05299	17.6856	15.0582	1.91533	7.67925	15.3812	7.95959	16.162	15.7669	3.83633	28.1227	7.99113	4.18199	13.8355	14.8355	22.3023	4.17955	9.54464	22.4917	7.25734	23.9194	9.96703	5.08725	5.13809	4.73629	23.6192	18.3625	15.2368	18.2422	16.6113	16.7613	49.682
AC119751.2	0	0	0	0	0	0	0	0	0	0	0	0	0	0	0	0	0	0	0	0	0	0	0	0	0	0	0	0	0	0	0	0	0	0	0	0	0	0	0	0
LINC02111	0	0	0.0571344	0.0171828	0.0108868	0.00650454	0	0.0419275	0.016886	0	0	0.00539479	0.0399763	0.0314389	0	0	0.00888195	0	0	0	0.113409	0.008983	0.00525503	0	0	0	0	0	0.0351287	0	0.0327383	0	0.0129041	0.0576939	0.018949	0	0	0	0	0.0289959
DNM1P50	0	0	0	0	0	0	0	0	0	0	0	0	0	0	0	0	0	0	0	0	0	0	0	0	0	0	0	0	0	0	0	0	0	0	0	0	0	0	0	0
KRTDAP	0.127388	0.162624	0.0333068	0	0.0571185	0.0227511	0	0.293302	0.649688	0	0.14369	0.0377391	0.0466088	2.8041	0.636559	0.0614347	0.217467	0	0.0431539	0.26332	0.132225	0.12568	0.0183807	0.2299	0	0.141253	0.0395755	0.0500851	0.122871	0.0956523	0.045804	0	0.406215	0.201798	0	0.049322	0.122779	0.3211	0.059036	0.15213
AC019349.1	0	0	0	0	0	0	0	0	0	0	0	0	0	0	0	0	0	0	0	0	0	0	0	0	0	0	0	0	0	0	0	0	0	0	0	0	0	0	0	0
KLF10	17.4643	14.9484	46.963	15.4222	9.83418	11.6423	21.8126	32.0134	10.4062	18.2608	13.1583	13.0928	10.821	22.4343	33.382	18.9042	22.9923	15.3641	17.0878	13.1458	6.24445	14.5064	16.4322	20.0821	15.4208	23.0914	16.0695	18.3809	14.0198	28.9201	10.169	19.0547	5.23944	11.9626	18.9336	13.1504	8.10958	17.2322	18.5024	23.2449
TBC1D15	5.91838	4.76039	5.34405	4.68072	4.56778	6.41974	10.2471	5.47424	7.3079	4.37387	5.24465	8.79628	3.79348	4.58323	5.82621	4.80518	6.84419	3.52831	3.78273	5.53595	9.66748	5.3165	4.45993	5.30743	11.7154	5.38625	4.14951	5.74641	6.72041	6.01879	5.82012	8.39372	5.00078	8.23894	4.50508	6.57559	8.69406	6.60021	5.80575	7.91228
AC127024.7	0	0.0895786	0.220158	0	0	0.375962	0.779142	0.0969363	0	0	0	0.311819	0	0	0	0	0	0	0	0	0	0.103843	0.0607481	0.126636	0	0	0.261594	0.165531	0	0	0	0	0.298342	0	0	0.217346	0	0.176873	0	0
AL024507.2	0.204456	0.494179	0.384891	0.432146	0.107565	0.303808	0.363236	0.293746	0.348845	0.12254	0.152869	0.188981	0.167567	0.797747	0.204335	0.181428	0.199447	1.80578	0.188392	0.323074	0.560259	0.17751	0.184085	0.236152	0.406043	0.282935	0.182933	0.231512	0.54429	0.352075	0.170555	0.114503	0.0695436	0.613884	0.195732	0.198431	0.178667	0.192402	0.42449	0.559956
AC007967.4	0	0	0	0	0	0	0	0	0	0	0	0	0	0	0.0908389	0	0	0	0	0	0	0	0	0	0	0	0	0	0	0	0	0	0	0	0	0	0	0	0	0
AC096677.1	2.84805	3.952	2.8491	2.57054	3.03523	2.47693	0.916637	3.70639	5.85605	5.25695	0.957775	0.807061	4.34942	1.01548	2.68135	1.43324	1.60053	1.8107	1.92961	5.57429	3.98443	0.488675	1.32216	2.75621	6.00388	3.4052	1.53879	1.94743	1.31381	2.10754	2.84954	0.866851	1.8427	0.422497	2.31935	1.56617	0.795653	3.95363	0.80341	3.45051
AC093591.1	0.0437647	0.372468	0.137313	0.110122	1.02041	0.375181	1.61984	0.362755	1.05514	0.054646	0.197462	0.0518618	0.576457	0.868916	1.53085	0.379912	0.17077	0.127992	0.177909	0.723719	0.363411	0.129534	0.126295	0.421244	0.101854	0.349404	0.217542	0.309726	0.506554	0.503881	0.314724	0.0612743	0	1.30124	0.910811	0.203338	0.787383	0.514807	0.567899	0.20906
RPS4Y1	32.8208	0.0393752	0	11.4028	263.341	6.32608	0	90.0762	0.0343212	0.0577686	0.0178925	87.3258	0.0406265	0.175726	0.0308253	0.0356997	0	57.3424	2.72082	0.0850083	7.66435	135.604	148.615	96.856	78.5661	76.3693	82.6178	187.432	109.537	0.0648473	0.0399249	222.906	120.819	0	0.00962857	0.0238842	170.566	18.1304	79.7094	0.0884023
AC112786.1	0	0	0	0	0	0	0	0	0	0	0	0	0	0	0	0	0	0	0	0	0	0	0	0	0	0	0	0	0	0	0	0	0	0	0	0	0	0	0	0
LINC02603	0.143637	0.108662	0.0834564	0.0100396	0.171745	0.0570072	0.590706	0.161683	0.0295984	0.0398555	0.123443	0.00945623	0.210217	0.0275537	0.0265836	0.0615745	0.116765	0.163361	0.194634	0.0733108	0.099394	0.0157458	0.036845	0.115211	0.12381	0.0141575	0.0198328	0.163147	0.0153938	0.0639132	0.011477	0.0223449	0.0226188	0.0466746	0.0332146	0.17302	0.143567	0.107277	0	0.0762378
CBX1P1	0.197197	0	0.0515592	0.0310122	0.117893	0.140876	0.121646	0.0454034	0.457147	0	0	0.0292102	0.0721509	0.0425566	0.164233	0.142652	0.0240458	0	0	0	0	0.0486386	0.0569069	0.118629	0.267714	0	0	0.0775322	0	0.0246784	0.0354525	0	0.139739	0.144177	0.0512998	0.0509007	0.253417	0	0.182777	0
BLACE	0.00857118	0.0145893	0.00896408	0	0	0.0122463	0	0	0	0	0	0	0	0	0.0142768	0.0248015	0	0.0125334	0	0	0	0	0.00494692	0	0	0	0	0	0	0	0	0	0	0	0	0	0	0	0	0
MIR3672	0	0	0	0	0	0	0	0	0	0	0	0	0	0	0	0	0	0	0	0	0	0	0	0	0	0	0	0	0	0.128508	0	0	0	0	0	0	0	0	0	0
CLEC4A	9.827	1.63633	7.66514	5.17903	3.56627	0.880474	6.08229	3.82902	2.25526	3.15991	1.98072	1.39235	1.39492	3.20593	8.59488	2.9957	8.90494	2.8355	2.29356	2.38534	2.31976	0.778218	1.65978	4.54744	1.77201	1.8076	4.61517	2.06753	1.45824	3.98968	2.76529	3.17507	0.908302	3.70056	2.61629	1.39977	2.42858	3.86607	1.64499	3.6633
MRPS36P4	0.0706403	0	0	0	0	0	0.522914	0.0650579	0	0.0882038	0	0	0	0.0609788	0.117664	0.0681348	0	0.103295	0	0	0	0	0	0.0849909	0.0548005	0.0626634	0	0.0555474	0	0	0	0	0	0.0688633	0	0	0	0	0	0
EIF4A1P13	0	0	0	0	0.109436	0	0.451676	0	0	0	0	0	0	0	0	0	0	0	0	0	0	0	0.0528244	0	0	0	0	0	0	0	0	0	0	0.133834	0	0	0	0.61521	0	0.145736
AC091133.4	0	0	0.254812	0	0	0.0696226	0	0.269267	0	0	0	0.173233	0	0	0	0	0.213907	0	0	0	0	0.0480757	0	0	0	0	0	0	0	0.0243928	0	0	0	0.0237515	0	0	0	0.245657	0	0.620726
MIR8057	0	0	0	0	0	0	9.78632	0	0	0	0	0	0	0	0	0	0	0	0	0	0	0	0	0.734124	0	0	0	0	0	0	0	0	0	0	0	0	0	0	0	0
IDH3A	2.34788	2.56988	2.49096	3.84745	2.49786	1.71472	3.10957	2.31274	7.56006	2.47766	3.59469	4.33041	1.6279	4.45515	3.52588	2.54099	3.92848	1.49585	2.99359	3.98563	6.25568	3.56582	1.66453	3.69233	4.98139	3.56692	2.15953	4.8918	3.13838	2.19021	3.8621	2.68328	2.23582	4.47401	2.72209	1.89605	5.21484	1.9572	4.19815	3.0075
RHEBP1	0.0757224	0.290003	0.158387	0.0952676	0.0679053	0.135238	0.0934223	0.209215	0.210649	0.0472747	0.0488075	0	0.0554108	0.261463	0.126129	0.0730366	0.092334	0.0553633	0.0513035	0.104349	0	0	0.0655555	0.0455527	0	0.0671716	0.0470493	0.0297718	0.0730374	0.0758107	0.027227	0.0530089	0	0.941173	0	0.0586365	0	0.19087	0.0701849	0.241145
EIF1	99.3624	163.472	123.715	126.073	223.968	164.348	54.3944	135.165	145.45	124.488	100.342	128.838	141.117	175.482	146.062	111.34	131.114	133.519	261.163	152.281	126.3	204.706	174.551	190.986	153.15	122.237	169.636	165.604	140.819	131.118	140.598	193.36	114.001	150.845	133.008	137.435	67.6343	214.073	121.56	239.991
TAAR1	0	0	0	0.155791	0	0.0442309	0	0	0	0	0.0798146	0.0244564	0.0302043	0.0178154	0	0	0.0100662	0	0	0.0189602	0	0.0203615	0	0	0	0.0183075	0	0.0324571	0.0796251	0.0103311	0	0	0	0.0201189	0	0	0	0	0	0
CTTN	36.3005	65.8852	47.035	40.8261	37.1758	45.5829	22.903	38.4816	62.4005	81.7819	61.1255	38.0124	60.3311	40.0331	40.3519	58.201	42.2271	50.0999	27.987	66.9239	60.12	40.5182	64.988	29.6536	38.0756	79.2551	65.9689	41.0696	48.4074	52.3427	26.2833	50.2597	55.5726	25.9978	32.2318	56.8902	68.524	41.7124	55.1059	56.986
AL357146.1	0	0.0261162	0	0	0.0183456	0	0	0	0	0.012772	0	0.0121212	0.0748504	0	0	0	0.0199563	0.0897434	0	0	0.0212343	0.0100917	0	0	0.0396758	0	0.0127111	0.0160866	0.00986608	0.0204814	0	0	0.0724835	0.0448716	0.0212877	0.00528051	0.0131449	0	0.0189615	0
ARPIN-AP3S2	0.141756	0.167562	0.0329454	0.163484	0.174205	0.101269	0.0388648	0.007253	0.0438163	0.108168	0.370557	0.0933241	0.0691547	0.0815788	0.0918244	0.235477	0.130601	0.0575794	0.0533572	0.202582	0.163488	0.0233094	0.0545438	0.0947523	0.299363	0.0558884	0.0880789	0.130047	0.0531727	0.141922	0.322812	0.165393	0.0111613	0.280219	0.303212	0.0569181	0.141688	0.013234	0.0145989	0.0125399
SNX2P2	0	0	0	0	0	0	0.482441	0	0	0	0	0	0	0	0	0	0	0	0	0	0	0	0	0	0	0	0	0	0	0	0	0	0	0	0	0	0.335012	0	0	0
COL9A3	0.217872	0.452436	1.0117	0.671566	0.0312609	0.357985	0.0537599	0.614003	0.93742	1.0392	0.272437	0.0981091	0.242335	0.308441	0.471776	0.126087	0.879892	0.426908	0.555025	0.532424	0.135687	1.57775	0.243948	3.55977	0.250147	0.170077	0.438608	0.435158	2.40828	0.383903	0.33529	0.23183	0.0679314	0.165665	0.630262	0.159714	0.128793	0.0805465	0.743137	0.46487
AC012568.1	0	0	0	0	0	0.0637224	7.04309	0.0410747	0.165425	0	0.0287468	0.0528507	0	0	0	0	0	0	0	0	0	0	0.0514815	0	0.0345986	0.118689	0.110845	0	0.0430178	0	0	0	0	0	0	0	0.401198	0	0	0.0710153
AC009318.1	0.314303	0.17196	0.743512	0.0517825	0.129743	0.074845	3.97003	0.895963	0.0971497	0.261633	0.289409	0.0487737	0.0438086	0.310075	0.523527	0.0866158	0.182502	0.809764	0.365052	0.295625	0.326237	0.0516818	0.177083	1.08944	0.232215	0.159321	0.0929947	0.435454	0.281504	0.0973978	0.118393	0.387664	0.180299	0.310044	0.0700836	0.0927177	0.394291	0.301809	0.0554892	0.333643
SRSF9P1	0.79437	0.304229	0.747706	0.174897	0.237455	0.141873	1.9601	0.621855	0.294644	0.347157	0.947233	0.423603	0.406904	0.171431	0.72774	0.229859	0.232473	0.348475	0.0538203	0.364894	0.742079	0.352676	1.00865	0.286724	0.308124	0.317101	0.394859	0.374788	0.153241	0.536826	0.514128	0.333656	0.112582	0.116158	0.165321	0.14353	0.102084	0.467211	0.589023	0.632438
WAPL	8.31912	5.46085	9.77102	13.7406	6.09548	13.0843	18.4725	9.55781	8.27462	6.90335	4.34079	13.7132	6.09397	9.12578	9.14164	9.33212	10.1223	5.34456	5.68144	9.29513	8.16378	15.3141	9.32584	9.27856	12.9455	6.74356	7.1076	7.23744	11.081	8.60819	14.4915	8.75687	9.85185	10.3522	8.94254	6.36961	17.9518	9.29068	11.6908	14.8396
MTCYBP17	0	0	0	0	0	0	0	0	0	0	0	0	0	0	0	0	0	0	0	0	0	0	0	0	0	0	0	0	0	0	0	0	0	0	0	0	0	0	0	0
SNORD114-25	0	0	0	0	0	0	0	0	0	0	0	0	0	0	0	0	0	0	0	0	0	0	0	0	0	0	0	0.229904	0	0	0	0	0	0	0	0	0.375725	0	0	0
SLC25A53	0.615071	0.476356	0.38596	0.309533	0.37691	0.274625	1.16862	0.589123	0.382133	0.203519	0.249763	0.355323	0.346567	0.273438	0.548112	0.400448	0.394501	0.332778	0.379219	0.231677	0.21068	0.35196	0.214771	0.466215	0.307763	0.365563	0.336308	0.369997	0.24917	0.310973	0.371544	0.417659	0.758386	0.250332	0.249611	0.16035	0.573056	0.232557	0.324952	0.269329
CXCL10	76.3271	60.8312	91.2832	22.3631	14.1797	12.8006	118.903	47.512	7.07108	30.7102	2.14603	13.5546	0.392964	53.8043	63.1208	22.2552	81.826	28.4524	46.1344	7.43317	8.47249	15.4352	15.6209	2.58442	20.8576	7.6378	32.2099	4.77169	5.45594	26.5414	28.603	6.56625	12.1519	83.2455	15.8327	2.67986	3.10548	59.5291	12.3108	4.73145
AC010326.4	2.47392	5.72308	2.32859	1.7826	4.32949	2.45821	4.60604	3.81117	5.5474	4.24038	5.05919	2.7584	1.90907	2.40736	2.92198	1.38832	0.603328	5.39342	3.01704	6.50845	7.79694	1.22038	2.76482	2.67885	4.27456	3.39159	4.24811	4.59809	1.69203	1.71125	1.6982	2.6765	1.78495	1.33739	1.42757	1.84605	2.31216	2.64553	0.875511	2.39934
IGHA1	5030.5	365.887	1893.04	1263	1275.23	736.44	291.104	4093.8	6376.07	1225.64	997.234	1360.48	3176.59	8623.61	10358	3513.03	2197.07	2178.24	7050.87	383.24	1025.42	670.631	232.569	10191.4	2614.05	187.19	482.844	16841.7	435.138	2500.75	3366.54	3743.73	289.81	832.91	196.377	1622.82	663.217	2005.28	3852.2	246.662
CCDC173	0.207119	4.57508	0.127999	0.0355336	0.0900545	1.70158	1.64935	0.580924	0.139679	0.141063	0.734251	0.418362	0.151562	4.67295	2.55608	0.0908058	0.642869	0.123899	0.0382711	0.242175	4.57328	0.185766	1.65183	9.61667	0.482029	0.701516	0.116992	0.451583	0.281501	0.909559	0.257268	0.0527244	0.146769	0.261564	2.47852	0.165245	0.278265	1.26564	0.0523562	0.119926
AC126763.1	0.00993901	0.00845879	0	0	0.00594198	0.0355016	0.0490489	0.0274607	0.0184326	0	0	0.00588893	0.014546	0	0.0165552	0	0	0.0145335	0	0	0	0	0.00573637	0	0	0.00881667	0	0	0	0	0	0	0	0	0	0.00513092	0	0	0	0
KLHL17	2.77784	1.98946	11.5169	1.06874	2.11667	5.8958	1.62178	6.00177	3.38081	5.28017	1.07109	6.92523	2.59535	1.25248	2.74727	1.06455	2.01722	6.67321	3.44481	5.18945	3.35957	2.17781	2.48003	1.37267	1.14963	4.27377	3.99904	2.44762	1.59684	1.86543	1.52943	2.95164	2.18814	2.78352	0.793613	5.77455	2.03987	2.19854	0.839076	2.27082
LINC02785	0.276076	0.17622	0.180457	0.0868341	0.495152	0.0493065	0.851521	0.0317824	0.128001	0.129269	0.244677	0.0613415	0.0505056	0.0297896	0.172445	0.665711	0.218816	0.656009	0.0467619	0.190223	0.286559	0.034047	0.0398348	0.0415201	0.133857	0.153063	0.0428843	0.162818	0.0332859	0.241849	0.0248167	0.0966326	0	0.23549	0.0359098	0.0534457	0.310435	0.173973	0	0.0549495
AC004471.2	0.0417123	0.0710002	0.0145415	0.0874649	0.00831249	0.0496648	0.171542	0	0.0773586	0.104167	0.0806581	0.0988594	0	0.0360073	0.0926389	0.013411	0.0271269	0.0406631	0.0376813	0.114963	0.0577282	0.0411533	0.0802485	0.0501862	0.161795	0.0986721	0.0172783	0.0328001	0.0134111	0.0626415	0.0599929	0.0194669	0.118233	0.0135543	0.0289366	0.0215336	0.0357361	0.0700949	0	0.0221395
RBM4B	2.43362	7.97819	2.30593	3.49961	3.49182	6.53001	5.38043	4.13744	6.5353	2.7956	3.32545	4.68341	3.89646	4.17634	4.57248	2.73696	3.853	5.08169	3.74614	4.4134	5.07226	4.57631	3.31481	5.5925	3.77963	4.30035	3.10284	4.57746	2.44122	4.01041	3.16065	3.03929	2.8903	2.84451	2.2842	1.8644	2.80843	3.2062	3.591	1.68177
AP001017.1	0	0	0	0	0	0	0	0	0	0	0	0	0	0	0	0	0	0	0	0	0	0	0	0	0	0	0	0	0	0	0	0	0	0	0	0	0	0	0	0
SLC6A5	0	0.0377756	0	0.00186143	0	0.00211393	0	0.00272523	0	0	0.00190729	0	0	0	0.00492885	0.00285412	0.00288657	0.00432696	0	0	0	0	0	0	0	0.0603732	0	0.00232684	0	0	0	0.00414295	0.00419373	0	0	0	0.00760535	0	0	0
NOB1	19.9282	24.0877	19.834	12.1236	41.5623	17.6573	4.85355	18.0515	20.4321	9.14197	14.7915	24.1627	20.2821	26.0784	15.4718	17.7171	31.573	19.5383	28.2286	29.3331	13.8587	41.0179	19.1906	17.7972	9.17871	25.9352	28.6902	16.311	22.307	13.8049	23.711	18.4154	16.0083	30.1185	36.7599	28.8991	35.1206	14.0563	27.3104	30.7193
MTND4P22	0	0	0	0	0	0	0.088867	0	0	0	0	0	0	0	0	0.0173688	0	0	0	0.0165435	0	0	0	0	0	0	0	0	0	0	0	0	0	0.00877727	0	0	0	0	0	0
GPAA1	66.9078	94.4577	73.6599	40.7558	33.5308	66.2789	8.48759	60.0424	24.896	31.006	20.88	86.9429	98.5907	30.9108	32.7784	27.0329	26.3978	78.0947	45.5017	61.6754	42.2828	18.9448	66.8118	40.006	43.3799	39.7816	58.4665	58.7413	37.1046	63.4132	48.7591	81.8172	24.9227	51.4696	45.5461	26.9554	22.5076	36.7926	36.957	24.7496
AC011466.4	0.0782558	0.0777014	0.0136405	0	0.0857721	0.14908	0.643653	0.132131	0	0.0488564	0.0420337	0.0154557	0.114529	0.0450352	0.0434496	0.0503202	0.0318077	0.0381437	0.0176733	0.0119823	0.0270757	0.0514713	0.0526935	0.0941535	0.161889	0.0578491	0.162078	0.0410238	0.0377405	0.00652893	0.0187586	0	0.0369693	0.0254291	0	0.00673314	0.100566	0.153421	0	0
AC097376.1	0.828772	0.846412	0	0.104269	0.198191	0.35524	4.49898	0.457967	0.307404	0	0.427354	0.196421	0	0	0.276093	0.159875	0.0808468	1.45427	0	0.304557	0	0	0.0956663	0.79771	0.128587	0.147037	0.20598	0.521358	0	0	0.119198	0	0.46983	0	0.344961	0	0.21301	0	0	0
Z83839.2	0	0	0.0803496	0	0	0.054885	0	3.67933	0.142483	0	0	0	0	0	0	0	0	0	0	0	0	0	0	0	0	0.0681522	0	0	0.0741036	0	0	0	0	0	0	0	0	0	0	0
Y_RNA	0.214804	0.54844	0.224651	0.135124	0	0	1.59009	0.593487	0.398371	0	0	0.254546	0.314372	0	0	0	0.104771	0	0	0	0	0	0	0.516883	0.333277	0.762192	0	0.337819	0	0	0	0	0.608862	0	0.22352	0.110891	0	0	0.398192	0.342033
BCKDHB	3.49037	4.28199	1.10322	4.71007	3.83025	4.46242	4.92506	3.29074	10.9708	3.51238	2.53305	4.43946	2.52007	2.71392	3.36771	2.56358	1.78061	2.92622	2.31926	4.91204	5.51754	5.86176	1.53997	4.92112	6.81543	4.75672	3.00727	5.1233	5.17211	4.75244	3.25745	3.49679	3.24651	6.18259	3.05088	4.06823	7.28303	7.94211	6.20185	5.20367
SIRLNT	0	0	0.0556305	0	0	0	0	0.0122472	0.0246622	0	0	0	0.0389241	0	0	0	0.181612	0	0.0180194	0	0.0276059	0.223037	0.00767506	0	0	0.0117964	0	0	0.115439	0	0	0	0	0	0	0	0	0	0	0
CCDC85A	0.237892	0.0449917	0.0276441	0.0232786	0.205433	0.0906388	0.952241	0.126587	0.107846	0.0990133	0.153335	0.714161	0.116054	0.0456346	0.343418	0.785245	0.144395	0.054112	0	0.349683	0.0658466	0.161685	0.216631	0.13993	0.246066	0.248545	1.05768	0.369972	0.188665	0.15878	0.433389	0.133228	1.09387	0.453509	0.418076	0.0900604	1.6033	0.266508	0.0881982	0.36196
BLK	2.81379	0.119363	0.811325	0.135096	0.175557	0.0281796	0.583991	5.31606	0.398288	0.114924	0.686475	0.0805029	0.590126	0.35564	3.03697	0.435422	1.133	1.89704	0.11284	0.257697	0.136478	0.0432411	0.0860061	0.62224	0.503211	0.151629	1.2418	0.761657	0.114141	0.49584	0.513747	0.490909	0.62737	0.702842	0.0456069	0.135756	0.275986	0.184127	0.414358	0.0139576
UBE2T	12.077	19.026	25.7368	24.8058	6.55844	43.2233	3.70671	14.6906	30.3525	16.2644	3.73292	19.5699	28.3206	13.1553	9.08696	14.0509	16.6209	26.3887	28.4444	24.9142	57.4053	37.8712	20.1239	1.78361	34.9765	13.5187	26.6998	16.6153	51.1709	12.4078	30.1343	6.83551	11.5415	46.5149	17.812	15.7958	11.6083	26.7385	36.6778	22.8497
AP003174.3	0.0815923	0	0.0426663	0.0256632	0.341457	0.0291444	0	0	0	0	0	0	0	0	0.0679531	0.0393492	0	0	0	0	0	0	0.0235458	0	0	0	0	0	0	0.0204219	0	0	0	0.0198849	0.0424516	0	0	0	0	0
RRM2P2	0	0.0824343	0	0.0406202	0.0386046	0.0230652	0.0796668	0	0	0	0	0	0.0472522	0	0.0537789	0	0.0157478	0.141635	0	0.0889849	0	0	0.0186344	0	0.100187	0.0286406	0.0401218	0.0253882	0	0	0.0232181	0	0	0.0314743	0.0335966	0	0.0414911	0.0542555	0.119702	0
MLNR	0.0169902	0	0	0.0106878	0	0	0.0838463	0.06259	0.0315095	0.0424289	0	0.261737	0.298387	0	0.0849003	0	0.0165739	0.0248442	0.0460448	0.0156089	0.141082	0.536399	0.039224	0.327068	0.0790826	0.0150716	0	0.347362	0.163877	0.06804	0.0488723	0.118938	0.0240793	0.00828138	0	0.236817	0.174671	0	0.0314954	0
LINC01948	0.269882	0.772589	0.384891	0.12347	0.0586719	0.385602	1.15025	0.881239	0.0455015	0.0306349	0.158141	0.0436111	0.251351	0.105896	0.326935	0.0709936	0.335071	0.143506	0.0332456	0.180321	0	0.0484119	0.070802	0.265671	0.171299	0.369992	0.182933	0.0964634	0.378637	0.307042	0.105862	0.240455	1.21701	0.0717527	0.178712	0.075995	1.51341	0.329833	0	0.429733
AC093677.1	0	0.0264244	0	0	0	0.0221807	0.306447	0.0571895	0.0575816	0	0	0	0	0.0268019	0	0	0.0302877	0	0	0	0	0.0306323	0	0	0	0	0	0	0.11979	0	0	0	0	0.105936	0.0323083	0	0.0399	0	0	0.0494384
AC135776.3	0	0	0	0	0	0	0	0	0	0	0	0	0	0	0	0	0	0	0	0	0	0	0	0	0	0	0	0	0	0	0	0	0	0	0	0	0	0	0	0
RNU1-36P	0.255161	0.977221	0	0.240767	0.22882	0.546854	0.944414	0.234997	0	0.477904	0.740099	0.151185	0.560153	5.06605	4.25016	0.246111	1.1201	0	0	0.351625	1.32425	0.251742	0.0736341	0.920992	0.692811	1.35809	0	0	0.123057	1.0857	0.0917467	0.178624	0.180813	0.0621856	1.06206	0.131725	0	1.28635	0.236502	0
RDM1P5	0.272535	0.223356	0.205854	0.0444475	0.0331902	0.259595	0.871732	0.213813	0.121679	0.056716	0.0130122	0.0717685	0.162499	0.0566368	0.100879	0.0486794	0.140314	0.10332	0.0615494	0.162282	0.0628629	0.129462	0.0932122	0.224673	0.653848	0.0223852	0.0815326	0.11509	0.238532	0.156638	0.0326646	0.042397	0.300417	0.0442799	0.131293	0.104218	0.311318	0.347724	0.13098	0.562538
C16orf82	0	0.00728577	0	0	0	0	0	0	0	0	0	0	0	0	0	0.00825709	0	0	0.0116001	0	0	0	0	0	0	0	0	0	0	0	0	0	0	0	0	0	0	0	0	0
FAM76B	3.50847	3.51969	2.25186	1.88047	2.42246	4.10684	6.97213	3.7061	5.2855	3.2758	2.02337	4.03786	2.33026	3.12486	3.22086	2.27506	2.82434	2.85301	1.99229	2.56706	3.40662	2.29617	1.13614	2.70376	3.71911	6.44709	2.21242	3.43829	1.90207	2.38415	1.84154	2.4634	2.03931	2.07522	1.72209	2.2267	3.45652	3.13231	2.57052	1.30926
CDH9	0	0.0042626	0	0	0	0	0	0	0	0	0	0.00296759	0.0073301	0	0	0	0	0	0	0	0.0103974	0	0	0	0	0	0	0	0	0.00501437	0	0	0	0	0	0	0	0.0252495	0	0
AC096576.3	0	0	0	0	0	0	1.65698	0	0	0	0	0	0	0	0	0	0	0	0	0	0	0	0	0	0	0	0	0	0	0	0	0	0	0	0	0	0.0750408	0	0	0
GLUD1P9	0	0	0	0	0	0	0	0	0	0	0	0	0	0	0	0	0	0	0	0	0	0	0	0	0	0	0	0	0	0	0	0	0	0	0	0	0	0	0	0
AL024493.1	0	0	0	0	0	0	0	0	0	0	0	0	0	0	0	0	0	0	0	0	0	0	0	0	0	0	0	0	0	0	0	0	0	0	0	0	0	0	0	0
AC012414.3	0	0	0	0	0	0	0	0	0	0	0	0	0	0	0	0	0	0	0	0	0	0	0	0	0	0	0	0	0	0	0	0	0	0	0	0	0	0	0	0
RPS4XP2	0.0265458	0.248516	0.0555253	0	2.22184	0.512029	0.0655016	0.12224	1.37847	0.0331459	0.0513309	0.0471857	0.660458	0.572878	1.3265	0.640107	0.129477	0.0388171	0.0719413	0.219489	0.0551075	0.0785701	0.0306422	0.0638772	0.0205934	0.0941927	0.16494	0.0417481	0.153627	0.132884	0.095449	0.0371664	0	1.85028	0.303853	0.109632	0.27291	0.624519	0.393672	0.295882
RCHY1	2.96603	2.8163	3.26296	3.23339	4.72732	2.29071	8.95647	3.57328	2.77713	3.03486	2.47601	2.31786	1.98037	1.92927	3.14586	3.08661	4.36664	1.86614	3.16314	2.79265	5.45837	2.30306	2.46139	3.24837	3.26113	2.81883	2.45855	2.81138	2.13714	3.93739	3.12679	2.00676	1.68599	3.86981	4.03065	2.89684	5.4022	2.89355	3.94686	3.35958
AC004466.2	0.203981	0.0694407	0.213331	0.102653	0.097559	0.378877	8.25447	0.300578	0.605276	0.0509394	0.28925	0.217548	0	0.176082	0.135906	0.0786984	0.0795933	0.11931	0	0.149918	0.338761	0.0402494	0.376733	0.196336	0.0316483	0.868544	0.15209	0.160398	0	0.122531	0	0.0571181	0	0.0795398	0	0.400152	0.733975	0	0.0756256	0.194879
AC005884.2	0.085226	0.145067	0	0	0	0.0608846	0.210295	0	0.158058	0.106416	0	0	0.249461	0	0.567835	0.164406	0.041569	0.124623	0.115485	0.0782971	0	0	0.245944	0.10254	0	0	0.105909	0.268067	0.164408	0.0426627	0.122577	0	0.120786	0.581574	0	0.0439971	0.109523	0.143217	0	0.271411
AC130509.1	0	0	0	0	0	0	0.11996	0	0	0	0	0	0	0	0	0	0	0	0	0	0	0	0	0	0	0	0	0	0	0	0	0	0	0	0	0	0	0	0	0
MTND2P6	0	0	0	0	0	0.102203	0	0	0	0	0	0	0	0	0	0	0	0	0	0	0	0	0	0	0	0	0	0	0	0	0	0	0	0	0	0	0	0	0	0
AL356966.1	0.0694937	0.0394294	0.0545095	0.0182148	0.0242354	0.0496456	0.928825	0.0586685	0.128881	0.0578481	0.0261291	0.0308817	0.033902	0.00999818	0.0868155	0.0111715	0.0367202	0.0508093	0.00784725	0.0744846	0.108199	0.0742759	0.0300816	0.0418057	0.0988369	0.0924695	0.129538	0.0273229	0.0893728	0.0115958	0.0124937	0.0405405	0.139527	0.0169364	0	0.0538133	0.215822	0.0389266	0	0.165982
AC079466.2	0	0	0	0	0	0.162578	0	0.104796	0	0	0	0	0	0	0	0	0	0	0	0	0	0	0	0	0	0	0	0	0.109753	0	0	0	0	0	0	0	0.146228	0	0	0
RPL41	128.607	162.789	108.905	109.345	498.812	302.968	42.5377	140.13	294.632	143.479	118.026	148.699	191.986	164.263	181.958	160.455	222.422	198.329	246.157	240.338	266.138	290.399	353.378	180.434	145.444	149.441	164.747	292.586	254.701	183.78	172.976	171.393	246.79	270.36	212.768	153.97	339.147	327.93	170.976	225.7
AL356417.1	0.0747366	0	0.104217	0.0156712	0.0446809	0	0.368824	0.229435	0	0	0.128459	0.0147607	0.0364597	0.021505	0.124487	0	0.121509	0.109285	0	0	0	0	0.0143783	0.299731	0.0193261	0	0.123832	0.078358	0.0480577	0.212001	0.0358301	0.244155	0.0353068	0.048571	0	0.0257214	0.256116	0.0418634	0.0461808	0.0396677
MINK1	23.2725	8.80086	18.4784	11.5499	6.88261	16.9104	6.17971	12.924	8.33047	9.33769	9.68384	21.2007	8.61548	18.2414	15.417	10.3768	24.7067	20.0081	6.99526	18.3448	9.64345	5.36686	14.7546	23.3412	11.4232	7.67301	16.8328	10.4291	15.8653	10.291	13.6742	21.8907	10.4918	11.1309	13.6524	9.4743	9.12584	11.9424	13.0442	8.16004
SEC16B	0.03995	0.00728577	0.0477501	0.026926	0.00852997	0.0387327	0.323894	0.128775	0.0158765	0.0106892	0.117715	0.0388876	0.0125288	0.0221696	0.0237656	0.0220189	0.0417549	0.0709358	0.0580007	0.372264	0.0592385	0.0225226	0.083995	0.0411993	0.015496	0.00253134	0.0425529	0.0359021	0.0935813	0.015713	0.0102604	0.0119857	0.0283096	0.0500722	0.0237549	0.00294626	0.0623407	0.0095905	0.0158694	0.00908749
ENPP5	12.51	15.3695	2.65904	9.02482	2.42317	10.5982	3.87378	4.81499	5.83224	5.02393	2.21156	13.517	3.45366	5.05432	5.78092	7.72835	5.41068	3.05365	2.0738	3.74179	1.19909	0.336079	3.5047	11.3985	13.1901	12.074	2.60735	2.96978	2.42853	15.4927	2.26505	4.45136	12.3003	1.48712	14.7232	6.86342	7.76546	12.7677	1.73882	20.0219
MIR450A2	0	0	0	0	0	0	0.467953	0	0	0	0	0	0	0	0	0	0	0	0	0	0	0	0	0	0	0.168232	0	0	0	0	0	0	0	0	0	0	0	0	0	0
RP9	3.26077	6.84346	5.12696	1.96051	3.3021	6.37828	3.11985	4.38205	5.59482	5.69179	3.40284	3.56834	4.78845	3.91582	3.95345	3.51953	3.11056	4.42754	6.17685	2.85302	6.17053	5.70099	2.24685	4.36355	3.72557	7.30025	3.74887	5.38107	4.78191	6.06278	2.19337	4.02186	5.01429	2.65436	3.93551	4.1969	3.34946	4.2867	4.79047	4.25613
TMEM202	0	0	0	0	0	0	0	0	0	0	0	0	0	0	0	0	0	0	0	0	0	0	0	0	0.0161369	0	0	0	0	0	0	0	0	0	0	0	0	0	0	0
RNU6-298P	0.219279	0.186622	0.917325	0	0	0.156651	1.62321	0.201951	1.22001	0	0.282677	0	0	0	0.730496	0	0.213907	1.28258	0	0	0	0	0.253117	0	0	0.389035	0	0.344857	0	0.219535	0.15769	0	0	0	0.228177	0	1.69076	0.368485	0	0.349158
AC147651.1	0.250605	0	0	0	0.0299646	0	0.37102	0	0	0	0.0323059	0.0296971	0	0.173064	0	0	0	0	0	0	0	0	0	0	0	0	0	0	0	0	0	0	0	0.0244301	0	0	0	0	0	0
Y_RNA	0	0	0	0	0	0	0	0	0	0	0	0	0	0	0.343763	0.199061	0	0	0	0	0	0	0	0	0	0	0	0	0	0	0	0	0	0	0	0	0	0	0	0
MIR3613	0.967854	0	0	0	0	0	0.597043	0	0	0	0.15596	0	0.35412	0	0.806065	0	0.236035	0	0	0	0.502301	0	0	0	0.187707	0	0.300683	0	0	0.121123	0	0.33877	0	0	0.503563	0.124911	0	0	0	0
HOMER3	7.16663	6.8375	6.34353	6.48953	5.22234	24.1794	2.80813	6.351	1.51735	13.2345	5.26562	2.55141	3.44817	16.1325	4.9491	6.6929	6.13592	18.0176	10.2862	8.41506	5.03153	2.33056	8.73765	3.33059	7.50671	6.04631	7.50688	5.96919	2.80061	4.68376	4.28665	4.02217	2.63294	33.3336	5.42824	6.40859	3.8183	5.0033	14.3114	5.40696
IP6K1	9.35142	7.31099	6.98155	9.91891	10.8401	15.2265	7.73148	11.6324	6.6819	6.57624	8.93432	11.7532	11.5413	8.84472	10.654	11.222	10.5598	6.84307	4.89309	10.6962	9.85776	14.7857	11.5188	14.7678	8.8342	9.89706	10.3682	7.84363	9.05107	12.3048	10.2503	10.7916	7.59051	12.8672	14.6806	8.86311	13.1671	7.95247	10.4011	6.52335
AC027369.5	0	0	0	0	0	0	0	0	0	0	0	0	0	0.0240685	0.0928843	0	0	0.0407708	0	0	0	0	0	0	0	0	0	0	0	0	0	0	0	0	0	0	0	0	0	0
SNRPEP2	1.20722	2.50435	1.49928	1.56628	2.2554	2.15606	0.744699	1.38977	1.95901	1.31895	0.972651	1.78821	3.20231	4.62434	1.50812	1.7466	2.46568	3.30989	2.45374	1.94087	1.87958	2.82871	1.87252	1.18012	2.51689	2.74416	1.31266	1.72058	3.92988	1.43524	2.60442	1.05638	1.28319	9.63543	3.92563	1.98649	0.678729	2.53581	4.196	1.44169
PER1	12.6179	2.04948	11.7122	7.2868	11.7529	7.10473	2.73734	5.52656	5.78189	8.59641	1.97849	11.7798	24.2393	12.1352	18.7638	9.85632	8.50349	24.1965	8.24537	28.5313	38.6824	14.3767	19.5501	21.6161	5.90531	8.50211	12.7211	18.1039	16.8246	5.60746	14.1913	24.283	42.3525	6.46382	8.11818	33.8202	9.89828	4.34478	5.94092	5.19878
RPL3L	0.0381632	0.0909427	0.143685	0.0432124	0.0456313	0.201749	0.0188335	0.0843535	0.254795	0.571822	0.00983936	0.0180896	0.1899	0.125186	0.0381405	0.0220858	0.134022	0.100449	0.237879	0.0560968	0.0633796	0.120486	0.057268	0.045916	0.076975	0.0135415	0.113819	0.0900279	0.323928	0.0534908	0.0548883	0.032059	0.0865387	0.0520844	0.0397118	0.0315222	0.0490432	0.128262	0.0565958	0.35245
AL391336.1	0	0	0	0	0	0	0	0	0	0	0	0	0	0	0	0	0	0	0	0	0	0	0	0	0	0	0	0	0	0	0	0	0	0	0	0	0	0	0	0
ADPRH	6.39507	3.2027	2.01792	3.02146	2.70519	3.05332	5.27869	4.48238	2.16562	1.33844	2.12274	0.943227	1.48201	2.24439	4.76382	2.92574	3.05468	2.53459	0.939493	3.13453	1.96012	2.45714	1.6296	4.69776	3.80397	1.17343	3.03257	3.56887	5.36757	6.06003	3.20149	4.90471	5.00362	2.688	3.33678	1.31632	2.32127	3.24235	4.74361	3.02871
AL807752.4	0	0	0.0759165	0	0.0216985	0.0777853	0.26867	0.0334263	0.134622	0.0453185	0.0701818	0	0	0	0.0604549	0	0.0177027	0	0	0.100031	0.0753452	0	0.0418953	0	0.0563122	0	0	0	0	0	0	0	0	0.0353815	0	0.0187367	0.0932835	0	0	0
CD320	11.1587	23.683	12.5114	18.4646	25.629	37.5005	1.30028	11.0942	23.9866	14.9836	7.99688	17.4739	32.2562	12.7609	11.7957	17.3437	11.9991	27.9971	44.6474	17.3774	15.8718	22.3831	20.7029	13.4367	10.5069	9.20153	21.2653	28.8098	21.5795	11.5049	12.0334	19.0273	6.97049	87.0329	16.8544	15.9788	10.253	5.68603	14.1387	16.5903
AC006557.5	0.15574	0.0662727	0.0542929	0.0163282	0.0620721	0.0370863	0.704526	0.262959	0	0.0324103	0	0.030759	0.0379882	0	0.129706	0.025036	0.0759621	0.0379556	0.140689	0.0476927	0.161653	0.0256087	0.0599242	0	0	0	0	0	0.0250362	0.0389804	0.0746644	0.072683	0.0735739	0.0253037	0	0	0.233496	0.0872369	0	0.0826614
DHX30	9.78602	8.125	9.25095	7.94292	9.68098	22.3538	5.31904	9.78376	7.13353	7.34506	9.54034	12.5742	12.8302	6.7651	11.6864	9.32619	8.93371	10.3388	7.21591	15.4311	11.7546	15.0777	12.989	13.8116	8.18425	8.78223	14.012	8.35351	13.0049	9.98658	10.6831	11.8706	10.5676	13.54	14.1913	7.51196	13.858	6.82915	8.66725	7.22844
AC090001.1	0.729033	0.155114	0.166786	0.0286628	0.136203	0.0325508	4.60964	1.82542	0.253509	0.17068	0.352428	0.0134987	0.0333424	0.21633	0.948696	1.58214	0.233353	0.233197	0	0.0418601	0.0945892	0.0449539	2.09068	0.356336	0.159064	0.0606289	0.113244	0.376207	0.0878978	0.079831	0.131067	0.0318971	0.355169	0.755111	0.284481	0.0117611	0.204941	0.0765683	0	0.108829
AC108868.1	0.0759957	0.0323388	0.0397397	0.0239029	0.0227168	0.0271453	0	0	0	0.0474454	0	0	0	0	0.0632921	0	0	0.0555631	0.0514887	0	0	0.0374886	0.0219307	0	0	0	0.0472192	0.0597586	0.073301	0.0190211	0.0546506	0	0	0.166689	0	0.0392321	0	0	0	0
AC110769.3	0	0.0152734	0.0187688	0.0225783	0	0.0641027	14.3031	0.0165279	0.13313	0	0.0462693	0.0318996	0.0262646	0	0	0	0	0	0	0	0	0.0177056	0.0414309	0	0	0.0477588	0	0.0423354	0	0	0	0.0753784	0	0	0	0.0277936	0.253687	0.150787	0	0.0571512
AL360182.1	0	0	0	0	0	0	6.21537	0	0	0	0	0	0	0	0	0.043385	0	0	0	0	0	0	0	0	0.0348943	0.0798021	0	0.0707398	0	0.0225164	0	0	0	0	0	0	1.04047	0	0.083382	0
NNT	9.90371	9.90634	6.66482	5.23263	2.19343	26.8395	10.5272	9.76299	19.2858	17.2405	4.1915	10.5924	8.02999	14.9737	8.05894	14.7535	5.10824	9.13939	4.18271	6.96171	8.11462	6.93969	4.77291	8.49977	24.8969	19.138	10.3051	7.31389	3.89834	6.17691	25.5688	9.93751	13.9528	2.79756	9.55903	9.24478	19.1974	7.6198	5.15413	26.6771
AC093827.3	0.265506	0.645611	0.495851	0.250528	0.419504	0.921277	0.608339	0.628776	0.211029	0.355199	1.32018	0.146077	0.471841	0.327418	0.379068	0.256089	0.490252	0.55463	0.0513959	0.261343	0.314956	0.130974	0.492552	0.410713	0.235395	0.420579	0.542042	0.402644	0.292676	0.474671	0.0818281	0.0531044	0.403165	0.157145	0.335482	0.117484	0.414313	0.605511	0.281245	0.573752
POLR1B	4.96252	4.47256	6.36228	11.5056	5.02887	3.31945	6.95142	5.2504	4.32411	2.99436	2.12671	8.15489	3.30038	5.27435	6.15514	7.3113	5.09727	2.40264	4.34925	3.31847	6.10381	9.94298	6.25238	4.23789	5.95011	8.06666	6.71242	3.68777	4.84752	5.20141	8.1898	3.75339	4.4122	7.09441	11.7849	8.74328	9.06157	4.70617	5.56764	6.57779
TIMP3	3.62204	0.323051	5.23252	1.10759	0.382776	0.705695	0.722211	6.26306	0.763334	4.20282	0.288879	0.650329	0.716163	2.23445	1.31784	5.67264	2.40684	1.08335	0.836594	1.12179	1.02534	0.297791	0.414402	8.52313	0.993386	1.41584	2.23347	2.56047	3.13631	2.3557	1.83842	2.21543	1.16018	6.3463	2.71731	7.12052	3.14424	2.66673	4.58643	2.6361
AC104009.1	0	0	0	0	0	0.011832	0	0	0	0	0	0	0	0	0	0	0	0	0	0.0304318	0	0	0.00955911	0.0199271	0	0	0	0.0130237	0.0639005	0.0248726	0	0.0231888	0	0.799215	0	0	0.0851368	0	0	0
ZNF574	4.06449	5.5867	9.06588	4.82794	2.70142	4.37472	1.07613	5.01452	3.31868	3.89611	4.32673	4.22507	4.09287	4.2693	5.33222	4.73996	2.86184	7.8237	6.70776	8.6577	5.81487	4.56006	4.35435	4.33301	7.47815	5.13706	12.1969	3.52841	4.65761	4.56888	5.10858	4.75269	3.74043	2.28574	5.18384	4.57949	2.8254	7.32877	2.86712	2.15491
LINC01605	0.0968171	0	0.274836	0.0261016	0.0248064	0.26678	0.102384	0.331188	0.38476	0.172699	0.0089149	0.122925	1.09307	0.226848	0.506836	0.253469	0.263097	0.101123	0.131191	0.0381197	0.0287124	0.0136457	0.047896	0.482583	0.064378	0.0368075	0.1375	0.71781	0.360196	0.380797	0.00994626	6.60333	0.019602	1.34157	0.0287845	0.0571211	0	0.278906	0.102557	0.110116
AC091180.4	0.257765	0.146251	0.179721	0.1081	0	0.122763	0.636034	0.316527	0	0.321854	0.110763	0.0509092	0.125749	0.14834	0.715588	0.0828742	0.586716	0.251281	0.116428	0.236809	0	0	0.0991806	0.206753	0.399932	0.0762192	0.213546	0.405383	0	0.043011	0.370732	0.120298	0.243545	0.12564	0.0894082	0	0	0.288772	0.159277	0
TRBV8-2	0.077966	0	0.24462	0.0490452	0.0466115	0	0	0	0.144594	0.194702	0.201014	0	0	0.0673025	0	0.150401	0.0380279	0	0.105647	0	0.161853	0	0	0.0938048	0.0604835	0	0.0968867	0.0613079	0.150403	0.0390285	0.0560674	0	0	0.152009	0	0	0	0.131017	0	0
BMPR1A	1.4806	2.19057	2.02328	2.38849	2.00852	4.11838	4.90621	2.97806	3.41259	1.65205	1.44285	4.14697	2.6659	2.22507	1.7285	2.6399	2.29845	2.04581	2.36283	2.64895	2.18501	3.49558	2.19356	4.71319	3.81094	2.42133	1.48989	3.19842	2.16628	3.03144	3.4674	2.64634	3.38261	2.04671	3.11606	1.48851	3.58394	3.75855	3.8164	1.47827
MET	245.663	48.2368	102.851	24.4583	12.2275	47.1237	68.3543	42.6277	2.81751	43.2042	59.2067	32.4551	1.95206	31.5313	13.9528	80.0716	34.5062	11.4399	25.3598	28.4637	10.0823	26.3334	23.8833	31.6816	20.1864	38.0955	3.09201	3.68971	21.0774	28.9917	21.0675	7.67494	15.7076	41.1752	93.8439	37.7059	44.1967	9.53339	18.0783	101.4
AC010591.1	0	0	0	0	0.0193915	0	0	0	0	0	0	0	0	0.0279995	0	0	0	0	0	0	0	0	0	0	0	0	0	0	0	0	0	0	0	0	0	0	0	0	0	0
ETV6	11.1428	11.4509	12.3351	14.3184	5.155	10.866	19.8741	11.2542	1.66646	13.2482	11.4953	10.5459	9.43195	12.4569	12.5685	8.23647	8.48396	10.7378	7.99902	8.96035	7.86295	3.81322	8.07113	10.1918	10.3315	17.3355	6.45574	11.4082	9.74037	11.9199	7.02884	11.9516	8.45057	10.0982	5.71233	6.07339	3.3495	13.1348	6.80072	6.16848
COL1A1	660.713	120.248	563.877	482.612	44.9675	182.09	129.309	1312.48	150.13	1068.44	26.5842	86.2893	106.306	379.248	687.042	1001.9	138.372	150.07	320.675	85.9233	108.487	44.8349	238.583	51.8979	80.6249	433.108	399.345	476.608	387.415	259.969	88.5182	52.5614	103.619	94.4001	49.4921	639.165	11.2821	362.72	1329.9	443.635
AC011474.3	0	0	0	0	0	0	0	0	0	0	0	0	0	0	0	0	0	0	0	0	0	0	0	0	0	0	0	0	0	0	0	0	0	0	0	0	0	0	0	0
AC004076.2	0.215386	0.296529	0.185508	0.0757152	0.128767	0.534018	1.57876	0.303382	0.281964	0.0395497	0.146995	0.228961	0.185425	0.0765584	0.158278	0.122204	0.101965	0.185266	0.0257521	0.506328	0.328771	0.0999997	0.0877493	0.160058	0.344008	0.640626	0.118083	0.268994	0.164977	0.0729362	0.150334	0.0975632	0.18854	0.0463164	0.17139	0.0425142	0.390763	0.372588	0.234865	0.0706092
CT47B1	0	0	0	0	0	0.13589	0	0	0	0	0	0	0	0	0	0	0	0	0	0	0	0	0	0	0	0	0	0	0	0.039675	0	0	0	0	0	0	0	0	0	0
GLYR1	28.5167	22.1277	29.4617	19.8802	17.4949	19.0579	14.4053	26.7594	27.5566	23.6082	23.0912	37.5483	17.4431	16.7631	20.0383	21.6962	24.017	20.4444	12.1347	16.8822	25.0058	22.8759	23.5774	21.5259	34.2404	19.2336	23.73	15.8057	23.7157	23.3505	17.8753	37.4581	32.774	20.3731	21.3003	22.7875	21.4885	23.0226	15.1953	29.5974
MT-ATP6	2538.18	4358.25	3497.47	4776.95	2432.51	5974.76	1281.79	4347.1	7414.56	1914.77	7235.29	1502.28	10388.4	3605.95	1869.3	2192.29	3347.44	6473.98	983.496	5541.71	6346.61	2356.1	4403.71	3869.24	3899.19	8972.97	3849.28	4817.88	3965.94	2983.68	3676.87	2212.46	4329.69	1922.13	1835.94	3798.25	40.0818	7352.19	3412	3326.33
LINC02800	0.0796948	0	0.0357206	0.00716181	0	0.0162666	0.0561847	0.0209705	0.0844571	0	0	0	0.0166622	0.0196557	0	0	0.00555302	0.0166479	0	0.0104594	0	0.0224648	0	0	0.0794889	0	0	0	0	0	0	0	0.0161353	0.00554929	0	0	0	0.0382635	0	0.0181283
BX322639.1	0.530466	0.0204051	0.573589	0.0263939	0.0537519	2.75549	4.16341	1.07646	0.572488	0.0187107	0.0598837	0.0248603	0.0570201	0.0181096	0.254592	1.15917	0.554014	0.350592	0.0365494	0.29736	0.771473	0.0118273	0.0224865	0.52645	0.0278996	0.0372198	0.335186	0.113119	0.413372	0.474076	0.0581907	0.00839207	0.0169899	0.299463	0.430366	0.301697	0.693252	0.0503624	0.561119	1.84203
AMOTL1	3.64587	3.00113	3.15702	2.38452	1.52627	8.052	9.96929	4.41261	2.09304	0.853894	2.80699	7.52094	1.5811	7.98939	4.37468	3.06536	5.64382	3.24537	1.98124	3.34754	1.01466	1.92268	1.51341	13.1015	1.87797	1.003	1.80131	3.14072	3.80998	5.45314	4.36572	3.48624	2.77382	4.80363	4.01865	2.80156	10.3545	3.02455	12.957	2.40163
RNY4P19	0	0	0.229331	1.3794	0.917664	3.44632	3.24642	0.403901	17.0801	0	0	9.09472	2.88829	0	2.55674	0.211502	0.106954	1.60323	0	2.21597	4.0969	0	0.379676	0	0.51033	0.583553	0.272494	1.89671	2.11504	0	2.9961	0.30701	1.86464	0.213763	0	0.679206	0	1.47394	0	0.349158
AL162426.1	0.283322	0.265239	0.148155	0.0356452	0.0508147	0.101201	0.139819	0.260932	0.315265	0.212259	0.0547852	0.151083	0.331719	0.0244572	0.283153	0.0819819	0.276381	0.124288	0	0.312345	0.176448	0.0279525	0.0163521	0.136351	0.0219792	0.150797	0.105624	0.222788	0.0273276	0	0.101872	0.238005	0.843228	0.0138097	0.0589637	0.0731312	0.0364094	0.428494	0	0
LHFPL2	14.3796	5.1746	12.1491	12.6363	4.57999	6.22503	35.2276	6.01523	2.912	8.32663	7.21543	3.21943	1.19341	5.07996	8.20222	12.3627	12.9358	5.0435	3.77612	4.58695	3.54445	6.06632	4.33317	3.97197	4.90101	3.83446	13.8258	4.09211	9.44585	9.02381	8.5341	3.5802	2.62924	9.4014	8.05408	6.42338	22.0026	11.1884	7.33787	13.4631
SLC9A3R2	28.6054	32.329	41.9726	17.9646	25.6594	20.3464	3.83352	20.4085	24.172	94.0475	55.7951	39.4666	53.2335	16.288	20.3864	31.7031	21.0875	61.4599	30.9915	20.053	23.0072	4.90258	28.4883	34.9017	29.9792	51.4921	21.1191	24.2328	12.8461	33.8393	24.3022	22.3081	21.321	17.339	39.7252	70.0282	14.4634	21.4739	15.752	36.5029
AL391427.1	0.131022	0.185848	0.0913518	3.90123	8.90358	0	1.07765	0.201113	1.45794	0	0.140752	0.155263	7.28664	0.226204	0.363733	0.0421249	2.34321	1.08567	4.20178	4.29318	1.81329	0	6.50333	0.472916	0.101642	0.309937	4.28754	0.480796	1.30588	0.153037	8.4485	0.244589	0.123793	0.0425752	0	0.0450925	0.785749	0.0733912	2.26688	0.278168
RN7SL717P	0	0	0	0	0	0	0.174892	0	0	0	0	0	0	0	0	0	0	0	0	0	0	0	0	0	0	0	0	0	0.0683649	0	0	0	0	0	0	0	0.637594	0	0	0
AC020656.2	0.182395	0.0641173	0.0497626	0.00249429	0.0118526	0.0538202	2.41663	0.175285	0.0955969	0.0396078	0.176347	0.00939745	0.0174092	0.017114	0.33023	0.0191224	0.0773595	0.0347884	0	0.174852	0.0740821	0.00782396	0.018308	1.47413	0.0707483	0.00703473	0.133039	0.0623587	0.0305962	0.00992436	0.0256628	0.549599	0.0168587	0.00773075	0.0206301	0.0122817	0.19363	0.0333157	0.00735031	0.00631366
LINC01533	0	0	0	0	0	0	0	0	0	0	0	0	0	0	0	0	0	0	0	0	0	0	0	0	0	0	0	0.00893315	0	0	0.00816957	0	0	0	0	0	0	0	0	0
AC126773.1	0	0	0	0	0	0	0	0	0	0	0	0	0.233397	0	0	0	0	0	0	0	0	0	0	0	0	0	0	0	0	0	0.114683	0	0	0	0	0	0	0	0	0
UBE2V1P14	0	0	0	0	0	0.0269507	0	0	0	0	0	0	0	0	0	0	0	0	0	0	0	0	0	0	0	0	0	0	0	0	0	0	0	0	0	0	0	0	0	0
AL110118.1	0.114407	0.0194736	0.0239302	0.0575748	0.0410384	0.0980771	1.46795	0.189658	0	0.0857111	0.0147483	0.0542294	0.13395	0.0395037	0.0381128	0.132419	0.0781226	0.0334587	0	0.147148	0	0.0225747	0.0528244	0.0550593	0.088753	0.142082	0.0284342	0.0539776	0.02207	0.0572701	0.0987274	0.0320358	0.0324285	0.100376	0.119049	0.0944982	0.0294046	0.192253	0.127248	0.109302
LINC01107	0.0213173	0.0181425	0	0	0.0191166	0	0.210401	0.0490817	0.375578	0.0133087	0.0137402	0.0126306	0	0	0.0177538	0	0	0.0155858	0	0.117505	0.0221267	0	0.00615171	0.0384718	0	0	0	0.192771	0.0205614	0	0.00766491	0	0.0453178	0.0155858	0.0332734	0.00550243	0.20546	0	0.0197584	0
RPSAP51	0	0	0	0	0.0390236	0.139893	0.885846	0	0.363166	0	0	0.0193376	0	0.0563463	0	0	0.0318373	0.047724	0	0.359803	0	0.064399	0	0	0	0.0289515	0	0.0513275	0.0314797	0.0163375	0.0234701	0	0.0462546	0.0318159	0.0339612	0	0.377473	0	0	0
C9	0	0.00607107	0.0522232	0.332064	0.00852939	0	0.176018	0.0525578	0	0	0.0735668	0.0126799	0	0.424889	0	0.00688044	0.0313141	0.010431	0	0.0196605	0.0148086	0	0.0164685	0.00858261	0.0055339	0.0189838	0	0.00560933	0.00688051	0.0821304	0	0.0499372	0	0.006954	0	0.00736516	0.0733371	0	0	0
AC096743.1	0	0	0	0	0	0	0	0	0	0	0	0	0	0	0	0	0	0	0	0	0	0	0	0	0	0	0	0	0	0	0	0	0	0	0	0	0	0	0	0
ZIM2-AS1	0.0210298	0.0178978	0.0219938	0.013229	0.00419085	0.365571	0.155673	0.0322798	0.0390013	0	0.00451831	0.00830687	0	0.0181535	0.0233525	0.128465	0.0136764	0	0.0664912	0.0193201	0	0	0.00404583	0.067472	0.00543808	0.0310917	0.0087111	0.0165366	0.0202841	0.0175453	0.0151231	0	0.00993481	0.099087	0.0875325	0.0217129	0.0270252	0.0117797	0.0519784	0.0111619
RNU6-622P	0	0	0	0	0	0	0	0	0	0	0	0	0	0	0	0	0	0	0	0	0	0	0	0	0	0	0	0	0	0	0	0	0	0	0	0	0	0	0	0
IGHD1-20	1.23828	0	3.88514	0	0	0.884617	0	7.98299	0	0	0	0	0	1.06892	2.06258	0	0	1.8107	0	0	0	0	0	0	0	0	0	0.973713	0	0	0	0	0	0	0	0	0	0	0	3.94344
DIP2A-IT1	0.0983683	0.0418591	0.154316	0	0.0882134	0.31623	6.55353	0.181189	0.0912157	0	0	0.174852	0	0	0	0.0474397	0.0239896	0	0	0.090371	0	0.0970499	0.028387	0.0591759	0.076311	0.218151	0.18336	0.116027	0.0474402	0	0	0	0.0697061	0.0239734	0.10236	0.0253909	0.316031	0.0826508	0.182349	0.0783159
Z95118.1	0.085226	0	0	0	0.0509519	0	0.420589	0	0	0	0	0	0.12473	0	0	0	0	0.124623	0	0	0	0	0	0	0	0	0	0	0	0	0	0	0	0.041541	0	0	0	0	0	0
CYTH1	19.1341	9.85665	17.5468	15.3325	5.78617	16.2856	16.7002	20.1823	7.65802	12.1491	16.041	9.36985	6.86574	11.3427	19.0875	13.1084	11.2977	22.1476	5.17227	15.466	7.81689	14.1985	9.20075	14.3719	9.32151	12.8192	15.114	8.03747	6.89993	9.75626	7.87757	11.6121	15.6366	5.20045	9.73775	10.9121	10.0164	12.6416	9.31534	6.92085
SNHG21	1.1395	0.850699	0.480877	1.8109	0.525874	1.01399	0.197313	0.865338	0.963958	0.748853	0.515422	0.379039	0.409609	0.983653	0.399588	0.231387	0.721555	0.789281	0.460513	1.30399	2.61454	0.867827	0.207686	1.01021	0.496275	1.04629	0.869496	1.50912	1.21479	0.400292	0.258773	0.867675	1.07664	0.623628	0.353642	0.381852	0.745028	0.268753	1.33411	0.286489
AC091860.2	0	0	0	0	0	0	0	0	0	0	0	0	0	0	0	0	0	0	0	0	0	0	0	0	0	0	0	0	0	0	0	0	0	0	0	0	0	0	0	0
AC113410.3	0.207397	0.176509	0.108452	0.130465	0.123991	0.59265	4.60576	0.382015	0.192317	0.258963	0	0.122884	0.910594	0.358063	0.518184	0	0.202316	0.303271	1.96722	0.190536	0.861088	0.102309	0.418953	0.124765	0.0804461	0.0919887	0.902049	0.244627	0.100022	0	0	0.435561	0	0.30327	0	0.107067	1.73241	0	0.384461	0.165119
FRG1HP	3.36509	2.584	1.85229	1.7269	3.84965	3.64213	6.68014	4.6837	2.06463	4.23336	1.75314	1.46915	2.38839	2.67552	3.64546	3.63621	2.94328	3.69976	4.88555	2.15011	3.49287	2.30902	1.13903	4.77931	5.80991	3.33299	1.87078	3.05397	2.2696	2.1848	1.62845	4.26862	3.24519	2.15202	2.75129	1.8221	7.94984	2.04084	1.99335	2.59854
AP005131.5	0	0	0	0	0	0	7.92701	0.0778605	0	0	0	0	0	0	0	0	0.0412351	0	0	0	0.0877514	0	0	0	0.131169	0.0374974	0	0.0332392	0	0.12696	0.030398	0.118365	0.419357	0	0	0.0218219	0.814826	0	0	0
RNU2-55P	0	0	0	0	0	0	0	0	0	0	0	0	0	0	0	0	0	0	0	0	0	0	0	0	0	0	0	0	0	0	0	0	0	0	0	0	0	0	0	0
ITFG2-AS1	0	0	0.200144	0	0.11441	0	0.472207	0	0	0	0	0	0	0	0	0	0	0.139918	0	0	0	0	0	0	0	0.169761	0	0	0	0.0478986	0	0	0	0.0466392	0.0995682	0	0	0	0.177376	0
AC020629.1	0	0.010858	0.0133429	0	0	0.0182285	0.0314805	0.0234997	0	0	0	0.030237	0	0.0440526	0	0.0369167	0.0186683	0	0	0	0	0	0	0.0153499	0.0098973	0.0113174	0	0.0401288	0	0.00638648	0.00917467	0.0178624	0.0904067	0.105716	0	0.0263449	0	0	0	0
ORAI3	8.29926	6.50741	4.34818	3.43706	2.92843	1.7525	4.42192	4.91467	7.87306	5.56922	9.60523	3.34589	3.83502	4.28338	4.16574	4.38656	6.59251	7.66346	6.25969	7.45624	5.85315	2.09809	4.47279	7.7908	5.56091	2.96038	4.97851	3.51981	3.54923	6.12805	2.9612	3.03316	6.4003	8.24577	5.14681	4.46122	4.71853	7.5621	5.06425	9.62583
MSH2	9.6745	14.0862	10.4033	17.568	5.32213	28.8513	7.12045	8.36906	11.8785	4.2961	2.99568	15.0484	6.61244	6.08384	8.40392	15.6385	7.84276	5.99139	7.30665	4.58418	9.13941	18.1863	6.15755	5.92565	17.2203	8.20051	9.93047	10.7639	16	8.7598	9.57112	6.27401	6.08875	16.7186	10.7745	10.8148	12.9734	11.175	9.42993	10.4048
LCE1C	0	0	0	0	0	0	0	0	0	0	0.0196076	0	0	0.210077	0	0	0.029675	0	0	0	0	0	0	0	0	0	0	0	0	0.0456836	0	0	0	0	0	0	0	0	0	0
IGKV6D-41	1.07807	0	0	0.285546	0.0678443	0.040535	0	0.0522568	0	0	0	0.0336193	0	0.489803	0.661581	1.14929	0.249078	0.0829703	0.307544	0.0521277	0	0	0	0.477873	0	0	0	0.0446176	0	0.0284035	0.0816076	0.714977	1.12582	0.24891	0	0.497962	0.437502	0	0.105183	0
LINC01897	0	0	0	0	0	0	0	0	0	0	0.0335024	0.0307969	0	0	0	0	0	0	0	0	0.107902	0	0	0	0	0	0	0	0	0.052038	0	0	0	0	0	0.0268328	0	0	0	0
AC040914.1	0	0	0	0	0.0395758	0.0472908	0.163342	0	0.245537	0	0	0.117668	0	0	0	0	0.0322879	0	0	0	0	0	0	0	0	0	0.164525	0.104108	0.0638503	0.0331374	0.0476044	0	0	0	0	0.0341739	0.25521	0	0	0
AC006023.1	0	0	0	0	0	0	10.2281	0.149709	0.30147	0	0	0	0.237903	0	0.270763	0	0.079286	0.237699	0	0.149339	0	0.080188	0	0.195578	0.0630523	0	0.101002	0	0	0	0	0	0	0	0	0	0.104449	0.136581	0	0
RN7SL638P	0	0	0	0	0	0	0.179113	0	0	0	0	0	0	0	0.12091	0	0	0	0	0	0	0	0	0	0	0	0	0	0	0	0	0	0	0	0	0	0.0932835	0	0	0
RNU6-986P	0	0	0	0.129825	0	0.589745	4.07394	0	0	0	0	0	0	0	0	0	0	0	0	0	0	0	0	0	0.160103	0.366151	0	0.162286	0	0	0	0	0	0	0	0.106542	0.265218	0	0	0
AGBL1	0	0.0104587	0	0	0.0146937	0	0.758067	0.0226354	0.0227906	0	0.237627	0.0218437	0.10791	0	0.0614077	0	0	0	0	0.225796	0.0255109	0.0242483	0.0283704	0.22178	0.0285999	0	0.0763556	0.00966324	0.106678	0	0.194419	0.0172055	0.0174164	0.0299493	0.0639375	0.019032	0.236885	0	0	0
HNRNPCP7	0.883902	0.791855	0.510864	0.234116	0.194687	1.34599	2.12363	1.26392	1.63926	0.377571	0.26987	0.39968	0.13617	0.381505	0.154978	0.560889	0.896282	0.646251	0.126076	0.897518	1.06233	0.252437	0.577275	0.559719	2.18342	1.2174	0.404676	0.73163	0.740381	2.01439	0.267637	0.195401	1.15381	0.430833	0.605111	0.732491	1.70384	0.781758	0.991739	0.481491
MPRIP-AS1	0.0198968	0.0169336	0.270515	0.0250325	0.0118952	0.170569	7.60976	0.0366489	0.0738002	0.0496876	0	0.058945	0.058239	0.0171755	0.0331416	0	0	0	0	0.109675	0.0413046	0.0196301	0.0459343	0.0718165	0.0308706	0.08825	0.0989014	0.046937	0	0.02988	0.0286166	0.111429	0.140993	0.00969814	0.0414083	0.0719008	0.997199	0.468094	0	0.095045
RNU7-116P	0	0	0	0	0	0	0.837787	0	0	0	0	0	0	0	0	0	0	0	0	0	0	0	0	0	0	0	0	0	0	0	0	0	0	0	0	0	0	0	0	0
AC053481.3	0	0.0212523	0	0	0.014929	0	0	0.0459959	0	0	0	0.0591827	0	0	0	0	0	0	0	0	0	0.0246366	0.0144124	0	0	0	0.0310313	0	0.0963435	0.0250005	0	0	0	0.0365147	0.0259846	0	0.0320904	0	0	0
AC093895.1	0.242229	0.0196337	0.554919	0.986816	0.0413757	0.766345	0.0569236	2.31585	0.021392	0.115221	0.00743478	0.717611	0.472677	0.527726	0.019213	0.244763	0.0450084	0.253003	0.01563	0.307311	0.0239453	0.0341403	0.0266293	0.0277559	0	0.75718	0.0430018	0.0997722	0.689793	1.41465	0	0.0968974	0.163475	0.0224891	0.732167	0.0952749	0.0444694	0.0387666	0.812529	1.23057
HEXD	8.15066	14.9909	11.2544	3.31613	5.99103	2.50219	6.46627	17.1045	6.15733	11.5443	3.10379	4.70319	43.071	2.44156	8.26571	3.77434	7.09555	7.74552	6.18162	7.9956	2.98841	3.43061	1.74653	6.58644	4.21142	5.39572	6.97921	17.1669	2.72322	5.11026	2.60626	16.2729	9.57597	4.6226	3.25437	3.2212	5.8104	7.10387	2.23632	6.66671
RNU6-897P	0	0	0	0	0	0	3.95754	0.184641	0	0	0	0	0	0	0	0	0	0	0	0	0	0	0	0.241212	0	0	0	0	0	0	0	0.280695	0	0	0	0.103498	1.03056	0	0	0
LINC02683	0.276984	0	0	0	0	0	0.531578	0.170064	0.0570765	0	0.0595109	0	0.135125	0.0265668	0	0.0296845	0	0	0	0.0565479	0	0	0.0355252	0	0	0	0	0.0242005	0.0890543	0.030812	0.0663956	0	0.0436173	0.16501	0.0960746	0.111215	0.03955	0	0	0.83308
CHCHD2	149.494	485.18	229.163	77.3241	193.602	223.173	29.6881	189.985	235.966	125.526	163.853	105.831	161.853	152.87	109.838	138.793	198.122	199.702	390.678	127.944	343.078	313.42	145.602	125.741	220.044	171.577	198.784	216.009	250.074	349.876	128.889	204.514	121.524	439.141	206.491	205.547	185.04	109.28	217.659	326.96
WASF1P1	0	0	0	0	0	0	0.183706	0	0	0.0232403	0	0	0	0	0	0	0	0	0	0	0	0	0.0107424	0	0	0	0	0	0	0	0	0	0.0263786	0	0	0	0.717565	0	0	0
LRRFIP1P1	0.852905	0.837556	1.25468	0.902073	0.296977	1.81453	4.30158	2.15798	1.18199	0.784095	0.217482	1.83815	0.205755	0.3479	0.46835	0.442968	0.553149	0.370042	0.800115	0.301371	1.57601	0.813733	0.935835	0.372128	1.17789	0.565366	0.745415	0.464313	0.605696	0.525477	0.579646	1.37785	1.68698	0.182736	0.214564	0.764484	1.25264	0.519751	0.694974	1.55209
RNU6-456P	0	0	0	0	0	0.140547	0	0	0	0	0	0	0	0	0	0	0	0	0	0	0	0	0	0	0	0	0.244481	0	0	0	0	0	0	0	0	0	0	0	0	0
RPL21P112	0.0454661	0	0	0	0.135908	0	0.224375	0.0418731	0	0	0	0	0	0	0	0	0.0221761	0.0664837	0	0	0	0	0.0262411	0	0	0	0	0.0357519	0	0	0	0	0	0.0221612	0	0	0	0.0764029	0	0
AL359094.2	0	0	0	0	0	0	0	0	0	0	0	0	0	0	0	0	0	0	0	0	0	0	0	0	0	0	0	0	0	0	0	0	0	0	0	0	0	0	0	0
CTSB	285.694	158.762	354.467	961.975	111.529	82.6955	130.626	139.84	145.718	193.565	145.262	76.0405	141.093	363.732	257.017	187.477	411.536	285.048	132.586	169.735	85.912	133.545	88.6491	97.7835	143.778	118.775	428.609	122.308	152.745	158.257	247.761	163.756	145.151	319.229	137.773	165.807	60.8165	233.206	187.481	210.425
C8orf58	3.13509	2.04165	2.09737	2.28754	1.93121	2.0946	1.48766	3.1036	1.22406	1.43429	2.70797	1.04535	2.87929	2.13656	2.33618	1.61601	4.22836	3.51714	2.86365	2.07562	0.922223	5.34714	0.849778	2.39758	1.24067	2.47707	2.35805	2.05105	1.79967	1.79811	1.53801	1.26173	2.7073	0.773337	2.02078	1.63812	1.50064	2.55951	3.97639	1.48548
G3BP1P1	0	0.0768915	0.204725	0.037889	0.0360089	0.193629	0.29724	0.457639	0.111703	0.0752067	0	0.0535312	0.0661125	0.0259967	0	0.0726187	0.0734445	0.0440372	0	0.0968353	0.125036	0.193128	0.060835	0.0181168	0.128495	0.173647	0.130984	0.0710434	0.101667	0.0301508	0.0108285	0.0210822	0.0853626	0.0880741	0	0.0621876	0.387013	0.0253037	0.195393	0.0959062
ABI2	1.9498	4.00533	2.92619	1.71352	0.885721	3.31503	6.964	2.84107	2.76098	2.76017	1.33585	5.71114	1.98998	1.77737	3.15606	2.04339	1.47295	1.52254	1.05389	1.39672	3.31343	2.24057	2.31317	4.10886	2.28254	3.16231	2.37701	2.88621	1.76144	2.82785	1.41838	1.17482	3.70706	1.22788	2.81476	2.35362	2.70395	3.22648	2.56907	2.34323
OR1X5P	0	0	0.0246262	0	0	0	0	0	0	0	0	0	0	0	0.0392213	0	0	0	0	0	0	0	0	0	0	0	0	0	0	0	0	0	0	0.0114772	0	0	0	0	0	0
AC106791.2	0.32303	0.0458202	0	0.0338675	0	0.0769232	2.12554	0.148751	0.299542	0	0.034702	0	0.157588	0	0	0	0.0262597	0.157453	0	0	0	0	0.0621464	0.129551	0.0417661	0	0.0669039	0.0423354	0.0519294	0.0269506	0.0387166	0	0	0.026242	0	0	0	0	0	0
C12orf65	3.84497	5.31407	4.14853	3.27786	1.66855	3.21132	4.90856	4.18098	10.5227	7.15137	2.39219	4.90818	6.69616	3.31652	3.53111	2.55449	3.36555	3.44289	3.68528	3.08503	4.44399	2.91172	3.70144	4.301	2.03153	3.58198	5.25033	4.58771	4.06374	4.07239	1.97928	5.46226	4.8812	4.20556	2.7837	2.84634	3.33479	3.44266	3.26382	6.36345
HMGB2	25.5492	37.6004	97.885	21.2734	8.09075	93.8239	10.9127	26.213	30.0083	27.0993	13.0306	25.3995	38.0914	19.1736	30.8182	25.1918	24.8382	49.0737	25.6157	25.3329	52.6292	29.6001	57.9548	18.6737	28.3828	25.477	56.3535	25.8945	36.204	21.3944	18.575	14.062	28.4796	70.8076	23.6416	51.2779	36.8008	19.1724	13.6404	65.8547
TDRD5	3.14575	0.00420952	0	2.05976	0.0147851	0.15194	1.46455	1.41214	0.128422	0.0308796	0.29968	0.00879189	0.238881	0.879551	0.74972	0	0.178524	1.9528	0.026809	0.363522	5.40092	1.9617	0.593779	0.0535587	0.0191853	0.0131629	0.012293	0.0622298	5.1906	1.21322	0.515752	0.637103	0.0700992	0.00723259	0.00514685	2.31338	0.997932	5.10338	0.476782	1.87443
B3GAT3P1	0.261176	0.266735	0.10926	0.131436	0.124914	0.111949	0.12889	0.120268	0.0484371	0.097834	0.101006	0.0773745	0.114672	0.20291	0.0435035	0.125956	0.178344	0.114573	0.0353905	0.0959771	0.162656	0.0773028	0.105518	0.0314234	0.0202612	0.254852	0.194735	0.164299	0.226724	0.143815	0.0375638	0	0	0.318258	0.0271774	0.053932	0	0.0877781	0.0968307	0.332697
OR2A41P	0	0	0	0	0	0	1.48408	0	0	0	0	0	0	0	0	0	0	0	0	0	0	0	0	0	0	0	0	0	0	0	0	0	0	0	0	0	0	0	0	0
LINC02109	0	0	0.117272	0.00470248	0	0.357805	0.811606	0.0688468	0.0138637	0	0.00481835	0	0.0109405	0	0	0.0288412	0	0	0	0.315913	0.0155185	0	0.0043145	0	0	0	0.473768	0.0117565	0.223521	0.0748415	0.161274	0.0523312	0.529727	0.0947359	0	0.0231547	0.0192132	0	0.11086	0
U3	0	0	0	0	0	0	0	0	0	0	0	0	0	0	0	0	0	0	0	0	0	0	0	0	0	0	0	0	0	0	0	0	0	0	0	0	0	0	0	0
HNRNPA1P19	0	0	0	0	0.0340138	0.162578	0	0.052398	0	0	0	0	0	0.0982253	0.0947671	0.0548762	0	0	0	0.0522686	0	0	0	0	0	0	0	0	0	0	0	0	0	0.0277314	0.0592027	0	0	0	0	0
CREB5	2.10616	1.97358	3.93206	0.441255	0.163863	0.117227	1.89101	1.12431	0.458157	0.123836	0.582303	0.122869	0.258628	0.669336	0.825985	1.84884	1.26915	0.158208	0.899187	0.738853	0.078611	0.3398	0.381952	0.496826	0.152478	0.484678	0.197193	1.05495	0.622663	0.659847	0.325483	0.325682	0.258117	0.354209	0.487862	0.189903	0.644211	0.15757	0.588317	0.663263
AL592146.1	0	0	0	0	0	0	0	0	0	0	0	0	0	0	0	0	0	0	0	0	0	0	0	0	0	0	0	0	0	0	0	0	0	0	0	0	0	0	0	0
AC244517.12	0.0317509	0	0.0332063	0	0.0189821	0.63511	0.391725	0.0292417	0	0	0	0	0.0929364	0	0	0	0	0.0928566	0	0	0	0	0	0	0	0	0	0	0.030625	0	0.0228329	0	0.224994	0	0	0	0	0.0533553	0	0
XRCC6P5	0	0.0199618	0	0.00737727	0.0631008	0.0670239	0	0.0108007	0.043499	0.0146433	0.00755904	0	0	0.0708645	0.0586025	0.0452461	0.0114402	0	0	0.010774	0	0	0.00676859	0	0	0.0312095	0	0	0.0565582	0.0117412	0	0	0	0.0628785	0.0244067	0	0.0150709	0.0197073	0	0.0373473
ZDHHC19	0.242361	0.0662999	0.108631	0.0490048	0.0155244	0.414301	0.128148	0.271039	0	0	0.0223166	0.0205144	0.0633397	0.0672472	0.273936	0.033395	0.0928807	2.98707	0.0469157	0.278322	0.0539065	0.0256193	0.0349701	0.0833135	0.490185	0.00767833	0.0860507	0.0476447	0.158628	0.0389964	0.0497967	0.0363564	0	0.0928182	0.036028	0.0268107	0.0333703	0.0145455	0	1.1853
FOXN3P2	0.11138	0	0.116486	0	0	0	0.27483	0	0	0	0	0	0	0	0	0	0	0	0	0	0	0	0	0.134007	0	0	0	0	0	0	0	0	0	0.108578	0	0	0	0	0	0
RPL32P29	0	0	0	0	0	0	0	0	0	0	0	0	0	0	0	0	0	0	0	0	0	0	0	0	0	0	0	0	0	0	0	0	0	0	0	0	0	0	0	0
TAF13P2	0	0	0	0	0	0.0525821	5.81178	0	0	0	0	0	0	0	0	0	0	0	0	0	0	0	0	0	0	0.0652926	0	0.057878	0	0	0	0.103052	0.104315	0	0	0	0.0945882	0.123687	0	0
HSPE1P28	0	0	0	0	0	0.0712725	9.84697	0	0	0	0	0	0	0	0	0	0	0	0	0	0	0	0.0575812	0	0	0	0	0.0784508	0	0	0	0	0	0	0	0.0515037	0.512838	0.167652	0	0
HTR5A	0	0	0	0	0	0	0	0	0.0129745	0	0	0	0	0	0	0	0	0	0	0	0	0.00690219	0	0	0	0	0	0	0	0	0	0	0	0	0	0	0	0	0	0
ZDHHC11B	1.44398	3.33143	0.0591333	0.0601918	1.07129	0.223713	0.890754	1.75847	6.61427	2.81312	0.720475	4.58194	2.6098	0.570681	0.666502	0.130047	0.865528	1.20838	0.153232	1.33857	1.48075	0.0986942	0.622543	3.29673	0.560097	9.54519	0.281052	0.899478	0.318829	2.39493	0.982107	7.9102	39.2653	0.305275	1.63382	0.651139	0.575698	0.270425	0.201564	0.15236
PRPF40A	10.2451	9.91602	14.0392	13.5394	8.30385	13.2202	25.9387	10.7732	14.7711	9.20627	9.16328	19.095	8.23518	15.7383	13.5387	10.8994	10.9566	7.44048	11.5942	9.41822	11.0763	17.4757	12.974	9.59866	17.8547	14.5516	12.5311	11.8733	16.5016	13.0782	22.4295	9.42355	12.1421	13.2938	17.4211	14.7784	18.709	15.0943	18.7011	17.0619
EPG5	3.59134	2.11451	3.06048	2.5119	1.63169	1.62097	10.6392	3.32029	2.30102	3.12918	2.42595	3.99858	1.60407	2.85299	4.2333	4.55526	2.19767	2.79345	0.919884	2.47063	1.99407	3.27135	4.87673	4.66911	2.59259	1.67688	1.87277	2.48751	1.77431	4.09255	5.11544	3.64021	6.35736	7.82059	1.34714	3.53237	6.42329	2.71356	1.84912	3.00999
CAPN3	0.851767	0.360539	0.268658	0.0226798	0.517307	0.103025	1.77924	1.1331	0.267457	0.298242	0.630349	0.0934589	0.408932	0.112819	0.698123	0.121712	0.681425	0.652412	0.0427474	0.496837	0.130979	0.0222315	0.106644	0.62898	0.353112	0.239868	0.375226	0.428801	0.0869381	0.137615	0.278717	0.378586	0.689809	0.17793	0.150066	0.144246	1.39576	0.128745	0.0751884	0.0574082
AL138689.1	0.0315132	0	0.922818	0	0.03768	0.0225127	3.81017	1.36407	0	0.432832	0.182809	0.0186718	0.0922408	0.0272031	0.0524907	0.060791	0.0922234	0	0.298912	0.0579024	0	0	0.127316	0.113745	0.0244469	0.335456	0.195804	0.272581	0.0911874	0.047325	0.067986	0	0.089324	1.16738	0	0.130147	0.647957	0.158868	0.233669	0.0501785
KRT18P67	0	0.0141738	0	0	0	0.0356926	0	0.015338	0	0	0	0	0	0.0143763	0.0277404	0.0321269	0.00812305	0	0	0	0	0.0328618	0.00961204	0	0	0	0.0206957	0	0	0.00833678	0.0119764	0	0.023603	0.0568231	0.0173299	0.0171951	0	0	0.0308725	0
ABHD17AP9	0	0	0	0	0	0	0	0	0	0	0	0	0	0	0	0	0	0	0	0	0	0	0	0	0	0	0	0	0	0	0	0	0	0	0	0	0	0	0	0
Y_RNA	3.27003	0.521817	2.56495	1.54278	1.7106	5.25617	133.135	6.21145	3.41129	1.53115	1.71253	0.605474	1.19644	0.882121	1.3617	1.18277	1.49527	4.78167	0.276939	3.94298	8.48548	0.806551	0.353873	0.245896	0.951294	5.07634	0.50795	3.2142	0.19713	0.204615	0.587892	1.71687	2.31722	0.398471	0.42534	3.69277	5.5155	4.12131	0.757724	1.62715
PANX2	2.34124	19.3365	4.90423	9.20379	13.1774	0.765984	0.669797	2.09372	1.79973	11.7103	0.634245	2.13107	13.9144	3.93075	1.27731	1.30256	11.6213	0.476317	7.05302	11.3655	1.70462	0.756564	8.09975	0.48989	4.26426	1.28224	14.7748	3.61266	14.4265	2.78219	6.0953	17.1308	0.115413	4.73008	1.80776	2.29117	0.357557	1.00353	3.58527	16.0032
TNNI1	0.397291	0.878641	0.450616	0.637118	0.40813	0.661582	0.517771	0.378778	0.762749	0.510044	3.39933	0.242029	0.552783	0.36469	0.279616	0.847357	0.384828	0.216832	0.394281	2.14882	0.435608	0.0110413	0.48282	0.457803	0.277819	0.243225	0.740558	0.279405	1.29534	0.401956	0.193151	0.211528	0.618572	0.147282	0.768597	0.446304	0.852123	1.69256	0.627559	0.534597
RN7SL525P	0.0751815	0	0.0786278	0	0.0449468	0	0.18551	0.0692402	0.13943	0	0	0	0.11003	0	0	0	0	0.329807	0	0	0	0	0	0	0	0	0.373706	0	0.0725157	0.0752692	0	0	0	0.0366451	0	0	0.19323	0	0	0
RN7SKP210	0	0	0	0	0	0	0	0	0	0	0	0	0	0	0	0	0	0	0	0	0	0	0	0	0	0	0	0	0	0	0	0	0	0	0	0	0	0	0	0
UBE2K	19.5819	18.0592	24.2614	27.4943	17.3384	23.1039	36.9393	13.9093	14.4401	20.7321	16.8047	13.0102	14.902	13.5499	12.4278	16.7427	22.3243	11.0627	23.6084	16.0172	16.4636	21.6359	21.8438	11.3478	25.7615	29.764	21.0772	20.0436	29.4172	17.7122	18.2842	20.8811	17.1838	20.578	17.6576	13.9068	19.0578	16.3418	24.2693	33.7748
RBPMS2P1	0.0337894	0	0	0	0	0	0.500251	0	0	0	0	0	0	0	0.0562822	0	0.0164808	0	0	0	0	0	0	0	0	0	0.0839789	0	0	0	0	0	0	0.0164697	0	0.0174435	0.477647	0.056781	0	0
USP17L22	0	0	0	0	0	0	0	0	0	0	0	0	0	0	0	0	0	0	0	0	0	0	0	0	0	0	0	0	0	0	0	0	0	0	0	0	0	0	0	0
CASP4LP	1.14369	2.06736	0.991656	0.169102	0.759724	0.391064	3.02708	1.81854	0.480413	0.457709	0.551308	0.220091	0.515023	0.569579	1.97829	0.372424	0.731863	0.900517	1.35769	0.754357	0.38556	0.159129	0.431598	0.693898	0.788659	0.663356	0.923202	0.745602	0.301714	1.62702	0.576426	0.492698	0.824303	0.366877	0.42213	0.269979	0.427107	0.796687	0.742946	0.12452
AC106785.2	0	0	0	0	0	0.285036	1.8115	0.0881907	0.266386	0.0199278	0	0	0	0.0137769	0	0	0	0.0933494	0	0	0	0	0	0	0	0.523826	0	0.0627488	0	0.0399458	0	0.513933	0	0	0.0498218	0	0	0	0	0
AC011944.2	0.0616422	0	0.0644679	0.0193883	0.0184262	0.110091	9.81057	0	0.2858	0	0.019866	0.146094	0.0451075	0.0266057	0	0	0.015033	0.0450688	0.0835278	0	0	0.030408	0.0711545	0.0370824	0.0478201	0.136703	0.0766015	0.0727077	0	0.0154285	0.0221643	0	0.174725	0	0	0.0159111	1.10902	0.103586	0	0
AC006457.1	0	0	0	0	0.0321049	0	0	0	0	0	0	0	0	0	0	0	0	0	0	0	0	0	0	0	0	0	0	0	0	0	0	0	0	0	0	0	0	0	0	0
IER5	12.0484	10.7161	26.768	45.5192	7.89725	14.665	13.2834	25.8265	20.8159	38.1091	8.77674	6.22447	19.0162	17.8202	20.7637	9.77393	20.3242	24.3507	84.6888	11.8447	72.0615	12.7845	10.6933	7.13615	15.4025	9.00689	21.6246	13.9049	22.5006	10.1577	7.66308	11.9074	4.5022	13.6024	18.2803	36.2295	9.94111	5.01731	25.8661	8.95606
HLA-E	610.042	588.587	215.636	143.029	235.902	89.9984	165.466	329.31	94.0642	157.381	374.919	67.6087	108.891	293.679	501.489	351.43	440.127	295.207	331.654	185.359	172.289	157.807	153.33	235.131	297.814	123.177	277.017	158.693	177.709	321.848	285.575	299.881	224.403	423.435	419.81	278.995	260.183	222.545	187.887	141.265
AL033527.2	0.123207	0.344533	0.110447	0.0332162	0.305157	0.213758	0.0868608	0.372832	0.13057	0.0219772	0.0453795	0.0730011	0.206076	0.0303874	0.0293176	0	0.231792	0.514749	0.0715504	0.0970203	0.25577	0.121556	0.0203171	0.25412	0.204815	0.265429	0.109362	0.152244	0.118838	0.0969186	0.0126574	0.147858	0.124725	0.188741	0	0.208986	0.316665	0.11831	0.0978832	0
AP001619.3	0	0	0	0	0	0	1.08214	0	0	0.273799	0	0	0	0	0	0	0	0	0	0	0	0	0	0	0	0.194518	0	0	0	0	0	0	0	0	0	0	0	0	0	0
ZNF394	5.90984	6.17977	6.67697	4.09922	5.12381	5.03714	7.30607	7.2958	5.60265	3.64462	9.08953	5.12789	6.36385	5.2519	6.3525	5.16728	5.5102	7.02584	9.15559	5.85975	7.87975	3.82784	3.53916	4.75474	9.1507	8.95059	5.27667	4.6566	3.27303	5.30342	5.1742	4.77622	5.88173	5.10836	7.89955	4.92361	7.54838	5.05639	4.43112	5.03984
AC107909.1	0.0353795	0	0	0	0.0423029	0.0505495	1.83327	0	0	0	0	0	0	0	0.0589308	0	0	0	0	0	0	0.0698107	0.0204195	0	0	0.125537	0	0.0278204	0	0.0177104	0	0	0.100283	0	0.0736303	0.0182644	0.22733	0	0	0
INHBE	0.0837843	0.0653641	0.160646	0.08345	0.0417417	0.254382	0.172281	0.199338	3.89756	0.0697439	0.0720052	0.0744642	0.153276	0.198894	0.104668	0.222235	0.0885426	0.0204192	0.0567657	0.115459	0.173931	0.220431	0.253873	0.268814	0.0216657	0.0743232	0.0694114	0.301964	0.579163	0.136308	0.0401677	0.0391018	0.0494763	0.108902	0.021796	0.15499	0.125616	0.0586643	0.168257	0.155645
CD164	38.0909	58.7524	39.7736	70.475	21.8862	29.4121	65.1155	40.835	93.7721	44.0148	110.627	29.6605	31.8289	61.175	49.0964	39.7195	37.7477	383.955	41.3083	35.2559	57.3439	43.6011	24.21	46.4784	64.6308	49.239	49.6027	59.3257	50.0183	79.403	43.1474	73.4447	34.1994	93.7376	35.0941	55.2817	42.0276	49.5876	63.2772	44.2208
MIR150	0.187954	0	0	0	0	0	0.463775	0.173101	0	0	0	0	0	0	0	0	0.0916744	0	0	0	0	0	0	0	0	0.166729	0	0	0	0	0	0	0	0	0	0.0970294	0	0	0	0
FAM153A	0.0419634	0.0189073	0.0206527	0	0.00295148	0.00881713	0.389814	0.102301	4.00566	0.0092465	0.0509136	0.0087754	0.0830902	0.0213083	0.25492	0	0.101134	0.202133	0.0468277	0.0839068	0.0358703	0.00730606	0.0242195	0.0683077	0.157025	0.00218969	0.0214723	0.0291155	0.0499991	0.00617829	0.0177512	0.210817	0.0209903	0.0240634	0.0179802	0.00127431	0.019033	0.0290363	0.00915169	0
CD200R1	2.28567	0.330328	0.930245	0.132252	0.509206	0.516046	4.1368	1.6334	0.319921	0.100966	0.23975	0.450361	0.339248	0.70267	1.50851	0.509554	1.05173	0.559672	0.774295	0.282291	0.0895267	0.212739	0.189789	4.19635	0.581292	0.200844	0.44883	0.419657	0.166387	0.445255	0.775324	0.475492	0.4202	0.428293	0.880688	0.147495	0.907514	0.643174	0.32977	0.214592
RNU6-706P	0	0	0	0	0	0	0	0	0	0	0	0	0	0	0	0	0	0	0	0	0	0	0	0	0	0	0	0	0	0	0	0	0	0	0	0	0	0	0	0
LINC01714	0.508269	0.252334	0.0442974	0.106577	0.405155	0.363102	0.418051	0.156034	0.549864	0	0.0273008	1.2548	0.681876	0.0365627	0	0.081707	0.227249	0.247742	0	0.311298	0.263784	1.33722	0.366689	0.101921	0	0.338155	0.315808	0.133224	4.37137	0.530065	0.0913775	0	0.120057	0.0206451	0.352596	0.218658	0.108862	0.427057	1.02072	0
RN7SKP102	0	0	0	0	0	0	2.14367	0	0	0	0	0	0	0	0	0	0	0	0	0	0	0	0	0	0	0	0	0	0	0	0	0	0	0	0	0.0344993	0.68704	0	0	0
COA3	23.8328	61.9872	22.0158	23.1359	60.4243	21.4154	8.45894	32.0263	25.7967	21.4982	25.3368	39.3197	32.8922	29.0161	27.8759	23.4312	33.5057	32.4476	40.5758	35.1872	22.1457	20.2176	30.6079	39.7699	19.5678	15.9241	37.7964	28.5244	27.7521	32.4464	24.7945	39.9618	28.6545	22.5659	30.0994	29.4921	35.272	40.2335	15.0447	81.4437
AL121917.2	0.269882	0.689066	0.395155	0.101863	0.258156	0.231361	1.19868	0.447398	0.200207	0	0.173955	0.159907	0.39498	0.0931881	0	0.156186	0.210616	0.473569	0	0.446294	0.224104	0.745543	0.0311529	0.649418	1.04683	0.239406	0	0.21222	0	0	0.0388159	0.151143	0.458988	0.0526186	0.224667	0.195054	0.346823	0.45352	0	0.25784
AC021242.3	0.0917247	0.0910748	0.127906	0.0192334	0.0365581	0.0982908	0.150887	0.0563174	0.141759	0	0.0788292	0.0543475	0.156615	0.0527863	0.0254639	0.0884714	0.0447387	0.0670631	0.0828605	0.0983121	0.0634716	0.0603303	0.0264698	0.0367862	0.047438	0.0542446	0.0569922	0.192338	0.0147454	0.0153053	0.0769553	0.149826	0.0866644	0.0819658	0.0318155	0.110488	0.157166	0.0256896	0.028339	0
SNORD115-13	0	0	0	0	0	0	0	0	0	0	0	0	0	0	0	0	0	0	0	0	0	0	0	0	0	0	0	0	0	0	0	0	0	0	0	0	0	0	0	0
ZNF135	0.92495	0.0530381	0.154364	0.445671	0.168638	2.49314	0.453225	0.628319	0.194654	0.0941958	0.137418	2.11442	0.134409	0.470006	0.420678	0.411272	0.268767	0.182255	0.115557	0.159705	0.040854	0.022652	0.115476	1.91395	0.750625	0.133841	0.142658	0.242442	0.522004	0.270913	0.294839	0.0918446	0.195238	0.126299	0.29011	0.14562	0.278194	0.1874	1.10052	0.600609
LINC01706	0	0	0	0	0	0	0.277769	0	0	0	0	0	0	0	0	0	0	0	0	0	0	0	0	0	0	0	0	0	0	0	0	0	0	0	0	0	0	0	0	0
U1	0	0	0.150793	0	0	0.206007	0	0	0.267399	0	0	0	0	0	0	0	0.0703256	0	0	0.264923	0	0	0	0	0	0	0	0	0	0.072176	0	0	0	0	0	0	0	0	0	0
RMND5A	5.49784	7.78349	3.60782	16.9634	4.62231	15.0429	19.9022	6.41968	9.80598	4.46191	12.3002	9.71937	8.13679	7.79588	6.95711	9.41799	9.23988	6.22516	4.32231	5.58523	9.15238	11.9075	7.04978	11.0816	18.4331	6.55116	4.4022	8.29359	16.5771	10.7824	8.98636	7.43321	6.83591	6.78161	9.26552	10.9088	14.2179	11.4432	9.34276	5.41411
P2RY10	4.98541	0.367655	2.90613	0.932756	0.844592	0.366996	7.20227	4.78499	1.62397	0.451928	0.165561	0.892394	0.461357	1.30014	10.0349	2.02704	3.2232	1.63897	1.53461	1.24424	0.751363	0.737214	0.384098	1.71377	1.65751	0.227854	2.01673	1.90044	0.9347	1.20982	3.08977	1.63466	2.10147	1.46255	0.971936	0.446023	1.03528	1.53035	1.57996	8.53318
XIRP2	0	0	0.00506848	0	0	0.00115405	0.0398609	0.0208289	0.00599191	0	0.00520623	0	0.00236424	0.00278899	0.0026908	0	0.00787932	0.00472442	0	0.0118728	0	0.00159379	0.00466182	0.00388724	0	0	0.00401495	0	0	0.00161733	0.00116171	0	0	0.000787402	0	0	0.0166079	0	0	0
IGKV1OR2-6	4.48375	0.0646777	1.90751	2.15126	0.908672	0.868649	0.187519	2.16969	8.59733	2.27738	0.195935	0.720448	1.22344	11.0867	21.8991	17.4455	2.81709	0.555631	2.98634	0	1.2621	0.974704	1.00881	9.78347	0.707461	0.269656	0.377753	19.9594	0.586408	1.06518	4.6453	4.78802	6.13917	5.11179	0	3.72705	1.36726	0.893942	6.05769	0.484032
TMEM185AP1	0.0385546	0	0	0.0242531	0.0230497	0	0	0.0710156	0	0	0.0248507	0	0	0	0	0.0371871	0	0	0	0	0.160074	0	0	0	0.0598189	0.102603	0	0	0	0.0771992	0	0	0	0.0751695	0	0	0	0	0	0
AC007566.1	1.74172	1.32898	1.16203	0.528932	0.789936	0.66504	6.52063	1.74236	1.55938	0.337464	0.619388	1.03198	1.53822	0.440683	1.20047	0.318611	0.952054	2.01993	0.52899	1.54494	0.498719	0.177763	0.502624	1.1923	2.09665	2.02454	0.41049	1.039	0.289649	0.435939	0.367118	0.71475	1.06399	0.365928	0.34373	0.558092	1.19632	0.656019	0.668008	0.525979
RAB1C	0.104212	0.147819	0.145319	0.0437036	0.436118	0.49632	0	0.0959765	0.193269	0.130122	0.0895609	0.0411642	0.101678	0.629712	0.694333	0.469074	0.101659	0	0	0.0638264	0	0.0685435	0.0601467	0.0835884	0.161689	0.0308147	0.129502	0.0546308	0.234539	0.191278	0.0499611	0	0.0492314	0.77886	0.216881	0.0717313	0.0892812	0.350243	0.193182	0.165937
R3HDM4	29.8997	30.0514	39.0804	19.6774	34.7633	38.8092	9.3627	37.555	25.0059	60.8273	40.8201	34.2505	39.977	49.8753	38.1113	34.9985	22.9066	61.6576	29.3447	47.9266	56.2768	13.8083	21.2423	18.0383	25.8185	23.3405	49.6029	28.32	40.8697	23.8194	26.5034	37.7856	21.561	46.6291	48.0103	28.2579	17.9037	22.7297	36.7529	18.9984
RPL23AP68	0	0	0	0	0	0.54071	0	0	0	0	0	0	0.0692324	0	0	0	0	0	0	0	0	0	0	0	0	0	0	0.037198	0.0456278	0.0236802	0.0340184	0	0	0.0230576	0.0492247	0	0	0	0	0
AC023866.2	0	0	0	0.0342176	0	0.0388591	0.805314	0.100193	0	0	0	0	0	0.0469553	0	0	0	0	0	0	0	0	0	0	0	0	0	0	0	0	0	0	0	0	0	0	0	0	0	0
AC009052.1	0	0	0	0	0	0	0	0.0650579	0	0	0	0	0	0	0	0	0	0	0.0957206	0.0648973	0	0	0	0	0	0	0	0	0	0	0	0.0989025	0	0	0	0	0	0	0	0
RPS26P20	0	0.154446	0.0632638	0.0761046	0.216985	0.21607	0.895565	0.389974	0.22437	0.151062	0.0389899	0.0358413	0.26559	0.313305	0.302274	0.116691	0.118018	0.176908	0	0.0555729	0	0.11936	0	0.145559	0	0.05366	0	0.190266	0.29173	0.121123	0.0435006	0	0	0.678145	0.251782	0	0.310945	0.711557	0.112134	0
AC073023.1	0	0	0	0	0	0	0	0	0	0	0	0	0	0	0	0	0	0	0	0	0	0	0	0	0	0	0	0	0	0	0	0	0	0	0	0	0.104989	0	0	0
AC098798.1	0	0	0.0304296	0	0.0608817	0.0311786	1.32818	0.0267965	0.107921	0	0	0.0948171	0	0	0	0	0.00709574	0.021273	0	0	0	0	0.0335857	0	0.0225716	0.0387153	0	0.0686377	0	0.0218473	0	0.0407366	0.061854	0.0212729	0	0	0.429994	0	0	0
Y_RNA	0	0	0.8154	0	0.116529	0.139245	8.17618	0	0	0	0	0.115489	0	0.336513	0.64933	0	0.0950698	0	0	0	0	0	0	0	0.151209	0.172905	0	0	0	0	0	0.272898	0.552486	0	0	0.201246	1.25242	0	0	0
MIR4447	0	0	0	0	0	0	1.1416	0	0	0	0	0	0	0	0	0	0	0	0	0	0	0	0	0	0	0	0	0	0	0	0	0	0	0	0	0	0	0	0	0
RPS3AP52	0	0	0	0	0.0423741	0	0	0.065277	0	0	0	0	0	0	0	0	0	0	0	0	0	0	0	0	0	0	0	0	0	0	0	0	0	0	0	0	0	0	0	0
PCOLCE-AS1	0.108951	0.105971	0.138362	0.0146864	0.158186	0.150107	0.556873	0.215016	0.202057	0.46642	0.0300964	0.023055	0.113894	0.107485	0.272214	0.090074	0.288478	0.113797	0.0949067	0.171588	0.0969321	0.0153558	0.0314408	0.29962	0.150929	0.34517	0.12572	0.0795529	0.0600499	0.0584345	0.0951385	0.0217915	0.0330879	0.0379321	0.0971756	0.11249	0.0800066	0.143852	0.0721308	0.136307
CARD10	4.46194	6.42836	8.71361	1.07072	2.29124	3.07581	1.13039	5.1521	9.15914	8.67322	17.8969	8.62412	9.33192	12.8186	3.83394	3.966	8.82877	1.50315	5.07207	9.35832	1.78605	1.27508	3.20078	4.60211	5.22393	1.49337	2.42063	3.71362	15.3756	4.0346	2.80694	5.62656	0.918463	19.6535	3.27102	5.5317	6.34186	12.8493	5.10224	2.1587
LINC00320	0	0.00770568	0.0568149	0	0	0	0.022341	0	0	0	0	0	0	0	0	0	0	0	0	0	0	0	0	0	0	0	0	0	0	0	0	0	0	0.0132395	0	0	0	0	0	0
RNA5SP331	0	0	0	0	0	0	0	0	0	0	0	0	0	0	0	0	0	0	0	0	0	0	0	0	0	0	0	0	0	0	0	0	0	0	0	0	0	0	0	0
MCF2L2	0.119746	0.128044	0.117743	0.127477	0.0256989	0.318786	0.840964	0.14893	0.149951	0.0498398	0.0620107	0.0230438	0.130316	0.0733299	0.0784197	0.0394869	0.0584064	0.0583672	0.0845979	0.0573562	0.575786	0.339278	0.0307167	0.0554127	0.222314	0.0163422	0.0648644	0.0515072	0.154988	0.0486718	0.0728648	0.0716476	0.0522186	0.0379137	0.0202351	0.151111	0.109166	0.0309579	0.102452	0.10104
AL049766.2	0	0	0	0	0	0	0	0	0	0	0	0	0	0	0	0	0	0	0	0	0	0	0	0	0	0	0	0	0	0	0	0	0	0	0	0	0	0	0	0
ACBD7	0.112421	2.34411	0.82302	0.159118	0.0840128	1.8773	0.277398	0.207074	0.443048	0.105279	0.362309	0.29142	0.843221	0.861275	1.21717	0.881023	0.431812	0.0410974	0.228503	0.167832	4.93013	0.180236	0.42986	1.1497	3.61932	0.41137	0.104777	0.75141	0.420184	0.527588	0.131373	0.137724	0.139412	1.86993	0.10236	0.877798	0.361178	0.684821	0.0260499	0.402768
SPDEF	14.4408	34.4742	4.1409	0.574243	45.4419	4.8714	1.13981	9.83544	27.2915	8.63798	29.6394	25.4343	17.6416	24.1245	42.9413	85.651	14.7468	49.293	93.3984	60.4432	16.6444	0.260422	48.9921	23.1836	6.33086	11.7369	4.68792	13.8462	3.92509	14.1273	90.236	6.06705	34.526	6.08454	35.9247	6.56353	32.8188	5.04559	8.78726	0.0875632
RPL13P	0	0	0	0	0	0	0.0821879	0	0	0	0	0	0	0	0	0.0321269	0	0	0	0	0	0	0	0	0	0	0	0	0	0	0	0	0	0	0	0	0	0	0	0
ASPDH	0.280168	0.0433532	1.26528	0.272374	0.106589	0.382103	0.879853	0.609883	0.141707	0.286222	0.041042	0.113183	0.0745515	0.153904	0.254547	0.0368497	0.173921	0.279328	0.103538	0.315888	0.76667	0.125642	0.183751	0.214508	0.14819	0.237234	0.633017	0.380532	0.0737001	0.0764987	0.0549481	0.01783	0.198534	0.192426	0.039755	0.756043	0.670987	0.171202	0.118036	0.0405556
AC005324.4	0	0.376512	0.0771131	0.0695737	0.132243	0.474068	0.909681	0.169766	0.0683718	0.230164	0.118813	0.305812	0.485597	0.254595	0.122815	0.071118	0.269725	0.269544	0.149867	0.541909	0.459197	0.363725	0.1915	0.266136	0.0571998	0.130814	0.0916267	0.289897	0.355593	0.110729	0.0530235	0.258082	0.365744	0.0359392	0.15345	0.456769	0.0947538	0.433664	0.136682	0.0587026
AL031432.3	0.477441	0.480215	0.13618	0.109214	0.155692	0.341079	1.17808	0.199869	0.402477	0.487758	0.195834	0.0771511	0.571703	0.262272	0.289186	0.125593	0.211702	0.380808	0.0588139	0.358875	0.450518	0.128466	0.125254	0.365549	0.505069	0.231015	0.215748	0.546082	0.418647	0.0434544	0.249702	0.060769	0.246055	0.148092	0.225825	0.358509	0.111556	0.145874	0.321837	0.345559
CEP250-AS1	0.928343	0.128122	0.419848	0.1894	0.150001	0.215092	2.66214	0.485259	0.186128	0.156643	0.129378	0.148662	0.330484	0.498151	1.29556	0.290405	0.770983	0.880533	0.577975	0.345758	0.208344	0.198033	0.159292	0.543375	0.428215	0.178057	0.467689	0.414321	0.169405	0.213517	0.252604	0.140515	0.49783	0.330199	0.104434	0.207243	0.19346	0.421628	0.186044	0.119854
FAM227B	0.363669	0.636871	0.241369	0.283761	0.501732	0.527097	2.11395	0.495953	0.440987	0.174649	0.581506	0.404018	0.317296	0.615785	0.698946	0.664439	0.353053	0.429516	0.857638	0.42084	1.16147	0.710689	0.30475	1.53142	0.450311	0.338112	0.199889	0.406954	1.36937	0.659918	0.487843	0.156667	0.614526	0.380087	0.396619	0.222039	0.853807	0.593493	0.557468	0.87974
TMEM185B	9.28567	12.8546	16.375	18.5863	7.01601	8.92006	14.893	12.4821	10.7723	18.4523	6.99117	10.4184	7.92258	14.7522	10.6294	18.7797	15.2688	7.29465	10.2132	7.43264	11.9965	14.5313	9.68093	11.3147	13.8017	14.783	28.946	8.73874	14.254	17.3963	16.083	13.1252	9.01607	66.6484	16.2617	20.0313	6.95665	30.9756	20.601	16.4686
MIR222HG	1.48905	0.96494	3.89723	0.375631	0.479002	1.02597	9.04569	2.4295	0.742958	0.245387	0.404375	0.259756	0.597362	1.21362	1.63673	0.196845	0.807393	0.530533	0.389207	0.701357	0.109839	0.357952	0.711091	0.863947	0.134866	1.33431	0.366326	0.517099	0.2333	0.230808	0.320702	0.201072	0.931985	1.44423	0.298883	1.82227	2.7975	1.43531	0.196165	0.842494
STRA8	0	0	0	2.72045	0	1.54474	0	0	0.0786311	0	0	0.263774	0	0.0182998	0	0	0.361897	2.10793	0.114903	0	0	0	0.0122353	0	0.0164457	0.244469	0	0	0.24537	1.74036	0	1.33563	0.0300445	0.010333	0	0	0	0	0	5.46839
C4B-AS1	0	0	0	0	0	0	0	0	0	0	0	0	0	0	0	0	0.00490097	0	0	0	0	0	0	0	0	0	0	0	0	0	0	0	0	0.014693	0	0	0	0	0	0
AL133243.2	1.63628	1.72415	0.67908	3.74964	0.124221	2.29149	27.8459	1.68637	2.45658	0.486454	0.661265	0.738671	0.570174	0.437197	0.908501	0.638811	0.367376	1.34825	0.87985	0.513013	0.620052	0.768736	0.569631	0.999967	1.9645	0.714231	0.419584	0.959897	0.425879	0.747584	0.607022	0.490913	1.5092	0.468406	0.297292	2.41346	2.3364	2.57508	0.457392	0.661699
CDCA4P3	0	0	0.0958598	0	0	0	0.150777	0	0	0	0	0.0181027	0.447147	0	0	0	0	0	0	0	0	0	0	0	0	0	0	0	0	0	0	0.0855528	0	0.0297841	0	0	0	0	0	0.145947
AC009987.1	0	0	0	0	0	0	0.322226	0	0	0	0	0	0	0	0	0	0	0	0	0	0	0	0	0.0628469	0.0202612	0	0	0.0205374	0	0.0130741	0	0	0	0	0	0	0	0.043889	0	0
LINC02024	0	0	0	0	0	0	0.375232	0	0.0402893	0	0	0	0	0	0	0	0	0	0	0	0	0	0	0	0	0	0	0.0170827	0	0	0	0	0	0	0	0	0.279177	0	0	0
RNU7-196P	0	0	0	0	0	0	1.67557	0	0	0	0	0	0	0	0	0	0	0	0	0	0	0	0	0	0	0	0	0	0	0	0	0	0	0	0	0	1.30898	0	0	0
Metazoa_SRP	0	0.0661096	0.162478	0	0	0.0554926	1.3417	0.0715397	0.14406	0	0	0.046025	0	0.0670542	0	0	0.0378876	0.113587	0	0	0.161255	0.153274	0	0	0.120521	0.0689066	0	0.0610816	0.0749239	0	0	0	0.220179	0	0.161661	0.0401007	0.598942	0.130533	0	0.247374
DEFB108B	0.0316078	0	0.0330567	0	0	0	1.55984	0.02911	0	0	0	0	0	0	0	0	0.0154167	0	0	0	0	0	0	0	0	0	0	0	0	0	0	0	0	0	0	0	0.284333	0	0	0.0503291
ARFRP1	6.26253	6.2624	29.6825	2.08	3.88262	4.39699	5.72072	9.25515	3.31692	6.42041	5.81023	3.71713	3.4254	5.46795	6.79485	3.38891	4.36845	5.33952	5.21726	8.48681	4.02796	3.77414	4.65149	4.483	9.22407	3.00415	7.18552	4.82899	2.49978	4.05508	3.21541	11.0132	4.2285	6.49513	4.58951	4.41274	5.34518	3.64089	2.89077	5.22982
CCDC194	0.860723	0.627887	0.797301	0	0.0441067	0.298662	2.06315	0.520919	0.364863	0.214945	0.015851	0.0437129	0.107973	0	0.122887	0.213479	0.527771	0.107881	0.166616	0.090371	0.459465	0	0.553546	0.029588	0.1717	0.13089	0.0611201	0.077351	0.0474402	0.196966	0	0	0.139412	0.155827	0.17913	0.0380863	0.189618	0.0413254	0.0911747	0.19579
LINC02280	0.0220658	0.0140847	0.0230773	0.00694035	0.0230859	0.0039409	0.136118	0.0457247	0.0204614	0.00688803	0.0604466	0.137279	0.0403674	0.00952394	0.0459432	0.0106416	0.0672664	0.0645324	0.00747504	0.0810876	0.0801629	0.00544253	0.0191032	0.0265485	0.0128385	0.0146806	0.0548416	0.0216891	0.0106417	0.0110458	0.00793407	0.0617881	0.0234546	0.0241996	0.0057403	0.0256304	0.0212675	0.0463503	0	0.00878386
OR8B9P	0	0	0	0	0	0	0	0	0	0	0	0	0	0	0	0	0.0111	0	0	0	0	0	0	0	0	0	0.0282805	0	0	0.0113921	0	0	0	0	0	0	0	0	0	0
AC009237.3	0.604714	2.83599	0.888946	0.54799	0.591586	2.78535	16.3717	1.57731	0.878368	5.1957	0.501527	0.937086	0.612703	0.313934	0.514194	2.30859	0.604337	0.3772	0.120333	0.427347	0.412597	0.483963	0.500336	1.0481	1.66324	2.67089	0.557031	0.502114	0.48538	1.85436	0.377087	0.64535	1.61217	0.0886314	1.09129	2.15468	9.40143	1.13699	0.478182	0.767615
SPTLC1P4	0.0809647	0	0.169352	0.152795	0	0.231361	0	0.969363	0	0	0.156559	0.0959443	0	0	0	0.234279	0.315924	0	0.109711	0.148765	0	0.159759	0.280376	0	0	0	0	0.0636659	0.390469	0.121589	0	0	0	0.236784	0	0	0	0.136056	0.300175	0.38676
AC006427.1	0	0.0251625	0	0	0	0.0633644	0.729533	0.0816879	0	0	0	0	0	0	0	0.0285171	0	0	0	0	0.0613767	0.0291695	0	0.035572	0	0.18359	0	0	0	0	0	0	0	0	0	0	0.189973	0.0496834	0	0
TVP23B	4.63247	5.48291	3.06088	9.52616	5.40803	5.72089	8.53308	2.35809	7.73214	7.95447	3.05071	8.22581	3.8366	8.74175	4.74336	2.86448	4.83426	5.73421	5.90738	4.98826	5.9415	6.67843	6.17015	7.69065	6.31548	4.77514	3.87795	7.08774	6.82355	2.88699	6.23399	12.1773	2.88571	3.09114	4.57008	4.82373	6.51155	9.92684	4.77966	4.92896
C9orf16	25.9272	27.1646	14.7169	18.3176	32.6592	30.3122	6.90695	21.9652	13.7651	35.5682	31.4883	12.0975	32.1431	24.3055	19.3885	23.5294	16.2353	36.505	38.1531	35.7581	17.0384	10.6593	26.2365	17.0068	64.7032	14.4378	23.1531	24.989	12.8032	17.4043	20.4849	19.4536	11.5603	24.9169	19.5853	19.1453	15.7398	19.3475	14.6981	28.2352
KCNJ10	0.564749	0.192933	0.224608	0.725531	0.0523092	0.241502	2.4043	0.23442	0.125389	0.124149	0.0179443	0.205012	0.110591	0.116727	1.1328	0.0805569	1.39862	0.587376	0.140118	0.182688	0.148612	0.184419	0.0344312	0.105271	0.5461	0.045864	1.06259	0.10633	0.0690495	0.0418083	1.20122	0.172617	0.180369	1.06813	0.0538003	0.0533817	0.0511094	0.628228	0.11796	0.348301
CCL4	10.8776	3.09469	12.0263	14.135	2.92331	1.41356	12.5511	6.60235	1.84442	5.82093	1.23532	1.29515	1.81939	3.71124	19.154	3.58721	7.94825	8.25599	27.9913	4.73967	1.33337	6.2347	3.79078	2.24356	3.02983	1.92067	13.1698	2.1506	1.62875	2.73814	4.1049	5.52618	7.53197	12.2703	3.81613	1.32097	2.67593	7.20722	2.41972	1.69905
AC010099.2	0	0	0	0	0	0	0.126999	0	0	0	0	0	0	0	0	0	0	0	0	0	0	0	0	0	0	0	0	0	0.049644	0	0	0	0	0	0	0	0.198427	0	0	0
Z68694.1	0	0	0	0	0	0	0	0	0	0	0	0	0	0	0	0	0	0	0	0	0	0	0	0	0	0	0	0	0	0	0	0	0	0	0	0	0.0321667	0	0	0
AC139700.1	0	0.0349007	0	0.00859883	0.00817215	0.0195305	0	0	0.0507017	0	0	0	0	0	0	0.0395536	0	0	0	0	0	0	0	0	0	0.0121258	0	0.0107488	0	0.00684266	0	0	0.0193729	0.0466392	0.014224	0.00705668	0	0	0	0.0217657
AC022017.1	0	0	0	0	0	0	0	0	0	0	0	0	0	0	0	0	0	0	0	0	0	0	0	0	0	0	0	0	0	0	0	0	0	0	0	0	0	0	0	0
LINC02265	0.109983	0.26209	0.069015	0.0138372	0.0263012	0.29857	0.108553	0.0405167	0.530328	0.0274658	0.113425	0.0260664	0.418505	1.36715	0.806065	0.0636495	0.150204	0.0964952	0	0.0202083	0.319646	0.0217019	0.266606	1.40266	0.0511929	0.175615	0	0.138375	0.0424334	0.176179	0.0158184	0	0.155874	0.0214433	0.29756	0.0340667	0.169606	0.073928	0.0407762	0.140101
ZFP90	4.11714	5.83314	3.94181	1.71592	4.22135	3.44717	8.493	2.93227	2.7548	1.7086	1.94968	2.38609	2.71413	3.26909	4.71849	5.17518	3.68109	4.37486	1.84201	2.43982	1.66952	2.33888	2.84559	7.22451	2.36985	5.06572	1.98759	3.00859	2.30686	3.09747	2.80105	2.14692	3.7851	1.68792	3.54102	3.59248	6.12772	4.03921	2.96495	4.45808
MIR548XHG	0	0	0.227123	0	0	0.2172	0	0.893361	0	0	0	0	0	0	0.771693	0.0558575	0	1.4396	0	0.0133008	0	0	0	0	0	0	0.503758	0.0569227	1.31266	0.101463	0	0.547297	0	1.19966	0	0	0	0	1.04669	0.0691593
TLK2P2	0.0375907	0.0399904	0	0.0354702	0.0505652	0.214836	2.2725	0.0519302	0.13943	0.0352028	0.0242294	0.027841	0	0.0162247	0.0782674	0.0181287	0.0275023	0.0824517	0	0.025901	0.156072	0.0278152	0.0271197	0.0565341	0.0291617	0.116711	0.0350349	0.0591183	0.00906446	0.00470433	0.00675813	0.0131576	0.0532754	0.00916128	0.0586741	0.0388118	1.40092	0.0789611	0.0174209	0
AL122034.1	0	0	0	0	0	0.0605171	0	0	0	0	0	0	0	0	0	0	0.103295	0.123871	0	0	0	0.167152	0	0	0.0328582	0.0751457	0.105269	0	0.0408539	0.127216	0	0	0	0	0	0	0.163293	0	0	0
TBL1XR1-AS1	0	0	0.0514989	0	0	0.0703555	13.0009	0.317452	0.228306	0.0307424	0.0793478	0.0437641	0.0360332	0	0.0410103	0.0237476	0.0600441	0.0360023	0.100087	0	0.102223	0.0971635	0.0710504	0.0888677	0.0191001	0.131043	0.0917874	0.0193604	0.0712435	0.0246496	0.0177055	0	0.0348938	0.0120007	0.0256199	0.0762617	0.72772	0	0.0456407	0.0784075
MIR5701-1	0	0	0	0	0	0	0	0	0	0	0	0	0	0	0	0	0	0	0	0	0	0	0	0	0	0	0	0	0	0	0	0	0	0	0	0	0	0	0	0
SSR1P2	0	0	0	0	0	0	0.66001	0	0	0	0	0	0	0	0	0	0	0	0	0	0	0	0	0	0	0	0.0332394	0	0	0	0	0	0	0	0	0	0.103122	0	0	0
GNRHR2P1	0	0.0567851	0	0.0839442	0.199447	0.0238328	0	0	0.0618706	0	0	0	0.0488247	0.143991	0.0555686	0.450489	0.0325437	0	0	0	0	0.296225	0	0	0	0	0.0414571	0.341031	0	0.0667999	0	0.0467083	0.0945617	0.113826	0	0	0.042872	0	0	0.106242
APOF	0.0368236	0.0104465	0.0128372	0.0231642	0.00733826	0.043844	0.151437	0.0565226	0.022764	0.0306527	0	0.181819	0.0538923	0	0.0204454	0.0591959	0.0119738	0.305127	0	0	0.586067	0.01211	0.00708433	0.0147681	0.0190444	0.0108885	0.579626	2.72185	0.0473572	0.0122889	0	0	0	0	0	0.0190098	0.0473217	0.0206266	0.0455076	0.0195447
CASR	0.0116992	0.212413	0.0203925	0.0073595	0.0303087	0	0.0192452	0.0287325	0	0	0.38961	0.00693188	0.0285369	0.0639611	0.0194871	0.00376143	0.142658	0	0	0.0501577	0.00809563	0	0.00450153	0.164219	0.0030253	0	0.00969226	0.0122661	0.00752293	0.201071	0.0224353	0.0764397	0.221076	0.0152066	0.0486958	0	0.0300692	0.00655327	0	0
SNORD115-9	0	0	0	0	0	0	0	0	0	0	0	0	0	0	0	0	0	0	0	0	0	0	0	0	0	0	0	0	0	0	0	0	0	0	0	0	0	0	0	0
CXCL14	13.5578	142.083	3.12123	0.911867	27.9676	84.3831	2.73521	24.1973	2.43137	79.147	18.2608	3.02504	6.17728	7.06626	33.0754	0.801887	53.1261	5.20566	8.0447	54.542	0.177014	1.92439	1.76554	60.6188	2.65423	2.08956	20.5434	2.19591	4.69828	20.3177	3.73281	1085.48	3.64053	1.67807	375.324	1.82681	17.9572	501.101	1.93632	0.271548
AC023827.1	0	0	0	0	0	0	0	0	0	0	0	0	0	0	0	0	0	0	0	0	0	0	0	0	0	0	0	0	0	0	0	0	0	0	0	0	0	0	0	0
NDUFS8	12.5383	27.7113	17.0509	11.7725	24.0099	18.4997	2.95142	17.2698	21.6737	27.5865	11.6426	9.50555	21.6878	11.2493	15.1946	11.9141	12.0473	35.859	34.1439	27.147	34.0674	14.9601	14.9298	12.6384	17.1935	17.5631	25.02	18.4855	12.9871	17.795	10.9411	13.658	11.0683	16.1248	19.653	17.453	12.5004	13.9215	17.8678	22.0695
RNU6-885P	0	0	0	0	0	0	0	0	0	0	0	0	0	0	0	0	0	0	0	0	0	0	0	0	0	0	0	0	0	0	0	0	0	0	0	0	0	0	0	0
BRD7P1	0	0	0	0.00691498	0.00657186	0.015706	0.0542483	0	0	0	0	0	0	0	0	0	0	0	0	0	0	0	0	0	0	0	0	0	0	0	0	0	0	0.00535803	0	0	0	0	0	0
RPS2P6	0.0235205	0	0.0491973	0	0.196862	0.0504083	0	0	0.261723	0.0293684	0.0303206	0	0.103268	0.0609107	0.235065	0.0680587	0.0229442	0	0.0318712	0.0432165	0	0	0.013575	0	0.0182464	0	0	0.0184951	0	0.0235479	0	0	0	0.0687864	0.0489497	0.0364267	0.0906778	0.118574	0.0872018	0
AC002398.1	1.72548	4.06985	3.76382	0.930365	0.766307	5.52937	0.851521	2.40638	1.73716	1.29269	2.28789	2.16156	2.02022	2.04272	1.9708	1.61673	1.17824	2.66729	1.06884	3.1251	3.58198	0.826856	2.39009	2.43189	2.29469	2.01169	3.49201	1.58941	1.99715	1.33264	1.31174	0.552186	3.98255	1.12939	1.89809	1.17072	0.633541	3.89369	1.18805	2.27648
AC084880.2	0	0	0	0	0	0	0.207356	0	0	0	0	0	0	0	0	0	0	0	0	0	0	0	0	0	0	0	0	0	0	0	0	0	0	0	0	0	0	0	0	0
SAGE1	0	0	0	0.0627805	0.00426181	9.40097	0	0.072218	0	0.00890103	0	0	0	0	0	0	0	0	0	0.00654906	0	0	0	0.042884	0	0	0	0	0.666958	0.00713694	0	0.00998068	0	0	0.00741788	0.0110403	0	0	0	0.0113509
AC138230.1	0.507249	0.431704	0.596814	0.119658	0.416977	0.27178	1.09518	1.40149	0.176387	0.277098	0.306517	0.169059	0.974363	0.082101	0.422456	0.183472	0.355653	0.695376	0.0859179	0.786391	0.0658136	0.187669	0.182976	0.381435	0.76242	0.478092	0.472761	0.498588	0.152894	0.26979	0	0.577031	1.16821	0.216339	0.263916	0.294595	0.448154	0.532749	0.176308	0.201923
SNRPGP7	0	0	0	0	0	0.141873	0	0	0	0	0	0	0.290645	0	0	0	0	0	0	0	0	0	0	0	0	0	0	0	0	0	0	0	0	0	0	0	0	0	0	0
MTCYBP2	0	0	0	0	0	0	0	0	0	0	0	0	0	0	0	0	0	0	0	0	0	0	0	0	0	0	0	0	0	0	0	0	0	0	0	0	0.3164	0	0	0
TTL	2.75245	1.80159	3.95338	3.96542	1.84713	2.19479	4.71487	2.88739	1.5907	1.77103	1.15572	2.43477	2.67116	4.70348	2.64561	2.58642	2.21445	1.67098	1.60828	2.17587	1.63612	5.86017	2.60261	1.19456	3.76396	1.84339	2.32794	2.32219	2.28315	2.25329	3.86538	1.96898	1.50954	4.03916	2.15959	3.05738	2.32313	2.54988	5.05272	1.5852
AL441992.1	4.87574	4.1496	1.94257	2.67765	2.8918	5.36299	4.67867	3.38564	3.66003	10.0017	2.59397	2.40743	9.4011	3.40719	2.12703	1.7169	5.4735	3.45166	10.8541	2.16857	1.36563	5.45942	4.62311	2.74689	8.58555	1.47605	2.30818	4.83814	3.65778	3.27366	2.97755	2.05877	1.53558	3.69685	1.0872	1.29848	2.13832	1.88578	4.51918	9.48889
AC015936.1	0	0	0	0.0128815	0	0.0146289	0.050528	0	0	0	0	0	0	0	0	0	0	0	0	0	0	0	0	0	0	0	0.0508938	0	0	0	0	0	0	0	0	0	0	0	0	0
HASPIN	2.10734	0.659749	1.81038	1.49608	0.17998	2.50014	5.90554	0.762459	0.781644	0.573246	0.106724	0.646604	0.991333	1.66969	1.12826	0.49363	1.729	1.13355	1.15241	1.3967	1.48428	2.45779	0.508225	0.172048	1.61729	0.574164	2.2727	0.793035	2.75855	0.576427	0.914679	0.579554	0.543992	2.22308	0.579539	0.827577	1.1703	0.822076	1.88347	0.778959
PART1	0	0.042254	0.00451513	0.0013579	0.00645258	0.0246735	0.154465	0.00994014	0.0360298	0	0.0208703	3.03633	3.56672	0.014907	0.0898888	0.00208205	0.0315859	0	0	0.00198312	0.00448115	0.00425937	0.0996688	0.316851	0.231093	0	0.00268247	1.02184	0.027067	0.0637535	0	0.199468	0.324285	0.00210431	0.00224621	0	0.0138701	0.00362742	0.00400152	0
RN7SKP245	0	0	0	0	0	0	0.649285	0	0	0	0	0	0	0	0	0	0	0	0	0	0	0	0	0	0	0	0	0	0	0	0	0	0	0	0	0	0.253615	0	0	0
AL096800.1	0.0235731	0	0	0	0	0	0	0	0	0	0.0455828	0	0	0	0	0	0	0	0	0	0	0	0	0	0	0.0209112	0	0.0185365	0	0	0	0	0	0	0	0	0	0	0	0
RBM12B-AS1	1.09606	0.384104	0.876586	0.912555	0.192728	1.28967	10.0226	2.46423	1.37508	0.36227	0.332459	0.764028	0.424618	0.361764	1.44981	0.310937	0.235855	1.3199	0.17473	0.533092	0.936911	0.763321	0.800052	0.465433	0.700238	1.60142	0.801207	1.21677	0.870632	0.322747	0.602746	0.902694	1.78183	0.298548	0.100636	0.3162	2.27852	0.487551	0.358555	0.359318
IDI2-AS1	0.19797	0.0561621	0.069015	0.145291	0.00986294	0.436069	0.16283	0.182325	0.52013	0.0823973	0.0212672	0.0293247	0.193156	0.0854468	0.219836	0.0159124	0.0804666	0.144743	0.111774	0.378906	0.513717	0.113935	0.0666515	0	0.127982	0.292691	0.102506	0.220535	0.1273	0.066067	0.0237276	0.0230979	0.280573	0.289485	0	0.0255501	0.190807	0.055446	0.0917464	0
AC061975.6	0.0542197	0.207652	0.0850578	0.409289	0	0.9393	0	0.424447	0	0.0507754	0	0.0963768	0.09919	0	0.0225781	0.0130742	0.0330571	1.36765	0	0.0124529	0	0	0	0	0	0.0360728	0.0505333	0.117247	0.692938	1.28244	0.0292432	0.569342	0.998957	0.00660697	0	0.00699761	0	4.82898	0	0.0215835
Y_RNA	0	0	0	0	0	0	0	0	0	0	0	0	0	0.185425	0	0	0	0	0	0	0	0	0	0	0	0	0	0	0	0	0	0	0	0	0	0	0	0	0	0
AC007992.1	0	0	0	0	0	0	0	0	0	0	0	0	0	0	0	0	0	0	0	0	0	0	0	0	0	0	0	0	0	0	0	0	0	0	0	0	0	0	0	0
AL021393.1	0	0	0	0	0	0	0	0	0	0	0	0	0	0	0	0	0	0	0	0	0	0	0	0	0	0	0	0	0	0	0	0	0	0	0	0	0	0	0	0
TNRC6B	2.63477	2.55862	1.41796	1.37931	1.41345	2.86437	14.8831	2.52641	2.29385	3.42919	1.76883	3.07235	1.56985	3.30031	2.51433	1.54632	1.34878	1.75783	0.96138	2.29968	2.20271	2.57454	2.67744	3.31821	3.66657	2.93486	1.11581	1.80944	1.69762	2.191	1.95757	1.20999	2.05877	1.41354	1.69671	1.46777	7.66601	2.68343	1.89279	2.87624
AC007551.1	0	0.0690394	0.0424196	0	0.0242488	0.0289759	0.100082	0.112065	0	0.0506449	0.052287	0.0240323	0.0593611	0	0	0	0.0197833	0	0	0.0372628	0	0.12005	0.0234097	0	0.0314654	0	0.0504035	0	0.0391221	0.0203038	0	0	0	0.01977	0	0.0418778	0	0	0	0
SCML1	3.4006	1.46989	2.18276	0.390256	0.389207	1.38156	6.73735	2.46176	2.17325	1.82659	0.883667	0.333545	1.84951	0.723958	2.44943	1.06009	2.09946	1.52874	1.40107	0.949906	5.18329	1.57928	1.0366	1.81535	0.600104	0.237795	0.980324	1.69235	0.705501	0.561678	0.994159	1.79615	1.6065	2.13538	0.705328	1.76146	2.18996	0.817277	0.937058	0.853682
AL121790.1	0.0285241	0.0728281	0.0596634	0.0358867	0.034106	0.346415	1.61881	0.31524	0.423201	0	0.0367709	0.304214	0.0834916	0.17236	0.142536	0.0275124	0	0.16684	0	0.0262051	0.0592144	0.0281419	0.0493887	0.102956	0.199153	0.0759093	0.0708927	0.515883	0	0.0285574	0	0.0798725	0.0404258	0	0	0.0294507	0.366561	0.143799	0	0.045419
VWA8P1	0	0	0	0	0	0	0	0	0	0	0	0	0	0	0	0	0	0	0	0	0	0	0	0	0	0	0	0	0	0	0	0	0	0	0	0	0	0	0	0
PLD4	2.18654	1.26666	1.63341	0.223464	0.422921	0.113762	0.347595	1.9517	0.136306	0.233251	0.226997	0.288503	0.699173	0.56043	1.1069	0.451926	1.30846	0.631402	0.107891	0.374184	0.139861	0.0483414	0.18912	2.91444	0.396742	0.135828	0.810584	0.156525	0.180182	2.27954	0.777391	0.973285	0.169266	0.113443	1.29696	0.354128	0.322706	0.540345	0.244105	0.590024
NXPE2P1	0	0	0	0	0	0	0.0715465	0	0	0	0	0	0	0	0	0	0	0	0	0	0	0	0	0	0	0	0	0	0	0	0	0	0	0	0	0	0	0	0	0
AC117522.2	0	0	0.0335096	0	0	0.0228896	2.609	0	0	0	0	0	0	0	0	0	0	0	0	0	0	0	0	0	0	0	0	0.05039	0	0	0	0	0	0	0	0	0	0	0	0
AC023824.3	0.033361	0	0	0	0	0.0476656	0	0	0	0.0208278	0	0	0	0	0	0	0	0.0487828	0	0	0.900321	0	0	0	0	0	0	0	0.128712	0.1503	0	0	0	0	0	0	0	0	0	0
RPL3P7	0.225793	0.413894	0.0181648	0.0983331	3.2605	0.843744	0.3	0.351914	2.28702	0.303619	0.123146	0.0720374	0.686326	1.43934	2.02514	1.28995	0.279562	0.228579	0.0941411	0.287219	0.216338	0.102815	0.350855	0.167177	0.175163	0.23111	0.259004	0.314127	0.519337	0.208667	0.262296	0.145906	0.0492314	4.2414	0.741011	0.295892	0.468727	0.904795	0.354167	0.525466
AC103739.2	0.156512	0.199803	0.163686	0.0164092	0.0467848	0.242256	4.11938	0.264262	0.774034	0.0325709	0.0672539	0.0463671	0	0.0450352	0.304147	0.0251601	0.0381693	0.152575	0	0.0479291	0.433212	0.0514713	0.0602212	0.062769	0.182125	0.208257	0.129663	0.266655	0.176122	0.0261157	0.112552	0.109565	0.0739386	0	0	0.094264	0.569873	0.263008	0	0.207678
SDAD1P2	0	0.0176684	0	0.00652968	0.018617	0.0222463	0.0512256	0.00955979	0	0	0	0	0	0.0627228	0.0864492	0.0200238	0.0101258	0	0.0140655	0	0	0	0	0	0.00805254	0.0276238	0	0	0.0200241	0.0103922	0.0149292	0	0	0.0910707	0.0108013	0.00535862	0	0.0348862	0	0.0165282
MYEF2	1.36628	1.74738	1.11589	0.0301237	0.97249	4.03998	7.81339	1.08052	0.197047	0.674542	0.211239	4.48477	1.68201	0.545138	2.11375	1.90383	0.592681	1.66963	0.101389	2.04983	2.1746	4.09557	1.42164	2.51526	1.89113	2.12397	1.92658	2.32523	2.28058	1.16187	0.585426	1.16283	2.66593	0.504753	1.3096	1.15263	2.16733	2.69829	0.35508	0.0309767
GLRX5P2	0.365043	0.517795	0.890812	0.306178	0.872956	0.869277	17.4143	1.23272	0.451333	0.455805	0	0.504678	1.24658	0.210077	1.62145	0.352096	0.2374	0.17793	0	0.558942	0.505205	0.12005	0.632061	1.0248	0.566377	4.74938	1.05847	0.382731	0.117366	0.487292	0.525025	0.511092	2.06943	0.29655	0	1.1307	0.781856	2.04477	0.225565	0
AC024255.1	0	0	0	0	0	0	0	0	0	0	0	0	0	0	0	0	0	0	0	0	0	0	0	0	0	0	0	0	0	0	0	0	0	0	0	0	0	0	0	0
AL356752.1	0.0354988	0.181272	0	0	0.169782	0.17752	11.7375	0.228855	0.987529	0.398925	0.114405	0.0210333	0.259767	0	0.236518	0.0342398	0.0173146	0.0519089	0	0.22829	0	0.0700462	0.143419	0.0854209	0.0275389	0.283412	0.132341	0.474541	0	0.0177701	0	0.0994029	0.251553	0.0173029	0.110818	0.0916298	0.228096	0.0596536	0.0658057	0
AC005324.5	0	0	0	0	0	0	0	0	0.0636873	0	0	0	0	0	0	0	0	0	0	0	0	0	0	0	0	0	0	0	0	0	0	0	0	0	0	0	0.0441309	0	0	0
RNU7-141P	0	0	0	0	0	0.485113	6.70229	0	0	0	0	0.201174	0	0	0	0	0	0	0	0	0	0	0	0	0	0	0	0	0	0	0	0	0	0	0	0.175279	0	0	0	0
MRPL49P1	0	0	0	0	0	0	0	0	0	0.0491303	0	0	0	0.0679315	0	0	0	0	0	0	0	0	0	0	0	0	0	0	0	0	0	0.0550896	0	0	0	0	0	0	0	0
TTC39C-AS1	0.721448	0.372787	0.134736	0.0486249	0.0770203	0.018407	1.33513	1.47125	0.430065	0.321723	0.166077	0.427463	0.301674	1.02313	1.71671	0.0745564	0.552964	0.979598	0.244398	0.142027	0.748841	0.203365	0.223065	0.217002	0.519699	0.297133	0.640378	0.263391	0.372786	0.167674	0.389109	0.288597	0.401685	0.138148	0.214492	0.0931102	0.132447	0.129894	0.573162	0
TMEM150A	10.8588	9.81485	7.40738	9.22759	16.673	7.34913	6.73208	9.69989	13.6401	12.5562	5.85015	15.7744	11.5905	4.98635	8.56763	16.3142	8.45562	13.5007	6.50888	11.5199	7.78242	4.28933	7.30784	6.4587	6.00124	14.4127	13.7899	9.56058	4.29844	11.7331	11.1702	24.2242	33.3731	8.16473	17.8341	17.8885	6.6625	20.3741	4.54047	12.7945
LINC02527	0	0	0.144461	0	0	1.00651	0	0.152656	0	0	0	1.14579	0	0	0	0	0.0134745	1.61585	0	0	0	0	0	0	0	0	0.17165	0.0651698	0.239816	0	0	0	0.0391525	0	0	0	0	0.0464233	0.256055	0
GSTA5	0.103292	0.0703266	0	0	0.185257	0.0147581	0.254871	0	0	0.103179	0	0	0	0	0	0	0	0	0	0.0189788	0.0428854	0.0203814	0.0238462	0	0	0.0549765	0.282388	0.0649779	0	0.0930709	0.0594238	0.0867702	0.0878338	0.0201386	0.0214966	0.0213293	0	0.173575	0.0382952	0.0657884
AC092447.1	0	0	0.022838	0	0	0.296402	0	0.0603338	0	0	0	0.0129385	0	0	0	0.0631873	0.0319529	0	0	0	0	0	0	0	0	0	0	0	0.0421253	0.0218624	0	0	0	0.053219	0	0	0	0	0.0404801	0.034771
CASP5	1.2165	0.0787751	0.580819	1.16451	0.150199	0.0850166	0.848312	0.365338	0.0245228	0.3137	0.14489	0.0940158	0.0774081	0.205459	0.947075	0.331601	0.702991	0.290031	0.125423	0.133626	0.1098	0.378324	0.167897	0.175	0.512894	0.0703783	0.46009	0.0623861	0.612193	0.23167	0.323303	0.0370263	0.0937004	0.26425	0.123835	0.0750881	0.0679704	0.155541	0.0245118	0.315822
UGT1A10	0.0200039	0	0	0	0	0.0142906	0.0329064	13.977	0	0	10.7534	0.0197541	0	17.2507	0.0333201	0.00643148	0.00325231	0	0	0	0	0	0	0.0401129	0	0.01183	0	0	0	1.34517	0	0	0	0	0	0	0	0	0.0123607	0
AC243547.2	0	0	0	0	0	0	0	0	0	0	0	0	0	0	0	0	0	0	0	0	0	0	0	0	0	0	0	0	0	0	0	0	0	0	0	0	0	0	0	0
RN7SKP271	0.0657838	0	0.275197	0.124146	0.0393285	0.516948	11.0378	0.302926	0.488004	0	0.0424015	0.15591	0.0962763	0	0.109574	0.0634506	0.0320861	0.0961937	0.0891398	0.0604356	0.273126	0.0649022	0.15187	0	0.051033	0.816974	0.163496	0.672471	0	0.0658606	0.0473069	0.092103	0.372928	0.0320645	0.205359	0.305643	1.52169	0.331637	0	0
RNU6-661P	0	0	0	0	0	0.140547	3.39813	0	0	0	0	0	0	0	0	0	0	0	0	0	0	0	0	0	0	0	0	0	0	0	0	0	0	0	0	0	0.758473	0	0	0
RPL35AP18	0	0	0	0	0	0	0	0	0	0	0	0	0	0	0	0	0	0	0	0	0	0	0	0	0	0	0	0	0	0	0	0	0	0	0	0	0	0	0	0
KYNUP2	0	0	0	0	0	0	0	0	0	0	0	0	0	0	0	0	0	0	0	0	0	0	0	0	0	0	0	0	0	0	0	0	0	0	0	0	0	0	0	0
MED27	7.04358	6.39422	8.76661	5.43012	7.22136	8.12949	5.52216	7.77515	15.3604	11.6641	6.62003	6.27486	17.9996	6.75293	9.10295	6.0132	7.97233	7.66993	9.93695	5.00236	13.7924	8.88115	10.2179	6.44301	13.8504	6.07095	7.33755	16.7417	7.09256	7.00179	4.9359	6.50447	6.01782	10.6697	5.94668	6.90617	5.99591	5.12066	7.55638	7.38154
AC087623.3	0.0908668	0.025778	0.0633548	0	0	0	0.149476	0.139477	0.224692	0	0.039046	0	0.531944	0.104585	0	0	0.0443203	0	0.0820856	0.0834794	0	0	0	0.182211	0.281966	0.0268686	0.0376395	0.166722	0.0584299	0.0303243	0	0.0424071	0	0.0738175	0	0.0625456	0.311392	0	0	0
PER3P1	0	0	0	0	0	0	0	0	0	0	0	0	0	0	0	0	0	0	0	0	0	0	0	0	0	0	0	0	0	0	0	0	0	0	0	0	0	0	0	0
TNNT2	0.382795	0.175233	0.633875	0.242625	0.220183	0.308684	0.44365	1.92564	0.543198	0.0543148	0.289725	0.0326467	3.53539	0.0876166	0.115929	0.134261	0.656308	0.233229	0.0668027	0.346345	0.0481611	0.0343331	0.184111	0.101184	0.652412	0.172357	0.28109	0.823209	0.218176	0.127747	0.110528	0.178649	0.978171	0.219093	0.208217	0.0254503	1.4236	2.82158	0.0860125	0.0831169
FBP1	76.5048	37.2814	64.2259	3.91391	31.3647	21.7102	22.0788	40.9945	37.2381	168.613	78.8973	24.4819	183.447	7.33186	41.8327	128.642	57.6964	79.963	6.43004	56.5805	17.5796	7.13457	23.8841	55.3769	81.2709	142.773	34.1108	25.5045	26.4517	53.3707	21.3732	103.809	75.5156	9.60858	99.6362	40.8957	46.4332	38.3861	10.4341	116.855
AC073429.1	0	0	0	0	0	0	0	0	0	0	0	0	0	0	0	0	0	0	0	0	0	0	0	0	0	0	0	0	0	0	0	0	0	0	0	0	0	0	0	0
SVEP1	2.23415	0.467147	0.664042	5.45552	0.31751	0.377287	3.58365	2.77761	0.363166	0.218576	0.541209	0.841186	0.214942	0.379057	2.28817	3.8276	1.11865	1.15188	0.989019	0.820459	0.184779	2.02857	0.310804	1.84734	0.70547	0.989614	1.21856	2.67136	1.65984	0.987676	1.84027	1.16936	1.43179	1.1432	2.27232	0.732144	2.75479	1.53065	4.30103	0.713376
HNRNPA1P31	0	0	0	0	0	0	0.0535493	0	0	0	0	0	0	0	0	0	0	0	0	0	0	0	0	0	0	0	0	0	0	0	0	0	0	0	0	0	0	0	0	0
AC107074.1	0	0	0	0	0	0	0	0	0	0	0	0	0	0.0237849	0	0	0	0	0	0	0.0571992	0	0	0	0	0	0	0	0	0	0	0	0	0	0	0	0	0	0	0
IDO2	0.360005	0.0886916	0.20807	0.0297979	0.0311513	0.013536	0.935063	0.76345	0.694011	0.0118293	0.0396918	0.0392931	0.554607	0.0490685	0.386617	0.0548268	0.265699	0.173166	0.0385123	0.0478698	0.0295006	0.032714	0.043743	0.0854882	0.0587959	0.12606	0.0706375	0.122919	0.0639652	0.101962	0.0851609	0.172434	0.181261	0.055413	0.0345038	0.0171177	0.0182621	0.0716407	0.035124	0.0905109
AL117351.2	0	0	0	0	0	0.0957866	0.330846	0	0	0	0	0	0	0	0	0	0	0	0	0	0	0	0	0	0	0	0	0	0	0	0	0	0	0	0	0	0	0	0	0
AP005899.1	1.0448	0.3952	0.404702	0.243423	0.185075	0.801684	15.3728	0.819682	1.22001	1.30457	0.149652	1.26103	1.75563	0.133615	1.80476	0.373239	0.471854	2.5463	0.367046	4.12384	1.76729	1.0308	0.737018	0.37246	0.48031	0.652206	0.240436	1.85614	0.186621	0.154966	0.389586	0.216713	2.4679	0.301783	0.402666	1.51822	3.08316	0.390161	0.573864	0.431313
FEN1P1	0	0.0156469	0	0	0	0.0131341	0.0907297	0	0	0	0.0118502	0.0217865	0	0.0158705	0	0.0177329	0	0	0	0	0	0	0	0	0	0	0	0	0	0	0	0	0	0.0448063	0	0	0.0236264	0	0	0
PDE6C	0.165354	0.027063	0.146329	0.0720119	0.076043	0.286231	0.847405	0.304573	0.495376	0.0794101	0.0737863	0.0942051	0.232692	0.0713692	0.116526	0.0429394	0.0806514	0.176694	0	0.151911	0.118822	0.0627453	0.0660705	0.160687	0.0690718	0.14104	0.134354	0.310058	0.0674768	0.0445703	0.0914695	0.0356169	0.10816	0.0588979	0.0529426	0.0525307	0.179803	0.14962	0.0943149	0.141773
NDUFB10P1	0.0404046	0	0	0	0	0	0	0	0	0	0.0260431	0	0	0	0	0	0	0.118165	0	0.0371197	0	0	0	0	0	0	0	0	0.038972	0	0	0	0	0	0	0.041717	0	0	0.1498	0
TRAPPC12-AS1	1.02008	1.10493	0.581915	2.46468	0.637572	2.1034	1.08691	1.19569	1.80583	0.550011	1.92768	4.29953	1.32327	0.440283	1.23573	1.02863	0.63324	1.15263	0.659713	2.40677	5.6791	1.16652	0.655651	0.976272	0.773363	0.884327	1.35407	1.36727	1.65476	0.382978	1.60052	0.81148	1.34714	0.248606	0.844356	0.538577	0.715037	1.01293	0.902509	0.701393
CHRM5	0.0723769	0.00615978	0.0340626	0.243582	0.00865402	0.0284379	0.732217	0.0766558	0.0201343	0.0135558	0.0116628	0.0385954	0.0158888	0.0218673	0.0904173	0.0349049	0.0405971	0.232836	0.00490369	0.0398956	0.0075125	0.0178517	0.0167091	0.526836	0.0252664	0.0288917	0.0314794	0.0199195	0.06632	0.0670267	0.0286265	0.0202668	0.0564168	0.00529171	0.0263598	0.0130774	0.111613	0.0425687	0.0268336	0.080672
AC068790.9	0.14835	0.0252512	0.046545	0.0373282	0.0133035	0.105979	0.311144	0.0204939	0.0687814	0.0463085	0.052591	0.0263695	0.0759897	0.0640299	0.0370653	0.035772	0.0253251	0.0325391	0.030153	0.0885877	0	0.0146361	0.0642158	0.0356974	0.0115085	0.0460592	0.0368702	0.0816574	0.0357724	0.126244	0.0160023	0.0415404	0.0735869	0.0180772	0.0926216	0.111047	0.142982	0.0997169	0.0687505	0.0118109
CRYZP1	0.355663	0.11351	0.836925	0.181783	0.186052	0.492284	12.6703	0.327557	0.371027	0.138779	0.100295	0.131708	0.325326	0.0767547	0.666472	0.0643216	0.173475	0.130019	0.150606	0.4697	0.323022	0.21931	0.102637	0.347682	0.448357	1.02538	0.0828704	0.174795	0.0643222	0.0556372	0.0799272	0.0311224	0.189024	0.0758442	0.231309	0.137706	1.02838	0.224126	0.164827	0.106185
CRTC3-AS1	0.26396	0.767549	0.207045	0.152209	0.604927	0.251427	1.95396	0.222842	0.36715	0.0274658	0.38281	0.104266	0.160964	0.0569645	0.183197	0.042433	0.203849	0.578971	0.625935	0.282917	0.228319	0.151913	0.0507821	0.396979	0.204772	0.175615	0.191344	0.190266	0.615284	0.297302	0.268913	0.0615945	0.280573	0.0857733	0.137335	0.1022	1.10244	0.073928	0.489314	0.385278
AC069157.2	0	0	0	0	0	0	0	0	0	0	0	0	0	0	0	0	0	0	0	0	0	0	0	0	0	0	0	0	0	0	0	0	0	0	0	0	0	0	0	0
IGKV1OR22-5	2.31916	0.101219	2.30109	0.598517	0.177756	0.382334	0	0.547663	2.86737	0.594005	0.0766581	0.387572	1.04435	9.13718	6.83447	6.07978	0.638096	0.173909	1.20868	0	0.370341	0.176006	0.308889	1.7171	0.461315	0	0.0738967	4.06814	0.172071	1.42884	1.06908	0.832569	0.67422	1.10142	0	2.33309	1.06986	0.499641	1.43304	0.189374
AC008734.1	0.0392008	0.0333626	0.122993	0.0739787	0.0937439	0.392065	0.290183	0.144412	0	0.0489474	0.0252672	0.0232267	0.0573714	0.236875	0	0	0.0956009	0.229288	0.106237	0	0	0	0.113125	0	0.0304107	0.104322	0.048714	0.246601	0	0.0196233	0.084571	0.0548844	0	0.0382146	0.163166	0.020237	0	0	0	0
C1QTNF5	0	0	0	0	0	0	0	0	0	0	0	0	0	0	0	0	0	0	0	0	0	0	0	0	0	0	0	0	0	0	0	0	0	0	0	0	0	0	0	0
AC009312.1	0	0.030263	0	0	0	0.0254029	0	0.0982462	0	0	0.0458395	0	0	0.184172	0	0	0	0	0	0	0	0	0	0.0427826	0	0	0	0.0279614	0	0.106801	0.0511426	0.0497854	0	0.0346643	0.0370017	0	0	0	0	0.0566203
RPS20P4	0.118596	0.353268	0.124033	0.111906	0.35451	0.21181	9.36433	0.327672	0.219945	0.0740415	0.191105	0.105404	0.347137	0.102376	0.395085	0.11439	0	0.0867098	0	0.272386	0.369298	0	0.136897	0.214033	0.0460015	0.157806	0.0736885	0.233143	0.171586	0.0890509	0.127929	0.166045	0.25212	0.924902	0.0617042	0.122448	1.06685	0.398587	0.109923	0.188841
ACVR2B	0.649816	0.547349	0.499215	0.735958	0.9984	3.31546	4.67828	0.953108	1.12826	0.565963	0.476586	4.65827	1.10561	0.512464	0.826262	1.21485	0.67172	1.1555	0.331557	0.82669	0.741105	1.42864	0.909833	1.36417	0.920046	1.31299	0.491818	1.31529	1.02786	0.955781	1.51344	1.3179	0.941794	0.494653	1.82542	1.0195	2.13579	0.784154	0.741096	0.376836
LINC02873	0	0.00505095	0.0620688	0	0.0035481	0	0.0292883	0.0273291	0.0110066	0	0.00382534	0	0	0.0153693	0	0	0.020263	0.00867831	0.112587	0	0.0616017	0.00585528	0.0171266	0.0214214	0	0.0105293	0.0147502	0.0046668	0.0171732	0.00594175	0	0.0166185	0	0.0231421	0	0	0.0610143	0	0.0110016	0.0472501
RNU4-23P	0.451089	0.255939	0.943534	0	1.07872	0	3.33918	1.66176	0.836578	0	0.193835	0	0.44012	0	0.500912	0.14503	0.220019	0	0	0.690692	1.56072	0	0.086783	1.44727	0.116647	0	0	0.118237	1.01522	0.0752692	0.64878	0	0.426203	0.0732902	0.312929	0	0.19323	0	0.557468	0
AL358944.1	0	0.0417616	0	0	0	0	0	0	0	0	0	0	0	0	0.0817338	0.0473291	0.0239337	0.0717528	0	0	0	0.0484119	0	0.236152	0	0.174114	0	0.0771707	0	0	0	0.0687015	0	0.0239176	0	0	0	0	0	0
RNU6-669P	0	0	0	0	0	0	3.88357	0	0.729726	0	0	0	0	0	0	0	0	0	0	0	0	0	0	0	0	0	0	0	0	0	0	0	0.278825	0	0	0	1.26412	0.661207	0	0
AC021074.3	0	0	0	0	0.00610928	0	0	0	0	0	0	0	0	0	0	0.0098564	0.00498424	0	0	0	0	0	0	0	0	0	0	0	0.019713	0	0	0	0	0	0	0	0	0.0171721	0	0
RN7SL833P	0	0.0630835	0	0	0	0.105905	1.09738	0.204795	0	0.185104	0	0	0	0	0.246928	0	0	0	0	0.136193	0	0	0.0427804	0	0	0.131505	0	0.174857	0	0	0	0	0	0	0	0.0765302	0.762034	0	0	0.118025
AL445649.1	0.0609285	0.0259272	0.191165	0.0191638	0.163916	0.739955	0.150341	0.224454	0	0	1.06034	0	0.0445853	0	0.152231	0	0.014859	0.267282	0	0.279875	0	0	0	0.0733062	0	0.108097	0	0.0958213	0.969674	0.0762496	0	0	0	0	0	0	0.587241	0.409546	0	0
AL022324.1	0.317509	0.270222	0	0	0.0949103	0.113412	2.35035	0.292417	0.588843	0.277516	0.102326	0.677254	0.185873	0.0548165	0.264433	0.0612494	0	0.0928566	0	0.0291695	0.329564	0	0.0183252	0.191005	0.0246313	0.30982	0.0394561	0.274637	0.030625	0.174833	0.0456658	0.133362	0.224994	0.0619043	0	0.0491733	0.163211	0.213421	0	0
AL360182.2	0	0.0381185	0.0468421	0	0	0.0639936	1.10517	0	0.166129	0	0.0288691	0.0796134	0	0.0386632	0.0746039	0.0432004	0.0218458	0	0.0606909	0	0	0	0.0258503	0.0538879	0	0	0.166975	0.0704388	0	0.0224206	0.032209	0.125417	0	0.0218311	0	0.161853	0.0575579	0.075265	0.166054	0
AC013640.1	0	0	0	0	0	0.0532336	2.02255	0	0	0.0465216	0	0	0	0	0	0	0	0	0	0	0	0	0	0.0448271	0	0	0.0462999	0	0	0	0.0535866	0	0	0	0	0	0.14364	0	0	0
AC096741.1	0	0	0	0	0	0.165258	21.2827	0	0	0	0	0	0	0	0	0	0	0	0	0	0	0	0.0190732	0.0397603	0	0	0	0	0	0	0	0	0	0.0161077	0	0	4.24682	0.0555331	0	0.0526204
AC006058.1	0.390522	0.0813226	2.47227	0.0287476	0.0894147	0.00296793	0.502308	1.17464	0.238849	0.0207497	0.307948	0.0073847	0.218887	0.172141	0.678163	0.0921642	1.32321	0.164025	0.0788132	0.278622	0	0.106569	0.100707	2.07437	0.0870189	0.0405389	0.459481	0.225413	0.0240431	0.0436731	0.0478017	0.0232666	0.370941	0.145799	0.0172923	0.0193025	0.0961002	0.0488695	0.00770136	0
AC069213.1	0.242661	0.0688404	0.0845948	0.0763239	0.0241789	0.0577848	0.648661	0.428345	0	0.100998	0.130341	0.0359446	0.17757	0.104736	0.168414	0.0195045	0.0789052	0.118278	0.301414	0.0743108	0.251874	0.0399014	0.0583555	0.170308	0.956929	0.0358765	0.100517	0.127209	0.117028	0.313802	0.130878	0	0.257933	0.0689956	0.105211	0.073075	0.129934	0.203888	0.0374859	0.0643981
FAM74A6	0	0	0	0	0	0	0	0	0	0	0	0	0	0	0.0972914	0	0	0	0	0	0	0	0	0.0140551	0	0	0	0	0	0	0	0	0	0	0	0	0	0	0	0
AC100757.2	0.601452	0.0639847	0.864906	0.141881	0.13484	0.0537089	0	0.415441	0.557719	0.093874	0	0	0.33009	1.16818	0.375684	0.725149	0.110009	0	0.407496	0	0.468217	0.0741739	0.0433915	0.452273	0.291617	0	0	0.35471	0.0725157	0.0752692	0.43252	0.315782	0.106551	0.0732902	0	0.776235	0	0.252675	0.278734	0
RN7SL494P	0	0	0	0.0435598	0.124195	0.0494687	2.22124	0	0.128422	0.172926	0	0.0410288	0	0.119551	0.115341	0.0667901	0.0337748	0	0	0	0	0	0	0.499881	0	0.18428	0	0	0	0	0.14939	0	0	0.101256	0	0	6.14014	0.116364	0	0
TRDN	0	0.00534797	0.190584	0	0	0.0089782	0.0310106	1.05907	0.0174807	0	0	0	0.00459827	0	0	0.00606095	0.00153247	0	0.0127723	0	0	0.00929941	0.00181338	0.0113406	0	0	0.620798	0.00247062	0.41821	0.4624	0	0.0483884	0.00890574	0.00153144	0	0.00162198	0	0	0.0058243	0
AC092941.2	0	0	0	0	0	0	0	0	0	0	0	0	0	0	0	0	0	0	0	0	0	0	0.0120532	0	0	0	0	0	0.0402865	0	0	0	0	0	0	0	0.0805125	0	0	0
MRO	0.118113	0.0583679	0.0119543	0.786143	0.164005	0.206864	0.150423	0.136851	0.0423967	0.256901	0.0171908	0.137708	0.0334571	0.0526239	0.0634639	0.121274	0.152387	0.0445712	0.0154885	0.0980096	0.284743	3.38689	0.0879611	0.247543	0.103451	0.246729	0.17992	0.0868852	0.2793	0.25176	0.339753	0.0480102	0.0215994	0.605424	0.0555059	0.0885119	0.0391706	0.0768316	0.211888	0.151671
AC097505.1	0.298065	0.0951277	0.038966	0.234375	0.155922	0.159701	3.7693	0.0686275	0.138196	0.0465216	0.04803	0.0662271	0.0545282	0.160811	0.0620598	0	0.0363453	0.0544814	0.151459	0.068458	0	0	0.129023	0.179308	0.0578073	0.0661016	0.0925997	0.0292976	0.143748	0.111905	0.133966	0.0521645	0.0528039	0.0363208	0.271389	0.115405	0.2394	0.375659	0.0690669	0.29663
AC124293.1	0	0	0	0	0	0.030504	0	0	0	0	0	0	0	0	0	0	0	0.0624381	0	0	0	0	0	0	0	0	0	0	0	0	0	0	0	0	0	0	0	0	0	0
ZNF571-AS1	0.397011	0.38896	0.168981	0.0493678	0.0800369	0.534262	2.13011	0.119045	0.282529	0.155633	0.0208288	0.0656461	0.0472936	0.0398502	0.192236	1.13098	0.229669	0.735797	0.0125109	0.0296877	0.0191668	0.0227727	0.287754	0.172181	0.304407	0.126948	0.0688406	0.0617112	0.0400745	0.108612	0.0730352	0.0581703	0.340215	0.123758	0.120093	0.0619626	0.49833	0.116364	0.0427881	1.66126
BZW1	10.7012	11.5139	24.6925	15.7432	24.3826	8.85197	33.607	18.2842	19.4067	20.0102	16.022	27.4354	18.3212	24.3323	16.2677	18.9807	26.3387	16.8282	60.1613	18.2151	25.1607	38.442	38.9434	9.46993	16.0478	15.5741	31.8799	16.3381	22.4843	22.0373	42.3533	18.216	21.2769	17.7445	18.2772	28.9687	25.7172	22.8042	36.5661	31.1561
AC083760.1	0	0	0	0	0	0.0224455	0.0775265	0	0	0	0	0	0	0	0	0	0	0	0	0	0	0	0	0	0	0	0	0	0	0	0	0	0	0	0	0	0	0	0	0
CLC	0.0994527	0.0564274	0.104012	0.187685	0.138734	0.0236827	0	0	0	0	0.0427354	0.0392843	0.0485172	0.572337	0.165656	0.1279	1.87564	0	0.0449209	0.0609115	0	0.0654132	0	0.119656	0.282891	0.0294074	0	0	0.223828	0.298706	0.309916	0.185656	0	1.21189	0.379457	0	27.4356	0.111416	0.368719	0.0527862
AC092818.1	0	0	0	0	0	0	0	0.06068	0	0	0.997994	0	0	0.0284377	0	0	0.0642725	0.0481721	0	0	0	0	0	0.0396358	0	0	0	0.0518095	0.0317753	0	0	0	0	0	0	0	0	0	0.0610685	0
RNU6-1099P	0.983683	0.669746	0.82302	0.247518	0.470471	2.52984	3.88357	1.08714	2.55404	0.736955	0	0.466271	0.287929	0.169829	1.3108	0.379517	0	0.575364	0	0.180742	1.22524	0.3882	0.113548	0.236704	0.610488	0.872603	0	2.16583	0	0	0	0	2.78825	0.479469	0.409439	0.812508	0	0.330603	0.729398	0.626527
MAGEA12	0.0433367	0.0737652	0.13597	20.4596	0	15.0849	0	7.18416	0.0200928	0.0405837	0.00698326	0	0.0158561	0.0280572	0	0.992742	0	15.4464	0.616592	0.00995336	0	0.320669	0	0	0	1.13407	0	0.340775	1.7138	16.9427	0.0311646	0	0	0.227075	0	0.0223722	0	0	13.2151	0
DDX18	12.5404	10.278	13.9705	12.9335	9.47851	10.9642	14.8928	12.2927	13.8638	11.9488	8.25757	18.783	7.8836	18.2643	13.3092	16.8077	12.7354	6.52024	10.7981	7.9811	14.1604	22.0438	10.1038	9.307	16.7632	19.9866	14.5841	11.3053	15.3259	14.1053	18.6976	13.5633	12.012	66.0792	18.0491	21.3553	16.6634	15.4412	16.0197	17.2698
AC002451.2	0	0.00747111	0.0550854	0	0	0.00627126	0.194948	0	0	0.0109611	0	0.00520132	0	0	0	0	0.00428171	0	0	0	0	0.0346434	0	0	0	0.0077872	0.0109088	0	0.00846722	0	0	0	0.0124413	0	0	0.00453181	0.0225623	0	0	0
RNU6-741P	0	0	0	0	0	0	0	0	0	0	0	0	0	0	0	0	0	0	0	0	0	0	0	0	0	0	0	0	0	0	0	0	0	0	0	0	0	0	0	0
WBP1LP6	0	0	0	0	0	0	0.122507	0	0	0	0	0	0	0	0	0	0.0242159	0	0	0	0	0	0	0	0	0	0	0	0	0	0	0	0	0	0	0	0	0	0	0
AC008453.1	0	0	0	0	0	0	0	0	0	0	0	0	0	0	0	0	0	0	0	0	0	0	0	0	0	0	0	0	0	0	0	0	0	0	0	0	0	0	0	0
AC003684.1	0.0122745	0	0	0	0	0	0.0302873	0	0	0	0	0	0	0	0	0	0	0	0	0.0112766	0.0254812	0.01211	0	0	0	0	0	0	0	0.00614443	0	0	0	0	0	0	0	0	0	0
MUC20-OT1	2.88269	0.981348	2.3956	0.59819	0.48341	3.16852	7.75939	1.80444	1.61938	0.86177	0.92055	4.86961	2.14446	0.543116	1.20937	0.168442	1.82317	2.38399	1.24317	2.35712	1.35329	0.273785	0.802887	1.81043	1.75285	2.86276	0.810096	1.84446	0.644932	0.556254	0.685559	1.55244	1.69861	0.509563	0.246445	1.19917	1.9368	1.2824	0.58981	1.74843
FCER2	1.23677	0.0584764	0.34133	0.0216111	0.138636	0.018407	0.0635775	3.28262	0.302638	0.0750686	0.143933	0.101777	0.905021	0.0667259	1.07294	0.273373	1.50808	0.703301	0.069828	0.260383	0.0356591	0.101683	0.114011	0.382338	0.113268	0.0304752	0.309516	0.276898	0.0994095	0.124681	0.160585	0.228472	0.219101	0.368395	0.0625602	0.0620735	0.19867	0.187625	0.206975	0.0136757
GK-AS1	1.42279	0.412804	1.25128	0.833994	2.06852	0.277207	9.09597	0.565834	20.7495	0.363383	0.187583	0.555622	0.851846	0.223308	1.61584	0.218325	0.820141	2.12779	0.219084	1.72302	0.335639	0.287125	1.23176	0.155621	0.551877	0.917908	0.522385	1.3985	0.218327	0.0809346	0.395314	1.85621	3.0705	0.110329	0.0336482	0.684422	1.91152	0.326033	0.0599428	0.102978
FP325330.3	0	0	0	0	0	0.0236529	0.0762503	0.026427	0.0736841	0	0	0	0.00646082	0	0.0257363	0.00212899	0.0075362	0.0322764	0.00299096	0	0.0183287	0	0	0	0.0239727	0.00979013	0	0.0069427	0.0127741	0.00773449	0.00158731	0.00309038	0	0.00322763	0	0.00227897	0	0	0.00409173	0
LINC02404	0	0	0.333573	0	0.0211871	0.417736	0.174892	0	0	0	0.262689	0	52.4106	0	0.029515	0	0	0	0	0	0.0367847	0	0.010227	0.0213193	0	0	0	0.933552	0.170912	0	0	0.0248089	0	0.129553	0.0184386	0	0	0	0	0
SSR4	82.1257	43.6339	48.4012	40.0237	77.8796	37.2227	10.3093	49.9085	149.501	58.9832	34.1193	48.6682	147.921	70.4262	83.4809	123.015	56.6504	85.5658	113.304	58.6628	93.8841	19.5289	39.9667	59.7647	28.3134	52.9536	50.0734	149.418	38.9942	62.5374	47.499	78.0102	72.5836	67.7202	55.6311	53.6617	43.0124	41.1933	57.7095	142.161
AC012676.2	0.452706	0	0.710187	0	0.0676619	0.0808521	5.58524	0	0.419788	0	0.0729488	0.134116	0	0	0.37703	0	0.165605	0.165494	0	0	0.234947	0.11166	0	0	0.175597	0.100396	0	0.266986	0	0.0566542	0.0813882	0.158457	0.481197	0.165494	0	0.0584263	0.72721	0	0	0.180211
TMEM185A	2.47729	1.85826	1.62195	1.43513	0.775895	1.50443	1.70189	2.41307	0.968817	1.94664	1.84666	1.27194	2.10845	2.26882	1.80146	4.15295	2.81272	1.9276	1.36043	0.802371	0.999733	1.54215	1.83964	2.5288	3.35603	2.81662	1.38455	1.78111	1.07072	2.17986	1.07417	1.5485	2.34833	1.97733	1.38021	2.17851	1.86187	1.62539	1.74763	2.02103
MIR6068	0	0	0	0	0	0	0	0	0	0	0	0	0	0	0	0	0	0	0	0	0	0	0	0	0	0	0	0	0	0	0	0	0	0	0	0	0	0	0	0
PSMC1P13	0	0	0	0	0	0	0	0	0	0	0	0	0	0	0	0	0	0	0	0	0	0	0	0	0	0	0	0	0	0	0	0	0	0	0	0	0	0	0	0
ARMC7	8.23987	9.41162	4.75722	8.56075	12.3622	15.8855	5.09676	8.39222	3.70627	8.55674	8.43043	7.46245	5.30389	5.29766	5.04283	6.92629	5.74298	4.14352	12.8326	9.83753	4.3499	9.23298	5.82734	13.3948	5.57078	13.7589	22.4343	4.63816	10.724	10.1905	5.01926	6.35814	16.1589	4.92496	7.84483	4.21526	12.2372	11.0397	8.12802	12.6098
RSPH14	0.138265	1.09583	0.00903768	0.0271802	0.0619956	0.62969	0.234553	0.143256	0.0641056	0.258963	0.323059	0.0153605	0.126471	2.27519	1.6841	0.0333402	0.349838	0.0631814	0.128806	0.023817	0.233211	0.0255772	0.369077	5.31291	0.422342	0.0919887	0.0107387	0.0951329	0.841849	0.683479	0.0186431	0	0.0979777	0.0379087	0.215813	0.035689	0.0777363	0.842251	0.0320384	0.399038
B4GALNT1	5.11606	0.505929	0.429147	0.11748	0.506361	0.0563732	0.194712	0.632272	0.209763	0.0886777	0.0254314	0.0841596	1.09714	0.156672	0.227829	0.337431	1.80128	0.100004	2.56983	0.570298	0.305787	3.52935	0.854709	0.250013	0.0550949	0.105	0.0784488	0.35369	5.78204	0.139572	0.0643133	0.16204	0.0745576	1.24364	0.0793759	0.180601	0.0709854	0.932654	2.7452	0.20104
ATP5MFP4	0.39421	0.3355	0.659649	0.39677	0.141406	0.394268	3.6963	0.653503	0.292437	0.0984447	0.355728	0.140143	0.115387	0.0680587	0.26265	0.228137	0.192276	0.576441	0.74784	0.144864	0.163671	0	0.0455042	0.189718	0.244652	0.489573	0.0979754	0.123993	0	0.236802	0.113395	0	0.558693	0.115288	0.0820412	0.203507	1.11451	0.662445	0.584611	0.25108
TMEM78	0.0193571	0	0.0101222	0.0547953	0.023145	0.0207427	0.14329	0	0.0358991	0.0120849	0	0.0057346	0.0849887	0	0.0161213	0.00933526	0.00472071	0.0141526	0	0.026675	0.0401841	0	0.0111721	0	0.0150166	0.0858561	0	0.00761063	0	0.00484492	0.00696009	0	0	0	0.0302138	0	0	0	0	0.0308223
Y_RNA	0	0.164364	0.20198	0.121488	0.11546	0	4.28885	0	0.716336	0	0	0	0.282646	0	0	0	0	0	0	0	0	0.190538	0	0	0	0	0	0.151864	0.186279	0	0.277765	0	0	0	0	0	0	0	0	0
AC005920.2	0	0.269815	0.132625	0.0797722	0	0.0452967	13.6115	0.0583954	0.235183	0.158342	0.0408689	0.0751371	0.185593	0.054734	0	0	0.0309263	0	0	0.0582512	0	0	0	0.076287	0	0.112492	0.157587	0.199435	0	0	0	0	0.988483	0	0.131958	0.0981984	2.36299	0	0	0.100961
AC087289.5	0.298358	0.220067	0.839027	0.354515	0.0911677	0.284192	0.867076	1.33116	0.47955	0.703686	0.452995	0.396771	0.252289	0.274722	0.287137	0.191851	0.352492	0.368414	0.242573	0.365469	0.0412915	0.0457892	0.122453	0.295153	0.246887	0.423467	1.38418	0.302388	0.159877	0.175905	0.0667511	0.0556969	0.253708	0.219755	0.248372	0.253285	0.460101	0.323106	0.0860345	0.263931
AC006065.4	0	0	0.0184696	0	0.0316739	0	0	0.0813224	0	0.0220509	0	0	0	0	0	0.0340674	0.0258411	0	0.0717905	0	0	0	0	0.0212477	0	0	0	0	0	0.24753	0	0.197805	0	0	0	0	0.0226948	0	0	0.112481
Z97652.1	0	0	0.0669173	0	0	0.228548	5.05218	0.176784	0.355991	0.159786	0	0	0	0	0	0.0617148	0	0	0	0	0	0	0.147716	0.0769826	0.0496369	0.340554	0	0	0	0.0320295	0	0	0.0906815	0	0.0665806	0.0660626	0.986707	0	0	0
UEVLD	4.31704	4.10941	4.43509	3.64731	6.46256	4.9792	14.2219	4.56295	4.33939	4.65166	5.27977	7.9111	4.62545	7.07427	5.98278	9.90358	4.23734	3.35448	3.35676	3.57332	4.03326	9.05688	4.29808	5.26753	7.1807	9.23019	3.45314	5.13852	6.6675	7.31811	7.83124	5.1571	7.09205	10.2569	5.30645	5.44054	7.90229	6.80551	6.29035	3.56161
PRAMEF18	0	0	0	0	0	0	0	0	0	0	0	0	0	0	0	0	0	0	0	0	0	0	0	0	0	0	0	0	0	0.025042	0	0	0	0	0	0	0	0	0	0
SPHKAP	0	0.0230049	0	0	0	0	0.125985	0	0	0	0	0	0	0.00259262	0.0100054	0	0.0102544	0	0	0.00275922	0	0.00888944	0	0.299924	0	0	0	0.00472339	0	0.00451035	0.00647947	0	0	0	0.00625054	0.00310095	0.0231578	0	0.00556753	0
GGTA1	3.98474	1.34935	1.30598	0.785529	1.7056	0.250586	2.35422	1.27927	0.39899	0.46718	1.77858	0.720488	1.40318	0.549067	2.50066	2.54423	2.9199	1.90122	1.05201	1.00113	0.514577	0.382982	0.793599	4.0796	1.65809	0.510301	1.88306	0.889992	1.23153	1.29702	2.31059	1.02805	0.961111	1.40653	2.30195	0.702595	1.00973	2.45995	1.62125	0.655341
Y_RNA	0	0.170626	0	0	0	0.286447	1.48408	0.184641	0.371813	0	0	0.118788	0.293413	0	0	0	0	0	0	0	0	0.197797	0	0	0	0	0	0.157649	0.38675	0	0	0	0	0	0	0	1.2882	0	0.371646	0
CRB1	0.0198577	0.0380256	0.010384	0.0291472	0.00593591	0.00591089	0.0326658	0.0106682	0	0.00206625	0.00426648	0	0	0.0342835	0.0385892	0.0111728	0.0347067	0.0629142	0.0156963	0.0456082	0.0412234	0.577951	0.00955084	0.0876032	0.0141212	0.00293589	0	0.00260249	0	0.0115972	0.183263	0.00463375	0.00234527	0.00322636	0.0120537	0.0170856	0.0106329	0.0194656	0.00306759	0.00263495
F8	2.84577	2.39025	0.65069	1.50213	1.23114	0.768436	2.48119	1.12986	0.540364	1.0039	1.50102	0.950157	1.14461	1.43157	2.06902	2.74484	1.92015	1.18207	1.65942	1.3223	0.645794	1.17579	0.654959	3.19985	2.34532	0.837586	1.64432	1.6107	1.54465	1.33023	2.31114	1.88328	2.40003	1.82596	2.98404	1.01559	3.93297	0.677377	0.962473	3.67668
AC115284.1	0	0.0225923	0.0555253	0.0333977	0	0.0379281	0	0.024448	0.0492312	0	0	0.0157286	0.0777009	0.0229151	0	0.0512085	0.0388431	0.0388171	0	0	0	0.0785701	0	0.0319386	0	0.0235482	0.0329879	0.0208741	0.153627	0.0132884	0	0.0371664	0	0.12939	0	0.0822241	0	0	0	0
ZEB2P1	0.0108621	0	0.238561	0.232319	0	0.39575	0.0268023	0.0600225	0	0	0	0	0	0.00937651	0	0	0.00529801	0.0635335	0.0147186	0	0.0901965	0	0.00626916	0	0.0252795	0.0192711	0.0809889	0.025624	0	0.0869985	0	0.0304158	0.0153943	0.148244	0	0	0.0139588	0	0	0
KIR2DS4	0.157096	0	0.205371	0.0905871	0	0	0	0.0241135	0	0.277886	0.0675049	0.00775669	0	0	0.588758	0.0631349	0.0319264	0.306288	0.0354785	0.228513	0.135884	0	0.0831131	0	0.223428	0	0	0.0308827	0.138898	0.0262132	0.122386	0.0733158	0.0927681	0.0829529	0.177093	0	0	0	0.0242679	0.0833811
AC016877.3	0.417675	0.142188	0.0873642	0.105097	0.0249705	1.28305	3.7102	0.269267	0.154922	0.677979	0.107686	0.0742426	0.916917	0.0360549	0.278284	0.0805722	0.427814	0.671829	0.113193	0	0.433534	0.288454	0.168745	0.40202	0.291617	2.14896	0.778554	0.131374	1.73232	1.0245	0.0300361	0.467825	0.414364	0.549677	0.0434623	1.14279	0.053675	0.912439	1.85823	0
TSR1	6.03242	5.72527	7.85342	8.78833	8.89923	10.6612	4.82426	4.35995	5.25935	4.00078	3.00489	10.2054	6.74507	10.6539	6.08953	6.31279	12.4358	5.46248	5.23682	7.31723	8.21202	12.7796	4.54433	8.18512	6.57051	7.39539	13.851	7.14068	13.1567	5.81331	11.2915	9.47705	5.82157	11.3135	14.6007	8.61544	13.7676	13.1036	12.386	8.66845
AP000851.2	0.0291967	0.0993937	0.335886	4.95894	0	0.0208578	0.576341	0.322673	0	0.0364559	0.018819	0	0.0427301	0.126017	0.0486322	0.0281611	0.0854441	0	0.0395628	0	0	0.0288054	0	0.210768	0.498297	0.284897	0.0362821	0	0.0844843	0.467692	0	0	0	0	0	0	0	0.0981264	0	0
ACADS	15.6609	12.2731	6.4767	3.70061	11.3399	8.12692	1.6085	8.89559	6.1922	16.15	10.2378	8.88355	12.4141	4.33019	8.42167	8.14314	9.91857	6.16104	8.51003	17.5354	6.33719	6.94904	5.38199	10.3681	6.92568	6.84044	10.7582	8.60787	16.5011	12.6787	13.8062	16.406	13.7454	6.26952	11.4985	3.98495	19.431	11.4486	4.33259	13.114
MIR579	0.429608	0.182813	1.12325	0.270249	0	1.68799	15.3708	0.791317	1.19511	2.14569	0.138454	0	0	0	1.78897	0	0.209542	0.942305	0	0	0.891841	0.211925	0.123976	0	0.333277	1.14329	0.266933	0.675638	0.207188	0.107527	0.308943	0.300744	1.82659	0.1047	0	0.554454	0.276043	0.72193	0.796383	1.0261
AL627082.2	0	0	0	0	0	0	0	0	0	0	0	0	0	0	0	0	0	0	0	0	0	0	0	0	0	0	0	0	0	0	0	0	0	0	0	0	0	0	0	0
RPL11P1	0.0361698	0.030783	0.0378278	0	0.0864956	0.180875	0.892488	0.0666229	0.201239	0	0.0466271	0.0857234	0.0529354	0	0.42173	0.0348869	0.0705673	0	0	0.0996876	0.150173	0.035685	0.0208756	0.0435177	0.0561187	0.0962562	0.0449475	0.113767	0.0348873	0.036212	0.0260107	0.101282	0.102523	0.01763	0	0.149379	0.278889	0.060781	0	0.0575931
RBM17	11.5666	12.3057	9.78861	13.0792	6.24648	16.5519	12.6236	9.56527	21.141	12.5629	5.2232	12.5971	12.4501	14.6642	12.46	8.76189	13.1243	19.8004	9.46973	13.841	17.2854	14.1197	14.7635	9.59983	10.8175	19.9363	13.0777	14.0001	13.9085	8.87471	11.662	10.0508	12.3074	20.809	5.4225	13.422	9.46975	8.84502	12.9975	7.70749
ODF2L	3.50976	4.64414	4.18377	2.99401	2.78886	5.04365	12.9547	4.42075	4.35254	2.16587	1.57	2.9242	2.45947	5.20573	5.28628	1.72524	2.20463	5.60391	4.37896	2.26437	4.81994	3.28358	2.35345	4.12516	2.76921	4.06784	2.10994	3.31427	3.65173	4.09885	2.58647	1.60373	3.48221	3.4789	1.87935	4.43447	4.3788	3.89192	4.41862	3.06957
LINC01978	0.100936	0.0954487	0.140751	0.0282199	0.167623	0.0240359	0.0553466	0.299537	0.270391	0.140036	0.881915	0.0132901	0.393928	0.0484062	0.0373615	0.0108174	0.0820528	0.573985	0.015197	0.103033	0.302665	0.0331945	0.187714	0.323844	0.147906	0.0397948	0.0278737	0.158741	0.0216349	0.0336847	0.072586	0.0471065	0.0158946	0.0163995	0.0116702	0.0173691	0.0720624	0.131924	0.0831599	0.517878
PPP1CC	22.6023	16.6731	26.7754	18.4328	17.8553	21.4907	36.3359	24.7043	32.1322	16.8952	13.1264	26.0906	30.398	19.8083	23.5942	17.1906	20.4905	21.2077	19.1569	18.3369	22.8942	36.0309	18.6748	15.2859	11.4356	16.4537	19.4548	27.3105	39.3181	22.7157	21.5105	25.7856	15.0122	30.981	19.6244	17.821	20.2284	19.2649	25.3089	29.2432
AL133230.1	0.665439	0.0390576	0.407966	0.268481	0.0795658	0.281951	6.89626	0.655118	0.612798	0.378198	0.0828248	0.0951704	0.120896	0.0713081	0.69562	0.106235	0.116397	0.436195	0.0497488	0.0927549	0.247701	0.117721	0.105948	0.193254	0.135287	0.256473	0.296553	0.22374	0.0929567	0.0344594	0.214516	0.102805	1.17073	0.131977	0.0668563	0.272452	1.65722	0.246781	0.034029	0.109612
ZNF467	4.3734	1.36301	6.05555	6.23846	1.64794	9.0649	3.38179	5.25456	4.75509	10.4312	1.10176	0.98085	8.64303	1.28279	2.39829	5.19116	6.76366	2.06039	8.09627	12.2516	20.7792	11.5922	5.04383	3.12191	9.95124	4.13909	2.12414	2.68216	4.6862	3.04876	5.8637	2.09135	7.78047	1.87273	4.17429	2.74266	1.25663	4.21803	5.59507	11.7207
NCOR1P2	0	0	0.0748836	0	0.0428065	0	0	0.263772	0	0	0	0	0	0	0	0	0	0	0	0	0	0	0	0	0	0.063516	0	0	0	0	0	0	0	0	0	0	0	0	0	0
PRPF3	10.0494	12.3673	8.56374	9.61926	10.6387	17.4315	21.3359	12.0228	19.8435	8.96215	5.89659	22.7982	10.6708	7.85309	12.2557	7.77704	15.645	9.85963	7.07146	11.9247	17.6981	9.56682	8.22412	7.90506	27.4364	21.1309	10.8231	10.0773	8.10966	7.54878	7.65222	6.73056	16.6912	11.9812	6.97144	8.10648	9.52089	8.01902	6.69626	6.53166
AC135626.1	0	0.0411855	0	0	0	0.0345712	10.7468	0	0.179496	0	0	0	0	0	0	0	0	0	0.0655741	0	0	0	0	0.0582237	0	0	0	0.0380532	0	0.0242246	0.0696009	0	0	0.0235877	0	0	0.684079	0	0	0.0770556
ZNF426	2.06956	1.94224	1.59408	1.56401	0.588543	5.14669	7.93599	1.72829	1.07883	2.28031	1.5683	1.78963	1.14196	2.57354	2.02175	3.02122	2.24257	1.33319	1.55376	1.5082	2.21781	1.57276	1.60123	3.26391	4.69718	3.77592	1.96361	1.51523	1.38384	1.76818	1.17051	0.3759	1.63301	4.09362	3.36709	1.42501	5.70372	1.68719	2.19299	1.8748
AC078841.1	0	0	0	0	0	0	0	0	0	0	0	0	0.0260426	0	0	0	0	0	0	0	0	0	0	0	0	0	0	0	0	0.0089076	0	0	0	0	0	0	0	0	0	0
SLC26A7	0.077183	0.0628321	0.126346	0.382088	0.0702182	0.00239734	0.21529	0.207069	0.0311177	0.00838027	1.0231	0.00198832	0.0785804	0.0115872	0.145331	0.0161838	0.0425563	0.142305	0.127322	0.0246637	0.0139328	0.0364189	0.118146	11.6765	0.0963224	0.00595367	0.0333613	0.105552	0.0226575	0.0755932	0.0530911	0.0563806	0	0.00817841	0.0069839	0	0.125062	0.0394742	0.0124415	0.0641209
AC087241.2	0	0	0	0.0153622	0.0291998	0.0348921	0.0602584	0.0674731	0	0	0.0157407	0.0434087	0	0	0	0.0471095	0.0119113	0	0	0.0897419	0.101393	0.240936	0.0563788	0.029382	0	0.0433264	0.0606947	0	0.0471099	0.0244494	0	0.0341914	0.0346105	0	0.0254118	0	0.0313831	0	0	0.155542
SLC25A13	10.9623	9.35384	14.4853	19.7134	5.20366	10.6404	8.79247	11.4599	8.05009	5.7458	10.2477	23.4663	6.75128	8.24828	6.56856	11.2248	8.40222	8.72847	7.03508	7.11543	6.30178	13.5976	6.25493	6.54004	13.7027	17.7274	12.1208	6.40262	13.7424	12.364	11.4577	7.65026	9.48905	11.4194	12.6057	6.90117	9.07088	15.2177	18.1545	16.2717
PCYT1A	14.5889	10.5141	11.7061	9.89264	6.87938	9.43817	13.1061	9.17116	2.52504	6.88582	12.4392	5.04976	6.94329	12.4295	7.09803	8.21533	12.7823	4.17474	10.3759	7.43468	7.53169	8.38245	13.3436	7.91121	11.0064	6.06462	9.86307	5.44025	9.80352	9.47309	8.41918	8.51531	6.17028	7.8646	7.77575	9.8879	7.79218	9.50653	6.6326	13.2136
AC104506.1	0	0	0	0	0	0	0	0	0	0	0	0	0	0	0	0	0	0	0	0	0	0	0	0	0	0	0	0	0	0	0	0	0	0	0	0	0	0	0	0
FBXO21	8.37913	10.3075	7.53714	5.64637	3.49717	8.37299	9.19407	8.52325	11.5284	6.95984	6.8516	16.2636	11.4251	6.55321	8.30047	7.94169	10.8275	6.92362	6.76483	10.1136	7.2949	13.7213	11.0149	15.7088	5.85164	18.276	6.96807	9.55931	15.793	10.6802	13.7048	12.3422	11.0381	5.91068	8.43543	9.73192	24.6386	8.91364	9.5409	9.19861
EIF5AL1	1.15122	3.31254	2.51691	2.33118	0.51127	0.309386	0.257009	0.913826	0.538838	0.12321	0.226141	1.13034	2.32668	2.31405	1.36968	0.195639	1.39307	0.344694	0.207993	0.181307	0.227605	0.0703107	0.126559	0.580417	0.0808022	0.675949	2.43882	2.20708	5.25059	0.293628	1.60055	1.28177	0.147617	2.76289	0.701645	0.229232	0.197256	0.810667	0.345514	0.244411
ITGA7	2.17015	1.03171	8.09399	0.691927	1.18288	2.10487	1.0025	2.01995	0.918884	0.618658	1.04324	0.645851	1.22789	1.56539	2.01371	1.42094	1.40971	1.05778	0.286456	1.06514	1.58399	0.37151	1.70053	0.922004	0.817424	0.401427	1.58032	2.19739	2.59022	1.32775	0.520205	1.42439	1.54016	3.30858	1.23394	1.24992	2.03327	2.18142	2.70643	1.54105
CHPF2	24.5651	19.6114	70.6757	17.6542	11.4867	21.222	14.5884	26.3768	34.2125	29.3726	35.7782	22.8959	34.2666	22.3073	31.72	22.7571	20.7304	16.6537	36.3733	22.9911	40.0213	13.0934	22.9297	12.8413	34.0825	25.6192	36.0571	22.4815	23.4671	33.7156	15.815	18.1183	22.2852	25.626	19.0555	53.1838	22.0471	17.742	25.4553	38.1824
AL355987.6	0	0	0	0	0	0	0	0	0	0	0	0	0	0	0	0	0	0	0	0	0	0	0	0	0	0	0	0	0	0	0	0	0	0	0	0	0	0	0	0
AC011290.1	0.101695	0.129824	0	0.031986	0	0.0363249	0.250931	0.0468291	0	0	0.0327741	0.0602549	0.0744165	0.043893	0	0	0.0744024	0.0743526	0	0.0467135	0	0.25083	0	0	0	0.0902111	0	0	0.196178	0.127267	0	0.0711907	0	0	0.0529106	0.0262495	0	0.0854458	0.0942579	0.0809643
AL138930.1	0	0	0.242694	0	0	0.0236827	1.30879	0.122124	0	0.0413933	6.88039	0.0196421	0.0485172	0.0572337	0	0.0959253	0.0323387	0.193902	0.0449209	0.0304557	0	0	0	0	0	0.205852	0.164784	0.0521358	0.0319754	0.0497844	0.0238397	0.139242	0.0939661	0.0807924	0.0689921	0.0171138	0.0426019	0.167124	0	0
MTMR4	9.90726	9.0022	7.4191	26.2807	6.31023	11.5962	13.6545	8.73788	6.6695	6.04109	4.48894	18.6299	4.03498	6.21119	7.62726	8.29552	8.84863	5.2422	3.5489	5.87814	6.76988	11.2248	5.40272	8.57909	13.414	7.29711	7.6116	4.76996	3.42526	7.38273	3.71215	7.05774	15.7134	5.53182	7.60155	6.88383	9.61575	8.10657	3.71695	4.72632
AC140063.1	0	0	0	0	0	0	0	0	0	0.101485	0	0	0	0	0	0	0	0	0	0	0	0	0	0	0	0	0	0	0	0	0	0	0	0	0	0	0	0	0	0
UPP2	0.014238	0.0969399	0.00744531	0.00447825	0.0127681	0.0254286	2.86326	0.0721203	0.0132027	0.00888898	0.0367088	0	0.17712	0.0122906	0.0592895	0.0480654	0.0486119	0.0104099	0.019293	0.0392412	0.0147786	0	0.0369789	0.162739	0.0828401	0.00631508	0.0353864	0.0223918	0	0.0285091	0.00511945	0.00996718	0.0302681	0.00693989	0.0148157	0.0183755	0.0457427	0.023926	0.0131967	0.0340066
PDCD5P1	0.0681256	0.0579797	0.213746	0.128565	0.081457	0.194673	0	0.0627419	0.126344	0.0850638	0	0	0.0997036	0.470464	0.22695	0.262837	0.0664566	0.099618	0	0.312935	0	0.134425	0.0393192	0	0.105699	0.0604327	0.169317	0.05357	0.26284	0.0341026	0.048991	0	0	4.64883	0	0	0	0.572404	0	0.216953
AC104076.1	0.158874	0.473245	0	0.0499705	0.142473	0.170247	0.588031	0.146319	0	0	0.0512018	0.047067	0.232516	0.27429	0.396949	0.536337	0	0	0	0	0.329813	0.0783724	0.0458476	0.477873	0.123249	0.0704668	0.493574	0.249858	0.153241	0.238589	0	0.222437	0	0.0774387	0	0.246052	0.204168	0.133489	0.294512	0.758925
LINC01852	0.64573	0.509594	0.417477	0.480057	0.336913	0.771635	1.41952	0.573076	0.261285	0.39581	0.787017	1.00867	0.206191	0.48647	0.430231	0.781366	0.624184	0.429196	0.318179	0.496158	0.194981	0.370663	0.250717	1.68095	0.336994	0.645716	0.787846	0.44314	0.339728	0.799289	0.244846	0.115064	0.549096	0.366247	0.598631	0.357596	0.965612	0.8089	0.348223	0.504751
AD001527.1	0.610973	0.47271	0.871337	0.174699	0.298855	0.991985	3.28925	0.153461	0.206018	0.138706	0.429609	0.197458	0.812887	0.191786	0.185033	0.214292	0.352185	0.974627	0.22579	0.663356	0.345912	0.0547987	0.192342	0.267306	0.129266	0.197084	0.276089	0.611461	0.428589	0.194628	0.119827	0.31106	1.7318	0.162437	0.115594	0.372757	0.499645	0.840029	0	0.353765
ZGPAT	4.2291	2.44427	9.57868	1.21503	1.53587	4.30186	1.4952	5.32496	2.01347	3.75158	2.11156	1.96348	1.28407	2.36477	5.07821	0.937585	2.28441	4.66114	1.82182	4.34919	3.44622	2.26058	2.72137	1.3594	3.23183	1.81418	5.0201	2.89369	1.3516	1.72521	2.15158	9.39423	3.04157	1.78753	2.28574	3.21946	2.20636	1.43195	1.50943	2.15086
AC084121.1	0	0	0	0	0	0	0	0	0	0	0	0	0	0	0	0	0	0	0	0	0	0	0	0	0	0	0	0	0	0	0	0	0	0	0	0	0	0	0	0
SGK3	3.17497	1.00808	1.33773	1.4836	1.03916	0.883733	6.25181	1.19415	2.45017	2.06095	1.41174	4.57632	6.00577	1.61842	2.25898	0.730099	1.41014	3.11048	0.949717	1.1075	2.34979	0.560101	1.38547	1.65279	1.536	0.512928	1.1758	3.83309	2.03145	0.977109	2.30841	4.70527	1.23171	2.34524	1.40029	0.736305	0.950228	4.44611	1.47464	1.31689
ABCB10P4	0	0	0	0.00606328	0	0	0	0.0177539	0	0	0	0.0628207	0	0.0166407	0	0	0	0	0	0	0.0200093	0	0.00556301	0	0	0.00855023	0	0	0.353281	0	0.00693141	0.0134949	0	0	0	0	0.0123865	0	0.0178676	0
LINC02659	0.0853988	0	0	0	0	0	0	0	0	0	0	0	0	0	0	0	0	0	0	0	0	0	0	0	0	0	0	0	0	0	0	0	0	0	0	0	0	0	0	0
AC091932.4	0	0	0	0	0	0	0.259714	0	0	0	0	0	0	0	0	0	0	0	0	0	0	0	0	0	0	0	0	0	0	0	0	0	0	0	0	0	0	0	0	0
NMT1	21.3602	23.0118	23.0689	22.5965	14.71	20.34	8.62208	21.1431	12.4397	15.7062	17.6132	23.41	12.6717	24.9237	19.0014	16.5137	24.3856	18.1904	17.5451	15.1722	12.6075	34.0197	14.0862	20.9257	20.7946	13.894	26.4144	15.044	19.4001	27.7908	15.7556	19.6398	9.36765	22.1983	20.1806	16.5674	15.8849	28.6752	14.1662	30.2271
CR559946.1	0.118931	0.168698	0.124383	0	0.0474016	0.0849632	0.195641	0.109533	0.220567	0.297003	0.0511054	0.0704676	0.116039	0	0.198101	0	0.0773449	0.0579698	0.0537189	0.109262	0.329192	0	0	0	0.184526	0.0703341	0.147793	0.062347	0.038238	0.019845	0	0	0.22474	0.0579697	0	0.0409314	0.0509458	0.0666188	0	0.189374
AC015722.2	0.114614	0	0.0399561	0.048066	1.16487	0	0	0.31667	0.141707	0	0.246252	0.0226366	0.782791	0	1.9091	0.0368497	0.130441	0.335194	0.207076	0	0	0.113078	0.0441003	0.0919321	0.029638	0.0338906	0.0474763	0.510713	0.0737001	1.20485	0.164844	0.26745	0.758038	0.0558655	0.755345	0	0.0490966	0	0.212465	0.121667
LINC01415	0.0611054	0.017335	0.0958598	0.0352356	0.0426201	0.0763929	0.213601	0.126622	0.00944371	0.0445073	0.0361038	0.0271541	0.0745245	0.545063	0.220527	0.0933187	0.0918962	0.00744605	0.0483002	0.037425	0	0.0150716	0.0675959	0.177671	0.0355527	0.0180684	0.0126557	0.132137	0.0687618	0.0560787	0.0768995	0.0142588	0.0144336	0.0372302	0.0264937	0.0341739	0.111245	0.0598989	0.160471	0.00810818
ACSL3	11.8251	12.2218	17.6491	20.2858	16.0147	8.62013	16.1066	12.5749	29.5013	16.0032	20.036	49.7549	13.4851	24.8229	17.1784	10.4998	19.0191	10.4421	13.3798	21.2813	31.7792	23.3963	38.6942	14.8291	20.9929	26.6307	10.3012	14.0244	19.9398	19.0464	26.7658	12.7743	28.8823	10.3655	10.0902	13.9444	18.8394	20.0032	26.1733	11.8521
SYPL1P2	0.637026	0.566797	0.545095	0.0910742	0.294287	0.641256	3.57241	0.640019	2.25542	0.28924	0.149309	0.806355	1.05944	0.0749863	0.482308	0.0837862	0.381325	1.48194	0.0392362	0.478829	1.02188	0.48565	0.100272	0.0696762	0.179703	0.333918	1.51127	0.546458	0.530651	0.144948	0.270697	0.445946	0.779711	0.338728	0.090392	0.493288	0.595372	0.194633	0.214706	0.184425
SLIT2	2.91746	0.547875	0.754866	1.66209	0.980944	2.77791	6.1773	2.15392	0.828079	0.327477	0.940237	1.57451	1.11661	1.6484	4.55988	3.39727	2.49394	0.754336	1.06909	1.90367	0.23398	0.42983	1.22597	9.16915	5.43455	1.22287	1.23363	3.0236	1.83977	2.25467	3.11742	1.39596	2.46366	1.23926	3.42604	1.81159	2.48461	2.56422	2.61572	0.83867
AC008549.1	0	0	0	0	0	0	0	0	0	0	0	0	0	0	0	0	0	0	0	0	0	0	0	0.118168	0	0	0	0	0	0.0655533	0	0	0.231992	0	0	0	0	0	0	0
LEMD1-DT	0.0437799	0.0372597	0.0228934	0	0.0479848	0.00521265	0.108027	0.0940803	0	0.0182216	0.0141093	0.0302632	0.0747518	0.0440907	0.0121538	0.0351892	0.0213536	0.0106697	0.0296618	0.0268137	0	0	0.00842262	0.0175579	0.0622655	0.0582542	0	0.0401636	0.140758	0.00730516	0.0314833	0.0408637	0	0.0320089	0.0455563	0.00753365	0	0.0245231	0.0270522	0.0116184
GHRHR	0.00687037	0.0292358	0	0	0	0	0.0169526	0.00632743	0.0127416	0	0.460549	0.00407074	0	0	0.0114438	0	0	0	0	0.145172	0	0.0135566	0.00793056	0.0578626	0.00532981	0.00609455	0	0.0216098	0.106028	0.017196	0.00988134	0	0.00973702	0.00334877	0	0.00709353	0	0	0.0382077	0.0109397
AL133343.2	0.0448845	0	2.44098	0	0	0.160325	1.21827	0.124012	0.166483	0	0	0.0797831	0	0.0387456	0.149526	0	0.0437848	0.131266	0	0	0	0	0	0.162008	0.0348199	0.517608	0	0.105884	0	0.0224684	0.0322776	0	0	0	0.0467058	0	0.0576806	0.377128	0	0
CR382285.2	0	0	0	0	0	0	0.0694887	0	0	0	0	0	0	0	0	0	0	0.0205899	0	0	0	0	0	0	0	0	0	0	0	0.00704862	0	0	0	0	0	0	0	0	0	0
AC092175.1	0	0	0	0	0	0	0	0	0	0	0	0	0	0	0	0	0	0	0	0	0	0	0	0	0	0	0	0	0	0	0	0	0	0.0513032	0	0	0	0	0	0
RPS4XP9	0.0269882	0.0229689	0	0.0169772	0.177482	0.0578403	0.0665933	0.0745664	0.100103	0	0	0	0.039498	0.0698911	0.134861	0.052062	0	0	0	0.0247941	0	0	0.0467293	0	0	0	0	0.0424439	0.0780938	0.0405296	0.019408	0	0	0.302557	0.0561667	0.0417973	0	0.136056	0	0.0859467
RN7SL552P	0	0	0.0797674	0.0959579	0	0.0544873	1.69379	0.0702437	0.14145	0	0	0.0451912	0	0	0	0.147132	0	0	0	0	0	0	0	0.0917655	0.0591687	0	0	0	0.0735666	0	0	0	0	0	0	0	0.784122	0	0	0
AC109454.4	0.0973073	0.11042	0.0678453	0	0.0193915	0.208546	6.72295	0.0298725	0.240618	0	0.083627	0.192184	0.0474706	0.0839985	0.43222	0.0625707	0.142385	0.14229	0.131856	0.148994	0.0673347	0.0640021	0.0374411	0.195126	0.125813	0.115092	0	0.22955	0.0625713	0.0487104	0.0933017	0.0908257	0	0.0474297	0.101256	0.0167447	0.917024	0	0.0601276	0.0516475
CRYGEP	0	0	0	0	0	0	0	0	0	0	0	0	0	0	0	0	0	0	0	0	0	0	0	0	0	0	0	0	0	0	0	0	0	0.816187	0	0	0	0	0	0
RNA5SP505	0	0	0	0	0	0	0	0	0	0	0	0	0	0	0	0	0	0	0	0	0	0	0	0	0	0	0	0	0	0	0	0	0	0	0	0	0	0	0	0
LINC00870	0.0358861	0.00610832	0.0375312	0.0045149	0.00858173	0.0102547	0.0177098	0.0528803	0	0	0.0277569	0	0.0105041	0	0	0.00692267	0.0210042	0	0.0194509	0.0263749	0	0.0141621	0.0331391	0.0863528	0	0	0	0.00564375	0.0207682	0	0	0	0	0.0664685	0	0.0111155	0.0645638	0.0120609	0	0.13714
IL9RP2	0	0	0	0	0	0	0	0	0.0297563	0	0	0	0	0	0	0	0	0	0	0	0	0	0	0	0	0	0	0	0	0	0	0	0	0.0078206	0	0	0	0	0	0
SLC30A5	13.3788	15.1342	9.94974	8.97465	18.0683	11.1151	18.1494	9.97183	9.58459	7.58912	11.3704	13.1628	13.3535	9.39687	11.2272	16.3796	10.4717	6.81738	11.2146	7.20546	12.6477	11.4939	9.8012	11.9149	10.088	11.2481	11.3023	13.6025	12.0197	11.844	14.0677	12.2906	5.44175	7.95093	13.3195	10.7095	20.3921	14.9412	9.37788	21.9115
HEIH	15.7117	27.3182	7.88944	7.03792	22.4353	8.86652	4.65347	14.4583	12.6196	10.167	19.7696	19.3283	21.4838	9.32784	14.4118	11.9711	16.1969	14.3475	15.8855	13.7553	13.7026	11.2392	8.61947	24.9593	17.843	8.21778	16.1675	16.2024	22.6765	17.2736	20.5172	57.7327	27.8838	6.13029	11.1116	8.66357	12.8711	10.3854	14.7871	33.8844
OR2G2	0	0	0	0	0	0	0	0	0	0	0	0	0.0322939	0	0	0	0	0	0	0	0	0	0	0	0	0	0	0	0	0	0	0	0	0	0	0.0113913	0.0567132	0	0	0
COX7B2	0	0	0.109124	2.90442	0	0	0.0643653	1.80179	0	0	0	0	0	0	0	2.61665	0	0.915449	0.21208	0.0239645	0	0	0	0	0	0	0	0.0820477	0.880612	7.10347	0	0	0	0	0	0.0403988	0	0	0.0483554	0
ADHFE1	1.39216	0.353537	1.20353	0.0388438	0.137597	1.44771	4.62637	1.30799	2.17585	0.399528	0.43781	0.917995	0.796911	0.411892	1.281	0.259894	1.45388	0.952189	0.205378	1.70702	1.03715	0.454142	0.612341	2.87718	0.322256	0.239023	0.502261	0.701852	0.920466	0.606971	2.08705	2.31068	1.07403	0.459676	0.35048	0.431794	1.11094	2.8394	0.280964	0.151954
LINC02729	0	0	0	0	0	0	0	0	0	0	0	0	0	0	0	0	0	0	0	0	0	0	0	0	0	0	0	0	0	0	0	0	0	0	0	0	0	0	0	0
AC005481.1	0.115731	0.0103679	0.0127406	0.0153266	0.00364153	0	0.120238	0.0168292	0.598709	0.0152111	0.0274824	0.00721803	0.0534868	0.0315481	0.243499	0.0176252	0.228762	0.151416	0.0165074	0.00559589	0	0.078123	0.00703103	0.043971	0.240989	0.00540327	0.0227078	0.0526864	0.0705013	0.0213437	0.00438027	0.00852805	0	0.0178136	0.0126765	0.0188668	0.0547933	0.0102357	0.0790392	0.00969884
RNU6-795P	0.817507	0.173939	0	0	0	0.146005	30.2579	0	0	0	0	0.605474	0	0.176424	0.340425	0	0.0996848	0	0	0.187761	0	0	0.117958	0	0.158549	0.362596	0	0	0	0	0.440919	0	0.289653	0	0	0	2.62643	0	0	0.325429
ZNF736P9Y	0	0	0	0.0098455	0.0187139	0	0	0.043243	0	0	0	0.0185469	0	0	0	0	0	0	0	0	0	0	2.2041	0	0	0	0	0	0.588752	0	0	0	0	0	0	0	0	0	0.116053	0
AC138028.5	0	0	0.0789096	0	0	0	0	0	0	0	0	0	0	0.0325657	0.0628384	0	0.0184006	0	0	0	0	0	0.0217735	0	0	0	0	0	0	0	0	0	0.0534663	0	0	0	0.290884	0	0	0
LINC00398	0.255584	0.0988726	0.0243	0.0292322	0.0555634	0.0829939	0.229328	0.213987	0.258545	0.0580237	0.0149762	0.0688342	0	0.0601711	0.116105	0.0448216	0.373983	0.0679514	0.0944528	0.0640377	0	0.045847	0.0536407	0.251596	0.0901244	0.0824446	0	0.0730822	0.112055	0.093048	0.0334177	0.0650617	0.0329296	0.0792764	0.0241777	0.0959584	0.447884	0.195224	0	1.1469
IGHG1	3749.28	218.287	1066.7	1405.59	142.872	181.759	204.364	1109.24	2947.57	664.316	36.4036	334.512	648.728	5319.92	4350.36	5762.48	601.696	1708.73	1987.83	117.756	1261.89	318.345	556.579	439.304	409.294	227.366	729.582	1395.87	677.237	1351.58	1573.68	1786.78	2617.28	388.949	102.861	2783.77	618.378	1270.7	2144.88	182.164
LINC01874	0	0	0	0	0	0	0	0	0	0	0	0	0	0	0	0	0	0	0	0	0	0	0	0	0	0	0	0.0324571	0	0	0	0	0	0	0	0	0	0	0	0
ZFPM2	1.03427	0.585285	0.668261	0.570564	0.550346	0.218566	4.36921	1.42132	0.286212	0.635566	0.422324	0.210152	0.515125	0.45809	0.852355	1.12293	0.686703	0.292973	1.02359	0.253713	0.129274	0.162944	0.678191	0.947941	0.224742	0.74935	0.275894	0.766447	0.652874	0.758985	0.521806	0.579982	1.07442	0.2613	0.338084	0.522748	1.03338	0.573273	1.24471	0.521649
RNU6-1086P	0	0	0	0	0	0	1.03886	0	0	0	0	0	0	0	0.350638	0	0.102675	0	0	0	0	0	0	0	0	0	0	0	0	0	0	0	0	0	0	0	0	0	0	0
AC026951.1	0	0	0	0	0	0	0.43106	0	0	0	0	0	0	0	0	0	0	0	0	0	0	0	0	0	0	0	0	0	0	0	0	0	0	0	0	0	0.33675	0	0	0
ZNF971P	0	0	0	0	0	0	0	0	0	0	0	0	0	0	0	0	0	0	0	0	0	0	0	0	0	0	0	0	0	0	0	0	0	0	0	0	0	0	0	0
PRSS40A	0	0	0	0	0	0	0	0	0	0	0	0	0	0	0	0	0	0	0	0	0.0107056	0	0	0	0	0	0	0	0	0	0	0	0	0	0	0	0.0066272	0	0	0.00821147
RETSAT	19.6632	19.6201	13.8032	13.1132	21.7985	12.9658	9.96056	16.9136	9.9526	20.9031	59.2744	38.6266	22.8005	28.7117	13.8942	18.981	18.0739	19.2455	21.1674	20.1844	15.1014	13.0679	15.4381	19.4966	11.2092	14.5613	15.454	22.7156	13.4704	20.0308	23.1061	22.1213	34.7135	23.4188	22.9934	15.027	34.8538	13.452	16.1937	16.0608
ZC2HC1A	2.8145	2.21536	2.99617	1.35557	2.38699	3.212	16.4984	5.62931	0.80303	0.446356	2.10294	4.19736	3.76539	6.04129	5.21638	6.90566	3.63207	4.03457	2.01945	2.32665	0.70029	1.85781	2.93207	7.43887	1.66782	1.26397	3.08457	3.9037	2.15622	2.35151	4.74676	6.53466	3.1611	3.23206	4.24373	2.41986	3.63629	8.83306	2.31467	2.34899
LAMA5-AS1	0.19977	0.0212523	0.496204	0.157084	0.0298579	0.214071	0.924249	0.436961	0.0463112	0.03118	0	0.147957	0.0365462	0.021556	0.124782	0	0.0243595	0.146059	0.913604	0.0688234	0.103678	0.29564	0.0288247	0.0600885	0.213091	0.15506	0.093094	0.0785439	0	0	0.0179575	0.17481	0.141562	0.0121716	0.0259846	0.0773473	0.609718	0.0839254	0.0462904	0
AC008694.2	0	0.0585481	0	0	0.493534	0.147436	0	0.126714	0.127583	0.0858978	0	0	0	0.0593846	0.343763	0.132707	0.100662	0.100595	0.0932181	0	0	0.0678715	0	0	0	0	0.0854883	0.0540952	0.132708	0	0	0	0	0.134126	0	0.035514	0.176812	0	0	0.10954
AC100774.1	0.0393964	0.0111764	0	0.0247826	0	0.0750517	6.64271	0.0362831	0.0243545	0	0	0.0622471	0	0.011336	0.0218739	0.0253327	0.0192156	0	0	0.024129	0.0272615	0.0518246	0.0151586	0.0315999	0	0.0232984	0.0489571	0.11359	0.0126665	0	0.00944367	0.0551584	0.13028	0.0128018	0	0.0135587	0.708792	0	0.0243436	0.0209103
ZSWIM7	3.9568	6.65801	2.86489	2.69605	9.82613	5.22439	11.3872	3.34864	3.34108	4.87896	4.90459	8.45165	7.81347	5.1909	5.80971	2.42	7.43484	11.7041	5.77406	7.27778	3.84234	7.40174	2.78221	12.2826	2.9866	5.62619	3.91522	8.31861	7.05377	3.85023	5.09339	3.68556	6.90186	5.59744	6.25735	3.82202	5.91998	12.7177	4.80351	2.54112
AC092639.1	0	0	0	0	0	0	0	0	0	0	0	0	0	0	0	0	0	0	0	0	0	0	0	0	0	0	0	0	0	0	0	0	0	0	0	0	0	0	0	0
KIF9	0.539764	3.30139	0.413972	0.55006	2.25887	2.1311	1.27859	0.792061	0.613967	0.453805	1.14578	2.66938	1.40613	1.9818	2.07386	0.950999	1.04255	0.920828	0.502231	1.87774	1.86006	0.660338	2.04363	4.47232	0.580642	1.21618	0.863037	1.29312	1.1419	1.82293	1.70531	1.06304	1.38716	1.16112	2.59116	0.665041	3.44049	1.54197	0.767115	0.630276
GNG13	0.34229	0.0910351	0.492223	0.0538301	0	0.0764151	0.0527874	0.256132	0.1587	0.480818	0.0551564	0.088729	0.0939281	0.277007	0	0.226978	0.354773	0.281542	0.20292	0.0786154	0	0	0.0370415	0.102956	0.116173	0.132841	0.584865	0.0336446	0.0206345	0.0321271	0.0769218	0	0.0606387	0.250259	0.0222612	0.0993959	0.0549842	0	0.118972	0.0681285
THAP11	11.5909	15.7207	7.81071	12.7097	12.3053	9.66049	4.52104	10.088	10.2125	7.17421	9.40294	10.4667	11.7608	16.2634	10.267	9.91198	15.0759	17.2694	13.4933	10.5113	10.8734	15.7779	9.50015	16.0542	10.9154	14.3277	9.52827	9.98355	14.3591	14.2812	11.0135	12.938	14.4937	12.8088	14.2579	15.6738	12.0801	12.617	17.0379	14.191
LINC01065	0	0	0	0	0	0	0	0	0	0	0	0	0	0	0	0	0	0	0	0	0	0	0	0	0	0	0	0	0	0	0	0	0	0	0	0	0	0	0	0
MIR4632	0	0	0	0	0	0	0	0	0	0	0	0	0	0	0	0	0	0.504623	0	0	0	0	0	0.415201	0.267714	0	0	0.271363	0	0	0	0	0	0	0	0	0	0	0	0
AL022578.1	0	0	0.0153634	0	0	0.0314832	0	0	0	0	0	0	0	0	0	0.028338	0	0	0	0	0	0	0	0.0176743	0	0	0	0	0	0	0	0	0	0	0	0	0	0	0	0
USP3	5.58806	6.27881	3.74586	4.57439	6.7367	8.27078	16.1836	5.34873	7.42691	6.41884	10.3913	10.9691	4.66253	3.13394	5.69493	7.39832	6.29092	4.65456	3.58213	9.10426	8.27963	5.97862	7.40964	4.85407	3.80289	5.96721	5.72448	6.7948	7.78544	5.02725	6.70339	7.82377	5.56414	3.70567	4.39003	4.91296	9.14284	6.33771	6.11679	3.06525
ARL4C	19.3197	14.5049	23.113	12.7307	14.0246	11.381	27.4017	50.2726	27.0451	14.4753	9.24063	14.2786	14.2488	46.7809	46.6935	23.3146	22.321	12.7868	12.4036	13.3443	6.95849	13.6785	31.8046	14.6738	12.5175	35.2115	47.1104	39.607	21.1241	30.3421	24.8896	25.1398	40.0639	22.15	14.203	24.9219	61.1085	42.3296	29.6099	5.57122
AC103792.1	0	0.0194948	0	0	0.0273887	0	0	0	0.0424813	0	0	0	0.0670477	0	0	0.0220938	0.0111725	0	0	0.0210439	0	0.0225992	0.0132205	0.0275596	0	0	0	0	0.022094	0	0	0	0.0649276	0.011165	0	0	0.206056	0	0	0
PSMB10	49.5086	21.9185	20.198	7.73235	16.796	6.6468	4.87752	19.7116	8.09038	10.0004	17.3176	5.66087	15.2463	14.1902	33.1526	14.1132	39.3303	22.4262	42.3638	16.5736	11.3908	9.26913	9.7433	12.0554	15.3082	10.0876	26.8512	11.6488	9.30298	12.5508	13.2184	15.0784	7.22912	18.4005	19.3871	10.0462	14.9495	12.9433	9.81361	25.8856
MYLPF	0.206934	0.512335	0.0590236	0.0828377	0.157454	0.201588	0.371351	0.0693021	0.24422	0.258384	0.169758	0.033439	0.192725	0.276067	0.18801	0.127015	0.21104	0.495152	0.152948	0.138262	0.156212	0.01856	0.108576	0.113169	0.394035	0.0667514	0.420795	0.133135	0.0725805	0.226009	0.0541133	0.0790159	0.239954	0.0458473	0.254482	0.126251	0	0.284514	0.0348729	0.329501
RNU6-658P	0.79437	0.845081	0.830785	0	0.47491	1.27685	6.86037	1.28029	0.73661	0.247969	0.384014	0.823673	1.74387	0	1.32316	0.383098	0.0968636	0.580792	0.269101	0.182447	1.2368	0	0.343857	0.477873	0.154062	0.352334	0.246787	1.09313	0.191551	0.298237	0.285627	0.278047	1.12582	0.193597	0	0.307565	1.53126	0.667445	0.736279	0.316219
AC104590.1	0.0653752	0.454384	0	0.31529	0.110739	0.435898	0.349511	0.110383	0.0202072	0.476173	0.294967	0.0581029	0.0318928	0.30098	0.308533	0.0525471	0.159434	0.111529	0.0885862	0.1001	0.203572	0.0429994	0.0440204	0.61614	0.397275	0.164313	0.162481	0.137086	0.178662	0.11454	0.0626841	0.0457654	0.525033	0	0.05669	0.0224996	0.182028	0.183098	0.0403963	0
LRRC74A	0.0639287	0.0233176	0.0191026	0.0229799	0.0109198	0.0260972	0.65351	0.0168219	0.0508117	0.0114034	0.0235462	0	0.0133659	0.00788359	0.106484	0.00880876	0.0222723	0.0400633	0.0123752	0.0587313	0	0.0180206	0.010542	0.0659279	0	0.00810139	0	0.0287256	0.0352354	0.05486	0.0197027	0.0255731	0	0.0267088	0	0	0.0586816	0	0.0169296	0.0436259
PGM2	7.28026	3.65666	12.482	7.57565	2.77933	5.73282	7.08183	6.9143	1.42291	2.98045	6.79523	5.15209	1.53876	18.049	6.02068	6.70411	15.7229	7.60408	16.0259	7.31492	6.54795	8.65175	8.38075	5.34034	15.1049	6.4027	8.29841	3.04785	17.1305	7.44523	10.0049	1.97335	4.9133	11.8036	7.42783	6.80966	15.8194	7.32513	14.6652	19.0672
AC007656.2	0	0	0	0	0	0.0262452	0.0906506	0	0	0	0	0	0.107534	0	0.122387	0	0	0	0	0	0	0	0.0212035	0.0884024	0	0	0	0.0866656	0	0.0183904	0	0	0	0	0	0	0.188846	0	0	0.0584977
AL161912.3	0	0	0	0	0	0	0.661691	0	0	0	0	0	0	0	0	0	0	0	0	0	0	0	0	0	0	0	0	0	0	0	0	0	0	0	0	0	0	0	0	0
AC026765.1	0	0	0	0	0	0	0	0	0	0	0	0	0	0	0	0	0	0	0	0	0	0	0	0	0	0	0	0	0	0	0	0	0	0	0	0	0	0	0	0
CD79A	59.8331	2.03831	15.0727	9.18936	5.1161	3.46195	2.90299	57.9038	14.9616	8.84902	3.10549	6.82143	19.1041	74.5728	64.9485	45.0258	16.3679	35.8201	37.8812	4.22044	5.43709	2.8189	6.92763	29.3884	13.3861	4.44789	18.7276	47.7981	7.28148	19.8695	21.2318	26.3354	22.6883	15.2578	1.36997	26.6368	8.09947	15.675	25.444	0.758252
RAD1P1	0	0	0.0270797	0	0.0309597	0.0554926	0	0.0476931	0	0	0	0	0	0.0894056	0	0	0	0	0	0	0	0	0	0	0	0	0	0	0	0	0	0	0	0.0252414	0	0	0.0998237	0.0435111	0	0
MT1G	2.18928	3.91757	7.57343	12.7655	0.553745	1.58405	0.346285	1.86118	4.89305	8.34102	1.8815	8.08235	4.6418	8.50435	7.76079	1.43483	5.90041	9.27563	1.82558	2.39808	5.30229	1.35689	2.33273	7.22672	2.39515	2.53962	2.79034	10.1526	5.84766	4.41178	2.84598	0.589459	0.238674	9.0704	3.09591	1.37652	0.649253	1.93381	0.780456	3.66477
AC026202.1	0	0	0	0	0	0	0.79912	0	0.0667356	0	0	0	0	0	0	0	0	0	0	0	0	0	0	0	0	0	0	0	0	0	0	0	0	0	0	0	0	0	0	0
AP000907.3	0	0	0	0	0.159305	0.126907	4.82169	0.163606	0.658908	0	0	0.0526277	0	0.153348	0	0	0	0	0	0	0	0	0.0512642	0.320599	0	0.157584	0	0.0698444	0	0	0.0638743	0	0	0	0	0.0458535	0.570722	0	0	0
FAM107A	1.03652	0.252524	0.227564	0.390721	0.560547	0.141313	0.732138	0.881736	0.366851	0.281569	1.30814	0.382082	1.60382	1.32164	4.50736	1.37371	1.15006	0.82147	0.198349	2.75862	1.61792	0.51912	1.26268	15.9694	2.40002	0.154415	2.01567	1.43413	4.35775	0.655511	4.01428	2.22113	2.16426	2.88092	5.00592	1.26012	1.10324	0.465367	1.12206	0.11339
MIR1197	0	0	0	0	0	0	0	0	0	0	0	0	0	0	0	0	0	0	0	0	0	0	0	0	0	0	0	0	0	0	0	0	0	0	0	0	0	0	0	0
EIF4BP6	1.28977	1.01927	1.58976	0.594015	4.23405	2.38576	1.02294	1.1136	0.961058	0.891495	0.749681	2.03331	1.382	2.43548	2.93477	0.933015	1.68504	0.58937	1.40439	2.06301	0.23906	2.2382	1.33593	1.95358	0.750419	1.04197	1.31656	1.25869	2.69911	1.32586	2.78251	1.32209	1.25669	3.19382	2.57635	1.71808	0.784337	1.02563	1.51566	1.41191
AF181450.1	0.0513434	0	0.053697	0	0.0306954	0.146717	2.66048	0.094572	0.0952203	0	0	0	0	0	0	0	0	0.075078	0	0	0	0	0	0	0	0	0	0.0403735	0	0.0514034	0	0	0	0	0	0	0.329905	0.172559	0	0
AL365209.1	0.00650419	0.00553552	0.0476164	0	0.00583274	0.00232326	0.120368	0.0119804	0.0120625	0.036546	0.00209617	0	0.00475953	0.00842192	0	0.0156838	0.00475863	0	0.00881345	0.0029877	0	0.00320851	0.00563091	0.0586914	0.00252287	0.0490426	0.00404131	0.0153435	0.00313678	0	0.00467734	0	0	0.0158514	0.00676811	0.00671546	0.0376132	0.00546494	0	0
IGKV2OR2-10	0.609188	0.0576068	0.0707903	0.0425794	0.0404666	0	0	0.0623384	0.125532	0	0	0	0	0.17529	0.225491	0.130574	0	0	0	0	0	0	0.0390663	0.0814382	0.0525098	0	0	0.159676	0	0.0677665	0	0	0	0.13197	0	0.104829	0.0869846	0	0	0
AL035419.1	0	0	0	0	0	0.053328	0.0920971	0	0	0	0	0	0	0	0.12434	0.0720007	0	0	0	0	0	0	0.0215419	0	0	0.0993282	0.046382	0	0.0360007	0	0	0	0	0.0363852	0	0.0192682	0	0.0627209	0	0.0594312
KPNA4P1	0.087956	0.0124761	0.168645	0.00922158	0.026292	0.104725	1.01281	0.108007	0.0815606	0.0732165	0.0850392	0.0173715	0.0214543	0.0632719	0.0976708	0.0424182	0.0929512	0.0214359	0.019864	0.0134675	0	0.0144629	0.033843	0.423297	0.0568612	0	0.0728675	0.0345817	0.0282791	0.0513676	0.0316258	0.0820973	0.0623278	0.107179	0.0305084	0.0151355	0.207224	0	0.0271746	0.0700262
NSUN5P1	4.15166	4.49193	5.63864	0.502555	2.43507	5.33926	1.60503	6.95963	11.521	1.30279	1.37598	4.61973	5.19437	0.813995	3.65763	1.28849	2.71913	6.04532	1.43748	4.86092	3.9332	0.990626	0.660141	1.67028	3.31217	4.10883	3.88431	3.89283	1.02743	1.04678	0.769154	2.48766	3.81126	1.99808	0.794976	1.72633	2.14869	1.65795	1.1006	2.73882
ANKRD26	1.06301	0.539209	0.751326	1.09059	0.920785	3.07739	6.83544	1.0376	2.4434	0.916871	0.432291	6.69266	0.903962	1.45996	1.32025	1.18384	0.650368	1.11251	0.492116	1.29806	1.89307	2.20999	1.24082	1.36827	1.03647	2.96061	0.451308	0.96513	1.06367	0.643594	2.18275	0.530743	1.68313	1.16161	1.58336	0.979849	4.1493	1.24285	0.874708	1.21144
AC026410.4	0	0	0	0	0	0	0	0	0	0	0	0	0	0	0	0	0	0	0	0	0	0	0	0	0	0	0	0	0	0	0	0	0	0	0	0	0	0	0	0
TNS4	0.338759	4.79773	2.24382	7.05959	0.225893	0.598809	0.503675	8.23968	1.39343	0.385025	13.8344	4.86867	0.845372	86.9369	5.51964	0.980231	34.103	106.826	42.6606	14.336	10.8552	41.6959	13.1498	11.4383	3.45344	1.75295	0.307631	0.935745	13.6522	8.81148	13.3986	0.145936	0.0553967	2.65883	0.605585	2.72859	0.820441	0.707929	60.7522	1.99165
ZNF28	2.55823	5.08022	3.43467	4.35126	3.95418	4.33483	4.79953	2.69033	2.70551	2.37592	3.21383	6.60384	0.763248	3.16651	2.86427	5.7405	2.78258	3.22556	2.66912	2.01358	2.31156	0.152967	3.21739	3.01435	8.62725	5.02946	2.83313	2.20561	2.75982	4.47861	3.07123	2.56544	2.65681	2.2414	3.61539	3.47993	6.37135	0.544771	2.93945	3.04108
AC106872.6	0	0.229689	0	0.0848859	0.443706	0.0964006	0	0	0.125129	0	0	0.11993	0.0987449	0.174728	0.337152	0.0650775	0.0987263	0	0.0914255	0.0619852	0.140065	0	0.0389411	0	0.0523415	0.0598516	0.0838443	0	0.130156	0.135099	0.14556	0	0	0.164433	0.42125	0.104493	0.0867058	0.34014	0.250146	0
OR5E1P	0.0227085	0	0	0	0	0.0162228	0.952564	0.10457	0	0	0.014637	0	0	0.0392054	0	0	0.0110761	0	0	0.0417247	0	0	0.0131064	0.136609	0.0352331	0	0.0282194	0	0	0.0113675	0.0163303	0	0	0.0332059	0	0	0.145913	0	0	0.0361588
TPT1P13	0	0	0.220599	0.0265375	0.37831	0	0.208187	0.310818	0.156474	0	0.0543827	0	0	0	0.210804	0	0	0	0	0	0	0	0.0243479	0.0507561	0	0	0.262118	0	0.0813803	0.0422352	0	0	0.059788	0.102812	0	0.0217781	0	0.0708909	0	0.335864
TPH2	0	0	0.0794335	0.00382225	0.0018163	0.017363	0.0674679	0	0.0281717	0	0.00195822	0.0270012	0	0	0.0202418	0.00293032	0	0	0	0	0.044148	0.00299736	0.00175345	0.00365526	0.00235684	0.00808502	0	0.0215007	0.0058607	0.00608324	0	0.00850713	0	0	0	0.00156838	0.0117126	0	0	0
C1orf195	0.150632	0.0961487	0.157537	0	0	0.134512	12.3585	0.034682	0.0698396	0	0.194182	0.0892505	0	0.065015	0.125452	0	0.110206	0	0.0510282	0.103789	0	0.0371533	0.0434691	0.181233	0.116855	0.0668111	0.0467968	0.14806	0.0363227	0	0.0270809	0.0527244	0.160112	0	0	0.097203	0.725909	0.253127	0.0698082	0
ZNF778	0.881397	0.840718	0.673773	0.590865	2.00616	1.12192	2.41444	0.947607	1.80777	0.610893	0.524781	3.10464	0.90187	0.593203	0.799379	0.734863	0.714984	0.778219	0.344129	1.7104	1.20173	0.396103	0.422483	1.01102	0.966245	0.78518	0.877163	0.920678	0.767291	0.448691	0.663379	0.854932	1.36031	0.27852	0.63735	1.04402	1.25506	0.693496	0.591936	0.294367
AC013549.3	0	0	0	0	0	0.0615071	9.66624	0	0	0	0.0554948	0	0	0	0	0	0.020997	0	0	0	0	0	0.0248459	0	0	0.076375	0	0	0.0415223	0	0	0	0	0	0	0.111117	0.663858	0	0.0798012	0.0685464
TRAJ52	0	0.259648	0	0	0	0	15.8087	0.561949	0	0	0	0	0	0	0	0	0	0	0	0.280281	0	0	0	0	0	0	0.379122	0	0	0	0	0	0	0	0	0	0	0	0	0
LINC01145	0.705633	0.55321	0.552576	0.172743	0.488359	0.677924	0.76336	0.950795	0.889624	0.078125	0.273341	0.131813	0.279799	0.19804	0.937969	0.150873	0.713777	0.833594	0.664133	0.814324	0.346369	0.764765	0.367137	0.451676	0.151009	0.0740041	0.384443	0.475602	0.385569	0.555073	0.452446	0.365005	0.482786	0.349024	0.220642	0.138174	0.201015	0.344633	0.341514	0.20479
LINC01276	0	0.0179336	0	0	0	0.120428	1.19588	0	0.0781588	0.026311	0.0271641	0	0	0	0.0350989	0	0.0822225	0	0	0	0	0	0	0.0253526	0	0	0	0.0331394	0.0203247	0.0105482	0	0	0.0597282	0	0.0438539	0	0.0812379	0	0	0
AC020911.2	0.104861	0.044622	0	0	0	0.0561836	0.323429	0	0.0486181	0.0327332	0.219664	0	0.0383666	0.135778	0.174664	0	0.115078	0	0	0.0240839	0	0	0.0605212	0.693898	0.0203369	0	0.0325771	0	0	0.0262458	0	0	0.0371535	0	0	0	0.336889	0.088106	0	0.0417425
RNU6-946P	0	0	0	0.123759	0	0	33.0104	0	0	0	0.126808	0	0	0	0	0	0	0	0	0	0	0	0	0	0	0	0	0	0	0	0	0	0.278825	0.0958938	0	0.101563	1.0113	0.330603	0	0
NPDC1	12.6828	8.14946	13.9881	4.2286	12.6449	4.64836	3.60582	23.0565	14.2639	29.8188	38.7125	4.51152	13.5526	5.76289	15.3604	10.3932	23.1723	5.78076	17.7693	21.876	3.83195	1.44933	41.5759	23.856	4.43914	2.38794	25.0985	20.2665	8.76865	5.07057	16.1393	3.85507	3.1393	20.0976	6.89884	9.14409	28.9796	6.86295	12.404	2.08194
MIR548S	0	0	0	0	0	0	2.53379	0	0.476101	0	0	0	0	0.221606	0	0	0	0	0	0	0	0	0	0	0	0	0	0	0	0	0	0.359426	0.727664	0	0	0	1.31962	0.431397	0	0
ZBTB45P1	0.028916	0.159962	0	0.0545695	0.0432181	0.0723004	0	0.159785	0.0268134	0.0541581	0	0.0856646	0.148117	0.0624028	0.0481646	0.0836711	0.0352594	0.0422829	0.0783647	0.0265651	0.0600278	0.0142642	0.0250336	0.156556	0.123376	0.166729	0.0359333	0.10232	0.041836	0.0868491	0.0207942	0.121454	0.163924	0.176178	0.0752232	0.0223914	0.0557395	0.0485914	0	0.0230214
AC103702.2	0	2.26753	0.772484	0.0165942	0.00788541	0.0188452	0.130182	12.0016	4.59873	0.0329383	0.0170031	0.01563	2.06548	0.136629	2.79017	0.0508877	4.60624	0.0578609	2.8775	0.060587	0.0821433	0.48148	1.24084	0.0476077	0.0716252	0.0117003	0.0819531	1.90838	2.11186	0.0330128	0.0284553	0.0554003	0	0.0450028	0.0823496	0	0.05085	0.0664935	0.195603	0
H3P25	0.0581514	0.0494909	0.42572	0.0365806	0.069531	0.332342	18.51	0.321336	0.970616	0.145219	0.149928	0	0.340424	0.100396	0.290584	0	0.17018	0.170066	0	0.213695	0.241438	0.172116	0.067125	0	0	0.154754	0.144527	0	0.168268	0.0873289	0.0418183	0.162834	0.16483	0.0283443	0	0.240161	1.34514	0.293159	0.215595	0
AP003400.5	0	0	0	0	0	0	0	0	0	0	0	0	0	0	0	0	0	0	0	0	0	0	0	0	0	0	0	0	0	0	0	0	0	0	0	0	0	0	0	0
AP003419.1	0	0	0.0928936	0.0186247	0.0531017	0	0	0	0	0.0369687	0	0	0	0	0	0.0285572	0.129969	0	0.361073	0.0272003	0	0.0292105	0.119617	0	0	0	0.0735849	0	0	0.0444628	0	0	0.0419609	0	0	0.213983	0	0	0	0.0942875
AC090186.1	0.147208	0.125285	0.0384891	0.0694521	0.11001	0.184037	5.26692	0.101681	0.0682523	0.0459523	0.166048	0.436111	0.107722	0.0317687	0.183901	0.0709936	0.125652	0.107629	0.0498684	0.10143	0	0.0726178	0.233647	0.398506	0.228399	0.391756	0.365866	0.173634	0.0709944	0.0736901	0.132327	0.206105	0	0.0358763	0.0765909	0.0189988	0.331059	0.371062	0	0
CASC2	0.11541	0.616121	0.0855877	0.10296	0.140504	0.301309	1.20123	0.171996	0.112856	0.0969433	0.261036	0.223794	0.168906	0.83142	0.611659	0.111317	0.259964	0.199445	0.0511808	0.192777	0.152463	0.262921	0.341526	2.34288	0.587652	0.234538	0.122557	0.141903	0.259067	0.481087	0.202205	0.120454	0.407425	0.244447	0.613567	0.086661	0.852123	0.40551	0.105025	0.484478
NAP1L4P1	0.181943	0.123877	1.10364	0.320468	0.0761416	0.558907	1.97535	0.603234	0.438655	0.22718	0.246273	0.657596	0	0.141353	0.57581	0.193039	0.133114	0.10642	0.0986162	0.317587	0.453243	0.233356	0.178517	0.0656715	0.112916	0.371214	0.406975	0.343366	0.438729	0.209479	0.143924	1.09536	0.128929	0.257181	0.0757303	0.272387	0.51439	0.122298	0.0674551	0.0579416
RAB23	1.57689	2.57861	2.00672	4.84687	3.07602	1.51118	4.53418	3.34141	1.52959	2.44919	0.515084	1.95472	1.03195	4.51525	2.01443	1.67347	2.0114	1.1123	2.05568	0.950088	1.13553	1.67802	1.56125	2.62733	3.11295	1.12588	1.12582	2.08342	2.7699	3.72862	3.28824	0.891488	2.0592	4.66582	1.20953	3.29151	1.6585	2.29798	3.60442	3.30701
AC007952.2	0.0135943	0.0520637	0.0710875	0.0171033	0.0975275	0.0194233	0.218036	0.02504	0.176482	0.330999	0.0175247	0.0563832	0.159165	0.011735	0	0	0.129297	0.00993929	0.138157	0.0811792	0.0141105	0.315185	0.0156921	0.00817801	0.0421842	0	0.084467	0.0694836	0.0852299	0.0068051	0.0195521	0.0285498	0.0288998	0.039757	0.113168	0.0666705	0.165965	0.114222	0.0504008	0.194816
LINC01271	0.261966	0.135363	0.205481	0.247188	0.195768	0.427761	0.85417	0.172331	1.97804	0.572423	0.042213	0.881408	0.629861	0.121145	0.233759	0.144385	0.757516	0.478831	0.101421	0.189096	0.50498	0.249224	0.280791	0.0225131	0.268547	0.456468	0.348792	0.301635	0.243653	0.35594	0.686265	1.00863	0.38453	0.127688	0.0973556	0.173877	0.180348	0.408773	0.277495	0.0893846
LINC00364	0	0	0.0360324	0	0	0	0.0850127	0	0	0	0	0	0	0	0	0	0.0504134	0	0	0	0	0	0	0	0	0	0	0	0	0	0	0	0	1.05797	0	0	0	0	0	0
Metazoa_SRP	0.297538	0.253226	0.233383	0.0467922	0.0889407	0.425116	0.367087	1.02759	2.48313	0.278637	0.335616	0.176293	1.41523	0	0.619502	0.143492	0.253967	0.326311	0.100794	0.136674	0.154418	0.0733876	0.257589	0.0894957	0.173115	0.527878	0.184872	0.409441	0.143494	0.223414	0.0534919	0.520723	2.53011	0.0362566	0.0774028	0.652805	1.62504	0.499994	0	0.118442
Y_RNA	0	0	0	0	0	0	0	0	0	0	0	0	0	0	0	0	0	0	0	0	0	0	0	0	0	0	0	0	0	0	0	0	0	0	0	0	0	0	0	0
CD5L	0.102854	0	0.116533	0.00539177	0.0409939	0	0.190344	0.0236815	0	0	0	0.00507849	0.0125441	0.0369945	0.0428304	0.0248015	0.0919731	0.0250668	0	0.102366	0	0.0169126	0.0395753	0	0.00664925	0.0228099	0.0319537	0.0134797	0.0165345	0.00858118	0.184913	0.0240008	0	0.238134	0.0624328	0.0265488	0.044059	0	0	1.16007
CHD4	46.5658	34.8798	61.3932	35.1306	15.8316	63.2486	25.3459	52.4732	33.4251	38.2314	29.9527	41.3751	27.5726	35.4122	32.0801	37.1202	29.3766	29.6988	15.3272	26.8407	25.4168	26.9432	52.3682	35.0326	40.9815	50.332	34.4721	31.4275	37.5009	73.0941	41.5096	19.2359	41.7136	31.8376	36.48	41.1093	35.4133	41.6884	35.5298	41.1657
TPPP	1.57654	8.34797	1.14429	0.233091	2.54753	1.66317	2.41514	1.19118	4.34358	14.5784	1.12883	0.874046	3.56584	5.7605	3.10928	1.53748	1.61805	0.817854	0.307889	3.63537	2.93173	0.46214	4.82595	6.68721	1.23659	18.1589	1.11206	1.61353	1.94547	6.36076	6.26946	6.18628	10.2552	0.276025	3.63386	2.82059	1.62619	1.33932	1.85977	0.51765
SETP9	0.151809	0.0215333	0.0793839	0	0.0151263	0.0361502	0.0624312	0.093208	0	0	0	0	0.0370293	0.0436819	0.21072	0	0.0493632	0.0369976	0.0342845	0.0232445	0.0525243	0	0	0	0	0.0224443	0.0628832	0	0	0.025331	0.018195	0.106273	0.0717169	0	0	0	0	0.0425175	0	0
AC087294.1	0.0692917	0.129739	0.144936	0.122048	0.165703	0.326708	13.7123	0.268027	0.102805	0.190344	0.0446625	0.320235	0.263666	0.131592	0.300085	0.106934	0.175745	0.344499	0.0938932	0.267365	0.517843	0.273452	0.111978	0.200084	0.258021	0.172108	0.275544	0.261537	0.17377	0.173431	0.0697613	0.310446	0.117844	0.0810583	0.086524	0.0786966	0.409612	0.209593	0.0770694	0.154466
MTCYBP36	0	0	0	0	0	0	0	0	0	0	0	0	0	0	0	0	0	0	0	0	0	0	0	0	0	0	0	0	0	0	0	0	0	0	0	0	0	0	0	0
AC104365.3	0	0	0	0	0	0	0	0	0	0	0	0	0	0	0	0	0	0	0	0	0	0	0	0	0	0	0	0	0	0	0	0	0	0	0	0	0	0	0	0
GPX5	0	0	0	0	0	0	0	0	0	0	0	0	0	0	0	0	0	0	0	0	0	0	0	0	0	0	0	0	0	0.0157907	0	0	0	0	0	0	0	0	0	0
TCF25	24.5109	18.8207	16.4613	7.17017	32.4894	15.201	8.60101	20.6598	16.0717	9.49644	15.0272	16.878	14.3099	13.8447	16.651	14.1669	24.8742	34.8937	15.5954	19.5275	27.9058	8.32262	10.8451	15.8894	12.5214	9.34441	17.2453	15.3995	17.9213	12.4918	19.6363	15.2022	23.2742	10.0195	22.0174	20.6543	22.2987	14.4814	19.7907	13.1062
BARHL1	0	0.015306	0	0	0.0107519	0	0.199695	0	0	0	0	0	0	0.00776236	0	0.0086733	0.00438596	0.0394472	0	0.00826116	0	0.00887172	0.00518993	0	0.0209277	0	0	0.00707096	0	0	0.0129331	0	0	0.00438301	0	0	0.0346675	0	0	0
AC017104.1	0.579985	0.594573	0.427357	0.862359	0.204892	3.81377	0.943231	0.983324	0.855611	1.92568	0.373834	0.413936	0.520869	0.534796	1.16367	0.508558	1.78091	1.04084	0.535844	0.339075	0.355731	0.182067	0.768386	0.729527	1.0328	2.02289	0.45865	1.17126	0.27971	0.448693	0.218021	0.867394	0.65385	0.636069	0.658385	0.700896	0.592879	0.531615	0.244351	0.0839554
PARP3	12.9123	11.7725	7.27844	2.0804	9.2798	12.8865	3.56574	19.8309	4.86671	10.8981	16.7474	9.73796	9.50137	5.07045	9.55633	9.0079	15.1138	5.76111	6.30311	10.7199	6.20877	7.87338	11.1952	9.92159	4.65711	8.11234	10.3101	5.69296	5.00675	12.5999	6.29208	6.87501	9.86323	12.2651	18.5459	5.68974	10.5696	6.34277	7.13019	18.5226
SNX19P4	0	0.0630835	0	0	0.110784	0.0794286	0.823037	0.102397	0	0.277656	0.143329	0.153714	0.0542402	0.0319924	0	0	0.126537	0	0	0.0680964	0	0	0	0.445903	0.028751	0.0986287	0.138166	0.145714	0	0.0927614	0	0.051889	0.262625	0	0.269956	0.0382651	0.714407	0.124558	0	0
AC103808.5	0	0	0	0	0	0	0.224861	0	0	0	0	0	0	0	0	0	0	0	0	0	0	0	0.0262979	0.054821	0.0353475	0	0	0.0358293	0	0	0	0.0637943	0	0	0	0	0	0	0	0
AC022182.2	0.245062	0.145995	0.179407	0.123327	0.0879053	0.0350139	1.20938	0.225696	0.136346	0.122397	0.094774	0.0871206	0.358654	0.338471	0.979664	0.141822	0.262964	0.215008	0.398483	0.0675415	0.0508734	0.0241778	0.113151	0.206392	0.209122	0.0217389	0.54816	0.231243	0.0236372	0.257615	0.211477	0.0686215	0.0694627	0.0955589	0.102002	0.101209	0.0629854	0.288268	0.181713	0.234127
RPSAP47	0.118529	0.221929	0.297511	0.164036	0.751138	0.491122	0.116988	0.283822	0.439643	0.0591998	0.0305596	0.0702295	0.242859	0.347881	0.671267	0.205786	0.58969	0.138658	0.0963674	0.370236	2.60823	0.0233882	0.13682	0.142609	0.110342	0.147203	0.353506	0.428741	0.411575	0.0949341	0.0170475	0.0331903	0.134388	0.785724	0.863373	0.159093	0.121857	0.199181	0.48339	0.113241
DEFB131A	0	0	0	0	0	0	0	0	0	0	0	0	0	0	0	0	0	0	0	0	0	0	0	0	0	0	0	0	0	0	0	0	0	0	0	0	0	0	0	0
VPS37A	6.52873	2.07573	4.04358	9.08839	7.75995	4.77711	8.5678	3.52651	15.7335	5.12599	4.06814	5.21598	18.4378	3.87863	6.09895	4.14823	6.71537	4.65995	10.5412	4.37873	4.19996	7.07189	5.73275	4.61447	3.84914	3.86191	3.46659	12.3782	4.50743	3.3505	10.3316	8.09376	8.37328	13.7877	4.34613	4.61828	5.14407	7.06031	6.16058	3.80451
TIMM10	24.8438	69.9105	29.5811	28.6488	39.8124	19.6449	3.74362	27.2969	27.4337	19.4514	14.8607	28.5092	41.1968	22.6152	21.9318	17.3513	31.4501	32.8024	43.4663	18.3687	50.618	30.3378	22.9232	15.1247	35.2883	26.0999	34.3742	31.7428	26.5499	27.3003	18.3918	27.1591	21.3486	34.902	25.6827	33.7068	17.1992	15.6613	31.8912	19.7578
Y_RNA	0	0	0	0	0	0	0	0	0	0	0	0	0	0	0	0	0	0	0	0	0	0	0	0	0	0	0	0	0	0	0	0	0	0	0	0	0	0	0	0
ZNF663P	0.0277899	0.0236511	0.0145319	0.00437036	0.008307	0.0099264	0.0514285	0.166359	0.064423	0.0173497	0.0313463	0	0.0203356	0.047978	0.150439	0.00670105	0.176209	0.0711135	0.00941411	0.0510611	0.0144225	0.00685435	0.0120293	0.543325	0.00538962	0.0123259	0.00863347	0.0218523	0.0804134	0.0313001	0	0.0291811	0.0295388	0.00677269	0.00722937	0	0.151778	0.0583739	0.0128788	0.342936
AC139769.1	0.644818	0.641656	0.300876	0.324502	4.00921	8.44055	67.9271	0.648678	1.61901	0.693659	0.159855	1.72808	0.348446	0.582316	0.925341	4.07615	1.68384	1.55215	0.120981	0.87492	2.12117	0.166384	1.59743	2.69744	7.41108	2.32321	0.382159	1.1389	1.00469	0.948491	1.34831	1.90282	5.42696	1.14114	2.91103	1.00376	30.8258	1.36697	0.275844	0.268533
Y_RNA	0	0	0	0	0	0	0	0	0	0	0	0	0	0	0	0	0	0	0	0	0	0	0	0	0	0	0	0	0	0	0	0	0	0	0	0	0	0	0	0
VMA21	10.6717	18.6065	12.2123	13.1489	8.55758	9.1897	39.1426	11.2627	9.38374	8.66897	6.51202	8.72532	11.9338	13.1175	7.7279	16.4095	9.82339	7.97114	10.0889	4.88311	4.08861	15.0816	5.87624	11.5507	9.29521	15.7131	7.04036	6.72946	7.56298	11.3194	6.72019	7.95522	7.94762	16.3339	9.40256	10.1568	20.4387	9.7351	10.9148	31.5313
LINC00333	0	0	0.0359148	0	0	0	0.0847354	0	0	0	0	0	0	0	0	0	0	0	0	0	0	0	0	0	0	0	0	0	0	0	0	0	0	0	0	0	0	0	0	0
RIMS2	0.0135845	0.0043355	0.0763636	0.269181	0.00507587	0.14193	0.997207	0.0922681	0.00314917	0	0.00437799	0.00503056	0	0.172966	0.0254557	0.0163783	0.166474	0.700211	0.0184075	0	0.126902	0.758911	0.00882041	0.0102151	0.522967	0.355489	0.0126608	0.128184	0.85168	0.0187004	0.0586137	0.0095097	0.16124	0.0521432	0.0088348	0.00613625	0.857588	0.0256813	0.462721	0.946336
KLF4P1	0.0177644	0	0	0	0	0	1.75334	0	0	0	0	0	0.0259987	0	0	0	0	0	0	0	0	0	0	0.0213732	0	0	0	0	0	0	0	0	0	0	0	0.00917071	0.159802	0	0	0
TRIM58	0.143602	0.022221	0.0546128	0.0903343	0.054633	0.0186524	0.241594	0.132254	0.024211	0.0163006	0.0252437	0.0270727	0	0.0169039	0.0761075	0.0314794	0.343843	0.0286344	0.0176898	0.0959473	0.0135505	0.0386394	0.022604	0.125655	0.0405099	0.0347418	0.356904	1.16	1.5551	0.0620825	0.0704103	0.0182778	0.0832583	0.0349975	0.0611302	0.0033697	0.0419414	0.28519	0.0605004	0.0103936
DEFB130A	0	0	0	0	0	0	0	0	0	0	0	0	0	0	0	0	0	0	0	0	0	0	0	0	0	0	0	0	0	0	0	0	0	0	0	0	0	0	0	0
ENAM	0.0613256	0.0219757	0.0405074	0.0406078	0.0810449	0.0922324	0.406176	0.0445889	0.0419016	0.00806033	0.7968	0.28495	0.840831	0.0306484	0.193545	0.0716032	0.185767	0.0283183	0.0174945	0.201637	0	0.0191064	0.128538	0.182518	0.030047	0.0114527	0.0120329	0.175125	0.146321	0.231047	0.0812385	1.82568	0.150955	0.0361844	0.335863	0.0166625	0.0663654	0.0325433	0.0358995	0.143903
EPHA8	0.0157154	0.0601872	0.225993	0.00741444	0.00234885	0.00280674	0.00969443	0.0180919	0.0582909	0.0098114	0	0.409706	0.0115	0.00678301	0.0392652	0	0.0804846	0.0114901	0.00532377	0.0108283	0.00815607	0.0077524	0.015873	0	0.0182873	0.0034852	0.0146469	0.111219	0.00757909	0.00393344	0.0113014	0.00550074	0	0.00191501	0.0163531	0.00202824	0.00504894	0	0	0.0375355
AC016598.1	0	0	0	0	0	0	0	0	0	0	0	0	0	0	0	0	0	0.109936	0.050937	0	0	0	0	0	0	0.0333459	0	0	0.0362578	0	0	0	0.106551	0	0	0.0194059	0	0	0	0
ADORA2BP1	0.100004	0	0.339911	0.0943624	0.0298934	0.0357209	0.246759	0.0690757	0	0.031217	0	0	0	0.0647447	0.12493	0.0241142	0.280467	0.182791	0.0677547	0	0	0.0493318	0.0432884	0	0.019395	0.0443556	0.186409	0.0393186	0.048229	0.0125151	0.0179789	0	0.0708651	0.024372	0.0520309	0.025813	0	0.16805	0.0463454	0
EPB41L3	3.59357	0.58596	1.54413	4.34549	4.98053	0.815661	15.3181	1.89346	0.996668	2.02741	1.17354	0.810214	0.657761	1.42144	3.4277	2.24126	3.09976	3.34191	0.735989	1.45129	0.53995	0.903807	4.42848	2.40686	9.40783	1.01113	4.02599	2.89947	3.18576	1.96929	2.69426	2.33492	3.43146	2.40412	1.24182	0.82144	3.18767	1.53299	1.69109	1.12979
AC010307.1	0	0	0	0	0	0	0.310663	0	0	0	0	0	0	0	0	0	0	0	0	0	0	0	0	0	0	0	0	0	0	0	0	0	0	0	0	0	0	0	0	0
MIR4747	0	0	0	0	0	0	0	0	0	0	0	0	0	0	0	0	0	0	0	0	0	0	0	0	0	0	0	0	0	0	0	0	0	0	0	0	0	0	0	0
ADORA2B	1.08926	4.26999	8.02614	3.99706	7.1337	4.04406	12.6243	3.29834	1.77526	5.38883	5.13804	3.2172	1.71493	11.3048	3.03767	3.91598	9.07617	6.93831	2.38172	5.39016	0.513919	10.1116	2.30514	10.9113	2.01011	6.30265	9.21886	1.99208	4.18664	4.18038	5.18058	2.70352	2.64309	15.1355	8.81867	8.22182	16.7764	13.7144	1.13198	2.60165
AC254562.3	1.43452	1.1641	0.314013	0.20986	0.319115	1.02481	0.823182	0.675942	0.804317	0.333245	0.387056	0.0790666	0.488247	0.48957	0.666824	0.128711	1.74109	0.878091	0.406851	0.612976	0.484788	0.362053	0.231055	0.72249	1.11286	0.532689	0.248743	0.393497	0.160891	0.768199	0.335871	1.121	0.472809	0.292696	0.486006	0.189446	0.685952	1.06516	0.123686	0.424966
MTND4LP20	0	0	0	0	0.0466115	0	1.34666	0	0	0	0	0	0	0	0	0	0	0	0	0	0	0	0	0	0	0	0	0	0	0	0	0	0	0	0	0	0	0	0	0
AC121251.1	0.760873	0	0.442084	0.0531815	0.20217	0.0603955	10.0131	0.311442	1.56788	0	0.272459	0.150274	0.123729	0.583829	0.844911	0.489257	0.247411	0.247245	0	0	0	0.166817	0.146381	0.101716	0.0655845	0.0749948	0	0.265914	0	0.38088	0.30398	0.23673	0.479265	0.0412074	0	0.0436437	1.19508	0	0.470154	0
MIR6839	0	0	0	0	0	0	0	0	0	0	0	0.110378	0	0	0	0	0	0	0	0	0	0	0	0	0	0	0.231499	0	0	0	0	0	0	0	0	0	0	0	0	0.29663
OR4F15	0	0	0	0	0	0	0.0746304	0	0	0	0	0	0	0	0	0	0	0	0	0	0	0	0	0.0181949	0	0	0	0	0	0	0	0	0	0	0	0	0	0	0	0
AL138688.2	0	0.0355236	0.0145511	0.00875228	0.0665439	0.0397581	0.823944	0.0128138	0.0258032	0.0173726	0.00896793	0	0.0203625	0	0.023175	0	0.0203586	0	0	0.0127821	0	0	0	0	0.043174	0	0.0172898	0.0328218	0.01342	0	0.0100054	0	0	0	0	0.00718261	0.143039	0.0233804	0	0
MIR1269A	0	0	0	0	0	0	0	0.184641	0	0	0	0	0	0	0	0	0	0	0	0	0	0	0.115711	0	0	0	0	0	0	0	0	0	0	0	0	0	0	0	0	0
SNORD82	0.300726	0	0	0.189174	0	0	0	0.276961	0	0	0	0.178182	0.44012	0	0.500912	0	0.146679	0	0	0	0	0	0	0	0	0	0	0	0	0	0	0	0	0	0.312929	0	1.54584	0	0	0
MIR646	0.223945	0	0	0	0	1.43986	1.65775	0.412495	2.07661	0.55925	0	0	0	0	1.49208	0	0	0	0	0	0	0	0	0.538879	0	1.39059	0.278292	0.352194	0	0.112103	0.161045	1.56771	0.634771	0	0	0.115609	1.43895	0	0	0
RAC2	65.5385	22.6706	59.2826	13.1219	10.6069	3.91405	17.4168	62.8248	21.0466	39.614	24.8702	10.0738	12.484	76.2608	64.436	18.4919	55.3482	30.3808	51.8335	17.3611	7.16255	8.01383	18.3444	20.1458	19.865	5.75256	40.169	15.6509	9.54274	21.2252	21.9241	20.3238	10.8402	31.5235	27.139	15.949	7.59642	20.9006	9.50911	73.4722
DAZ3	0	0	0	0	0	0	0	0	0	0	0	0	0	0	0	0	0	0	0	0	0	0	0	0	0	0	0	0	0	0	0	0	0	0	0	0	0	0	0	0
IDI1	19.08	9.06019	6.14651	31.2072	22.3053	22.2665	8.37973	9.8908	24.6925	12.2599	13.886	13.3624	9.88891	9.60482	16.0713	13.934	13.0368	15.9871	17.1276	51.9507	88.6667	31.6478	32.021	10.7971	23.3424	24.7144	10.9259	17.6416	22.0808	14.6013	20.0521	23.8641	17.2571	20.0381	10.156	18.6976	29.5698	16.4602	24.5075	7.74239
AC068234.1	0	0	0	0	0	0	0.0373018	0	0	0	0	0	0	0	0	0	0	0	0	0	0	0	0	0	0	0	0	0	0	0	0	0	0	0	0	0	0.00971354	0	0	0
LINC02050	0.0591315	0	0	0	0	0.992709	0.510673	0.0272293	0	0	0	0	0	0	0	0	0	0.69173	0	0.434593	0	0	0	0	0	0	0	0.0232488	0	0.0740006	0	0	0	0.014411	0.0307655	0	0.0759894	0	0	0
ARL2BPP10	0	0	0	0	0	0	0	0	0	0	0	0	0	0	0	0	0	0	0	0	0	0	0	0	0	0	0	0	0	0	0	0	0	0	0	0	0	0	0	0
SCFD2	6.69528	4.68565	6.56672	10.9472	4.06201	4.81609	5.9037	7.19489	2.84375	4.39042	4.58815	2.24392	4.64303	3.28631	5.86782	5.45695	4.98064	3.75956	5.44523	2.71419	11.4704	5.09273	5.40916	5.33583	5.27602	3.65266	6.96489	5.87805	4.386	4.43675	5.76535	5.05251	3.88735	5.10293	9.61482	8.16156	7.49988	4.57592	4.79055	20.0273
TMED10P2	1.65104	1.63935	0.0359735	0	0.493534	0.786326	7.29915	0.475178	1.59478	0.558336	0	0.224184	2.1143	0.623538	0	0.729889	2.23134	0.251487	0.699136	0.0632006	0.0714056	0.339358	0.218376	1.24153	0.533678	0.94589	0	1.24419	0.597188	2.94435	0.39577	0	0.243744	0.0838287	0.536887	0.941122	0.044203	1.90745	0.255051	0.21908
LYPD8	0.065872	0.0160176	0.127942	1.94164	0.0225036	1.79494	0.185759	0.441998	0.383946	1.72725	0.351798	0	0.0275444	0.0162465	0.125396	0.490132	0.0183595	1.77509	0.255027	0	0.0195352	0.0185683	0.0108624	0.022644	0.0073002	0.133562	0.0350819	0.0517979	0.145226	2.0397	0.00676719	0	0.0133367	1.15587	0.0391685	0.0874435	0	0	0.802435	0
MBL3P	0.424939	0	0.034186	0.0411248	0.46901	0.0467034	0.0806565	0.361253	0.181865	0.612222	0.0421381	0.154941	0.0956783	0.0282169	0.653363	1.07196	0.0318868	0.0477981	0	0.180181	0	0.064499	0	0.235969	0.050716	0	0.365582	0.514072	0.0315286	0	0.0235065	0.183062	0.833876	0.0318653	1.36056	0.0843734	0.546085	0.384506	0	0.0520485
CYP21A2	0.0940738	1.09009	0.045409	0.0546258	0.129788	5.49533	0.214271	0.199937	0.429457	0.388533	0.0279859	0.300135	0.14827	0.118688	0.0843749	0.118656	0.427079	0.0740714	0.176502	0.113018	0.165247	0.0214184	0.0626485	0.0696522	0.28069	0.134805	0.0539555	0.0967353	0.0558388	0.188367	0.11969	0.0810531	0.0512792	0.257486	0.91867	0.0410932	0.018599	0.145925	0.0134145	0.0345678
AC090692.1	0	0	0	0	0	0	0	0	0	0	0	0	0	0	0	0	0	0	0	0	0	0	0	0	0	0	0	0	0	0	0	0	0	0	0	0	0	0	0	0
Y_RNA	0	0	0	0.129825	0	0.294872	5.09243	0	1.53099	0	0	0	0	0	0.343763	0	0	0	0.279654	0	1.2853	0	0.119114	0	0	0.366151	0	0	0	0	0	0.28895	0.292492	0.100594	0	0	1.59131	0	0	0
AC099336.2	9.11649	16.7166	3.90044	5.99548	11.4951	6.57194	4.08998	8.85402	5.22587	20.9036	2.5107	3.53559	8.24792	7.58346	12.7003	5.5157	4.36572	12.4825	11.1179	12.03	22.7103	6.70485	5.78781	5.68368	5.07919	6.10203	23.6877	12.3171	6.6349	5.89115	11.0855	21.3505	8.22203	5.85745	29.4941	4.53517	3.51466	3.20321	6.29895	6.07041
UBE2Q2L	0.042186	0.0718065	0	0	0.277427	0	0.416375	0.0777044	0.0782371	0	0	0.0249955	0	0.0364162	0.0702682	0.0813795	0.0617287	0.123375	0.0571638	0.0775126	0.0875756	0.0832412	0.0243479	0.0507561	0	0.149689	0	0.0331726	0.0406902	0.0211176	0	0.059064	0.119576	0.123374	0.0877956	0	0.162639	0.0708909	0	0.0671728
AC087749.1	0.0330468	0	0.0691234	0.0207884	0	0.188866	18.5918	0.0608705	0.0612878	0.0825266	0.0213006	0.0979024	0.0483649	0.0855809	0.0550452	0.0318747	0.0322372	0	0	0.0303601	0.205809	0.0326039	0.0190732	0.238562	0.0512733	0.0293151	0.0410666	0.0259861	0	0.0165427	0.0712945	0.0462684	0.187342	0.0161077	0.103163	0.0341202	2.12341	0.0555331	0	0
AL356215.1	0	0.0147576	1.36012	0.0872632	0.0414666	0.0247751	0.427865	0.175667	0.289426	0.454678	0.0447067	0.0205482	0.10151	0.344274	0.173297	0	0.21144	0.0253558	0	0.0637212	0.0359969	0.051323	0.0400317	0.0834507	0.0807111	0.15382	0.129289	0.0818111	0.167252	0.0954815	0.0498788	0.0485551	0.122876	0.278913	0.0360873	0.0358066	0.0668506	0.145694	0.032144	0.579822
GPR37	1.14975	2.13494	5.58229	2.18731	0.508237	2.0808	0.30949	3.05473	0.193845	0.617748	0.211095	2.45244	0.275348	1.8707	0.673188	18.0661	0.778307	1.3348	0.273822	0.65937	4.15159	41.0768	0.623367	4.23379	12.3682	4.55562	10.8586	2.03832	4.12674	9.50869	0.937055	1.19023	2.36027	0.0441537	1.5517	0.197849	0.949201	0.304448	7.31112	3.10671
NPIPB1P	0.0185797	0.142314	0.330334	0.0233755	0.0111078	0.212371	0.183381	0.136891	0.206745	0	0.0479028	0.132103	0.135959	0.0481157	0.216634	0.0179207	0.0634358	0.135843	0.0251763	0.0341384	0.0771407	0.0183307	0.0750639	0.111771	0.0432406	0.0494449	0	0.05844	0.0358418	0	0.0133612	0.0260132	0.0263321	0.0452808	0	0.0767329	0.0238766	0.15611	0	0
HORMAD2-AS1	0.59978	0.0249002	0	0.00920236	0.0262372	1.16002	0.613639	0.754473	1.13947	0	0.0094291	1.93289	0.0428192	0.06314	0.828471	0.0423298	1.38423	0.17113	0	0.322547	0.0607369	0.995858	0.0084431	0.0528019	0.124834	3.4778	0.0363578	0.28758	2.1024	3.03169	0.0525997	0.0819262	2.65377	4.8558	0.152224	1.01196	0.526381	0.0737482	1.00337	2.44581
TRPM5	0.0318791	0.040697	0.0889078	0.0167115	0.0381175	0.482052	0.0393307	0.117439	0.108391	0.0663421	0.0513698	1.54886	0.186623	0.100903	0.0885003	0.0153742	0.0492386	0.11654	0.00719958	0.317279	0.0220597	0.00524197	0.0306654	0.140636	0.00412179	0.0377056	0.0132052	0.33006	0.0256239	0.034576	0.183401	0.0892669	0.0301204	0.0129488	0.0110575	0.0109715	0.0955909	0.00892846	0.00984926	0
AC124067.4	0.0088486	0.067777	0.00925422	0	0.0105802	0.145391	0	0.048896	0.0164104	0	0.0969584	0	0.0259003	0.359003	0.162128	0.00853476	0.090634	0	0.0119902	0.0569045	0	0.33174	0.837553	1.36271	0.0274578	0.0235482	0.010996	0.855836	2.17638	0.651131	0.0636326	0.0495552	0.100325	0	0.027623	0.013704	0	0.133826	0.114821	0
VN1R85P	0.988301	0	0.155041	0	0.0295425	4.58921	0.609657	0	0	0	0	0	0	0	0.0823094	2.66909	0	0.144516	0	0.0453976	0	0	0.0285202	0.118907	0	0	0	0.0388571	0	0.445255	0	0	0.0700334	0.12043	0.0514202	0.0255101	2.41311	0	0.0916028	0
LECT2	0	0.00823711	0.0404888	0	0	0	0	0.00891368	0	0	0	0	0	0	0	0	0	0	0	0.00889167	0	0.0286465	0	0	0	0	0	0	0.0186707	0	0	0	0.192036	0	0	0	0	0	0	0.0924668
GRXCR2	0.0281805	0	0	0	0.0336951	0	0	0.0259535	0	0.0351871	0.0363279	0	0	0	0	0	0	0	0	0	0	0	0	0	0.043723	0	0	0	0.0271812	0	0	0	0.0399387	0.0412074	0	0	0.0362145	0	0.0522393	0
AC004231.1	0	0.307755	0.0540265	0.0162481	0.154419	0	0.254934	0.11894	0	0	0.732531	0.015304	0.0756035	1.98439	1.1186	0	0.428339	0	0	0.33221	2.1448	0	0.163983	0.279688	0.380712	0.0229125	0	0.0406212	0.0249134	0.465469	0.0742979	0	0.109819	0.0629487	0	0.0266682	0	0.0434044	0.0478807	0.0411279
LINC02230	0	0	0	0	0	0	0	0	0	0	0	0	0	0	0	0	0	0	0	0	0	0	0	0	0	0	0	0	0	0	0	0	0	0	0	0	0	0	0	0
RPS27AP17	0	0.236251	0	0	0.0276596	0.132207	0.11416	0.0426094	0.0858029	0	0	0	0	0.0798755	0.0770633	0	0.157962	0	0.188075	0	0	0.0456455	0.0534049	0	0	0.0410411	0	0	0.133875	0.092639	0.0332708	0	0	0.180407	0	0.28661	0.237822	0	0	0
MIR7152	0	0	0	0.245226	0	0	2.88571	0	0	0	0	0	0.570526	0.336513	0.64933	0.752007	0.570419	1.71011	0	0	0	0.384605	0	0.469024	0.907253	0	0.968867	0	0	0	0	0	0	0	0	0	0	0	0	0
AL354941.1	0	0	0	0	0	0	4.03004	0	0.0841386	0	0	0.026881	0.0663974	0	0	0	0	0.0663405	0	0	0	0	0	0	0	0.040245	0	0	0	0	0	0	0	0	0	0	0.0583022	0.152477	0	0
AP000785.1	0.0343406	0	0	0	0.0205304	0	0.0847354	0	0	0	0.0221345	0	0	0	0.0572003	0	0.050249	0	0	0	0	0	0	0.0826339	0.0266404	0	0	0	0	0.515711	0	1.77895	0.0486692	0	0	0	0	0	0.0636587	0
AL356361.2	0	0	0	0	0	0	0	0	0	0	0	0	0	0	0	0	0	0	0	0.0436555	0	0	0	0.0571722	0	0	0	0	0	0	0	0	0	0	0.049447	0	0	0.0798523	0	0
AC005021.1	0.415086	0.504668	0.682179	0.298416	0.248157	0.338896	9.65697	1.14685	1.09973	0.296166	0.687979	0.562153	0.260353	0.0511878	0.395085	0.11439	0.318149	0.953808	0.0803514	1.36193	1.10789	1.17007	0.0684486	0.570756	0.874029	0.683826	0.221066	0.186514	0.457564	0.207785	0.341143	0.166045	0.58828	0.173419	0.740451	0.367345	0.685831	0.89682	0.32977	0.377681
MAD1L1	4.85654	6.25935	6.6291	2.51107	2.28551	8.14949	2.7085	5.91271	2.46229	6.87475	12.8497	5.24443	2.58228	4.35316	4.2484	5.41726	2.77635	5.07072	5.62604	4.5687	6.18331	8.04033	2.48706	3.22984	2.33326	4.42951	5.00756	3.83721	4.53268	5.21346	2.93133	5.04668	3.85823	3.65154	4.50219	5.72374	5.26078	2.76929	4.95476	7.24627
APBA3	3.92524	2.70219	3.5742	2.32382	2.50071	1.21261	1.86979	4.18033	2.1853	4.01651	1.89509	2.52329	2.51192	2.50531	4.2536	2.98569	2.32849	5.03614	4.03022	2.91344	5.80467	1.79801	1.50668	2.49808	3.41542	1.17971	5.56523	2.27322	1.53854	1.71645	2.24784	3.4905	1.42835	4.53935	3.82825	2.20045	3.08208	1.7318	1.83314	1.76766
RASA3	8.69788	1.82806	6.94262	3.41689	1.47174	1.31662	6.53238	8.52746	3.18847	2.49437	19.1805	1.24911	1.71409	4.92158	11.9112	4.92365	8.67017	4.42697	3.80889	2.96811	3.08278	6.33569	2.98703	6.06196	2.83205	1.72113	4.60248	5.36247	5.90417	3.73454	4.3638	3.30434	2.37396	3.16242	2.10174	2.94555	3.88489	3.60207	7.34084	1.68194
AC127496.5	6.19142	0.555675	0.117731	0.0708139	0.794141	0.482518	0.388876	0.456171	4.46772	2.69875	0.101582	0.413535	13.905	0.174915	0.637524	0.564608	1.19696	0.329219	0.0305077	0.0827353	0.0934764	0.044425	0.259885	0.433408	0.0174658	0.479325	0.307758	5.66524	0.238875	0.259216	0.242859	0.0315219	0.606257	0.395062	0.773118	0.778726	2.51716	4.27521	0.166942	0.322645
RPL12P39	0	0	0	0	0.0253732	0	0.104723	0	0	0	0	0	0.0621137	0	0	0	0	0	0	0	0	0	0	0	0	0	0	0	0.0409363	0	0	0	0	0	0	0.0219099	0	0	0	0
AP001340.1	0	0	0	0	0	0	1.43621	0	0	0	0	0	0	0	0	0	0	0	0	0	0	0	0	0	0	0	0	0	0	0	0	0	0	0	0	0	0	0	0	0
AL512604.2	0.336429	0.0136345	0.0167548	0.0201555	0	0.0114448	0.355772	0.0442631	0.029711	0.0600108	0	0.0284766	0.0234463	0	0.0266848	0	0.101581	0.0702785	0	0.0147179	0	0.0316114	0.00924629	0.0963748	0	0	0	0	0.0309047	0.0240587	0	0.0897198	0	0	0	0.0165408	0	0.0538426	0	0.204074
RPH3AL	3.84509	2.50749	3.6076	0.296891	9.70336	3.3171	4.54692	1.54689	6.24285	5.03076	3.42232	6.69696	8.98452	1.33007	4.54338	3.04262	4.82909	2.85187	2.96721	8.27965	3.51561	0.818285	6.40729	5.21911	1.75797	1.39145	7.80125	10.6179	3.6418	2.86807	5.23823	11.7581	6.66917	2.44083	6.32667	3.65826	5.72619	4.43786	2.2194	5.50917
DIAPH3-AS2	0	0	0	0	0	0	2.83067	0	0.106377	0	0	0	0	0	0	0	0	0	0	0	0	0	0	0	0	0	0	0	0	0	0	0	0	0	0	0	0.0737118	0	0	0
Metazoa_SRP	0	0	0	0	0	0.0494687	0	0	0	0	0	0	0	0.0597753	0.115341	0	0	0	0	0	0	0	0	0	0	0.0614266	0.0860507	0	0	0	0	0	0	0.0337521	0	0	0	0.116364	0	0
SNORA70H	0	0	0	0	0	0.111396	0.384761	0	0	0	0.100507	0	0	0.26921	0	0	0	0	0	0	0	0	0	0	0.362901	0.138324	0	0.122616	0	0	0	0	0	0	0	0.0804984	0	0	0	0
FZD7	4.42945	2.35379	4.57545	2.38833	3.79934	1.62505	3.52656	7.62629	2.41789	2.04338	1.86703	0.879137	5.89184	17.1875	4.54312	4.87742	6.26855	1.5395	5.80991	3.12718	0.849317	4.6338	5.57579	11.7875	5.50558	1.79527	2.31835	4.60262	5.97188	5.16098	4.87608	7.53817	4.31394	25.0653	2.61112	3.52856	5.46793	2.45669	7.9077	1.37239
AC005229.1	0	0	0	0	0.153852	0.0367689	0	0	0.0954531	0.0642658	0.0663495	0	0	0	0	0	0	0	0	0	0	0.0507792	0	0.0619249	0	0	0.0639595	0.0404722	0	0.0257645	0	0	0	0.0501742	0	0	0	0	0.19082	0
AC136469.2	0	0.0348555	0.0428323	0.025763	0	0.0877733	0.404224	0	0	0	0	0	0	0	0.0341088	0	0.0199758	0.0598871	0	0	0.0425099	0	0.0118187	0	0.0476572	0.0181651	0	0.0322045	0.0197514	0.0102507	0	0	0.0580432	0.00998116	0	0.0211426	0.526308	0.0344111	0.0379599	0
SNED1	4.84299	4.60151	1.53715	1.94853	2.37776	0.930501	3.48527	3.87403	4.69908	2.37669	0.721749	4.20561	1.44839	1.00939	5.23171	4.24398	1.80392	3.36083	1.35782	3.44614	0.932391	4.4297	1.06014	11.7487	1.1318	3.01153	1.40305	3.47698	1.43708	2.50883	9.70084	0.973613	4.23412	0.914942	1.98228	2.70563	3.07701	1.92072	2.59252	0.611592
ZNF788P	0.48422	0.537423	0.417571	0.201287	0.16252	0.616995	1.18782	0.365108	0.089277	0.130823	0.120463	0.471462	0.0828852	0.464436	0.372618	0.887659	0.846651	0.169769	0.141971	0.171698	0.258651	0.0726373	0.153627	1.0766	0.419577	0.138156	0.566541	0.222668	0.417887	0.758362	0.244362	0.107045	0.160529	2.68041	0.96943	0.146184	0.767826	0.204615	0.388443	0.220936
LINC02238	0	0	0	0	0	0.018362	0	0	0	0	0	0	0	0	0	0	0	0	0	0	0	0	0	0	0	0	0	0	0	0	0	0	0	0	0	0	0	0	0	0
AC017076.1	0.0364201	0.619921	0.0380896	0.206193	0.0653207	0.676472	1.0784	0.536671	0.135088	0.181901	0.0704246	1.0358	0.319811	0.0943167	0	0.351283	1.54546	0.106512	0.0493508	0.167296	0.151212	0.107796	0.0210201	0.131457	0	0.0969223	0	1.08827	1.2295	0.273469	0	0.101983	0.929093	0.0355039	0	0.0940077	0.140409	1.34644	0.20254	0.521925
CARMIL1	5.35873	4.25767	2.15879	4.27066	3.42399	7.80592	14.3399	3.1665	4.86484	6.42204	8.28883	10.2228	1.91039	6.96837	4.6346	17.012	3.74085	4.91343	3.14403	3.47426	5.9382	6.75961	6.00542	6.65776	7.72558	3.29373	3.93497	2.94671	7.64464	5.01951	8.39664	3.31412	8.73208	6.5847	5.61192	6.91921	14.427	5.03252	5.92202	2.83429
EIF4G2	120.837	90.0174	125.227	131.466	108.741	106.573	172.272	116.294	135.782	141.734	106.588	112.132	82.3907	174.112	143.079	155.846	89.9178	65.9278	71.9067	103.561	82.119	194.319	207.851	104.396	121.865	161.232	106.732	97.1805	111.11	154.9	119.972	120.745	189.036	156.144	99.6013	132.737	83.8634	126.453	189.099	90.74
HINT3	7.69873	16.2506	6.56355	11.3002	8.50653	8.91237	11.5202	15.1752	28.9092	9.06561	7.71364	10.5157	12.0575	11.9701	12.612	10.581	22.6698	19.1807	7.11827	19.2694	11.3932	9.18736	9.72996	13.1146	21.2189	14.2053	10.9248	12.1926	20.188	22.554	30.6693	30.389	12.0273	15.6417	20.4376	14.3662	14.3261	15.1041	13.9182	5.76522
IGLL5	219.313	13.8137	28.535	28.6325	24.3607	11.1754	20.9074	37.4726	175.634	17.2786	6.2134	27.317	42.9972	221.662	209.447	81.8903	43.7616	68.6866	107.037	5.14778	27.1005	26.591	21.1979	136.892	41.7711	4.40403	41.8212	116.521	39.196	108.48	80.6514	62.6896	79.0993	26.5481	6.41554	53.1671	12.8038	24.0696	137.385	6.94249
AC051649.1	0	0	0	0	0	0	0.157402	0	0	0	0	0	0	0	0	0	0	0	0	0	0	0	0	0	0	0	0	0.050161	0	0.0319324	0	0	0	0	0	0.625692	0	0	0	0
GLIS1	0.148769	0.0748167	0.0919387	0.161646	0.0202138	0.135264	0.066743	0.31762	0.0627053	0.28708	0	0.00400667	0.0692769	0.151771	0.270328	0.241328	0.0890535	0.0395528	0.26573	0.0186374	0.0421139	0.0266864	0.0351258	0.301031	0.0262296	0.0899793	0.00840328	0.281823	0.0847919	0.0304655	0.0194516	0.0189354	0.0191675	0.10877	0.0140732	0.40844	0.0347603	0.022727	0.188031	0.0969074
MFHAS1	7.25141	8.9071	8.03162	13.9444	8.09813	7.58588	11.6745	7.82757	12.3366	6.6867	5.5847	10.03	15.7287	7.02262	12.6491	9.57539	10.6748	5.73333	3.04601	5.50707	2.97134	6.10116	3.03785	4.47082	7.39774	9.43859	5.68567	7.23162	6.03556	4.60517	9.76956	7.9645	15.4914	3.02467	15.9633	9.93576	7.73482	12.3089	5.21589	2.10378
SREK1IP1P1	0	0.1216	0	0	0.0569462	0.0340237	0	0.0438626	0	0.0594677	0.0306979	0	0.278809	0.0411124	0	0	0.0696892	0	0.0645356	0.0875085	0	0	0	0	0	0.0422482	0.0591842	0	0	0.0238409	0	0.0666809	0	0.0464282	0	0.0245866	0	0.0800329	0	0
CYP2F2P	0.159476	0.237519	0.416966	0.1254	0.440956	0.14241	0.688635	0.238669	0.29576	0.547599	0.141338	0.129925	0.466794	0.137664	0.132817	0.211502	0.175015	0.262346	0.108048	0.109883	0.248297	0.137671	0.0920426	0.191873	0.262897	0.247568	0.123861	0.454584	0.211504	0.189599	0.215031	0.11164	0.678051	0.22348	0.290407	0.380767	1.10156	0.50248	0.147814	0.0317417
RNA5SP211	0	0	0	0	0	0	0	0	0	0	0	0	0	0	0	0	0	0	0	0	0	0	0	0	0	0	0	0	0	0	0	0	0	0	0	0	0	0	0	0
GPR143	1.08387	9.90913	1.06271	0.0532671	0.728985	0.338759	0.877553	1.27117	0.251265	2.01946	1.15709	0.155533	0.247855	1.73969	0.705226	2.58907	5.81937	0.198114	1.14742	0.995753	0.246099	0.033417	1.83271	0.988233	0.538658	3.44029	0.147318	4.095	0.55539	2.54753	0.310559	4.03089	0.972072	0.165095	1.90325	1.37699	1.34935	0.725705	1.38134	0.202248
RNU2-23P	0	0	0	0	0	0	36.2268	0	0	0	0.0695819	0	0	0	0	0	0	0	0	0	0	0	0	0	0	0	0	0	0	0	0	0	0	0	0	0	3.46823	0	0	0
AC010460.3	0	0	0.0139429	0	0	0	0	0	0	0	0	0	0	0	0.0222063	0.0128589	0	0	0	0	0	0.0263061	0	0	0.0103423	0	0	0	0.012859	0.00667365	0	0	0	0.0649818	0.0138727	0	0.0171325	0	0	0
TMOD1	0.664225	0.903516	0.385929	5.12117	0.308858	1.23698	1.8631	0.512392	0.31586	1.30431	0.259806	0.252281	0.299111	0.303842	0.576832	0.629714	2.17922	0.323759	0.453873	0.479834	0.117854	0.117622	0.550468	0.751349	0.788341	0.206478	0.50795	0.32142	1.84536	0.974765	0.922663	0.182815	0.418387	0.417841	1.56549	0.759069	0.452329	0.352982	0.736676	2.91982
AC108863.1	0	0	0	0	0	0	0	0	0	0	0	0	0	0	0	0	0	0	0	0	0	0	0	0	0	0	0	0	0	0	0	0	0	0	0	0	0	0	0	0
CALML3	0.121901	0.0194525	0.231074	0.00479269	0	0.429982	0.676779	0.0140335	0.0565187	0.0380524	0.00491078	0.0812558	2.87679	8.51037	0.228429	0.0293944	0.583425	0.133689	0	0	0	0	0.00879452	0.568329	0.0177313	0.0337924	0	21.274	1.53587	0.14874	0.0109578	1.35471	0	0	0.00792798	0.0314652	0	0.0384089	0	0.0363944
AC087645.2	0.44124	0.563289	0.846022	0.474175	0.274784	0.236413	1.58777	0.660352	1.77301	1.28554	0.343656	0.305011	0.753394	0.412632	0.489975	1.2413	1.27335	0.322606	0.274037	0.760063	0.457994	0.326495	0.30772	0.221199	0.556237	1.74505	1.25657	0.983068	0.957587	0.773071	0.185096	0.0772217	0.260561	0.188186	0.401751	0.740304	0.543407	0.339843	0.102243	1.3759
AL109827.1	0	0	0	0	0.0144325	0	0	0	0	0	0.0155602	0	0	0	0	0	0	0	0	0	0	0	0.0139331	0	0	0	0	0	0	0	0	0	0	0.0117668	0	0	0	0	0	0
OR13C7	0	0	0	0	0	0	0	0.0606484	0	0	0	0	0	0	0.0365629	0	0	0	0	0	0	0	0	0	0	0	0.0272778	0	0	0	0	0	0	0.0106993	0	0	0	0	0	0.0349522
C3orf70	1.37342	0.112334	0.365624	0.390466	0.279385	0.354237	2.74634	0.275975	0.324178	0.258348	0.190846	0.477689	0.642168	0.812968	0.671447	0.842997	0.462831	0.229522	0.0725082	0.196638	1.10343	0.0915075	0.162654	1.0773	0.130069	0.12658	0.119692	0.333811	0.443868	0.157146	0.584903	0.289685	0.389296	0.146059	0.193028	0.399628	0.366748	0.275755	1.42839	0.153367
DNAJB13	1.69012	4.02137	0.310438	0.0266749	1.40157	1.52332	2.37666	1.13255	0.314569	0.204227	0.327986	1.60082	1.81747	1.77272	3.28944	0.128544	1.17301	0.354325	0.17238	0.656704	1.60968	0.185275	1.11182	3.73896	1.05737	2.31608	0.71515	1.95303	0.239563	0.940053	0.470482	1.06018	1.65698	0.126966	1.0527	1.17586	0.451519	1.93415	0.0898366	0.733082
AL583785.1	0	0	0.0859992	0.129318	0.0245803	0.0293721	0	0.151463	0.0762506	0.102675	0	0	0.240691	0.319424	0.068484	0.11897	0.381022	0	0	0	0.256056	0	0	0.445206	0.0956868	0.0729441	0	0.614276	0.237942	0.0205814	0.0591336	0	0	0.440887	0.0427832	0	0	0.207273	1.06703	0
TDP1	2.75178	2.6009	1.02177	2.43068	0.875117	3.66121	4.0957	2.58725	1.59873	2.19919	1.41415	3.2589	1.44469	4.43568	3.54749	3.45957	3.0735	3.30707	1.84607	2.21749	4.03527	4.1524	3.16277	2.91628	5.30015	0.905646	0.99983	1.74383	3.19875	2.74992	4.54608	0.563238	1.08279	0.876611	2.30061	1.7033	4.24442	1.72697	4.38043	1.23806
RNU1-70P	0	0.109242	0	0	0	0.275094	0.316724	0.354645	0.238051	0	0.165469	0	0	0	0	0.247612	0.438249	0	0	0	0	0	0	0	0.0995765	0	0	0	0.247614	0	0	0	0	1.00104	0	0	0	4.09827	0	2.65701
PXN-AS1	1.14983	0.986117	1.65581	1.10723	1.72384	1.63022	1.61503	1.71879	1.34509	1.4799	0.775342	1.97049	2.05821	0.94676	1.13442	0.699556	1.346	2.19871	2.72064	1.83643	1.94631	2.04196	1.34769	1.37278	0.850835	1.04353	1.56077	1.98916	2.49113	0.960789	0.744189	1.21359	1.86777	1.36234	0.966397	0.424646	2.70522	0.980975	1.18052	1.07036
BORCS7-ASMT	0	0.00671	0	0	0	0	0	0	0	0	0	0	0	0	0	0	0	0	0	0	0	0	0	0	0	0	0	0	0	0	0	0	0	0	0	0	0	0	0.0146153	0
EVC	4.66781	2.70941	9.39398	3.52359	2.72724	2.86968	4.34552	4.14705	1.91706	3.78753	0.561873	9.3633	0.54738	1.75158	4.75824	4.05913	3.00643	0.951709	1.24506	2.16986	2.26816	2.55396	2.25213	9.38612	0.929845	4.55348	2.36416	2.43156	2.17304	3.14892	2.20254	4.94789	3.91501	3.51112	3.52723	2.58303	3.5348	2.57836	3.77781	2.86048
TTI1	9.90267	9.71584	11.2954	9.58795	4.91716	13.3698	7.79316	7.35841	9.73611	8.06323	4.7167	10.4928	5.01436	7.31898	7.78935	9.29305	7.80094	7.36733	6.47682	8.91624	11.308	6.54267	10.5356	6.70079	10.5698	12.6201	9.91126	5.29227	6.45987	7.25569	9.70008	4.42851	13.162	11.9306	8.8471	15.5476	7.04239	9.82495	6.56914	12.2133
ZNF836	1.08627	2.5033	0.560251	0.789414	1.93343	1.39258	2.91291	1.26081	0.754313	0.712239	1.8735	1.59289	0.842077	1.13894	1.48716	2.16725	1.32578	1.36357	1.11572	0.906819	0.525144	0.269151	0.715694	2.09469	2.5781	2.11201	1.27592	0.912684	0.722423	1.40287	1.62654	0.708351	0.878718	1.02026	1.21293	1.16764	2.8939	0.950212	1.10338	0.552862
CYB5R4	2.46449	1.48941	1.24074	2.87659	2.65287	1.08165	6.97063	2.03632	1.3655	1.12668	1.30263	2.57611	1.93772	3.26468	2.94048	2.11577	2.43608	1.52392	2.52237	2.37251	1.52849	2.40775	1.90157	2.46307	2.4339	1.86446	2.71776	2.26091	2.42346	1.87568	4.24215	1.87819	1.5668	6.43113	2.19391	2.16556	2.96774	1.87245	2.40981	1.93427
PHBP19	0.223351	0.213848	0.43798	0.0702504	0.0500734	0.219394	3.44448	0.359976	1.08733	0	0.161958	0.132337	0.2043	0.0241004	0.604549	0.0807859	0.108939	0.122475	0	0.153894	0.231831	0.192813	0.112795	0.302315	0.173268	0.421025	0.0693884	0.197584	0.161573	0.0559029	0.0602316	0.156355	0.474815	0.149691	0.0581035	0.144129	0.502296	0.234579	0.155263	0.0889104
AL031282.1	3.74627	2.27924	0.486757	0.345574	4.58428	5.16727	4.36779	1.79889	2.70268	1.60052	0.673752	1.25225	1.19482	0.573011	1.67757	0.809518	2.07658	2.44337	0.527279	1.75239	2.32836	1.77652	0.867516	2.24907	1.47975	4.98146	1.46963	1.18794	0.809526	2.35274	1.09737	2.00831	4.80116	0.219419	0.45255	1.49676	3.17685	2.25659	0.636472	1.00837
AL451069.2	0	0.120645	0.0741272	0.089173	0.550863	0.506346	1.04935	0.261108	0	0.531005	0	0.0419958	0.829856	0.0611841	0.23612	0.0683643	0.0345708	1.34736	0.0960429	0.911621	1.17711	0	0.122723	0.511662	0.65982	0.251498	0.176158	0.167203	0	0.106441	0.254852	0	0.100452	0.0345476	0.221263	0.0731804	0.910849	0.238213	0	0
HSPE1P11	0.0679059	0.0577926	0	0.0427168	0.0811943	0.242556	18.5989	0	0.251873	0	0.0437693	0.0804694	0	0.117237	0.113109	0.196492	0.0331211	0.0992967	0	0.187155	0.140968	0	0.117577	0.0817009	0	0.120475	0.421926	0.0533972	0	0	0.0488329	0	0.673676	0.0330988	0.353307	0.490781	1.91983	0.114111	0.25176	0
FAXDC2	5.61102	3.84511	14.227	0.562912	5.89176	2.06982	9.16299	10.8077	2.52448	4.72776	19.9507	4.5456	5.02524	1.34111	6.98655	26.2588	2.49651	1.6367	0.853135	6.05193	4.19938	0.353718	4.75084	13.0354	7.80574	0.969626	41.3255	9.00772	2.11984	3.39827	2.60548	0.954953	5.80408	1.84413	12.8209	5.35991	1.47959	11.9907	6.19761	88.3557
RPL39P28	0.271623	0	0.284075	0	0.162389	0	8.04275	0.125079	0	0	0	0	0	0	0.226218	0.130995	0	0	0	0	0	0	0	0	0.105358	0	0	0	0	0	0	0	0	0	0	0	0	0	0	0
PHC3	4.57497	2.92789	2.73652	2.54606	2.28286	4.99802	28.2141	4.58813	4.83187	2.01031	1.94718	3.93888	1.87738	1.89675	4.15319	2.38456	2.67809	1.57376	1.85961	1.86433	3.49726	2.06594	2.81785	4.32176	5.83861	2.90607	1.34979	2.41854	2.08336	2.37735	2.7934	5.02568	4.44189	1.47187	2.40555	3.96114	8.60701	3.39758	1.43461	2.21097
ZMAT4	0.0171098	0.0388311	0.0119294	0.0035877	0	0	0.0140728	0.0157577	0.317315	0.0142426	0.0036761	0	1.07675	0.019693	0.379993	0.011002	0.00834533	0	0.0772819	0	0.0236793	0.0168805	0.0131668	0.0137238	0.00442442	0.0151778	0.00708735	2.78053	0.20904	0	0.0164055	0.0558956	0.0646637	0.00833972	0.0118694	0.00294427	0.00732924	0.038336	0.0422897	0
HPX	0.237699	0.444069	0.466873	0.0401168	0.152505	0.231935	0.329023	0.838281	0.311806	0.115824	0.0672632	0.0687015	0.441211	0.0400368	0.820827	0.2069	0.155526	0.398445	0.0471354	0.463378	43.4475	0.0743577	0.173996	0.272036	0.679128	0.827999	0.309792	8.85325	0.419397	0.171227	0.371055	0.0405852	0.821653	0.0452135	0.102557	0.0867947	0.268213	0.633254	0.55885	0.156934
RWDD2B	7.71967	10.9816	3.96868	1.69282	12.1106	3.8316	5.47732	5.99606	2.40337	2.60912	6.7143	3.74734	4.95476	4.51214	3.57351	7.5595	8.36222	4.04382	11.83	7.40536	3.5784	9.80625	4.75965	6.37845	3.53548	7.7335	1.77992	3.60317	4.32403	4.97242	4.55261	1.93593	6.63471	9.22701	7.4135	0.713816	8.98819	6.39764	7.56318	9.95209
AC087664.3	0	0	0	0	0	0	0.158362	0	0	0	0	0	0	0	0	0	0	0	0	0	0	0	0	0	0	0	0	0	0	0	0	0	0	0	0	0	0.329905	0.107849	0	0
LINC01489	0.0347947	0	0	0.0437758	0.0416037	0	0	0.0320451	0	0.0434458	0.0897089	0.0618484	0.101846	0.0600717	0	0.167803	0.0169711	0	0.0471483	0.0319659	0	0	0	0.0418633	0.0269926	0	0	0.0273605	0	0.0348353	0	0	0	0	0.0362066	0.0179625	0.178858	0	0.0645005	0
AC080078.2	0.0909322	0	0	0	0	0	2.01937	0.0837463	0.168641	0.0567705	0	0.080817	0	0.117743	0	0	0	0	0	0.0417697	0	0.0448568	0.0524822	0.0547026	0	0	0	0.0357519	0	0.0227596	0	0	0	0	0.047311	0	0	0	0	0
FCF1P10	0	0	0	0	0	0	0.10844	0.0404744	0	0	0	0	0	0	0	0	0	0	0	0	0	0	0	0	0	0	0	0	0	0	0	0	0	0.0214209	0	0	0	0	0	0
AC000058.1	0.117822	0	0	0	0	0	0.290724	0	0	0	0	0	0	0	0	0	0	0	0	0	0	0	0	0.0472524	0.0304674	0	0	0	0	0	0	0	0	0	0.0408675	0.0202748	0.100941	0	0	0
RNU7-180P	0	0	0	0	0	0.238706	18.1387	0	0	0	0.215373	0	0	0	0	0	0	0	0	0	0.693654	0	0	0	0	0	0	0	0	0	0	0	0	0	0	0	1.7176	0	0	0.532051
SPATA7	0.8424	1.35046	0.807331	0.368053	1.33689	1.68723	2.31294	1.52345	1.02827	1.37314	1.02672	1.12894	1.19253	1.85102	1.72972	1.67823	1.07427	1.1915	1.20375	0.787984	0.83941	0.961066	1.11914	2.62782	0.898275	1.77987	0.49106	1.12731	0.576158	1.42608	1.43628	0.278775	1.54554	0.783881	1.31966	0.566136	2.46037	1.534	1.23224	0.785302
Z98751.2	0	0	0	0.0293618	0.11162	0	0	0	0	0	0	0	0	0	0.0777468	0.0450204	0	0	0	0	0	0	0.0538786	0	0	0	0	0.0367032	0	0	0	0	0	0.0227508	0	0	0	0	0	0
HAUS1P1	0.101206	0.0430666	0.105845	0.0159161	0.317653	0.0723004	1.24862	0	0.281541	0.0631844	0.0652331	0.11993	0	0.0436819	0.126432	0	0.0246816	0.221985	0	0.0464889	0	0.0499247	0	0.0304415	0.0196281	0	0	0	0.0244043	0	0	0.0708484	0.0358584	0.110992	0.105313	0.0261233	0.0650294	0.127553	0	0.0402875
KIF2C	4.3418	6.76139	18.7611	10.2131	0.797356	34.9441	2.42191	7.77936	7.38832	7.06501	1.58162	9.29128	5.4502	8.65722	3.56793	3.65319	7.54154	10.4689	8.83281	4.76324	11.3505	12.492	7.08117	0.389009	11.7664	5.0039	15.3757	4.89874	19.5971	6.818	5.2855	2.23917	2.68393	19.8599	5.79167	6.49176	2.83432	4.14288	14.3954	7.9615
ALPP	0.034408	0.122991	0.345459	0.00865786	2.35739	0.398208	0.0509409	0.494347	0	0.154667	0.097583	0.195715	0.0604284	0.196033	0.126088	0.0597377	13.7281	0.120753	1.80902	1.04315	0.0142858	0.203681	0.103266	0.471937	0.128125	0.268598	0.307859	0.037879	0.776598	0.137793	2.13786	0.0867135	0.136541	0.130816	0.300755	1.48497	0.212244	1.17954	0.280648	0.0219151
ST3GAL5	11.764	13.3859	14.2513	2.11197	27.3384	13.7051	26.8185	11.9	8.18939	6.45158	8.87367	19.4745	27.8381	5.64242	9.58584	26.9783	6.5058	5.29767	2.03051	7.03662	2.26022	8.19295	18.2934	13.4464	1.98356	14.7498	11.0455	7.79181	3.09561	11.2498	9.45831	10.6334	49.4423	2.00812	26.1092	24.8524	20.7291	29.9941	1.55416	7.56281
CASC8	0	0.413086	0.0940042	0.260094	0.317046	0	0.266146	0.380792	0.0666786	0	0.237535	0.420729	0	0.217253	0.0748587	0.00866959	2.49455	0.407447	1.36412	2.84888	0.0932968	0.549812	0.326826	0.313617	0.362591	0.0239202	0.0335091	0.0565435	1.43917	0.391451	0.659307	0.0377536	0.114649	3.8554	0.00935312	0.00464018	0.739258	2.0542	0.316581	0.601113
LINC01847	0	0.00958572	0	0	0	0.00536418	0.00926392	0.00691538	0	0	0	0.004449	0	0	0.00625358	0	0.0018312	0	0	0.00344915	0	0	0	0.00451708	0	0	0	0	0	0.00187938	0	0	0.00532089	0	0	0	0.00964944	0	0	0
SCARNA15	0	0	0	0	0	0	0	0	0	0	0	0	0	0	0	0	0	0	0	0	0	0	0	0	0	0	0	0	0	0	0	0	0	0	0	0	0	0	0	0
AC003975.1	0.0503006	0	0	0	0	0.0539014	0	0	0	0	0	0	0	0	0	0	0	0	0	0	0	0	0	0	0	0.0223103	0	0.0197767	0	0	0	0	0	0	0	0	0	0	0	0
LINC00677	0.468597	0.0306776	0.0753965	0.04535	0.0430997	0.128754	0.800488	0.199184	0.0668499	0.405073	0.0232337	0.0213575	0.105508	0.0311159	0.180122	0.0695349	0.210977	0.263544	0	0.165577	0	0.142251	0.0624124	0.0867373	0.0279633	0.0319755	0.0895871	0.0850332	0.0695356	0.018044	0.0259216	0	0.102172	0.122987	0	0	0.0926446	0.181719	0	0
AC123912.4	0.0893498	0.349797	0	0.0112413	0.0854677	0.791499	1.32282	0.181036	0.397694	1.22722	0.0806276	0.190585	0.0784595	0.0308518	0.148828	1.27548	0.714718	0.104523	0	0.11492	0	0.0528914	0.0309413	0.215002	1.10904	0	0.111033	0.168623	0.32749	0.205744	0	0	0.0506523	0.0522613	0.650828	0	0.482255	1.20117	0.0331263	0.0284543
AC097637.1	0	0	0	0.00696225	0	0.00395334	0	0	0	0	0	0.00327885	0	0.00955399	0	0	0	0	0	0.00508396	0	0.0109194	0	0	0	0	0	0.0130545	0.0106753	0.00277016	0	0.0154958	0	0.00269733	0	0	0	0	0	0
LINC02310	0	0	0	0	0	0	0.181618	0.0338938	0	0	0.403259	0	0	0	0	0	1.75912	0.0538146	0	0	0	0	0.0212406	0	0	0	0	0	0.0354972	0	0	0	0	0	0	0	0	0	0.0682217	0
MEIS2	0.612146	0.884337	0.452631	1.75614	0.938231	2.4832	2.88624	0.750498	0.755642	0.306712	1.66245	0.885961	0.824563	1.81582	1.30864	0.831121	1.07829	0.698424	0.937793	0.945656	0.825601	0.592402	1.42447	3.73412	1.89197	0.885436	1.27672	0.930519	2.02329	0.926122	1.04305	0.455824	3.63327	0.459913	0.750588	0.702479	1.48564	0.972981	1.19258	3.3215
KC877982.1	0	0	0	0	0	0.0639936	0	0	0.166129	0	0	0.0530756	2.29424	0.115989	0.0746039	0	0.0218458	0	0	0	0	0.0441887	0.0517005	0	0	0	0	0.316975	0	0	0	0.627084	0	0	0	0	0	0	0.0830272	0
AC104462.2	0.0776783	0	0	0.146593	0.0464395	0	6.13346	0.0715397	0.576241	0.0969916	0	0.0920499	0.113684	0	0	0	0	0	0	0.214089	0	0	0	0	0.0602603	0.0689066	0	0.0610816	0	0	0	0	0	0	0	0	0.698766	0	0	0
OR2Q1P	0	0	0	0	0	0	0.0567061	0	0	0	0	0	0	0	0	0	0	0	0	0	0	0	0	0	0	0	0	0	0	0	0	0	0	0	0	0	0	0	0	0
AC093639.1	0	0	0	0	0	0	0.109816	0	0	0	0	0	0	0	0	0	0	0	0	0	0	0	0	0	0	0	0	0	0	0	0	0	0	0	0	0	0	0	0	0
NACAP8	0.131294	0.297974	0.0915417	0.0550611	0.130822	0.156325	0	0.282143	0.32466	0.109292	0	0.0777927	0.384305	0.0755579	0.364489	0.126637	0.0640387	0	0	0.36186	0.0908528	0	0.101036	0.315933	0.101854	0.155291	0.0543855	0	0.126639	0.240987	0	0.42892	0	0.0639956	0.0455405	0.0451862	0.281208	0.441263	0.243385	0
AP000997.4	0.0187118	0	0.0293544	0.00588542	0.00559338	0.0133675	0	0.00861656	0.0173513	0	0	0	0	0.0161526	0	0	0	0.0136809	0	0	0.0194223	0	0	0.0225131	0	0	0	0	0.00902417	0.0187337	0	0.0130991	0.0265193	0	0	0	0	0	0	0.0297949
OR6C70	0	0	0	0	0	0	0	0	0	0	0	0	0	0	0	0	0.0218691	0	0	0	0	0	0	0	0	0	0	0	0	0.0112222	0	0	0	0	0	0	0	0.0376726	0	0
ATP5MC1P8	0	0	0	0.0450415	0	0	0	0	0	0	0	0	0	0.0618085	0	0	0	0	0	0	0	0	0	0	0	0	0	0	0	0	0	0	0	0	0	0	0	0	0	0
OR7E43P	0	0	0	0	0	0.0163462	0	0	0	0	0	0	0	0.0395037	0	0.0220698	0.0111604	0	0	0	0	0	0	0	0	0	0	0	0	0.011454	0	0	0	0.0111529	0	0	0	0	0	0.0364339
AF127577.5	0.141597	0.0401698	0.0493628	0.029691	0.0282177	0.0337186	0.582318	0	0	0	0.182536	0	0	0.162975	0	0.0910502	0.0230214	0	0	0.0867237	0	0.0465666	0.0544826	0.0567876	0.0366156	0.0418693	0.0586534	0.148458	0.136577	0	0.0678843	0	0	0.0230059	0	0	0	0	0	0.375776
GEMIN8P3	0	0	0	0	0	0	0	0	0	0	0	0	0	0	0	0	0	0	0	0	0	0	0	0	0	0	0	0	0	0	0	0	0	0	0	0	0	0	0	0
FBLL1	1.96788	0.0235888	0.0579744	0.523062	0.0497108	0.00990026	0.0683908	0.153158	0.0514027	0.017304	0.0267975	0.147801	0.020282	0.0239259	0.207751	0.0133668	0.0675941	0.141852	0.0563359	0.114585	0.0287691	0.0273452	0.0639875	0.833683	0.0967577	0.0368802	0.34443	0.0762817	0.0133669	0.0208118	0.0896931	0.0776114	0.373173	0	0	0.028617	0.0178092	0.0232881	0.154139	0
MPIG6B	0.114679	0.2257	0.217384	0.0315612	0.0428502	0.0512036	0.81354	0.349855	0.172804	0.0984447	0.060058	0.0297274	0.283223	0.0742459	0.26265	0.138265	0.272682	0.0524038	0.0679854	0.0592627	0.0297584	0.0282856	0.0827349	0.46567	0.278014	0.0699389	0.115789	0.0958131	0.131353	0.0861098	0.154629	0.0602103	0.111739	0.0384293	0.0745829	0.0444016	0.119741	0.0963556	0.0664331	0.0342382
B9D2	4.047	12.8378	4.33289	2.91811	5.91959	3.26824	2.40768	4.41959	3.26325	3.85483	6.57803	2.83386	4.96306	8.06403	9.80508	3.45603	4.36136	3.953	8.345	7.78866	6.07685	3.69291	5.97326	14.1648	5.81993	3.74609	5.76461	4.4779	4.92181	4.50815	4.62428	3.15782	5.30487	2.83025	4.51083	2.65076	3.61793	5.40295	2.49082	2.69988
AL592504.1	0	0	0	0	0	0	0	0	0	0	0	0	0	0	0	0	0	0	0	0	0	0	0	0	0	0	0	0	0	0	0	0	0	0	0	0	0	0	0	0
STOM	51.9095	90.5309	40.2797	68.4221	116.513	48.6141	86.7175	110.116	29.445	141.541	78.0591	75.796	52.5034	84.6762	91.1023	190.134	105.006	62.5457	44.5532	61.2535	156.066	48.233	75.8307	190.707	172.078	79.9092	98.1101	48.7432	70.4241	81.8632	75.6816	44.8177	97.7775	54.348	143.485	59.1686	203.974	51.7787	64.2326	58.8001
RNU6-945P	0.393473	0.669746	0.617265	0.123759	0.235236	0.42164	3.39813	0	1.45945	0	0	0.233136	1.15172	0.169829	0.327699	0.189759	0.287875	0	0	0.361484	0	0.1941	0	0.236704	0.305244	1.74521	0	0.464106	0.189761	0	0.424436	0	0.278825	0.191788	0	0.203127	1.0113	0	0	0
RNU6-185P	0	0	0	0	0	0	0	0	0	0	0	0	0	0	0	0	0	0	0	0	0	0	0	0	0	0	0	0	0	0	0	0	0	0	0	0	0	0	0	0
PKD1P6	0.930925	0.434862	2.55844	0.398477	0.263628	1.16258	0.725385	1.93711	1.15531	0.922041	0.184973	3.14359	0.460974	0.389717	0.810286	0.381442	0.682796	1.36638	0.118557	0.450127	0.319669	0.414338	0.446395	0.73266	1.11857	0.478096	0.53928	0.550395	0.330811	0.231251	0.307043	0.872184	0.624956	0.286581	0.185728	0.511296	1.08389	0.252885	0.201115	0.183896
AL117339.2	0	0	0	0	0	0	0	0	0	0	0	0	0	0	0	0	0.0633799	0	0	0	0	0	0	0	0	0	0	0	0	0	0	0	0	0	0	0	0	0	0	0
HK1	21.8966	17.5293	21.4611	51.2113	16.852	35.5322	9.22021	19.6107	16.592	31.6213	10.416	33.551	23.3866	36.0202	20.1734	17.1213	36.1908	18.8605	23.1608	24.6193	7.85064	6.82942	32.1936	30.1609	22.4804	18.4984	38.7502	21.383	21.3174	32.9648	34.8804	22.0089	30.6694	18.6357	38.9046	23.7745	28.2906	21.1211	25.741	19.9857
R3HDM2P2	0	0	0	0	0.0059476	0	0.0490953	0	0.0184501	0	0	0.0058945	0.0145597	0	0.0165708	0	0.00970467	0	0	0	0	0	0	0	0	0	0	0	0.00959565	0.00498	0	0	0	0	0.0103521	0	0	0.0334353	0	0
AC106901.1	0	0	0	0	0	0	0	0	0	0	0	0	0	0	0	0	0	0	0	0	0	0	0	0	0	0	0	0.0237151	0	0	0	0	0	0	0	0	0	0	0	0
SFRP4	48.7858	11.76	3.4373	18.813	11.4753	1.5639	12.071	25.8658	12.5371	2.90109	2.91613	2.5665	6.24541	6.17313	23.3175	42.9226	23.5419	8.65583	36.5696	2.39195	10.6039	0.0748733	6.15231	4.8112	3.96263	14.8727	1.79184	48.0389	19.64	27.3816	5.91507	7.76464	18.7312	3.97222	2.55741	26.231	4.74126	99.8159	90.4472	14.7146
SLC6A11	0.0219934	0.483992	1.19608	0.00395289	0.00939187	0.0112228	1.22492	1.00987	0.0524422	0.0117693	0.00202515	0	0	0.431239	0	0	0.717195	0.156207	0	0.0288648	1.09577	0.0495969	0.00544013	0.449843	0.00487479	0.337241	0.0156176	0.175414	0.306081	0.0110095	0.474481	0.400304	0.0623402	0	0.00980821	1.12728	1.27186	0.9926	1.17068	1.62593
CSGALNACT2P2	0	0	0	0.0455058	0	0	0	0	0.134159	0	0	0	0	0	0	0	0	0	0	0	0	0	0	0	0	0	0	0	0	0	0.0520213	0	0	0	0	0	0	0	0	0
AL627443.1	0	0	0	0	0	0	0	0	0.11316	0.0253959	0	0.0361529	0	0	0	0	0.00992033	0	0	0	0.0422224	0.100332	0.0469551	0	0	0	0	0.0319867	0.156942	0.0203627	0.0292526	0	0	0	0	0	0	0	0	0
RPS3	106.472	251.519	115.645	87.9345	542.17	236.125	28.06	151.328	247.403	127.134	119.308	127.756	198.357	144.282	184.867	159.364	235.662	201.509	332.347	189.233	258.65	244.474	134.549	161.435	109.975	148.195	193.271	353.867	147.663	181.52	154.48	363.181	189.433	175.171	255.68	160.614	291.672	126.554	197.934	125.757
CFAP20DC-AS1	0	0	0.0172605	0	0	0.0117903	1.26243	0.0303995	0	0	0	0.0244468	0	0	0	0	0	0	0	0	0	0	0.00952538	0.0694986	0	0.00732015	0	0.00648888	0	0	0	0	0	0	0.00858683	0	0.0318137	0	0	0
ANO8	3.18362	2.37845	3.3163	1.18619	2.7526	21.9068	3.63047	4.63363	2.62673	10.252	4.12314	3.80771	4.69644	1.72264	2.78172	4.31041	3.25616	8.87787	4.57748	9.94353	5.69621	1.78947	5.26833	2.11103	2.59111	6.42459	3.81962	5.03675	1.14592	1.55346	5.04708	2.12508	3.19973	3.99998	3.3392	4.11207	2.97199	2.58613	1.95937	1.81094
PRDM15	1.81143	0.899643	1.36625	0.941943	0.841975	1.88155	2.06908	1.54007	1.11381	1.21681	0.445535	1.58547	0.824464	0.891536	1.42909	1.08516	0.742983	0.856896	0.526449	0.939903	0.705709	1.55398	0.779205	0.806329	1.13525	1.42882	1.01186	4.37504	0.868136	0.656377	1.09078	0.954176	0.949813	0.677782	0.655263	0.541526	2.04493	0.840567	0.636176	3.09571
AC012531.3	0	0	0	0	0	0.0193546	0	0	0	0	0	0	0	0	0	0	0.0132143	0	0	0	0	0	0	0	0	0	0	0	0	0	0	0.0379317	0	0	0	0	0	0	0	0
AC025554.1	0	0	0.117105	0	0.0669421	0	0	0	0	0	0	0.132689	0	0	0	0	0	0	0	0	0	0	0	0	0	0	0	0	0	0	0.161045	0	0	0	0	0	0	0	0	0
KIAA0895L	3.3558	7.43989	4.2005	1.19124	3.37534	6.44956	2.80361	5.62555	8.06125	3.11238	1.68329	3.83577	8.54643	1.69932	5.04684	1.12565	3.65378	10.3487	2.01702	7.48895	5.59509	1.1992	3.08316	2.86124	1.81754	5.17238	2.61594	5.98406	1.49522	1.77906	1.90969	3.74886	6.52234	1.96841	1.30605	3.91723	1.94119	2.02775	1.45315	2.75587
AL365226.1	0.212099	2.03075	0.499099	0	0.158503	0.189402	8.76616	34.2329	0.0983383	0.662084	5.43423	40.937	50.3644	0.091545	0.353288	4.90983	0.0517256	0.232609	0.0718507	0.487138	17.2819	0.156942	0.306036	0.127593	0.16454	0.141111	0.988391	0.125087	0.460301	30.4452	12.5834	168.968	186.595	0.129227	1.43458	0.0273735	64.6664	0	0.0982942	81.9827
AC087203.2	0	0.011289	0	0	0	0	0.327302	0.0610815	0.0246001	0	0.00854977	0	0	0	0	0	0.0129396	0	0	0	0	0	0.00765572	0.0159592	0	0.0117667	0	0.0208609	0	0	0	0	0.131594	0	0	0	0.238646	0	0	0
SNX24	5.71633	9.40701	5.65589	3.93536	9.12155	3.67702	10.0813	4.24335	2.54037	3.24302	3.66922	3.27454	4.92935	2.31369	3.99036	3.02561	5.56761	4.30081	8.79044	3.81885	3.36061	9.6706	3.04596	4.34488	4.78416	3.76104	4.495	4.50431	6.72047	5.3579	5.51372	3.22127	2.80694	4.51757	5.80637	3.91529	4.42742	5.93894	4.1551	9.78194
BAIAP3	5.28839	6.57046	15.6539	1.18072	0.47916	5.10173	1.46211	5.15122	5.26593	10.3368	3.77074	6.94465	3.99517	6.87721	8.55772	4.57885	2.86676	3.64115	2.25098	6.57023	8.53242	0.182478	1.15249	19.6651	1.1027	2.44891	1.71956	2.74988	1.3512	1.95803	1.5419	0.273342	0.320381	1.92157	4.62265	3.24993	0.391742	5.301	1.67621	1.81612
AC009153.1	0	0	0	0	0.0507464	0.0303195	3.35115	0	0.0787103	0	0.0547116	0	0	0	0.141386	0	0	0	0	0	0	0	0	0	0	0.0376486	0	0	0.0409363	0.0212453	0	0	0	0	0	0	0.327245	0	0	0
RNA5SP481	0	0	0	0	0	0	0.42576	0	0	0	0	0	0	0	0	0	0	0	0.233809	0	0	0	0	0	0	0	0	0	0	0	0	0	0	0	0	0	0.886958	0	0	0
CYP51A1-AS1	0.113904	0.072705	0.0521172	0.0268695	0.0255362	0.101715	0.579679	0.0721203	0.0528107	0.017778	0.022943	0.0168722	0.0416752	0.0307266	0.0474316	0.0205994	0.0104168	0.135328	0.0868186	0.0523216	0.0591143	0.0702357	0.0328701	0.171304	0.115976	0.0568357	0.0530797	0.0279897	0.102998	0.0463273	0.0511945	0.0199344	0.0302681	0.0242896	0.0296314	0.0404262	0.164674	0.0598149	0.0263935	0.0906844
CMBL	2.25454	31.8214	13.1273	167.201	38.0052	22.8156	2.04708	21.1428	4.42786	53.7002	0.893952	7.65101	31.2718	19.7407	10.6331	1.85694	26.5152	8.87158	34.5403	17.274	7.62519	38.607	8.56395	16.542	36.557	44.2012	20.0681	8.00765	36.4123	20.7996	21.7919	5.51509	12.9784	15.8632	21.3449	2.36373	5.39579	4.43778	41.7934	10.6487
AC077690.1	0.0208837	0.0177735	0	0	0	0	0	0.0192334	0	0	0.121147	0	0	0	0	0.0604291	0	0	0	0	0	0	0	0.0251263	0	0	0	0	0	0	0	0	0	0	0.0434623	0.010781	0	0	0	0
AC107398.2	0.315237	0.149049	0.146528	0.0881344	0.104701	0.0500449	3.71637	0.258067	0.129918	0.26241	0.158036	0.0415067	0.0512619	0.0604715	0.175027	0.067568	0.102505	0.0512179	0.189849	0.160893	0.0727125	0.0691138	0.101078	0.126426	0	0	0.130579	0.110171	0.0337843	0.0175336	0.125942	0	0.248205	0.0170726	0.109343	0.0904101	0.270072	0	0.259719	0.22309
MTND2P22	0	0	0	0	0	0	0	0	0	0	0	0	0	0	0	0	0	0	0	0	0	0	0	0	0	0	0	0	0	0	0	0	0	0	0	0	0	0	0	0
PAF1	18.3997	33.2193	42.571	27.4324	17.8446	52.9673	4.20526	20.4191	16.8277	30.1664	25.2756	27.7645	17.3673	30.3361	29.0446	25.1443	24.0833	37.6698	33.0579	33.1336	45.0597	27.8291	28.4751	28.1847	24.5876	21.4734	33.4543	25.2392	32.656	23.7375	34.6454	24.1926	65.841	19.8098	19.7539	33.9094	19.7416	31.4897	20.4036	20.2522
MUTYH	3.06419	8.35975	3.66648	2.10371	1.88342	5.5899	1.4351	5.00428	3.18595	1.65414	4.22084	5.73064	3.01858	3.5051	3.14848	1.64657	4.64127	5.29963	2.52483	1.9097	1.63219	2.41744	2.43055	3.03228	5.15526	2.71817	4.64432	3.53591	4.31644	3.34543	1.44837	2.6163	3.28947	6.15008	3.57518	2.54376	3.70247	1.55652	2.32599	1.8436
RSF1	3.52273	4.03843	3.65624	3.76233	1.81101	6.69853	15.5861	3.42172	5.31782	3.85253	3.15075	5.67297	2.48777	3.94028	4.02989	5.8926	2.58776	2.88068	1.99166	1.9966	6.54393	4.31208	3.71899	4.93029	5.89415	6.65443	4.03028	3.56933	3.105	3.99147	3.38253	2.64395	6.34593	1.7125	4.53269	4.69006	8.46456	4.35777	5.48649	3.95246
AC092620.1	0	0.0852317	0.0628424	0.0125996	0	0.200322	3.36071	0	0.148584	0.0250093	0.0774604	0.0356026	0.0293134	0.0172899	0	0.0193189	0.0195386	0	0	0	0	0	0.0115601	0.0722948	0.0466143	0.0355351	0	0.0472496	0	0.0100263	0.0144036	0	0	0.0195255	0.0416841	0.0310199	0.205916	0.201948	0.0371292	0
CACNA2D3	0.139738	0.280053	0.0330001	0.082232	1.04562	0.189994	0.278066	0.377782	0.0668785	0.0731695	0.0900691	1.42622	0.40902	0.789904	0.232758	0.126086	0.705756	0.243883	0.122162	0.294025	0.439809	0.0355781	0.104065	1.15518	0.139876	0.823722	0.10643	0.40408	0.317392	1.89769	0.275535	0.73209	0.274705	0.0856884	0.15948	0.0651572	0.509763	0.151497	0.325886	0.0574205
TPH1	0.138443	0.063689	0.105657	0.00706125	0.0603978	0.120287	0.572423	0.289465	0.0485749	0.018688	0.0241175	0.152972	1.02403	0.064599	0.274228	0.0252629	0.0876007	0.142256	0.0202807	0.144375	0.0776755	0.0110747	0.0388719	1.20199	0.0667619	0.0829795	0.139492	0.356013	0.0541354	0.052445	0.0403614	0.56578	0.143179	0.10578	0.0233612	0.0328375	0.0721264	0.0628769	0.0346808	0.0297896
LYPD1	0.514925	0.408526	1.04967	0.790579	30.5236	0.20575	4.32856	0.932389	0.453204	0.337822	0.388153	0.439546	2.23527	2.20742	0.94492	0.564005	2.91595	0.12762	0.55583	0.216486	0.217414	0.103327	3.29934	0.252013	1.82128	8.24523	1.61598	0.905892	0.648192	1.92667	0.652725	0.195509	0.853467	0.404129	0.118062	1.20748	5.5069	0.498646	0.889823	5.22522
AL139135.1	0	0	0	0	0	0	0	0	0	0	0	0	0	0	0	0	0	0	0	0	0	0	0	0	0	0	0	0	0	0	0	0	0	0	0	0	0	0	0	0
RNU6-759P	0	0	0.213746	0	0.122186	0.584019	16.6419	0	1.1371	0	0.131733	0.24219	0	0	0	0	0	0	0	0	0	0	0.235915	0.245896	0	0.90649	0	0	0	0	0	0.286145	0	0	0	0.316523	0.787929	0.686885	0	0.325429
HNF4GP1	0	0	0	0	0	0	0	0	0	0	0	0	0	0	0	0	0	0	0	0	0	0	0	0	0	0	0	0	0	0	0	0	0	0	0	0	0	0	0	0
CLCA3P	0.0306238	0.0104252	0.0384332	0.023117	0.010985	0.118138	0.21158	0.0338445	0.0113588	0.00764758	0.0710598	0.0254028	0.00896375	0.306651	0.0306056	0.00590753	0.00298735	0.0358242	0.0663945	0.0112536	0	0	0.0070699	0.014738	0	0	0.0228334	0.0144485	0.0177228	0.0459893	0.00880897	0	0.0260409	0.0149267	0.0191199	0.00632371	0.0550962	0.0308768	0.0113537	0.263316
KDM2B	3.43043	2.15152	2.72955	2.30083	0.614336	2.62067	3.62604	3.67309	3.39593	1.66703	1.52288	2.46379	1.96977	2.31965	3.17615	2.09853	2.5309	3.92259	1.33798	2.66745	2.9929	2.1938	2.11724	2.92074	2.40229	1.6449	2.45407	2.33661	4.13898	2.27261	2.75028	5.14689	2.16152	1.87844	1.66744	1.64569	2.47626	1.7216	2.5723	1.87243
TCEA1	13.572	21.1472	23.3445	18.6615	16.9359	19.6655	35.2515	12.1375	14.4834	10.2481	14.273	22.0595	15.6884	27.69	16.2662	22.0336	14.7665	18.5982	11.3034	11.0064	11.6541	23.0437	32.2846	17.9327	13.7197	24.8401	19.6717	20.0477	22.265	14.5694	27.146	21.3446	28.1356	28.9499	24.2646	15.2454	25.74	35.3021	18.8671	16.6489
AL109917.1	0.116174	0.573461	0.0972	0.233858	0.222254	0.365173	0.114664	0.320981	1.29273	0.464189	0.0748812	1.25278	0.884127	0.20057	0.0387018	0.0448216	0.317319	0.985295	0.0629685	0.192113	0.434108	0.114617	0.120692	0.475236	0.504697	0.1855	0.606344	0.676011	0.156877	0.209358	0.133671	0.78074	0	0.554935	0.0241777	0.995569	0.209013	0.0780895	0.689144	0.147988
RNA5SP524	0	0	0	0	0	0	0	0	0	0	0	0	0	0	0	0	0	0	0	0	0	0	0	0	0	0	0	0	0	0	0	0	0	0	0	0	0	0	0	0
AC002069.3	0	0	0	0	0	0	0.134451	0	0	0	0	0	0	0	0	0	0	0	0	0	0	0	0	0	0	0	0	0	0	0	0	0	0	0	0	0	0	0	0	0
RNF11P1	0	0	0	0.0300959	0	0.0341784	0.118052	0	0	0	0	0	0	0.0825986	0	0	0	0	0	0.0879063	0	0	0.0276128	0	0	0	0	0	0.0461463	0	0.034405	0	0	0.0233196	0	0.0493968	0	0	0	0
AC090907.1	0.12862	0.291906	0.0896774	0.0539397	0.0512632	0.153141	2.96211	0.236911	3.65754	0.321198	0.138172	0.254028	0.250985	0.444115	0.142826	0.0827054	0.104557	4.89001	0.232381	0.0787755	0.445012	0.0422988	0.0247447	0.464248	0.399117	0.152128	0.106556	0.269705	0.537591	1.09455	0.0308314	0.120053	0.121524	0.271666	0.044613	0.22133	0.385673	0.0720459	0.476857	0
RNA5SP459	0	0	0	0	0	0	0	0	0	0	0	0	0	0	0	0	0	0	0	0	0	0	0	0	0	0	0	0	0	0	0	0	0	0	0	0	0	0	0	0
ZNF470	0.835298	0.956547	1.0977	0.713898	0.484998	0.682645	1.89923	0.664568	0.815114	0.69896	0.186043	2.45905	0.188812	0.332213	0.400646	2.03949	0.280499	0.645887	0.198521	0.544404	0.0499327	0.39695	0.678976	0.965526	0.176418	0.638168	0.576067	0.49864	0.337457	0.97857	0.575525	0.385748	0.328496	0.365576	0.757699	0.650209	0.590108	0.161679	0.417508	0.919193
AC245123.1	0	0	0	0	0	0	0.0603284	0	0	0	0	0	0.0178911	0	0	0	0.00596257	0	0	0	0	0	0	0.0294161	0	0.0108442	0	0	0	0	0	0.0171155	0	0.0119171	0	0	0.0157098	0	0	0
AL137847.2	0.319557	0.101987	0	0	0	0.28536	1.57701	0.220728	0	0.0498761	0.180226	0.0236675	0.23384	0.310332	0.465743	0.0385279	0.155864	0.11682	0.216507	0.25688	0	0	0.0691629	0.720891	0.0929633	0	0.0496384	0.0942303	0	0.119974	0.114901	0.111852	0.39628	0.0778796	0.0831309	0.020621	0.769987	0	0	0.190811
MARCHF7	10.897	9.13451	11.5751	12.0081	13.6859	13.9623	36.2806	16.8529	18.0487	9.80243	7.38412	18.2073	9.02008	14.4495	12.4575	11.1951	14.0721	7.91089	12.1303	10.7554	19.9876	18.3543	18.7751	11.7332	16.5227	17.3522	13.242	9.42433	15.8386	14.2966	24.2192	9.59464	11.7951	10.6751	16.9966	13.2143	25.2582	15.9714	20.7712	11.2477
RC3H2	5.86214	1.96925	5.59882	4.0237	3.14928	6.38143	21.8884	5.90098	4.87285	4.3326	3.53873	12.073	4.49651	3.65952	5.46686	4.98064	4.33914	3.01554	3.1082	2.97503	3.33098	5.43098	5.71964	4.07825	16.8384	4.43025	2.84366	6.2499	3.76541	3.72767	5.33148	4.23267	3.77547	2.82178	3.64672	4.00052	9.16425	4.72478	5.35401	4.50891
AL008626.1	0	0	0	0	0	0	0	0	0	0	0	0.0160939	0	0.0234473	0	0	0	0	0	0	0	0	0	0	0	0	0	0	0	0	0	0	0	0	0	0	0	0	0	0
WEE2-AS1	0.240306	0.833408	0.201057	0.275879	0.901502	0.317594	0.38542	0.320908	0.857907	0.105019	1.38628	0.0747511	0.712181	0.482296	0.640435	0.324496	0.465907	0.158127	0.561703	0.347712	0.24943	0.160033	0.204574	1.18541	0.85754	0.154548	0.134381	0.203135	0.677972	0.778899	0.341301	0.403739	0.621546	0.243046	0.168789	0.260517	0.772038	0.20191	0.523422	0.506997
AL163973.2	0	0	0	0	0	0	0	0	0	0	0	0	0	0	0	0	0	0	0	0	0	0.0721135	0	0	0	0	0	0	0	0	0	0	0	0	0	0	0	0	0	0
ERG28	23.0416	18.392	9.15583	15.9077	16.2321	25.2679	6.74684	20.2708	17.1404	35.6187	37.5259	16.9446	24.1974	24.2243	17.725	20.6049	21.7517	38.8136	26.488	23.3718	20.5472	30.6285	24.8714	17.6704	22.9732	19.6666	17.2773	15.9496	29.4579	38.5808	19.8412	22.5664	22.2085	8.2693	18.6854	21.5777	6.71939	38.5855	36.3254	16.3077
GLT8D2	3.70046	0.706551	2.25475	2.82171	1.42357	0.639055	3.81115	7.24874	1.93352	2.02499	0.647106	0.579596	1.31861	3.21657	4.95246	5.46245	2.45153	1.52451	5.94738	0.863207	1.05543	0.723825	0.865442	8.76505	0.708939	2.35205	0.751753	4.30654	2.45192	4.11714	1.08758	0.901038	0.930324	2.41851	0.917452	3.65122	1.77812	2.69284	7.05059	1.99824
AL158042.1	0.0915253	0	0	0	0	0	0	0	0	0.0571407	0	0	0	0	0	0	0.0223207	0	0	0	0	0	0	0.0550593	0.0710024	0.040595	0	0	0	0	0	0	0.064857	0	0	0.0236245	0	0	0	0
CCDC138	1.20218	1.35388	0.698914	0.925309	0.857681	1.09753	3.03806	0.953307	1.61658	0.476173	0.273898	2.04651	0.733534	2.34827	1.51241	1.21209	1.15678	0.860366	1.00398	0.587255	3.64922	3.28587	1.28917	2.44271	2.72176	1.58836	1.06967	0.953889	1.06496	0.998135	1.97455	0.915309	0.581654	0.872756	1.40213	0.609363	1.79695	0.921594	1.4812	0.45687
FOXE3	0.0318791	0.153744	0.0555674	0.0267384	0	0.106279	0.104882	0.0782928	0	0.0398052	0.00684931	0.00629619	0.0311039	0.0366919	0	0.0102495	0.0518301	0.0621544	0.0287983	0	0	0.0419358	0.0490646	0	0.140141	0.0188528	0	0.0167119	0.297237	0.042555	0.0152834	0.0595113	0.0301204	0.00517952	0.0221151	0.0548576	0.0546234	0.0178569	0	0
RNU1-97P	0	0	0	0	0	0	0	0	0	0	0	0	0	0	0	0	0	0	0	0	0	0	0	0	0	0	0	0	0	0	0	0	0	0	0	0	0	0	0	0
OR10AG1	0	0	0	0	0	0	0	0	0	0	0	0	0	0	0	0	0	0	0	0	0	0	0	0	0	0	0	0	0	0	0	0	0	0	0	0	0	0	0	0
AC099542.2	0	0	0	0	0	0	0	0	0	0	0	0	0	0	0	0	0	0	0	0	0	0	0	0	0	0	0	0	0	0	0	0	0	0	0	0	0	0	0	0
LINC01782	0	0	0	0	0	0.00517142	0	0.00666687	0	0	0	0	0	0	0	0	0.00353079	0	0	0	0	0	0	0	0	0	0.00899567	0	0.00698225	0.00362369	0	0	0	0	0	0	0	0	0	0
BX284668.1	0	0	0	0	0	0	0.0620583	0	0	0	0	0	0	0	0	0	0	0	0	0	0	0	0	0	0	0	0	0	0	0	0	0	0	0	0	0	0	0	0	0
LARP1B	2.17164	1.17373	2.56667	3.28043	2.45776	3.18148	6.67009	2.4653	7.26899	2.58602	2.57264	4.50847	2.01839	2.19085	2.73587	2.29785	2.15231	2.00265	1.56704	3.36548	6.66041	2.45908	3.17283	1.80621	1.96888	2.32147	3.57937	3.59793	3.61886	1.88533	4.14613	2.79577	2.12762	3.75671	3.36598	4.04804	5.94152	2.61929	5.40158	1.90242
OR52B2	0	0	0	0.0122727	0	0.0139374	0.0962795	0.0179678	0	0	0	0	0	0	0	0	0.00951579	0	0	0	0	0	0	0	0	0	0	0.0153412	0	0	0	0	0	0	0	0	0	0	0	0
MTRNR2L12	0.40135	2.27149	0.503698	0.946773	2.55541	1.31891	1.88163	0.628376	2.19579	0.451025	1.79792	0.285363	3.87675	2.45985	2.27296	1.74202	0.489396	0.939012	0.244731	5.89953	32.369	0.178187	0.810747	0.531173	0.4826	7.92164	0.673312	1.34129	1.00651	1.18536	0.274191	0.280962	0.654135	0.772726	1.67054	1.27424	0.773657	1.68611	1.4136	0.73493
AC112492.2	0	0	0	0	0	0	0	0	0	0	0	0	0	0	0	0	0	0	0	0.0187579	0	0	0	0	0	0	0	0	0	0	0	0	0	0	0	0	0	0	0	0
AC073263.3	0	0	0	0	0	0	0.605394	0.0225959	0	0	0.0158141	0	0	0	0	0	0	0.0717528	0	0	0	0	0	0	0	0	0.0304888	0	0	0	0	0	0	0	0	0	0	0.0412291	0	0
TAS2R1	0	0	0	0.0153355	0.00728727	0	0.240615	0.011226	0.0452117	0	0	0	0	0	0	0	0	0	0	0	0	0	0	0.0146655	0	0	0	0.0575094	0	0	0	0	0	0.0059413	0	0	0	0	0.0225957	0
SNHG32	30.1911	96.9498	26.9177	17.0729	199.377	109.703	37.9549	46.8158	59.5901	58.3343	22.2475	82.6693	35.5297	21.8545	44.1559	122.535	34.4171	44.5407	106.544	73.3952	68.9837	32.1275	17.8635	51.864	33.459	87.0022	51.9121	75.8264	34.1375	44.8832	137.832	59.8132	78.4867	74.5705	83.5455	50.5229	69.2152	34.9817	47.083	23.3015
KDR	5.66714	6.88978	2.10696	5.833	4.04557	40.0073	10.2989	7.00964	3.36823	2.75488	3.57042	16.7911	7.09297	7.2379	8.84578	40.0017	22.7005	1.40164	1.84119	3.0435	1.92004	2.45548	3.72117	6.77795	9.25198	41.4467	3.41046	25.3044	3.60087	19.4288	7.09868	5.27867	4.47108	2.94589	41.6717	14.6124	23.4648	14.3047	13.0928	4.17718
LINC00244	0.137363	0.146131	0.287319	0.0216023	0.0205304	0.760511	3.30468	0.126507	0	0.171515	0.132807	0	0.0502584	0	0	0.0331226	0.100498	0.150646	0.046533	0.126195	0.142578	0	0.0198199	0.123951	0.0799211	0.182777	0	0.0540069	0.033123	0.0687614	0	0.0480798	0.340684	0	0.0357341	0.0531841	0	0.230829	0.190976	0.0546806
PIRT	0	0	0	0	0	0	0.0408998	0	0	0	0.00356128	0	0	0.00476947	0	0	0.00538978	0.0242378	0	0	0	0	0	0.0398855	0.0128587	0.00490123	0	0.0173786	0	0.0055316	0.00397328	0.100564	0	0	0	0.00285231	0.0710032	0.00928466	0	0
SYNGAP1	2.07179	1.81209	3.45122	0.690751	0.417445	3.56829	2.11944	2.90175	1.76682	1.12744	0.753393	1.73535	0.918317	1.50605	2.79134	1.20858	1.84375	1.28958	0.583249	1.27594	4.38035	0.483168	1.51484	3.5054	1.46773	0.807768	1.13633	1.64117	0.776822	1.09456	1.09781	0.784767	2.04155	0.621941	1.15855	1.53667	0.612141	1.04799	1.21281	0.63968
RAB24	7.20723	5.40508	9.43534	3.14863	4.01017	4.73367	1.71046	9.67016	3.11944	4.13682	1.34699	1.35902	3.20766	1.42558	5.56946	1.67153	3.84846	5.75392	4.35123	5.01045	4.57106	1.66954	1.74743	2.63698	3.25029	1.54634	6.06797	4.04008	1.79937	1.89832	2.90302	9.32002	6.08243	2.24094	1.2305	2.02084	1.78165	1.64453	1.56847	8.01864
AHCYP7	0	0	0	0	0.0192433	0	0	0.0148221	0	0	0	0	0	0	0	0	0	0	0	0	0	0	0	0	0	0	0	0	0	0	0	0	0	0	0	0	0	0	0	0
AP000350.1	0.0395692	0.0673523	0.0413831	0.0497827	0.0709687	0.0282678	0.29291	0.0364422	0	0.0988148	0.229542	0.0703351	0	0	0	0.0381658	0	0	0	0.145409	0	0	0.0456753	0.0952154	0.061393	0	0.0491718	0	0.0763323	0	0	0.0554003	0.112159	0.0771476	0	0.0408545	0	0.0664935	0	0
RN7SKP297	0	0	0	0	0	0	0	0	0	0	0	0	0	0	0	0	0	0	0	0	0	0	0	0	0.0579097	0.0662188	0	0	0	0	0	0	0.105795	0	0	0	0.0959298	0	0	0
AC245884.9	0.0435835	0	0.0455813	0.0548331	0.0260561	0.0934068	0.752794	0.0802785	0	0	0	0.051647	0	0.0376225	0.0725959	0	0.0212578	0	0	0.0800803	0.0904766	0	0.0251545	0	0.101432	0.0386619	0	0.137086	0	0.0436343	0.0626841	0	0	0.0212435	0	0.0674987	0.224035	0	0.32317	0
TIMM10B	9.30362	7.47028	5.57453	7.02825	18.5942	6.90851	19.233	9.15492	9.51295	6.91476	13.6934	9.85598	12.2079	11.5328	13.0408	14.1081	8.49157	7.0755	6.14394	12.6364	16.2385	7.94961	7.86669	12.2264	14.8806	12.6743	8.19794	10.1028	6.70359	14.5157	8.54729	11.8531	13.9213	9.12019	13.6645	10.5707	14.4913	9.30603	10.3556	6.51426
RPL32P24	0	0	0	0	0	0	0	0	0	0	0	0	0	0	0	0	0	0	0	0	0	0	0	0	0	0	0	0	0	0	0	0	0	0	0	0	0	0	0	0
NBEAL2	13.5151	5.83141	11.4395	2.96294	9.25395	20.5169	8.44288	17.2766	10.7352	4.70871	17.7293	12.5858	16.2718	3.41078	15.2304	5.61834	11.6959	10.1729	4.20652	25.1615	7.00521	6.10222	14.4734	11.5661	5.39362	9.94257	12.5082	5.69472	9.0738	7.70768	11.2145	14.2007	24.6051	3.99077	8.85659	6.19786	11.4006	13.3947	4.47894	4.04183
IMPDH1P7	0	0	0.0146576	0	0	0	0.0345824	0	0	0.0174998	0	0.0083041	0.0205116	0	0.0700342	0	0.0136718	0	0	0	0.116379	0	0.00808896	0	0	0.0248651	0	0	0.0135182	0.00701577	0	0	0	0	0.0145839	0	0	0	0	0.0223164
SV2A	0.960029	0.300824	3.54151	1.47959	0.245232	10.7551	3.45639	4.05107	1.90993	0.56122	0.258769	0.41369	0.874949	0.629078	4.22307	0.909143	0.683225	0.650863	1.33045	0.308693	0.33518	0.45636	0.433196	1.43857	0.528102	1.85034	6.66458	4.73535	0.968078	1.33032	0.367158	1.7718	0.371072	2.89272	0.240664	2.23023	0.41498	0.564644	1.85245	0.305731
YBX2	1.23989	0.116386	6.61236	0.0286752	0.035428	4.78053	2.17084	1.12512	1.0821	5.15677	0.0440726	1.83121	5.4305	0.0590245	0.311307	0.52761	1.44742	2.29965	0.450911	0.167513	4.91131	0.0584653	0.0552495	0.148081	1.84594	0.12131	0.674095	2.22596	3.16569	0.273825	0.750682	0.376549	0.691265	4.24823	0.104355	3.04981	0.035148	7.72143	1.05627	3.39692
AC027237.1	0	0	0.0336119	0.0202171	0.0192139	0.0229595	0.317208	0.0591977	0.0596035	0	0	0.0190424	0.0470357	0	0.0535325	0	0	0	0	0.0590516	0.0667179	0.0951238	0	0	0.0249321	0.0285095	0.039938	0	0	0	0	0	0.136645	0	0	0.0331826	0.0826022	0.054007	0	0.102349
AC090503.2	0	0	0.0403589	0.072826	0	0.0551365	0	0	0	0	0	0.102892	0	0	0	0.0186106	0	0.310359	0	0	0	0	0.0111362	0	0	0	0	0.0151724	0	0	0	0.0540292	0	0.0376192	0	0.00996085	0	0	0.0357679	0
DRD5P2	0.0104626	0	0	0	0	0	0	0	0	0	0	0	0	0	0	0	0	0	0	0	0	0	0	0	0	0	0	0	0	0	0	0	0	0	0	0	0	0	0	0
ITGB3BP	2.21344	5.5923	1.57284	1.53793	1.24491	4.89529	8.40181	2.38301	1.93092	1.29522	1.23033	1.90781	2.27437	1.53123	2.04255	1.60678	3.65448	2.13709	4.79157	1.70048	2.40956	2.7963	1.93628	1.6424	2.89875	3.48913	1.8497	2.19839	2.39903	2.27393	1.58897	1.21477	1.41547	5.33801	1.84581	2.33311	3.454	1.24417	2.10161	2.11222
AC136443.5	0	0	0	0	0	0	0.561544	0	0.105514	0	0	0.0337102	0	0	0	0	0	0	0	0	0	0	0	0	0.0441366	0	0	0	0	0	0	0	0	0	0	0	0.0731141	0	0	0
CASP9	4.11508	5.20912	2.62819	2.6791	3.52546	3.0625	2.43497	2.68971	5.97941	3.70151	4.18977	4.78647	1.90031	3.18324	2.94139	3.68782	3.13541	8.61708	6.73463	5.79558	7.37322	14.6827	7.65779	3.98007	3.17375	3.80987	2.49728	2.56355	7.83043	6.22382	5.93864	3.14923	3.83898	2.30957	2.06204	4.52718	1.68916	3.67912	5.96932	3.86148
WBP1LP10	0	0	0	0	0	0	0	0	0	0	0	0	0	0	0	0	0	0	0	0	0	0	0	0	0	0	0	0	0	0	0	0	0	0	0	0	0	0	0	0
AC073578.2	0	0	0	0	0	0	0	0.250697	31.2996	0	0	0.698905	0	0	0.151137	0	0.0221283	0.0663405	0	0	0.188363	0	0	0	0	0.281715	0.0563781	0.463773	0	0.0454211	0.0326254	0	0	0	0	0	0	0	0	0
PRDM16-DT	0.413498	0.95977	0.0471767	0.0118234	0.0696676	0.0134272	0.0649285	0.342739	3.21385	0.995065	0.198681	1.30741	2.05756	0.0648989	0.18158	0.0543862	0.368531	0.230865	0.0458433	0.963516	0.0546253	0.0333783	0.195262	2.55987	0.125395	3.56134	0.270937	1.29765	0.177663	0.372583	0.143272	1.05787	0.223757	0.0494709	0.797968	0.199881	0.241538	0.0252675	0.0139367	0
MIR4740	2.67312	1.42188	0.349457	1.26116	1.59811	1.67094	0.824489	4.30828	0.619688	0.834436	1.50761	1.18788	2.93413	0.288439	0.556568	0.322289	1.14084	2.93162	0	4.29764	0	0	0.385702	2.81414	0.259215	0.592816	0.415229	1.57649	0.322292	0.501795	0	2.33912	1.42068	0.651469	1.0431	1.37997	1.7176	1.123	0.619409	0
DDX39A	14.7136	14.8131	24.527	10.88	8.57033	12.6456	4.12566	16.873	15.0773	23.9301	9.505	14.0091	23.5716	18.7679	19.6047	9.25321	13.4093	18.3169	15.5846	14.6909	29.3497	14.8896	11.8712	8.21158	18.1124	20.7356	47.5638	22.2131	23.5087	7.48889	11.6138	11.4438	9.06681	24.9702	16.018	11.4503	13.4909	12.1692	21.3101	16.6199
HMGB3P23	0	0	0	0	0	0	0	0	0	0	0	0	0	0	0	0	0	0	0	0	0	0	0	0	0	0	0	0	0	0	0	0	0	0	0	0	0	0	0	0
RBM19	7.98663	5.10016	9.35448	9.99212	2.29052	5.49699	5.78997	8.87708	7.63373	5.27295	3.97966	4.94522	9.41658	6.70988	8.57616	2.61015	4.85416	7.08631	3.30987	8.61636	7.53223	8.13604	7.36746	4.99092	2.88657	2.70693	9.70801	7.11739	7.83738	4.63608	3.59251	7.74712	5.73774	4.14972	3.77557	6.4906	6.58917	4.12264	5.63692	11.6059
AC091180.2	0.501779	0.0406713	0.174927	0.0901852	0.0285701	0.187768	1.94564	0.462125	0.265882	0.0596702	0.0154012	0.05663	0	0.0825048	0.199	0.0460935	0.221434	0.209639	0	0	0.049603	0.188592	0.0689536	0.0574967	0.0926819	0.127176	0.148464	0.206679	0.023047	0.0598053	0.137464	0.033454	0.0677281	0.0582329	0.0497276	0.0123352	0.276356	0.200764	0	0.228281
AC023050.3	0	0	0	0	0	0	1.47641	0.100193	0.100879	0	0	0	0	0	0	0	0	0	0.0737073	0	0	0	0	0	0	0	0.0675954	0	0	0	0	0	0	0	0	0.0561617	0	0	0	0
RAP1GDS1	7.10232	3.92402	8.92159	10.5103	8.36223	5.42317	10.333	6.09426	4.58493	4.75878	4.26767	2.87214	5.09498	5.78586	6.77487	10.605	6.51754	5.8908	6.81565	4.95964	9.50705	5.1041	9.26454	5.05238	5.68739	5.04713	7.54302	5.18201	3.75466	6.26355	7.33745	3.58631	5.08788	16.577	7.47129	9.22437	10.7431	7.15448	7.16569	6.52586
LCT-AS1	0.0791384	0	0.153709	0.00711181	0.0608303	0.0161531	0.306859	0.0624724	0	0.0423492	0.00728705	0.0267943	0.0330917	0.0390369	0.0188313	0.021809	0.0496283	0.049595	0.153194	0.0103864	0.046939	0.0223079	0.00652504	0	0.00877043	0.060173	0.0421473	0.0622298	0.0327138	0.016978	0.0569106	0.0158287	0.048068	0.0110211	0.0117642	0.0233454	0.0726429	0.0379963	0	0.0540052
TSPY24P	0	0	0	0	0	0	0	0	0	0	0	0	0	0	0	0	0	0	0	0	0	0	0.0274258	0	0	0	0	0	0	0	0	0	0	0	0	0	0	0	0	0
SAMD4B	11.8017	17.4665	37.837	18.735	7.15713	23.1205	10.6245	17.2673	14.8806	15.9953	11.0794	17.4049	13.8995	14.7142	16.7507	18.5049	13.1897	23.0913	15.2413	17.0303	16.6622	21.1089	14.4327	14.6048	17.6014	16.7801	16.0164	14.0528	21.7156	12.2026	19.8317	14.1201	25.761	10.8235	10.595	16.5147	4.11978	22.9801	14.5494	10.4381
TRBV21-1	0.846872	0.0514819	0.253055	0.49468	0	0	0.447783	0.334263	0	0	0	0	0	0	0.604549	0	0.324549	0.44227	2.29509	0	0.125575	0.0596801	0	0	0.234634	0	0.300683	0.142699	0.0583459	0.0302807	0.304504	0.169385	0.0857305	0.0884537	0	0.0936835	0	0.203302	0.112134	0
AC243960.4	0	0	0	0	0	0.104434	0	0.201951	0	0	0	0	0	0.189288	0	0	0	0.106882	0	0	0	0	0	0	0	0	0	0	0	0	0	0	0	0	0	0	0	0	0	0
IGKV2-19	0.148769	0	0	0	0	0	0	0	0	0	0	0	0	0.128422	0	0	0	0	0	0	0	0	0	0	0	0	0	0	0	0	0	0	0	0	0	0	0	0	0	0
AC008171.1	0	0.537471	0	0.066211	0	0.0751925	0.259714	0	0.390403	0	0.0678424	0	0	0.181717	0	0	0.154013	0	0	0	0	0	0	0.379909	0.326611	0.186737	0	0.413828	0.101522	0.158065	0	0	0.298342	0	0	0.0543365	0.135261	0	0	0
NPPA	0.281931	0.20795	0.373482	0.0591169	0.584309	0.537089	0.324642	0.363511	0.522861	0.445902	0.133262	0.055682	0.165045	0.0324494	0.219149	0.0181287	0.183349	0.13742	0	0.25901	0	0.0556304	0.0650873	0.203523	0.0729042	0.28344	0.233566	0.0738979	0.0181289	0.112904	0.0270325	0.157891	0.106551	0.0824515	0.019558	0.0679206	0.313999	0.157922	0.104525	0
Y_RNA	0.223945	0.190593	0	0	0	0	0.552583	0.206247	0	0	0	0	0	0	0	0	0	0	0	0	0	0	0	0	0	0	0.278292	0	0	0	0	0	0.317385	0	0	0	0	0.376325	0	0
SNORD18	0.601452	0	0	0.378348	0.179787	0.644507	5.19428	0	2.23088	1.12649	0.387671	0.534547	0	0	1.00182	0	0	0	0	0	0	0	0.173566	0	0.699881	0	0	0.236473	0.290063	0	0	0	0	0	0	0	0.38646	0	0	0
NAT14	3.90262	14.1802	7.11467	4.22428	5.99291	14.378	1.3448	8.33571	6.20891	13.4522	4.62319	17.7663	4.98518	11.8708	9.5157	8.07286	5.5776	18.3297	13.5305	10.9527	13.1525	4.73369	11.3464	12.1075	6.57601	6.06917	11.1144	12.9027	2.93818	8.86666	4.84311	0.694924	7.31028	4.82435	8.24349	9.37511	6.54106	9.25659	5.50252	4.21508
AC136624.2	0	0	0	0	0	0	0	0	0	0	0	0	0	0	0	0	0	0	0	0	0	0	0	0	0	0	0	0	0	0	0	0	0	0	0	0	0	0	0	0
RNU6-539P	0.204377	0.347878	0	0	0.122186	0.438014	9.58168	0.376452	1.1371	0	0.658664	0.121095	0.299111	0	0	0.197128	0	0	0	0	0.424274	0	0.117958	0.245896	0	0.362596	0	0.16071	0	0	0	0	0	0	0	0.211015	1.8385	0	0	0
COX11P1	0.0504211	0	0	0.0317178	0.030144	0	0	0.0232183	0	0	0	0.0298749	0.0737926	0	0.0419926	0.0486328	0.0122965	0	0	0	0	0.124363	0	0	0.0391151	0.0447274	0	0.0198241	0.0972665	0	0	0	0.0357296	0.0737291	0	0	0	0.0423647	0	0.0802855
LINC00272	0	0.0242104	0	0.0178949	0.0340138	0	0.140386	0.026199	0	0.0355199	0	0.0168551	0	0	0	0	0	0.0831945	0	0	0	0	0.0328368	0.0342261	0.198615	0	0	0	0	0	0	0	0	0	0	0	0.109671	0	0	0
ZNF667-AS1	2.15787	0.315956	0.351864	6.3529	0.405748	4.35946	2.33306	1.15928	0.322736	0.362148	0.519707	0.219966	0.50937	1.11664	1.38168	4.03398	0.80918	0.245984	0.872485	0.373039	0.240839	0.137351	0.425187	2.43572	0.360001	0.344761	0.533424	0.944198	1.63375	3.29865	0.454688	0.292374	4.55447	0.458039	1.29776	3.5276	0.33545	0.770072	3.22591	3.10346
AC023983.1	0.185633	0.0315974	0.0388286	0.0934194	0.0443919	0.0795687	1.00771	0	0	0.0927151	0.0239303	0.351965	0	0.0320488	0.185523	0.0716197	0.0724341	0.380024	0	0.102325	0.154145	0.183145	0.0857116	0	0.0576033	0.0658684	0	0.145971	0.107431	0.03717	0.0266988	0	0.210471	0.144771	0.154533	0.15333	0.143133	0.062389	0.137647	0.0591168
AC009107.1	0	0	0	0	0	0	0.787012	0	0.118304	0	0	0.0377962	0	0	0	0	0	0	0	0	0	0	0	0	0	0	0	0	0	0	0	0	0	0	0	0	0.245929	0	0	0
RILPL2	4.72709	7.2964	2.04706	6.38066	2.03091	2.0595	2.43601	3.78842	3.76989	4.01055	3.98592	1.00335	1.90138	5.52755	6.63477	2.53596	3.86893	3.61905	3.54411	4.84036	2.8678	2.18475	4.09538	9.79932	2.22581	7.12769	4.64744	2.35588	3.33612	5.71757	2.85213	1.84776	5.02338	4.12698	5.07942	3.64013	4.28624	2.17743	2.37022	2.22697
RPS18P1	0.091925	0	0.0961388	0	0.851831	0.164176	2.26824	0.126991	0.0852409	0	0	0	0.0672673	0.119029	0.0765585	0	0.0448364	0	0	0.380032	0.0954153	0	0.0265276	0	0.142625	0.0407723	0.114233	0	0.0443327	0	0.0661057	0	0	0.0448063	0	0.0474554	0.354396	0	0	0
AL132989.1	3.6912	1.95953	3.6693	0.505778	1.66054	2.01035	17.3143	6.36144	2.84669	1.55153	1.06004	1.08271	2.19296	0.946442	3.71336	0.881258	3.10165	3.47366	0.643788	2.3167	1.82084	1.18987	1.34996	1.97869	1.47429	3.01502	1.90746	2.01166	0.458259	0.896435	1.23524	2.0979	6.42265	0.659103	0.988768	0.792407	3.42849	2.39515	1.21946	0.523738
RNA5SP445	0	0	0	0	0	0	3.16173	0	0	0	0	0	0	0.158015	0	0	0	0	0	0.168169	0	0	0	0	0.142005	0	0.454946	0	0	0	0	0	0	0.0892229	0	0	0	0	0	0
TRIM51JP	0.0478428	0.0135725	0	0	0.00953418	0.0227856	0.118052	0.0146873	0	0.0398253	0	0.0188981	0	0	0	0	0.00777844	0	0	0	0	0	0.00920426	0	0.0123716	0	0	0	0	0	0	0	0	0	0	0	0	0	0	0
CLK1	14.9677	10.9677	15.6666	4.321	13.3276	13.5928	33.2253	24.0597	22.7899	9.81737	8.39304	14.4341	20.243	8.40045	26.4776	5.92238	14.0548	16.8259	13.4624	13.171	22.0952	7.81337	13.9756	19.1204	7.3219	15.1484	11.1772	19.6684	9.40207	9.75093	14.4267	15.9735	29.2918	5.43595	4.91909	13.3119	17.4296	19.0626	8.27253	11.0023
AC090948.1	1.64879	0.4895	1.08274	0.217085	0.481398	1.23266	16.4627	1.30661	0.711117	0.19151	0.173004	1.22683	0.953995	0.397195	1.2135	0.628727	0.336641	1.00925	0.415661	0.880664	0.238799	0.11349	0.199174	0.738136	0.505682	0.782322	0.571791	1.02515	0	0.115166	0.441186	0.322109	1.68463	0.168207	0.438898	0.257331	1.87247	0.644345	0.426479	0.061055
IGHVIII-11-1	0	0	0	0	0	0.0563239	0	0	0.87731	0	0	0.0467145	0	0	0	0	0.0384552	0	0	0	0	0	0	0	0	0	0.0979754	0	0	0	0	0	0	0	0	0	0	0	0	0
TRAJ26	0.350847	0	0	0	0	0.250642	34.6285	0	0	0	0	0	0	0	0	0	0	0	0	0	0	0.346145	0	0	0	0	0	0	0	0	0	0	0	0	0	0	0	0	0	0
KIAA2026	4.52606	1.10702	2.60136	2.48813	2.34404	2.27948	23.4234	4.75024	4.67204	2.78757	2.47073	2.81699	3.74518	2.53212	6.65903	5.39738	2.33965	3.0355	1.65825	2.54607	2.95927	2.06901	3.36604	5.305	8.88192	4.09267	1.70548	2.95577	2.41707	2.15405	4.08522	4.47112	4.16851	2.30573	2.58827	2.01038	5.17165	2.56053	2.71142	5.11876
ATP5MF	27.6113	41.2495	41.38	39.7149	59.8166	29.9514	11.3247	28.429	62.9622	27.105	45.2382	35.1595	53.7488	35.7523	20.2677	27.8904	42.6001	51.0237	144.805	43.0907	71.8604	41.154	34.2806	23.1786	52.5736	48.1084	36.1058	36.9335	32.4424	43.2439	42.1408	26.9856	37.3354	70.963	36.8967	23.8459	29.1688	38.5777	50.5152	47.8404
PRELID3BP7	0.0448845	0.0381998	0	0	0.0268339	0.032065	1.21827	0.124012	0	0	0	0	0	0.193728	0	0.086585	0	0	0	0	0	0	0.0259054	0.0540028	0.0696399	0.039816	0	0	0	0	0.0645553	0	0	0	0.0467058	0	0.173042	0	0	0
BCL2L1	33.1579	52.3794	70.2326	14.7606	29.7539	38.1907	10.4701	37.2301	14.9376	54.6951	66.8802	11.0689	18.3233	44.9577	33.0535	59.9874	30.2883	34.5531	45.6275	91.1122	50.333	32.538	36.2216	54.4682	53.8307	50.0031	71.1846	21.6429	28.8146	43.5785	30.1714	27.97	56.3105	31.0884	27.92	97.7367	17.0362	55.4315	33.0999	25.8626
AC093063.1	0.347947	0.246773	0.0606496	0	0	0.0828567	0.715465	0.160225	0	0	0.0373787	0	0	0	0.386378	0	1.49912	0.169598	0.471483	0	0.240773	0	0	0	0.269926	0	0.0720645	0.0456009	0.055935	0.0580589	0.0834061	0.0811927	0.493128	0.0565324	0.0603444	0	0.521668	0.0974506	0	0
HSP90AB7P	0.00857816	0.0146012	0.0179428	0	0.025642	0.0428971	0	0	0	0.010711	0	0	0	0.00740493	0.0428653	0.0165478	0	0	0	0	0	0	0.00990189	0	0	0	0	0	0	0	0	0	0.0121574	0.0209059	0.00892624	0.0044284	0	0	0	0
LINC02178	0	0	0	0.0311581	0	0	0.366655	0.136851	0	0	0	0	0	1.11168	0	0	2.585	12.4576	0.201351	0.591558	0	3.27412	0.514572	0	0	0	0	0.0389485	4.49085	0	0.0712386	0	0	0.0965707	0	0	0	0	6.33546	0.394344
AC000036.1	0.0207397	0.00882547	0.0108452	0.0130465	0.0123991	0	0.434989	0.0286511	0	0.0129481	0	0	0	0.00895157	0.0345456	0.0200041	0.0050579	0.0303271	0	0.00952679	0	0	0	0.049906	0.00804461	0	0.0128864	0.00815425	0.530115	0.186875	0.00745724	0.0145187	0	0	0	0	0	0	0.0576691	0
AL161631.1	0	0	0	0	0	0	6.62644	0	0	0	0	0.0256641	1.14105	0	0	0	0	0	0	0	0	0	0	0	0	0	0	0	0.0417786	0	0	0	0	0	0	0	0.055663	0	0	0
AP001360.1	0	0	0	0	0	0	0	0	0	0	0	0	0	0	0	0	0	0	0	0	0	0	0	0.135199	0	0	0	0	0	0	0	0	0	0	0	0	0	0	0	0
ASH2LP3	0.0128202	0	0	0.00806467	0	0.0366346	0.0632677	0	0.0475522	0	0	0	0.0187627	0.0221336	0	0	0.0187592	0.0187466	0	0	0	0	0.00739928	0	0.0397821	0.0568627	0	0	0	0	0	0	0	0.00624886	0	0	0.0329503	0.0215436	0	0.0204136
BX005195.1	0	0	0	0	0	0	0	0	0	0	0	0	0	0	0	0	0	0	0	0	0	0	0	0	0	0	0	0	0	0	0	0	0	0	0	0	0	0	0	0
ACER3	4.5832	4.40147	3.54934	6.45953	2.43443	3.23322	15.5853	3.63769	4.77252	7.10205	5.16091	2.2354	3.34652	4.89271	5.29155	3.53796	3.53806	4.37919	3.43973	2.67343	2.85226	7.15415	1.63348	3.9872	5.62148	4.78013	5.42586	3.05886	3.39609	4.51615	3.62047	2.44037	4.32211	2.16224	3.15523	2.64924	2.82635	6.52431	6.03693	2.89055
RPLP0P7	0	0	0	0	0.113209	0.0676394	0	0	0	0	0	0	0	0	0	0	0	0	0	0	0	0.0311375	0	0	0	0	0	0.0248173	0.0304414	0	0	0	0	0	0	0	0	0	0	0
AC010729.2	0	0	0	0	0.0839707	0	0	0.0646781	0.0325607	0	0	0.0104026	0.0513902	0	0.0584884	0	0.222649	0	0	0	0	0	0	0	0	0	0	0.138058	0.118541	0	0	0	0.124413	0	0	0	0.451246	0.0295034	0	0
MEIS3P1	3.66961	4.48828	4.36639	4.133	3.99361	4.14422	3.19898	2.9344	1.95609	0.576179	0.963107	7.18681	1.64011	2.46589	3.84311	2.52213	4.69434	4.33775	2.94776	3.43183	4.10545	13.5929	4.31197	14.5936	5.55716	3.66457	4.94244	4.19876	8.45663	6.35781	6.90542	5.84537	3.36336	2.32417	4.25295	17.8097	14.6556	6.86813	3.78822	1.60948
RNVU1-33	0	0.105387	0	0	0.0740301	0.176923	17.4161	0	0.459298	0	0	0	0	0.106892	0	0	0	0	0	0	0	0	0	0	0	0	0	0	0	0	0	0	0.175495	0	0	0.191776	1.11391	0	0	0
ACTR5	4.34968	4.81245	7.07252	3.78422	4.35695	8.04984	1.96431	6.25078	6.91006	4.88804	3.16862	6.59865	4.17986	4.7466	5.07161	3.86294	4.27114	7.14046	4.48167	7.01948	3.18594	4.11325	5.36194	3.73244	5.35438	9.48609	6.5475	4.05277	2.84974	5.09014	5.01656	4.64213	6.26926	6.5364	3.92838	4.55028	6.27527	6.937	5.78115	6.62543
FAAP100	12.5778	13.83	15.0624	8.9485	6.58638	13.2717	6.41281	15.3316	5.77511	11.3799	5.36758	16.5473	9.8801	5.45422	9.46998	11.0812	7.14355	8.80224	6.43059	8.70886	4.15454	4.19718	7.66556	6.9255	6.40838	11.6144	14.0569	9.56581	5.30554	10.953	4.06871	11.929	7.50592	6.08087	7.93719	8.59397	7.15969	8.50998	9.37305	9.04029
GOT2P3	0.10473	0.0445665	0.0912761	0.120783	0.104354	0.0748184	0.172281	0.0803783	0	0.021795	0	0.103423	0.0510919	0.421897	0.0290745	0.151524	0.0851371	0.178668	0.0709571	0.176396	0	0.0172211	0.110817	0.0630032	0.0135411	0.139356	0.238602	0.0686282	0.235706	0.0349509	0.0251048	0.146632	0	0.578543	0.0726534	0.0810992	0.0448627	0.146661	0.0970716	0.194556
LINC00365	0.0280865	0.340626	0.0367175	0.0618381	0.163716	0.030097	0.138606	0.0388004	0.195332	0.131511	2.73361	0	0.0411053	0.163654	0.210523	0.00677258	0.0958943	0.0102675	0.0951459	0.412849	0.393564	0	0.12563	0.625157	0.0926015	0.0934308	0.0959819	0.0220856	0.392813	0.0984174	0.0656427	0.363742	0.0199028	0.020535	0.0511458	0.0797466	0.0812108	0.0825957	0	0.324235
RNF19BPX	0	0	0	0	0	0	0	0	0	0	0	0	0	0	0	0	0	0	0	0	0	0	0	0	0	0	0	0	0	0	0	0	0	0	0	0	0	0	0	0
AGTRAP	22.6242	40.864	28.0374	27.0445	36.179	19.9607	6.78349	16.6961	33.076	21.1033	19.8317	19.5671	14.7906	37.5001	20.4911	20.3459	25.7553	30.4786	121.948	25.3914	16.852	37.5116	45.2854	17.5055	20.4014	22.5005	20.8846	14.201	47.0211	33.5735	26.4779	8.83583	15.7809	40.8698	22.3008	43.2906	22.4639	21.123	26.6669	32.1289
MMP7	12.2879	15.6483	16.5663	11.8	6.36028	1.72849	3.68944	142.246	4.52081	37.645	119.126	3.388	18.501	58.7627	22.279	10.541	100.262	3.53801	5.62391	13.5201	0.752479	1.40365	13.1015	46.4897	9.35685	79.4376	51.6995	12.0995	13.5829	89.1961	12.3686	5.20185	9.61939	18.6971	1.64075	20.0972	119.295	5.4973	3.30929	0.288586
AC034268.1	0	0.0743391	0	0	0.0261102	0	0	0	0	0	0	0.0258771	0	0	0	0	0	0	0	0	0	0	0	0	0	0	0	0	0	0	0	0	0	0	0	0	0	0	0	0
SPINT1	70.5636	62.6494	95.8389	143.283	45.4585	108.25	15.6474	67.7514	46.4802	77.8153	207.431	73.9245	82.5791	129.387	42.5973	71.7181	91.715	71.1844	116.813	177.745	85.1179	21.7655	80.5847	40.322	122.073	92.6778	148.973	78.5596	300.943	131.415	70.4854	78.0426	76.3207	81.0277	65.9933	109.995	55.3112	114.733	123.117	130.973
AC061975.2	0	0	0	0	0	0	0	0	0	0	0	0.0422805	0	0	0	0	0	0	0	0	0	0	0	0	0	0	0	0	0	0	0	0	0	0	0	0	0	0	0	0
LINC01639	0	0	0	0	0	0.0158133	0	0.122317	0	0	0	0	0	0	0	0	0	0	0	0	0	0	0	0	0	0	0	0	0	0	0	0	0	0.0107893	0	0	0	0.0371972	0	0.0352463
TSPY11P	0	0	0	0	0	0	0	0.0185524	0	0	0	0	0	0	0	0	0	0	0	0	0	0	0	0	0	0	0	0	0	0	0	0	0	0	0	0	0	0	0	0
LINC02515	0	0	0	0	0.0234797	0.140284	0	0	0	0	0	0.0465402	0	0	0	0	0	0	0	0	0	0	0	0	0	0	0	0	0	0.0196599	0	0	0	0	0	0	0	0	0	0
AC074029.4	0	0.0289119	0	0.00712329	0.00676983	0.072806	0.195589	0.0625732	0.0210007	0.0141392	0.0145976	0	0.0165726	0.0586499	0.056585	0	0.0110463	0	0	0.0104031	0.0235074	0	0.00653557	0.122617	0	0.0502251	0	0.0178086	0.0109222	0.0113369	0	0	0	0.00551944	0.0117832	0	0	0.0190288	0	0
RN7SL689P	0.637903	1.74935	0.370636	1.73887	1.56784	1.4684	1.39913	1.17499	1.05159	2.38952	0.456851	0.713929	0.622392	0.428289	1.29866	1.77747	1.10627	0.725501	1.53669	2.66975	1.17711	2.37756	0.818156	2.47304	1.53958	2.57785	0.704631	1.67203	2.46114	1.56114	0.968437	1.3893	0.803615	0.587309	2.65515	1.06112	1.73061	1.54838	1.18251	0.338578
TRPC2	0.13552	0.065907	0.0877392	0.0324763	0.0540134	0.0276612	0.0955416	0.0594337	0.0837775	0.0402893	0.0207978	0.00764731	0.0472232	0.0222829	0.0322475	0.0186734	0.0566572	0.0566192	0.0262337	0.0711443	0.0133968	0	0.0446951	0.0621148	0.0450567	0.29768	0.0882139	0.0558198	0.012449	0.206748	0.0649708	0.0542114	0.036584	0.0629101	0.0402912	0.0366463	0.0248794	0.0433778	0.0239257	0.030827
BIN2P1	0.0550348	0.0117096	0.0143894	0.0605852	0.0164511	0	0.101849	0.063357	0.0255165	0.0171796	0.0177366	0.00815213	0	0.0356308	0.0687526	0	0.0671081	0.120714	0.0186436	0.0252802	0	0	0.00794093	0.0165538	0	0.012205	0.0170977	0	0	0.0275495	0.0197885	0.0385267	0.0194995	0.0402378	0.014317	0.0071028	0	0.0462413	0.153031	0
GFOD1-AS1	0	0	0	0.0797722	0	0	0.625817	0	0	0	0	0	0	0	0	0	0.0618526	0	0	0	0	0	0.0731905	0.152574	0	0	0	0	0	0	0.091194	0	0	0.185433	0	0	0.32593	0	0	0
AC092924.1	0	0	0.045207	0	0	0	0	0	0	0	0	0	0	0	0	0	0	0	0	0	0	0	0	0	0	0	0	0	0	0	0	0	0	0.0210691	0	0	0	0	0	0
H1-4	0.92496	0.190015	0.800574	0.321023	0.133478	7.70153	39.6654	1.67435	0.88728	0.159301	1.08959	1.19058	0.0933588	0.605723	1.3813	0.123056	0.466706	0.792869	1.68555	0.263719	5.36321	0.81816	4.95189	0.0767494	0.321662	0.594163	1.9025	0.451449	1.93815	0.111763	0.183493	0.178624	0.40683	0.4353	0.199136	0.329312	292.943	0.107196	0.354753	0.30472
CDY23P	0	0	0	0	0	0	0	0	0	0	0	0	0	0	0	0	0	0	0	0	0	0	0	0	0	0	0	0	0	0	0	0	0	0	0	0	0	0	0	0
NSUN4	2.84638	4.6101	2.57648	2.721	3.85371	5.16793	4.90721	3.35179	3.00594	4.08798	2.93706	12.1178	2.2084	3.3412	3.13868	2.84374	4.2256	2.06837	3.31801	2.93014	2.87963	3.09764	3.12062	3.50239	4.07492	4.79853	2.72159	2.74843	3.51754	5.59488	4.65873	2.94799	8.22661	2.98804	4.12077	3.71911	4.12748	2.59419	3.05067	2.40667
KRTAP23-1	0	0	0	0	0	0	0	0	0	0	0	0	0	0	0	0	0	0	0	0	0	0	0	0	0	0	0	0	0	0	0	0	0	0	0	0	0	0	0	0
RPL23AP88	0.0927349	0.236772	0.290958	0.0875035	0	0.0662489	0.114411	0.170813	0	0.0578959	0	0.494515	0.0678599	0.0800515	0	0.0447229	0.0226157	0	0	0	0	0	0.133806	0.167361	0.143881	0.082263	0.11524	0.0729212	0.0894466	0	0	0.194755	0.131428	0.045201	0.144747	0.095747	0	0	0	0
AL162231.2	2.91229	3.74479	1.5229	3.82331	3.2551	2.48757	2.81194	1.5743	3.34631	1.58104	0.469286	0.375121	1.94579	0.32791	1.05455	2.59527	4.27685	0.555464	1.93025	1.13419	1.38001	1.4054	2.19241	4.53225	1.00685	0.561615	0.983437	0.945893	1.49611	2.77308	2.20813	1.19665	2.96099	1.72811	1.28465	2.10809	3.62052	1.11709	0.586809	2.67146
AL731568.1	0	0.123841	0.0507276	0.0610239	0.0579959	0.38116	12.9259	0.0893422	0.179909	0.423947	0.0312638	0	0.212961	0	0	0.0467838	0.0473158	0.354631	0.657252	0.178243	0.100692	0.0957082	0.167967	0.233431	0.037628	0.43027	0.12055	0.228845	0.233922	0.0485608	0.0697613	0.13582	0.137485	0.047284	0.0504724	0	1.12198	0.163016	0	0.463399
HSFY6P	0	0	0	0	0	0	0	0	0	0	0	0	0	0	0	0	0	0	0	0	0	0	0	0	0	0	0	0	0	0	0	0	0	0	0	0	0	0	0	0
TMEM182	1.85095	1.89843	1.63347	3.74006	2.31376	2.09596	3.00223	1.93515	2.68057	2.295	1.8299	2.98334	0.839828	1.64249	1.4014	2.4678	1.28581	1.19872	2.74782	0.963204	2.85722	2.32844	1.9299	1.50022	4.20397	3.1614	1.58168	0.977106	2.58851	3.0518	2.28981	1.34105	2.13407	1.29756	2.23136	2.08481	2.05706	1.45007	2.59939	4.32816
STARD5	1.04607	0.455029	0.343834	0.165031	0.34545	0.263334	0.737474	0.513813	1.01619	0.555632	0.475186	0.228244	0.204126	1.72572	0.796528	0.451631	0.458387	0.5293	0.409489	0.549154	0.772113	0.19658	0.222331	0.771126	0.14942	0.194426	0.317759	0.618882	0.201795	0.393979	0.308066	0.381256	0.367104	0.186145	0.400849	0.413159	0.396885	0.36273	0.344735	0.169209
CAVIN2	4.42008	11.9789	0.790905	2.12023	5.70208	4.30336	7.70535	5.52978	4.48559	3.39447	5.6854	4.12154	15.5044	10.4449	15.1375	9.77166	6.71253	8.50341	2.48233	24.9334	3.26161	72.1791	5.17366	46.9288	7.38895	10.7913	6.88619	7.31536	8.18715	7.8584	33.1268	15.2796	15.4484	37.3342	21.4573	8.97923	23.944	8.38078	13.354	0.622841
AC241929.1	0	0	0	0	0	0	0	0	0	0	0	0	0	0	0	0	0	0	0	0	0	0	0	0	0	0	0	0	0	0	0	0	0	0	0	0	0	0	0	0
PMVK	36.0989	56.4765	21.861	32.8158	71.7253	56.4061	6.73633	21.0836	12.1696	63.9458	40.398	36.0833	41.0378	31.2468	25.3939	40.0849	36.5059	38.7901	50.1634	28.8278	33.6628	31.9643	27.1278	30.8676	40.7243	35.8739	38.7282	29.5887	45.3042	51.4618	63.6159	19.2495	58.9692	33.4753	71.4822	45.4983	23.4593	28.9076	44.8762	35.588
UNC50	15.2453	15.2404	12.3209	18.64	21.1069	12.051	14.1853	18.2571	16.1939	21.405	15.6859	12.6126	16.8963	14.3173	14.2457	13.2478	18.7762	13.7484	20.3639	13.711	17.8328	17.4531	24.0759	15.8551	21.0466	17.6688	14.9684	14.3559	18.7474	22.2993	20.2906	19.1508	17.8336	15.2759	16.0604	9.74158	21.2172	13.198	18.2165	15.001
AC010547.3	0.0956855	0	0	0	0	0.0683568	3.6596	0.0881239	0	0	0.0616749	0.0283472	0.0700191	0	0	0.0461459	0.0233353	0	0	0	0	0	0	0.057562	0.0742298	0	0.0594532	0	0	0.0239493	0	0	0.0678051	0	0	0.0246984	0.0614823	0.0803967	0	0
LINC00629	0.277899	0.433604	0.266418	0.145679	0.05538	0.479776	0.571428	0.213281	0.171795	0.52049	0	0.109771	0.101678	0.0399817	0.0771481	0.0670105	0.282386	0.47409	0.156902	0.0212755	0.1923	0.297022	0.0133659	0.0278628	0.0718616	1.06824	0.287782	0.127472	0.0893482	0.150704	0.116576	0	0.787702	0.643406	0.337371	0.0119552	0	0.116748	0.343435	2.13874
RASL12	5.73225	2.96677	3.99144	1.91875	3.2653	2.49031	4.81982	9.15394	1.22611	1.5572	4.71652	2.19898	2.52888	4.00789	5.11817	5.42749	6.04986	3.3836	1.639	3.35437	1.01375	5.86297	1.61735	16.4329	2.21471	1.40619	4.77069	4.64338	10.442	3.71188	2.98226	2.65067	2.97065	1.80898	7.20004	2.28438	6.15964	20.3511	5.52892	11.0415
AC005845.1	0.0967112	0	0.168574	0.040558	0.077091	0.0690895	0.0795448	0.059379	0	0	0.0415574	0.0191007	0.188719	0.055656	0.0536965	0	0.0471709	0	0.0436826	0.0888486	0	0	0.0558176	0.0775721	0.0250085	0.0571936	0	0.126747	0	0.0484121	0.0231826	0.0902694	0.0913759	0.0157131	0.0670904	0.0332842	0.0414276	0	0	0
NAA50	22.9413	32.6608	21.4616	35.7124	17.4072	22.3708	38.8683	20.7067	31.1061	25.762	15.0295	31.3428	14.8968	37.0266	16.8836	14.3606	29.2057	13.6405	12.7821	17.4373	27.9814	26.2126	36.0902	13.2461	39.1111	18.4793	16.876	19.9635	40.3974	24.8756	25.3087	25.2782	14.6529	38.0405	15.4451	24.1576	22.8658	17.2915	21.1545	49.2841
TMEM131	8.50787	6.21152	7.92467	11.2729	3.78377	9.99709	16.7289	10.4006	8.30114	9.59084	6.26961	9.3087	4.21614	8.40222	10.1019	8.56106	6.15341	4.18644	5.95098	6.33575	8.24532	11.951	18.645	10.0314	9.59333	9.13336	6.60583	7.18598	7.83247	7.10655	9.26829	9.37641	10.6608	3.29115	9.4992	4.94112	6.00836	16.9994	6.46122	7.97904
AC017083.2	0	0	0	0	0	0	0	0	0	0	0	0	0	0	0	0	0	0	0	0	0	0	0	0	0	0	0	0	0	0	0	0	0	0	0	0	0	0	0	0
TFIP11	7.76433	3.75716	5.2974	7.08638	5.05627	6.8387	3.51636	5.48878	3.03791	8.62135	6.52715	6.44747	3.82555	12.2549	4.83772	6.46178	5.40387	4.36021	4.79086	5.74561	6.20614	6.19317	5.33278	5.99636	8.30647	6.34136	4.79301	3.1669	6.47679	8.30648	5.50278	4.29407	3.49603	7.94274	5.17403	4.05224	7.81309	8.34257	6.36023	6.17232
PGM5	0.963813	0.337759	0.254963	0.255	0.620274	0.968004	0.62253	0.637017	0.247091	0.283164	0.528049	0.895231	2.69252	1.06446	0.977405	0.801121	1.29692	0.410371	0.284249	1.18495	0.158888	0.195773	0.41884	9.45425	0.453015	1.81305	0.306473	2.07304	0.661684	4.69982	1.09877	10.3588	3.46312	0.417279	2.22118	0.478535	2.43346	0.714541	1.24541	0.0541652
STYXL2	0.00489099	0.0208129	0.00511519	0.00307672	0.0116962	0	0	0.00900895	0	0.00610705	0.0441354	0.00289795	0	0	0.0244404	0.0188701	0.0143135	0.00715195	0	0.0089867	0.0203068	0	0.0254058	0.182422	0.00758854	0.00867737	0.00607793	0.011538	3.16548	0.0342769	0.00351724	0.0068478	0.0346587	0.00238398	0.0865207	0.0479736	0.0314268	0	0.00906663	0.00778792
PALD1	9.82525	1.73847	4.47566	2.81996	1.92852	1.11262	3.84297	5.63954	1.03708	1.7023	1.98687	1.3883	2.7731	2.8205	5.08829	2.66562	4.33468	2.10845	0.920557	4.89535	0.853857	0.88455	2.32056	5.37128	2.57417	1.71773	4.50252	4.49896	1.97918	3.42851	2.76509	1.46879	1.3427	1.80884	4.40024	2.9727	4.27015	2.35313	8.40425	1.03023
AC112220.1	0	0	0	0.037302	0	0	0	0	0	0	0	0	0	0	0.0987713	0	0	0.0867098	0	0	0	0	0	0.0713445	0	0	0	0	0	0	0	0	0	0	0	0	0	0	0	0
ANKRD18B	0.0143765	0.00611771	0.109008	0	0.0107437	3.87452	0.053211	0.0695121	0.079987	0	0.0115831	0.255546	0.0578611	1.95151	0.203546	0.617064	0.049085	0	0.024351	0.323589	0.0671507	1.37583	0.0207438	0.0562156	0.00278821	0.0191296	0.00446635	0.480456	1.33121	0.0269874	0.230033	0.0201284	0.18847	0.698991	0.0635795	0.218941	2.14312	0.40466	0.53967	0.0228917
CHFR	3.44394	0.710269	3.91546	2.26309	0.794331	1.57699	4.68568	3.75022	2.47321	1.84777	0.637743	2.6421	2.41762	1.18407	3.01565	1.26257	2.53466	3.2351	1.03093	2.79245	3.1435	1.61886	1.52659	1.19191	1.34157	1.14264	2.81343	2.74097	2.10193	1.89687	1.38857	2.56234	1.49284	1.61155	1.0705	1.57867	1.4721	2.64375	2.20781	1.76726
PRR23D3P	0	0	0	0	0	0	0	0	0	0	0	0	0	0	0	0	0	0	0	0	0	0	0	0	0	0	0	0	0	0	0	0	0	0	0	0	0	0	0	0
C6orf47-AS1	0	0	0	0	0	0	0	0	0	0	0	0	0	0	0	0	0	0	0	0	0	0	0	0	0	0	0	0	0	0	0	0	0	0	0	0	0	0	0	0
MIR5009	0	0	0	0	0	0	7.79142	0	0.390403	0	0.27137	0	0	0	0	0	0	0	0	0.386788	0	0	0	0	0	0.373474	0	0.165531	0	0	0	0	0.596684	0	0	0	1.08209	0	0	0
CD72	4.06593	0.915363	1.85307	2.51469	1.15964	1.14587	2.25505	3.59575	0.795565	1.65347	0.308557	0.512024	1.01906	0.81574	4.55643	1.26526	4.83963	5.30912	1.38159	1.91909	1.74233	0.858717	1.18769	0.89012	1.86649	0.656282	3.49977	1.05596	1.00742	1.55296	2.15941	1.14897	1.18949	4.09395	0.511074	1.5919	0.575239	2.88346	0.541663	1.13843
SLC20A2	9.50314	18.3447	14.4739	4.51244	6.7957	6.65308	12.4753	13.461	3.10394	4.31812	5.94757	4.12628	4.70407	36.5404	7.58194	10.2239	13.6968	4.31068	8.23399	4.47884	5.78414	7.46184	11.6008	9.29036	17.1838	7.82265	17.1114	7.19354	7.85759	10.1188	7.32178	5.6363	10.5258	18.0755	12.1515	10.1342	24.9258	30.5326	8.39099	9.16087
SDHDP4	0	0	0	0	0.0265509	0	0.219168	0	0	0.055453	0	0	0	0	0	0.0856717	0	0	0	0.0408004	0	0	0	0	0	0	0	0	0	0	0	0	0.0629414	0.0216469	0	0.0229268	0	0	0	0
AC107952.2	0.476459	1.32709	0.4077	0.245226	0.336639	0.680755	1.49629	0.598372	0.883629	0.162251	0.64213	1.12922	0.633918	0.598245	0.577182	0.292447	0.401406	0.696711	0.234772	0.437723	0.449591	0	0.349989	1.56341	0.705641	0.691618	0.430608	0.817438	0.0835572	0.108412	0.404931	0.545795	0.306936	0.168899	0.856368	0.201246	0.166989	0.436723	0.562057	0.482787
CTSC	44.2268	33.0047	22.1295	52.8354	15.3245	18.2369	23.1175	26.1535	24.4169	48.6225	17.0732	10.6402	36.7241	23.3554	33.0467	21.4313	31.3267	13.9908	16.3641	15.2991	42.6174	19.2685	11.7401	14.7027	33.0472	22.2822	53.9153	29.5872	14.7327	40.2547	19.723	27.0343	7.8001	130.991	19.1949	17.1435	26.5761	29.6352	22.6839	38.7814
HLA-DOA	33.5648	10.0698	15.9411	6.23162	6.29256	2.72882	25.57	27.7955	2.04349	5.81776	8.72887	2.10159	4.75334	7.84933	38.4374	12.642	34.0835	13.2811	3.8962	13.4537	4.40052	3.00763	3.73392	20.9967	19.8922	3.62583	23.76	6.24249	8.19868	21.141	19.6321	8.94032	6.41004	10.368	18.8802	3.62153	5.58306	18.1017	2.83042	31.9067
HNRNPA1P1	0.0222996	0	0	0.0140277	0.0266634	0.0637224	0	0.0205373	0.165425	0.027844	0	0	0.0652721	0.0192497	0.111432	0.0860347	0.0217533	0	0	0	0	0.154005	0	0	0	0	0	0	0.0860355	0.0334884	0	0.0312213	0	0.108693	0.0464089	0	0	0	0.0826754	0
CFHR1	0	0.0244639	0.0100208	0.0482192	0.269231	0.020535	0.0236426	0.00882442	0	0	0	0	0.0140229	0.0661691	0.0319197	0.00924178	0.00934687	0.0140109	0.142818	0.00880263	0.139236	0.0189064	0.110602	0.103753	0	0	0.0238138	0.0376721	0.0554512	0.0143892	0.0275616	0	0	0.0233515	0	0.00989284	0.0123133	0.0161013	0.0355237	0.0152568
AP003040.1	0.0205574	0.0174958	0	0	0.0368704	0.0440581	0	0.0378657	0	0	0	0	0.0300863	0.124221	0.034242	0.0793132	0	0	0	0.0188861	0	0	0.0237297	0	0.0318956	0	0	0	0	0.0102907	0	0	0.05827	0.0501007	0	0	0	0.0345455	0	0.0327336
TMEM50A	49.0898	59.1219	38.2016	40.8838	36.6408	43.9291	34.2426	31.0253	47.9589	45.9173	84.7612	47.5355	39.3282	45.4559	36.3286	50.0162	49.3444	38.8792	62.0601	29.718	19.9278	36.5675	46.8455	27.0504	51.7405	67.1541	31.7672	35.4654	41.6389	62.5247	39.4348	38.3926	46.9561	40.0135	40.2063	44.6802	23.2205	61.5683	40.087	41.1274
UBBP1	0.356039	1.36356	0.977445	0.111985	0.611961	0.953815	0	0.204939	1.23807	0.111141	1.06138	0.158217	0.911877	1.76723	1.63088	0.772675	1.32414	0.0650782	0.241224	0.163547	0	0.219542	0.359608	0.321276	0.172627	1.3423	0.276527	0.0699921	0.600976	0.712909	0.224033	0.124621	0.0630745	1.43172	0.416797	0.850084	0.114386	1.34618	0.247502	0.212595
ZNF487	0.596496	1.82542	0.380498	0.542887	0.455249	1.46577	4.1859	0.584423	0.745344	0.554642	0.485368	1.14802	1.12064	1.40232	1.6489	0.722235	0.841872	0.643353	0.41847	1.98213	1.5808	1.26883	1.04502	2.68746	0.955022	2.03774	0.573026	0.89818	0.820173	1.05673	0.696674	0.331689	0.965295	0.624793	1.28982	0.919439	1.78318	1.52844	1.27044	1.25293
AL161734.1	0	0	0	0	0	0	0.186509	0	0	0	0	0	0	0	0	0	0	0	0	0	0	0	0	0	0	0	0	0	0	0	0	0	0	0	0	0	0	0	0	0.0601781
PRR13P3	0.0559862	0.0476482	0	0	0.033471	0.039996	1.24331	0	0.207661	0	0	0	0.0819373	0	0.373019	0.0540005	0	0	0	0	0	0	0.0969385	0	0.0434323	0.0496641	0.0695729	0.0440243	0.108002	0.0280258	0	0	0.0793463	0.382045	0.174774	0.0289024	0.215842	0	0.103784	0
TCERG1P1	0	0	0	0	0	0	0	0	0	0	0	0	0.0570526	0	0	0	0	0	0	0	0	0	0	0	0	0	0	0	0	0	0	0	0	0.0380023	0	0	0	0	0	0
AL358335.3	0	0	0	0	0	0	0	0	0	0	0	0	0	0	0	0	0	0	0	0	0	0	0	0	0	0	0	0	0	0	0	0	0	0	0	0	0	0	0	0
RNU6-561P	0	0	0	0	0	0	0	0	0	0	0	0	0	0	0	0	0	0	0	0	0	0	0	0	0	0	0	0	0	0	0	0	0	0	0	0	0	0	0	0
RN7SKP148	0	0	0	0	0	0	0	0	0	0	0	0	0	0	0	0	0	0	0	0	0	0	0	0	0	0	0	0	0	0	0	0	0	0	0	0	0.0983717	0	0	0
AC090607.5	0	0	0	0	0	0	0	0	0	0	0	0	0	0	0	0	0	0	0	0	0	0	0	0	0	0	0.116783	0	0	0	0	0	0	0	0	0	0	0	0	0
AC010723.1	0	0	0	0	0	0	0	0	0	0	0	0	0	0	0	0	0	0	0	0	0	0	0	0	0	0	0	0.643733	0	0	0	0	0	0	0	0	0	0	0	0
FURIN	38.0811	36.3278	43.8593	76.1986	40.0445	56.9223	12.4364	37.9011	644.033	66.6625	145.545	185.751	58.2871	41.286	53.1594	41.3985	38.753	779.257	78.7326	122.43	1802.68	60.0921	131.364	21.4168	26.9585	24.6139	89.9866	112.028	741.127	43.8201	287.975	135.77	66.3319	21.8885	45.654	47.287	34.1414	28.4538	424.125	46.2945
HMGB1P19	0	0	0.0381556	0	0	0.0781897	0.360089	0.0672002	0.202983	0	0	0.151316	0	0	0	0.0351892	0.0177947	0.106697	0	0	0.454422	0.0359943	0.0210565	0	0	0.0647269	0.045337	0.0286883	0	0.0365258	0.0787082	0	0.0517058	0.0177827	0	0.0188341	0.234421	0.0613077	0	0
TTTY7B	0	0	0	0	0	0	0	0	0	0	0	0	0	0	0	0	0	0	0	0	0	0	0	0	0	0	0	0	0	0	0	0	0	0	0	0	0	0	0	0
ANXA8	0.063726	0.220557	0.515405	0.00267249	0.0507976	0.151751	0.125795	0.747319	0	0.0371328	0.427181	0.0176205	0.0559588	11.5081	0.403358	0.0204886	10.3111	1.2114	5.91795	0.265404	0.0881942	0.188616	0.156928	0.475366	0.125239	0.0263806	0.406514	0.0467697	0.192595	0.978272	0.0458271	0.0297406	0.0180631	1.65454	0.28293	0.210547	0.0327575	0.0928091	0.763917	0.0270589
MDP1	1.72805	2.18933	1.58136	1.16116	1.36182	1.79564	0.339179	1.32021	1.16538	2.13318	1.17712	1.23331	1.49444	1.86463	1.70086	1.19325	1.17809	1.89516	1.80941	0.883983	1.22295	0.619961	0.770685	2.17361	1.29487	1.16711	1.70817	1.55958	1.06068	1.6416	1.03087	1.6771	1.69766	1.08158	0.674314	1.328	1.26176	2.93688	1.31047	2.06368
MIR4297	0	0	0	0	0	0	0	0	2.05475	0	0	0	0	0.239101	0	0	0	0	0	0	0	0	0	0	0	0.491413	0	2.61365	0	0	0	0	0	0	0	0	0	0	0	0
RN7SKP243	0	0	0.0712485	0	0	0.194673	3.53009	0.0627419	0.758064	0	0	0	0	0	0.340425	0.131419	0.0332283	0.099618	0	0	0	0	0.0393192	0.163931	0.0528497	0.423029	0	0.37499	0	0	0.048991	0	0	0.0664119	0	0.140677	1.75095	0.228962	0	0
AC008446.1	0	0	0	0	0	0	0	0	0	0	0	0	0	0	0	0	0	0	0	0	0	0	0	0	0	0	0	0	0	0	0	0	0	0	0	0	0	0	0	0
SEPTIN7	15.076	16.1842	24.3467	9.26889	8.92143	25.2667	22.5027	19.8034	14.8918	16.4015	14.0614	12.8277	11.0186	15.7111	15.7421	20.0182	15.1106	10.4022	16.2642	8.68629	14.9841	29.0156	12.1366	20.0773	17.3807	23.6908	12.7024	13.3985	13.719	22.8533	11.6371	10.0686	14.0173	13.3872	15.4452	17.2251	15.3143	18.1563	21.4843	18.2231
SNORD116-1	0.221588	0	0	0	0.26495	0.1583	1.09353	0	0.410951	0	0	0.131292	0	0.191281	0	0	0.108079	0	0	0	0	0.437236	0	0	0	0	0.550725	0.174243	0	0	0.15935	0	0.314044	0	0	0	13.3837	0	0	0
SLX1B	0.111154	0.0145538	0.0178845	0.0430291	0.0357822	0.024433	0.0210978	0.0708714	0.0317143	0.0106762	0.0551116	0.0151983	0.0750814	0.0147617	0	0	0.00834081	0.0500113	0.011586	0.0157103	0.0887494	0.0337428	0.0197394	0	0	0.00758477	0.0212505	0	0.00824711	0	0.00614874	0.0239423	0.0121179	0.0083352	0	0.013242	0.0109879	0.0143682	0	0
MIR551A	0	0	0	0	0	0	1.08214	0	0	0	0.141338	0.129925	0	0	0	0	0	0	0	0	0	0	0	0.263826	0	0.194518	0	0	0	0	0	0	0	0	0	0.339603	0.563588	0	0	0
AC134312.5	0.377155	0.0594416	0.350616	0.202104	0.158671	0.10977	0	0.746159	0.207248	0.470927	0.0270109	0.0331062	0.0408871	0.627026	0.558415	0.592823	0.224837	0.183834	0.359635	0.115497	0.173989	0.0689074	0.104808	0.0168064	0.0433458	0.272609	0.12151	0.329525	0.309888	0.25173	0.0301358	0.0195574	0.0395942	0.0680865	0.029071	0.310082	0	0.093894	0.466098	0.0889694
SNORD68	0	0	0	0	0	0	0	0	0	0	0	0	0	0	0	0	0	0	0	0	0	0	0	0	0	0	0	0	0	0	0	0	0	0	0	0	0	0	0	0
TAS2R46	0.0905411	0	0	0	0	0.0323408	3.35115	0.125079	0	0	0.0145898	0.0134116	0	0.0195394	0	0	0.0110404	0.0330989	0	0.145565	0	0.0446638	0	0.0272336	0.0175597	0.080317	0.0562568	0.0533972	0	0.0453234	0	0.0316913	0.0320798	0.0330988	0	0	0.639945	0.0380372	0	0
UBAP2	2.85976	6.82086	4.71116	3.46327	2.75707	6.80427	8.98803	7.43038	4.46196	3.13031	2.2546	5.71854	4.58559	6.2015	5.56558	5.89513	7.70887	5.56405	1.61126	4.64823	5.66103	8.65981	4.3099	3.88422	11.0602	3.6936	3.71384	2.94846	6.97904	4.00297	5.99143	5.28027	3.99681	5.54762	4.46267	3.29538	4.82366	4.77234	6.45849	5.7054
AL008723.2	0.187535	0.957633	0.392264	0.0294926	0.0560584	0.40192	1.04117	0.561324	0.434747	0.292703	0.0604387	0.138895	0.274462	0.0404715	0.0780931	0.0452209	0.320146	0.0685567	0	0.559938	0.0973279	0.0462554	0.270593	0	0	0.166358	0.0582615	0	0.135664	0.258162	0	0.131283	0.531567	0	0.585434	0	0.1205	1.26056	0	0
ACOT2	12.9577	3.37651	3.49603	3.56372	10.8496	5.53653	4.05905	6.15726	2.78976	7.53503	6.02728	6.79148	7.4414	5.60414	5.81711	5.61695	9.90283	11.4612	3.99323	4.14589	5.98983	5.85828	4.70144	4.88977	7.54768	6.77341	7.25861	3.7561	5.16731	4.76464	6.78784	6.21974	5.16146	4.06052	4.65928	2.04358	8.96465	8.13038	9.13195	8.40431
RNU6-465P	0	0	0	0	0	0	0	0	0	0	0	0	0	0	0	0	0	0	0	0	0	0	0	0	0	0	0	0	0	0	0	0	0	0	0	0	0	0	0	0
AC105036.3	0.326816	0.392673	0.261375	0.58048	0.42525	0.412013	2.51413	0.3364	0.427839	0.288052	0.483261	0.341719	0.365762	0.448069	0.288196	0.129798	0.309433	0.477894	0.23445	0.724123	0.838086	0.398304	0.321771	0.323819	0.402671	0.341072	0.692807	0.438393	0.72317	0.356068	0.359446	0.215327	0.46318	0.187409	0.0800183	0.198489	0.494104	0.516889	0.748382	0.244889
AC020914.2	0	0	0	0	0	0	0	0	0	0	0	0	0	0	0	0	0	0	0	0	0	0	0	0	0	0	0	0	0	0	0	0	0	0	0	0	0	0	0	0
AL357632.1	0.0654769	0.0278627	0.0342392	0	0.743755	0.187104	0.0807819	0.0301513	0	0	0	0	0.0479136	0	0.163595	0.157886	0.0159682	0.0478724	0	0	0	0.0322997	0.0377904	0.0393893	0	0.058083	0	0	0.12631	0.0163883	0.0470862	0.13751	0	0.0957446	0.0340669	0.0507028	0.0420719	0.0550149	0.121377	0
OR7D1P	0	0	0	0	0	0	0	0	0	0	0	0	0	0	0	0	0	0	0	0	0	0	0	0	0	0	0	0	0	0	0	0	0	0	0	0.0116477	0	0	0	0
MIR1256	0	0	0.185007	0	0	0	7.85689	0	0.32807	0.22088	0	0	0	0	0	0	0	0	0	0	0	0	0	0	0	0	0	0	0	0	0	0	0	0	0	0.0913218	0.909318	0	0	0
AC093824.1	0	0	0	0	0	0	0	0	0	0	0	0	0	0	0	0	0	0	0	0	0	0	0	0	0	0	0	0	0	0	0	0	0	0	0	0	0	0	0	0
AC132825.2	0	0	0	0	0	0	0	0	0	0	0	0	0	0	0	0	0	0	0	0	0	0	0	0	0	0	0	0.0328435	0	0	0	0	0	0	0.0434623	0	0	0	0	0
AL158825.3	0	0	0	0	0	0	0.309183	0	0	0	0	0.148485	0	0	0	0.120858	0	0	0	0	0	0	0	0	0	0	0	0	0	0	0	0	0	0.0610752	0	0	0	0.210563	0	0
VDAC2P5	0.62125	2.25726	4.02332	4.74975	2.15704	5.05266	0.471671	3.45494	5.89371	2.74483	0.385031	1.75553	4.58105	9.67369	3.0248	6.407	4.78996	1.71205	7.8354	7.94649	5.25791	5.257	1.35149	2.21362	3.52191	4.11203	3.14744	0.901873	8.34301	1.49513	5.39546	1.63924	0.745009	25.5526	4.22685	3.41684	1.22825	3.45314	5.49242	6.58209
CES4A	7.20772	0.90817	1.47617	0.475987	1.67318	1.78106	0.909597	1.52775	2.85156	1.36269	0.550242	1.15819	2.00894	1.23936	4.26583	0.350879	2.60237	4.07826	0.545519	1.36356	1.34927	0.411545	1.08339	1.86161	0.342415	1.48443	1.36825	1.62861	0.435094	0.786685	0.366247	5.59579	3.34776	0.56268	0.282645	0.976554	0.804087	0.69282	0.296717	1.60645
SNRPEP5	0	0.322225	0.0791935	0	0.0452702	0.108191	0	0.139477	0.140433	0.283648	0.146422	0	0.443287	0.196097	0	0	0.0738672	0	0.205214	0.0695661	0	0.0747075	0	0	0.058743	0.201515	0.0940986	0	0.0730374	0.189527	0	0	0	0.59054	0.078795	0.039091	0	0.38174	0.14037	0
RPS15AP9	0	0	0	0	0.0660636	0.0789422	0.545331	0.10177	0.102468	0	0	0	0	0	0	0	0	0	0	0	0	0	0.0318888	0	0.171449	0.245062	0	0.0434465	0	0.027658	0	0	0	0.0538616	0	0	0	0	0	0
AL050335.1	0	0	0	0	0.0144823	0	0	0	0	0	0	0	0	0	0	0	0	0	0	0	0	0	0	0.116581	0	0	0	0.0190485	0	0.0363787	0	0	0	0	0	0	0.0311303	0	0	0
IQCN	1.60744	1.60486	0.324681	0.0390582	0.115485	1.50812	4.63025	0.984824	0.383835	0.175155	0.493588	3.54671	2.11021	0.212407	1.65092	0.310529	0.369021	1.12986	0.0841346	1.34577	0.157538	0.358472	0.203069	3.33123	0.14807	2.73965	0.202897	0.553338	0.341586	0.559462	0.229868	0.289771	0.811527	0.26453	0.416372	0.15908	0.520121	0.803792	0.417766	0.0768957
UBE2B	19.2598	21.0731	21.2799	12.8358	25.0249	14.0332	26.3739	14.4801	18.672	12.2199	25.2899	11.7565	22.9916	18.2932	19.2739	15.5104	17.2405	14.6474	25.4131	15.1319	16.1203	13.9531	16.1035	14.4068	8.21738	16.1884	17.2329	21.6483	16.2262	16.0899	18.4915	17.9112	9.02914	20.752	16.7266	18.1749	17.4265	12.9739	19.9205	19.2397
CPXM2	4.44064	3.29628	0.276387	1.93768	1.55922	2.50693	1.82799	4.72013	4.39495	0.265065	1.66988	0.726444	3.15122	4.43166	2.99475	5.59525	5.325	1.86884	4.4968	0.67264	1.1422	0.200891	1.53777	4.67035	9.02062	4.09292	0.473766	13.4564	3.36387	6.25885	1.05304	2.5779	3.07614	1.45072	1.21269	5.26479	1.98201	7.66607	22.503	2.82144
TRAJ1	3.05576	0	0.710187	0	0	0.242556	25.9714	3.75237	1.25937	0	0	0.603521	0	0	2.82773	0.327487	0.496816	0	0	0.935777	0	0	0.587885	0.408505	0.526792	0	0	0.266986	0	0	0.732494	0	0	0	0	0	0.436326	0.570557	0	0
PRMT7	3.67466	3.64641	2.4418	1.26009	3.06577	3.19437	2.33407	3.98076	5.74584	2.29276	3.09874	3.52766	4.03917	2.28251	3.76664	2.11887	3.0516	4.4946	2.8199	3.28185	2.19933	3.67591	2.58844	3.20273	1.74045	4.12251	3.29689	2.81078	3.22878	2.00102	2.34644	2.71732	3.17963	2.44094	4.87293	1.9625	3.55815	2.09824	3.50702	4.9687
CNIH2	0.630812	3.10862	0.446913	0.249611	0.133819	5.25511	0.401684	0.655925	0.943459	1.18148	0.22953	0.217022	0.714743	1.37012	1.62693	0.16683	0.565732	1.14558	0.344668	0.616916	2.53457	0.411559	0.399311	0.844651	2.15478	0.433223	0.581601	0.408028	0.529936	0.769063	0.15365	0.128205	0.259553	0.19341	0.349379	0.273127	0.339951	1.02585	0.339493	0.24301
Z97055.2	0.212527	0.379838	0.100021	0.0133692	0.184234	0.22015	0.943937	0.264238	0.118244	0.0132684	0.0821917	0.00629619	0.139968	0.110076	0.0885003	0.0102495	0.171039	0.0310772	0.0575967	0.0976244	0.154418	0.136291	0.00613308	0.127851	0.189603	0.150822	0.0132052	0.100271	0.122995	0.180859	0.106984	0.0595113	0.286143	0.0828723	0.0884604	0.0658291	0.464299	0.249997	0.216684	0.219965
MT2A	66.7825	72.2973	215.26	108.843	11.4225	54.1224	9.9567	54.5351	91.9957	100.728	29.2574	49.6702	65.8622	127.593	106.271	44.2816	271.651	159.787	430.836	97.1585	200.234	453.01	36.3366	57.3617	35.5023	38.8856	74.2694	112.89	76.5908	61.4171	32.8869	15.1335	17.3172	63.2068	38.144	250.466	9.37144	71.1848	299.896	43.7891
SLC22A23	2.93122	4.19201	2.51383	8.30576	5.15116	5.93055	5.53986	4.66924	43.384	12.2857	6.74917	7.14612	17.2185	9.23493	13.9223	0.978927	4.14948	2.80214	1.70866	4.70553	8.41787	2.62818	25.2865	11.0099	5.76837	8.69257	1.38176	11.9935	3.38863	6.23877	5.02225	16.8398	11.2323	0.371311	14.756	7.01647	5.4299	1.37157	1.82878	0.42191
PRSS55	0	0	0	0	0	0.00479697	0.0331373	0.0123683	0	0	0	0	0.0196545	0.00579639	0	0	0.00327513	0	0	0	0.0139395	0	0.00775096	0.0161578	0	0.00595652	0	0.0422408	0	0	0.0193151	0.00940126	0	0.00981879	0.00698724	0	0	0	0	0.0213839
AL136985.1	0	0.0453562	0	0	0	0.0380721	3.28752	0	0	0	0	0	0	0	0	0	0.0259938	0	0	0	0	0	0	0	0	0.0472752	0	0	0	0.0266777	0	0.14923	0	0	0	0.0275121	0.136973	0	0	0
FTL	4402.19	3688.35	2274.6	11478.8	13292	1627.09	1374.77	3255.25	1766.42	3606.61	2964.62	1368.49	3240.25	2242.57	4911.97	3090.77	5716.43	5538.06	8351.61	4916.19	3467.5	4875.63	11241.4	2645.2	2674.34	2895.55	12144.7	2716.01	4890.88	3940.57	4607.26	4372.23	1898.38	4618.1	2533.27	3609.95	1838.35	3670.21	1891.89	1947.55
REG3A	0	0	0	0	0	0.5035	0	0	0	0	0	0	0	0	0	0	0	0	0	0	0	0	0	0.511986	0	0	0	0	0.0128265	0	0	0.0558552	0	0.00648176	0.0138377	0	0	0	0	0
PRKAR2B-AS1	0.0192245	0.00818069	0.0100529	0	0.00574663	0.0137338	1.44681	0	0.124786	0.0120022	0.00619565	0	0.0422033	0	0.0160109	0.00927132	0.00937675	0.0140557	0.039075	0.00883077	0.0199544	0.00948342	0	0.0231299	0.00745687	0	0	0.045351	0.0185428	0	0	0.013458	0.0272459	0	0.0400091	0.0148867	0.0123526	0.0161528	0.0178186	0
AC144568.2	0	0	0	0	0	0	0	0.0199457	0	0	0	0	0	0	0	0	0	0	0	0	0	0	0	0	0	0	0	0	0	0	0	0	0	0	0	0	0.139157	0	0	0
RNU6-187P	0	0	0	0	0	0	0	0	0	0	0	0	0	0	0	0	0	0	0	0	0	0	0	0	0	0	0	0	0	0	0	0	0	0	0	0	0.510419	0	0	0
AL138847.2	0.0115727	0.0295476	0.0363097	0.00727993	0	0.0248023	3.16968	0.0106582	0.042925	0	0.00745931	0.0274277	0	0	0.0192764	0.0111623	0.00564461	0	0.0470447	0	0	0	0.0734722	0.0139237	0.00897776	0.0821273	0	0.00910012	0	0	0.00832227	0	0.0492043	0	0.0120423	0	0.282569	0	0	0
AGBL4-AS1	0	0	0	0	0	0.0797093	0.275315	0	0	0	0	0.0220367	0	0	0	0	0	0.0543851	0	0.0341685	0	0	0	0	0.0288526	0	0	0	0	0	0	0	0	0	0	0	0.430159	0	0	0
FOXP1-IT1	0	0.00506237	0.00622091	0.0112254	0	0.101985	15.0735	0.032869	0.0441258	0.0297087	0.00383399	0.00704875	0.043527	0.0205388	0.0297235	0	0.00870376	0	0	0.0163939	0	0	0.0343307	0.0143132	0	0.0369358	0.00739176	0.0280641	0.0114746	0.00595518	0.00855508	0.0166561	0.0252904	0	0	0.0214951	2.36965	0	0.0110265	0.00947138
TRIM54	0.21325	1.25099	0.039826	0.522214	0.318726	0.108817	1.55979	0.112227	0.098872	0.247251	2.69995	0.0722012	1.48246	0	0.164917	0.0293838	5.93615	0.133641	0.123841	0.0909595	0.031621	0.052598	0	0.0274898	0.0059083	0.0202681	6.92789	0.131754	0.271803	0.263061	0.0438154	0.554484	0	0.0482591	0.166427	6.5306	0.0391494	3.34036	0.0423547	0.557845
AC005377.1	0	0.0392888	0.0482802	0	0.0275989	0	0.11391	0.0425159	0	0.0576419	0	0	0	0	0	0	0.0675496	0	0	0	0	0	0	0	0.14325	0.0409511	0	0	0.0445272	0.023109	0	0	0	0	0	0	0	0	0	0
AL772337.3	0	0.0396365	0.146122	0	0.0556863	0	0.689506	0.214461	0	0	0.360225	0	0	0.321623	0	0	0.0908632	0	1.07283	0.128359	0.193364	1.19466	0.268797	0.168101	0	0	0.0578748	0	0.628897	0.0233135	0.0334916	0	0	0.0681015	0	0	0	0	0	0.148315
AL138701.1	0	0	0	0	0	0	0	0	0	0	0	0	0	0	0	0	0	0	0	0	0	0	0	0	0	0	0	0	0	0	0	0	0	0	0	0	0	0	0	0
SELENOTP1	0	0.331091	0.045207	0.163148	0.542685	0.432318	0.213317	0.199048	0.16033	0	0.0557227	0	0.0632616	1.04478	0.575997	0.0833847	0.168666	0.0632073	0.0585724	0	0	0.127939	0.0997916	0.208027	0.134132	0.115033	0.0537154	0	0.333542	0.281294	0.0932538	0.181558	0.183784	3.85564	0.0899589	0.0892591	0.333292	0.145275	0.240387	0.275312
POTEC	0.00591481	0	0.00309297	0	0	0	0	0.00272369	0	0	0	0	0	0	0	0	0	0.0216226	0	0	0	0	0.00170689	0	0	0	0	0	0.00285254	0	0	0	0	0	0	0	0	0	0	0.00470908
TALDO1	62.0246	68.7951	46.9841	70.6397	202.895	26.2135	10.5614	77.4071	59.3855	81.6882	68.014	43.9639	168.826	81.8119	46.4989	54.9125	73.9297	60.222	104.91	129.114	43.0894	103.332	214.509	37.3125	62.5832	91.6347	132.007	58.8751	111.657	78.2314	95.4992	68.9893	50.2664	139.941	62.8357	59.4609	46.6414	56.6346	166.558	42.5655
OR52B5P	0	0	0	0.0139245	0	0	1.09238	0	0.0821037	0	0	0	0.0323958	0	0	0	0	0.032368	0	0	0	0	0.0383269	0	0.034344	0.0589076	0.0550146	0	0.0213506	0.0110806	0	0	0.0627428	0	0	0	0.312907	0	0	0.0352463
HSPD1P3	0	0	0.014149	0	0.0161762	0.00966484	0	0	0.0501804	0	0.0087201	0	0	0	0	0	0	0	0	0	0	0	0.00780824	0	0	0	0	0	0.0521964	0.00677229	0	0	0	0.00659424	0	0.0139682	0	0	0	0
TH	0.499819	0.00552443	0.0407323	0	0	0	0.0480507	0.0358691	0.0601917	0.307993	0	0.0769211	0.0189999	0.0728436	0.0540608	0.0125219	0.319772	0.0474591	0.0263874	0.0596342	0.0134752	0.525141	0	0.0234295	0.92152	0.00575816	0	0.0357298	0.369398	0.00649873	0.0186719	0.00908817	0	0.0221475	0	0.308292	0.0583921	0.774466	0.312856	0.227389
AL356580.1	0	0	0	0	0	0	1.30674	0	0	0	0	0	0	0	0	0	0	0	0	0	0	0	0	0	0	0	0	0	0	0	0	0	0	0	0	0	0	0	0	0
AC022973.5	0.757554	0.429821	0.600212	0.808684	0.137242	0.737985	5.55114	0.972534	0.936627	0.229311	0.0591864	1.11534	0.77273	0.198165	0.650038	0.0885679	0.515056	0.369249	0.0311066	0.147629	0.190623	0.15854	0.225238	0.193338	0.231513	1.18111	0.256745	0.487387	0.0664266	0.287287	0.148576	0.0964219	1.17125	0.145462	0.0477754	0.189615	0.265507	0.501493	0	0.109659
NPHS1	0.2815	0.00656373	0.0564611	0.00242575	0.0184431	0	0.0570904	0.1243	0.0500609	0.409269	0.00497105	0	0.0902976	0.00332876	0.122039	0.0260358	0.0394978	0.0789426	0.0104505	0.0885665	0.00800517	0	0.00222561	0.0185582	0.011966	0.00684144	0.105424	0.0636775	0.238044	0.005791	0.0277307	0	0.0218606	0.00563874	0.00401264	0.00398142	0.00495553	0.00648004	0.0142967	0.0798223
OR2AI1P	0	0	0	0	0	0	0	0	0	0	0	0	0	0	0	0	0	0	0	0	0	0	0	0	0	0	0	0	0	0	0	0	0	0	0	0.0233204	0	0	0	0
ZNF696	2.84385	3.46079	3.73149	1.46549	1.07595	3.51973	1.94203	3.65323	1.09959	1.42823	0.750798	5.27574	2.86429	1.9295	1.24978	1.85734	1.19259	3.49098	1.33665	2.34753	2.76666	1.30451	2.93444	1.39515	2.18582	2.41567	3.95782	2.74785	1.07291	2.55563	2.23753	3.22498	1.66572	1.75699	2.30407	1.55208	1.57108	1.40193	1.40062	0.960795
RNU6-400P	0	0	0	0	0	0	0	0	0	0	0	0	0	0	0	0	0	0	0	0	0	0	0	0	0	0	0	0	0	0	0	0	0	0	0	0	0	0	0	0
SCHLAP1	0	0	0	0	0	1.54993	0.0361719	0	0	0	0	0	0	0	0	0	0	0.300103	0	0	0.0608638	0	0	0	0	0	0	0	0	0.322882	0	0	0	0	0	0.0227033	0	0	0	0
TUBB1P2	0	0	0	0	0	0	0	0	0	0	0	0	0	0	0	0	0	0	0	0	0	0	0	0	0	0	0	0	0	0	0	0	0	0	0	0	0	0	0	0
XAGE2	0.170314	0.115959	0.106873	0	0.896027	0.754358	0	0.250968	0.063172	0.21266	0.570842	24.2997	0.149555	0.617484	0.22695	0.0657093	0.0664566	0.946371	0	0.344229	0	0.235244	0.0786383	0.819653	1.13627	0.0302163	2.70907	0.080355	1.90559	4.77436	0.342937	0	7.6758	0.0830148	0.035445	0.140677	0.744155	0.0572404	0.126287	0
SCAMP4	13.2487	16.9005	13.4634	11.9395	11.5986	12.8129	4.04904	11.2398	12.145	18.9509	16.4196	10.8708	18.641	15.4667	14.0699	16.943	12.1119	18.9703	9.75166	15.9071	21.2876	8.70116	5.79261	19.4408	13.7376	12.6658	17.3932	10.0895	11.3042	15.2374	10.762	16.9598	11.079	18.2782	22.0027	8.64632	4.63775	9.02552	12.1901	10.7022
AC027045.1	0	0	0	0	0	0	0	0	0	0	0	0	0	0	0	0	0	0	0	0	0	0	0	0	0	0	0	0	0	0	0	0	0	0	0	0	0	0	0	0
AC090425.3	0.378158	0.536399	0.439437	0.158589	0.32656	1.35076	4.97655	0.464365	1.2468	0.262323	0.568739	0.0995829	0.676432	0.290167	0.559901	0.243164	0.266423	0.491529	0.284678	0.50182	0.697808	0.124363	0.33951	0.707749	1.01047	0.670911	0.261072	0.429522	0.324222	0.231366	0.181296	0.411798	0.357296	0.122882	0.437226	0.455515	0.539964	0.35304	0	0.401428
HMGB3	49.8119	53.3723	60.198	34.1553	86.6269	70.6964	112.279	16.02	165.953	96.7307	4.66192	153.977	318.53	64.5697	84.535	36.3602	18.0918	90.344	22.4919	32.1949	189.1	9.98907	149.67	5.42044	20.7353	87.4044	38.0291	308.722	63.0219	72.2046	61.2321	179.349	38.8589	101.577	77.5262	119.831	7.89676	56.4905	127.997	87.0215
AC023794.2	0	0	0.166786	0	0	0.14241	0.196753	0.514056	0.14788	0.0497817	0.0513957	0.614189	0	0.0344161	0.0664087	0.15382	0.0583383	0.0582992	0	0.0732553	0	0	0	0	0	0.0707337	0	0.125402	1.15366	0.0997887	0.0860125	0.22328	0	0	0.0414867	0.041164	0	0.133995	0.0739068	0
C2CD4C	0.577572	0.242886	2.43751	0.123959	0.0568727	4.61154	0.469463	0.456833	0.327646	4.74279	0.113874	0.0241564	0.139225	0.392996	0.147137	1.20593	1.24947	0.168913	0.14732	0.218489	0.0564238	0.0134078	0.215697	0.0163507	1.71845	0.036166	1.29193	0.603778	0.0524322	0.0238101	0.0390916	0.0570812	0.144452	1.86135	0.219191	0.298166	0.270697	0.102767	0.0377884	0.0540981
AL117379.1	2.02113	0.529268	2.1463	0.410762	0.371791	1.55494	9.05354	2.57733	2.99867	1.63066	0.801683	0.552707	0.819131	0.268415	2.27889	0.449871	1.13747	3.22824	0.505608	2.19961	1.5492	0.276098	0.753743	0.823043	1.61617	1.65498	1.08193	1.39369	0.329909	0.311305	0.335411	1.52371	2.90851	0.22734	0.129424	1.31627	1.07889	1.46305	0.518767	0.940716
MIR8076	0	0	0	0	0.151628	0	8.13562	0	0.940731	0	0	0	0	0	0	0	0	0	0	0	0.526509	0	0	0	0	0	0	0	0	0	0	0	0	0	0	0.130931	0.977791	0	0	0
AL451064.1	0.0893877	0.456451	0	0.0843452	0.08016	0	9.59453	0.164648	0	0.0558062	0.201655	0.158889	0.0654106	0.0385811	0.0744455	0	0.0217994	0	0	0.0821205	0	0.0881898	0.0257954	0.645281	0.0346721	0.317175	0.166621	0.316302	0.0431091	0.0894921	0.0642811	0	0.126685	0	0.0930149	0.0922912	1.26359	0.15021	0	0.284664
AC005954.1	0.312327	0	0.261315	0.0392943	0.261412	0.0892492	0.154133	0.805405	0.34754	0.0779962	0.0805251	0.111033	0.274259	0	0.208094	0.1205	0.0914024	0.456706	0.0846432	0.229548	0.259348	0.123256	0.0360523	0.0751552	0.33921	0.221646	0.155249	0.147357	0.120501	0	0.0449205	0.174914	0.0885289	0.0913409	0.065	0.0967415	0.561915	0.104969	0	0.0994635
GREM2	0.0706742	0.201928	0.131989	0.00952676	0.597566	0.0180318	0.0498252	0.427728	33.32	0.970707	0.253799	31.9686	3.08823	0.387837	1.41264	0.0779057	0.302855	0.0811994	0.129969	0.14377	0.0104797	0.149415	0.288444	3.45593	0.0939888	0.532894	0.119192	7.56601	0.608645	0.947634	0.232337	0.473546	1.29496	0.0369087	1.84906	0.208485	4.54114	0.101797	0.336887	0.426023
SUSD6	35.6239	14.2435	13.7306	14.0871	8.34762	12.7634	20.9197	22.2205	10.9554	35.1665	29.839	7.68476	14.4054	31.668	26.3249	24.9292	25.572	15.1375	8.24918	10.0047	8.17037	4.86621	14.7213	27.204	31.9916	17.1971	18.1815	12.1039	11.9145	24.947	16.0678	16.6626	12.8599	9.24865	13.9734	11.652	8.90913	17.1715	16.9009	8.93462
THRB-IT1	0	0.0817136	0	0.0150994	0	0	1.00687	0.0221063	0.0222579	0	0.154715	0	0.0175647	0.0621608	0	0.0115759	0.0117076	0.0175496	0	0.0661553	0.0249146	0.0118408	0.0138536	0.101078	0.0186209	0.0106463	0.0298283	0.0283121	0.011576	0.00600781	0.0172614	0	0.068037	0.0175495	0.0124886	0	0.632349	0.0605038	0	0.0191102
AC009161.1	0	0	0	0	0	0	0	0	0	0	0	0	0	0	0	0	0	0	0	0	0	0	0	0	0	0	0	0	0	0	0	0	0	0	0	0	0	0	0	0
TTC4P1	0	0	0.0950595	0	0	0.0519464	0.358845	0.016742	0	0.0226984	0	0	0	0.0156923	0.0302796	0.0350677	0	0.053164	0	0.050102	0	0.017935	0.0104919	0	0.0705119	0.0161258	0	0.0285892	0.017534	0.0636993	0.0392182	0	0.0772907	0.0265819	0	0.0187691	0	0.061096	0	0.0578915
AL139008.2	0	0	0	0	0.0637221	0	0.131501	0.0981633	0	0	0	0	0	0	0	0	0	0	0	0	0	0.052579	0	0	0	0	0	0.0419066	0.102807	0	0	0	0	0	0	0	0.821839	0	0	0
RPS6P7	0	0	0.0398116	0	0.0682737	0	0	0	0	0	0.0245361	0	0.0557114	0	0	0	0	0	0	0	0	0	0	0	0	0	0	0	0	0	0	0	0	0	0	0	0	0	0.0705656	0
GPR17	0.157625	0.0670749	0.502794	0.0198311	0.0800999	0.0563028	1.84746	0.660517	0.306944	0.088567	0.121918	0.0373576	0.126879	0.0476233	0.840166	0.0684154	0.0922579	0.195917	0	0.238937	0.098166	0.108859	0.063682	0.142235	0.0550262	0.167791	0.166496	0.105355	0.0760179	0.071014	0.0850143	0.0220688	0.100527	0.0345735	0.344444	0.0732352	0.48615	0.0927076	0.277586	0.112944
AC005253.2	0	0	0	0	0	0	0	0	0	0	0	0	0	0	0	0	0	0	0	0	0	0	0	0	0	0	0	0	0	0	0	0	0	0	0	0	0	0	0	0
DZIP1L	1.28934	1.09376	1.11279	0.301854	0.331778	1.70804	1.71941	1.05295	0.216676	1.35461	0.567482	0.0766414	1.83202	2.0711	4.34388	0.414535	1.59559	0.707772	0.72372	0.621007	0.684305	1.23501	0.541856	7.83665	0.41757	0.20728	0.928154	1.97194	1.04641	0.916957	0.28206	1.61824	0.266113	0.618282	0.516689	0.351114	0.80969	0.58198	0.742554	0.5581
SPATA31A5	0	0	0	0	0	0	0	0	0	0	0	0	0	0	0	0	0	0	0	0	0	0	0	0	0	0	0	0	0	0	0	0	0	0	0	0	0	0	0	0
RNU6-1035P	0.393473	1.33949	0	0	0.352854	0.140547	0	0.181189	0.364863	0.245652	0	0	1.15172	0.509487	0.327699	0.189759	0.57575	0.287682	0	0.542226	1.22524	1.1646	0.454192	1.89363	0.610488	0.174521	0	1.08291	0.189761	0.393932	0	0	0	0.479469	0.614159	0.30469	0	0.330603	0	0.313264
AC105384.2	0.0986757	0	0.206398	0	0	0.0939906	0	0.0605852	0.183001	0	0.084803	0	0.0962763	0.0283933	0	0	0.0962582	0	0	0	0	0	0.0189838	0.118722	0.0255165	0.0583553	0	0.0775928	0	0.0329303	0	0	0	0.0160322	0	0.101881	0.0422691	0.0552728	0.0609731	0
PCBP2P3	0	0	0	0.0157084	0.0298579	0	0	0	0.0463112	0	0	0	0	0	0.124782	0.0481713	0	0	0	0	0	0	0	0	0	0	0	0	0.0240859	0	0	0.034962	0	0.0243431	0	0.0128912	0	0	0	0
SUCLG2P2	0.211158	0.207358	0.169875	0.143048	0.553512	0.475755	0.200397	0.299186	0.120495	0.0811257	0.177982	0.346466	0.166403	0.280427	0.541108	0.454337	0.182217	0.118758	0.0880393	0.268603	0.438351	0.240378	0.121871	0.273597	0.0252015	0.144087	0.282586	0.15327	0.266338	0.211404	0.443867	0.272898	0.253223	1.36967	0.321138	0.0754673	0.375725	0.272952	0.331212	0.36209
ABHD17AP3	0	0.063028	0.0387261	0.0116466	0.0664122	0.0661323	0.0456841	0.0511537	0.0686725	0.0231176	0.0119336	0	0.0270962	0.0479464	0.0616778	0.160719	0.00903038	0.054146	0.0250877	0	0	0	0.0106857	0	0	0.049271	0	0	0.0535736	0.00926798	0.0133142	0	0.0262394	0.117316	0	0.00955786	0.0475853	0.0622244	0.0343208	0
CCDC66	1.68552	1.24697	1.10946	0.560153	1.74918	2.24109	5.68361	2.61091	1.68935	0.46233	0.773083	4.73095	1.70881	1.14125	2.37618	1.03854	1.27527	1.7007	0.920352	1.50466	2.46159	0.791124	1.34646	2.68113	1.07848	1.48108	1.03881	2.1167	0.9049	0.666352	1.73647	1.20856	2.50792	1.58333	0.687855	0.650841	4.81084	0.893239	0.530578	0.864475
AC105443.1	0	0	0	0	0	0	0	0	0	0	0	0	0	0	0	0	0	0	0	0	0	0	0	0	0	0	0	0	0	0	0	0	0	0	0	0	0	0	0	0
Metazoa_SRP	0	0	0	0	0	0	0	0	0	0	0	0	0	0	0	0	0	0	0	0	0	0	0.0458476	0	0	0	0	0	0	0	0	0	0	0.0387194	0	0	0	0	0	0
PREPL	6.87837	8.44036	3.99919	16.2405	7.97587	14.6714	11.6143	5.26949	6.42133	6.07389	5.41707	6.2295	3.89592	4.04088	6.5328	8.32539	5.72756	3.19411	3.25027	4.87932	10.4467	6.78364	5.78497	11.084	9.95096	6.11081	5.45456	6.0219	5.1477	7.06993	8.58754	9.01215	8.07606	3.14376	10.3493	6.27538	13.1163	11.3721	4.78631	5.8709
NEK4P1	0	0	0	0	0	0	0	0	0	0	0	0	0	0	0	0.0230992	0	0	0	0	0	0	0	0.0288138	0	0	0	0	0	0	0	0	0	0	0	0	0	0	0	0
RAB10	48.2412	43.1142	56.722	201.882	41.4224	53.5604	128.62	30.7281	88.2412	51.3388	48.6051	54.8479	45.7163	65.8355	42.0746	43.1695	75.9023	38.8017	61.0167	32.6229	219.681	61.6254	100.543	30.2309	49.8327	37.7125	50.6906	47.4848	117.302	45.7117	85.4135	54.5708	51.3533	72.5224	46.2774	61.301	33.534	49.4913	84.655	50.6527
MTRNR2L10	0.0137587	0.117096	0.0287788	0.0259651	0.0904812	0.127778	0.0339495	0.0253428	0.127583	0.0171796	0.0532097	0.0163043	0.32218	0.106892	0.160423	0.0132707	0.0201324	0.0402379	0	0.0632006	0	0.0135743	0.0555865	0.115876	0.0213471	0.439381	0.051293	0.194743	0.0530834	0.103311	0.00989425	0	0.038999	0.0268252	0.128853	0.0497196	0.0176812	0.138724	0	0
MED28P5	0	0	0	0	0	0	0	0	0	0	0	0	0	0	0	0	0	0	0	0	0	0	0	0	0	0	0	0	0	0	0	0	0	0	0	0	0	0	0	0
WASF4P	0.0281805	0.0359753	0.0589446	0.0531815	0.0252713	0.150989	0.13907	0.0129767	0	0	0	0.0500914	0	0.291915	0.164288	0.122314	0.0206175	0.0824149	0	0	0.058501	0.0278028	0.0487937	0.118669	0.0327923	0.0249983	0.052529	0.0332392	0.122316	0.0846401	0.0202653	0.0197275	0	0.199169	0	0.0218219	0.0181072	0.0710333	0.130598	0
FRG2DP	0	0	0	0	0	0	0.0280772	0	0	0	0	0	0	0	0	0	0	0	0	0	0	0	0.00656736	0	0	0	0	0	0	0	0	0	0	0.038824	0	0	0	0	0	0
RPL23AP25	0.0909322	0.386948	0	0.143004	0.16309	0.162403	0.112187	0.125619	0	0.227082	0.0293056	0.080817	0.0665409	0.235486	0.302927	0.0877071	0.0887044	0.398902	0	0.0835395	0	0.0448568	0.0524822	0.164108	0.141085	0.040332	0.169499	0.143008	0	0	0	0.190969	0	0.110806	0	0.0704144	0.116856	0.152806	0.0842825	0.289583
DPY19L2P2	0.347074	1.00495	0.437949	0.0213584	0.0248094	0.234471	3.33253	0.399558	0.125937	0.282631	0.111855	0.375524	0.104903	0.45592	0.955143	0.0618586	0.360652	0.20411	0.102239	0.131702	1.56632	0.409419	0.0936261	2.88223	0.638004	0.361426	0.154706	0.0800958	0.0764144	0.0963122	0.0651106	0.047537	0.187132	0.465222	0.196281	0.0759542	0.305428	0.253581	0.0139867	0.330386
LINC00882	0.0650721	0.221524	0.0737262	0.191026	0.0615964	0.108469	0.468315	0.149824	0.0301703	0.00677092	0.0349523	0.0160649	0.0872984	0.0842582	0.117421	0.0418427	0.0767024	0.0237882	0.0734795	0.0199272	0.0675428	0.0749	0.0312973	0.31969	0.0420674	0.028862	0.0134773	0.162035	0.0627647	0.0678625	0.00779918	0.037961	0.0384264	0.0370038	0.039499	0.0503893	0.0836235	0.0455623	0.0804179	0.17269
FBRSL1	10.4632	2.28396	12.5886	5.66751	1.74091	6.39269	4.40713	8.98464	12.6165	4.45183	3.69122	12.7648	12.7423	3.82521	7.58065	3.70931	8.08413	8.70464	5.03035	13.8768	7.88021	5.49609	8.96183	5.01867	2.89393	5.28463	9.20679	10.1601	9.22431	5.57725	5.34251	12.2121	5.86687	4.85978	4.64637	6.14269	1.95824	5.91919	7.68218	5.02554
AL157838.1	0.588952	0.408152	1.62787	0.291095	0.271621	1.67695	14.1379	1.14681	2.91788	0.735384	0.325383	0.603199	0.24627	0.261463	1.0791	0.348953	0.311884	3.05113	0.14821	0.401938	1.55448	0.273928	0.262222	0.354299	0.45689	2.05993	0.460038	0.522661	0.470685	0.210585	0.308573	0.200256	0.691601	0.360886	0.22763	1.05111	0.951477	0.975557	0.452302	0.723436
SERBP1	30.8248	50.2485	30.3047	44.4914	26.8639	50.7696	44.3909	34.5566	27.7188	29.6165	23.2393	45.5347	21.4848	52.24	28.7737	29.1152	51.7095	25.276	33.8759	21.9118	32.092	50.6041	34.4229	32.0848	29.972	34.8465	37.6476	32.6512	48.584	50.8036	38.5969	24.013	27.4983	38.3825	36.7129	46.3814	42.7986	30.2223	40.8428	31.2834
SIGLEC8	1.04225	0.485888	0.1458	0.300674	0.60326	0.744574	0.671603	0.635848	0.110805	0.381298	0.059905	0.0786677	0.106872	0.068767	1.08365	0.93485	1.85211	1.69878	0.152924	0.231755	1.14384	0.209586	0.157091	1.44568	0.834295	0.371001	1.14669	0.401952	0.268932	0.947096	2.68296	0.474021	0.865578	0.999853	0.808226	0.476365	1.04933	1.61757	0.295347	0.0528527
TSPYL4	5.25263	6.57052	5.59349	5.04661	1.8426	4.95407	6.87186	7.42096	6.97682	3.37048	2.61956	2.27374	4.28959	6.47747	8.27942	5.26063	4.95691	9.08731	2.64093	4.84873	6.98367	1.68435	3.89195	14.9116	5.17655	6.20521	5.79513	6.32028	3.08938	7.69655	5.87058	3.19408	5.05326	3.20583	6.14179	7.95288	3.28769	4.48529	8.24333	2.7505
SRM	36.2788	39.3995	49.4137	35.6032	32.1457	38.6738	5.41869	30.4905	53.3359	44.0387	12.1602	36.84	46.6347	38.6986	36.8004	31.2158	28.5251	48.7354	53.9385	32.4735	46.302	58.0932	26.9686	16.4801	23.3429	30.8244	64.227	36.3157	44.4386	28.776	25.1639	31.3519	19.2083	47.0324	38.6281	57.2165	9.10767	24.7883	50.4952	43.4266
AP001596.1	0.0187368	0	0.0587872	0.0117866	0.100815	0.0066927	2.35788	0.0345123	0	0	0.00603849	0	0.205664	0.0646967	0.0468142	0.00903613	0.132514	0	0	0.0430338	0.0194482	0.00924285	0.118955	0.0901728	0.00726771	0	0.0698516	0.0589341	0.0451811	0	0.0134741	0.0262332	0.0132774	0.0273982	0	0.0193454	0.0963141	0	0.0173666	0
MIR1915	0	0	0	0	0	0.187981	0	0	0	0	0	0	0	0	0	0	0	0	0	0	0	0	0.15187	0	0	0	0.326993	0	0	0	0	0	0	0	0	0	0.338153	0	0	0
EPHA10	3.85536	2.66142	4.66404	0.0178685	3.36087	0.285938	1.35082	2.50427	0.0335233	5.41687	2.78294	0.731352	0.128494	0.122601	0.490343	1.56914	1.71168	0.0792961	1.5676	0.927588	1.06677	0.433106	2.22515	0.273405	0.0821335	0.570382	2.12433	0.300523	1.44462	1.60677	0.986063	0.249464	0.640455	1.76968	0.738945	1.63836	1.75879	0.507707	0.938232	2.21625
ZNF677	0.470648	0.0862438	1.28119	0.174239	0.277336	3.09039	1.16132	0.862762	1.19025	0.0871659	0.182887	1.3276	0.187856	0.427661	0.678921	2.1438	1.93313	0.309532	0.643851	0.244121	0.0420734	0.0799821	0.192356	1.08104	0.209635	0.183781	0.187493	0.281552	0.254131	1.2445	0.62671	0.141879	0.622344	0.553205	0.431164	0.222042	0.30386	0.196778	0.392399	0.103986
GOLT1A	18.8086	18.9408	15.8142	1.29391	4.49785	9.22696	2.51484	8.99391	25.7749	13.9059	8.22947	2.21787	33.4662	0.703833	8.14863	0.589822	5.00723	7.31614	15.4425	22.1824	9.07857	2.48639	10.8555	4.88264	3.91013	0.904096	5.98719	27.7585	9.06191	9.89764	4.71736	29.1876	5.30503	6.04257	14.5969	22.1364	6.69161	12.2067	6.69845	3.12767
SNRPFP3	0	0	0	0	0	0	0	0	0	0	0	0	0	0	0	0	0	0	0	0	0	0	0	0	0	0	0	0	0	0	0	0	0	0	0	0	0	0	0	0
RGMB-AS1	0.314325	0.619101	0.112709	0.0790916	0.246977	1.15483	0.908555	0.32257	0.0666217	0.280341	0.214178	0.170277	1.19606	0.25583	0.299179	0.181906	0.319765	0.262645	0.133862	0.173262	0.261008	0.0620225	0.155499	1.17776	0.236877	0.382397	0.301324	0.459024	0.277193	0.346161	0.161457	0.389787	0.343654	0.223248	0.476602	0.0880881	0.496265	0.211282	0.116536	0.0858
AC093019.1	0	0.0710941	0.262093	0.105097	0	0.238706	2.88571	0	0.464766	0	0	0.19798	0	0	0	0.0805722	0.0407442	0	0.113193	0	0	0	0	0	0.0648038	0	0	0.065687	0	0.0418162	0.120144	0	0.11839	0	0	0	0.10735	0	0	0
RPS26P55	0	0	0.0618421	0	0.0707029	0.0844859	0.145907	0.108917	0	0.0738335	0	0.0700717	0.173081	0.0510441	0.196988	0.114068	0.0576828	0	0	0.0543241	0	0.058339	0.0341282	0	0.0458723	0.104908	0.146963	0.0929951	0.0570348	0	0	0	0.251412	0.14411	0	0	0	0.0993667	0.109615	0.18831
AC006450.1	0	0	0	0	0	0	0	0	0	0	0	0	0	0	0	0	0.0223207	0	0	0	0	0	0	0	0.0355012	0	0	0	0	0	0	0	0.064857	0	0	0	0	0	0	0
AC114284.1	0.226759	0.0160823	0.197628	0.380386	0.0677834	0.0134995	0.466273	0.261049	0.175226	0.0943796	0	0.0335891	0.082967	0.0815605	0.125902	0.273396	0.0829514	0.13816	0.332874	0.0694412	0.0784564	0.05593	0.0545315	0.0909418	0.0732969	0.100576	0	0.17831	0.127586	0.132431	0.14948	0.0793706	0.107125	3.50925	0	0.156083	0.121419	0.254036	0.210177	0.150445
SLC22A18	7.50005	7.30648	7.22678	1.05868	3.21493	3.77377	3.97681	9.04812	4.44308	17.3847	21.0878	3.28243	9.26687	1.95869	4.30712	7.00105	6.99954	4.3023	4.899	12.0271	6.33801	2.36363	13.9803	7.17511	6.59243	7.01844	9.40381	4.03552	6.05007	8.49002	5.45613	2.76101	4.60197	5.79042	3.45717	3.73895	2.31542	5.84918	1.60026	10.5299
PIGN	3.32675	3.68279	2.99332	3.84444	5.20923	3.14224	8.12466	2.21373	2.65401	3.85221	3.59976	4.47815	2.24399	5.10978	4.22045	8.46406	3.62295	2.31001	2.06926	2.43592	5.29212	10.0574	7.76067	4.58023	3.03975	3.24234	2.80994	3.59268	6.71037	2.07932	9.2442	6.78277	5.96597	5.75688	3.64869	4.07923	4.17566	5.28328	3.33037	3.45747
AC131212.4	0	0.0735004	0.135482	0.679087	0.0387234	0.0771205	0.106549	0.0596531	0.160165	0.161752	0.0695819	0.0767555	0.126393	0.0372753	0	0	0.0210616	0.0631425	0	0.119012	0.134462	0.0213012	0	0.0259767	0.0334986	0.038305	0.134151	0.118843	0.04165	0.0108079	0	0.090686	0.0917976	0.0631423	0.0224667	0.0222919	0.0554917	0.108845	0	0
AC124945.1	0	0	0	0	0	0	0	0	0	0	0	0	0	0	0	0	0	0	0	0	0	0	0	0	0	0	0	0	0	0	0	0	0	0.0545778	0	0	0	0	0	0
AKAP8L	8.37724	6.90395	8.01165	4.60519	4.94389	32.5454	4.4572	11.0921	6.15456	8.58741	5.77882	6.63528	6.63342	7.25294	8.70902	4.5036	5.77132	9.99006	6.20347	9.36329	12.6516	5.75932	10.6145	7.05336	6.8427	8.28758	9.29815	8.76687	6.30591	5.2284	5.27349	7.94105	8.54336	8.81675	4.97508	7.80024	8.0768	5.20071	5.4913	3.87902
Y_RNA	0	0	0	0	0	0	0.514285	0	0	0	0	0	0	0	0	0	0	0	0	0	0	0	0	0	0	0	0	0	0	0	0	0	0	0	0	0	0	0	0	0
STX18-AS1	0.27576	0.369638	0.162225	0.177806	0.278204	0.445713	0.95261	0.23492	0.172603	0.120513	0.102202	0.259381	0.146298	0.16068	0.223922	0.139639	0.245466	0.267143	0.322287	0.304009	0.515215	0.204048	0.300408	0.547438	0.593644	0.504529	0.154207	0.374051	0.272631	0.1691	0.23301	0.289566	0.322427	0.250341	0.17217	0.183287	0.673315	0.173774	0.121407	0.477513
AL022069.1	0.051469	0.12046	0.0403713	0.0242828	0.0230778	0.101115	0.222249	0.130354	0.119316	0.0481994	0	0.0381197	0.0753262	0.0444296	0.0642979	0	0.056484	0.0376308	0	0.130033	0.0801349	0.0380844	0.0222793	0.12385	0.069874	0.148385	0.0319797	0.111298	0.062055	0.0128823	0.0462659	0.0180152	0.109416	0.00627178	0.0267787	0.033213	0.214963	0.0648678	0.0715577	0.040977
PLRG1	9.14328	8.85318	10.6394	9.76969	11.785	11.3988	10.0614	12.0494	3.48726	7.68916	6.1648	6.83297	7.90194	12.3052	10.9379	7.66082	8.85827	13.4492	11.8076	8.45356	10.7411	16.3468	8.18156	10.0025	10.1334	9.16487	10.3467	5.90785	10.307	13.3302	10.5809	6.24016	6.90164	12.9858	9.45789	9.74806	16.3792	9.36736	10.6271	15.5281
ASS1P3	0.0168407	0.0143326	0	0	0.100681	0	0.0831084	0	0.0624645	0	0	0	0.0246467	0.101761	0	0	0.0328561	0	0.0456396	0	0	0	0	0.0202618	0.130644	0	0	0	0.0487305	0	0.0121106	0	0.0238674	0.00820851	0.017524	0	0	0	0.0312182	0
ZNF10	2.00592	0.860058	1.96279	0.802992	1.2333	2.3775	5.36208	2.7921	2.17008	0.702065	0.793392	3.54982	2.16843	0.691974	2.37302	0.996704	2.00311	2.26101	0.87515	2.16744	1.4827	0.899564	1.36823	2.58255	0.851747	1.36826	1.01975	2.71255	0.765858	1.44154	1.11194	1.54253	1.93295	0.907365	0.69182	1.20225	1.4256	0.919317	0.901447	1.04048
MIR1827	0	0	0	0	0	0	10.3886	0	0	0	0	0.191889	0	0	0	0	0	0	0.438842	0	0	0	0	0	0	0	0.804905	0.254663	0	0	0	0	0	0	0	0	0	0	0	0
ALG12	2.92351	9.13199	2.74477	2.79695	4.05076	3.85379	2.01946	2.51491	3.87484	3.23278	3.43143	5.60691	2.59136	4.4665	3.25078	3.49536	3.29713	2.55462	2.48459	4.60169	4.65591	1.40528	1.83948	3.83933	4.35888	4.37697	3.1538	2.81558	4.76679	4.54007	2.82391	5.85052	2.50384	3.04559	3.31236	2.36237	3.21087	5.09129	2.31219	5.89562
Y_RNA	0	0	0	0	0	0	0	0.190071	0	0	0	0	0	0	0	0	0	0	0	0	0	0	0.119114	0.496614	0	0	0.256465	0	0	0	0	0	0	0	0	0	0	0	0	0
EML6-AS1	0	0	0	0	0	0	0.915868	0	0	0	0	0	0	0	0	0	0	0	0	0	0	0	0	0	0	0	0	0	0	0	0	0	0	0	0	0	0.0681416	0	0	0
AC016700.1	0.0469884	0	0	0.0295585	0	0.0335681	1.39132	0	0	0	0.0302868	0.027841	0	0	0	0	0	0.0687098	0.0636713	0	0	0.0463587	0.0271197	0.0565341	0	0.0833647	0	0	0	0	0.0337906	0	0	0	0	0.0242573	0.241538	0	0	0
U6	0	0	0	0	0	0	0	0	0	0	0	0	0	0	0	0	0	0	0	0	0	0	0	0	0	0	0	0	0	0	0	0	0	0	0	0	0	0	0	0
MIR151B	0.438559	0	0	0	0	0	8.11606	0	0	0	0	0	0	0	0	0	0	0	0	0	0	0	0	0	0	0	0.272494	0	0	0	0	0.30701	0	0	0	0	0.281794	0	0	0
AL513331.1	0.0530247	0	0	0	0.0951016	0.189402	0.523353	0	0.0983383	0	0.13671	0	0.155206	0.0457725	0.088322	0.102288	0.0775884	0	0	0	0	0	0.0306036	0	0.205674	0.188148	0	0.125087	0	0.0796299	0	0	0	0.0516908	0	0.0273735	0.0681416	0.0891047	0	0
SETP15	0	0	0	0	0	0	0.770664	0	0	0	0	0	0	0	0	0	0	0	0	0	0	0	0	0	0	0	0	0	0	0	0	0	0	0	0	0	0	0	0	0
CDRT15P11	0	0	0	0	0	0	0.0523089	0	0	0	0	0	0	0	0	0	0	0	0	0	0	0	0	0	0	0	0	0	0	0	0	0	0	0	0	0	0	0	0	0
SZRD1	33.3656	41.6134	25.9394	21.5719	25.0668	30.8151	12.8243	20.7146	24.3437	27.8905	25.5877	38.288	23.228	36.7147	24.1318	33.3541	28.4623	25.0691	34.4376	20.5697	19.6177	27.4801	39.0595	25.7008	32.3205	30.6049	29.0801	24.7268	31.9087	51.0302	20.9709	22.8234	21.004	26.8328	24.3138	31.242	10.7536	26.462	37.4444	18.0836
DAAM1	6.27869	4.07084	2.25255	2.17077	2.20051	8.49074	10.1539	6.64039	1.9717	2.16177	4.05332	3.89483	1.86657	5.8203	3.84943	4.84859	8.41282	3.51441	2.26877	1.85414	3.42275	1.05472	4.22492	4.09748	9.13791	7.36872	1.52629	2.3952	3.09911	5.50789	3.83401	2.66885	4.41442	1.49714	3.06327	3.02523	2.84614	5.60405	7.91239	2.16536
Y_RNA	0	0.175644	0	0.389476	0.123383	0.737181	5.09243	0	1.53099	0	0.399073	0.733692	0.604087	0.356308	0	0	0.402649	0	0.279654	0	0.856867	0	0.238228	0.496614	0.640414	1.09845	0.256465	0.973713	0.199063	0.413243	0.148414	0	0.877477	0	0	0.319626	1.06087	0.346809	0	0.32862
CDH12P2	0	0.12024	0	0	0	0	0	0	0	0	0	0	0	0	0	0	0	0	0	0	0	0	0	0	0	0	0	0	0	0	0	0	0	0	0.0735067	0	0	0	0	0
AC010624.1	0.0690191	0.11748	0.0144366	0.043417	0.0165051	0.108474	0.0340608	0.139843	0.0256002	0	0.204639	0.0327154	0.141416	0.774531	0.873721	0.0133142	0.195252	0.141294	0	0.0760894	0.171935	0.0136188	0.127471	1.4449	0.128503	0.0734703	0.0514612	0.0108545	0.0133144	0.158929	0.0198534	0.0193265	0	0.0201848	0.0861836	0.0570087	0.0532175	0.115982	0	0
RN7SL854P	0	0	0	0	0	0.0509779	0	0	0	0	0	0	0	0	0	0	0	0	0	0	0	0	0	0	0	0	0	0	0	0	0	0	0	0	0	0	0.183405	0	0	0
LINC00161	0.0483927	0	0.0253055	0	0	0.0172856	1.91054	0.133705	0.0897479	0	0	0	0.035412	0.083548	0.12091	0	0.0118018	0	0	0	0	0	0	0.0873355	0	0	0.0300683	0	0	0.0121123	0	0	0	0.0117938	0	0	0.0932835	0	0	0
PPIAP41	0.175423	0.111973	0.0458662	0.0551758	0.026219	0.156651	6.81749	0.282731	0.244002	0	0.0282677	0.15591	0.0641842	0.0757154	0.219149	0.169202	0.128344	0.128258	0	0.402904	0.0910421	0.129804	0.101247	0.263826	0.204132	0.155614	0.381492	0.275885	0.0423008	0.0219535	0.0630759	0.491216	0.124309	0	0	0.0905608	1.6344	0.073697	0	0.0698317
TICAM2	0.142761	0.06075	0.217172	0.0775591	0.0504336	0.0278147	0.352263	0.0836688	0.0240692	0.0648205	0.0501917	0.0230692	0.0854734	0.0280081	0.216176	0.100144	0.0601366	0.0664223	0.00879308	0.0357695	0.107769	0.0512175	0.0224716	0.0780743	0.0251704	0.00575638	0.0967673	0.0153081	0.0250362	0.0259869	0.0559983	0.0363415	0.0275902	0.0664221	0.0540197	0.0334997	0.141766	0.0436184	0.0721753	0.15499
GCC2-AS1	0.342504	0.33634	0.247988	0.331469	0.220515	0.508184	0.975146	0.582346	0.586338	0.427661	0.118873	0.280988	0.154235	0.181944	0.263308	0.152472	0.26986	0.269679	0.107102	0.338863	0.765711	0.363907	0.106442	0.570577	0.49053	0.397313	0.458363	0.310759	0.432008	0.316526	0.189464	0.368873	0.448073	0.205469	0.274155	0.149612	0.474006	0.132821	0.634914	0.209757
AC132938.1	0.0584745	0.149298	0.24462	0.588542	0	0.250642	0.577142	0.700095	0.216891	0.365066	0.0376902	0.0692931	0.427895	0.151431	0.0973995	0.0564005	0.342251	0.0855055	0.0792354	0.268603	0.121389	0	0.101247	1.12566	1.13407	0.414971	0.0726651	0.229904	0.112802	0	0.0420506	0.163739	0	0.199512	0	0.0603738	0.15029	0	0	2.0484
ZNF121	3.46637	4.57097	2.91783	2.70469	8.68166	9.65442	29.9865	4.21381	2.44439	3.35311	3.28967	5.50962	4.38481	5.15503	4.04266	3.66545	3.69156	4.40228	4.79936	5.75034	9.95625	2.9645	6.23315	3.89812	4.84444	10.5975	4.19936	5.1593	3.26786	2.22787	4.16713	2.66643	5.15135	9.71159	6.18995	2.7172	20.6912	3.22474	3.49273	2.63494
KRT18P66	0	0	0	0	0.029752	0.0237013	0.122796	0	0.0307646	0	0	0	0.0728331	0	0.0276311	0.0320003	0.00809105	0.0242569	0	0	0	0.0327324	0	0	0	0.0147153	0	0	0.0320006	0	0	0	0	0.0161712	0	0	0	0.0836278	0	0
SLC25A47	0.0117014	0	0.0244756	0.00736086	0	0.0167187	0.0866194	0.0107767	0	0.0730537	0.181014	0.00693316	0	0.020202	0	0.0112864	0.00570736	0.0171106	0	0.0215002	0.0242914	0.0115446	0.0135071	0.0422356	0.326793	0.0207601	0.0436233	0.0184026	0.101578	0.0175726	0	0.016383	0	0.0285176	0.0121762	0.0422852	0	0	0	0
ZFP37	0.311422	0.321434	0.166314	0.158389	0.132704	1.42243	1.20987	0.704825	0.147461	0.0827344	0.0448439	0.0510374	0.29092	0.411823	0.656688	0.869175	0.66899	0.179247	0.278334	0.0821787	0.158185	0.176504	0.395809	0.729445	0.85328	0.499611	0.267605	0.234463	0.0958659	0.145942	0.102446	0.125239	0.431972	0.479605	0.0413692	0.11288	2.68649	0.367441	0.159678	0.237388
AC015911.4	0.373799	0.18418	0.246906	0	0.0823325	0.21082	0.242723	0.108714	0.0364863	0	0.0126808	0.0466271	0.0287929	0.0679315	0.19662	0.246686	0.11515	0.0287682	0.0533173	0.0722968	0.245048	0.05823	0.0454192	0.0710111	0.106835	0.139616	0.146688	0.0309404	0.0569282	0.0984831	0.0707393	0.0275448	0.139412	0.431522	0.10236	0.0812508	0.126412	0.363664	0.0364699	0.375916
SP140	3.24323	0.545624	1.78272	1.09363	0.41259	0.428363	4.28979	4.67837	1.07008	0.706326	0.731657	1.09712	0.861002	0.99941	4.98758	1.09123	2.60643	2.22235	1.31841	0.755282	1.21346	0.721807	0.561556	1.08896	1.12927	0.334534	1.56525	1.44714	0.77842	2.13321	2.05296	1.17216	1.41635	2.70394	0.620027	0.397156	0.833569	1.30547	0.59422	10.8568
AC091133.2	0	0	0	0	0	0	0	0	0	0	0	0	0	0	0	0	0	0	0	0	0	0	0	0	0	0	0	0	0	0	0	0	0	0	0	0	0	0	0	0
SLC5A3	5.07628	5.53384	5.64186	14.3085	1.70172	9.96069	55.2369	5.14581	4.26023	3.75399	3.99997	17.0754	2.39302	2.31895	3.44458	5.50672	6.38727	3.21011	3.68697	3.9551	2.04644	4.44479	3.00224	2.98921	2.81206	22.9105	3.27049	4.12326	2.56831	4.14078	5.09316	2.64579	2.76586	1.4211	4.56496	4.61301	31.6427	4.41953	6.46334	16.7393
CYP11A1	0.144721	0.477273	0.271177	0.0303459	0.126176	8.81374	0.0892743	0.355424	0.39141	0.278583	0.038867	0.0250098	0.123551	0.43204	0.441939	0.07561	0.702934	0.626044	6.78188	1.88353	0.175252	0.0416445	0.0243619	0.645697	0.233895	0.0909346	0.277255	0.128025	1.22722	0.147908	1.10143	0.0337702	0.0769144	3.22133	0.269812	0.056033	0.0929896	0.151996	0.0894249	0
AC006441.4	0.0856595	0.0364511	0	0	0.0256055	0	0.105682	0	0	0	0.0276063	0	0	0.0184859	0	0	0.0522255	0	0	0	0	0	0	0.0515306	0.0664519	0	0.0266118	0	0	0	0	0.0599653	0	0.0104381	0.0222838	0.0221105	0	0.0359863	0.0396976	0
IFNL1	0.0245634	0.0627154	0.154136	0.0309036	0.0293702	0.140383	0	0.6108	0.0455546	0.214694	0	0.174648	0	0	0.122744	0.0710765	0.515174	0.0718366	0.0665688	0.0225664	0.0509921	0.0484684	0.3686	0.0295534	0.0952774	0.0217896	0.0610488	0.0386304	0	0.0983682	0.0176642	0	0	0.478909	0	0	0	0	0	0.0391123
AC010480.1	0	0	0	0	0.0183993	0.0439722	5.69548	0	0.171229	0	0.019837	0.018235	0	0	0	0	0	0.0450029	0	0	0	0	0	0	0	0.0273007	0	0.0242005	0	0	0	0.0430891	0	0	0	0.0158879	0.75145	0	0	0
FBXO46	6.18721	9.63445	7.11231	8.17008	3.36434	8.67	3.29142	8.44593	7.34422	5.91128	5.08962	7.75534	8.05289	6.11206	8.59981	5.73801	4.59207	17.7029	8.66636	11.2261	10.2606	15.9334	7.12824	5.56699	10.0986	5.56249	8.99855	6.01719	6.10568	5.03484	5.34869	5.56943	9.08952	4.827	6.15943	5.25688	4.40794	8.37582	4.44871	3.55579
AC091962.1	0	0	0	0	0	0	0.0588587	0	0	0	0	0	0	0	0	0	0	0	0	0	0	0	0	0	0	0	0	0.00937854	0	0	0	0	0	0	0	0	0.0459811	0	0	0
AL139021.1	0.0482817	0.164364	0	0.182232	0.0577299	0.0689839	0.953078	0.177865	0.089542	0.180858	0.124481	0.171644	0.353308	0.125035	0.321686	0.139708	0.164846	0.141202	0.0654237	0.354851	0.10023	0	0.250795	0.11618	0.0374554	0.256977	0.239995	0.227795	0.232848	0.048338	0	0.0675985	0.205281	0.141201	0.150723	0.04985	0	0	0.447509	0.153758
COX7A2P2	0.421016	0	0	0	0.453064	0.060154	0	0	0.780806	0.105139	0	0.049891	0.246467	0.508807	0.280511	0.0812167	0.0821403	0	0	0.0773575	0	0	0	0.101309	0	0	0.209275	0	0.406088	0	0	0	0	0.49251	0.08762	0.0434692	0	0	0	0.134077
ATP6V1G1P7	0	0	0	0	0	0	0	0	0	0	0	0	0	0	0	0	0	0	0	0	0	0	0	0	0	0	0	0	0	0	0	0	0	0	0	0	0	0	0	0
CENPL	1.70069	2.05261	2.1505	5.85847	1.74409	3.46736	2.32548	2.78144	2.35163	1.94167	0.577088	2.74634	1.41064	2.01168	1.19876	1.57839	2.01214	1.27788	3.07073	1.91662	4.5799	3.05571	1.71094	0.798887	3.55922	2.63727	2.86934	1.04762	2.63618	1.35099	2.99129	0.899663	1.62103	4.29301	1.7162	1.36449	1.67907	1.36056	2.35852	2.9331
RN7SL658P	0	0	0	0	0	0	0.342857	0	0	0	0	0	0	0	0	0	0	0	0	0	0	0	0	0	0	0	0	0	0	0	0	0.0972705	0.0984628	0	0	0	0.446406	0	0	0
AL512638.1	0	0	0	0	0	0.151521	0.130838	0	0	0	0	0	0.0388015	0	0	0.025572	0.0258628	0	0	0	0	0	0	0	0	0.0235185	0	0	0	0.0132717	0	0	0	0	0	0	0	0	0	0
AC023511.1	0	0	0	0	0	0	0	0	0	0	0	0	0	0	0	0	0	0	0	0	0	0	0	0.044356	0	0	0	0	0	0	0	0	0	0	0	0	0	0	0	0
AC018816.2	0	0	0.187103	0	0	0.127806	4.56155	0.274607	0	0	0.0384376	0	0.087276	0	0.297993	0.0575189	0.174519	0	0	0.0547858	0	0	0.0344182	0.0717487	0.0462622	0.1058	0	0	0.0575195	0.238815	0	0	0.0845162	0.0290669	0.0620538	0.0307855	0.996257	0	0	0.0949553
NLRP14	0.0754301	0	0.0242732	0.00365	0.0138755	0.0829024	0.300661	0.0641254	0.0430433	0.0362248	0.00373993	0.0206275	0.0169837	0.0951659	0.106313	0.0279826	0.0283008	0.00848456	0.0157248	0.026653	0	0.0114491	0.0200931	0.160564	0.00900251	0.00514711	0	0.0410634	0.0111932	0.0522818	0.0333808	0	0.0493399	0.0141409	0.0241511	0.0179724	0.0671086	0.00975043	0.010756	0.101629
NME2P2	0	0	0	0	0.031861	0.0380721	0.131501	0.0490817	0	0	0	0	0	0	0	0	0	0.077929	0	0	0	0	0	0	0	0	0	0	0	0	0	0	0	0	0	0	0.136973	0	0	0
ZMYM6	2.42092	1.9128	1.68946	1.08798	1.23739	1.37669	4.9067	2.49037	1.74625	1.76492	1.2987	1.70881	0.944393	1.30163	1.9815	0.967471	1.5662	1.44105	1.70119	1.59095	1.28034	0.9961	1.529	1.42336	2.11645	2.42596	1.05827	1.3324	1.03099	1.45908	1.22008	0.952624	1.52733	1.64752	0.972947	1.12854	2.25083	1.7667	1.37929	0.828282
AC021517.1	0	0	0	0	0.0579292	0	0.179319	0	0.0299504	0	0.00520463	0.028706	0.212716	0	0.0268997	0	0.0118153	0	0	0	0	0	0.00932077	0	0	0	0	0.0444464	0	0	0.0116135	0.0339159	0.102995	0	0.00840238	0	0.0103768	0.0135691	0	0
MIR3124	0	0	0	0	0	0	0	0	0	0	0	0	0	0	0	0	0	0	0	0	0	0	0	0	0	0	0	0	0	0	0	0	0	0	0	0	0	0	0	0
BFSP2-AS1	0.0470935	0.0400799	0.0246262	0.0148123	0.0422319	0.0168216	1.04583	0.0867439	0	0.0294013	0	0	0	0.0813051	0.117664	0.0908465	0.0574247	0.137727	0.159534	0.0432648	0.244408	0	0.0135902	0.0566606	0.0548005	0	0.0877833	0.0740632	0.0454237	0.0589356	0.0169331	0.0329675	0	0.0229544	0	0.0364674	0	0.237413	0	0.0374935
AC127496.1	0.020015	0.00425855	0.0209325	0.0409195	0.044872	0.0357464	1.12355	0.0322583	0.0278395	0.0374871	0.00322521	0.0355772	0.0439388	0.0475133	0.00833464	0.00965257	0.0170841	0.0219505	0.0135606	0.0413726	0.0311625	0.049367	0.0375434	0.00602027	0.0698716	0.0133162	0.0497446	0.22821	0.00965267	0.0050096	0.0359834	0.0280228	0.0141831	0.0219505	0.223892	0.0103326	0.315084	0.016817	0.0463784	0.0478049
MIR5701-2	0	0	0	0	0	0	0	0	0	0	0	0	0	0	0	0	0	0	0	0	0	0	0	0	0	0	0	0	0	0	0	0	0	0	0	0	0	0	0	0
AL133383.1	0	0	0.0244348	0.0146972	0	0	0	0.0645525	0	0	0.0150594	0	0	0.0403367	0	0	0.0569786	0	0.0949769	0.0214644	0	0.0922028	0	0	0.0543747	0	0	0.0183719	0.0225354	0.0116955	0	0	0	0.0797163	0	0	0.090074	0	0	0
AL157392.3	0.889928	0.731997	0.656661	0.380284	0.597962	1.55603	9.41737	1.17683	1.12114	0.518341	0.366241	0.630287	0.877148	0.387466	1.25976	0.369121	0.550487	1.05092	0.228521	0.866441	0.896788	0.252137	0.623691	1.06135	0.879577	1.52133	0.42398	1.15781	0.266521	0.265601	0.484176	0.486766	0.886183	0.408478	0.29698	0.513663	0.771873	0.516656	0.319839	0.227221
IZUMO4	1.32233	0.834342	2.63077	0.119514	1.04497	3.56146	0.39379	1.30182	1.26846	0.863506	0.671076	0.990616	2.68044	0.301768	1.62028	0.615723	0.544884	1.12238	0.185359	0.788935	1.15167	0.179945	1.21058	0.731474	0.489327	0.579761	0.594962	1.62543	0.212573	0.483136	0.562901	4.3305	0.560065	0.381533	0.110711	0.510017	1.17194	0.280953	0.0845259	0.108907
TPD52L2	32.6525	29.9346	85.7931	30.417	37.4175	28.7154	14.8171	30.8858	42.101	50.0944	26.4721	28.3839	18.4299	41.3179	32.1132	18.6172	40.0115	41.3202	40.7514	45.1184	38.1888	59.6558	46.986	21.0593	38.0258	45.8647	45.6202	24.9214	28.4928	34.7223	29.583	57.2443	30.2601	60.6392	20.617	47.7591	27.7841	37.4997	31.2997	54.8704
LGI1	0	0	0	0	0	0	0.0134671	0.175928	0	0	0	0.226366	0	0	0	0.00526424	0.00133103	0.0039904	0	0	0	0	0.00157501	0.0623825	0	0.00484151	0	0	0	0.00819628	0	0	0.00773508	0	0.363474	0.00140877	0.0035069	0	0.0050587	0.00869049
LINC02450	0.0209879	0.321518	0.0658498	0.0132026	0.0250949	0	0.362512	0.328598	0	0.104824	0	0.0124355	0.0307163	0.0181173	0	0.0202435	0.0921314	0.0920697	0.142197	0.0192815	0	0	0.084793	0.0252515	0.0162817	0.0372357	0.0260812	0.0660144	0.0809746	0.651383	0.0150929	0.0881544	0.208215	0.0920695	0.043679	0	0.0269713	0	0.0389061	0.100257
ZNF530	0.801097	0.920951	1.27647	0.377293	0.812428	1.29441	1.66623	1.54125	0.334476	0.83269	0.475802	1.12575	0.251673	0.81463	0.824373	0.683683	0.317089	0.815701	1.01732	0.735968	1.17544	0.980709	0.411523	0.78722	1.35356	1.09758	1.24047	0.474925	0.388368	0.827227	0.422265	0.229019	0.529039	0.948582	0.689578	0.355098	0.253328	0.803487	0.326551	0.761345
PTK2	15.4381	15.6577	15.6796	8.2583	6.08558	16.3243	40.8149	10.028	10.128	6.64482	6.01705	28.793	14.6106	10.7467	6.30751	11.2528	11.0917	11.8406	5.80375	7.08163	6.89434	8.70223	14.3776	9.91933	11.4202	19.1452	8.46917	13.0225	9.77542	17.1722	10.3628	17.9707	9.051	18.7487	13.4344	8.39601	9.78384	17.6487	9.2119	9.05911
PMP2	0	0	0.00610194	0.0110107	0	0.0666895	0.0575862	0.026867	0	0	0.0263247	0.0172849	0	0	0.00971835	0.00562755	0.00853731	0	0	0	0	0	0.00673482	1.21442	0	0	0	0.00458789	0	0	0	0.0163376	0	0.00284386	0.00607123	0.006024	0.0374892	0	0	0.0185805
PMS2P2	0	0.111179	0.117105	0	0.145041	0.039996	0	0	0.138441	0	0.0240576	0.0774019	0	0.112768	0	0.0540005	0	0.0818669	0.0252879	0	0.0387413	0.128884	0.0538547	0	0.0723872	0	0.046382	0	0.0900017	0.0467096	0.0134204	0	0	0.0272889	0.0194193	0	0.0239825	0	0	0.0594312
AC018511.1	0.110794	0.0471466	0	0	0	0.039575	0.956841	0.102038	0	0	0	0.0328231	0.0810748	0.0478202	0	0.0534321	0.0270198	0	0.0750651	0	0.115001	0.163963	0	0	0	0	0.0688406	0.0435608	0	0	0.0796748	0	0	0.0270017	0	0.0285981	0.35595	0.186182	0.102692	0.0882084
MIR3148	0	0	0	0	0	0	0	0	0	0	0	0	0	0	0	0	0	0	0	0	0	0	0	0	0	0	0	0	0	0	0	0	0	0	0	0	0	0	0	0
INSL6	0.0373241	0	0	0.0117395	0.011157	3.61297	3.45364	0.103124	0	0.0233021	0.0120288	0	0.10925	0.0322193	0.155425	0	0.00910243	14.6269	0.0252879	0	0.0387413	0.018412	0.0107709	0.0224533	0.0289549	0.0496641	0	0.0146748	0.0360007	0	0	0.052257	0	0	0	0	0.119912	0.0313604	0	0
LINC02827	0.0630683	0.137171	0.12459	0	0.439892	0.00500616	0.13833	0.174253	0.363891	0.157498	0.0677521	0.083041	0.0717906	0.0544425	0.268465	0	0.0410155	0.040988	0.00949559	0.109444	0.0290947	0.00691368	0.0323559	0.0590183	0.081544	0.522167	0.0609574	0.683285	0.0608321	0.0526183	0.015118	0.0490562	0.278082	0	0.109379	0.018088	0.23414	0.0117758	0	0.0223164
SNORD110	0	0	0	0	0	0	0	0	0	0	0	0	0	0	0	0	0	0	0	0	0	0	0	0	0	0	0	0	0	0	0	0	0	0	0	0	0	0	0	0
AC211476.1	0.0449804	0	0.141127	0	0.0537825	0	0.554944	0.0828515	0	0	0.11597	0	0	0.0776568	0.224768	0	0.0438784	0	0	0	0.0933765	0.0443775	0	0.270591	0.0697887	0.0798021	0	0.0353699	0	0.0225164	0	0	0	0.0438489	0.0936111	0.0232207	0.0578039	0	0	0
MIR6806	0	0	0	0	0	0.234976	0.811606	0	0	0	0	0.584661	0	0	0	0	0	0	0	0	0	0	0	0	0	0	0	0	0	0	0	0	0	0	0	0	0	0	0	0
RNU6-1102P	0	0	0	0	0	0	1.08214	0	0	0	0	0	0	0	0	0	0	0	0	0	0	0	0	0	0	0	0	0	0	0	0	0	0	0	0	0	1.97256	0	0	0
AL158823.1	0.0440394	0.149922	0.184233	0.138517	1.31643	0.346074	2.60801	0.770623	0.408372	0.274945	0.0567719	0.104375	0.193358	0.646273	2.05395	0.382296	0.236282	0.193192	0.0596752	1.05193	0.274269	0.0868983	0.127088	0.423888	0.170822	0.390663	0.218907	0.38093	0.552211	0.352726	0.190019	0.184977	0.0624147	0.429315	0.549916	0.386494	0.565946	0.592043	0.163275	0.210372
ICMT	23.9448	47.5587	24.9169	20.4512	16.4683	37.0235	17.4342	16.876	27.4475	26.4293	40.1196	38.5436	21.4216	41.6542	19.2387	30.2495	14.5795	16.9959	28.8268	18.6028	15.7178	23.0401	25.143	21.9641	38.4982	40.3481	20.3202	18.876	34.8855	43.9772	26.2005	19.5206	21.2364	21.2527	25.0948	47.4332	28.2313	32.7017	34.4688	20.5962
MRPS12	9.89702	18.6594	37.1106	18.4736	21.0378	14.0425	1.93816	13.0575	12.8374	14.9323	7.36647	12.5717	12.8464	19.3837	11.9551	10.6635	17.7144	17.9035	49.5724	27.3133	21.4221	21.7761	12.6483	7.59582	15.7517	13.3346	22.4136	15.8274	26.318	12.0122	32.4723	11.4648	12.802	22.6844	13.5476	13.2141	18.6867	20.8222	11.23	16.8378
AC091982.3	3.02773	5.55006	0.899368	1.07065	1.06036	2.39336	1.9893	2.17797	0.963548	1.40931	1.4781	0.987206	1.15368	1.1135	1.61144	1.33057	2.14089	2.0434	2.06349	2.83096	2.41746	2.03268	0.930609	4.07392	10.7573	1.17605	4.49719	1.70462	3.02406	1.85643	1.82947	1.505	1.54884	1.06536	2.03204	1.25783	2.37139	1.26445	1.99265	9.44243
AL139124.1	0.100004	0.0425551	0.470646	0.220179	0.0896801	0.571534	0.740277	0.368404	0.185465	0.249736	0.0322292	0.266639	0.146358	0	0	0.0482285	0.195108	0.0731163	0.203264	0.13781	0.103801	0.246659	0.0577179	0.0601598	0.19395	0.133067	0.497091	0.27523	0.144687	0.100121	0.0719155	0	0.14173	0.146232	0.416247	0	0.449799	0.504151	0	0.238854
AC015813.6	1.22869	2.38136	3.31298	3.33563	0.643557	4.88337	8.91649	3.37141	1.86194	0.502342	1.12136	4.1039	1.32612	1.5675	1.11687	1.03129	1.18268	1.64298	1.10504	1.43514	0.669649	0.28607	1.49151	1.99287	2.97763	3.41772	1.20258	2.12614	0.604797	2.19898	0.943531	0.431336	2.08038	0.351561	2.51938	0.9449	1.45322	1.49221	0.886881	0.756029
AC034105.5	0.670408	0	0.140228	0.126518	0	0	0	0.123486	0.248664	0.0837093	0	0.0794443	0.196232	0.925946	1.00501	0.193989	0.0980975	0.196064	0.545059	0	0.139173	0	0	0.645281	0.364057	0	0.0833103	0.632603	0.129327	0.234917	0.433898	0	0.28504	0.0653543	0	0.346092	0	0	0.124276	0
RNA5SP209	0	0	0	0	0	0	1.07099	0	0	0	0	0	0	0	0	0	0	0	0	0	0	0	0	0	0	0	0	0	0	0	0	0	0.307569	0	0	0	0	0	0	0
GNB1	73.2858	77.0094	67.1555	50.1127	53.7	82.5113	49.9596	43.1342	68.5228	68.1347	59.2387	75.9814	41.1067	68.3824	53.7514	82.7703	53.5938	51.6966	78.0219	46.8853	51.1232	95.2505	111.736	51.4874	68.8774	92.2423	64.5201	57.0292	74.6962	119.793	61.0907	51.2803	79.1999	49.3252	44.8102	125.782	25.1467	60.876	92.8045	79.6479
FGF14-IT1	0	0.00753077	0	0.00556629	0	0.00632135	1.87771	0.00814933	0	0	0	0	0	0.00763837	0	0	0.0043159	0	0	0	0	0	0.00510703	0.0745233	0	0	0.010996	0	0.0256045	0	0	0	0	0.030191	0	0	0.295653	0.0148695	0	0
AP002893.1	0	0	0	0	0	0	0	0	0	0	0	0	0	0	0	0	0	0	0	0	0	0	0	0	0	0	0	0	0	0	0	0	0	0	0	0	0	0	0	0
KDM5B	9.26849	9.60088	6.54174	11.3334	8.02129	24.6322	17.7925	9.26073	10.903	11.2338	5.99652	15.9406	8.80532	10.9523	8.10481	14.2559	7.47394	8.71884	7.36472	10.6389	17.8458	22.0757	18.3772	7.44193	10.368	19.3501	7.52851	9.24987	12.6239	15.234	17.8899	7.27562	9.70624	7.79221	16.2349	18.4848	11.4433	13.4863	11.8114	7.69789
RN7SL152P	0	0	0	0	0.0844638	0	0.871523	0	0	0	0	0	0	0	0	0	0	0	0	0.129795	0	0	0.0407705	0	0	0	0	0.0555474	0	0	0	0	0	0	0	0	0.726234	0	0	0
AL670379.8	0	0	0	0	0	0	0	0	0	0	0	0	0	0	0	0	0	0	0	0	0	0	0	0	0	0	0	0	0	0	0	0	0	0	0	0	0	0	0	0
RNU6-1244P	0	0	0	0	0	0	0	0	0	0	0	0	0	0	0	0	0	0	0	0	0	0	0	0	0	0	0	0	0	0	0	0	0	0	0	0	0	0	0	0
MIR708	0	0	0.750538	0	0	0	3.54155	0	0	0	0	0	0.350096	0	0	0	0	0	0	0.219766	0	0	0.138064	0	0	0	0	0.376207	0	0	0	0	0	0	0	0	0.307412	0	0.443441	0.3809
AC090617.7	0.252106	0	0.263662	0.158589	0	0.180102	10.2641	0	0	0	0.406242	0.224062	0.184482	0	0	0	0	0.184323	0	0	0.261678	0	0	0	0.195575	0.223637	0.156643	0.198241	0	0	0.0906479	0	0	0	0	0	0.323979	0.211824	0	0
AC009831.3	0	0.0551253	0	0	0.0774468	0	2.07771	0	0	0	0.166997	0.191889	0.0947951	0	0.323666	0.0624744	0.0631848	0	0.351074	0	0	0	0.0373835	0	0	0	0.0804905	0.152798	0	0.0648473	0	0.090686	0	0.0631423	0.0674	0.0334378	0.582663	0.108845	0	0
AL136367.1	0	0	0	0.0973691	0	0	0	0	0	0	0	0	0	0	0	0.149295	0	0	0	0	0	0	0	0	0	0	0	0	0.149297	0	0.11131	0	0	0	0	0	0	0	0	0
RPL23AP12	0.0445049	0.0378768	0	0	0.133035	0.0317938	0.109816	0	0.165075	0.0555703	0	0	0	0.153672	0.222392	0.343411	0	0.130156	0	0.0408867	0.0923895	0.0878169	0	0.0535461	0	0.0789585	0.110611	0.0699921	0.12878	0.0222784	0.0640093	0	0	0.108463	0.138932	0	0.0571928	0.224363	0.0825006	0
SLC26A3	0	0.0158921	0.0195291	0	0	0.00444663	0.10751	0.00573248	0	0.00777195	0.0120359	0	0	0.0107461	0.0103678	0	0.00910781	0.00910171	0.0168686	0.0228733	0	0.00614095	0.00718487	0.0149777	0.014486	0.022086	0.0154698	0.00978895	0.00600366	0.00934745	0	0.0174293	0	0.00303389	0.0194308	0.00642655	0.103985	0	0.0115384	0.0198221
AC010894.3	0.138189	0	0.192698	0.0579527	0	0.230349	5.00106	0.466652	0.0854274	0.0575158	0	0	0	0	0.230178	0.0444293	0.0224673	0.40414	0	0.0846363	0	0.0908914	0	0	0	0	0.0572416	0.0724425	0.0444297	0.0230584	0	0.0644922	0	0.0898086	0	0	0.473562	0.077406	0	0
KRTAP13-6P	0	0	0	0	0	0	0	0	0	0	0	0	0	0	0	0	0	0	0	0	0	0	0	0	0	0	0	0	0	0	0	0	0	0	0	0	0	0	0	0
CEACAMP4	0	0	0	0	0	0.0357209	0	0.0460505	0	0	0	0	0	0	0	0	0	0	0	0	0	0	0	0	0	0	0	0	0	0	0	0	0	0	0	0	0	0	0	0
MRPS24	3.46416	5.57423	6.57188	2.11835	3.44369	5.07038	0.675872	6.06176	2.15148	3.52073	1.04892	2.38667	3.99696	3.15032	3.15346	3.53555	2.57376	4.47652	7.73978	6.22443	5.51897	5.68297	0.88344	2.61706	2.73113	3.70187	4.40495	4.8082	5.15186	4.01263	2.27102	3.89138	2.0095	11.0617	4.93764	4.658	2.06023	2.62635	3.82313	21.7689
IMMP1LP2	0	0	0	0.026915	0	0	0.316724	0	0	0	0	0	0	0	0	0	0	0	0	0	0	0	0	0	0	0	0	0	0	0	0	0	0	0.0208549	0	0	0.0549842	0	0	0
RNU6-1247P	0	0	0	0	0	0	1.06006	0	0	0	0	0	0	0	0	0	0	0	0	0	0	0	0.123976	0	0	0	0	0	0	0	0	0	0	0	0	0.110891	0.828129	0	0	0
AC099520.2	0	0	0.0388286	0	0	0.0265229	0.0916098	0	0	0	0	0	0	0	0	0	0	0	0	0	0	0	0	0	0	0	0	0	0	0	0	0	0	0	0	0	0	0	0	0
LINC00469	0.149414	0	0	0.0104434	0.0198503	0.04744	0.0409643	0.0611585	0	0.0829171	0.0321021	0.0491828	0.0728906	0	0.0829586	0.0320255	0.0161949	0.315588	0	0.0305038	0	0	0.0287452	0.0399484	0.025758	0	0.103152	0.117491	0.0640517	0.016621	0.202957	0.0232436	0	0.0242759	0.0518257	0.0171408	0	0	0.0923252	0
TUBAP4	0	0	0	0	0.090758	0	0	0.046604	0.0938469	0	0	0	0	0.0436819	0.084288	0	0	0.14799	0.0685691	0	0	0	0	0	0	0	0	0	0	0.025331	0	0	0	0.024665	0	0	0.0650294	0	0	0
AP001610.3	0.199534	0.0424543	0	0	0.0596451	0	0	0	0	0.31143	0	0.0591126	0	0	0	0.0481142	0	0	0	0.137484	0.62133	0	0	0	0.077396	0.0442505	0.74387	0	0	0.199767	0.0717451	0	0	0.0486286	0.103815	0.103007	0	0.083826	0	0.238288
RNU6-494P	0	0	0	0	0	0.167094	9.23427	0	0	0	0.301522	0	0	0	0	0.225602	0	0	0	1.71906	0	0	0	0	0	0.207486	0	0	0.225604	0	0	0	0	0.114007	0	0	0.60116	0	0	0
IGHVII-28-1	0	0	0	0	0.340138	0	0	0.52398	0	0.710398	0	0	0	0	0	0	0	0	0	0	1.18109	0	0	0	0	0	0	0	0	0	0	0	0	0.277314	0	0	0	0	1.05467	0
AC021613.2	0	0	0	0	0	0	0	0	0	0	0	0	0.277553	0	0.31589	0	0	0	0	0	0	0	0	0	0	0	0	0	0	0	0	0	0	0	0	0	0	0	0	0
AL136460.1	0	0	0	0	0	0	0.219631	0	0	0	0	0	0	0	0	0	0	0	0	0	0	0	0	0.0535461	0	0	0	0	0	0	0	0	0	0	0	0	0.0571928	0	0	0
AL845552.1	0	0	0	0	0.0779264	0.139676	1.12569	0.180067	0	0	0.126023	0.0772307	0	0.112518	0.108557	0.125723	0.0635761	0	0	0	0	0	0.15046	0.156825	0.050559	0.0578133	0.0809889	0.102496	0.125724	0.0326244	0.0468675	0.0912475	0	1.08007	0	0.0336449	0.418765	0	0	0
SRGAP2C	0.843645	0.894438	0.894363	0.945483	0.253045	4.26204	1.57015	0.84327	0.993229	0.424237	0.757207	0.992908	1.62238	0.554272	0.839306	1.49136	0.717646	0.526296	0.612554	0.42853	0.741188	0.374978	0.842547	1.5901	0.799663	1.42524	0.425793	0.903392	0.591552	1.12281	0.521793	0.681292	1.06099	2.12483	0.548299	0.750647	0.414423	0.735458	1.02481	1.06367
MIR486-1	0.375907	0	0	0	0	0	0.463775	0.346201	0	0	0	0	0	0	0.31307	0	0.0916744	0	0	0.518019	0	0	0	0	0	0	0	0.147796	0	0	0.135163	0	0	0	0	0	0	0	0	0
ARL15	5.51634	3.81717	1.69887	3.02021	5.29655	4.78047	7.46925	4.97829	7.7217	1.45372	6.25715	1.44864	4.64926	6.44647	6.36265	7.50779	4.36174	2.12401	2.68194	3.65192	3.00389	2.54891	2.08627	7.16395	1.8967	11.995	2.1013	11.9495	4.16569	4.13237	4.09852	7.07133	4.16438	2.0024	5.39404	1.7659	5.91344	5.97184	5.35446	4.6964
AL590609.1	0	0.0546211	0	0	0.0383692	0.0458491	0	0	0	0.0801364	0	0	0	0	0.106902	0	0	0	0	0	0	0	0	0	0	0	0	0	0	0	0	0	0	0.0938472	0	0	0.0824763	0	0	0
AC087393.3	0	0	0	0	0	0	0	0	0	0	0	0	0	0	0	0	0	0	0	0	0	0	0	0	0	0	0	0	0	0	0	0	0	0	0	0	0	0	0	0
LINC01784	0	0	0	0	0	0	0	0	0	0	0	0	0	0	0	0	0	0	0	0	0	0	0	0	0	0	0	0	0	0	0	0	0	0	0	0	0	0	0	0
C15orf40	1.19702	2.18837	0.679822	1.22766	1.43398	0.896269	2.03015	1.11358	1.32916	1.20517	2.467	0.735276	0.989027	1.12617	1.01459	0.55682	1.27263	0.892905	1.92998	1.21663	1.78034	1.39026	0.592046	1.62978	1.72909	1.1855	1.3783	1.36543	1.40156	1.00121	0.860806	0.956762	1.71365	0.814617	0.643291	0.581967	1.47596	1.25274	1.32295	1.46932
KRT222	0.0398564	0.0169603	0	0.012536	0.0357419	0.009491	0.114736	0.0244711	0.0369583	0	0.00856326	0.00393587	0.0194436	0.057342	0.0221293	0.0448499	0.0518399	0.0194269	0.0180024	0.018308	0	0.0065537	0.0038339	0.0879142	0.0103064	0	0	0.0261173	0.0128144	0.0166262	0.0286618	0	0.0094144	0.0259025	0.0207368	0.0102877	0.0512191	0.0446508	0.0246278	0
SLC4A7	3.14799	2.29536	2.50242	2.05601	1.0444	3.04805	20.8344	3.18551	1.2464	0.647825	0.563002	4.72657	0.961161	2.22611	3.94176	2.74706	2.90216	1.29005	0.714898	1.09206	1.92234	3.31746	1.97482	3.7796	1.92923	4.37131	1.93693	2.84206	1.26058	2.05691	2.08119	2.35085	2.40448	2.60464	2.74724	2.68292	12.3699	1.44574	3.352	1.02482
AC091564.1	0.527369	0.0748046	0.45962	0.055291	0	0.156978	2.1688	0.688065	0	0.109748	0.08498	0.0781175	0.0643182	0.0379367	0.878425	0.0423887	0.214354	0.257052	0.0595506	0.322996	0.0912322	0.0433584	0.126823	0.158626	0.102279	0.0779695	0.21845	0.345577	0.254335	0	0.0632075	0.0615302	0.56056	0	0.0914614	0.0453749	0.112953	0.147702	0.0814672	0.139955
TDRKH	3.9522	8.77842	4.84676	8.8498	8.06465	16.8755	9.4766	3.41143	4.48519	5.33231	1.58548	6.6136	4.92499	1.73438	5.17143	9.40644	5.04706	7.05471	3.12585	5.01715	5.33809	4.07461	4.75296	3.01421	9.69185	11.7389	6.58609	3.92048	4.09118	5.68688	6.0529	4.68256	13.3059	4.99128	7.43359	8.83981	7.27838	8.32261	3.43327	9.07757
TRIM49D2	0	0	0	0	0	0	0	0	0	0	0	0	0	0	0	0	0	0	0	0	0	0	0	0	0	0	0	0	0	0	0	0	0	0	0	0	0	0	0	0
AC005180.2	0	0.159392	0.313392	0.0471252	0.179148	0.0267589	0.462124	0.44846	0.0694668	0	0.0724296	0.0665806	0.219277	0.194004	0.124782	0.108385	0.219236	0.164317	0.101512	0.0688234	0	0.0739099	0.129711	0.0901327	0.0871737	0.0332272	0.139641	0.14727	0.108386	0.0187503	0.188554	0	0.265429	1.07718	0.155907	0.135358	0.385085	0.31472	0.208307	0
ERVFRD-1	0.0519453	0.0221045	0.033954	0.0245075	0.038819	0.0324705	3.36458	0.0179401	0.012042	0.0324303	0.0292965	0.0115417	0.0380116	0.0616559	0.043262	0.0501029	0.114013	0	0.0263955	0.0357916	0.0134794	0.0128123	0.0299806	0.812473	0.0201487	0.0345596	0.0403446	0.0919051	0.0187888	0.110512	0.0933881	0.127274	0.0184048	0.0632982	0.141889	0.0569846	0.442248	0.0545567	0.0361099	0.0103391
PHF3	6.85602	7.05373	3.09299	8.57718	3.67803	4.90512	29.3298	9.52176	11.0447	6.54712	4.3132	8.55955	4.39654	6.12143	10.1765	7.02762	6.51986	6.16055	3.69959	6.15141	8.96911	8.82739	8.22423	11.6118	10.7333	6.17358	7.3805	7.85229	7.81224	7.1199	9.67252	8.26992	15.837	8.36927	4.89897	9.27667	14.1934	7.07287	8.8965	7.01843
MS4A10	0	0.00780301	0	0	0.00548132	0	0	0	0.0340072	0.0228961	0.00590962	0	0	0	0	0	0.0178877	0	0	0.00842308	0.0190332	0	0	0	0	0.0325326	0	0.00720955	0	0	0.0131866	0.0128366	0.025988	0.00446892	0.00954051	0.0283988	0	0	0.016996	0
ZNF416	1.63573	2.41348	1.79668	1.55121	3.24825	1.93193	2.12963	1.51404	0.533546	1.05714	1.58944	2.95138	1.23907	2.10738	1.97157	2.87002	0.886031	1.69475	2.60632	1.58581	1.5528	2.13283	1.45169	2.60097	2.86948	2.0781	2.21655	0.924286	0.745261	3.07366	1.41274	1.30045	1.18824	1.93514	2.71995	0.912326	1.088	2.32055	1.59992	1.40045
MTND1P24	0	0	0	0	0	0.0174663	0.0603284	0	0.362744	0	0.015759	0	0	0	0	0	0	0	0	0	0	0	0	0	0	0	0	0	0	0	0	0	0	0	0	0.0126217	0	0	0	0
PITPNM3	0.650831	1.24121	1.32605	1.388	2.66792	4.47086	1.06245	0.811381	0.320153	0.889454	1.72532	1.61068	0.964124	1.94067	1.59636	2.34066	2.28114	3.37444	1.19917	1.74454	0.193601	0.0861365	1.17843	4.05609	2.82156	1.91507	2.56194	0.494612	0.717706	1.01215	1.58103	1.77799	3.20024	0.599641	5.00291	1.52628	3.30216	3.29438	0.147131	1.47865
AC090155.1	0	0	0	0	0	0	0	0	0	0	0	0	0	0	0	0	0	0	0	0	0	0	0	0.0622292	0	0	0	0	0	0	0	0	0	0	0	0	0	0	0	0
AC098818.3	0	0	0	0	0	0	6.67836	0	0	0	0	0	0	0	0	0	0	0	0	0	0	0	0	0	0	0	0	0	0	0	0	0	0	0	0	0.155247	1.15938	0	0	0
AC106799.1	0	0	0.197039	0	0	0.143566	0	0.451135	0.3727	0	0	0	0.110293	0.2819	0	0	0	0	0	0	0	0	0	0.0151117	0	0	0.0468247	0.0197531	0	0.031437	0.00903234	0.105512	0.0178008	0	0	0	0	0	0.0232833	0.0999976
MYOZ2	0.0243175	0.00689862	0.0169548	0.168268	0.0242301	0.0347443	0.280015	0.0223958	0	0	0.0417974	0.00960552	0.0118631	0.0279887	0.040505	0.023455	0.0118608	0	0.0329512	0.0148936	0.0168272	0.00799718	0.014035	0.00975252	0.0440177	0.0215715	0	0.0191218	0.0312736	0.0162306	0.0233165	0.0226977	0.011488	0.0355586	0.0168695	0.00836911	0.0208334	0.0272426	0	0.0645345
GGA2	25.3474	15.2298	19.6406	9.9409	8.78099	13.9788	16.2688	17.2015	18.0285	15.8328	7.94723	13.1168	9.64939	9.2746	17.3764	10.3161	18.5504	12.6329	5.30919	11.4612	14.3508	7.86995	13.2965	19.2162	28.082	17.5598	16.4978	9.71146	7.21545	14.8995	10.818	19.7191	17.9564	8.44062	13.3224	11.7426	17.8135	16.4216	8.38675	23.3506
AC016745.2	0.0183423	0.0572387	0.0319718	0.0192306	0.00731055	0.0174714	1.3427	0.0619401	0.011339	0.0229028	0.00788178	0	0	0	0.0101841	0.0117945	0.0059643	0	0	0.011234	0	0	0.00352879	0.0220685	0.00474312	0.130168	0	0	0	0.00612123	0.0175872	0	0	0.0268213	0.00636219	0.0189381	0.369287	0.0102743	0	0.00973547
PRELID3BP1	0	0	0	0	0.0233058	0.0278491	0	0	0	0	0	0	0	0.0336513	0.064933	0	0	0	0	0	0	0	0	0	0	0	0	0	0	0	0	0	0	0	0	0	0	0	0	0
AC087318.1	0.162346	0.0921116	0.452767	0.0340416	0	0.0386594	1.60235	2.24274	0	0.06757	0	0	0	0	0.270415	0.0521958	0.0263947	0	0	0.0497156	0	0	0	0	0	0.0960087	0.201744	0	0	0.0812675	0.0389157	0	0	0.237393	0	0	0.486801	0	0	0.344671
PARP1P2	0	0	0	0	0	0	0	0.198844	0	0	0	0	0	0	0	0	0	0	0	0	0	0	0	0	0	0	0	0	0	0	0	0	0	0	0	0	0	0	0	0
MIA-RAB4B	0	0	0.0179136	0.0107748	0.0102401	0.0122364	0	0	0	0	0.0883221	0.0507435	0	0	0.0855911	0	0.0250632	0.0250464	0	0	0	0	0	0.10304	0.0265753	0.0607769	0	0.0134688	0.0165211	0.0085742	0	0	0	0	0	0	0	0	0	0
RBPJP5	0	0	0	0	0	0	0	0	0	0	0	0	0	0	0	0	0	0	0	0	0	0	0	0	0	0	0	0	0	0	0	0	0	0	0	0	0	0	0	0
AC148477.9	0	0	0	0	0	0	0	0	0	0	0	0	0	0	0	0.0376701	0	0	0	0	0	0	0	0	0	0	0	0	0	0	0	0	0	0	0	0	0	0	0	0
AC093720.1	0	0	0	0	0.0352524	0.0631869	0	0	0	0	0	0	0	0	0	0	0.0143803	0	0	0	0	0	0	0.212834	0	0	0	0	0	0.0295173	0.021202	0	0.208923	0	0	0	0.0378883	0	0	0
RNU6-161P	0	0	0	0	0	0	0	0	0	0	0	0	0	0	0	0	0	0	0	0	0	0	0	0	0	0	0	0	0	0	0	0	0	0	0	0	0	0	0	0
Y_RNA	0	0	0	0	0	0	0	0	0	0	0	0	0	0	0	0	0	0	0	0	0	0	0	0	0	0	0	0	0	0	0	0	0	0	0	0	0	0	0	0
MIR7159	0	0	0	0	0	0	0	0	0	0	0	0	0	0	0	0	0	0	0	0	0	0	0	0	0	0	0	0	0	0	0	0	0	0	0	0	0	0	0	0
OSBPL11	8.53887	7.54076	4.45989	8.73966	4.74457	8.22075	13.8068	6.42541	6.40891	4.60971	3.89475	4.1933	3.81522	5.93582	6.09915	5.87179	7.77599	4.32608	3.53922	4.34686	4.81735	7.23014	7.29963	7.24587	11.4754	5.97059	3.57031	4.82256	7.59658	6.90444	7.5095	5.27433	8.35728	5.96395	4.92353	5.44531	5.68671	6.21228	4.77659	5.91045
CDKN2C	4.75832	9.40602	3.82854	4.54976	1.50961	12.5366	1.87858	3.96159	3.89462	11.3203	2.80121	2.01113	2.92485	4.2773	4.04745	3.56149	3.32349	1.92967	5.77716	2.82106	5.84777	3.161	2.15676	4.48075	28.7286	2.02608	2.84616	3.0532	3.72675	5.71347	2.20823	2.3184	4.17212	3.88407	5.53237	2.95428	1.72847	2.11096	4.65733	6.24318
RPS24P1	0	0	0	0	0.0678443	0	0	0	0	0	0	0	0	0	0	0	0.0276753	0	0	0	0	0	0	0	0	0	0	0	0	0	0	0	0.0804157	0	0	0	0	0	0	0
SZT2-AS1	0.0301156	0.256305	0.0944884	0	0.0720178	0.0860572	0.29724	0.166414	0.279258	0.0752067	0.0194113	0	0.044075	0.0259967	0	0.0871424	0.102822	0.176149	0	0.0553344	0	0	0.0347629	0.0362336	0.0467255	0.133574	0	0.0710434	0.0290478	0.0150754	0	0	0.0853626	0.102753	0.0626753	0.0155469	0.464416	0.0506074	0	0.0479531
PLAGL2	8.32808	4.25204	8.73299	8.31438	4.40534	17.9697	6.59186	6.78979	10.7712	7.38552	4.91367	12.8816	3.75857	7.17949	9.04714	6.75145	5.98955	4.57008	2.42498	4.23399	10.1801	5.10753	8.91469	5.77578	11.2038	15.1223	8.22612	5.07184	7.06472	8.9104	6.06855	10.57	19.1765	4.5323	11.9258	11.7588	1.84932	8.59407	5.39684	3.35486
AL390239.1	0	0	0	0	0	0	0	0	0	0	0	0	0	0	0	0	0	0	0	0	0	0	0	0	0	0	0	0	0	0	0	0	0	0	0	0	0	0	0	0
PAK1	12.0477	20.5608	13.0368	14.3144	11.7719	26.1592	15.6018	9.92293	11.0756	24.2442	22.342	8.91647	14.2377	20.3959	14.3673	7.56209	12.0051	6.47501	8.98898	7.00627	28.3056	5.36775	18.3218	13.0114	18.0157	10.6724	16.3668	8.06239	14.7569	21.0386	10.8219	18.0749	15.5068	9.89901	13.2181	14.4489	11.1404	21.0765	15.562	26.1491
AC087627.1	0.0635976	0.018042	0.110855	0.0266711	0.0506953	0.0151445	0.261545	0.0780957	0.0393155	0	0.109313	0.0376821	0	0.109799	0.070622	0.204473	0.113739	0.030999	0	0.0194757	0	0	0.0244705	0.0765175	0.11512	0.0940267	0.0263438	0.0666792	0.0817901	0.0530599	0.0304898	0.118723	0	0.010333	0	0.0109439	0.0272429	0.0356239	0.235787	0
AC097359.1	0	0.0386948	0	0.0286008	0.0271817	0.0324805	0.224375	0	0	0	0.0293056	0	0.0665409	0	0	0.0438535	0.0665283	0.0664837	0.0616085	0.0417697	0.0943849	0	0.0524822	0.164108	0.0352712	0	0.113	0.0715038	0.043854	0.0682788	0	0.0636565	0.128874	0	0	0.0704144	0.116856	0	0	0
RNA5SP150	0	0	0	0	0	0	2.61896	0	0	0	0	0	0	0	0.294654	0	0	0	0	0	0	0	0	0	0	0	0	0	0	0	0	0	0	0	0	0	1.81864	0	0	0
THAP12P5	0	0	0	0	0	0.00661033	2.03205	0.00852187	0.0686423	0	0	0.334434	0.0270843	0	0	0.205273	0	0	0.0125383	0.00850083	0	0	0	0.0111329	0.00717826	0.00820822	0.0689919	0.123694	0	0.0138959	0	0.0388654	0.0917976	0.00451017	0.00962857	0	0	0	0	0.0147337
AL078599.1	0	0.122292	0.0751392	0.0451952	0.214763	0.153978	0.709116	0.132336	0.39973	0	0	1.83047	1.36693	0.248078	0	0.0692976	0.0350428	0	0	0.132009	0.149147	0.0708829	0.207331	0.259324	0.0557357	0	0.267844	0.621448	0	0.215789	0	0.301771	1.93464	0.140077	0	0	0.276985	0.120732	0.266367	0.2288
EDDM3CP	0	0	0	0	0	0	5.74426	0	0	0	0	0	0	0	0	0	0	0	0	0	0	0	0	0	0	0	0	0	0	0	0	0	0	0	0	0	0.381914	0	0	0
NLGN2	4.00155	4.92601	12.4994	8.45353	1.04763	9.06916	5.96172	8.53039	3.31315	1.97491	1.00725	1.8181	6.41148	4.74428	6.00191	5.10714	10.7356	3.78258	4.00374	2.59252	2.21257	0.740937	2.27669	6.95017	3.40146	4.50524	1.8288	8.9029	2.73652	3.80686	1.59565	2.35253	2.91892	6.18411	3.97448	3.82803	1.16008	6.89645	5.02726	5.28456
FKBP9P1	0.511356	5.74049	0.114599	0.333161	0.473125	2.17445	0.255358	0.252292	0.666101	0.40286	1.50281	3.66103	0.142549	2.23862	0.719934	0.135048	0.285044	0.080115	1.06411	0.469783	0.151649	1.11111	0.165134	0.695805	0.373081	0.324009	0.264771	1.0962	1.03929	1.79793	0.494684	1.40631	0.301966	0.507394	0.0950188	1.47076	0.453739	1.01275	0.203126	0.0581594
MTCO3P10	0	0	0	0	0.016302	0.564917	0.134567	0	0	0	0	0	0	0	0	0	0.146299	0	0	0	0	0	0	0	0	0	0	0	0	0.0136499	0	0	0	0	0	0	0	0	0	0
FOXI2	0.0588925	0.0946743	0.00684358	0	0.0273845	0.00934939	0.0161463	0.072318	0.0121356	0.0163411	0.0126532	0.00387714	0	0.152513	0.108995	0.0315576	0.30959	0.0191371	0.00886688	0	0.0135842	0	0.0226602	0.708566	0.0203053	0.0116094	0.0406581	0.0205821	0.113609	0.0163781	0.0141171	0.00916162	0.00927393	0.0223265	0.0136183	0.0135123	0.0252274	0.0219923	0.0121302	0.0208388
SPATA32	0.346159	0.395876	0.441221	0.0952676	0.206949	0.703239	1.41468	1.05604	0.240742	0.621325	0.230092	0.294834	0.09499	0.186759	0.594607	0.198242	0.554004	0.506178	0.219872	0.228574	0.0673693	1.44079	0.106138	0.325376	0.620997	0.278282	1.22328	0.170125	0.114773	0.416959	0.0700123	0.227181	0.168642	0.126544	0.585334	0.642209	0.76458	0.345384	0.0200528	2.34256
AC008750.2	0.528673	0	0.201057	0.423266	0.0861994	0.274676	0.830136	0.486895	0	0.0600108	0.0619565	0.0284766	0.211017	0	0	0	0.164093	0	0.13025	0.0441538	0	0	0.554777	0	0	0.127902	0	0	0.0463571	0	0	0	0.0681147	0.0468522	0	0.0744335	0.0617631	0.242292	0.0890931	0.535695
AL160412.1	0	0	0	0	0	0	0	0	0.0382373	0	0	0	0	0.0533938	0	0	0.0100564	0	0	0	0	0	0	0	0	0.310923	0	0.048638	0	0	0	0	0	0	0	0	0.397437	0	0	0
AL160413.1	0	0	0	0	0	0	0	0	0	0	0	0	0	0	0	0	0	0	0	0	0	0	0	0	0	0	0	0	0	0	0	0	0	0	0	0	0	0	0	0
GFAP	0.0553423	0.100088	0.965859	0.028286	0.00620364	0.0518909	0.153626	0.146535	0.29508	1.0063	0.0423597	0.0573837	0.172114	0.0119433	0.0748981	0.113431	0.0792925	0.0151735	0.00468694	0.0762644	0.0287218	0.0204752	0.00598897	0.120685	0.0107332	0.0337513	0.111756	0.21487	0.0400349	0.0450181	0.0198991	0.0338992	0.00490211	0.0640657	0.111577	0.153563	0.0800098	0.0116249	0.0128238	0.771063
AC106738.1	3.40097	1.79656	0.183976	0.0737727	0.876401	0.29323	1.44687	0.216014	0.869979	0.805382	0.226771	0.729604	4.54832	0.658028	0.293012	0.0565576	0.143002	0.171487	0	0.10774	0	0	0.0676859	1.05824	0.090978	0.0520159	0.0728675	1.79825	0	0.763175	0.126503	0.574681	1.49587	0.0285811	0.3661	0.484336	0.0753544	0.0985364	0.434794	1.49389
ATE1	4.07768	1.82289	2.81356	6.79704	4.74582	7.0723	9.54403	3.63003	3.72658	5.07314	3.54393	14.3284	5.81159	6.99864	4.66496	4.10698	5.11761	5.3707	3.22649	5.32509	4.13318	10.2318	6.25111	6.69491	7.19458	5.6119	4.14801	5.646	7.46506	4.07322	13.5371	6.76538	7.22385	6.5564	5.14308	4.23292	13.2234	7.78611	8.53453	4.34812
AC103855.1	0	0	0	0	0	0	0	0	0	0	0	0	0	0	0	0	0	0	0	0	0	0	0	0	0	0	0	0	0	0	0	0	0	0	0	0	0	0	0	0
AL355816.2	0	0	0	0	0	0	0	0	0	0	0	0	0	0	0	0	0	0	0	0	0	0	0	0	0	0	0	0	0	0	0	0	0	0	0	0	0	0	0	0
AC078906.1	0.0263795	0	0.0827661	0	0	0.0376905	1.36692	0.242948	0.0978454	0	0	0	0.0772141	0	0.131819	0.0508877	0.0385998	0.732904	0.0357453	0.0242348	0	0	0	0	0	0	0	0.0414865	0.12722	0.0132051	0	0.073867	0	0	0	0	0.1356	0	0.0489007	0
MIR2117HG	0	0.92057	0.0435095	0	0.0746153	0.0594407	0.102654	0.0766295	0.0771548	0.0519461	0.0804455	0.591593	0.0608862	1.25693	0.0692961	0.561776	0.0608747	0.121668	0	0	0	0.0410448	0.240111	0.25027	0.25819	0	0.103397	0	0.321018	0.374859	0.0598348	0	0	0.0405559	0.173162	0.0429537	0	0.0699102	0	0.264974
RNU4-75P	0	0	0	0	0	0	0	0	0	0	0	0	0	0	0	0	0	0	0	0	0	0	0	0	0	0	0	0	0	0	0	0	0	0	0	0	0	0	0	0
AC011933.3	0	0.192642	0.177547	0.0711946	0.0338309	0.970225	8.79676	0.260581	0.209894	0.0706579	0.109423	0.167645	0.0828183	0.146546	0.282773	0.0545811	0	0.496483	0	0	0.704842	0.11166	0.0326603	0.272336	0.131698	0.100396	0.210963	0.177991	0.163745	0.0566542	0.0406941	0	0.160399	0	0	0.0292131	0.945373	0.0950929	0.2098	0.180211
RPL35AP31	0.0624653	0.0531624	0	0	0.0746891	0.178498	2.62026	0	0	0	0	0	0.0914196	0	0	0	0	0	0	0	0	0	0	0	0	0	0	0	0	0	0	0	0	0	0	0	0.240821	0.209938	0	0
AC244098.3	0	0	0.229331	0	0	0	0	0	0	0	0	0	0	0	0	0	0	0	0	0	0	0	0	0	0	0	0	0	0	0	0	0	0	0	0	0	0	0	0	0
HGH1	16.6521	38.6264	13.5271	10.0187	11.2255	13.5261	2.36271	16.8519	8.03282	7.7341	8.99261	51.531	22.1045	10.0351	8.04948	8.07405	8.70588	25.2907	11.2214	13.5115	12.0509	8.7754	16.4326	6.50733	8.13626	16.0458	23.3706	17.2414	11.3283	18.0234	16.0689	11.94	8.95875	18.1111	15.6464	7.35685	5.95072	12.2189	12.0091	9.82706
RNU6-1229P	0	0.167437	0	0	0	0	1.94179	0	0	0	0	0	0	0	0	0	0	0	0	0	0	0	0	0	0	0	0	0	0	0	0	0	0	0	0	0	0	0	0	0
JTBP1	0.340904	0	0	0.0536121	0.152856	0.0608846	4.20589	0	0.158058	0	0	0.100994	0.12473	0	0	0	0	0	0	0	0	0	0	0	0.0661156	0	0	0.0670167	0	0	0	0	0.241573	0.041541	0	0.0439971	0.328569	0	0	0.135705
RNA5SP319	0	0	0.185007	0	0	0.126374	0.436494	0	0	0	0	0	0	0	0	0	0.0862818	0	0	0	0	0	0	0	0	0	0	0	0	0	0	0	0	0	0	0	0.454659	0	0	0
AC010326.3	4.52639	8.39057	4.53934	2.69134	6.83933	4.51819	6.34941	6.11027	6.38214	5.69051	9.43199	4.09636	3.17613	3.50588	5.73208	2.30254	1.16436	7.48016	3.94893	8.23134	11.5204	2.17169	3.75762	4.92371	5.55575	6.1879	5.12401	7.28922	3.22956	2.80902	2.85374	3.77636	3.69083	1.60181	2.38729	2.88087	2.90841	4.63672	1.83907	3.0113
AP001962.1	0.037658	0	0.0787685	0.0473782	0	0.0269025	5.20357	0.104046	0.139679	0	0	0	0	0.0325075	0.125452	0	0	0.0550661	0	0.103789	0.0781757	0	0.0217346	0	0	0	0.0935936	0.0592241	0	0	0.0270809	0	0	0.0183553	0	0	0.338758	0	0	0.179888
KRT81	0.447425	62.9604	0.433696	0.913018	0.430595	0.919928	0.215418	0.562823	0.14167	1.04921	0.126611	0.698319	0.479136	0.998548	0.090886	0.199989	10.6987	3.92554	6.55078	17.2541	1.08741	1.07666	0.170057	0.183817	0.677265	1.76185	0.257661	0.274598	2.26306	11.6139	75.487	0.168068	4.57798	0.760638	0.0340669	1.56052	0.014024	0.421781	14.808	0.729812
MIR1289-1	0.146186	0.124415	0.152887	0	0	0.313302	1.44285	0	0.271113	0	0	0	0	0	0	0	0	0.213764	0	0.134301	0.303474	0	0	0	0.113407	0.129678	0	0	0	0.0731784	0	0	0	0.0712544	0	0	0.187863	0.245657	0	0
CMTM6	30.0998	25.0568	26.8151	30.1303	29.2626	41.9974	35.6172	24.0748	22.2582	23.5925	64.8231	32.3336	22.5984	48.0584	36.1524	36.2328	32.3242	18.8193	17.7108	20.9784	38.0458	19.5215	31.6033	31.0206	22.4846	29.9126	22.8636	38.7852	37.7331	45.0831	29.803	29.0188	18.152	48.3852	32.1452	19.9468	25.4339	34.8295	27.5627	18.2521
ZBTB37	1.62337	0.764897	0.624369	1.07426	1.08497	1.32506	11.4085	1.49508	1.47424	0.868325	0.485186	1.72827	1.0146	0.522819	1.12412	0.817842	0.866178	1.41701	0.442585	1.1953	0.875621	1.11398	0.696618	1.23748	2.40545	1.57725	0.817146	1.03244	0.890873	0.635055	1.48162	0.679889	2.66859	0.448613	0.76528	0.61751	2.43225	0.761505	0.639553	0.466693
RNA5SP527	0	0	0.173353	0	0	0.35524	6.95297	0	0.614808	0	0.106838	0.0982107	0.242586	0	0.276093	0.159875	0.24254	0	0	0	0	0	0	0	0.257174	0.294074	0.20598	0.13034	0	0	0	0	0.46983	0	0	0	0.21301	0	0	0
AC090971.5	0	0.122292	0	0	0	0	3.90014	0	0	0	0	0	0	0	0	0	0	0	0	0	0	0.0708829	0	0	0.0557357	0	0	0	0	0	0	0	0	0	0	0	1.10794	0	0	0
AC244097.1	0	0	0	0	0	0	0	0	0	0	0	0	0	0	0	0	0	0	0	0	0	0	0	0	0	0	0	0	0	0	0	0	0	0	0	0	0	0	0	0
SALL4P5	0.0358821	0	0.0250179	0	0	0	0	0	0	0	0	0	0	0.0103248	0	0.0115365	0	0	0	0	0	0	0	0	0	0	0	0	0	0	0	0	0	0	0	0.0061746	0	0	0	0
SLC2A13	3.62988	0.793316	1.26689	2.04041	1.13463	2.68164	24.4303	1.35732	0.693046	2.9281	2.86065	2.64581	0.316472	0.893452	1.147	1.67463	1.01682	0.99465	0.924558	2.54592	1.11571	1.71916	2.58817	2.45771	3.78663	0.825017	0.855719	0.518368	1.65643	1.05408	5.36412	1.06699	2.1393	0.743939	1.49208	1.358	12.5616	0.458631	0.719978	3.19915
ACAD10	5.46364	4.23269	3.2416	1.31073	1.38942	3.16564	4.19334	4.93853	4.56366	2.75767	2.14063	10.3961	8.32734	2.32156	3.824	2.46669	2.6373	4.43928	1.65125	5.61061	3.66493	3.79283	2.15077	4.88623	2.67879	2.26652	3.57052	4.6262	4.85614	3.54324	2.57982	4.32639	3.8249	1.93931	2.84022	2.75241	5.1554	5.14517	2.31139	3.1226
AP000892.3	0.454802	0.387068	0.61155	0.040871	0.155372	0.510566	1.12222	0.837721	0.24099	0	0.041878	0	0.0950877	0.168256	0	0.0626672	0.0316899	0	0	0.0596895	0.134877	0.128202	0.0749977	0.312683	0	0.11527	0.161478	0.306539	0.125336	0.0325237	0.0467229	0.363864	0.368324	0	0.067608	0.301869	0.584461	0.218361	0.120441	0.103454
ADAM2	0.00724641	0	0	0	0	0	0	0.0133475	1.93522	0	0	0.674087	1.48474	0	0	0.0139788	0.0318099	0.0953658	0	0.00665728	0	0.00714929	0	0	0	0.0321406	0	0.0512833	2.04791	0.0834309	0	0.111602	0	0	0	0.00748178	0	0.0121771	0.0268659	0
LYPD3	1.98056	1.64293	6.3102	69.3231	0.844337	3.30142	1.13412	18.4714	2.07678	0.0939113	2.72016	0.198059	0.57483	57.4439	1.15534	2.20855	7.09638	41.4255	130.711	7.1707	27.5837	18.3365	2.08362	1.22665	1.20583	2.07568	1.46426	0.90684	103.182	9.51279	12.4098	0.397809	0.651402	9.75147	0.57393	4.89222	0.408092	4.71848	70.5787	4.97665
CCDC39-AS1	0	0.0633064	0	0	0	0	1.2848	0.274025	0	0	0	0	0	0.128422	0.1239	0	0.0725621	0	0	0	0.154418	0	0.214658	0.984453	0	0	0	0.0584916	0	0.0744713	0	0	0	0	0	0	0.0955909	0.124998	0	0
KRT18P4	0.0490314	0.180826	0.136744	0.102812	0.117253	0.385303	0.564595	0.331149	0.788081	0.0816296	0.126414	0.397037	0.263115	0.126976	0.245011	0.0630565	0.167406	0.191192	0.0221465	0.135135	0.135715	0.241871	0.141494	0.117984	0.164827	0.492939	0.203101	0.179925	0.204936	0.106359	0.117533	0	3.21969	0.223057	0.085035	0.12656	0.336052	0.247182	0.121189	0.234218
AC132825.3	0	0	0	0	0	0	0.0220564	0	0	0	0	0	0	0	0	0	0	0	0	0	0	0	0	0	0	0	0	0	0	0	0	0	0	0.00217848	0	0	0	0	0	0
RSBN1L	5.7637	6.81722	4.91277	5.14913	5.94675	8.06811	24.1549	7.01934	8.07245	4.78567	5.60363	11.6385	4.39509	5.21244	5.74178	8.38259	5.75643	3.67367	4.19598	3.71436	6.96802	3.41245	2.72802	5.7185	11.0819	9.96397	4.83546	4.01079	6.37647	6.65954	5.90949	5.7588	8.34249	6.26944	7.55093	5.05059	9.58428	9.38609	4.91169	5.54932
PPP2CB	38.1767	15.9083	19.3833	17.7462	24.1085	12.8573	18.7597	16.395	18.8459	23.0137	24.538	6.86057	25.303	21.0004	15.7228	18.6496	24.598	11.3149	23.0105	14.5345	10.538	22.7692	16.0399	20.6219	20.2541	16.7013	16.422	13.8517	23.7214	17.4563	22.0838	19.4093	30.3231	9.49495	17.166	19.7325	25.6026	25.5283	23.4517	28.3755
AC067852.2	1.75651	2.24624	1.58955	2.26715	1.94789	1.99603	0.449138	2.25472	0.99584	2.15914	1.34336	2.89575	1.34529	2.97755	1.71302	1.93122	2.40153	2.83466	1.51688	2.8428	2.34277	1.58032	1.18712	3.21929	3.20539	1.30789	3.56257	1.83924	1.81712	1.92713	2.36269	2.87976	1.03188	1.5127	3.87339	2.47603	2.30406	2.44701	1.61962	3.76783
FAR2P2	0.0902626	0	0.0861916	0.00740615	0.00703865	0.232698	0.0193672	0.274689	0.138286	0	0.0151773	0.0139516	0.0344613	0.0609788	0.10459	0.0227116	0.0114849	0.0344317	0	0.1334	0	0.0851811	0.0339755	0.245529	0.0639339	0.174065	0.0097537	0.459809	0.24983	0.0785808	0.0225775	0.13187	0.0111239	0.00573861	0.098009	0.00405194	0.0453896	0.151681	0.0872993	0.218712
LINC02212	0	0	0.0103361	0	0	0.0141206	0.0487726	0.009102	0	0	0	0	0.014464	0.0341252	0	0	0.00964088	0	0	0	0	0.117007	0.00570405	0.118907	0	0.00876699	0	0	2.18296	0	0	0	0	0.0096344	0	0	0.0254011	0	0	0.0314734
AC108134.1	0.928409	0.924757	1.02851	0.164392	0.583824	1.20858	1.67995	0.97538	0.49741	0.815763	0.602846	0.61121	0.533435	0.302762	0.733121	0.252061	1.10357	0.925169	0.316838	1.35205	1.49903	0.00678494	1.2225	0.446806	2.77955	0.561248	0.461486	0.946356	0.212264	0.368354	0.276949	0.336999	1.75438	0.341909	0.393589	1.12188	0.636315	0.33514	0.152981	0.240909
AC005332.2	0.483181	0.141165	0.377112	0.0680483	0.0560488	0.0515193	6.77979	0.710667	0.0401237	0.360188	0.0232417	0.0213648	0.0422178	0.0373519	0.324331	0.347793	0.151252	0.210908	0.0586326	0.0596281	0.0449129	0.007115	0.0957319	0.10412	0.229377	0.620537	0.0896178	0.232504	0.0347797	0.0505405	0.165955	0.0706785	0.14309	0.059757	0.05253	0.182425	0.120479	0.218137	0.0668427	0.0114831
FTH1P4	0.266466	0.745138	0.238869	1.5086	3.0268	1.06058	13.244	0.455758	1.41195	0.380249	0.0981445	0.0451094	1.00281	0.361462	2.66307	1.13821	0.557009	0.333982	0.257909	0.314746	0	0.225338	0.373497	0.137399	0.383901	0.574056	0.804178	0.2694	0.954637	0.323943	0.164248	0.213186	0.323699	2.82028	0.514946	0.825364	0.587028	1.40731	0.705656	0.666747
MIR3909	0.353795	0.150552	0.185007	0	0.211514	0.126374	3.05546	0.488754	0.32807	0.22088	0	0	0	0	0.883962	0	0.0862818	0	0.239704	0.650063	0.367229	0.174527	0	0	0	0	0	0	0	0	0	0	0	0	0	0	1.36398	0.297265	0	0.281674
AC104662.1	0.0411953	0.0350601	0	0.0518285	0.0492568	0.147148	0.914843	0.379398	0.0763998	0	0.0796584	0	0	0.0711221	0	0.0794684	0.020093	0	0	0	0.085519	0.0406432	0.0475523	0.0495642	0.063916	0.0365434	0	0	0.0397346	0	0.0592493	0.115354	0.116768	0.0602385	0.0428669	0	0.211759	0	0	0.0655953
FO393411.1	0.551331	3.02861	0.471767	0.378348	6.62217	2.11255	0.247347	1.52328	2.50973	0.563244	0.258447	0.683032	2.64072	9.47524	6.2614	4.44758	1.0512	1.39252	0.814993	0.644646	0.416193	0.64284	1.15711	1.02515	1.47753	1.24491	0.809696	1.77355	1.69203	0.551974	0.86504	0.912258	0.710339	7.2313	2.71205	1.16435	1.03056	4.37971	1.76532	1.19711
MRPL33	22.1998	20.3836	23.5894	45.3797	47.7482	27.3702	22.2082	15.4569	25.5195	34.8414	13.7184	27.0527	18.8774	22.0563	16.8142	16.9927	21.7893	15.441	38.9783	25.5974	38.1632	34.4795	16.689	19.3534	21.668	25.2259	17.1677	31.4068	31.3867	26.2449	24.6303	20.2423	25.1623	38.489	21.3641	28.9088	61.3641	35.0758	22.5414	104.26
ARL5AP5	0.0482817	0.0410911	0	0	0.0577299	0	0.119135	0	0	0	0	0	0	0.0833564	0.0804216	0.0465692	0	0	0	0	0	0	0	0	0	0	0	0	0.0465697	0.024169	0.0347207	0	0	0.211802	0	0.024925	0	0.162269	0	0
MIR5588	0	0	0	0	0	0.238706	1.64898	0	0	0	0	0	0	0	0	0	0	0	0	0	0	0	0.192851	0	0	0	0	0	0	0	0	0	0	0	0	0	0.4294	0	0	0
PPP6R1	18.7612	16.9142	29.8215	21.6124	7.68718	13.9283	6.30446	22.1527	12.9522	18.0595	16.9632	17.0693	11.1712	17.6389	22.4828	15.8103	15.5721	26.756	17.289	24.3336	20.7714	23.687	18.8695	16.0397	23.031	13.0741	26.0998	13.0881	14.5891	16.4604	13.2985	13.6194	8.10323	9.06982	13.4431	16.7194	11.3954	11.5264	12.7329	15.1022
AL135923.1	0	0	0	0	0	0	0	0	0	0	0	0	0	0.0927127	0	0	0	0	0	0	0	0	0	0	0.249957	0	0	0	0	0	0	0	0	0	0	0	0	0	0	0
AC025034.2	0	0	0	0	0	0	0	0	0	0	0	0	0	0	0	0	0	0	0	0	0	0	0	0	0	0	0	0	0	0	0	0	0	0	0	0	0	0	0	0
AC090506.2	0	0	0	0	0	0	0	0	0	0	0	0	0	0	0	0	0	0	0	0	0	0	0	0	0	0	0	0	0	0	0	0	0	0	0	0	0.0645638	0	0	0
AC011479.3	0.033414	0.12323	0.139783	0.0140129	0.0599291	0.25462	1.2917	0.133352	0.371813	0	0.0646118	0.0923908	0.130406	0.0576879	0.129866	0.0537148	0.0977861	0.0977205	0.0301849	0.0511624	0.208096	0.0329662	0.0385702	0.0804041	0.086405	0.227246	0.152251	0.113857	0.0644584	0.0390285	0.0400482	0.0467825	0.520915	0.0108578	0.0695397	0.0919982	0.0715667	0.243317	0.041294	0.0532051
AC002059.2	2.87057	0.977221	3.60258	0.842685	0.686461	3.41784	2.83324	4.22995	1.06474	3.58428	0.740099	0.90711	1.68046	1.32158	1.27505	1.1075	1.1201	0.559672	0.259316	2.46138	1.5891	0.188806	1.43586	1.38149	1.78151	1.35809	0.237813	1.50483	1.10751	0.766377	0.41286	1.07174	0.813661	0.932785	0.398273	0.790348	1.47558	1.92952	0.354753	0.30472
SLC16A7	2.51562	1.83156	0.525221	0.48453	4.30095	0.145268	6.63301	1.69967	0.305694	0.14234	2.73058	0.357799	0.412583	0.478727	1.03921	0.872196	1.25404	0.261303	3.15202	3.68531	0.095939	0.673292	2.21387	1.74965	0.291596	6.17264	1.78416	0.633537	0.682013	1.72197	3.18938	0.750573	4.54554	0.226012	1.6575	1.28912	12.5194	2.92005	0.859558	2.11442
KLF3P2	0	0	0	0	0	0	0.387633	0	0	0	0	0	0	0	0	0	0	0	0	0	0	0	0	0	0	0	0	0	0	0	0	0	0	0	0	0	0	0	0	0
IFNA6	0	0	0	0	0	0	0	0	0	0	0	0	0	0	0	0	0	0	0	0	0	0	0	0	0	0	0	0	0	0	0	0	0	0	0	0	0	0	0	0
HTR1DP1	0	0	0.0495851	0	0.0141724	0.135482	2.45675	0	0.0879286	0	0.0152798	0.0140459	0	0	0	0	0.0115625	0	0	0	0.049212	0.116941	0	0	0	0.0210289	0	0.0559227	0.0228653	0.0237335	0	0.0331903	0.0671942	0	0	0.0122379	0.243714	0	0	0
AC055764.1	0	0	0.046545	0.0279962	0	0.286145	5.93004	0.0409879	0	0	0.028686	0	0.130268	0.0384179	0	0.0429264	0.0217073	0	0.060306	0	0	0	0.0513726	0.0535461	0.0345255	0.197396	0	0.17498	0	0	0	0	0.0630745	0	0.0463108	0.091901	0.8007	0.224363	0	0
AC145098.2	0.229569	0.0769677	0.356502	0.0743943	0.024954	0.0795161	1.04709	0.378007	0.193524	0.0521178	0.112099	0.0535842	0.111994	0.144124	0.127463	0.0335495	0.186621	0.16276	0.169678	0.204514	0.0288832	0.102951	0.136513	0.0836989	0.102538	0.148106	0.112384	0.17505	0.0469698	0.07313	0.0150081	0.0681793	0.157749	0.0712073	0.00723893	0.0933739	0.143039	0.0350706	0.0644792	0.0775395
ZNF324	1.34541	1.96111	1.65974	1.49162	1.37983	1.87981	1.76077	1.40339	0.709949	1.0952	1.32714	1.42477	1.39791	1.84797	1.73957	1.32995	1.09129	1.17389	1.24393	1.72429	2.26062	0.850695	1.61523	2.13744	2.22873	1.74736	2.02292	1.13978	0.67753	2.01675	0.96752	1.38415	0.784834	0.608682	1.82542	1.02456	2.25913	1.13668	0.757858	0.568122
RNU6-657P	0	0	0	0	0	0	0	0	0	0	0	0	0	0	0	0	0	0	0	0	0	0	0	0	0	0	0	0	0	0	0	0	0	0	0	0	0.252824	0	0	0
AL450471.1	0.165754	0	0	0	0.0990954	0.236827	2.04499	0	0	0	0	0	0	0	0	0	0	0	0	0	0	0	0	0	0	0	0	0	0	0	0	0	0	0	0	0	0	0	0	0
NIP7P2	0	0.0329333	0	0	0.0231344	0.110577	0.095483	0.106915	0.0717653	0.0483175	0	0	0	0	0	0	0	0	0	0	0	0	0	0	0	0.0343266	0	0.0304285	0	0	0	0	0	0.0188615	0	0	0.149185	0	0	0
RN7SL795P	0	0	0	0	0	0	0	0	0	0	0	0	0	0	0	0.0720007	0	0	0	0	0	0	0	0	0	0	0	0	0	0	0	0	0	0	0	0	1.43895	0	0	0
TCAM1P	1.08638	1.50561	0.0682949	0.018672	0	4.26218	2.44626	0.0546736	0.0550484	2.11998	0.00382642	0.0140697	0.0260646	0.0102491	0.0296648	0.795906	0.0810747	0.581611	0.0884862	0.0327232	0	0.087854	0.0685258	0.0071425	0.0552641	0.221177	0.00737716	0.168052	0.022904	0.112925	0.0128073	0.108051	0.210337	0.00868074	0.0247095	0.717131	0.00762894	3.20227	1.28755	2.30645
RNU6-366P	0	0	0	0	0	0	0	0	0	0	0	0	0	0	0	0	0	0	0	0	0	0	0	0	0	0	0	0	0	0	0	0	0	0	0	0	0	0	0	0
POU5F1P3	1.05449	0.083097	1.20495	0.221113	0.116745	0.0697518	1.25279	0.737363	0.760526	0.243829	0.088107	0.0578514	0.142896	0.0674274	0.748115	0.0565051	0.323837	0.342656	0	0.412621	0.932379	0.0770638	0.0788937	0.117474	0.0908936	0.190548	0.412533	0.414596	0.113011	0.087977	0.0421286	0.164042	0.110702	0.123737	0	0.201619	0.150569	0.19689	0.0723985	0.279845
MIR4436A	0.990627	0	0.259009	0.311581	0	0	0	0.228085	0	0	0	0	0	0	0.825031	0	0	0	0	0	0	0	0	0	0	0	0	0	0	0	0	0	0	0	0	0.255701	0	0	0	0
AC018462.1	0.0687935	0.0878221	0	0.0577002	0.0616917	0.131054	6.62016	0.116155	0.0637914	0.0429489	0.0591219	0.0815213	0.117461	0.0791795	0.152784	0.0552946	0.0503311	0.100595	0.0155364	0.0105334	0.0714056	0.0678715	0.0463221	0.137948	0.106736	0.152563	0.0284961	0.0991745	0.0442361	0.0459159	0.0577165	0.0321056	0.129997	0.067063	0.071585	0.065109	0.530436	0.231206	0.170034	0.146053
ACTG2	1.83387	0.639343	3.39104	2.63384	1.54548	3.24762	0.89956	20.0689	4.48692	2.96574	2.26082	0.916393	3.41956	11.1386	2.659	4.33149	2.79926	1.18734	5.1346	1.0403	2.28191	0.370578	4.052	8.70605	1.21697	0.999589	2.03866	6.49789	11.7692	4.27757	1.15989	1.43073	3.77331	2.69506	6.75946	4.92179	1.35581	2.03281	14.0384	3.71165
AC092648.1	0	0	0	0	0	0	0	0	0	0	0	0	0	0	0	0	0	0	0	0	0	0	0	0	0	0	0	0	0	0	0	0	0	0	0	0.025691	0	0	0	0
TAS2R5	0.566964	0.295742	0.344296	0.494713	0.437363	0.405033	3.88104	1.17907	0.271349	0.365383	0.235769	1.44125	0.5621	0.205241	0.335102	0.0529214	0.624438	0.882541	0.123913	1.00813	0.721376	0.0360881	0.211114	0.660138	0.922229	0.794971	0.795465	0.388301	0.26461	0.19226	0.407719	0.204851	0.440644	0.142633	0.247407	0.47208	0.611084	0.430273	0.0678068	0.378584
LINC02076	0.0900088	0.124481	0.0353006	0	0	0.0803768	0.027762	0.0828958	0.041732	0.0421455	0	0.0466645	0	0.0388491	0	0	0.0493895	0.0329043	0.0304914	0.0103364	0.0233566	0.0222006	0.0324683	0.0270735	0.165837	0.0199612	0.111852	0.0884721	0.0976694	0.0225285	0.0242729	0.0157525	0.25513	0.0822605	0.0351229	0.0348497	0	0	0	0.0537454
TBC1D8B	2.56517	1.35551	1.47343	1.09666	1.55741	1.37836	4.33449	1.18939	1.70902	1.42723	2.13315	0.956818	0.590038	0.950366	1.29142	3.89717	1.0394	1.20174	1.43179	0.675647	2.33148	0.6928	1.72854	2.33737	2.35258	3.09099	0.957958	1.20538	1.09395	1.64336	1.53564	1.69338	2.75644	1.49434	1.69422	2.5227	6.47056	1.33264	1.4167	1.68954
AC130456.3	0.365812	1.16042	0.869502	0.125518	0.258462	0.213817	3.11821	1.04134	8.57283	1.78553	0.685926	1.35959	0.876069	0.459316	2.10494	0.192457	1.18409	0.534916	0.0450628	1.37484	2.0711	0.295289	0.882911	0.640184	0.696564	2.71403	0.661218	2.01357	0.352841	0.366239	0.33481	3.63174	2.30944	0.389029	0.519076	2.45501	1.53851	0.223536	0.0616474	0.741341
PIGPP3	0	0	0	0	0	0	0	0	0	0	0	0	0	0	0	0	0	0	0	0	0	0	0	0	0	0	0	0	0	0	0	0	0	0	0	0	0	0	0	0
AC108516.1	0	0	0	0	0	0	0	0	0	0	0	0.0485321	0.239754	0	0	0.0790046	0	0	0	0	0	0	0	0	0	0	0	0	0	0	0	0	0	0	0	0	0	0	0	0
H2AZP2	0.0551068	0.0937995	0.172899	0.0346654	0.164727	0.118103	0.679879	0	0.2044	0.0688082	0	0.0653024	0.241951	0.0951397	0.27537	0.318914	0.0537567	0.0805811	0	0.101253	0	0	0.0318053	0	0.171001	0	0.0684802	0.0433328	0.106306	0	0	0	0	0.295463	0	0.0568968	0.637356	0.370414	0	0
HSPD1P9	0.0257345	0	0	0	0	0.0183845	0.444498	0.0237008	0.0238633	0.0160665	0	0	0	0	0.0214326	0	0.006276	0	0	0	0.0267116	0	0.00742642	0.0154812	0.009982	0	0	0.010118	0	0	0	0	0	0.00627178	0	0.0066426	0.644888	0.0432452	0	0
PPIAP45	0.751815	0.414019	1.01754	0.584214	0.0793179	0.410715	0	1.71064	0.164035	0.05522	0.798146	0.183423	0.0647236	0.801692	0.589308	0	0.215705	0.194004	1.67793	0.040629	0	0	1.55699	0.159626	0	0.313844	0	0.0347755	0.469219	0.22138	0.0636059	0.30959	0.125354	0.237115	0.874359	0	0.0568324	0.297265	0.245942	1.19711
KIF25-AS1	0.102255	0	0.0427768	0.0128648	0.00407549	0.0681797	0	4.36339	0.0126426	0.0170238	0	0.00403911	1.28701	0	1.10142	0.0263008	0.0864495	0.039873	0.00923729	0.0438393	1.10383	0.349732	0.0550825	0.180441	0	0.139085	0	0.305547	0.420816	0.658606	0.0686318	0.171798	0.00966134	0.0232592	0.113497	0.0035192	0.0175209	0.0114555	0	0.0108547
AC093716.1	0	0	0	0	0.0333823	0	0	0	0	0	0	0	0	0.0482008	0	0	0.0272348	0	0	0	0	0	0	0	0	0	0	0	0	0	0	0	0	0.0272165	0	0	0	0	0	0
AL356859.1	0	0	0	0	0	0	0	0.140487	0	0	0	0	0.0744165	0.0877859	0	0	0	0	0	0	0	0	0	0	0	0	0.063187	0	0	0.0254534	0	0	0	0	0	0.0262495	0	0	0	0.0809643
AC022447.3	0	0	0	0	0	0	0	0	0	0	0	0	0	0	0	0	0	0	0	0	0	0	0	0	0	0	0	0	0	0	0	0	0	0	0	0	0.0546509	0	0	0
LINC00632	0.125969	0.0238241	0.139062	0.0440232	0.0251033	0.0049995	0.29356	0.083788	0.181704	0.498082	0.0135324	0	0	0.0422878	0.0466274	0.0202502	0.0614414	0.0511668	0.0948296	0.0450052	0.130752	0.994246	0.113095	0.0420999	0.0108581	0.00620801	0.0521797	0.0660364	0.317256	0.0385354	0.0150979	0.0979819	0.11902	0.0443445	0.0436935	0.184253	0.359737	0	0.116757	0.523738
RPS3AP6	1.03268	2.74933	0.969249	0.58299	17.73	2.83745	1.82943	2.85322	16.3527	1.25638	0.580287	0.674627	1.4726	7.54296	7.18918	5.21013	2.51845	0.929267	1.54285	1.33794	0.714595	0.862097	0.871105	3.85485	0.472456	1.15096	1.18458	1.37422	2.37523	2.70401	1.65663	0.778531	0.675492	14.6359	5.89644	1.8864	4.52572	2.66978	3.53414	1.93948
AC004706.2	0	0	0	0	0	0	0	0	0	0	0	0	0	0	0	0	0	0	0	0	0	0	0	0	0	0	0	0	0	0	0	0	0	0	0	0	0	0	0	0
RNA5SP159	0.204377	0	0	0.25713	0.122186	0.146005	10.086	0	0.379032	0	0	0.121095	0	0	0	0	0	0	0	0.187761	0	0	0	0	0	0.181298	0	0	0.19713	0	0	0.286145	0	0	0	0	0.262643	0	0	0.325429
FAM184A	1.2564	1.60278	0.519947	0.764855	0.95305	1.0211	6.38701	0.838597	0.541183	1.89941	0.34657	1.59612	0.68015	0.688056	1.6652	1.75652	0.835531	1.6357	0.219675	1.21631	0.145836	0.317222	0.263546	3.70271	2.10656	4.5372	1.63853	0.769122	0.807901	1.38501	0.734468	0.658233	3.15919	0.472798	2.55572	1.56084	3.98266	2.07952	0.0651131	0.615229
PTPN6	31.8809	10.1543	22.2971	11.6877	10.0927	9.163	5.85899	24.6589	20.2177	19.93	13.0213	10.2915	10.1547	11.0757	22.1695	10.4541	20.5638	26.0746	20.0226	21.0459	13.2174	3.80628	13.5856	14.2589	19.6169	9.35735	22.9267	10.337	13.9727	15.2354	10.5747	15.3984	11.4	12.6286	8.17338	7.23329	6.79411	15.0284	9.28632	9.34175
AL732618.1	0	0	0	0	0	0	0.172567	0	0	0	0	0	0	0	0	0	0	0	0	0	0	0	0	0	0	0	0	0	0	0	0	0	0	0	0	0	0	0	0	0
IDSP1	1.17571	0.428834	0.175658	0.0352186	0.200826	0.319968	1.10517	0.928113	0.207661	0.0699062	0.180432	0.0663445	0.491624	0.193316	0.18651	0	0.764604	0.736803	0	0	0.116224	0.220944	0.0969385	0.269439	0.173729	0.198656	0.417438	0.0880485	0	0.168155	0	0.0783855	0.714117	0.0818667	0	0.173414	0.431684	0.376325	0.103784	0.178294
AC100827.4	0.0344954	0.044037	0.0270575	0.0108498	0.0103114	0.0616079	0.766055	0.0158847	0.0639743	0.010768	0.0166757	0.0255485	0.0126212	0.0297774	0.0143645	0.00831798	0.0210314	0	0	0.0633818	0.0716103	0	0.00497731	0.0103758	0.0200703	0.00765002	0.03215	0.0610316	0.0166361	0.0129509	0.00620164	0.0120741	0.0977771	0	0	0.0178079	0.199484	0.0144918	0	0
AC021193.1	0	0	0	0	0	0	0	0	0	0	0	0	0	0	0	0	0	0	0	0	0	0	0	0	0	0	0	0	0	0	0	0	0	0	0	0	0	0	0	0
LINC01593	0	0.184698	0	0	0.0324359	0	0	0.0499672	0.100619	0	0	0	0.238209	0.0468342	0	0.0523304	0	0	0	0.0996876	0	0	0	0.261106	0	0	0	0	0	0	0	0	0.153785	0	0.0564562	0	0.6275	0	0	0
AC016987.1	0	0	0	0	0	0	0.416375	0	0	0	0.0271913	0.0249955	0	0	0	0	0	0	0	0.0387563	0	0	0	0	0	0	0	0	0	0	0	0	0	0	0	0	0.271064	0	0	0
LSS	14.3354	5.88857	8.56237	9.67094	4.49642	7.36757	3.88961	8.72935	4.21795	15.1905	6.53304	6.39836	5.11629	3.99185	7.7123	6.70448	7.51979	7.04694	2.13206	20.3681	13.1076	13.5349	9.84492	5.80869	13.0252	6.29766	10.0185	6.00331	5.73954	8.54167	5.79552	8.48192	7.73678	6.79884	7.23307	4.52829	9.56059	5.69864	6.91714	6.79831
AC008667.2	0	0	0.046942	0	0	0	0	0	0	0	0	0	0	0	0.0747629	0	0	0	0	0.0412354	0	0	0	0	0.452659	0	0	0	0	0	0	0	0	0.0218777	0	0	0	0	0	0
AC118282.3	0	0	0	0.0238169	0	0.0270476	0	0.0348692	0	0	0	0	0	0	0	0	0	0	0	0	0	0	0	0	0	0	0	0	0	0	0	0	0	0	0	0	0	0	0	0
CCDC92	7.6851	9.81083	5.01734	3.16763	2.35081	3.61012	3.98588	6.9316	9.82773	10.8073	4.39742	2.19635	11.8992	3.23082	6.25972	4.87913	4.52631	6.35629	4.11064	7.14261	5.08587	4.72555	6.9532	6.88392	2.28187	14.5656	3.87794	8.84725	4.85942	7.11996	3.54016	7.10749	9.85404	4.0466	4.45665	5.46074	1.78637	5.29564	6.29737	3.94176
RNU7-51P	0	0	0	0	0	0	0	0	0	0	0	0	0	0	0	0	0	0	0	0	0	0	0	0	0	0	0	0	0	0	0	0	0	0	0	0	0	0	0	0
RPL31P47	0	0	0	0	0	0	0.21553	0	0	0	0	0	0	0	0	0	0	0	0	0	0	0	0	0	0	0	0	0	0	0	0.0628141	0	0	0.0425752	0	0	0	0	0	0
GALNT8	0.0662982	0.0136197	0.172148	0.0690297	0.0123008	0.164953	0.0733336	0.511632	0.0127195	0.00285455	0.0176826	0.00677279	0.0234208	0.0236816	0.0304638	0.0176405	0.0379123	0.0200578	0	0.0210028	0.00949179	0.0202995	0.00923625	0.0770161	0.0124146	0.0101399	0.0142047	0.0197746	0.346198	0.0263213	0.0147962	0.0576144	0.0129601	0.369953	0.00951564	0.0011802	0.0117516	0.0192086	0.0169517	0.00364023
MIR3135A	0	0	0	0	0	0.195305	2.02374	1.00713	0	0	0	0	0	0	0	0	0	0	0	0	0	0.269723	0	0	0	0.242516	0.339733	0	0	0	0	0	0.387457	0	0.284481	0	0	0	0	0
KRT86	1.51242	4.27313	0.85525	1.68155	2.18689	1.03649	1.04146	1.00419	0.440304	0.94423	0.300388	1.22435	1.17108	0.683146	0.234345	0.805722	1.97288	2.97019	8.13801	2.01149	2.51906	1.57891	0.537953	0.433759	1.45297	2.12166	0.677479	0.318063	2.91759	1.86192	2.26378	0.246223	3.52677	0.634325	0.411748	2.16075	0.4407	1.27077	5.31388	1.12011
KARS1P1	0	0	0	0	0.0359164	0.0171672	1.66027	0.0110658	0	0	0	0	0	0.010372	0	0.0115891	0	0	0	0	0	0	0	0.0144562	0.00932109	0	0	0.00944813	0	0	0	0	0	0	0.0125029	0.00620279	0.0617631	0.020191	0	0
HLTF	16.4066	21.3954	12.9449	11.1231	5.65745	27.7528	25.6955	7.3893	9.13144	10.2058	1.34694	10.6528	4.82276	3.50825	8.35851	9.47124	8.32618	6.09099	7.41056	4.92474	14.8932	8.18819	7.59553	8.18596	25.2657	13.9154	5.84505	7.68577	12.9329	8.25312	10.2404	9.09043	5.25467	7.66481	5.33444	12.8643	18.1067	8.62637	5.5062	14.0275
AC069282.1	6.00308	5.68807	5.90157	2.36648	3.63676	11.4933	30.6127	9.14076	7.19945	2.04881	5.54605	8.44164	4.15855	2.2801	5.19958	2.74068	4.15777	2.63344	2.98263	5.91947	4.07093	4.54068	2.26362	4.67062	8.25841	9.30135	2.03904	4.62606	4.01456	5.04848	2.10093	3.86622	7.03316	2.49688	4.16445	2.43791	2.52007	5.71642	4.15452	2.67644
LINC00265	2.56124	2.49612	4.36075	0.395353	0.266651	5.46503	1.2673	4.3069	3.97296	2.86052	2.44363	1.35739	1.09783	0.77587	2.76908	1.47963	1.25584	1.82814	1.10802	1.63904	2.16046	1.78684	1.02189	1.65867	2.78904	2.10416	1.53681	1.76956	0.78871	1.26858	0.374203	0.728545	1.42706	0.698316	0.724307	0.805889	0.720813	1.32868	1.01472	1.21595
AC016573.1	0	0	0	0	0	0	0	0.503565	0	0	0	0	0	0.0337137	0	0	0	0	0	0	0	0	0	0.0469894	0	0	0	0	0.226023	0	0	0	0	0	0	0.0201619	0	0	0	0.0621878
WWC2	3.41553	1.00311	2.71497	5.76273	2.03564	8.83206	4.71165	2.57563	1.75889	0.559137	2.60451	4.3303	1.02633	1.27271	2.60006	5.61289	3.36585	2.46169	2.40425	3.64433	3.11769	6.71658	2.68447	5.03191	3.33952	3.92549	2.17076	2.33199	3.07846	3.53371	4.03594	2.18252	3.30793	1.89131	3.45521	1.92462	7.55703	4.82025	4.50685	4.04612
BIN1	11.973	7.83699	8.92515	4.55039	2.91879	6.88875	1.91909	12.0593	4.81172	10.6027	4.26304	7.37673	6.58942	2.37079	8.456	5.1896	8.8687	3.26967	8.53807	8.46534	6.17441	12.484	6.65608	8.20971	3.22887	9.63465	10.6691	4.84721	13.9455	8.04812	6.02339	10.5106	4.95156	14.6513	8.66526	7.71328	5.17307	12.0791	7.36077	6.69513
U2	0	0	0	0	0	0	0.358226	0	0	0.362548	0	0.086019	0	0	0	0	0	0	0	0	0	0.143232	0	0	0	0	0	0.114159	0	0.0726737	0	0	0	0	0	0	0	0.243962	0	0
SPSB2	12.7404	7.24081	7.60496	7.74982	16.7374	5.74063	2.11838	10.8243	4.82431	13.9678	6.0538	17.6969	10.9689	6.24003	3.31762	2.79886	9.00294	5.599	7.16609	14.9383	9.46363	8.3007	12.1595	7.14783	10.2765	9.45108	27.7384	3.30792	12.8848	16.0343	7.08755	19.3521	30.3087	11.2984	6.88775	8.01751	5.53842	6.27567	6.98654	4.5795
AC019133.1	0	0	0	0	0	0	0	0	0	0	0	0	0	0	0	0	0	0	0	0	0	0	0	0	0	0	0	0	0	0	0	0	0	0	0	0	0	0	0	0
SATB2-AS1	0.00470935	0	0.0295514	0.00888738	0.0337855	0.188402	0	0.0303604	0	0.0588025	0.00910636	0	0.00689226	0.00813051	0	0.0272539	0.0321578	0.0413181	0.0127627	0.112489	0.127092	0.0139387	0.0380525	0.0226642	0.00365337	0.00835512	0.05267	0.0111095	0.113559	0.0259317	0.0304796	0	0.020023	0.00918177	0.0245022	0.0632102	0	0.0395689	0.130949	0.134977
AC134026.2	0	0.0160033	0	0	0	0	0.0463982	0.00865889	0	0	0	0	0	0.00811598	0	0	0	0.0274962	0	0	0	0	0	0.113119	0	0	0	0.00739309	0	0	0	0	0	0	0	0	0	0	0	0
MIR769	0	0	0	0	0	0	0.440193	0	0	0	0	0	0	0.153997	0	0	0	0	0	0.327786	0	0	0	0	0	0	0.22169	0.420842	0	0	0	0	0	0	0	0	0.229256	0	0	0
MLF2	47.5133	42.3419	107.441	59.1398	38.0349	48.7707	6.34688	43.8867	132.764	70.7484	39.471	54.5687	54.4301	81.3424	34.7114	30.271	44.5515	107.814	61.6741	81.3778	70.8843	38.8129	68.9968	34.7991	51.0389	43.5851	70.5772	59.2822	89.2351	78.276	32.4184	71.4257	50.2313	81.9249	28.805	37.4018	9.12234	49.1838	50.0041	43.4216
AC091912.1	0	0	0	0	0	0	0	0	0	0	0	0	0	0	0	0	0	0	0	0	0	0	0	0	0	0	0	0	0	0	0	0	0	0	0	0	0	0	0	0
AC087258.1	0	0	0	0	0	0	0	0	0	0	0	0	0	0	0	0	0	0	0	0	0	0	0	0	0	0	0	0	0	0	0	0	0	0	0	0	0	0	0	0
AC021660.2	0	0.0461745	0.0567417	0.0341294	0	0	0	0.0999343	0	0	0	0	0	0	0.271112	0.0523304	0	0	0	0	0.225259	0.107055	0.0313135	0.0652765	0.126267	0	0	0	0.104662	0	0	0	0	0	0	0	0	0	0.100574	0
PIK3R3	2.84371	14.8065	1.03691	26.7524	2.39304	7.16206	6.16864	3.37511	3.52469	7.17953	2.78511	5.77854	5.52556	7.32017	5.81558	2.31539	4.00586	3.19451	1.95169	1.61553	6.56978	0.720318	3.90231	6.9351	15.1405	5.67267	1.29208	3.38881	3.81427	13.3989	2.89689	2.21942	1.66283	4.34519	2.08408	1.78775	2.85855	2.52062	4.0866	1.2123
RBP5	8.04206	1.81905	3.76311	1.78949	3.2451	2.69133	6.82958	9.65822	7.0438	1.7856	2.00207	1.84039	3.78073	2.11052	11.4745	2.69931	7.77753	7.73484	2.33365	5.87669	4.46898	2.53351	3.18606	2.94159	2.54084	1.26856	5.31214	4.37709	2.2544	3.10204	2.08994	5.20997	3.55221	3.11791	1.02405	0.944637	2.07486	4.26355	3.33504	0.391751
HPS5	6.69516	2.77383	4.692	7.41258	3.28273	3.08578	10.9166	4.30962	3.79297	3.33411	3.72063	3.94948	2.93094	5.74556	6.21915	6.71335	5.75544	3.98113	3.29899	3.55041	2.98898	31.4258	3.13137	4.83474	9.01696	5.57918	3.81026	2.94112	3.18785	5.36959	7.59852	3.57817	3.36696	8.77569	4.48111	4.37192	7.01011	4.52011	4.96808	3.5692
PPIAP86	0.0404823	0	0.0423381	0.0509315	0.0484043	0.0867605	3.29637	0.0372832	0	0	0	0	0.059247	0.0698911	0.202291	0	0	0.0591961	0	0	0	0	0	0.0487063	0	0	0	0.0636659	0.0390469	0.0810592	0	0	0	0.0986599	0	0.0417973	0	0	0	0
MIR512-1	0	0	0	0	0	0	0	0	0	0	0	0	0	0	0	0	0	0	0	0	0	0	0	0	0	0	0	0	0	0	0	0	0	0	0	0	0	0	0	0
UBE2L3	21.5609	33.8102	16.5491	26.1256	17.6611	20.0147	11.1113	19.9076	16.5703	31.1472	32.401	25.7742	22.2354	42.9909	18.9663	19.135	17.8545	20.532	22.7276	35.4992	34.0447	29.2266	26.2588	18.7414	23.4831	24.6193	18.9209	20.1803	35.2232	30.2375	19.8871	19.1751	14.7772	36.7891	20.13	14.0641	13.4133	27.5125	30.9701	33.5541
AL365436.2	0.160082	0.238422	0.292986	0.125876	0	0.686167	7.40629	0.221147	1.26176	0.199884	0.154774	0.118562	0.117142	0.103641	0.466629	0.0772022	0.17568	0.468167	0.271148	0.551503	0.498482	0	0.25408	0.0481507	0.589887	0.674525	0.149198	0.251759	0.154406	0	0.0863396	0.0560322	0.453752	0.0585207	0.083289	0.144622	1.64576	0	0.519315	0.127449
DUX4L50	2.50254	0.100228	1.23165	0.296329	1.74255	1.91399	0.944414	4.79936	0.491417	0.147047	0.2467	0.244222	0.603242	1.16909	2.5501	0.425962	1.13446	1.2485	0.558526	0.595058	3.23932	0.20333	0.169925	2.51502	2.37535	0.287288	1.02442	1.13441	0.482762	1.10535	0.804548	0.577093	0.417262	0.459217	0.183818	0.197587	1.05939	0.247375	0.491196	0.89072
KXD1	14.0731	14.3082	14.6593	9.513	20.5334	32.8967	5.11596	16.0822	11.4595	17.1183	13.4365	7.00986	14.7973	16.7487	13.6691	16.1564	15.7134	16.7085	18.6049	11.5086	11.5202	13.8744	18.8006	14.4991	18.9001	16.9571	19.4033	15.5789	15.3863	12.6442	9.84793	15.8474	9.38849	17.754	14.5376	11.8028	6.73016	13.1622	14.216	11.7872
SNORD57	0	0	0	0	0	0	0	0	0	0	0	0	0	0	0	0	0	0	0	0	0	0	0	0	0	0	0	0	0	0	0	0	0	0	0	0	0	0	0	0
AL356310.1	0.215906	0.490002	0	0	0.043026	0.179948	0	0.0331406	0.0667356	0.0449312	0.185552	0.0852838	0.210656	0.34169	0.119876	0.034708	0.26327	0.0526188	0.633883	0.0330588	0.373506	0.461526	0.0623058	0.389651	0.167493	0.223446	0	0.113184	0.451209	0.0900657	0.155264	0.100762	0.0509987	0.0701582	0.0374445	0	0	0.544224	0.266822	0.114596
ZNF560	0.00742271	0.00631725	0.00776297	0.00466932	0	3.65357	0.0915775	0.0410168	0.013766	0.00926824	0	0.013194	0	0	0	5.02593	0.00362043	0.021708	0.0100581	0.00681925	0	0	0.0171363	0	0.0172749	0	0	0.0116736	0.00715952	0	0.0213515	0	0	1.43634	0	0.0114957	0.00953886	0	0.976946	0.0118192
FUT11	4.62603	3.32773	4.43454	4.98672	2.85792	6.98938	8.02944	4.79351	4.27774	4.65202	3.19177	6.29735	3.65183	5.94743	4.40619	7.5386	5.70047	3.71766	3.18362	4.3169	1.92245	8.6078	1.83605	4.3433	4.47677	4.20253	3.13807	6.07173	5.11125	4.78596	4.29481	3.12737	3.41483	2.42619	3.9661	3.75375	7.44349	7.04609	6.62036	5.37946
GLS	14.5023	4.11841	137.622	5.54644	4.6834	20.8598	137.492	66.9469	11.1555	23.6715	6.30858	4.78882	6.48961	7.80345	12.8202	19.55	31.2644	5.80431	6.84455	8.97795	3.84661	8.84894	6.38081	7.15721	4.71786	20.1008	38.2236	16.8799	5.5725	14.249	9.83899	11.4569	10.1127	27.7351	10.7485	20.2572	67.1474	24.6798	6.95318	207.746
OR5T3	0	0	0	0	0	0	0	0	0	0	0	0	0	0	0	0	0	0	0	0	0	0	0	0	0	0	0	0	0	0	0	0	0	0	0	0	0	0	0	0
AC026401.3	4.53476	14.7469	23.1141	4.20387	3.49586	11.5261	8.00932	13.0567	33.7287	8.97019	7.53804	27.4486	17.9541	13.2682	8.07024	3.43007	7.29903	7.92234	7.95588	5.986	4.50875	8.68894	10.166	2.90029	4.99915	8.29942	9.8172	6.24965	18.8541	5.80648	2.76332	3.80943	13.1244	18.8344	4.34623	25.1722	11.8085	6.93855	5.17649	6.3086
AC017100.1	0.21609	0.245211	0.508491	1.44996	0.516754	0.0128644	0.222168	0.563872	0.267171	0.0224848	0.603559	12.8889	0.052709	0.963768	0.179968	0.104213	0.245929	0.210655	0.610024	0.347414	0.261678	2.59387	0.488479	0.389984	0.963907	0.0159741	1.05175	0.608883	1.61532	0.261414	0.505039	0.630303	0.714592	1.14982	0.206121	0.0278887	0.971936	0.363126	1.20173	2.32255
ITPK1	16.6222	6.759	4.81342	12.229	6.93916	4.21025	2.89464	6.24805	6.23908	13.5551	16.7831	5.22411	17.3187	12.819	8.76208	11.5814	12.5805	10.6555	12.7295	11.091	9.36111	15.7931	7.05011	8.91664	14.4695	4.25065	7.93306	8.31195	10.1836	7.39021	9.8511	7.9255	5.90703	10.4225	6.76236	5.87343	8.46304	4.99614	15.6367	2.31763
RNU6-261P	0	0	0	0	0	0	0	0	0	0	0	0	0	0	0	0	0	0	0	0	0	0	0	0	0	0	0	0	0	0	0	0	0	0	0	0	0	0	0	0
HYPK	0.559774	0.344695	0.36848	0.132567	0.348438	0.649245	1.84436	0.661102	0.537392	0.152125	0.511497	0.191198	0.655396	0.400783	0.597834	0.146096	0.309969	0.48631	0.352488	0.69577	1.16889	0.253396	0.216652	0.530871	0.383166	0.423539	0.405097	0.507494	0.371596	0.158238	0.146812	0.193628	0.550671	0.656436	0.157615	0.209084	0.575489	0.376266	0.231951	0.288371
AC087379.1	0	0.126294	0.0886839	0	0.0126738	1.01468	0.104618	0.0195239	0.314524	0.10588	0.0136641	0.0753641	0.465384	0	0.317799	0.0613419	0	0	0	0	0	0	0	0.0510117	0	0.056416	0.0263438	2.68384	0	0.137956	0.0457348	0.207765	0.0300445	0.010333	0	0	0	0.17812	0	0
AKR1B1P8	0	0	0	0.0141476	0	0	0.0554944	0	0	0	0	0	0	0	0	0	0	0	0	0	0	0	0	0	0	0	0	0	0	0	0	0	0	0	0	0	0	0	0	0
SPSB4	0.0562856	0.095806	0.0647523	0.0389476	0.00673001	0.00402099	0.0416653	0.295474	0.0417543	0.133532	0.0181397	0.0166748	0.0329502	0.0437287	0.215633	0.249731	0.236098	0.00823047	0.122031	0.0310258	0.0233691	0.00555313	0.0747169	0.040632	0.0392981	0.0748945	0.055956	0.216872	0.10858	0.0845269	0.0647624	0.0236414	0.0319083	0.0329218	0.0702834	0.159813	0.130198	0.0472922	0.344319	0.0179247
AC093788.1	0.885633	0.386531	1.06873	0.17142	0.488742	1.37893	11.9911	1.56855	0.884408	0.36861	0.439109	0.282554	0.864098	0.254835	0.756501	0.175225	0.620261	1.29503	0.0615421	1.41864	0.895689	0.403276	0.196596	0.683045	0.140932	0.342452	0.705486	0.74998	0.26284	0.386496	0.195964	0.286145	0.643673	0.265647	0.30719	0.433754	0.700381	0.763205	0.126287	0.470064
TVP23BP2	0	0	0	0	0	0	0.0844598	0	0	0	0	0	0	0	0	0	0	0	0	0	0	0	0	0	0	0	0	0	0	0	0	0	0	0.016684	0	0	0	0.115039	0	0
SNORA50A	0	0	0.485642	0	0	0	7.25671	0	0	0	0	0	0	0	0	0	0	0.226338	0	0.142201	0	0	0	0.18623	0	0	0	0	0	0	0	0	0	0	0	0.0799065	0.397827	0.260107	0	0
AC004494.1	0.762246	0.12732	0.543876	0.0268877	0.0255535	0.0712483	2.40818	1.25312	0.171751	0.115635	0.0275502	0.0886389	0.187665	0.0553452	0.830615	0.0755824	0.170257	0.229172	0.0772243	0.117803	0.162674	0.0562266	0.0945656	0.154278	0.232109	0.0315968	0.309841	0.12884	0.034356	0.0713211	0.0973353	0.119687	0.363463	0.0520844	0.0296514	0.0294208	0.357034	0.21548	0.039617	0.0907457
GPR34	10.9403	1.52395	2.37515	5.12379	5.81605	1.14661	15.3565	2.74519	1.17445	1.71778	1.44271	1.35855	1.11856	3.4873	3.61914	5.47623	6.89118	0.910048	1.53868	1.29397	1.2693	1.42192	0.737296	8.39426	2.84599	3.7483	2.52368	1.62269	1.10579	8.4061	5.74749	3.10322	1.62479	5.57203	3.70385	1.76424	5.87909	3.57782	2.50976	2.05149
RPL5P16	0	0	0.0278681	0	0	0	0.854755	0	0	0	0	0	0	0	0.0443846	0	0.0129969	0	0	0	0	0	0	0	0	0	0	0	0	0	0	0	0	0	0	0	0	0	0	0.0424294
AC009951.1	0	0	0	0	0	0	0	0	0	0	0	0	0	0	0	0	0	0	0	0	0	0	0	0	0	0	0	0	0	0	0	0	0	0	0	0	0	0	0	0
Metazoa_SRP	0	0	0.0726594	0	0	0	0.514285	0	0.128846	0	0	0	0	0.0599726	0	0	0.0338863	0	0	0	0	0	0	0	0	0	0	0	0.0670112	0.0347779	0	0	0	0	0	0	0.0892812	0	0	0
IFIT6P	0	0	0	0	0	0.0125951	0.391528	0	0	0	0	0	0.0258027	0	0	0	0.0171986	0	0	0	0	0	0.0101756	0	0	0	0	0	0	0	0	0	0	0	0	0	0.181254	0	0	0
PRR34	0.231656	0.279834	0.179753	0.0987171	0.0714809	0.1388	1.40137	0.220232	0.0692941	0.0466538	0.0722496	0.0752705	0.218732	0.18062	0.31118	0.209024	0.306167	0.218544	0.172141	0.212822	0.139617	0.132707	0.0560685	0.278717	0.156523	0.165723	0.204298	0.0881423	0.497339	0.235667	0.150469	0.230176	0.169452	0.131126	0.124416	0.100302	0.681827	0.251151	0.512546	0.249877
AL158069.1	0	0	0	0	0	0	0	0	0	0	0	0	0	0	0	0	0	0	0	0	0	0	0	0	0	0	0	0	0.0892501	0	0	0	0.0655697	0.0225508	0	0	0	0	0	0
LINC00334	0.0234158	0.0199285	0.0244892	0.0294598	0	0	0	0.0862614	0	0.0877132	0.0603714	0.0832442	0	0.0404264	0	0.0225853	0.0456843	0	0.0317294	0.150585	0.145829	0.023102	0.0270292	0.338073	0.0363305	0.0207716	0.0290984	0.0552384	0	0.0468863	0	0	0	0.0342402	0.024366	0.0241764	0.0601829	0	0.130221	0.037285
RPL9P31	0	0	0	0	0.130641	0.0520363	0	0	0	0	0	0	0	0	0.060664	0	0	0	0	0	0	0	0.0210201	0	0	0	0	0	0	0.0364626	0	0	0	0.159768	0	0.0188015	0.0468031	0	0.0675135	0
Y_RNA	0	0	0	0	0	0	0	0	0	0	0	0	0	0	0	0	0	0	0	0	0	0	0	0	0	0	0	0	0	0	0	0	0	0	0	0	0	0	0	0
AL512844.1	0.0236659	0.0201413	0.0123754	0.00744362	0.0707426	0.05072	0.0291977	0.0217957	0.0438902	0	0	0.0140222	0	0.11236	0.197098	0.136959	0.00577152	0	0	0.0108709	0.0245645	0	0.0136589	0	0.00917962	0.0524837	0.0147046	0	0.0456535	0.0236935	0.0595657	0.0165671	0.0335404	0.507552	0.0246262	0.0305433	0.0456193	0.0198845	0.0877409	0.0376832
LINC00906	0.00503247	0	0	0	0	0.00359514	0.111758	0	0	0	0.00324372	0	0	0	0	0	0.00490917	0	0	0	0	0	0	0	0.0117121	0	0.0125075	0	0.00485403	0	0	0	0.0213968	0	0	0.00259797	0	0.0253702	0	0
AL359195.2	0	0	0.00498998	0	0	0.00340854	0	0.00439421	0.026546	0.0119151	0	0	0.286298	0	0.0238421	0	0	0.00697688	0	0.00438336	0	0	0	0.00574055	0.018507	0.0719521	0	0.0787887	0	0	0.00686229	0.0935225	0.0405724	0	0	0	0.00613151	0.00801781	0	0.00759728
RN7SL309P	0	0	0	0	0	0	0.181618	0	0	0	0	0.0436111	0	0	0.122601	0	0	0	0	0.0676202	0	0	0	0	0	0	0	0.057878	0	0	0	0	0	0	0	0	0.472941	0	0	0
LCN12	1.03798	0.247858	0.484207	0.159714	1.01342	1.98984	0.68176	1.59555	4.52862	0.186483	0.226222	0.836237	2.64478	0.103138	0.559727	0.100837	0.815867	0.884477	0.374394	0.891848	1.19366	0.132613	1.1766	0.152736	2.92548	0.119236	1.07644	2.39577	0.0720269	0.242976	0.204062	0.0731858	1.68274	0.123754	0.101016	0.404777	0.604572	0.188229	0.138428	0.225919
RNU6-61P	0	0	0	0	0	0	0	0	0	0	0	0	0	0	0	0	0	0	0	0	0	0	0	0	0	0	0	0	0	0	0	0	0	0	0	0.0996999	0	0	0	0
BMP2	3.05737	1.1045	1.1066	0.750183	23.8247	6.5274	10.602	3.32722	20.8157	6.45257	17.442	7.67555	4.79109	8.41721	8.12086	2.86435	3.31036	1.82076	23.8749	11.6595	0.315525	0.374886	34.4515	13.2087	1.41492	0.259285	1.60545	15.9555	4.03156	5.46052	15.1971	1.92339	20.729	2.0715	4.1243	30.3566	30.4854	7.58377	1.69052	0.204783
AC127894.1	0	0	0	0	0	0	0.0610373	0	0	0	0	0	0	0	0	0	0	0	0	0	0	0	0	0	0	0	0	0	0.0238594	0.0247654	0	0	0	0	0	0	0	0	0	0
AC073575.2	1.17509	0.800064	0.948048	0.211199	0.301079	0.983378	2.89952	1.17499	0.747183	0.544978	0.216403	0.974745	1.17927	0.521675	0.447385	0.194298	0.540397	0.441846	0.22747	1.17208	0.696973	0.430611	0.329416	0.323155	0.520911	0.953044	1.00132	0.871217	0.291451	0.43697	0.169007	0.658088	0.666155	0.24547	0.349362	0.294647	0.345164	0.9027	0.124475	0.213839
ZNF285B	0.0357399	0.0506953	0.0996753	0.0374708	0.0498561	0.0765967	0.235168	0.0658311	0.0662824	0.044626	0.0230365	0.119998	0.0348709	0.0514196	0.119062	0.0459631	0.0639179	0.0174205	0.0645721	0.0875581	0.0494626	0	0.0825102	0.0716675	0.0739357	0.0951122	0.0148044	0.0374717	0.0459635	0.0894541	0.0514031	0.0166797	0.101305	0.0464545	0.0743803	0.00615014	0	0.100098	0.154589	0
AL157400.2	0	0.177676	0	0.262655	0	0.223713	0	0.0961352	0.258118	0.0434458	0	0.206161	0.050923	0	0	0	0.0509134	0.0508793	0.0471483	0.191796	0	0.446269	0.020082	0.0418633	0.188948	0.0617312	0.0432387	0.0273605	0.738341	0.121924	0	0	0.246564	0.0678389	0	0	0.0894288	0.233881	0.258002	0.0554036
SNRPCP17	0	0	0	0	0	0	0	0	0	0	0	0	0	0	0	0	0	0	0	0	0	0	0	0	0	0	0	0.0807469	0	0	0	0	0	0.0500519	0	0	0	0	0	0
H2AB3	0	0	0	0	0	0	0	0	0	0	0	0	0	0	0	0	0	0	0	0	0	0	0	0	0	0	0	0	0	0	0	0	0	0	0	0	0	0	0	0
SRMP1	0	0	0	0	0	0	0	0	0	0	0	0	0	0.020533	0	0	0	0	0	0	0	0	0	0	0	0	0	0	0	0	0	0	0	0	0	0	0	0.0399713	0	0
ERLNC1	0	0.143198	0.0977611	0.0352812	0.0223537	0.040067	0.0461304	0.137743	0	0.0233435	0.0120502	0.0110771	0.0273609	0	0.0622803	0	0.045593	0	0	0.0171753	0	0.0184447	0	0.0674795	0	0	0.0464643	0.0588033	0	0.018717	0	0	0	0	0.0583615	0	0	0	0	0.0893052
AC055733.1	0	0.0313212	0	0	0	0.0262911	7.9912	0	0	0	0	0	0.0538609	0	0.0613004	0	0.0359005	0	0	0	0.076399	0	0	0.0442785	0	0.0326463	0	0	0	0	0	0	0	0	0	0.0189988	0.662117	0	0	0
RNU6-413P	0	0	0	0	0	0	0	0	0	0	0	0	0	0	0	0	0	0	0	0	0	0	0	0	0	0	0	0	0	0	0	0	0	0	0	0	0	0	0	0
CMIP	10.8756	7.95393	6.79607	6.16233	4.43523	7.07986	7.15311	6.20575	10.2767	5.79649	9.95626	6.76462	7.63971	13.627	6.66805	8.03065	11.4554	6.02566	7.29327	11.485	33.6232	31.3891	7.67963	9.43175	9.9486	6.51633	7.97024	10.3706	16.0471	5.11925	7.35182	11.9607	8.89513	3.83634	10.1729	12.0664	3.05946	5.83965	13.3779	18.978
AL356309.1	0	0	0	0	0	0	0	0	0	0	0	0	0	0	0	0	0	0	0	0	0	0	0	0	0	0	0	0	0	0	0	0	0	0	0	0	0	0	0	0
FGF7P3	1.32002	2.66075	0.435956	0.174814	0.66456	1.3897	4.28571	1.2157	0.128846	0.173497	0.626926	0.699792	0.203356	2.33893	2.19872	0.402063	1.59265	1.82863	0.564846	0.829743	1.58648	0.411261	1.12274	1.58818	1.13182	0.246517	0.604343	0.491677	0.737123	3.23434	0.249805	0	0.393851	1.99794	0.650644	0.0717313	0.892812	1.16748	0.515152	0.110624
CYP3A4	0.0536156	0.0114076	0.0280367	0.0126477	0.0160269	0.0191512	0.909536	0.0308616	0.0497171	0	0.349903	0.0079419	0.0882763	0.00578532	0.0111633	0.025857	0.0228821	0.00980005	0.0181628	0.0123142	0	0	0.0116042	0.0241903	0.0571907	0.041616	0.00832837	0.0210801	0.0581788	0.0134195	0.0481955	0.0093833	0.0379933	0	0	0.00345982	0.0602883	0	0.0248474	0.0106715
AL359922.1	0	0	0	0	0	0	0.0555538	0	0	0	0	0	0	0	0	0	0	0.0658438	0	0	0	0	0	0	0	0	0	0	0	0	0	0	0	0	0	0	0	0	0	0
SMIM34B	0	0	0	0	0	0	0	0	0	0	0	0	0	0	0	0	0	0	0	0	0	0	0	0	0	0	0	0	0	0	0	0	0	0	0	0	0	0	0	0
AL513314.1	0.0661975	0.0563387	0	0	0.0395758	0.0945817	0	0	0.122768	0	0	0	0	0	0	0.0638496	0.0645757	0	0	0	0	0.0653103	0.0382064	0	0	0	0	0.0520538	0.0638503	0	0.0476044	0	0	0	0	0.0341739	0	0	0	0.105406
SIRT3	4.76294	4.43243	4.18986	1.8481	5.20146	1.74033	3.47483	6.95064	3.31715	7.58932	2.98392	4.25829	5.52562	3.30807	3.52525	5.35122	3.33567	4.39066	2.76364	5.95201	3.09984	6.41586	3.30016	6.61178	4.81252	6.39687	4.16881	3.84712	3.93051	5.80363	2.93335	3.36542	9.33682	2.29986	6.1142	3.75822	3.99387	4.90973	3.69074	3.58904
PHETA1	8.02323	6.31128	8.03075	4.30637	2.46385	5.40956	2.51909	9.69074	4.5882	9.1891	24.3756	2.761	8.15813	3.06015	4.30864	4.87518	6.06093	9.57071	10.8294	6.14533	4.01766	4.67156	5.01023	4.92077	6.6809	5.5171	4.97348	4.98908	7.08026	11.1992	3.23393	5.98053	1.92622	2.77199	4.09293	4.55902	2.75271	6.64128	6.37415	5.21587
RNA5SP477	0.176898	0	0	0	0	0.379122	1.30948	0	0.32807	0	0	0.209626	0	0.45811	0	0.341247	0.0862818	0.517344	0.479407	0	0	0	0.102098	0.212834	0	0.470765	0	0.139102	0.34125	0.354208	0	0	0.501416	0.0862238	0	0.182644	0.454659	0	0.327923	0.281674
WFDC10A	0.029817	0.0253764	0.0311838	0	0	0	0	0	0	0	0.15375	0	0	0.0257389	0.0496655	0.0575189	0	0.0436005	0	0	0	0	0.0860455	0.0358743	0	0.0529	0.074106	0.070339	0.0575195	0.238815	0	0.166986	0	0.0872008	0.0930808	0.138535	0	0	0	1.51928
AP001931.1	0.907363	1.4209	0.64529	0.205482	0.260382	0.725996	8.59743	0.802231	0.269244	0.181274	0.53806	0.40859	1.00924	0.187983	1.02773	0.280058	0.60189	1.16759	0.0491806	1.26706	0.678107	0.214849	0.0837905	0.698684	0.36603	1.80298	0.225512	0.599337	0.175038	0.272526	0.182702	0.304893	1.23452	0.0530722	0.226603	0.22484	1.77239	1.15882	0.201842	0.173375
AL035690.1	0	0	0	0	0	0	0	0	0	0	0	0	0	0	0	0	0	0	0	0	0	0	0	0	0	0	0	0	0	0	0	0	0	0.0267902	0	0	0	0	0	0
RNU6-776P	0	0	0	0	0	0	0	0	0	0	0	0	0	0	0	0	0	0	0	0	0	0	0	0	0	0	0	0	0	0	0	0	0	0	0	0	0	0	0	0
KIF1B	7.03875	4.36324	5.68033	3.84924	4.11419	8.41214	9.42973	2.12796	5.26481	3.90564	2.99161	10.3311	2.35595	3.4355	3.51173	6.78795	2.5592	3.27079	2.18131	2.39925	5.30538	6.38567	8.36184	4.20571	3.68644	7.44499	3.43164	3.282	4.09462	4.6134	4.77769	3.71639	4.48702	2.12195	3.61142	10.7101	5.53337	5.10235	4.47065	3.4044
LIN28B	0	0	0.25995	0.00240548	0	0.00273179	0.292502	0.218349	0	0	0	0	0.0111929	0	0	0.00368832	0	3.2096	0	0	0.0317531	6.64749	0	0	0	0	0	0.0180416	2.06548	0.0267988	0.0027499	0	0	0.324314	0	0	0	0	0.00708861	0.280088
LINC00888	3.10181	4.33811	2.92373	2.89576	2.01385	4.24832	4.77747	2.51097	3.15107	1.62815	3.06262	5.66571	4.68415	3.2489	1.56315	1.27675	2.97282	2.45562	3.54719	2.16899	2.3788	2.72888	2.82218	2.84055	2.88141	0.464433	1.06798	2.67211	3.29672	3.07576	2.34426	3.85873	1.90401	2.85526	1.12043	3.68703	1.61222	2.4568	3.79058	2.42232
AP000821.1	0	0.0375395	0	0	0	0	0.272094	0.0101557	0.061352	0	0.0142153	0.0130673	0	0.00951896	0.0367353	0.010636	0.00537849	0	0	0.0506532	0	0	0.00636439	0.0398019	0	0.00978193	0	0.208106	0	0	0	0	0.0156282	0.00537487	0.0114746	0	0	0	0	0
[truncated: 54,823 more rows]
