# Supplementary material for: GPR65 is a novel immune biomarker and regulates the immune microenvironment in lung adenocarcinoma
Source: Front Immunol. 2025 May 30;16:1572757. doi: 10.3389/fimmu.2025.1572757 (PMC12162609; doi:10.3389/fimmu.2025.1572757)
Supplement: Supplementary file 16 [file Table9.xlsx]

## Sheet: Sheet1
id	TCGA-97-A4M1-01A-11R-A24X-07	TCGA-S2-AA1A-01A-12R-A39D-07	TCGA-38-4628-01A-01R-1206-07	TCGA-86-A4D0-01A-11R-A24H-07	TCGA-78-7166-01A-12R-2066-07	TCGA-49-AARQ-01A-11R-A41B-07	TCGA-50-6593-01A-11R-1755-07	TCGA-44-3918-01A-01R-1107-07	TCGA-44-2659-01A-01R-0946-07	TCGA-44-6778-01A-11R-1858-07	TCGA-86-A4JF-01A-11R-A24X-07	TCGA-62-A470-01A-11R-A24H-07	TCGA-86-8076-01A-31R-2241-07	TCGA-44-3398-01A-01R-1107-07	TCGA-78-7154-01A-11R-2039-07	TCGA-MP-A4TI-01A-21R-A24X-07	TCGA-55-8302-01A-11R-2326-07	TCGA-91-8496-01A-11R-2403-07	TCGA-99-8033-01A-11R-2241-07	TCGA-97-7547-01A-11R-2039-07	TCGA-55-6979-01A-11R-1949-07	TCGA-86-7714-01A-12R-2170-07	TCGA-95-7944-01A-11R-2187-07	TCGA-91-6830-01A-11R-1949-07	TCGA-44-2662-01A-01R-A278-07	TCGA-35-4123-01A-01R-1107-07	TCGA-55-8301-01A-11R-2287-07	TCGA-44-8120-01A-11R-2241-07	TCGA-55-6981-01A-11R-1949-07	TCGA-86-8668-01A-11R-2403-07	TCGA-97-8174-01A-11R-2287-07	TCGA-50-5941-01A-11R-1755-07	TCGA-73-4658-01A-01R-1755-07	TCGA-05-4244-01A-01R-1107-07	TCGA-55-6968-01A-11R-1949-07	TCGA-67-3771-01A-01R-0946-07	TCGA-50-6597-01A-11R-1858-07	TCGA-75-5147-01A-01R-1628-07	TCGA-J2-8192-01A-11R-2241-07	TCGA-44-A47B-01A-11R-A24H-07
BX088651.1	0.189996	0.0659838	0	0	0.0335135	0	0	0	0	0	0	0	0	0	0	0	0	0	0	0	0	0.0940414	0	0	0	0	0	0.0308437	0	0	0	0	0	0.0674821	0	0.0705692	0	0	0	0.0439336
RPS3AP50	0	0	0	0.0521912	0	0	0	0.020828	0.0351035	0	0	0.068549	0	0.0201447	0.0286238	0	0	0	0	0	0	0	0	0	0	0	0	0	0	0	0	0	0	0	0	0.0396348	0	0	0	0
OR1AB1P	0	0	0	0	0	0	0	0	0	0	0	0	0	0	0	0	0	0	0	0	0	0	0	0	0	0	0	0	0	0	0	0	0	0	0	0	0	0	0	0
UQCRC1	37.7997	31.2025	75.6498	21.0778	77.6749	89.5614	42.9887	39.9361	36.1672	27.4376	29.8711	31.7579	44.7586	37.5212	37.2688	54.7092	49.5201	45.6002	50.4281	29.9699	52.6584	32.7401	57.5274	25.3655	48.4069	44.107	49.0582	53.6087	32.0958	31.2127	31.3477	46.9042	35.4805	41.2125	50.8401	39.9211	74.4763	65.0104	26.2556	40.1853
ANK2	0.307004	1.07845	0.171678	2.31616	0.127809	0.370117	0.588931	0.507845	0.781627	8.34054	0.67037	0.392918	0.981786	0.524049	0.497258	0.638569	0.357291	0.34417	0.155109	0.73388	0.640307	0.423847	0.16844	0.98815	0.846947	0.211088	0.782866	0.506406	0.229605	0.736846	1.3131	0.392177	0.772077	0.117814	2.78928	0.403688	0.279337	0.679994	0.542869	0.318774
STX4	20.3294	17.2729	11.0953	8.55046	11.4119	16.1787	16.7052	12.2094	14.0249	9.51356	15.8798	8.7602	9.55048	7.16387	6.30705	18.9002	14.2134	7.01721	12.2093	10.5473	15.5209	7.81067	15.797	10.5063	15.4178	7.61091	21.4719	13.2044	9.7559	22.3566	8.41062	13.2763	13.673	20.3779	7.94522	10.0444	11.0749	10.9803	16.5688	15.9222
AC108039.1	0	0.0488648	0.0208699	0	0	0	0	0	0.0694288	0.15277	0	0	0	0.0531239	0	0.0380403	0	0	0	0	0	0.0696432	0	0	0	0.0309438	0	0.0228415	0	0	0.0185139	0.0482632	0	0.0249872	0	0.0522606	0.120194	0.0231871	0.0205498	0
CHORDC1P1	0.0655777	0.242928	0.0129692	0.0427649	0.0308461	0.0243044	0.0596431	0	0.115053	0.12658	0.0806339	0	0.0518821	0.0330127	0	0.0236393	0.0255376	0	0.095628	0.161293	0.103173	0.216391	0.109558	0.0368005	0.0734341	0.057688	0.0599527	0.0141944	0.0406371	0.104529	0.0920407	0	0.0521746	0.0776389	0.0309278	0.0974287	0.0373461	0.230546	0.153243	0
AL365503.1	0	0	0	0	0	0	0	0	0	0	0	0	0	0	0	0	0	0	0	0	0	0	0	0	0	0	0	0	0	0	0	0	0	0	0	0	0	0	0	0
AL603650.1	0.267776	0	0	0	0	0.297728	0	0.069687	0	0	0.164628	0	0	0	0	0	0	0	0	0.219537	0	0	0	0	0	0	0	0	0	0	0	0	0	0.317025	0	0	0	0.470698	0	0
MMS22L	0.427596	0.363227	0.365086	0.641345	0.396019	0.930085	0.392922	0.44435	0.292319	0.818246	1.28088	0.300571	0.469723	0.480989	0.891216	0.584665	0.54893	0.202944	0.663468	0.211146	0.725313	0.387286	0.797415	0.812539	1.0325	0.432358	0.357668	0.282767	0.579284	0.427747	0.34974	0.515205	0.300316	0.356114	1.12931	0.484856	0.30733	0.987486	0.531764	0.524605
POLR2J4	3.36976	2.57045	2.24028	2.5752	1.33739	6.25564	3.65314	1.94967	3.99859	1.5027	1.20696	4.52264	1.47582	1.73804	1.66253	1.78955	1.84538	2.20085	3.92048	4.64975	3.43184	0.625468	1.07711	2.02609	2.4258	1.53511	2.42056	2.28585	4.69838	3.8846	1.69441	1.91958	1.72352	3.94323	0.78753	0.804608	0.873856	3.3914	2.03893	1.29404
AC106895.1	0	0	0	0	0	0	0	0	0.0114586	0	0	0	0	0	0.0373739	0	0	0	0	0	0	0	0	0	0	0	0	0	0	0	0	0	0	0	0	0.103502	0	0	0	0
CCNYL4	0	0.0260356	0	0	0.0132236	0	0	0	0.0123307	0	0.0345675	0	0	0	0	0	0	0	0.011713	0.0153657	0.0294865	0	0.0134192	0.0315525	0	0	0	0.0121702	0	0	0.00986438	0.0257151	0	0.0399402	0	0	0	0	0	0.0173351
AL161630.1	0.0164912	0.0687268	0	0.371024	0	0	0.0224982	0.0128752	0.0216998	0.11937	0	0	0.0391412	0.0498113	0	0	0	0	0	1.70357	0.207563	0	0	0	0.0184669	0	0	0	0	0	0	0	0	0.0234291	0	0.147006	0	0.0108706	0.0192684	0.0305066
MTND5P13	0	0	0	0	0	0	0	0	0	0	0	0	0	0	0	0	0	0	0.0124077	0	0	0	0	0	0	0	0	0	0	0	0	0	0	0	0	0	0	0	0	0
CT47A8	0	0	0	0	0	0	0	0	0	0	0	0	0	0	0	0	0	0	0	0	0	0	0	0	0	0	0	0	0	0	0	0	0	0	0	0	0	0	0	0
AL121603.2	1.12322	1.09645	2.26939	3.63269	1.0995	1.29386	1.35289	2.38588	2.27023	1.25983	0.765204	2.13211	1.61716	1.35248	1.00973	1.40072	1.22947	1.16219	1.0814	1.36887	1.86266	1.54264	1.79681	1.34582	0.906508	1.66461	2.52555	2.15524	1.07227	1.19358	0.926711	1.43005	1.66653	0.79788	2.40527	3.45779	0.760681	1.89435	1.70254	1.51624
SYTL3	5.79194	3.20605	3.24766	10.9622	6.86316	11.2265	8.26497	16.9848	4.87159	4.59401	9.82991	9.61764	19.2364	6.95421	0.912731	5.75164	4.55427	5.15809	8.52	4.73642	8.54215	9.76839	3.89808	6.3885	7.4467	5.19272	19.6725	5.26927	5.15682	4.85781	8.60418	13.6	5.27908	7.70319	5.09689	6.31919	7.70907	6.70451	6.33953	7.27291
DR1	6.41155	5.26736	8.54941	3.67077	3.03562	5.14696	6.29665	8.07756	10.3494	7.94778	5.98487	3.8007	6.36194	9.48501	6.54553	6.27353	4.9624	8.25006	6.31674	6.14038	7.69547	8.05721	7.25089	5.35911	8.34744	12.5213	6.22649	7.06007	6.01239	4.85886	4.27871	7.81182	6.34878	6.94914	10.439	7.60423	6.64193	9.34646	6.37686	8.67917
Y_RNA	0	0	0	0	0	0	0	0	0	0	0	0	0	0	0	0	0	0	0	0	0	0	0	0	0	0	0	0	0	0	0	0	0	0	0	0	0	0	0.131735	0
AC091043.1	0.236446	3.28462	0.0280569	2.26663	0	0.473211	0	0	0	0	0.04361	1.45814	0	0	2.84141	0	0	0.452602	0.0295539	0.0775407	0.0743997	0	0	0.159225	0	0	0.518796	0.0307075	0	0.150756	0.0497792	0	0	0	0	0	1.69665	1.02868	0	0
MAPK13	17.1061	13.856	21.1512	14.5143	10.5174	16.2098	28.9124	26.6548	42.2939	9.4282	31.6107	19.9697	10.5852	11.9776	8.27164	12.7051	35.5251	13.6784	21.2566	23.7321	15.2102	24.9573	16.3163	15.5092	24.4251	21.526	12.6645	25.9578	21.4588	21.8105	24.3782	68.8271	23.5692	18.0716	14.5292	19.0819	11.5234	16.9188	16.7334	27.0575
AC015813.5	0.636719	1.17934	0.159502	0.525946	0.429279	0.676477	0.791433	1.13782	0.195492	0.389189	0.41755	0.690787	0.906737	0.427377	0.561719	0.48965	1.20671	0.328882	1.45905	0.232008	0.690089	0.812396	0.800337	0.547875	1.48938	0.74682	0.388069	1.18524	0.841731	1.30811	0.767056	1.00951	0.236405	1.29658	1.18114	0.546562	0.0725214	1.32442	0.61169	0.47114
NOLC1P1	0	0	0	0.0100696	0.00726315	0	0	0	0	0	0	0	0	0	0	0	0	0	0.0128668	0	0	0	0.00737055	0.0346607	0	0	0	0.00668453	0	0	0	0	0	0	0	0	0	0	0.00601386	0
AC139099.3	0	0	0.00362722	0	0	0	0	0	0	0	0	0	0	0	0	0	0	0	0	0	0	0	0.00875463	0.0102924	0.00684603	0	0	0	0	0	0.00321775	0	0	0	0	0	0	0	0.00357159	0
TRGC1	0.673826	0.335419	0.0832881	0.142811	0.0594283	0.636819	0.0612846	0.977628	0.232746	0.471483	1.90562	0.0577141	1.02622	0.237449	0.0722986	0.425075	0.170563	0.222649	0.582541	0.0184146	0.309203	0.0111173	0.562866	0.387587	0.113183	0.158069	0.487689	0.0948029	0.0626334	0.0626535	2.02447	0.416038	0.167533	0.111686	0.143006	0.266961	0.0863413	0.159161	0.141058	0.436273
OR4C1P	0	0	0	0	0	0	0	0	0	0	0	0	0	0	0	0	0	0	0	0	0	0	0	0	0	0	0	0	0	0	0	0	0	0	0	0	0	0	0	0
TMEM106C	10.2086	15.74	127.818	29.4513	15.7105	38.8084	13.9271	32.8385	17.0021	30.1109	23.1606	20.6081	10.3445	28.6377	25.1941	14.7266	21.5051	24.8142	31.503	6.71689	13.6461	14.6095	19.2929	24.1814	18.9906	46.556	15.9663	36.0352	22.932	7.76272	11.0641	14.1591	13.2647	22.7799	45.5555	37.7433	15.5454	60.8521	12.7561	15.2639
AP000897.1	0	0.0184493	0	0	0	0	0	0	0	0	0	0	0	0	0	0	0	0	0.00830001	0	0	0	0	0	0.133848	0	0	0	0	0	0	0	0	0.0188682	0	0	0	0	0.00775873	0
AC004812.1	0	0	0	0	0.103525	0.163139	0	0	0	0	0	0	0	0	0	0	0	0	0	0	0	0	0	0	0.821523	0	0	0	0	0	0	0	0	0	0	0	0	0	0	0.271425
PSG11	0	0.00591389	0	0	0	0	0	0.00332371	0	0	0	0	0	0	0	0	0	0	0	0	0	0	0	0.0143341	0.128714	0.00374498	0	0	0	0	0	0	0	0	0	0	0	0	0.00248705	0
RN7SL515P	0	0	0	0	0	0	0	0	0	0	0	0	0	0	0	0	0	0	0	0.0591346	0	0	0	0	1.13077	0	0	0	0	0	0.0379629	0	0	0	0	0	0	0	0	0
AC026904.2	0	0.0389512	0.0332716	0.0274277	0.0197835	0	0.114758	0.109456	0.110686	0.0405919	0.0258577	0	0.0887338	0.0846923	0.030085	0.0303227	0	0.0383375	0.0525704	0	0	0.166542	0.0200761	0.0944097	0.0627971	0.0739977	0	0.0364149	0	0.0446939	0.324672	0.0769432	0.133851	0	0	0.041658	0	0.0369658	0.131045	0.0259346
MIR4756	0	0	0	0	0	0	0	0	0	0	0	0	0	0	0	0	0	0	0	0.225166	0	0	0	0.462365	0	0	0	0	0.510569	0	0	0	0	0	0	0.408035	0	0	0	0
RAP1GAP	41.1021	54.3723	20.0441	10.1734	10.9203	56.8907	19.5257	1.91225	72.667	6.99459	4.2909	35.7624	8.21934	3.08065	59.018	1.88392	8.95401	41.7946	5.41565	29.1231	4.51522	26.5899	0.261188	5.51464	0.404324	1.52919	1.35101	13.8984	15.6668	42.079	37.4494	12.0174	2.23005	1.62088	13.9617	19.6546	54.9973	12.3494	14.8395	22.7922
LINC01243	0	0	0	0	0	0	0	0	0	0	0	0	0	0	0	0	0	0	0	0	0	0	0	0	0.0332711	0	0	0	0	0	0	0	0	0	0	0	0	0	0	0
AC011500.3	0	0	0	0	0	0	0	0	0	0.0479323	0	0	0.026195	0	0	0	0	0	0	0	0	0	0	0	0	0	0	0.0215	0	0.0527761	0	0	0	0.0235197	0	0.0491912	0	0	0	0
MOK	1.05855	1.05422	0.25976	0.546282	0.561529	2.95105	0.570751	1.068	0.651637	1.05637	0.482712	1.94999	0.874425	0.521624	0.390424	0.719681	1.17303	0.675776	0.640879	0.371711	0.691879	0.812887	0.282826	0.907427	0.821478	0.669298	0.519456	0.540802	0.535381	0.989429	0.788603	0.616734	0.355303	0.924727	0.429489	1.27203	0.402261	0.651597	0.730951	1.04209
DNM1P41	0	0.0177664	0	0	0	0	0	0	0.00420718	0	0	0	0	0	0	0	0.0074707	0	0	0	0	0.025321	0	0.021531	0	0.0056253	0	0.00415239	0	0	0.0134627	0	0	0.00908491	0	0	0	0	0.00747154	0
MTND2P8	0	0	0.0123998	0	0	0	0	0	0	0	0	0	0.0165348	0	0	0	0	0	0	0	0	0.0413782	0	0	0	0	0	0	0	0	0	0	0	0	0	0	0	0	0	0
EEF1A1P9	3.39221	2.43148	7.13144	1.54547	2.612	0.258333	1.52148	5.73218	6.58333	1.9733	1.72841	2.06965	5.14694	8.14075	8.94136	1.8091	0.832419	5.18873	5.70172	5.15587	1.53528	3.61873	1.88538	1.95577	2.34161	5.84555	2.19494	2.08205	1.09423	3.16031	2.17673	4.10175	1.86704	4.03812	0.986201	3.01468	2.91099	2.52196	6.40673	1.53297
AL121749.1	0.0198997	0.013822	0.0118066	0	0	0.0110628	0.0135741	0.0233045	0.0327312	0.489742	0	0.0255666	0	0.00751334	0	0.0107601	0.0116242	0	0.0124365	0	0	0	0.0142481	0	0.0111419	0.00875279	0.0181928	0.012922	0	0.0158598	0.00523687	0.0136518	0	0.0212037	0.0140777	0	0	0.0327936	0.023251	0
AC016252.1	0	0.753385	0	0.486292	0	0	0.123313	0.105854	0.0892028	0.130853	0	0.348385	0.107267	0.102381	0.145474	0.195498	0	0	0	0	0	0.268435	0	0.152171	0	0.0397569	0	0.029347	0	0	0	0	0	0.0642077	0.127887	0.067145	0	0.029791	0.0528052	0
AC006946.1	0	0.453639	0	0.0638865	0.0460811	0	0.178202	0.101981	0.343757	0.0945495	0.301148	0	0.310027	0	0	0.0706298	0.152603	0	0.0816336	0	0	0.517228	0.093525	0	0.365678	0	0.238836	0.12723	0.242832	0.208208	0.20625	0.0896107	0.0779438	0.510334	0.0924063	0.582196	0	0.0861032	0.343395	0.181226
IGLVI-38	0	0	0	0	0	0	0	0	0	0	0	0	0	0	0	0	0	0	0	0	0	0	0	0	0	0	0	0	0	0	0.0292857	0	0	0	0.0787253	0.165334	0	0	0	0
FAM180B	0.138904	0.0857599	0.0549414	0.0150971	0.021779	0.102961	0.0210555	0.0481985	0.223393	0.0446862	0.0142329	0.0396577	0.0854734	0.0116543	0.0165598	0.216978	0	0.211022	0.00964547	0.0506137	0	0	0.044202	0.0779492	0.0172828	0	0.0423297	0.0300659	0.0286919	0.024601	0.0324927	0	0.055257	0.0219268	0.0218366	0.0229299	0.0527365	0.0101736	0.0450823	0.0285505
EIF4A3P1	0	0	0	0	0	0	0	0	0	0	0	0	0	0	0	0	0	0	0	0	0	0	0	0	0	0	0	0	0	0	0	0	0	0	0	0	0	0	0	0
BTD	4.75403	6.94155	5.50734	2.08756	3.75417	1.76836	4.71042	4.32571	6.45343	5.03195	4.69349	4.19078	5.27113	7.86538	3.57433	3.47749	4.12835	7.37781	3.49879	3.16266	4.40397	6.44664	4.08713	5.36488	5.55025	4.38558	4.12418	6.46328	5.6339	8.61029	4.89475	4.08667	4.43808	4.96285	2.61033	4.82041	2.65798	6.2065	4.83159	6.41389
AL121885.1	0	0	0	0	0	0	0	0	0	0	0	0	0	0	0	0	0	0	0	0	0	0	0	0	0	0	0	0	0	0	0	0	0	0	0	0	0	0	0	0
MIR4705	0	0	0	0	0	0	0	0	0	0	0	0	0	0	0	0	0	0	0	0	0	0	0	0	0	0	0	0	0	0	0	0	0	0	0	0	0	0	0	0
RN7SKP211	0	0	0	0	0	0	0	0	0	0.0984515	0	0	0	0	0	0	0	0	0	0	0	0	0	0	0.228462	0	0	0	0	0	0	0	0	0	0	0	0	0	0	0.0629017
LINC01427	0	0	0	0	0	0	0	0	0	0	0	0	0	0	0	0	0	0	0	0	0	0	0	0	0	0	0	0	0	0	0	0	0	0	0	0	0	0	0	0
FAM32BP	0	0.208589	0	0	0.070629	0	0.0682829	0.0390769	0.09879	0.434751	0	0	0.118795	0.0377949	0	0.162382	0.058474	0	0.0312802	0	0.157491	0.19819	0	0.0842628	0	0.0440298	0.137275	0.0325012	0.0930476	0.239342	0.105374	0	0	0.0355543	0	0.148723	0.085512	0.0329928	0.0584805	0.0462945
AC021231.3	0.46318	0.160858	0	0.339807	0.408503	0.257495	0.0789868	0.135607	0.038092	0.167634	0.0533927	0.29754	0.137417	0.306037	0	0	0	0.237485	0.144734	0	0	0.114629	0.0414543	0	0	0.152795	0	0.0375959	0	0.0922869	0.0304729	0	0	0.0822553	0	0	0	0.0763293	0.0676478	0
RNF169	1.1282	2.33185	1.44433	2.65986	0.64338	0.441474	1.97623	1.16302	2.71684	3.02075	1.46972	2.25161	2.29427	0.903619	2.27705	1.30891	1.15489	1.14568	2.50542	2.41791	2.19288	3.67038	2.42531	3.15328	6.86874	1.12495	1.60722	2.51787	2.19917	3.08594	2.42564	2.02135	1.88237	2.40425	3.03364	2.65663	0.739187	1.51083	3.01713	3.57884
RPS10P16	0.215948	0.239989	0.538115	0.295733	0.060946	0	0.176765	0.539513	0.738801	0	0.0398293	0.221955	0.136679	0.684881	0.695109	0.186827	0.151372	0.118104	0.377885	0.106228	0	0.342038	0.0927708	0	0.338547	0.645889	0.23691	0.140227	0	0	0.181855	0.118517	0.0515435	0.276119	0.0611074	0.1925	0.368943	0.142348	0.201852	0.0798954
ACSS3	1.75409	0.605537	0.225738	4.75626	0.087722	0.542952	0.523154	0.326288	0.478967	1.31196	0.27766	2.48647	0.584255	0.670757	0.290908	0.686849	0.225751	0.397331	0.431566	0.316848	0.520829	0.299537	0.201634	1.08438	0.427737	0.181846	0.684727	0.607934	0.242271	1.46126	1.29693	0.55081	0.5077	0.236223	0.256445	0.324921	3.86183	0.996295	0.721084	0.472456
BX088651.2	0.00592752	0	0	0	0	0	0	0	0	0.00858113	0	0	0	0	0	0	0	0	0	0	0	0	0	0	0	0	0	0	0	0	0.00311981	0	0	0	0	0	0	0.0117219	0	0
AP001469.1	0.402742	0.239775	0.022757	0.0750395	0.162377	0.469115	0.156984	0	0.0883244	0.277638	0.159174	0.0985583	0.151729	0.0289637	0.164619	0.0829599	0.0448108	0.104888	0.119856	0.110063	0.150864	0.151881	0.109852	0.258295	1.11674	0.0337417	0.0525995	0.0622672	0.320877	0.397404	0.161504	0.0526272	0.0457754	0.449569	0.0271345	0.0569861	0.0327656	0.240195	0.145652	0.248341
DSTYK	3.45003	2.26964	2.61694	3.15113	1.99921	1.92226	4.09341	1.86322	6.43604	5.66022	2.64383	2.64036	5.16228	1.26477	1.8991	3.50318	1.68666	1.82996	2.20429	6.20675	2.65939	4.06885	2.38744	3.93557	3.29378	1.55025	3.98784	4.40886	2.97525	4.09885	4.67819	3.71501	2.34532	6.22448	4.95765	5.19441	2.95813	2.96169	4.62984	3.45718
OR2AK2	0	0	0	0	0	0	0	0.0151083	0	0	0	0	0	0	0	0	0	0	0	0	0	0	0	0	0	0	0	0	0	0	0	0	0	0	0	0	0	0	0	0
STAT2	21.5062	33.4414	13.3547	13.1512	12.6553	31.1638	16.1123	27.9387	25.5026	27.0678	42.0007	23.319	18.8402	12.0004	7.38573	59.0673	49.4433	9.89113	34.9808	9.17104	33.0024	23.2024	38.2586	38.6561	23.4427	22.9783	50.5082	19.3549	19.231	22.3803	30.4843	28.7476	16.3002	25.1387	22.0882	34.0721	36.695	25.5189	23.5465	25.036
AL139230.1	0	0	0	0	0	0	0	0	0	0	0	0	0	0	0	0	0	0	0	0	0	0	0	0	0	0	0	0	0	0	0	0	0	0	0	0	0	0	0	0
GPAT2P1	0.13359	0	0.0226455	0.756052	0	0	0	0.0148997	0	0.24865	0	0	0.00754929	0.0504381	0	0	0.646574	0.1957	0	0.86837	0.030025	0	0.00683212	0.0160644	0.267132	0.0083941	0.401287	0	0.993392	0.0304197	0	0.22257	0.0113878	0.996406	0.594034	0.0283534	0.0163025	0.0188698	0.117065	0.00882586
YOD1	3.29494	2.53731	2.4597	4.35099	3.53933	3.84613	2.53664	3.37524	3.58781	3.93776	8.1463	3.60438	3.79456	1.78854	1.54032	4.06774	2.76328	2.46141	5.42415	3.30736	2.2896	3.92843	4.60308	2.82609	3.19307	2.49395	3.35469	2.31451	2.77873	3.25176	2.88229	2.66383	2.72867	7.5421	3.95075	6.3058	1.71743	3.13991	2.68682	9.69889
AP000561.1	0	0	0	0	0	0	0	0	0	0.85551	0	0	0	0	0	0	0	0	0	0	0	0	0	0	0	0	0	0	0	0	0	0	0	0	0	0	0	0.292157	0	0
DNAJA1P1	0	0	0	0	0	0	0	0	0	0	0	0	0	0	0.0193639	0	0	0	0	0	0	0	0	0	0	0	0	0	0	0	0	0	0	0	0	0	0	0	0	0
BACH1-IT3	0.0527637	0	0	0.0516128	0	0	0	0	0	0	0	0	0	0	0	0.0570605	0	0	0.0329752	0	0	0.104465	0	0	1.24078	0	0	0	0	0.0841038	0	0	0	0	0	0.0783909	0	0	0	0
TKTL2	0	0	0.00478891	0	0	0	0.0110117	0.0126035	0.00531049	0.245387	0.0074436	0.0207403	0.00638589	0.00609504	0	0.0436446	0	0	0	0	0.012699	0	0.00577924	0	0	0	0.0147585	0	0	0	0.00849659	0	0	0	0.0114202	0.011992	0.0275804	0.883223	0	0
ATIC	14.6704	14.296	22.7501	40.6452	33.8232	22.7692	43.2648	14.2213	20.4091	22.0354	41.9298	21.5106	24.7966	16.8475	26.9757	23.544	34.5967	9.59675	31.6532	27.9004	23.7157	22.6856	21.0508	20.8142	11.3835	24.6114	22.8453	27.2013	24.4847	17.1339	14.7826	33.1038	23.2225	30.1749	33.9976	37.9036	32.0522	26.7356	18.1637	14.6285
AC133561.3	0	0	0	0	0	0	0	0	0	0	0	0	0	0	0	0	0	0	0	0	0	0	0	0	0	0	0	0	0	0	0	0	0	0	0	0	0	0	0	0
CDY4P	0	0	0	0	0	0	0	0	0	0	0	0	0	0	0	0	0	0	0	0	0	0	0	0	0.253679	0	0	0	0	0	0.0223562	0	0	0	0.0200326	0	0	0	0	0.0130959
AC105265.2	0	0	0	0	0	0	0	0	0	0	0	0	0.0683393	0	0	0	0	0	0	0	0	0	0	0	0	0	0	0	0	0	0	0	0	0	0	0	0	0	0	0
ABHD6	2.76953	2.01487	1.66796	1.13269	1.00652	4.03497	2.1986	2.40924	2.08917	4.93396	0.913732	1.74843	3.11196	2.77191	1.01828	2.03974	1.87579	2.47278	0.928836	3.23953	2.32888	1.16992	1.93596	1.88914	3.1548	1.94276	1.78984	2.11235	2.23034	2.12165	1.6713	2.35859	3.16987	2.81109	3.44558	2.05734	0.744424	2.50234	1.75745	2.46778
AL590714.1	0.0565226	0.157038	0.033535	0.110579	0.159521	0.50276	0.154222	0.132387	0	0	0	0	0.0894361	0	0	0.122251	0.0660339	0.154564	0.105973	0.139021	0	0	0	0	0.126588	0	0	0	0.105078	0	0	0.0775523	0	0.080302	0	0	0.0965676	0	0	0.0522798
MAP7D1	28.4774	20.1271	30.8859	10.5311	10.9252	22.1554	26.6691	18.3336	15.4657	19.9041	14.9242	10.7876	19.6908	17.0325	11.6691	44.997	36.8827	21.5715	18.2163	18.336	34.9563	13.9042	18.9988	19.8762	18.9186	29.9492	25.9381	33.5425	28.786	21.1575	18.6141	32.041	25.3618	16.5885	20.4764	16.2606	13.7689	18.5225	28.3299	19.6674
PPP1CA	63.6893	64.0289	141.27	74.9611	77.9983	64.1187	122.334	102.657	87.2937	59.9081	60.104	63.2884	53.839	80.3859	79.5274	86.7528	67.8615	81.0737	71.9767	56.0966	74.5297	47.9196	60.4076	55.9791	74.443	148.325	66.8302	79.7481	74.948	43.1393	52.0329	109.015	74.1411	79.134	62.139	69.0773	80.4884	86.3351	44.4828	47.4704
AP003122.3	0	0	0	0	0	0	0	0	0	0	0	0	0	0	0	0	0	0	0	0	0	0	0	0	0	0	0	0	0	0	0	0	0	0	0	0	0	0	0	0
ELOCP9	0	0	0	0	0	0	0	0	0	0	0	0	0	0	0	0	0	0	0	0	0	0	0	0	0	0	0	0	0	0	0	0	0	0	0	0	0	0	0	0
CDH26	2.24358	0.414178	1.23825	4.57885	0.34184	15.0377	0.706731	0.235685	0.11034	0.604274	0.216525	3.52409	1.7131	0.641646	0.371886	0.278095	0.235117	1.19238	0.528716	5.59766	1.84698	4.22799	1.22481	1.39289	2.24527	0.0655698	0.10903	0.125843	0.346419	1.3485	3.24832	0.363057	0.124536	0.407699	0.748767	11.2512	1.96112	1.15709	1.19967	0.448126
LINC00616	0	0	0	0.00886037	0	0	0	0	0	0	0	0	0	0	0	0	0	0	0	0	0	0	0	0	0	0	0	0	0.0168391	0	0	0	0	0	0	0.0269148	0	0	0	0
AC022188.1	0	0.0178838	0	0	0	0	0	0.020102	0	0	0	0	0	0	0	0	0	0	0	0	0.0202543	0	0	0.0216734	0	0	0	0	0	0	0	0	0	0	0	0	0	0	0	0
C15orf54	0.118315	0.0870137	0.0206461	0.0272317	0.00491053	0.0154765	0.0854535	0.0326021	0.274738	0	0.0385094	0.1073	0.0385435	0.141897	0	0.0225795	0.0406544	0.0285476	0.0173982	0.0855895	0.065698	0.124014	0	0.082018	0.0155871	0.0183672	0.050902	0.0451933	0.0776304	0.0665617	0.0219785	0.0286475	0.0581413	0.0444948	0.00984706	0.0413603	0.0118906	0.35784	0.231756	0.0193119
MIR659	0.441692	0.306791	0.262057	0.216029	0.623283	1.22775	0	0.172422	0	0.959141	0.203663	0.567472	0.174723	1.33412	2.13262	0	0.516018	0	0.828119	0.181062	0	2.18622	0.31625	1.1154	0.494608	0.582827	0	0.286814	1.23168	0.704044	0.116237	0.303013	0	0.784393	0.312467	1.96866	0	1.16461	0.129019	0.204269
AC079910.1	0	0	0	0	0	0	0	0	0	0	0	0	0	0	0	0	0	0	0.0178744	0	0	0	0.0204781	0	0	0	0	0	0	0	0	0	0	0	0	0	0	0	0	0
AC018992.1	0.0299051	0.0276954	0.00591427	0.0292528	0.0281333	0	0.0271988	0.00778264	0.0131168	0	0	0.0256142	0	0.00752733	0	0.0215603	0.0232916	0	0.0498387	0.00817262	0.0156831	0	0	0	0.0223252	0	0	0.012946	0.0370632	0.0158893	0.0157399	0.0273544	0	0.00708107	0	0.01481	0	0.0328546	0.0465885	0.0276604
CXorf58	0.0222567	0.0309181	0.0924347	0.0653136	0.0628139	0.0123731	0.0759093	0.034753	0.00732158	0.0483307	0.020525	0.0285947	0.105651	0.0504194	0.0835816	0.0240692	0.0520039	0.091293	0.0347738	0	0.140065	0.132195	0.0318714	0.187348	0.0373846	0.00978948	0.050869	0.0361312	0.041376	0.0354765	0.0468571	0.0916124	0.0132808	0.0711455	0.0944704	0.0661334	0.209138	0.242073	0.0260049	0.010293
AC005306.1	1.32885	0.795687	0.0135933	0.493054	0.177819	1.19728	0.0625136	0.268314	0.346698	0.298513	0.253544	0.529843	0.108758	0.242211	0.122914	1.01586	0.4015	0.187956	0.31501	0.0563518	0.108138	0.272167	0.557749	0.0771433	0.153937	0.0806193	0.418921	0.104143	0.170372	0.10956	0.217058	0.0628712	0.0273428	0.520803	0.162082	0.0680785	0	0.166129	0.187388	0.296681
RBM6	17.7637	20.8376	1.91987	8.43701	8.82824	28.0489	6.6719	6.35143	9.88436	11.2888	5.73829	24.688	7.88917	3.22771	3.76787	13.7883	11.6463	4.23985	11.571	4.59879	13.6068	8.61962	11.826	6.61824	7.42125	3.17434	13.6035	8.20876	8.84077	13.5425	9.56412	6.17069	4.63555	8.96945	9.19406	11.2017	2.70659	5.82667	10.1137	21.7949
MAGOH	21.0853	13.7708	15.6461	38.6296	21.5716	68.508	20.116	28.8427	15.0189	22.6179	19.9444	21.2955	15.2105	15.3691	20.2198	22.1215	16.217	30.9115	24.424	10.3361	21.6547	12.5818	25.0253	12.1283	16.7083	30.3345	24.5777	18.522	13.0933	11.8333	17.5945	23.1844	16.0243	12.9913	25.0057	24.0604	40.6518	41.5038	16.8946	25.1231
AC114752.2	0	0	0	0	0	0	0	0	0	0	0	0	0	0	0	0	0	0	0.0331384	0	0	0	0	0	0.178132	0	0	0	0	0	0	0	0	0	0	0	0	0	0	0
UGT1A11P	0	0	0	0	0	0	0	0	0	0	0	0.0648349	0	0	0	0	0	0	0	0	0	0	0	0	0	0	0	0	0	0	0	0	0	0	0	0	0	0	0	0
GPR32P1	0	0	0	0	0	0	0	0	0	0	0	0	0	0	0	0	0	0	0	0	0	0	0	0	0	0	0	0	0	0	0	0	0	0	0	0	0	0	0	0
LINC02194	0	0	0	0	0	0	0	0	0	0.0323044	0	0	0	0	0	0	0	0	0	0	0	0	0	0	0	0	0	0	0	0	0	0	0	0	0	0.0331528	0	0	0	0
SUZ12P1	2.604	2.37218	0.669821	3.12435	2.20154	10.1177	2.08972	2.15705	1.78415	1.97112	1.3655	4.18376	1.81331	1.2295	2.92181	2.96944	3.55254	1.45829	2.86124	1.7163	2.86512	1.37033	1.32827	2.10121	3.6402	1.96632	1.6234	3.16818	1.97224	2.14318	1.80949	0.864022	0.995269	3.36101	3.59601	2.98376	2.76238	2.55418	1.72344	5.19489
OR2L9P	0	0	0	0	0	0	0	0	0	0	0	0	0	0	0	0	0	0	0	0	0	0	0	0	0	0	0	0	0	0	0	0	0	0	0	0	0	0	0	0
AC099786.3	0	0	0	0	0	0	0	0	0.00999578	0	0	0	0	0	0.0163014	0	0	0	0	0	0.0478058	0	0	0	0	0	0	0	0	0	0	0	0	0	0	0	0	0	0	0
PATZ1	11.3112	7.0045	6.09256	8.62043	10.0888	11.133	7.84914	7.80573	8.52129	10.1431	9.33459	13.4591	11.262	4.52071	12.0638	8.67169	14.9994	4.74873	11.0433	9.57279	8.09276	13.991	7.26627	6.59461	3.91872	5.9285	9.21262	10.9979	13.3331	13.3694	8.48248	8.28127	8.02488	5.95805	14.8645	22.0266	10.8068	7.42632	9.16025	9.27185
AC087863.2	0	0	0	0	0	0	0	0	0	0	0	0	0	0	0	0	0	0	0	0	0	0	0	0	0	0	0	0	0	0	0	0	0	0	0	0	0	0	0	0
MIR6736	0.363086	0	0	0	0.25618	0	0	0	0	0	0	0	0	0	0	0	0	0	0.226914	0.297677	0	0	0	0	0.406584	0.319403	0.331942	0.235771	0.67499	0	0.573304	0	0	1.03168	0.513716	0	0	0	0	0
RN7SL328P	0	0.198391	0	0	0	0.0793942	0.097417	0	0.0469801	0.103374	0	0	0.0564938	0.107842	0	0.154444	0	0	0.133879	0	0.112344	0	0	0.120215	3.1185	0	0.0652818	0.0463683	0	0	0.2255	0.0979743	0	0.25362	0	0.106089	0	0.0470698	0.250297	0.264187
OLAH	0.244668	0.201412	0.0376347	0.159554	0.242959	0.513846	0.0494503	0.0282993	0.113277	0.0262371	0	0	0	0.136855	0.0194458	0.127396	0.0105867	0.123899	0.00566325	0.0148587	0.0427704	0	0.824002	0.0915342	0.466781	0.0398578	0.0248535	0.0235372	0	0.0722211	0.0095389	0	0.173033	0.0514965	0.0384635	0.0807785	0.541865	0.0298666	0.0264696	0.00838158
LINC02060	0	0.034583	0.00738511	0.0121759	0.0351298	0	0.0339629	0.0194362	0	0	0.0573949	0.0319842	0.0196957	0.0187986	0	0.0134611	0.014542	0	0.00777915	0.0102051	0	0	0	0	0.0418161	0.0109499	0.0796583	0	0	0.0198409	0.0262057	0	0	0.0353683	0.0176114	0.0184932	0	0.0246152	0.0290874	0.0345393
AP000959.1	0	0	0	0	0	0	0	0	0	0	0	0	0	0	0	0	0	0	0	0	0	0	0	0	0	0	0	0	0	0	0	0	0	0	0	0	0	0.0433601	0	0
AL513542.1	0	0	0	0	0.0771153	0	0	0	0	0	0	0	0	0	0	0	0	0	0	0	0	0	0	0	0	0.0961467	0	0	0	0	0	0	0	0	0	0	0	0	0	0
AL513548.2	0	0	0.0315901	0	0	0	0	0	0.0350308	0	0	0	0	0	0	0	0	0	0	0	0	0	0	0	0	0	0	0.0115249	0	0	0.00934133	0	0	0.0126075	0.0753337	0	0	0.0233984	0.0103685	0
RETREG2	19.4979	16.4983	31.57	19.7429	12.7713	19.0915	33.5557	14.0026	23.2828	23.4895	19.0226	18.4128	18.7684	14.1233	18.678	21.4766	33.7064	18.9516	21.9892	41.254	17.5002	25.8994	12.1621	16.0322	15.7829	22.6839	21.1371	42.2181	20.1747	25.5091	17.5774	26.4267	18.991	18.6437	28.7855	44.4422	23.8933	19.1746	22.7616	18.3896
PFN1P11	0.0550695	0	0.0653459	0.0538683	0.0777101	0	0.450773	0	0.0724629	0.159446	0	0.141503	0.087137	0.124752	0	0	0	0.0752952	0.0344162	0	0	0	0.157718	0.0927108	0	0.0968882	0.100692	0.357596	0.204753	0.263338	0.231876	0	0.197164	0.0782376	0	0.0818168	0.0940852	0.145202	0.0321718	0
SUB1P4	0.252768	0	0	0.0618135	0.133758	0	0	0.0986719	0.0831507	0.0914815	0	0	0	0.238587	0.0678022	0	0	0	0.0789848	0	0	0	0.316716	0.21277	0.212287	0.0555892	0.115543	0.0820679	0	0	0.0665191	0.086703	0	0	0	0	0.755734	0.0833093	0.110751	0
RNU7-70P	0	0	0	0	0	0	0	0	0	0	0	0	0.25679	0	0	0	0	0	0	0	0	0	0	0	0.363462	0.285527	0	0	0	0	0	0	0	0	0	0	0	0	0.189619	0
AC069113.1	0	0	0	0	0	0	0	0	0	0	0	0	0	0	0	0	0	0	0	0	0	0	0	0	0	0	0	0	0	0	0	0	0	0	0	0	0	0	0	0
AC026412.1	2.10782	2.89271	4.15977	10.0476	4.56044	1.96125	14.1869	3.60947	3.30146	3.05144	3.80542	6.13609	1.60715	5.00097	0.204979	0.502723	3.46686	1.70654	10.9085	3.59717	3.80712	4.38752	2.71745	3.39847	3.45137	5.21536	1.33902	1.99726	10.0745	4.3241	2.50034	1.10964	3.65548	5.98466	2.32455	4.8724	36.0334	13.8397	1.83407	2.39135
PRR23A	0	0	0	0	0	0	0	0	0	0	0	0	0	0	0	0	0	0	0	0	0	0	0	0	0	0	0	0	0	0	0	0	0	0	0	0	0	0	0	0
PDE11A	0.0377088	0.245251	0.0122033	0.0603594	0.013303	0.116252	0.0537828	0.00936744	0.0157879	0.129031	0.0173875	0.0396386	0.104417	0.0375349	0.0257472	0.0463405	0.00400494	0.00468712	0.0214241	0.0477789	0.0188767	0.0712647	0.479853	0.0750261	0.00767754	0	0.0172372	0.0111302	0.0254917	0.0437141	0.031575	0.0235176	0.0204557	0.0109582	0.426823	0.0713033	0.301625	0.105077	0.0560754	0.00634151
CCNYL1	6.27597	4.8365	9.04562	6.34832	3.85652	8.9464	9.76654	7.48658	8.9409	8.80228	11.3235	5.02853	4.05431	8.55721	9.15589	5.97498	6.7472	11.3563	4.02462	8.31321	8.90729	4.76658	2.81541	7.58527	15.4368	10.7856	5.10105	6.78828	8.67219	6.13717	4.43861	7.91163	4.22562	7.11883	7.22477	15.7342	4.96852	4.82398	5.73763	5.948
AL591222.2	0	0	0	0	0.0601377	0	0	0	0	0	0	0	0	0	0	0.0307249	0	0	0.0177559	0	0	0	0	0	0	0	0	0	0	0	0.0149536	0	0	0.020182	0	0	0	0.018728	0	0
C17orf113	1.46379	1.13404	0.434237	0.908683	0.357507	1.00156	0.806474	0.109888	0.574133	0.815039	0.363436	0.144664	0.48996	0.55267	2.17466	0.578403	1.47991	0.538841	1.05555	1.03855	0.487167	1.28186	0.302328	0.616082	0.40979	0.272395	0.231618	0.658053	0.784975	1.25636	0.829696	0.502102	0.436731	1.37975	2.03124	1.84018	0	1.18757	0.789372	1.64032
AC018558.4	0	0	0	0	0	0	0	0	0	0	0	0	0	0	0	0	0	0	0	0	0	0	0	0	0	0	0	0	0	0	0	0	0	0	0	0	0	0	0	0
THAP12P7	0.00935461	0.0779704	0.138753	0.082355	0.0132005	0.020802	0.0382862	0.0803379	0.104628	0.203137	0.0517607	0.216333	0.0888113	0.0635747	0.401484	0.0303492	0.0546438	0.166274	0.385853	0.107372	0.132457	0.0926041	0.0803744	0.23623	0.188556	0.057604	0.042761	0.0425212	0.0869528	0.104377	0.0541593	0.141186	0.044656	0.093031	0.225003	0.125083	0.0159822	0.197323	0.24046	0.0951767
EME2	5.1625	3.87651	0.202356	2.77517	1.99078	6.65698	0.867151	0.8521	1.08322	1.49473	3.24251	5.04319	1.34182	0.805416	0.751859	3.85942	6.38984	1.86109	4.63316	1.27611	2.40492	0.59546	2.49974	1.19014	4.11787	1.54107	1.91905	1.63487	2.47281	6.47932	2.06765	1.28052	0.965785	4.24646	1.1757	1.73207	0.651569	1.25083	2.44355	5.55505
RN7SL604P	0	0	0	0	0	0	0.0987334	0	0	0	0	0	0	0	0	0	0	0	0	0	0	0	0	0	0.810421	0	0	0	0	0	0.0380912	0	0	0	0	0	0.123646	0.0477058	0	0
AP004609.1	0.0780877	0.126556	0	0.0127307	0.0826437	0.0868224	0.0177552	0.0406437	0.0513756	0.0942048	0.036006	0.0668831	0.0205931	0.0589656	0.0279282	0.0703723	0.0304093	0.0177946	0.0650689	0.0320103	0	0	0.0279552	0	0.0437214	0.0228976	0.0356948	0.0169022	0.193557	0.0622348	0.0136999	0	0	0.360554	0	0	0.0222352	0.0428947	0.00760318	0.0120377
RNU6-609P	0	0	0	0	0	0	0	0	0	0	0	0	0	0	0	0	0	0	0	0	0	0	0	0	0	0	0	0	0	0	0	0	0	0	0	0	0	0	0	0
IGHVII-53-1	0	0.116701	0	0	0.059273	0	0	0.393527	0	0.972932	0	0	0	0	0	0.0908493	0	0	0	0	0	0	0	0.282859	0	0	0	0	0	0	0	0	0	0	0.594299	0.124811	0	0	0	0
SPTSSA	21.1135	11.477	68.1668	86.1055	101.149	45.6981	22.9002	82.962	56.1072	30.1635	38.6427	46.799	110.685	62.1943	37.5192	22.6076	46.3317	29.3637	103.979	47.3448	50.0752	59.9154	13.0901	33.5061	27.2451	48.486	40.2411	55.4717	33.5861	27.4202	55.3071	28.6091	98.1931	43.7118	35.7992	253.903	28.1907	40.939	57.698	149.786
AC008033.3	0.045676	0.740266	0	0	0.0322273	0.0169284	0.0207712	0.237738	0.0601025	0.661241	0.0140407	0.117366	0.192729	0.0804787	0	0.0658609	0.0177874	0.0416344	0.00951522	0.0374477	0.215585	0	0.0327039	0.128161	0.102296	0.0267871	0.292307	0.00988664	0	0.0728063	0.0801349	0.0208901	0.0181703	0.0540768	0.452377	0.361924	0	0.0702534	0.0177894	0.028165
SRIP2	0	0	0	0	0	0	0	0.100752	0.0849039	0	0	0	0	0	0	0	0	0	0	0	0	0	0	0	0	0	0.117979	0	0	0	0	0	0	0.18334	0	0	0	0	0	0
MAPKBP1	2.5172	4.11743	1.02346	0.681835	0.944207	1.60291	2.73712	1.22243	1.17575	2.60506	1.4363	1.28617	1.67567	1.10111	1.01642	2.28825	2.01046	0.998292	1.76575	2.6386	1.3765	2.19496	1.80675	1.44857	2.1216	0.824242	1.73211	2.31416	1.72648	2.69028	1.50123	2.08587	1.47365	3.25737	1.18521	1.39513	0.46999	1.14527	1.70498	1.40613
AL391119.1	0	0	0	0	0	0	0	0	0	0	0	0	0	0	0	0	0	0	0	0	0	0	0	0	0	0	0	0	0	0	0	0	0	0	0	0	0	0	0	0
TSPY14P	0	0	0	0	0	0	0	0	0	0	0	0	0	0	0	0	0	0	0	0	0	0	0	0	0	0	0	0	0	0	0	0	0	0	0	0	0	0	0	1.97058
GTF3AP5	0	0	0	0	0	0	0	0	0	0	0	0	0	0	0	0	0	0	0	0.0251979	0	0	0	0	0	0	0	0	0	0	0	0	0	0	0	0	0	0	0	0
PPIAP38	0	0	0	0	0	0	0	0	0.0583604	0	0	0	0	0	0	0	0	0	0	0.0363623	0	0	0	0	0	0	0	0	0	0	0	0	0	0	0	0	0	0	0	0
PROCR	18.7363	14.6144	32.755	2.8603	5.38206	14.7009	21.2251	14.8018	8.94993	10.4908	11.4018	15.8846	8.65009	28.6564	7.80942	12.2707	14.4814	28.5076	5.90936	25.0285	13.4012	16.2981	17.6479	21.6708	13.2933	56.2686	8.01979	13.3326	13.3831	27.1801	9.48504	10.2044	26.8363	41.9602	6.20575	37.9182	13.6025	48.8261	13.926	6.79087
AC119751.2	0	0	0	0	0	0	0	0	0	0	0	0	0	0	0	0	0	0	0	0	0	0	0	0	0	0	0	0	0	0	0	0	0	0	0	0	0	0	0	0
LINC02111	0.00926559	0	0	0.0453174	0.0326873	0.020604	0	0	0	0	0	0	0	0.00699664	0.427488	0.0300604	0.0108248	0	0.0173719	0	0.0145775	0.0183446	0	0.171587	0	0	0	0	0	0.0147691	0.00487672	0.0127129	0.0331733	0	0.0131095	0	0	0.00610767	0	0
DNM1P50	0	0	0	0	0	0	0	0	0	0	0	0	0	0	0	0	0	0	0	0	0	0	0	0	0	0	0	0	0	0	0	0	0	0	0	0	0	0	0	0
KRTDAP	0.162043	0.0450207	0.0576843	0.0317016	0.0228663	0.0720674	0.0884269	0.202419	0.0852892	0	0.089661	0	0.384602	0.146834	0.034773	0.0350478	0.113586	0	0.020254	0	0.25494	0.128329	0.185635	0.0545605	0	0.171057	0.0296287	0	0	0.0516583	0.170575	0	0.0773542	0.138129	1.42146	0.192597	0.166108	0.534074	0.189332	0.329735
AC019349.1	0	0	0	0	0	0	0	0	0	0	0	0	0	0	0	0	0	0	0	0	0	0	0	0	0	0	0	0	0	0	0	0	0	0	0	0	0	0	0	0
KLF10	20.3625	18.6893	10.2554	11.93	6.71341	2.9453	22.4938	27.6088	23.9947	23.1952	12.1651	13.1046	12.1215	29.4672	13.9701	36.6394	19.0437	15.951	23.5016	12.5262	15.9549	11.6759	8.00432	26.3434	13.4654	37.9155	13.694	22.9942	20.3052	26.887	9.79343	19.59	19.9006	27.2184	22.0637	23.2002	9.42636	20.146	37.3007	12.9982
TBC1D15	4.83018	6.59053	49.1042	4.96934	2.93951	2.26689	3.67312	6.70866	4.64434	7.43358	4.10138	5.19872	5.50243	8.93654	4.82776	4.93349	4.39575	7.37675	5.85671	4.276	4.87091	7.55768	4.64785	8.43419	6.20487	8.31258	4.77057	3.72153	3.49014	5.21303	5.56691	4.74092	5.09633	5.96518	8.68347	8.49925	4.63995	8.0946	6.8986	7.06148
AC127024.7	0	0	0	0	0.151146	0.238183	0	0.0836245	0.14094	0	0	0	0.0847407	0	0	0	0	0	0.0669396	0	0	0	0	0	0	0	0	0	0	0	0	0	0	0.0760861	0	0	0	0	0	0
AL024507.2	0.424446	0.138735	0.133319	0.236087	0.293602	0.444163	0.158955	0.181934	0.104035	0.253013	0.199549	0.0641548	0.329218	0.257663	0.348257	0.342008	0.116675	0.0910329	0.275664	0.0955251	0.28806	0.0329547	0.357532	0.448354	0.316864	0.475878	0.38043	0.416126	0.340379	0.25205	0.13141	0.31973	0.168848	0.100502	0.235503	0.519317	0.156407	0.373047	0.281997	0.0769777
AC007967.4	0	0	0	0	0	0	0	0	0	0	0	0	0	0	0	0	0	0	0	0	0	0	0	0	0	0	0	0	0	0	0	0	0	0	0	0	0	0	0	0
AC096677.1	3.96938	3.06339	1.8317	2.46527	4.75666	3.7829	3.09442	1.0822	2.36282	2.37152	2.03364	2.75224	1.64497	0.903966	1.69007	2.11225	0.515259	2.06752	2.4807	2.99604	1.68515	2.12063	0.857129	2.22751	1.6933	0.886812	2.01606	1.51379	1.99122	3.21376	3.08404	1.81541	1.0527	3.93857	1.87204	4.96122	1.72231	2.24274	3.49679	1.34036
AC093591.1	0.267219	0.123737	0.237813	0.17426	0.942699	0.0990364	0.182277	0.208627	0.322317	0.257898	0.369642	0.572192	0.916116	0.336304	0.525643	0.337143	0.104062	0.243575	0.417503	0.547702	0.210206	0.352704	0.191328	0.299913	0.0997442	0.117535	0.203582	0.404879	0.082795	0.0709899	0.0703221	0.611067	0.265754	0.0316366	0.252052	0.397007	0.304359	0.264217	0.468331	0.205967
RPS4Y1	0.0282489	0	0.0279336	162.296	117.861	0.0628174	0	0.0220548	0.0309759	62.5833	20.0592	143.479	213.42	0.0355521	131.09	62.1068	79.7999	0.0514986	0.176544	0.0694799	0.0148145	0.0559288	364.339	0.031705	19.6653	39.0397	111.438	118.096	0.0525157	0.165102	197.429	0.167956	0	13.6386	167.454	0.0139898	0	0.006207	0	119.607
AC112786.1	0	0	0	0	0	0	0	0	0	0	0	0	0	0	0	0	0	0	0	0	0	0	0	0	0	0	0	0	0	0	0	0	0	0	0	0	0	0	0	0
LINC02603	0.0812057	0.248177	0.0385437	0.127095	0.13751	0	0.044314	0.15216	0.0747978	0.0470238	0.134797	0.0834645	0.141342	0.134904	0.139408	0.105382	0.0379482	0	0.0406002	0.0399461	0.102208	0.0643104	0.127914	0.0546846	0.0181869	0.0285743	0.118784	0.08437	0.0603857	0.0258879	0.0427406	0.0445676	0.0775301	0.14998	0.114895	0.120647	0.0554953	0.0642347	0.0284644	0.105154
CBX1P1	0	0.139385	0.0892958	0	0	0	0.0684429	0	0.132029	0.145256	0	0	0.0793824	0	0.0538289	0.108508	0	0.274378	0.156767	0.164524	0	0	0	0	0.393254	0	0	0	0	0.0799676	0.132026	0	0	0.071275	0.141964	0.149071	0	0.0330701	0.205161	0.139209
BLACE	0.00872233	0	0.00517499	0	0	0	0	0	0	0	0	0.0224124	0	0	0	0.00943264	0	0	0.0109022	0	0	0	0	0	0	0	0	0	0.0162151	0	0	0.0119676	0	0	0	0	0	0	0.00509562	0.00806761
MIR3672	0	0	0	0	0	0	0	0	0	0.378198	0	0	0	0	0	0	0	0	0	0	0.411013	0	0	0	0	0	0	0	0	0	0	0	0	0	0	0	0	0	0	0
CLEC4A	7.70926	4.92494	6.01258	2.79724	0.660748	1.41311	5.81764	13.4347	3.59778	9.63533	2.4058	1.84772	4.93494	23.1215	1.14835	14.3412	2.61795	12.3927	2.88452	2.01542	9.41897	8.47592	3.61601	2.73088	11.0486	15.1229	5.27453	3.29031	2.92232	2.79886	3.74953	7.77829	9.75922	5.25059	5.74953	6.16161	2.11424	9.54623	7.69843	3.57303
MRPS36P4	0	0	0	0.0703181	0	0	0.0980708	0	0	0	0	0	0	0.0542826	0	0	0	0	0	0	0.113098	0.142324	0	0.121022	0.0804982	0	0	0	0.133639	0.114584	0	0	0	0	0	0	0	0	0	0
EIF4A1P13	0	0	0	0	0	0	0	0	0	0	0	0	0.0736876	0	0.199869	0	0	0	0.0582083	0.0763607	0	0	0	0	0	0	0	0.0604804	0	0	0.0490217	0	0	0	0	0	0.159127	0	0	0
AC091133.4	0	0	0.117683	0	0	0.11027	0	0	0	0	0	0	0	0	0.266029	0	0	0	0.0619811	0	0	0	0	0.0834826	0	0	0	0	0	0	0.0260995	0	0	0	0	0.073673	1.2708	0.0653747	0	0
MIR8057	0	0	0	0	0	0	0	0	0	0	0	0	0	0	0	0	0	0	0	0	0	0	0	0	0.347659	0	0	0	0	0	0	0	0	0	0	0	0	0	0	0
IDH3A	1.75591	2.97935	4.089	2.1286	0.999971	0.882029	2.42544	3.82871	1.45231	4.07172	3.55665	1.6275	3.11576	4.02275	6.82954	1.94976	2.01109	3.57977	2.5945	3.06169	2.82174	3.42058	3.72676	3.83238	2.75629	2.03011	2.31907	2.47384	2.16842	2.26408	3.04154	2.54257	2.88885	3.3232	7.59506	2.74384	0.530345	4.21437	2.67992	2.48546
RHEBP1	0.0770577	0	0.205734	0.0753769	0.0543691	0	0.105126	0.120323	0.380235	0.0557774	0.0710623	0	0.0304823	0.116376	0.330719	0.0416665	0.0450123	0.0526796	0.096316	0	0.060617	0.0762818	0	0.129728	0	0.10168	0.105672	0.0750567	0	0.0614139	0	0	0.0459812	0.0821073	0.272565	0.0572423	0.0658258	0.177781	0.292613	0
EIF1	133.345	126.649	167.276	192.786	150.604	120.663	159.58	173.315	114.589	138.284	82.3038	193.85	146.489	199.41	286.192	121.824	159.355	129.116	123.399	96.3612	150.999	132.213	134.91	149.763	51.7245	173.109	104.226	129.429	141.062	130.11	135.3	111.428	157.733	197.731	135.425	181.201	222.686	154.36	114.668	185.381
TAAR1	0	0.0583504	0.0124606	0	0	0	0	0	0	1.15536	0	0	0	0	0.0450685	0	0	0	0	0	0	0	0.0150374	0.0353573	0	0	0.0192005	0	0.0390435	0	0	0	0	0	0.0891449	0	0	0.263037	0	0.0194255
CTTN	43.3004	51.0167	20.8104	39.5876	55.6493	41.1961	70.1251	16.5468	66.357	23.8226	41.2903	73.7469	38.7254	13.2594	45.6755	50.0403	14.46	18.0316	85.9821	66.6427	39.1497	39.5258	24.3392	55.5162	79.1906	27.2	55.9917	71.0599	67.7456	51.7229	27.9303	35.2462	32.9052	46.9743	33.659	32.0878	24.2274	19.6888	38.6215	44.9202
AL357146.1	0.0520458	0	0.0123516	0.0305463	0	0	0	0	0.0547873	0	0.00959928	0	0.00823525	0.0628813	0.0335057	0.0225137	0	0.0284644	0	0	0	0.0412174	0	0.017524	0	0	0	0.0270369	0	0.0331838	0.0821792	0	0.0124225	0	0	0	0	0.0343074	0.0304053	0.00962782
ARPIN-AP3S2	0.0320569	0.0890645	0.104607	0.0627154	0.00565455	0	0.0437338	0.0938546	0.0580002	0.17403	0.177377	0.0205929	0.12681	0.145241	0.111786	0.112669	0.0842655	0.0767036	0.0651115	0.0919871	0.176522	0.349076	0.103287	0.0539686	0.0538462	0.0423002	0.0952485	0.0832652	0.0893926	0.178843	0.42181	0.153944	0.0956437	0.091087	0.136068	0.047627	0.0273843	0.110939	0.159186	0.044476
SNX2P2	0	0	0	0	0	0	0	0	0	0	0	0	0	0	0	0	0	0	0	0	0	0	0	0	0	0	0	0	0	0	0	0	0	0	0	0	0	0	0	0
COL9A3	0.52768	0.800793	0.318336	0.0347005	0.181463	0.82336	0.623098	0.204258	0.767281	0.166905	0.45391	0.0683645	0.908626	0.0468779	0.271195	0.172634	0.0362633	0.424403	0.163504	0.294473	0.355797	0.0263378	0.0920731	0.709196	0.158897	0.0702144	0.478364	1.01932	0.280279	0.22618	0.158704	0.182523	0.0635038	0.0377989	0.382708	3.0766	0.416674	0.210455	0.272005	0.0287101
AC012568.1	0	0	0	0	0.0320225	0.100925	0	0	0	0	0	0	0	0	0	0	0	0	0.0283642	0.0744194	0	0	0	0	3.20185	0	0	0	0	0	0	0	0.0541643	0.0644798	0	0	0	0	0.0265145	0
AC009318.1	0.662538	0.359686	0.0497005	0.171333	0.290149	0.626574	0.0623358	0.398353	0.425878	0.507132	0.990224	0.273952	0.271122	0.304778	0.0735387	0.362364	0.533811	0.177009	0.399781	0.199792	0.107831	0.301548	0.0981464	0.230772	0.315526	0.107187	0.424692	0.103847	0.0566291	0.303467	0.46094	0.25077	0.0636185	0.865537	0.118522	0.0678849	0.156129	0.42669	0.280283	0.683243
SRSF9P1	0.485028	0.336891	0.311749	0.237224	0.399254	0.314581	0.6617	0.378677	0.265925	0.351082	0.335468	0.207716	0.319776	0.335733	0.173471	0.568236	0.330543	0	0.176822	0.165688	0.445135	0.160048	0.289398	0.680462	0.226306	0.284449	0.406472	0.787387	0.0751403	0.257707	0.234009	0.221829	0.241185	0.344541	0.857809	0.180151	0.759605	0.133216	0.377806	0.486005
WAPL	6.87095	7.88115	5.14676	11.1394	4.69217	3.04926	9.62662	6.09953	7.61233	16.1153	5.05552	10.0336	11.9824	4.65733	10.0685	9.27935	8.08216	4.24059	9.54073	7.6452	7.23598	10.1313	7.10441	11.9587	12.7323	7.32046	8.57631	9.14883	5.5962	9.16505	10.7763	11.8134	8.93741	6.70561	15.5002	11.9394	4.17773	6.23416	8.83603	9.78183
MTCYBP17	0	0	0	0	0.0191567	0	0	0	0	0	0	0	0	0	0	0	0	0	0	0	0	0	0	0	0	0	0	0	0	0	0	0	0	0	0	0	0	0	0	0
SNORD114-25	0	0	0	0	0	0	0	0	0	0	0	0	0	0	0	0	0	0	0	0	0	0	0	0	0	0	0	0	0	0	0	0	0	0	0	0	0	0	0.173817	0
SLC25A53	0.444402	0.534743	0.137403	0.266335	0.161193	0.619379	0.350103	0.432477	0.541524	0.933312	0.288609	0.152791	0.455582	0.342667	0.604425	0.467054	0.292498	0.487807	0.289469	0.495201	0.541613	0.365573	0.262171	0.537411	0.374984	0.333121	0.443478	0.341412	0.250175	0.364159	0.495803	0.532454	0.395902	0.309013	0.664191	0.413817	0.566765	0.616824	0.6198	0.335782
CXCL10	6.88566	27.7596	4.73374	14.5935	14.8961	27.4437	5.51698	247.944	32.5745	73.2848	47.6916	8.00397	17.5679	16.19	22.6136	170.637	30.6239	10.1618	48.4743	4.59983	249.105	2.34424	56.7353	37.2298	31.7603	271.454	163.971	4.211	2.40436	14.8373	14.5923	117.419	24.8264	8.94141	62.0103	60.7035	20.6959	78.2895	7.64086	30.9342
AC010326.4	5.01221	5.94538	0.80115	3.91783	4.29539	5.85278	2.74766	2.30503	2.80074	2.25302	3.88352	4.70469	2.53498	2.28126	1.71896	2.74732	7.99469	1.06395	3.04661	1.74504	3.3487	1.49532	10.8153	1.46416	1.38395	1.5704	2.42715	1.82798	2.89322	2.91847	2.34895	1.09907	1.83001	2.9589	2.00766	4.55639	1.68137	1.17674	1.73817	9.78001
IGHA1	685.159	19099.9	233.405	850.101	3188.57	2296.9	1756.08	8331.88	6206.25	1383.73	1202.07	862.649	16370.6	855.653	135.119	2625.36	1097.56	66.903	433.554	1222.73	5376.16	260.35	397.908	403.974	202.176	290.738	3617.52	695.025	2659.53	6309.94	3121.53	4220.17	3871.23	185.987	4306.56	4985.55	3669.75	8915.44	1332.3	690.944
CCDC173	0.411963	0.678754	0.244419	0.131202	0.121674	0.756305	1.13711	0.486189	0.182794	0.915388	0.114856	0.516968	2.73626	0.238737	0.863477	0.248657	0.0671562	0.288183	0.0778367	0.188511	0.150729	1.46054	0.0823154	0.516129	0.332577	0.0927067	0.122622	0.466587	0.106863	0.809368	0.176487	0.0920153	0.137203	0.571667	0.189772	0.583585	0.769302	0.543113	0.263058	0.150643
AC126763.1	0.0202286	0	0	0	0.00713626	0	0	0	0.00665441	0.0146422	0	0	0	0	0	0	0	0	0.00632102	0	0	0	0.00724179	0	0	0	0	0	0	0	0	0	0	0	0	0.0751339	0	0.0066671	0.0118176	0
KLHL17	7.07338	3.26951	0.554064	2.70962	4.90167	12.1512	2.30702	1.89664	1.42393	3.31589	2.31012	4.57221	1.57251	1.28171	0.704104	8.67296	5.89735	1.97566	6.00583	1.05533	3.29585	1.24927	3.34321	1.55093	3.72369	2.50893	2.84971	4.46201	3.78889	4.60646	2.53064	1.35057	1.36299	2.36663	1.23201	3.81546	1.34754	2.15037	2.4403	4.33633
LINC02785	1.08866	0.0487847	0.666742	0.103056	0.173446	0.0780927	0.04791	0.0274179	0.300365	0.203359	0.388629	0.451187	0.222271	0.50385	0.0753604	0.56967	0.164111	1.44048	0.175579	0.287918	0.221004	0.069529	0.150867	0.532099	0.432579	0.30893	0.353164	0.11402	0.0652859	0	0.0369672	0.192736	0.377197	0.349248	0.198749	0.156525	0.0599986	0.25464	0.123097	0.032482
AC004471.2	0.268837	0.058967	0.00839483	0.0553627	0.0399329	0.110124	0.193032	0.0552341	0.11171	0.0409673	0.0391453	0	0.07836	0.0641066	0.075908	0.0765078	0.0826515	0.019346	0.0884275	0	0.111305	0.0280137	0.0607851	0.0476413	0.0158444	0.024894	0.0388069	0.137819	0.0526082	0.225536	0.0446829	0.116482	0.0337722	0.030153	0.0200193	0.252259	0.145043	0	0.0413304	0.0916105
RBM4B	4.88869	4.87836	1.92483	6.20649	4.20763	4.90684	4.49357	2.40916	3.40864	5.14839	1.98238	5.61266	3.96567	3.17914	3.46501	3.70129	3.41407	2.27546	7.69225	3.4395	4.3249	3.08902	1.92569	3.97752	3.34452	2.62737	2.5675	2.99438	3.68318	3.97911	5.51366	2.50769	1.77333	3.52195	7.79281	3.61316	4.29035	3.72531	3.2119	3.09695
AP001017.1	0	0	0	0	0	0	0	0	0	0	0	0	0	0	0	0	0	0	0	0	0	0	0	0	0	0	0	0	0	0	0	0	0	0.031571	0	0	0	0	0	0
SLC6A5	0	0	0.00357317	0	0	0	0	0.00235098	0	0	0.0111079	0.0309501	0	0	0.00646189	0.00325647	0	0	0.00188191	0.0123439	0	0.0119237	0	0	0	0	0	0	0	0	0	0	0	0.00213905	12.3597	0.0760549	0	0.0297742	0.00175918	0
NOB1	15.7102	16.5014	17.7121	26.9871	23.0321	17.7822	23.5566	14.0019	38.0586	15.0744	26.8035	14.4171	33.1285	19.7718	46.5122	23.1228	25.0859	28.9028	27.8941	17.3558	15.0622	34.1863	31.762	20.4405	13.8904	22.571	18.4015	24.519	18.794	10.9094	13.5576	22.6095	15.9257	17.2711	24.1015	17.1675	17.4446	26.9757	15.8222	8.77092
MTND4P22	0	0	0	0	0	0	0	0	0.0120565	0	0	0.0470871	0	0	0	0	0	0	0	0.0150239	0	0	0.0131207	0	0	0	0	0	0	0	0	0	0	0	0	0	0	0	0	0
GPAA1	59.9791	40.3035	57.4818	95.175	45.0108	52.7019	69.9149	52.4623	31.3062	26.3813	30.1045	41.0478	32.9939	14.3398	30.18	55.8677	58.784	26.7265	49.795	32.6968	33.8681	29.0971	20.7402	28.2954	24.4509	28.2037	72.5491	59.7283	47.5748	52.5358	27.08	48.3606	28.859	55.0251	46.8922	28.3694	19.2851	63.6133	24.4935	33.0072
AC011466.4	0.0796359	0.110627	0	0.0389494	0.0749175	0.0737864	0.0181072	0.0414495	0.0611266	0.134502	0	0.0682092	0.0630043	0.0501122	0.0854459	0.172242	0.0775305	0.0362947	0.0248846	0.0108816	0.0626451	0.105112	0.0380127	0.0223448	0.0445882	0.0350274	0.0364025	0.0344746	0.0493487	0.105781	0.0558859	0.0182108	0	0.103711	0.18779	0.0591575	0.0453521	0.0699922	0.0465236	0.0245527
AC097376.1	0.506033	0	0	0.329997	0.476051	0.375091	0	0.131692	0.554884	0.244191	0	0	0	0.127372	0	0.547242	0.197062	0	0.737917	0.138291	0	0	0.48309	0	0.755543	0	0	0	0	0	0.177559	0	0	0.119821	0.238656	0.250604	0.864546	0.111188	0.197084	0
Z83839.2	0	0	0	0	0	0.173856	0	0	0	0	0	0	0	0.236149	0	0	0	0	0	0	0	0	0	0	0	0	0	0	0	0	0	0	0	0	0	0	0	0	0	0
Y_RNA	0.655777	0	0	0.641473	0	0	0	0	0.43145	0.632902	0.201585	0	0.17294	0.165064	0	0	0	0.298876	0	0	0	0	0	0	0.734341	0	0	0.141944	0.406371	0.34843	0.230102	0	0	0.310556	0	0	0.373461	0	1.02162	0
BCKDHB	6.49871	3.54531	4.77046	2.54793	2.28705	1.90733	2.17519	3.20037	3.44475	3.95366	6.16292	3.66425	6.93579	4.48214	4.22887	2.28194	3.01232	4.97877	2.34478	2.01472	3.89105	3.26091	3.98994	5.10271	4.82598	3.96244	3.48779	5.41932	5.11623	5.54424	4.73599	3.93486	2.49941	2.98663	3.81937	4.4953	2.65211	3.80165	4.04557	3.37778
SIRLNT	0	0	0	0	0	0	0.0184618	0	0	0	0	0	0	0.378092	0	0	0	0	0	0.0110947	0	0	0	0.0227824	0	0	0	0	0	0	0	0	0	0	0	0	0	0	0	0
CCDC85A	0.554111	0.186833	0.114905	0.257856	0.00759146	0.0358889	0.0660537	0.835825	0.959188	0.817751	0.138912	0.110587	0.157479	0.199055	0.230888	0.308345	0.245115	0.4634	0.107587	0.736569	0.177741	0.159767	0.0192593	0.570583	0.0963876	0.269752	0.954144	1.74318	0.110012	0.162927	0.235013	0.184532	0.487941	0.309542	0.0608925	0.0559485	0	0.698599	0.311142	0.408024
BLK	0.231927	3.81045	0.0873251	0.785314	0.390217	0.396723	0.346831	0.504916	0.528197	1.87248	0.271466	0.160447	1.6373	0.2627	0.0861397	0.651153	0.442907	0.115867	0.222993	0.55947	0.575401	0.0353218	0.338505	0.345402	0.169812	0.384507	2.21412	0.495252	0.464328	0.895777	0.546965	1.05869	0.191622	0.0887117	0.448044	0.622884	0.800106	0.411603	0.568027	0.0701309
UBE2T	6.35621	4.05165	16.6599	83.0911	28.7958	14.8053	19.0443	18.5152	5.65085	31.8858	38.7687	16.7977	6.03131	10.9816	36.409	27.0603	25.2619	6.95805	27.7438	2.72102	13.0382	3.22575	15.1077	10.3961	22.2991	31.1248	23.1337	10.0965	11.2929	4.71313	2.14913	16.6694	13.947	20.1467	76.6127	23.8177	8.79754	51.4187	6.07528	9.26516
AP003174.3	0	0	0.0246313	0	0.0292919	0	0	0	0.027314	0	0	0	0	0.188096	0.0890889	0	0	0	0.0518912	0	0.065316	0	0	0	0	0.0365208	0	0.0269583	0	0	1.17994	0	0	0	0	0.246719	0.0709285	0	0.0727607	0
RRM2P2	0	0.0456422	0	0	0.139091	0.0365311	0.0448238	0	0.0216166	0	0.0605991	0.0844246	0	0	0	0	0.0383848	0	0.0821345	0.0269371	0	0	0	0	0.0367921	0	0	0	0	0	0.0172929	0	0.039211	0	0	0	0	0	0.0767781	0
MLNR	0.0172898	0.0240183	0.0205162	0.0338253	0.0365971	0.15379	0	0.0134987	0.0455014	0.02503	0	0.444268	0.0136789	0.0261117	0.204063	0	0	0.0236399	0	0	0	0	0	0.0873232	0	0	0.0474202	0.0112272	0	0.0551189	0.182001	0	0.0619021	0.0122819	0.562642	1.25868	0.0295392	0.0569852	0.0101008	0.015992
LINC01948	0.0249674	0.693676	0	0.0976913	0.0528483	0.527444	0.204371	0.194929	0.804905	0.0722896	0.207224	0	0.217284	0.150827	0.187523	0.216005	0.350026	0.136549	0.0468109	0.675499	0.39281	0.49432	0	0.756598	0.754882	0.30749	0.114129	0.226978	0.371323	0.238784	0.223397	0.0685135	0.0595934	0.407921	0.0353255	0.890258	0	0.460823	1.03561	0.115466
AC093677.1	0	0	0.018746	0	0.0222929	0	0	0	0.062363	0	0	0	0.0249973	0.0477175	0.0339011	0	0	0	0	0	0	0	0	0	0.0353812	0	0	0.020517	0	0	0.0166298	0	0	0	0	0	0.107962	0	0.110751	0
AC135776.3	0	0	0	0	0	0	0	0	0	0	0	0	0	0	0	0	0	0	0	0	0	0	0	0	0	0	0	0	0	0	0	0	0	0	0	0	0	0	0	0
RNU1-36P	0.129831	0.360711	0.0770289	0	0	0.433059	1.41697	1.01363	0.0854184	0	1.31702	0	1.02716	0.0980377	0	0	0	0.177514	0	0	0.408522	1.02819	0	0.437145	0.290769	0.114211	0	2.61349	0.72408	0.620839	0	0	0.309886	0.184451	0	0	0.665439	1.71163	0.530932	0.360255
RDM1P5	0.0770393	0.10702	0.0822737	0.0854067	0.217424	0.0970776	0.175168	0.108265	0.0912345	0.0892224	0.080518	0.0527881	0.0812666	0.0310261	0.380235	0.122192	0.198007	0.112356	0.150859	0.0589503	0.145446	0.0813478	0.0404505	0.242102	0.115025	0.280119	0.0657357	0.273474	0.124123	0.171918	0.0946114	0.119796	0.0490349	0.485229	0.421466	0.183131	0.13162	0.280997	0.237035	0.0522547
C16orf82	0	0	0	0	0	0	0	0	0	0.0504469	0	0	0	0.00657838	0	0	0	0	0	0	0	0	0.0187126	0	0	0	0	0.00565697	0	0	0	0	0	0	0	0	0	0	0	0
FAM76B	3.27606	3.33936	2.00049	2.42773	2.0438	3.1734	1.99284	2.19511	2.40499	3.95224	2.24626	3.17952	3.11642	2.97715	2.27871	3.36264	1.98823	2.15238	3.12429	1.49992	3.97721	2.96931	1.63992	3.0382	3.60502	2.84761	2.55422	2.98378	2.14875	3.00658	2.14228	1.64912	2.09873	3.58897	4.1235	3.18162	0.648147	2.52176	2.69063	4.33535
CDH9	0.00509685	0	0	0	0	0	0	0	0	0.361551	0	0.0130966	0	0	0	0	0	0	0	0.0292507	0	0	0	0	0	0	0	0	0.00947523	0	0	0	0	0.00362056	0.00721134	0	0	0.00671945	0	0.00471426
AC096576.3	0	0	0	0	0	0	0	0	0	0	0	0	0	0	0	0	0	0	0	0	0	0	0	0	0.0332711	0	0	0	0	0	0	0	0	0	0	0	0	0	0	0
GLUD1P9	0	0	0	0	0	0	0	0	0	0	0	0	0	0	0	0	0	0	0	0	0	0	0	0	0	0	0	0	0	0	0	0	0	0	0	0	0	0	0	0
AL024493.1	0	0	0	0	0	0	0	0	0	0	0	0	0	0	0	0	0	0	0	0	0	0	0	0	0	0	0	0	0	0	0	0	0	0	0	0	0	0	0	0
AC012414.3	0	0	0	0	0	0	0	0	0	0	0	0	0	0	0	0	0	0	0	0	0	0	0	0	0	0	0	0	0	0	0	0	0	0	0	0	0	0	0	0
RPS4XP2	0.216111	0.11258	0.368631	0.105699	0.0953002	0.0300356	0.147415	0.337451	1.74176	0.0391075	0.0996485	0.138827	0.213722	0.428374	1.15939	0.0292138	0.0631194	0.110806	0.270122	0.553688	0.0850014	0.427871	0.116051	0.136436	0.0605006	0.332694	0.123484	0.10525	0	0.0861189	0.170618	0.148259	0.161195	0.0959472	0.038221	0.240807	0.461527	0.0890348	1.02581	0.224876
RCHY1	3.33486	2.31633	4.17206	3.79835	1.65535	1.36778	2.33267	5.82633	4.9034	4.96479	2.4555	3.47122	3.97565	9.21047	5.89941	3.20415	1.86415	7.1295	2.32887	3.34405	3.37801	4.01192	1.82469	3.11479	3.54437	6.26053	2.83402	3.19952	2.83897	3.86972	3.32496	3.63095	3.34514	2.54509	3.85502	3.48567	1.66689	7.0766	3.37986	2.93966
AC004466.2	0.332125	0.403703	0.0246313	0.16244	0.0878756	0.507754	0	0.226888	0.0546281	0	0.153142	0.106676	0.197071	0.156746	0	0.359172	0.29101	0.113526	0.622694	0	0.130632	0.410976	0.8323	0.27957	0.65085	0.109563	0.4175	0.107833	0.154358	0.661747	0.30591	0.0569618	0	0.294907	0.176217	0.185039	0	0.109465	0.218282	0.191997
AC005884.2	0.260187	0	0.102913	0.0848372	0.0611927	0	0.11832	0.135424	0.114122	0.125556	0	0.445707	0.068616	0.130982	0.837508	0	0.101323	0.118582	0.108404	0.213315	0	0	0	0	0.0971193	0.305178	0	0.0563178	0	0	0	0	0.103504	0.123216	0	0	0	0	0.253337	0
AC130509.1	0	0	0	0	0	0	0	0	0	0	0	0	0	0	0	0	0	0	0	0	0	0	0	0	0	0	0	0	0	0	0	0	0	0	0	0	0	0	0	0
MTND2P6	0	0	0	0	0	0	0	0	0	0.030109	0	0	0	0	0	0	0	0	0	0	0	0	0	0	0	0	0	0	0	0	0	0	0	0	0	0	0.0355331	0	0	0
AL356966.1	0.0235731	0.0736804	0.0034965	0.0691767	0.0291065	0.0196574	0.0401996	0.0184043	0.0814236	0.0682525	0.0543475	0.060572	0.00932498	0.0133504	0.0252929	0.0637319	0.0137699	0	0.110492	0.0289898	0.0463591	0.0466715	0.0801717	0.128979	0.118787	0.00518425	0.0269389	0.0841901	0.0109558	0.0751497	0.027916	0.0161718	0	0.0795398	0.0583672	0.148846	0.0201371	0.0310777	0.027543	0.0327054
AC079466.2	0.115795	0	0	0	0	0	0	0	0	0	0	0	0	0	0	0	0.541121	0	0	0	0	0	0	0	0	0.203727	0	0	0	0	0	0	0	0.0822553	0	0	0	0	0	0
RPL41	169.585	208.858	401.351	143.563	144.186	47.4395	144.944	323.737	164.051	144.458	133.385	190.077	324.336	277.419	176.147	183.778	228.163	529.559	308.414	133.03	86.0234	205.514	255.306	127.784	136.699	436.218	215.79	130.015	105.234	122.399	177.799	141.477	284.558	192.481	145.195	184.554	248.524	264.443	108.585	201.309
AL356417.1	0.228164	0.0352174	0.300823	0.0495971	0	0.281873	0.0345859	0.0395855	0.0166793	0.146803	0.0701372	0	0.0601709	0.0765739	0	0.0822482	0.0296176	0.103988	0.0633748	0.0415692	0.199426	0	0.0363032	0.0426799	0.141944	0.0669044	0.185416	0.0493864	0.0471294	0.444506	0	0	0	0.0900427	0	0.0376648	1.29938	0.0835558	0.0444314	0.0468972
MINK1	16.1851	20.5383	10.7164	13.138	6.84672	11.8284	14.7752	9.23645	9.01139	14.8178	10.7685	12.8933	12.8764	6.01151	10.3148	20.1052	14.0006	11.4432	9.47105	10.5104	13.1674	12.7504	8.96701	16.9227	7.09804	6.76454	14.441	12.2431	9.67971	12.7682	17.0098	13.9987	8.82056	11.3842	10.2052	12.5524	3.22589	8.30781	14.0918	13.3429
SEC16B	0.0609818	0.0766457	0	0.0142028	0.034831	0.0129149	0.0277316	0.0317403	0.0305686	0.0336313	0.0348135	0.0970019	0.0275692	0.0328919	0.0155788	0.050246	0.030533	0.0119113	0.295815	0.0142846	0.013706	0.0114986	0.0145543	0.141774	0.0747912	0.00510906	0.0106192	0.0150853	0.0269923	0.0185149	0.0244543	0.00398432	0.0103967	0.0453814	0.0123258	0.012943	0.0148837	0.00957091	0.0339293	0.0268592
ENPP5	7.47059	7.2652	12.7813	2.76186	1.13076	5.61383	8.36863	2.07492	12.1571	2.20373	6.43067	9.15262	4.57091	7.64805	2.82999	2.88495	6.28019	5.69448	3.1429	8.26662	3.81768	9.24048	2.39568	22.7856	6.4078	1.39656	2.50778	11.8259	11.0488	14.8549	4.28629	9.49184	2.32632	15.4635	2.44521	12.5098	13.4843	10.7497	11.2733	7.76019
MIR450A2	0	0	0	0	0	0	0	0	0	0	0	0	0	0	0	0	0.225467	0	0	0	0	0	0	0	0	0	0	0	0	0	0	0	0	0	0	0	0	0	0	0
RP9	6.26409	4.51554	2.71874	5.87352	5.57441	8.83459	4.03423	4.52048	11.3168	4.29727	2.62294	4.78525	4.00934	3.83525	5.25578	4.35746	4.0217	3.88885	6.57405	2.24858	7.35146	2.2346	7.21651	3.38223	3.36193	5.95725	6.5213	5.46746	6.71433	4.71354	2.76825	4.11926	3.32702	4.37756	5.28576	4.07476	10.9142	3.89107	5.77608	3.12139
TMEM202	0	0	0	0	0	0	0.0288786	0.0165266	0	0	0	0	0	0	0	0	0	0	0	0	0	0	0	0	0	0	0	0	0.0393522	0	0	0	0	0	0	0	0	0	0	0
RNU6-298P	0	0.309986	0	0	0.157444	0	0	0.348435	0	0.646088	0	0	0	0.168502	0	0	0.521393	0	0.418372	0	0.351074	0	0.159772	0.375672	0.49976	0	0	0	0.414837	0	0.117448	0	0	0.317025	0.947164	0	0.381241	0	0	0.206396
AC147651.1	0.10201	0	0.605227	0	0	0	0	0	0	0	0	0	0	0.0385148	0	0	0	0	0	0	0	0	0.0730386	0	0	0	0	0	0	0	0.0268452	0	0	0.0362315	0	0	0	0	0	0
Y_RNA	0	0	0	0	0	0	0	0	0	0	0	0	0	0	0	0	0	0	0	0	0	0	0	0	0	0	0	0	0	0	0	0	0	0	0	0	0	0	0	0
MIR3613	0	0.342054	0.292179	0	0	0	0.335921	0.19224	0	0	0	0	0.194806	0.185934	0	0	0	0	0	0	0	0	0.1763	0	0	0	0	0	0	0	0.388792	0	0.293857	0	0	0.365824	0	0	0	0
HOMER3	8.97072	5.383	9.85731	2.4188	4.35506	16.4125	10.9317	11.9205	3.59147	2.71878	10.6224	1.88201	4.24447	4.95876	3.98307	18.1772	10.4144	2.41372	5.95453	5.3428	22.3571	2.90022	11.9765	12.7311	9.23928	5.07189	5.51137	11.8495	12.3127	4.59007	3.14658	5.91797	8.70365	7.46186	5.61545	2.81809	3.68986	4.4195	6.95594	5.72071
IP6K1	9.01374	9.23664	12.0547	9.57875	6.47603	12.1198	10.1108	12.2638	14.6768	12.3393	6.81179	6.55245	12.5416	6.31495	7.63807	10.122	9.07224	8.62924	8.72532	11.5713	10.9016	11.7206	10.4063	7.55967	8.0223	7.63212	12.9145	13.0946	7.86532	14.0984	14.0287	12.7404	9.26752	8.97231	11.809	12.6511	6.79195	11.7122	8.59673	10.1128
AC027369.5	0	0	0	0	0	0	0	0.0221522	0	0	0	0	0	0	0	0	0	0	0	0	0	0	0	0	0	0	0	0	0	0	0	0	0	0	0	0	0	0.0187032	0	0.0262438
SNRPEP2	1.91954	1.06662	1.59442	4.4313	2.60036	1.02444	0.942745	2.15805	0.656712	3.11234	4.17765	1.57835	2.06537	1.85534	3.29533	5.06509	2.69106	2.62454	4.2707	1.69964	2.05359	0.912101	1.04453	2.19748	0.601861	1.89123	2.80782	1.94448	0.570959	0.734326	1.09113	1.79093	2.38245	2.01805	3.36769	1.93926	1.3118	4.45391	2.10823	1.5624
PER1	21.1742	21.7601	6.01	3.46553	11.7515	10.9907	15.5391	1.79383	8.26078	15.5238	23.2313	6.48557	16.1591	4.2	4.86485	12.7744	2.29109	11.5411	15.5581	8.06663	10.3198	22.5208	12.6744	6.96361	5.55003	3.13003	13.3501	27.8607	7.43366	15.059	56.887	5.91456	21.0929	20.231	1.89595	14.4407	6.24098	4.0576	11.4335	54.2467
RPL3L	0.0699052	0.0539498	0.02765	0.136761	0.19181	0.164085	0.137754	0.0242566	0.0715434	0.0449778	0.0644662	0.0199582	0.0368705	0.0703824	0.416696	0.0251993	0.145188	0.0318599	0.160189	0.0509441	0.0122201	0.0307561	0.0611745	0.0915342	0.00869778	0.0478293	0.085212	0.065568	0.0288792	0.0742846	0.0245286	0.0106571	0.213201	0.0662098	0.0659375	0.230796	0.106161	0.0460799	0.0998283	0.00718421
AL391336.1	0	0	0	0	0	0	0	0	0	0	0	0	0	0	0	0	0	0	0	0	0	0	0	0	0	0	0	0	0	0	0	0	0	0	0	0	0	0	0	0
ADPRH	4.63719	4.30743	4.28524	1.46661	1.21834	1.84766	3.76158	4.14226	3.53954	7.64722	1.7722	2.37355	3.82665	2.24329	3.81007	4.38734	2.14748	2.71637	1.97265	2.702	5.82044	1.94832	1.98747	10.9483	3.68014	3.4627	4.38796	2.99008	2.46799	3.55889	6.16887	6.39434	4.06611	1.76408	3.13929	4.59987	7.33569	4.62946	3.7992	2.00931
AL807752.4	0.184673	0.102616	0	0	0.130298	0	0	0	0	0.0534693	0	0	0.0584419	0	0.0396292	0.0399423	0.0431498	0	0.0461652	0	0	0	0	0	0	0	0	0	0.0686627	0.0588727	0	0	0	0.0262366	0	0	0	0.0243464	0.0431546	0
CD320	17.0003	30.6866	21.9532	30.5349	13.2294	35.0945	16.3645	8.97577	18.8168	11.141	27.3989	23.4732	16.8142	15.3237	25.2966	10.225	9.38645	15.4103	10.0189	14.416	10.8199	8.27019	20.9291	7.15905	10.6932	10.3617	16.4108	21.8768	28.1761	21.1745	11.1066	7.99027	14.1694	12.6576	13.9367	10.3154	17.7611	20.3473	7.46383	13.4704
AC006557.5	0.0792431	0.0366938	0	0	0.055911	0	0	0.0412451	0.173786	0	0	0	0.0208978	0.119676	0	0.0571309	0.0617185	0	0.0495237	0	0.0415574	0	0.151301	0	0.0591578	0.0464729	0.0482973	0.0171523	0	0.126311	0.0417077	0	0	0.168872	0	0.235463	0	0.261176	0.0462941	0.0732949
DHX30	9.90604	11.6053	7.60715	9.72785	11.3652	13.5608	9.14794	5.90468	7.21082	11.145	9.14296	7.70514	11.3214	3.86232	9.07347	10.973	11.8865	5.44267	10.5337	7.88111	8.97414	8.86154	16.9068	7.02755	12.2854	4.60655	11.7396	13.9931	9.13328	12.7651	9.5715	10.6008	9.01925	8.22956	12.1096	10.5294	5.46813	8.73076	7.49371	11.3731
AC090001.1	0.0695521	0.0644127	0.0412655	0.068035	0	0.128887	0.56932	1.52044	0.0152533	0.134252	0.534505	0	0.146737	0.297615	0.149253	0.025072	0.487536	4.12086	0.0434673	0.0190075	0.0729504	0.596715	0.0331994	0.585462	0.259616	0.101974	0.148368	0.0301093	0.0862	0.0739094	0.109821	0.0318099	0.940724	0.411721	0.0328022	1.89445	0.475313	0.0611296	0.25734	0.128663
AC108868.1	0.154672	0.053716	0.114709	0	0	0	0.105506	0.150947	0	0	0	0	0	0.204393	0	0.0418169	0.0451748	0.0528697	0	0	0	0	0.0553722	0	0	0.102047	0.106054	0.0251092	0	0	0.020352	0	0.184589	0.0274679	0.0547098	0	0	0	0.0677699	0
AC110769.3	0.0182626	0	0.0108353	0	0	0.0203054	0	0	0	0	0	0	0.0144485	0.027581	0	0	0	0	0.0114134	0.0449181	0.0574647	0	0.013076	0	0.306758	0	0.0166961	0.0118589	0	0	0.0192242	0.0250574	0	0.0259458	0	0	0	0.0120383	0.0213382	0
AL360182.1	0	0	0	0	0.193777	0	0	0	0.060231	0	0	0.117617	0	0	0	0	0	0.0625851	0	0	0	0	0	0	0.563832	0	0	0	0	0.0729619	0.0240918	0	0.0546273	0.0325154	0	0	0	0	0.0267411	0
NNT	5.47958	6.00227	10.2618	15.8463	3.10175	8.49022	16.6418	6.13009	11.947	10.5844	4.67706	9.82729	7.5316	7.47501	12.5504	4.79347	6.45933	4.89881	1.89006	23.063	9.7042	15.7254	5.89899	7.79028	11.5273	5.80999	6.93595	3.63579	8.84879	11.0535	8.67674	6.2599	13.4975	10.0568	17.2776	7.53496	6.4276	8.65239	13.9872	8.10586
AC093827.3	0.636872	0.69705	0.125953	0.264295	0.680838	0.751026	0.368605	0.391754	0.609472	0.167634	0.231369	0.495899	0.366446	0.510061	0.414143	0.563511	0.563668	0.158323	0.398019	0.110757	0.364358	0.458516	0.345453	0.0974716	0.302557	0.237682	0.42345	0.563939	0.394656	0.615246	0.436779	0.158877	0.0921281	0.287893	0.0819169	0.3154	0.791333	0.419811	0.281866	0.303458
POLR1B	3.37459	2.83058	4.57865	6.51257	2.59592	2.86015	6.51088	4.66415	5.21985	5.32632	5.47493	3.37453	6.06534	2.93927	6.64598	3.66404	2.93015	2.36022	5.70293	6.12997	3.64775	5.41467	7.85687	5.86354	7.12567	4.46033	5.58232	5.2266	5.14086	5.29268	3.6164	5.08061	3.62741	5.32807	6.01492	7.30672	1.59604	3.76841	3.70561	2.62977
TIMP3	2.10358	3.07737	3.11186	0.382403	0.0426874	0.0258725	4.70471	4.66175	2.01781	5.24843	0.493561	0.717508	0.861583	4.65642	1.31328	8.98881	0.864495	1.28537	1.37864	4.52142	2.15266	1.27155	5.62808	4.83419	3.30929	1.30599	2.62092	3.3575	2.08509	9.58436	3.27986	1.47504	3.92675	4.13573	3.06187	2.44768	0.182876	1.70261	6.59048	8.88468
AC104009.1	0	0.0234136	0	0	0	0.0187398	0	0	0.0110889	0.0243999	0	0	0.0133345	0.0127272	0	0	0.0196907	0	0	0.0138182	0	0	0	0.0283749	0	0	0	0	0.0313331	0	0	0	0	0	0	0	0	0	0	0.046768
ZNF574	4.72639	3.00002	2.64945	3.3209	4.65512	3.25072	3.5954	3.19709	3.56415	3.55031	6.0844	1.89283	4.45242	1.69985	4.09428	5.35374	6.01885	2.16452	5.19847	4.66645	9.51633	3.86805	7.68871	2.7499	1.94695	3.69892	4.1704	3.01563	4.11683	5.51356	4.74407	4.40068	3.15065	2.98689	7.8136	5.68286	4.29934	2.86822	2.26133	4.77789
LINC01605	0.0281499	0.0195524	1.51983	1.94128	0.0297923	0.140844	0.0960089	0.120876	0.0555613	0.122256	0.0259597	0.65099	0.100219	0.882146	0.075509	3.08989	0.0493302	0.0192443	0.105555	0.0692364	0.62003	0.0557328	0.0604656	0.26065	0.614685	0.16096	0.115809	0.0182792	0.0523316	0.13461	0.014816	0.0579349	0.050392	0.159971	0.358454	0.0627334	0.216421	0.278336	0.246679	0.0390553
AC091180.4	0.262311	0.485856	0.103753	0.427649	0.0616923	0.583304	0	0.409589	0.230107	0.253161	0.40317	0	0.0691761	0.72628	0.281448	0.283672	0.10215	0	0.382512	0	0	0	0.313023	0.294404	0	0.0769174	0.239811	0.113555	0	0.278744	0.0460203	0.359906	0.417397	0.186333	0.494845	0.129905	0	0.172909	0.051081	0.242621
TRBV8-2	0	0.110217	0.0470732	0	0	0	0.216482	0.123888	0	0.11486	0	0	0.0627709	0.539208	0	0.257406	0.0926921	0	0	0	0.374479	0.314168	0.0568078	0	0.177692	0.0697954	0.217606	0	0	0	0.0417592	0	0.0946873	0.0563601	0.112256	0.117877	0	0	0.139054	0.0733854
BMPR1A	1.84614	2.06425	2.58894	2.9772	1.58464	0.903668	3.03828	2.23048	1.80146	2.73814	1.20688	3.95392	2.6392	2.76107	1.65103	1.94958	1.62807	2.2483	2.09068	2.42882	1.74449	2.74786	1.35019	3.31438	2.58679	2.48167	2.26188	4.33356	1.46887	3.0479	2.71949	1.68178	2.62632	1.28194	5.06133	3.47404	2.03937	2.1256	2.82465	3.13606
MET	14.1485	24.2881	22.7671	1.71473	15.1425	8.58121	130.971	24.4541	19.5623	10.7633	2.06843	12.3321	19.9073	11.7593	457.442	27.6788	108.363	71.2169	37.307	59.8848	28.3022	40.9726	31.2645	23.4811	364.67	67.5777	22.5755	12.7169	40.2996	18.1088	15.8769	49.0888	137.838	112.85	10.1921	52.7341	83.93	16.3577	31.0764	43.9715
AC010591.1	0	0	0	0	0	0	0	0	0	0	0	0	0	0	0	0	0	0	0	0	0	0	0	0	0	0	0	0	0	0	0	0	0	0	0	0	0	0	0	0
ETV6	5.762	11.4408	3.94677	8.94169	7.82969	19.1455	10.0295	9.12718	8.55005	8.85876	20.364	11.8259	10.1713	8.98324	9.08027	15.7172	10.0956	3.31192	11.7208	10.009	14.1624	11.2221	12.2423	9.4099	11.328	6.45649	11.6428	6.65345	15.0291	10.9895	6.75543	13.1736	7.73652	8.33882	7.53554	6.53179	9.089	5.5386	12.8651	6.97342
COL1A1	53.962	117.938	290.39	92.3129	116.086	102.904	632.347	247.048	309.478	71.3512	149.719	45.3129	259.014	339.146	149.111	1181.18	331.066	12.8178	311.305	92.1649	418.726	120.755	142.776	181.512	174.618	223.21	404.177	389.945	458.339	361.527	247.87	294.815	561.695	279.86	186.757	130.234	44.4937	69.3463	1327.67	172.527
AC011474.3	0	0	0	0	0	0	0	0	0	0	0	0	0	0	0	0	0	0	0	0	0	0	0	0	0	0	0	0	0	0	0	0	0	0	0	0	0	0	0	0
AC004076.2	0.34167	0.197018	0.0344231	0.208097	0.136454	0.250869	0.20228	0.13086	0.271447	0.50396	0.196186	0.0496944	0.255013	0.0389437	0.0968369	0.167318	0.188285	0.0705142	0.124895	0.0792791	0.162278	0.165924	0.756981	0.151942	0.209349	0.028355	0.206277	0.12977	0.0838913	0.174687	0.261262	0.132677	0.0384676	0.14196	0.1733	0.201132	0.462583	0.0637418	0.131814	0.733412
CT47B1	0	0	0	0	0	0	0	0	0	0.0233526	0	0	0	0	0	0	0	0	0	0	0	0	0	0	0	0	0	0	0	0	0	0	0	0	0.0228232	0	0	0.0956991	0	0
GLYR1	22.2797	25.5533	21.1024	19.4454	11.5169	14.4782	12.9242	15.774	27.9768	25.4278	18.2673	20.6192	21.2146	11.6191	20.6234	17.8514	21.1104	27.4586	25.3905	48.6883	18.6692	25.2615	15.711	21.1508	16.9849	14.1112	21.1742	29.7639	23.152	39.6707	23.7991	21.6278	21.4526	24.7982	34.6257	14.1562	10.779	22.3173	30.1592	27.113
MT-ATP6	5115.18	2818.38	3161.6	11518.8	17924.6	12169.4	4111.43	2401.95	11950.5	2952.76	3522.36	9850.36	2865.88	1369.18	3458.17	2983.72	4540.48	682.655	3647	2373.84	4968.46	4285.05	8028.45	3342.66	24.4464	1344.01	2764.18	801.049	7190.49	2856.44	1585.65	1659.18	2722.11	1952.92	4211.16	1664.62	4302.2	440.61	2619.48	2688.98
LINC02800	0.0231715	0	0	0	0	0.0128817	0	0.0271361	0	0.0167724	0	0	0.00916612	0.0174973	0	0.0250585	0	0	0	0.0474932	0.0364555	0	0	0.0195049	0	0.0101919	0	0.00752326	0	0	0	0	0.0138267	0.00822997	0	0	0.019794	0.0305482	0.00676844	0
BX322639.1	0.146392	0.156758	0.296754	0.253582	0.178604	0.556121	0.137305	0.766716	0.427396	0.772656	0.0225004	1.07362	0.0458449	0.0852108	0.166889	0.372697	0.0213783	0.0542095	0.156294	0.0400068	0.489424	0.434754	0.552469	0.631539	1.49928	0.995359	1.2324	0.0712953	0.0510278	0.175009	0.0995229	1.27629	0.13831	0.0454957	0.0992473	1.69918	0.260529	1.69274	0.201335	1.66716
AMOTL1	6.66677	5.34085	3.18662	1.16729	1.03927	0.417739	5.56544	3.51831	3.92555	12.1731	1.38986	2.48483	3.2579	2.81935	6.78668	4.29164	2.25703	3.2194	1.55692	5.26452	4.47023	4.48852	4.5166	8.59654	3.02874	0.890126	2.72447	4.28058	3.5836	8.97634	6.84476	4.124	3.76286	1.98954	5.02587	2.35648	1.9804	1.95174	5.13189	2.71888
RNY4P19	0.223146	0	0.132393	1.09139	1.41699	1.24053	0	0	0	1.93826	0.823138	0.573384	1.05926	0.505507	1.91541	0.241318	1.04279	0	2.64969	2.92716	1.05322	0.441799	0.159772	0.751344	0.74964	0	0	1.73881	0	0.355689	0.469791	0.30617	0	0.317025	0.315721	0	0	0.441279	0.91254	2.88955
AL162426.1	1.12444	0.160208	0.017106	0.141015	0.0406853	0.448796	0.157336	0.0225099	0.360413	0.333914	0.292474	0.296338	0.0684313	0.043543	0	0.0935393	0.0673671	0.039421	0.216225	0.141827	0.136082	0.399581	0.0206435	0.242695	0.032286	0.0507261	0.184511	0.168499	0.0535994	0.183829	0.0758747	0.118677	0	0.860193	0.203965	0.171342	0.197034	0.152042	0.117906	0.373347
LHFPL2	4.77478	4.95045	7.76416	3.5936	2.48973	2.79477	8.42644	15.8464	7.88185	15.2437	14.9063	4.7268	5.20321	12.4977	5.40263	14.698	4.91627	5.55174	4.94432	7.18635	18.1212	6.65141	4.99349	10.4482	24.8455	10.0472	9.19691	5.45992	5.09225	6.18115	3.99013	11.1829	15.156	16.77	10.0803	7.80407	2.41333	5.14245	8.46089	11.6718
SLC9A3R2	62.492	82.3603	42.4005	15.8548	33.8865	12.9893	39.4415	18.1053	39.2926	18.1269	31.4193	32.7788	27.117	30.1835	9.07743	30.3841	61.0585	43.844	37.5088	47.9395	26.5162	17.3832	36.6516	19.2107	56.9236	38.1991	20.23	41.7903	51.2557	29.4907	41.8095	35.8172	37.3833	19.058	16.5634	10.6238	27.372	18.7152	49.9007	28.1359
AL391427.1	0.75555	0.37044	0	3.73882	12.0415	0.494155	0	0.312291	0.116963	1.4155	0.0819723	37.3437	0.281297	0.570531	1.81209	0.0961268	0.259615	0.243069	10.6381	0	0.139847	0	0	3.81595	0.0497686	0.039097	0.0406318	0.0577199	0	0.141685	2.17546	0	0.0530406	0.063142	5.28211	17.234	0	0.0878896	0.129822	0.246648
RN7SL717P	0	0	0	0	0	0	0	0	0	0	0	0	0	0	0	0	0	0	0	0	0	0	0	0	0.403846	0	0	0	0	0	0.0379629	0	0	0	0	0	0	0	0	0
AC020656.2	0.359119	1.55268	0.016758	0.347339	0.0967973	0.0179456	0.0165145	0.0315029	0.0584044	0.0993045	0.0186055	0.58062	0.0255387	0.00609389	0.220801	0.0349091	0.0282843	0.0772382	0.0252174	0.0330815	0.044438	0.0399441	0.037558	0.0883101	0.0180738	0.0106488	0.0700897	0.0104807	0.0150026	0.0128635	0.0743312	0	0.00481551	0.0315294	0.0114181	0.119897	0.517034	0.117032	0.0188583	0.0597146
LINC01533	0	0	0	0	0	0	0	0	0	0	0	0	0	0	0	0	0.0270123	0	0	0	0	0	0	0	0	0	0	0	0	0	0	0	0	0	0	0	0	0	0	0
AC126773.1	0	0	0	0	0	0	0	0	0	0	0	0	0	0	0	0	0	0	0	0	0	0	0	0	0	0	0	0	0	0	0	0	0	0.115282	0	0	0	0	0	0
UBE2V1P14	0	0	0	0	0	0	0	0	0	0	0	0	0	0	0	0	0	0	0.0719781	0	0	0	0	0	0	0	0	0	0	0	0	0	0	0	0	0	0	0	0	0
AL110118.1	0.116424	0.194078	0.0276299	0.0683308	0.0164289	0.0258894	0.0952992	0.145434	0.0153196	0.202254	0.0429463	0.119663	0.0184219	0.0175829	0	0.0755431	0	0.127347	0.0727604	0.0381804	0.109901	0	0.133375	0.0784011	0.0782233	0.0819337	0.127725	0.0604804	0.0432874	0.0742308	0.110299	0.159741	0.0277887	0.115783	0.197669	0.0345943	0.0397817	0.107442	0.0952216	0.150759
LINC01107	0.054233	0.0602708	0	0.01061	0.0382648	0.0120599	0	0	0.0356811	0.0942143	0	0.0278708	0.0171627	0.016381	0	0.0351897	0	0	0	0.00889264	0	0.0429496	0.0310645	0	0	0	0.00991623	0.0352165	0	0.0518676	0.0913416	0	0	0.0539345	0.0153465	0	0	0	0.00633663	0.0100324
RPSAP51	0	0	0	0	0.187468	0	0	0	0	0	0	0	0.0525524	0	0.0356356	0	0	0.0454106	0.0415129	0	0	0	0.57072	0	0.111574	0	0	0	0	0	0.0174806	0	0	0.0707778	0	0	0	0	0	0.0307195
C9	0.0217778	0.0100843	0	0.07811	0.0256093	0	0.0198069	0.00566753	0.00955205	0.0210181	0	0.0186529	0.0172296	0.0548161	0.0623109	0.0157008	0.0593656	0	0.00907348	0	0.274102	0	0	0.0244422	0.178836	0.00638589	0.0132732	0	0.0269904	0	0.00764146	0.00996012	0	0.00515663	0	0.0323552	0.111621	0.16748	0.0169635	0.0134287
AC096743.1	0	0	0	0	0	0	0	0	0	0	0	0	0	0	0	0	0	0	0	0	0	0	0	0	0	0	0	0	0	0	0	0	0	0	0	0	0	0.198886	0	0
ZIM2-AS1	0.0428013	0.029729	0	0.0139559	0.0150995	0.0396575	0.0194639	0.0111388	0.12672	0.0929437	0.0131571	0.0366599	0.0282187	0.070027	0.00765399	0.0231434	0.0166679	0.0390141	0.00445818	0.00584847	0.101008	0	0.025538	0.0360285	0.119823	0.112956	0.0130433	0.0092644	0.0265231	0	0.0150183	0.00978765	0.00851334	0.00506734	0	0.0105983	0	0.051725	0.037507	0.00659808
RNU6-622P	0	0	0	0	0	0	0	0	0	0	0	0	0	0	0	0	0	0	0	0	0	0	0	0	0	0	0	0	0	0	0	0	0	0	0	0	0	0	0	0
IGHD1-20	0	1.75051	0	0	0	0	0	0	0.829061	0	0	0	0	0	0	0	0	0	0	1.03312	0	0	0	0	0	0	1.15203	0	0	2.0086	0	0	0	0	1.7829	0	0	0	0.736167	0
DIP2A-IT1	0.200206	0.0695296	0	0.293759	0	0.445201	0	0	0.03293	0.0724585	0	0.257219	0	0	0.214812	0.108255	0.058474	0	0.0312802	0.16414	0.0787455	0.19819	0	0	0.392335	0	0	0	0.186095	0	0.0263434	0.137347	0	0.0355543	0	0	0	0.131971	0.116961	0.092589
Z95118.1	0	0	0	0	0	0	0	0	0.0570609	0	0	0	0	0	0	0	0	0	0	0	0	0	0	0	0.194239	0	0	0	0	0	0	0	0	0	0	0	0	0	0	0
CYTH1	17.5929	14.4649	5.97297	5.92377	7.97445	5.82402	11.8536	9.5768	10.8586	15.1742	9.88021	13.5589	10.6773	4.46442	5.08372	21.3381	16.5996	5.83984	11.5905	10.145	21.9239	9.69245	9.49879	7.5208	13.7484	8.8075	12.1185	12.9633	12.3983	11.8899	10.9333	12.5962	9.67693	11.5042	9.74086	12.3096	5.51772	6.28285	11.477	11.1183
SNHG21	1.28166	1.01739	0.132771	0.776103	1.00477	1.06311	0.527328	0.476493	0.307847	1.00134	0.506547	0.836389	0.482853	0.737378	0.873122	0.726018	0.570413	0.69539	0.915413	0.550406	0.480101	0.443058	1.39835	1.09598	0.227811	0.411614	0.63236	0.75299	0.1891	0.551267	1.02792	0.279129	0.388461	0.505796	1.35283	1.02764	0.278056	1.19351	0.463512	0.733854
AC091860.2	0	0	0	0	0	0	0	0	0	0	0	0	0	0	0	0	0	0	0	0	0	0	0	0	0	0	0	0	0	0	0	0	0	0	0	0	0	0	0	0
AC113410.3	0.633164	0.879567	0.438268	1.75483	0.595649	1.64264	0	0.0823886	0	0.15277	1.84902	0.542314	0.0834884	0.478115	0.339679	0.114121	0.24657	0	0.263801	0	0	0	0	0.177658	0.945359	1.02114	0	0.0685246	0	0	0.111084	0.14479	0	0.599693	0.149307	0.313564	0.540874	0.417367	0.123299	0.390425
FRG1HP	2.94811	4.90017	1.74148	2.68231	1.88933	2.90571	1.35236	3.54801	3.54892	5.18113	1.92329	2.18327	3.55463	5.64807	2.04433	2.97935	3.17348	5.1574	2.60678	2.73366	3.30144	3.16056	2.86668	2.6008	4.77175	4.32614	3.34256	2.68346	1.60351	2.93443	4.41784	2.57889	1.78221	2.18565	3.31507	3.42367	0.98976	6.5513	3.00085	2.94115
AP005131.5	0.0430162	0.0597564	0	0.0420779	0	0	0	0	0.141506	0.186821	0.119008	0	0.0680648	0	0	0	0	0	0.0537667	0.105801	0.0676769	0.085166	0.0923982	0	1.20424	0	0.0393264	0.0279327	0	0	0.0226405	0.0590207	0	0.0305567	0.060862	0.191727	0.0734922	0	0.0251302	0.0397872
RNU2-55P	0	0	0	0	0	0	0	0	0	0	0	0	0	0	0	0	0	0	0	0	0	0	0	0	0	0	0	0	0	0	0	0	0	0	0	0	0	0	0	0
ITFG2-AS1	0	0.4058	0	0	0	0	0	0	0	0	0	0.250204	0	0.0735283	0	0	0	0.133136	0	0	0	0	0.0697187	0	0	0	0	0	0	0.31042	0.0512499	0	0	0	0	0	0	0.128372	0.0568856	0
AC020629.1	0	0.0180356	0.0231087	0.0126999	0	0.0288706	0.0177122	0.0101363	0.0256255	0	0	0	0	0	0.0417908	0	0.0303356	0	0.0243417	0	0	0	0	0	0	0.0342632	0	0.0252918	0	0.0206946	0.00683332	0	0	0.00922256	0.0183692	0.0192889	0.0221813	0	0.0151695	0.0120085
ORAI3	7.18121	6.13639	5.20798	2.86216	7.57732	7.86733	5.63935	7.49867	4.39406	3.33238	4.61182	5.89394	4.87347	7.18535	3.47861	6.34604	6.14545	5.1864	4.63993	2.81087	5.2155	5.69675	8.39737	8.91037	6.71641	6.16037	6.78753	7.84209	3.7519	11.0461	3.99296	4.74859	8.14461	4.0418	3.39445	5.53927	17.0602	4.51998	4.98605	4.4456
MSH2	4.66372	3.43219	6.51404	15.4629	4.90096	9.91032	9.07185	5.29083	6.081	16.2351	9.17459	6.57829	7.44274	6.35393	16.6025	7.87317	8.45591	4.83874	13.0144	6.54367	10.8913	8.18997	6.59754	11.7812	14.0864	9.09533	6.58698	9.13411	7.91763	7.26131	3.3389	9.46597	5.13895	11.8742	37.3739	7.80985	4.06836	14.3877	7.48086	6.75123
LCE1C	0	0	0	0	0	0	0	0	0	0	0	0	0	0	0	0	0	0	0	0	0	0	0	0	0	0	0	0	0	0	0	0	0	0	0	0	0	0	0.018085	0
IGKV6D-41	0	1.12297	0.0342581	0	0.203701	0.192601	0	0.721289	20.7042	0.9195	0.0532488	0	0.182729	0.436017	0	0.374661	0	0	0.0721721	0.0946791	170.241	0.11432	0	0.388835	0	0.152383	0.475097	0	0.107343	0.368153	0.243126	0.158449	0	0	0	0.68629	0	1.17992	0.0674654	0
LINC01897	0	0	0.0313821	0.0517402	0.14928	0	0	0	0	0	0	0	0	0.0399413	0	0	0	0	0	0	0	0	0	0	0	0	0	0	0	0	0	0	0	0	0.0748377	0	0.271105	0	0.0309008	0
AC040914.1	0	0	0	0.0658955	0.0950604	0.0749002	0	0.052594	0	0	0	0	0	0	0.0722797	0	0	0	0.0842007	0	0	0	0.0964661	0	0	0	0	0	0	0	0	0	0	0	0	0.300252	0	0	0.0393548	0.0623083
AC006023.1	0.0827106	0.114898	0	0	0.0583576	0.0919624	0	0	0.217669	0	0	0	0	0.0624565	0.266235	0.0894462	0	0	0.155072	0.135621	0.260255	0	0.177661	0	0.463098	0	0	0	0.153762	0.131838	0	0	0	0.0587538	0	0	0	0.054521	0.0483198	0.0765021
RN7SL638P	0	0	0	0	0	0	0	0	0	0	0	0	0	0	0	0	0	0	0	0	0	0	0	0	0.0827189	0	0	0.0479672	0	0	0	0	0	0.0524732	0	0	0	0.0486929	0	0
RNU6-986P	0.21002	0	0	0	0	0	0	0	0	0	0	0	0.332317	0	0	0	0	0	0	0	0	0.415811	0	0	0	0.184752	0.192005	0	0	0	0.110539	0	0	0.149188	0	0	0	0.276881	0.245389	0
AGBL1	0.462706	0	0	0	0	0	0.0170608	0.00976351	0	0.108624	0.0576629	0.0964007	0.0989384	0.00944321	0.0134179	0.0270479	0.01461	0.0170986	0.015631	0	0.0196749	0	0	0.0421068	0	0	0	0.0406027	0.0232483	0	0.125058	0.0171584	0.0149244	0	0	0	0	0	0.0219174	0
HNRNPCP7	0.355062	0.953593	0.252791	0.486244	0.233817	1.50016	0.355222	0.406572	2.92782	1.95326	1.2006	0.790699	0.430726	0.661349	0.279375	0.563165	0.41481	0.129458	1.28702	0.135846	0.446892	0.328054	0.728772	0.438353	0.636158	0.229052	0.779054	0.799277	0.264029	0.301844	0.348839	0.194866	0.423739	0.235405	0.602836	1.47704	0.121323	0.374478	0.331885	0.656819
MPRIP-AS1	0.101238	0.0281273	0	0	0.0714301	0	0.0552459	0.0316161	0	0	0	0.104054	0.0320381	0	0.0217249	0.0656897	0.0946195	0	0.0632699	0	0	0	0.0434918	0.0340874	0.906937	0.0356234	0.0185109	0	0.30113	0.0322742	0.0959119	0	0.0483281	0.057532	0.0286477	0	0	0	0.0591438	0.0187278
RNU7-116P	0	0	0	0	0	0	0	0	0	0	0	0	0	0	0	0	0	0	0	0	0	0	0	0	0	0	0	0	0	0	0	0	0	0	0	0	0	0	0	0
AC053481.3	0	0	0	0.0497148	0	0	0	0	0.0167189	0	0	0	0.0201046	0	0.0272656	0	0	0	0.0158813	0	0	0	0.0181947	0	0	0.0223544	0	0.0165012	0	0	0	0.0348663	0	0	0	0	0	0	0.0296912	0.0235042
AC093895.1	0.0234762	0.0489184	0.383034	0.0114821	0.0248459	0.378482	0.192165	0.128301	0.0617821	1.00259	0.0108248	0.211131	0.0464333	1.34728	0.0125945	0.533148	0.0685667	0.0320984	0.0220075	0	0.240077	0.325358	0	0.256898	5.31033	0.619554	0.225356	0.038111	0.0654647	0.168392	0	0.0644215	0.616375	0.275161	0.0332156	0.976601	0.461249	2.15876	1.63207	0.542851
HEXD	29.1852	14.8614	3.89893	46.264	7.9995	4.89786	4.32078	8.22351	4.22516	3.58436	5.98415	28.987	5.10934	3.84443	1.43898	10.9557	12.2754	4.60541	9.99984	3.49737	9.99	4.78968	7.20186	4.09883	4.21084	5.95336	7.03591	5.72766	5.15905	15.8603	11.7664	4.16857	3.67509	8.16373	5.5393	5.92392	5.18187	4.33522	5.34284	7.29489
RNU6-897P	0	0	0	0	0.143949	0	0	0	0	0	0	0	0	0	0	0	0	0	0	0	0	0	0	0	0	0	0	0	0	0	0.107381	0	0	0	0	0	0	0	0	0
LINC02683	0.125275	0	0.148652	0.0306356	0	0	0.0854535	0.880257	0.0824213	0.0453395	0.490995	0	0	0.141897	0	0.0338692	0.036589	0	0.039146	0.0256769	0.147821	0	0.0896965	0.685436	0.0701417	0.0275508	0.0572648	0.020337	0	0.0998425	0.0494517	0.0859424	0.11213	0.489443	0	0.186121	0.374552	0.309669	0.109779	0
CHCHD2	169.73	178.342	511.737	87.9842	146.873	212.744	248.439	206.727	294.456	102.461	264.393	169.851	136.933	297.66	238.986	128.869	172.447	284.463	188.211	119.838	232.438	86.2117	291.952	141.709	157.006	352.24	146.78	175.516	644.191	224.966	82.3811	192.842	224.354	129.199	135.508	269.178	170.742	283.342	193.836	72.9724
WASF1P1	0	0	0	0	0	0.0210595	0	0	0	0	0	0	0	0	0	0.0204833	0	0	0	0	0.0297994	0	0	0	0.12726	0	0	0	0	0.0301911	0.0199381	0	0	0	0	0	0.03236	0	0.0442611	0
LRRFIP1P1	0.534121	0.874476	0.135812	1.14757	0.0740252	0.636285	0.81976	0.461684	0.765571	0.966543	0.835599	0.12254	0.362204	0.244876	1.15641	0.185663	1.00286	0.430349	0.429176	2.10349	0.840326	0.434324	0.450719	1.33275	1.75161	0.369176	0.313911	1.3254	0.390087	0.851373	0.426702	0.706672	0.147975	0.643649	0.472317	1.0061	0.0814762	0.855052	0.852525	1.0057
RNU6-456P	0	0	0	0	0	0	0	0	0	0	0	0	0	0	0	0	0	0	0	0	0	0	0	0	0	0	0	0	0	0	0	0	0	0	0	0	0	0	0	0
RPL21P112	0	0	0	0	0	0	0	0.0361229	0.0304407	0	0	0	0	0	0	0	0	0	0	0	0	0	0	0	0.051811	0	0	0	0	0	0	0	0	0	0	0	0	0	0	0.0855898
AL359094.2	0	0	0	0	0	0	0	0	0	0	0	0	0	0	0	0	0	0	0	0	0	0	0	0	0	0	0	0	0	0	0	0	0	0	0	0	0	0	0	0
CTSB	102.026	117.26	164.151	72.7268	119.171	76.3993	220.467	370.082	118.198	472.794	153.995	341.355	207.619	434.354	93.4219	483.919	183.675	165.609	161.603	223.178	396.179	143.083	225.116	187.965	290.536	282.511	236.32	124.148	205.663	128.305	175.467	233.409	409.971	195.79	306.806	363.766	103.55	151.296	264.891	185.174
C8orf58	4.11391	1.893	1.17633	0.669643	3.495	2.05367	1.52425	2.03704	1.85258	2.01014	1.31623	3.99934	1.98248	2.31646	1.10178	3.78543	2.46722	1.56295	2.26832	1.92732	2.69259	1.54716	2.21494	2.64205	1.35238	2.38613	2.50342	2.67558	1.98101	1.82209	1.72337	1.56842	2.65906	1.38547	1.91889	2.08212	1.65507	1.13666	1.95061	2.82546
G3BP1P1	0.0459701	0.0212866	0	0.224837	0.0108116	0.272598	0.146335	0.0239269	0.0604895	0.244016	0.0706556	0	0.0242463	0	0.115089	0.0331424	0.0358038	0	0.0574589	0.0125629	0.0482161	0	0.0768002	0.103189	0.20591	0.0404394	0.0420269	0.0398011	0.0569734	0.04885	0.0161302	0.0840982	0	0.119735	0.0650413	0.0910636	0.0261796	0.0404032	0.0716157	0.0283463
ABI2	2.12467	1.73723	1.36081	2.03252	0.90308	2.51954	2.66059	1.73765	1.42988	4.86896	1.69348	1.94642	1.71726	1.70353	3.81161	1.79923	2.13572	0.999302	2.51565	2.63923	1.91116	2.37959	1.03017	3.49964	1.93915	2.31894	2.06498	3.45631	2.01247	2.36803	2.0471	2.01189	1.49573	2.13606	5.85503	3.24801	1.70674	1.73584	2.75497	3.21359
OR1X5P	0	0	0	0	0	0	0	0	0	0	0	0	0	0	0.0257102	0	0	0	0	0	0	0	0	0	0	0.0210791	0	0	0	0	0	0.0328773	0	0	0	0	0	0	0	0
AC106791.2	0.219151	0	0	0	0.0773126	0	0	0	0.0360461	0	0.252626	0	0	0	0	0.0592495	0	0	0.0684804	0	0.0861971	0	0.0392279	0.0922365	0.122703	0.0963926	0.100177	0	0	0	0.0576725	0	0.0653851	0.155675	0	0	0	0	0.0320073	0.0506753
C12orf65	3.43236	3.14796	2.30174	4.91506	3.69658	4.56545	2.91014	3.89697	3.55035	3.53426	8.8467	6.32744	3.24381	2.98199	2.68752	4.08437	3.27926	3.35036	3.8993	1.65969	2.06782	3.27218	3.06113	3.46911	2.4293	4.28193	4.64339	3.52569	1.93224	4.07442	2.2709	3.10505	2.49165	2.50043	7.64785	3.89642	5.3221	5.46514	3.31846	7.74117
HMGB2	13.9494	16.3431	37.0347	101.927	31.0571	98.1999	27.6454	26.8141	28.3658	44.9929	44.7146	28.2068	16.942	11.9675	45.0753	59.4483	33.6217	14.3124	33.5687	6.28469	40.1158	20.5262	22.9049	16.4272	41.7097	44.1816	42.4226	25.7958	17.2931	13.843	17.6784	39.1474	24.3403	26.4643	99.8731	16.9398	28.0659	51.1203	27.5507	34.7228
TDRD5	0.206368	0.0699217	0.00597264	0.157555	2.03493	0.134314	0.0137336	0.687701	0.433816	0.816111	2.39979	0.646673	0.700863	0.136829	0.280831	0.511668	0.0705645	0.17205	0.0943697	0.0330131	0.783977	0	0.270291	4.11827	1.74164	2.28032	0.0276098	0.00653689	0	0.00802306	0.347045	0.220995	0	1.8664	4.77143	4.41955	0.352576	1.31057	0.00882155	1.27097
B3GAT3P1	0.132891	0.0369214	0.189227	0.259985	0.0750105	0.0295512	0.181297	0.684766	0.0174864	0.0384767	0.0245103	0.204881	0.105137	0.080279	0.171104	0.0287426	0.124203	0.0363397	0.049831	0.108951	0.0418152	0	0.114179	0	0.238099	0.140284	0.145791	0.172587	0.14823	0.211825	0.0139888	0.0729338	0.0317191	0.0377599	0.564068	0.315898	0.0908167	0.070079	0.201852	0.0491664
OR2A41P	0	0	0	0	0	0	0	0	0	0	0	0	0	0	0	0	0	0	0	0.167266	0	0	0	0	0	0	0	0	0	0	0	0	0	0	0	0	0	0	0	0
LINC02109	0	0	0	0.0372066	0.0322044	0	0	0	0	0.187219	0	0.117283	0.00601852	0	0.195894	0	0	0	0	0	0	0	0	0.115263	0.0170373	0	0	0	0	0	0.0520507	0	0	0	0	0	0	1.18844	0.124437	0
U3	0	0	0	0	0	0	0	0	0	0	0	0	0	0	0	0	0	0	0	0	0	0	0	0	0	0	0	0	0	0	0	0	0	0	0	0	0	0	0	0
HNRNPA1P19	0	0	0	0	0	0	0	0	0.038092	0	0	0	0.0458058	0	0	0	0	0	0.0361836	0	0	0	0	0	0.0648337	0.0509318	0	0	0	0	0	0.0794387	0	0	0	0	0	0	0	0.0535515
CREB5	0.979902	0.815726	0.286335	1.2206	0.0789782	0.428459	0.458129	0.345271	1.26767	0.714604	0.260606	1.25423	0.26858	1.34548	0.700928	1.31173	0.675301	1.07886	0.542443	1.37206	1.20389	0.75205	0.32584	0.871183	0.953457	0.960479	1.16595	0.602939	1.88308	1.19631	0.469388	0.46075	0.400762	0.872051	0.345308	0.174483	0.796315	1.33057	3.4873	0.278354
AL592146.1	0	0	0	0	0	0	0	0	0	0	0	0	0	0	0	0	0	0	0	0	0	0	0	0	0	0	0	0	0	0	0	0	0	0	0	0	0	0	0	0
AC244517.12	0.0323108	0	0	0.063212	0	0.035925	0	0.0504522	0.021258	0	0.0297969	0	0	0	0.0693362	0	0.0377479	0	0	0.0264901	0.0508342	0	0	0.0543959	0	0	0.0886179	0.104906	0	0	0.017006	0	0	0.0229521	0	0	0	0	0.0377521	0
XRCC6P5	0	0	0.00708065	0.0350219	0	0	0.0162814	0.018635	0.0314073	0	0.0220115	0.0306656	0	0.0180237	0.0896349	0	0.0139425	0	0.0223754	0.0195688	0	0	0.00854491	0	0.0133641	0	0	0.0154992	0	0.0190229	0.018844	0	0.0142427	0	0	0.0531923	0	0.0157336	0.0209162	0
ZDHHC19	0.281869	0.0244726	0.37105	0.0172326	0.00621489	0.0195874	0.132186	0.165048	0.0347715	0.267786	0.0974769	0.113168	0.0487817	0.152982	0.0661573	0.104783	0.0617439	0.252914	0.0495441	0.0216648	0.124724	0	0.0504543	0.281754	0	0	0.05637	0.0915165	0.0163752	0.0421211	0.0602692	0.0241713	0.0315365	0.0437996	0.0124627	1.67509	0.0902939	0.220639	0.174961	0.0325889
FOXN3P2	0	0	0	0	0	0	0	0	0	0	0	0	0	0	0	0	0	0	0	0	0	0	0	0	0	0	0	0	0	0	0	0	0	0	0	0	0	0	0	0
RPL32P29	0	0	0	0	0	0	0	0	0	0	0	0	0	0	0	0	0	0	0	0	0	0	0	0	0	0	0	0	0	0	0	0	0	0	0	0	0	0	0	0
TAF13P2	0	0	0	0.0732685	0	0.0832806	0	0	0	0	0	0	0	0	0	0	0	0	0	0	0	0	0	0.1261	0.251627	0	0	0	0	0	0.039423	0	0	0.0532071	0	0	0	0	0	0.0692799
HSPE1P28	0	0	0	0	0	0	0	0	0	0	0	0	0	0	0	0	0	0	0	0	0	0.201008	0	0	0.454758	0	0	0	0	0	0	0	0	0	0	0	0	0	0	0
HTR5A	0	0	0	0	0	0	0	0	0.00468396	0.0412259	0	0	0	0	0	0	0	0	0.00444929	0	0	0	0	0	0	0	0	0	0	0	0	0	0	0	0.0100729	0	0	0	0	0.00658493
ZDHHC11B	8.91405	10.6799	0.362386	5.47249	1.17419	0.979305	1.04462	0.196967	3.73609	0.717638	1.29797	1.13729	1.4602	0.0902393	0.294435	0.344627	0.299909	0.587007	0.174264	0.863634	0.327282	0.341755	0.0221832	0.491788	0.0594756	0.00778709	1.05206	1.53188	0.263302	2.46925	5.34863	0.188256	0.242978	1.44626	0.0876714	0.716759	1.72409	0.729387	0.749856	0.356162
PRPF40A	7.48963	7.35853	7.0986	14.0658	7.19751	10.7827	13.0618	12.5209	7.8407	16.9338	15.6203	12.7684	12.2117	6.94139	18.0606	12.0376	15.6917	6.12764	19.6972	12.4853	12.8507	11.8619	16.953	13.8192	18.0467	10.0389	10.2215	10.5904	9.35054	9.13452	10.2853	12.6403	10.2278	12.6273	11.242	20.2421	7.04656	10.7669	11.9321	14.0772
EPG5	3.21605	3.43177	1.21568	2.81951	1.5728	3.85969	1.62421	1.66943	4.01642	7.20028	2.79825	2.80558	3.27313	1.82759	2.17159	2.76982	2.75799	1.208	5.97488	3.40343	2.87123	2.84405	2.51579	4.03764	6.96587	1.76665	2.30432	4.1228	4.24599	3.97768	3.55358	3.58081	2.37989	3.76897	4.09812	2.40184	1.13745	1.43842	3.69542	5.00169
CAPN3	2.71961	1.05121	0.00544199	0.143557	0.142377	0.18867	0.275295	0.24706	0.60347	0.690488	0.406018	0.801338	0.239473	0.398259	0.0492077	0.813384	0.728678	0.601975	0.29235	0.13536	0.288615	1.20764	0.239709	0.664	0.123255	0.0524474	0.431858	0.276959	0.255776	1.01612	1.51106	0.132143	0.0328395	0.723233	0.123287	0.245293	0.0313416	0.275103	0.490305	1.34469
AL138689.1	0	0.311843	0	0.0627389	0.0452533	0	0.0437501	0.0250373	0.0421977	0.324978	0.532329	0	0.202972	0.193727	0.24086	0.72829	0.48705	0	0.440919	0	0	0.253968	0.0229612	0.215955	1.04142	0.141054	0.0293182	0.208241	0.357704	0	0.0168787	0.132001	0.0765436	0.136682	0	0.238224	0.0547891	0.0845564	0.243552	0.17797
KRT18P67	0	0	0	0	0	0	0	0.0132317	0.0334511	0	0.0156292	0	0	0	0	0	0	0.0231723	0.0211834	0	0	0	0	0	0	0	0.0154941	0	0	0	0	0	0	0.0120389	0	0.100717	0.086865	0	0	0.0156757
ABHD17AP9	0	0	0	0	0	0	0	0	0	0	0	0	0	0	0	0	0	0	0	0	0	0	0	0	0	0	0	0	0	0	0	0	0	0	0	0	0	0	0	0
Y_RNA	0.831924	1.4446	0.123396	0.406889	1.17395	0.693736	1.41869	1.94853	2.18937	1.20436	0.767197	3.74091	0.65818	0.471152	0.669464	2.02426	2.18681	1.13747	1.9497	1.02309	0.654429	1.64709	1.63805	2.80113	6.75404	0.731835	2.66198	1.21548	1.93322	0.994548	2.07985	0	0.992837	2.80706	1.76559	0.926992	3.90864	1.91935	1.45804	2.88554
PANX2	5.06201	2.0242	0.721122	15.4628	10.3639	6.19643	13.1899	2.49094	2.60799	4.63884	2.91681	8.74826	2.49141	2.49788	10.7293	2.07618	20.9041	2.26614	14.7517	6.12609	2.44461	1.42196	0.479625	11.2193	1.04399	1.06921	4.50786	3.3857	6.65024	5.82312	4.13634	2.85206	1.45877	3.1445	6.39015	16.9496	4.41266	3.19565	2.26332	1.90348
TNNI1	0.512489	1.31312	0.123314	0.317497	0.33347	0.329226	0.4933	0.0955835	0.215419	0.424543	0.693169	0.497481	0.536106	0.303143	0.888971	0.286349	0.179619	0.459357	0.677937	0.539214	0.869005	0.343856	0.281321	0.695023	1.54949	0.530979	0.4425	0.147905	0.598107	1.05742	0.229276	0.164072	0.166496	0.610792	0.479373	0.926376	0.773427	0.167034	0.242845	0.289679
RN7SL525P	0	0.106281	0	0	0	0	0	0	0.151008	0	0.211664	0	0	0	0	0	0.0893816	0	0.095628	0	0	0	0.054779	0	0	0	0	0.0496804	0	0	0.161071	0	0	0.0543472	0	0	0	0.0504319	0	0.141529
RN7SKP210	0	0	0	0	0	0	0	0	0	0	0	0	0	0	0	0	0	0	0	0	0	0	0	0	0	0	0	0	0	0	0	0	0	0	0	0	0	0	0	0
UBE2K	9.14879	10.8028	29.8419	28.8573	14.1636	15.3763	19.9589	20.2102	12.385	19.9259	18.2223	27.5696	17.1388	16.2256	29.3129	17.3893	26.9641	11.0011	20.2644	18.6111	17.6965	18.2265	10.6182	15.7391	25.603	19.6999	16.1531	18.5677	13.6291	12.0114	15.4539	20.6166	19.6677	18.7307	28.5294	10.0608	17.8495	19.9793	17.1342	22.398
RBPMS2P1	0.0687706	0	0	0	0	0	0	0.0536915	0.0452457	0	0	0	0.0544082	0	0	0	0.0401715	0	0.0429789	0	0	0	0	0	0.0770096	0	0	0	0	0.164428	0	0	0	0	0	0	0	0.022666	0	0
USP17L22	0	0	0	0	0	0	0	0	0	0	0	0	0	0	0	0	0	0	0	0	0	0	0	0	0	0	0	0	0	0	0	0	0	0	0	0	0	0	0	0
CASP4LP	2.59631	1.87244	0.790856	0.467067	0.414099	1.36594	0.474984	1.84451	0.965345	1.99452	0.408225	0.626236	0.82242	2.71169	0.416258	1.78577	0.534588	1.3329	1.33972	0.207966	1.79197	0.137863	0.851128	1.44861	0.395445	1.96892	2.01438	0.603962	2.33935	1.26849	1.21729	0.702904	0.72417	0.706627	0.696684	0.47293	0.407884	2.57042	1.8858	0.676263
AC106785.2	0	0	0	0.238303	0	0	0	0.481839	0	1.08155	0.0149775	8.05432	0.0128492	0	0	0	0	0	0.0203001	0	0	0	0	0.136711	0	0	0	0.0105462	0	0	0.91465	0	0	0	0.022979	0	0	0.0428231	0	9.76432
AC011944.2	0	0.0435706	0.074435	0	0	0	0	0.0244874	0.041271	0.136218	0	0	0	0.0236841	0	0	0.0732851	0.0428841	0.0784065	0	0.0986913	0.0620976	0	0	0.526833	0	0.0286743	0.0203668	0	0.0499944	0.0495241	0	0	0.0445599	0.13313	0.0931968	0	0.0206749	0.0732933	0
AC006457.1	0	0	0	0	0	0	0	0	0	0	0	0	0	0	0	0	0	0	0	0	0	0	0	0	0	0	0	0	0	0	0	0	0	0	0	0	0	0	0	0
IER5	8.23532	10.417	11.9693	11.9734	20.77	10.9878	16.5386	18.1146	6.41097	13.2328	14.1372	11.3165	13.994	8.45505	10.2905	21.7117	14.2763	8.70722	25.6378	7.35565	14.2763	13.3476	6.78275	13.7438	12.9336	13.3641	10.6948	5.60007	10.3935	8.90344	3.78256	14.1066	33.7211	19.9989	16.9784	6.41398	8.74779	9.28245	17.0779	7.94833
HLA-E	588.534	459.404	232.565	87.2776	141.859	186.559	188.416	405.676	638.131	634.046	371.294	134.235	393.778	257.977	151.608	414.265	278.231	319.018	327.835	262.901	499.27	238.766	297.523	548.338	166.492	303.48	596.45	230.049	156.634	355.843	304	675.786	281.952	199.092	234.405	280.931	581.649	453.754	335.208	211.887
AL033527.2	0.37614	0.0746455	0.297553	0.262811	0.189564	1.11524	0.0977428	0.153824	0.271039	0.18151	0.0991069	0.276145	0.141707	0.0811516	0.0576545	0.21307	0.188329	0.0489797	0.235072	0.0293695	0.309978	0.106386	0.410384	0.150771	0	0.362399	0.180125	0.174463	0	0.199852	0.320526	0	0	0.0763406	0.456159	0.186277	0.0306013	0.531306	0.0941752	0.149102
AP001619.3	0	0	0	0	0	0	0	0	0	0	0	0	0	0	0	0	0	0	0	0	0	0	0	0	0	0	0	0	0	0	0	0	0	0	0	0	0	0	0	0
ZNF394	4.61445	9.26298	3.93078	4.22683	6.02428	9.48653	4.06066	6.06486	6.23274	6.70678	6.57195	6.48602	5.05785	4.03829	16.7092	6.62279	6.35489	7.2953	5.50413	4.83044	5.85597	6.14712	12.9225	6.32801	8.3703	6.88734	6.81129	5.81026	5.7947	3.24413	4.63223	5.77783	6.57921	4.33723	4.94633	5.63891	7.17364	6.99802	5.17732	4.38114
AC107909.1	0.0360034	0	0	0	0	0	0	0	0.0236875	0	0	0	0	0.0271869	0	0	0.0420619	0	0.0450014	0	0	0	0	0	0.12095	0.0316719	0	0.023379	0	0	0.0189495	0	0	0	0	0	0	0	0.0210333	0
INHBE	0.113683	0.315847	0.0252931	10.4322	0.0401051	0.473995	0.0581594	0.127586	0.065445	0.226291	0.0589711	0.109542	0.0899404	0.321915	0.266823	0.399556	0.0332031	0.16515	0.0577257	0.087378	0.0894277	0.0140672	0.0559599	0.0598084	0.0875201	0.0500027	0.129914	0.106117	0.0924613	0.0566271	0.0560944	0.107236	0.110233	0.0403774	5.56926	0.84449	0.036417	0.177975	0.0622629	0.0262873
CD164	50.4331	54.9019	104.188	56.5091	29.5153	38.3788	38.5137	48.1611	35.6187	43.5082	50.5092	40.9586	46.954	84.1844	54.1457	37.0151	30.2997	126.928	25.6865	77.6271	49.1616	47.5921	24.4827	85.2948	67.2016	54.45	38.5937	36.493	46.2018	55.9645	43.1807	44.2959	43.0903	36.2965	37.6247	61.898	49.1432	70.8019	53.6332	71.3466
MIR150	0.382537	0.265703	0	0	0	0	0	0.149329	0.12584	0	0	0	0	0	0	0	0	0.261516	0	0.156812	0	0	0	0	0.214183	0	0.349724	0.124201	0	0	0	0	0	0	0	0	0	0	0	0
FAM153A	0.489834	0.21984	0.00149036	0.0098287	0.0921622	0.0474801	0.00685392	0.0274564	0.112382	0.0690938	0.0208487	0.0839098	0.0616079	0.311081	0.00269523	0.135826	0.393246	0.0343455	0.0298277	0.0350106	0.0355684	0.0198934	0.142086	0.0718922	0.00281291	0.00662925	0.073488	0.0375166	0.00933968	0.124124	0.0780047	0	0	0.267658	0.138609	0.00746405	0.0128749	0.988531	0.110062	0.0139405
CD200R1	0.608924	1.17358	0.175756	0.327335	0.123858	0.256176	0.486461	2.45413	0.812077	2.37456	0.278244	0.253728	0.976526	2.22035	0.258985	1.33482	0.403762	0.810065	0.449121	0.449756	1.46723	0.923196	0.773779	0.914311	1.0996	2.18609	1.06825	0.299227	0.520114	0.752002	0.695844	0.955908	0.896922	0.436448	0.520031	0.480865	0.403012	1.3018	1.39089	0.558142
RNU6-706P	0	0	0	0	0	0	0	0	0	0	0	0	0	0	0	0	0	0	0	0	0	0	0	0	0	0	0	0	0	0	0	0	0	0	0	0	0	0	0	0
LINC01714	0.344822	0	0	0.0421625	0.36494	1.05433	1.35247	0	0.538806	0	0	0	0.477413	0.130191	0.231237	0.139838	0.151068	0	0.32325	0	0.135626	0.170675	0.154307	0.943337	0.0965331	0.455004	0	0.2519	0.881425	0.137409	0.408349	0.413976	0.0514398	0.122473	0.792797	0	1.4728	0.0568247	0.302169	0
RN7SKP102	0	0	0	0	0	0	0	0	0	0	0	0	0	0	0	0	0	0	0	0	0	0	0	0	0.456923	0	0	0	0	0	0	0	0	0	0	0	0	0	0	0
COA3	34.5851	35.3791	64.0184	47.1319	35.5846	64.924	38.2876	36.4258	26.7801	13.6021	22.2941	63.293	19.2761	37.5033	16.5152	16.935	34.3761	47.1045	36.8829	26.317	24.9529	17.1019	38.1138	26.326	19.1334	43.0331	24.0578	46.9497	23.2689	48.3944	27.4718	25.7833	29.423	34.8444	22.4244	27.7863	202.133	57.5196	13.472	40.1023
AL121917.2	1.04364	1.44978	0.0651783	0.268651	0.116266	1.28252	0	0.214422	0.614356	0.318074	0	0	0.478025	0.082955	0.176807	0.237606	0.192514	0.0751021	1.02984	0.0900665	0.864181	0	0.078657	0.184946	0.0615089	0.19328	0.703035	0.428015	0.102114	0.525325	0.375833	0.452189	0	0.312148	0.077716	0.489642	0.375376	0.217245	0.096268	0.863689
AC021242.3	0.373369	0.0648337	0.0369202	0	0.120741	0.345944	0.0424475	0.0607295	0.0818826	0.112608	0.2152	0.199872	0.0492321	0.105727	0.0500761	0.100944	0.0363498	0.0425415	0.126393	0.0765271	0.146854	0.0308008	0.0668327	0.104762	0.0174208	0.0547415	0.0568905	0.0606122	0.0867634	0	0.0655046	0.0640355	0.0556984	0.033153	0.0880443	0.254244	0.132894	0.0615291	0.0999733	0.359732
SNORD115-13	0	0	0	0	0	0	0	0	0	0	0	0	0	0	0	0	0	0	0	0	0	0	0	0	0	0	0	0	0	0	0	0	0	0	0	0	0	0	0	0
ZNF135	0.831114	0.486859	0.1208	0.891346	0.244923	0.0705122	0.355182	0.211081	0.836683	1.45928	0.0738747	0.437408	0.235024	0.304974	0.322319	0.86631	1.4779	0.351405	1.15981	0.164191	1.36535	0.211469	0.638092	1.20252	1.30072	0.919041	1.2206	1.47385	0.204769	1.32477	0.830955	0.288519	0.334607	0.130406	0.146399	0.43639	0.0627283	0.281626	1.05883	0.19141
LINC01706	0	0	0	0	0	0	0	0	0	0	0	0	0	0	0	0	0	0	0	0	0	0	0	0	0	0	0	0	0	0	0	0	0	0	0	0	0	0	0	0
U1	0	0	0	0	0	0	0	0	0	0	0	0	0	0	0	0.158675	0	0	0.0916981	0	0	0	0	0	0	0	0.134141	0	0	0	0	0	0	0	0	0	0.250679	0	0	0
RMND5A	6.48896	5.71643	6.48378	6.84326	3.82752	6.20661	6.49447	6.27552	9.00453	14.2025	4.98529	8.60783	8.76053	3.22859	8.77306	4.47056	4.02401	4.99356	5.18674	15.0153	7.02395	8.73936	6.99728	11.6028	6.97372	5.77197	5.89782	5.62022	5.22095	8.2003	8.09333	6.39339	5.23786	5.60022	18.9277	9.92129	9.07448	9.48036	7.86868	8.42476
P2RY10	0.510898	6.78359	0.267871	0.488131	0.544897	0.515204	0.713203	6.40054	3.15025	7.24134	0.931338	0.274766	3.63779	3.27472	0.713897	3.48205	0.694034	0.828498	0.920744	1.59752	3.34601	1.5055	1.30157	2.46031	1.35709	4.6929	4.06246	1.32701	0.750987	2.00748	1.12562	3.94506	2.39633	0.827115	2.48795	2.33008	1.38033	3.42254	2.83198	0.758275
XIRP2	0.00821965	0.00913474	0	0.00160807	0	0	0	0.00128347	0.00108158	0.0237988	0.0106122	0.00422414	0.00390181	0.00496546	0	0.00355561	0.00576169	0	0.00205478	0.00269557	0.00258638	0	0.0141246	0.00276759	0.0220905	0	0	0	0.0397296	0.00524076	0	0	0.0019619	0.00116777	0	0	0	0.00758549	0.0105643	0
IGKV1OR2-6	0.309344	28.1472	0.229418	0.302596	2.8374	0.0859865	2.53214	21.5552	5.64779	11.3077	1.28374	0	6.05728	4.20465	0.0829781	0.836338	0	0	1.25663	4.69191	3.40681	0.153114	0	0.39059	3.20424	0.884411	32.8059	1.45633	0.431311	5.67048	6.47192	4.13827	1.10753	0.439487	7.00286	11.3749	1.05701	5.40368	2.16864	0.572247
TMEM185AP1	0	0	0.023278	0	0	0	0	0.0306317	0.0258133	0.113598	0	0.100815	0	0.0592536	0	0	0.0458367	0	0	0	0	0	0	0.0660522	0	0	0	0	0	0	0	0.161496	0	0.0278704	0	1.10752	0	0.0258625	0.0229209	0
AC007566.1	1.92523	2.33485	0.0906546	0.717425	0.668406	1.42706	0.458596	0.548748	1.20634	1.9908	0.591814	2.43422	0.967084	1.86915	3.08215	1.05753	0.963945	0.793876	0.954916	0.651408	1.53851	1.27057	0.940854	1.64631	1.64258	0.241944	1.28515	1.21047	0.624919	0.77937	1.88184	0.209646	0.182351	1.75834	0.735032	0.862636	0.20884	1.8331	1.33896	1.49807
RAB1C	0.0706998	0.14732	0.482384	0.103737	0	0	0.289357	0.220791	0.441892	0	0.0651991	0.090833	0.167803	0.266934	0.303432	0.114686	0	0.144999	0.48603	0.202873	0.0556156	0.0699879	0.0506208	0.0595124	0.118755	0.435357	0.0646355	0.206592	0.0657168	0.0563468	0.130239	0.242511	0.0421874	0.100444	0.0500153	0.157558	0	0.0233019	0.516289	0.163482
R3HDM4	24.3851	35.9681	24.0656	32.0664	43.4884	34.4265	44.0403	30.7179	28.3025	17.6299	64.8712	28.6672	41.7829	25.3119	40.4665	42.1417	33.9052	22.3562	36.6368	28.7826	36.1536	30.1063	32.3101	20.0873	24.4752	27.2379	31.3936	21.4044	45.8041	23.0605	16.9411	30.8833	31.2804	82.1998	34.2555	34.7113	34.1237	25.9019	22.7654	38.7302
RPL23AP68	0	0	0	0.0941788	0	0	0	0	0	0.0696904	0	0	0	0	0	0	0	0	0	0	0	0	0	0.0810438	0	0	0	0	0	0	0	0	0	0	0	0	0.0822452	0	0	0
AC023866.2	0	0	0	0	0	0	0.0755171	0	0	0.240405	0	0	0	0	0	0	0	0	0	0	0	0	0	0	0	0	0	0	0	0	0	0	0	0	0	0	0	0.291905	0.0323381	0
AC009052.1	0	0	0	0	0	0	0	0.0561238	0	0	0	0	0.056873	0	0.0771307	0	0	0	0	0	0	0	0.0514702	0	0	0	0	0	0	0	0	0	0	0	0	0	0	0.0473857	0	0
RPS26P20	0	0	0.328701	0.12043	0.0868656	0	0.0839802	0	0.283501	0	0.283841	0	0	0.13945	0.198146	0.332853	0	0.0841662	0.538594	0.0504683	0.0968479	0.243751	0.1763	0	0.827189	0.0541516	0.0562774	0.0799454	0.114438	0	0.0323994	0.168921	0.293857	0.0437276	0.0870956	0.182912	1.15687	0	0.143849	0.113874
AC073023.1	0	0	0	0	0	0	0	0	0	0	0	0	0	0	0	0	0	0	0	0	0	0	0	0	0	0	0	0	0	0	0	0	0	0	0	0	0	0	0	0
AC098798.1	0	0	0	0.0579261	0	0	0	0	0	0	0.0136526	0.152163	0	0.0670749	0	0.0160101	0.0172957	0	0.0647653	0.169925	0	0	0	0	0.0331562	0	0.0135346	0	0.0825661	0	0	0	0.0353359	0.0420656	0	0	0	0.0878288	0.0172976	0.164318
Y_RNA	0	0.82663	0	0.194026	0	0	0	0	0	0	0	1.01935	0	0.14978	0	0	0	0	0.495849	0.16262	0	0	0.14202	0	0.444231	0	0.544015	0	0.368744	0	0.626388	0.272151	0	0.1409	0	0.884076	0	0.261499	0.115878	0.55039
MIR4447	0	0	0	0	0	0	0	0	0	0	0	0	0	0	0	0	0	0	0	0	0	0	0	0	0	0	0	0	0	0	0	0	0	0	0	0	0	0	0	0
RPS3AP52	0	0	0	0	0	0	0	0	0	0	0	0	0	0.0544654	0.0773904	0	0	0	0	0	0	0	0	0	0.0807693	0	0.0659412	0	0	0	0	0	0	0	0	0	0	0	0	0
PCOLCE-AS1	0.118791	0.16502	0.0469862	0.0542268	0.0670519	0.123274	0.0648246	0.216403	0.182363	0.103183	0.0876391	0.0406986	0.0751859	0.137543	0.518329	0.0770791	0.129529	0.0541402	0.0841385	0.103884	0.112136	0.0783968	0.0510325	0.119993	0.0354728	0.195066	0.130322	0.154275	0.0147225	0.164103	0.141719	0.0543296	0.141768	0.123763	0.0224098	0.129425	0.0405905	0.0887452	0.138797	0.300324
CARD10	6.00363	6.74467	3.35059	8.47163	3.81074	1.28952	5.30519	1.69261	1.61338	2.31	5.21146	7.20686	3.16353	4.3875	10.8133	13.0589	19.545	3.02641	5.51434	8.44589	5.56947	6.67857	3.59029	3.3308	3.08557	2.91407	2.02706	4.57038	5.94688	4.0538	2.34197	4.06666	4.74039	7.63553	1.60341	3.29417	1.56705	3.77757	4.68974	4.57841
LINC00320	0	0	0	0	0	0	0	0	0	0	0	0	0	0	0	0	0	0	0	0	0	0	0	0	0.0103176	0	0	0	0	0	0	0	0	0	0	0	0	0	0	0
RNA5SP331	0	0	0	0	0	0	0	0	0	0	0	0	0	0	0	0	0	0	0	0	0	0	0	0	0	0	0	0	0	0	0	0	0	0	0	0	0	0	0	0
MCF2L2	0.0510346	0.0940449	0.019774	0.311754	0.0257201	0.089168	0.152036	0.160191	0.0548193	0.203552	0.0316961	0.0187337	0.0618004	0.0424697	0.0312903	0.102497	0.0766575	0.0313291	0.050771	0.0230552	0.0802922	0.0103104	0.0596581	0.0929316	0.178444	0.0476433	0.036183	0.0385501	0.0367884	0.0614259	0.0465954	0.0414419	0.0472331	0.0910015	0.150308	0.063443	0.0213531	0.116027	0.0644969	0.0317903
AL049766.2	0	0	0	0	0	0	0	0	0	0	0	0	0	0	0	0	0	0	0	0	0	0	0	0	0	0	0	0	0	0	0	0	0	0	0	0	0	0	0	0
ACBD7	0.457614	0.417178	0.466647	3.72094	0.0302696	0.206701	0.585282	0.401933	0.150537	4.03697	0.171441	0.0367455	0.58832	0.140381	0.889937	0.572205	0.517912	0.234632	0.044686	0.117243	0.854951	0.19819	1.58705	0.481502	0.560478	1.38379	0.313771	0.0928605	0.10634	0.45589	0.218274	0.19621	0.170665	0.264117	8.43722	0.127477	0.097728	1.5271	0.275694	0.410037
SPDEF	20.0678	41.8861	30.8248	0.941542	50.3425	29.5924	17.5442	9.16636	29.2705	1.34484	39.6861	25.7394	47.577	24.3996	4.83957	5.74928	20.0058	14.4919	65.8344	24.8855	21.1128	34.9894	82.6286	4.50335	5.53966	3.67246	2.5376	11.4031	48.0015	5.1915	3.57571	67.9217	12.6893	2.61571	0.522573	4.78897	31.7039	10.4911	14.8426	2.22572
RPL13P	0	0	0	0	0	0.0376871	0	0	0	0	0	0	0	0	0	0	0	0	0	0	0	0	0	0	0	0	0	0	0	0	0.0178402	0	0	0	0	0	0	0	0	0
ASPDH	0.129595	0.612096	0.0461335	0.0760609	0.137156	0.273773	0.12376	0.0202358	0.306948	0.769208	0.549755	0.2331	0.297336	0.019572	0.36153	0.378401	1.05982	0.0354384	0.396859	0.0106249	0.326225	0.076974	0.658806	0.0436352	0.435363	0.034201	0.319893	0.210383	0.602305	0.516427	0.463823	0	0.0309323	0.414262	0.220031	0.115523	0.022141	0.0939687	0.242272	0.587349
AC005324.4	0.525234	0.104234	0	0.477079	0.63529	0.291993	0.255912	0.0585811	0.0987324	0.108624	0.0691955	0.578404	0.0296815	0.141648	0.161015	0.0811438	0.0876598	0	0.0937858	0	0.118049	0.148556	0.483513	0.189481	0.0420113	0.0990092	0.137195	0.0730849	0.13949	0.0598006	0.118476	0	0	0.0799504	0.212324	0.167216	0.128193	0.0247302	0.0438348	0.0347006
AL031432.3	0.309184	0.674939	0.18344	0.345646	0.186985	1.22775	0.120516	0.0689686	0.0871797	0.255771	0	0.226989	0.174723	0.166765	0.189566	0.573193	0.206407	0.181174	0.414059	0.0724246	0.347454	0.262347	0.442749	0.371799	0.247304	0.0777103	0.242283	0.544947	0.328449	0.211213	0.116237	0.121205	0.105425	0.0941271	0.18748	0.131244	0.528235	0.0873459	0.258038	0.122561
CEP250-AS1	0.612788	0.886731	0.0454461	0.249759	0.18015	0.624555	0.278666	0.857176	0.386368	0.406596	0.141278	0.262431	0.50501	0.424168	0.136978	1.02165	0.149147	0.523656	0.303183	0.104666	0.76324	0.252757	0.438754	0.17194	0.714794	0.606446	0.723625	0.248698	0.284799	0.0813973	0.335965	0.28026	0.457072	0.27206	0.216753	0.189671	0.261734	0.690057	0.253578	0.519558
FAM227B	0.565798	0.949114	0.276575	0.292392	0.61764	0.158261	0.320408	0.363947	0.360545	0.535759	0.255966	0.57605	0.723534	0.679831	0.404718	0.342496	0.407414	0.608178	0.340258	0.172129	0.335911	0.796119	0.349057	0.587096	0.255027	0.338079	0.429429	0.510668	0.244768	0.74872	0.524418	0.473597	0.225079	0.326083	0.649484	0.528683	0.395173	0.921848	0.812841	0.207356
TMEM185B	7.68017	6.54942	14.004	11.0723	4.82306	7.17566	16.6491	20.6648	7.03049	16.9541	15.5373	9.58312	8.89957	7.96286	15.5642	10.8169	13.177	4.93433	13.7837	16.3267	15.2621	10.9863	9.3425	27.3995	10.4802	22.9922	7.968	13.6755	14.2964	16.5042	7.33324	13.5583	12.2849	11.8681	22.0172	34.1715	10.4765	11.9408	10.9292	10.3022
MIR222HG	1.95375	1.48526	0.0228183	0.601933	0.672966	1.64205	1.82591	0.660588	0.480766	0.768346	1.00018	0.474354	0.365131	1.87029	0.429162	2.32082	2.83069	0.126204	1.29312	0.119819	1.31908	0.74622	0.638858	0.828771	1.97248	2.04349	1.10405	1.07388	1.14397	0.441387	0.55464	0.253291	0.642581	2.28395	0.185012	0.251414	0.841057	0.496894	0.83582	0.654539
STRA8	0	0	0.639968	0.042205	0	0.143917	0	0	0.0141934	0.218616	0	3.5477	0	0.0162903	0	0.0233299	0.0252033	0	0.0134823	0	0.0339407	0	0	8.24435	0	0	1.42003	0	0	0	0.0113545	0.059199	0	0.061298	0.0610458	3.87818	0	0.113764	0.0252061	0
C4B-AS1	0	0	0	0	0	0	0	0	0	0	0	0	0	0	0	0	0	0	0	0	0	0	0	0	0	0	0	0	0	0	0	0	0	0	0	0	0	0	0	0
AL133243.2	0.832566	0.440597	0.870317	0.904895	0.391618	0.749372	0.649046	0.443658	0.382565	0.707867	0.511859	0.713104	0.449581	0.618708	0.794051	0.485912	0.463174	0.343311	0.69376	0.725922	0.748495	1.30823	0.690735	1.2904	2.17539	1.30204	0.374535	0.549212	1.3758	0.73727	0.375601	0.290115	0.615087	1.8118	3.02906	0.765726	1.78367	0.27876	1.11946	1.23456
CDCA4P3	0	0.0431911	0	0	0	0	0	0	0	0	0	0.719018	0	0	0	0	0	0	0	0	0.0489159	0	0	0.471089	0	0	0	0	0	0	0	0	0	0	0	0.138578	0	0	0	0
AC009987.1	0	0.0738429	0	0	0	0	0	0	0	0	0	0	0	0	0	0	0	0	0	0.0217903	0	0	0	0	0.0297624	0	0	0	0	0	0	0	0	0	0	0.0789745	0	0	0.0155271	0
LINC02024	0	0	0.0131164	0	0	0	0	0	0	0	0	0	0	0	0.142322	0	0	0	0	0	0	0	0	0	0	0	0	0	0.0410984	0	0	0	0	0	0.0312789	0	0	0	0.0258304	0
RNU7-196P	0	0	0	0.675961	0	0	0	0	0	0	0	0	0	0	0	0	0	0	0	0	0	0	0	0	1.54764	0	0	0	0	0	0	0	0	0	0	0	0	0	0	0
Metazoa_SRP	0	0.109811	0	0.231972	0	0	0	0.123431	0.0520075	0.114436	0	0	0	0.119382	0	0	0	0.216161	0.0988038	0	0.248731	0.156504	0	0	0.177037	0	0	0	0	0.252001	0.124815	0	0	0.224608	0	0	0	0.0521067	0.277081	0
DEFB108B	0	0	0	0.0314636	0	0	0	0	0	0	0	0	0	0	0	0	0.0375779	0	0	0	0	0	0	0	0.144075	0	0	0.0208866	0	0.0512705	0	0	0	0.0228487	0	0	0	0.0212026	0	0
ARFRP1	11.7039	7.90496	6.2474	4.39042	4.4787	11.2143	4.88937	5.13786	3.25972	4.63537	3.75835	4.04879	5.15533	3.34468	3.32704	10.1906	11.4585	3.318	6.9283	3.84557	7.58728	3.23086	15.9213	3.57004	8.07374	5.59388	7.32078	8.47908	7.49807	6.55882	4.3048	5.60716	4.21344	7.1986	3.97394	4.05606	8.81508	4.40272	8.23876	8.00408
CCDC194	0.375386	0.0695296	0.0148479	0.440638	0	0.751277	0.102424	0.507999	0.16465	0.108688	0.323101	0.0643047	0.118795	0.132282	0.107406	1.05549	0.935584	0.0342171	0.109481	0.041035	0.236237	0.297285	0.143347	0.463446	0.0280239	0.132089	0.594858	0.0812529	0	0.0797807	0.105374	0.0343368	0.0298663	0.391097	0.212448	0.111542	0	0.296935	0.116961	0.25462
LINC02280	0.00561375	0.116976	0	0.0219652	0.0396085	0.0561752	0.0229757	0.0131485	0.00738682	0.0243807	0.0103539	0.100973	0.00888268	0	0.0301165	0.0546381	0.0590256	0	0.0842007	0.0138074	0.00883204	0	0.0281359	0.0283526	0.0125726	0.0395068	0.0102644	0	0.0104362	0.00894815	0.0590932	0	0.00669957	0.00797548	0.0158854	0.0583823	0	0	0.0557527	0.0311542
OR8B9P	0	0	0	0	0	0	0	0	0	0	0	0	0	0	0	0	0	0	0	0	0	0	0	0	0.051867	0	0	0	0	0	0.0121892	0	0	0	0	0	0	0	0	0
AC009237.3	0.804726	0.502155	0.599999	0.500928	0.412934	1.56938	1.3092	1.83779	2.25369	1.04662	1.2858	0.265383	0.578784	0.250215	0.424792	0.693415	1.30715	0.541315	0.349624	5.48269	1.38793	0.715682	0.41904	0.492645	0.901134	1.51803	0.704226	3.78641	1.59202	0.871145	0.321625	1.03328	0.297871	0.938467	0.420116	2.37837	1.58072	0.981487	0.837172	0.640832
SPTLC1P4	0	0.457826	0.0488837	0.161191	0.871996	0	0	0	0	0	0	0	0	0.186649	0	0.356409	0	0	0	0	0	0	0.176978	0	0	0.0724798	0.0753252	0	0	0	0	0	0	0	0	0	0	0.162934	0.048134	0
AC006427.1	0.0902615	0	0	0	0	0	0	0	0	0.0435565	0	0	0.0476072	0	0	0	0	0	0.0376065	0	0	0	0	0	0.0336917	0	0	0	0	0	0	0	0	0.042745	0	0.0447005	0	0.0198328	0	0
TVP23B	3.95771	5.40652	7.16144	7.48896	4.31625	1.88124	2.90157	4.80463	2.30333	3.14778	4.07778	8.44171	5.65516	7.67971	4.00335	3.11022	3.30447	5.03653	3.48744	7.23252	3.21967	4.9344	3.87247	7.63494	3.53157	2.17637	3.25407	3.09439	3.39003	2.10283	5.77405	2.78279	3.69397	2.74388	4.16222	7.31873	6.19975	3.847	3.73609	4.14736
C9orf16	27.5058	20.9493	36.8904	24.359	53.2103	71.2255	39.1778	29.3038	15.3237	18.6409	23.7967	18.8451	21.5982	25.7438	26.5668	24.0029	30.0413	31.4927	15.1601	28.5108	25.0035	12.7085	42.3598	11.696	24.638	37.0545	15.1303	21.686	22.548	10.663	12.4622	27.7299	33.3798	16.9294	24.3641	14.7069	89.3838	24.0532	13.1925	12.0053
KCNJ10	0.186173	0.213646	0.0120062	0.166276	0.114223	0.341997	0.0386502	2.32878	0.114499	2.85924	0.0821117	0.0623973	0.473895	0.0305615	0.0521102	0.98041	0.0898376	0.0110674	0.523578	0.189135	0.942387	0.0480779	0.892525	0.436072	0.0135963	0.234981	1.15443	0.05519	0.0225719	0.316108	0.149112	1.18835	0.0531308	0.140874	2.0042	2.26689	0.145207	0.138728	0.068568	0.0935861
CCL4	1.7922	5.06718	3.05235	3.98058	1.53973	4.86446	1.74027	25.5812	4.4252	33.8967	4.78328	3.4403	9.24975	6.32083	2.19443	24.5575	7.29129	2.53691	23.7583	0.942108	18.394	0.626172	33.4917	5.51971	3.01036	34.2489	14.6691	1.3623	0.862339	3.1928	1.86992	11.8177	14.9468	2.48628	14.2746	5.63859	1.40489	6.01112	3.21493	5.7726
AC010099.2	0	0	0	0	0	0	0	0	0.0344598	0	0	0	0	0	0	0	0	0	0.163666	0	0	0	0	0	0	0	0	0	0	0	0	0	0	0	0	0	0	0	0	0
Z68694.1	0	0	0	0	0	0	0	0	0	0	0	0	0	0	0	0	0	0	0	0	0	0	0	0	0	0	0	0	0	0	0	0	0	0	0	0	0	0	0	0
AC139700.1	0	0	0.0082531	0.013607	0	0	0	0.0108603	0.00915198	0	0	0.0357434	0	0.010504	0.0149253	0	0.0162512	0	0.0173869	0.0114045	0.0218851	0.0275407	0	0	0	0	0	0	0	0	0.00732142	0	0	0.0197626	0	0	0	0.00916943	0.0243796	0.0128663
AC022017.1	0	0	0	0	0	0	0	0	0	0	0	0	0	0	0	0	0	0	0	0	0	0	0	0	0	0	0	0	0	0	0	0	0	0	0	0	0	0	0	0
LINC02265	0.111923	0.310958	0.0398425	0.0218963	0.157937	0.597323	0.458074	0.122335	0.044182	0.129623	0	0.230072	1.18655	0.0676122	0.0480354	0	0.130757	0.153029	0.0279789	0	0.0704348	0	0.0801364	0.0753699	0	0.0196915	0.0409291	0.0581421	0.0832276	0.392484	0.0235632	0	0.0801428	0.174911	0.0316711	0.133027	0.191218	0.118043	0.0261543	0.0828173
ZFP90	4.0737	5.01422	2.63617	3.14546	2.13307	7.38146	2.88293	2.84192	3.91178	5.6631	2.41063	2.22847	4.14342	3.22602	3.48296	4.01576	3.00394	3.26092	2.72911	2.38596	3.55047	4.50427	2.42043	4.46758	4.3805	2.89589	3.41159	6.24039	3.68439	3.08605	3.68225	3.29328	2.71509	3.57274	7.90244	3.3891	2.29038	5.63227	5.12011	2.9488
MIR548XHG	0	0	0	0	0	0	0	0	0	0	0.0135869	0	0	0	1.15399	0	0	0	0	0	0	0	0.917755	2.38115	0.544443	0	0	0	0	0	0	0	0	0	0	0	0	0.942043	0.834896	0
TLK2P2	0.0382537	0.0929959	0.011348	0.0187096	0.0134952	0	0.0130469	0	0.0314599	0.0415342	0.00881934	0	0.052963	0	0.0410445	0	0.0223454	0	0.0537907	0.0235218	0	0.0946712	0.054779	0.0805011	0.257019	0	0.0174862	0.0310502	0.0177787	0.0457315	0.0453013	0	0	0.0407604	0.0541237	0.0284167	0	0	0.0335219	0.0707645
AL122034.1	0.0431027	0	0	0	0	0	0	0	0	0.124798	0	0	0	0	0	0	0	0	0	0.17669	0	0	0	0.290257	0	0	0	0	0	0.0687045	0	0	0	0	0	0.128075	0	0	0	0
TBL1XR1-AS1	0.025055	0.278444	0.0148652	0	0	0	0.0341814	0.0195613	0.0164843	0.108815	0.277268	0	0.0396448	0.0378391	0	0.0270954	0.0292712	0	0.0626335	0.0205415	0.0394188	0	0.0179393	0	2.58122	0.0661219	0.0687177	0.113887	0.186313	0	0.0263742	0.0687539	0	0.0533938	0.0354494	0.111673	0	0	0.0585489	0.0463487
MIR5701-1	0	0	0	0	0	0	0	0	0	0	0	0	0	0	0	0	0	0	0	0	0	0	0	0	0	0	0	0	0	0	0	0	0	0	0	0	0	0	0	0
SSR1P2	0	0	0	0	0	0	0	0	0	0	0	0	0	0	0	0	0	0	0	0	0	0	0	0	0	0	0	0	0	0	0	0	0	0.0193357	0	0	0	0	0	0
GNRHR2P1	0	0.0943223	0.140996	0	0.0239534	0.0377469	0	0	0	0.44233	0.187848	0	0.0268592	0.0512717	0	0	0	0	0.106085	0.167001	0	0.13443	0.0729229	0	0	0.0298649	0.0310373	0.0220452	0.378679	0	0.0536053	0	0	0	0.480337	0	0	0	0.218167	0.031401
APOF	0.012491	0.034704	0.0148219	0.134404	0.0176264	0.0972174	0	0.0585127	0	0.0180829	0.0115191	0.0320961	0.0197646	0	0.0268046	0.0135082	0	0	0.0234191	0.0102408	0	0	0	0.0210289	0	0	0.0114196	0	0	0	0	0.0342767	0	0.017746	0.017673	0	0.0213406	0.00823378	0.00729728	0
CASR	0.194457	0.0661549	0.00235453	0	0.0196003	0.0705988	0.0162422	0	0.0339427	0.0172354	0.13907	0	0.00313971	0.00899012	0	0.00858339	0.00463632	1.38364	0.0124008	0.3156	0	0.274999	0.0113658	0.0200433	0	0.00349106	0.032653	0.121118	0.00737762	1.10067	0.0375972	0.0217801	0.0236806	0.00845714	0.0617639	0.0294801	0.0135603	0.0732468	0.0625974	0.0624007
SNORD115-9	0	0	0	0	0	0	0	0	0	0	0	0	0	0	0	0	0	0	0	0	0	0	0	0	0	0	0	0	0	0	0	0	0	0	0	0	0	0	0	0
CXCL14	5.90056	59.1859	1189.27	12.1272	13.7753	1.94164	652.94	6.34276	3.82502	5.74707	30.3082	73.4117	13.1895	111.047	6.44742	14.6272	97.9406	24.0696	148.65	139.161	18.5666	2.96352	4.23254	4.87555	1.45753	8.17719	18.5136	8.47308	3.79088	69.5198	4.67555	150.295	4.53061	10.4479	0.798016	554.252	60.7453	15.5151	93.9912	450.918
AC023827.1	0	0	0	0	0	0	0	0	0	0	0	0	0	0	0	0	0	0	0	0	0	0	0	0	0	0	0	0	0	0	0	0	0	0	0	0	0	0	0	0
NDUFS8	21.7489	16.7314	36.8002	16.7712	33.2167	41.8597	25.2061	13.6077	14.2405	9.65404	17.1259	15.2368	13.4296	15.4967	14.6152	17.0151	18.8241	13.0422	26.6338	8.39124	15.0893	10.0898	17.6339	12.3431	15.4496	27.8151	18.1383	25.1914	17.2047	10.5617	18.0405	19.1638	19.6758	17.2426	18.5018	11.2516	73.789	22.8033	8.70477	10.6058
RNU6-885P	0	0	0	0	0	0	0	0	0	0	0	0	0	0	0	0	0	0	0	0	0	0	0	0	0	0	0	0	0	0	0	0	0	0	0	0	0	0	0	0
BRD7P1	0	0	0	0	0	0	0	0	0.00735981	0	0	0	0	0	0	0.0120974	0	0	0.00699108	0	0	0	0	0	0	0	0	0	0	0	0	0	0	0	0	0	0	0.00737385	0	0
RPS2P6	0	0.0332499	0.0284017	0.0468263	0.0337757	0	0	0.0373741	0.12598	0.0346505	0.022073	0.0615026	0.0757459	0.018074	0.17977	0	0	0	0.0299171	0.0588703	0	0	0.0342751	0	0.0268028	0.0421112	0.0218822	0.0621698	0	0	0.0251955	0.0328406	0.0285649	0.034005	0	0.0355606	0.122679	0.0157776	0.0419492	0.0221386
AC002398.1	2.4081	1.32416	0.56554	2.40465	2.5132	6.91678	1.4373	1.29256	1.61735	2.03359	2.03568	2.19148	1.3495	0.416718	2.26081	2.4957	2.98916	0.137189	3.10399	0.452442	7.02476	1.78789	1.90379	4.89869	1.01122	2.16251	1.37596	0.912164	1.30572	1.19951	1.47869	1.51436	0.898088	1.38986	3.54909	1.19257	10.114	1.38894	0.586175	3.48022
AC084880.2	0	0	0	0	0	0	0	0	0	0.804708	0	0	0	0	0	0	0	0	0	0	0	0	0	0	0	0	0	0	0	0	0	0	0	0	0	0	0	0	0	0
SAGE1	0	0.0100774	0	0.0070961	0	0	0	0	0	0.0525097	0	0	0.0057393	0.0054779	0	0.00784509	0	0.00991867	0	0.011895	0.21685	0.172351	0.00519408	0.183192	0.0162469	0.0446709	0	0.0141319	0	0	0	0	0.181807	0.00515314	0.0410555	4.23566	0.0123939	0.387333	0.00423801	0.0067098
AC138230.1	1.80668	0.627442	0.133989	0.441818	0.478022	2.79793	0.132041	0.302257	1.44337	0.280231	0.267768	1.40928	0.204195	0.535959	0.103848	0.802456	0.452293	0.529334	0.342763	0.158702	0.355303	0.127749	0.623688	0.434512	0.433527	0.42571	0.353938	0.48184	0.419835	0.359974	0.322627	0.0442655	0.154009	0.36668	0.136939	0.287591	0.330715	0.72306	0.226172	0.805692
SNRPGP7	0	0	0.119903	0	0	0	0	0	0	0	0	0	0	0	0.433678	0	0	0	0	0	0	0	0	0	0	0	0	0	0	0	0	0	0	0	0	0.300252	0	0	0	0
MTCYBP2	0	0	0	0	0	0	0	0	0	0	0	0	0	0	0	0	0	0	0	0	0	0	0	0	0	0	0	0	0	0	0	0	0	0	0	0	0	0	0	0.115872
TTL	1.94176	1.29953	2.03589	3.05291	1.06452	2.56472	3.10419	2.94482	1.51046	5.28895	1.51442	2.30928	1.49638	2.6909	4.19316	3.52682	1.54469	1.44289	2.19217	1.67346	2.75717	1.09725	3.71948	2.31535	4.10024	6.36184	2.02045	2.03724	1.8606	1.62353	1.59105	2.06262	2.15159	2.1077	7.70832	3.30972	1.2679	2.8319	2.44776	1.7809
AL441992.1	4.29229	3.00869	3.43444	4.39126	3.91757	11.5589	3.27708	3.13592	2.64263	4.84566	3.37729	3.4403	3.86318	4.31168	5.23921	3.40685	4.46251	3.33818	3.93762	3.09935	4.08898	1.16947	2.31199	3.18216	2.16073	11.3969	2.84408	3.19635	1.83016	0.878761	1.88607	1.78299	3.38368	1.84621	6.463	3.91984	7.60239	4.07534	3.35876	1.85757
AC015936.1	0	0	0	0	0	0.185356	0	0	0	0	0	0.0535455	0	0	0	0.0225356	0	0	0	0	0	0	0.0298407	0	0	0	0	0	0	0	0	0	0	0.0444082	0	0	0	0	0	0
HASPIN	0.245086	0.755405	0.817933	2.75701	0.778156	1.16664	0.804552	0.777346	0.267066	1.66315	1.88583	1.00368	0.739247	0.312305	2.49818	2.04581	0.63529	0.240853	2.46506	0.087909	1.68696	0.470073	3.13672	1.03152	1.38082	0.774811	1.34438	0.382949	0.526815	0.439493	0.334581	0.924749	0.338193	0.739915	2.86079	1.06961	0.117766	0.913796	0.28636	1.52307
PART1	0.00219668	0.00305155	0.00521319	0.165455	0.0635458	0.0757143	0.0569398	0.00514507	0.00289049	0.0286208	0.00405154	0.225779	0.206812	0.00663504	0.332329	0.0118779	0.0179643	0.00300347	0.00137284	0.09365	0.00345602	0	0.31299	0.0110945	0.00983941	0.0019324	0.0120496	0	0	0	0.00578086	0	0.00524314	0.00156042	0.211344	0.0130544	0.00375299	0.0492321	0.00128331	0
RN7SKP245	0	0	0	0	0	0	0	0	0	0	0	0	0	0	0	0	0	0	0	0.0548843	0	0	0	0	0	0	0.0612017	0	0	0	0	0	0	0	0	0	0	0	0	0
AL096800.1	0.0239889	0	0	0	0	0	0	0.0187289	0	0	0	0	0	0	0	0	0	0	0	0	0	0	0	0.0403858	0	0	0.0219312	0	0	0	0	0	0	0	0	0	0	0	0	0
RBM12B-AS1	0.360862	1.77732	0.175173	2.43884	0.162025	1.1672	0.492306	0.179287	0.345336	1.7572	0.272278	0.252886	0.752674	0.0990887	0.527985	0.638588	0.536564	0.179417	1.04561	0.699291	0.980641	0.519604	0.422796	0.883663	2.57151	0.173152	0.449875	0.724283	0.609868	0.627494	0.828789	0.585145	0.156604	1.2817	0.6034	0.63361	0.168143	0.389245	0.689945	0.970979
IDI2-AS1	0.134308	0.233219	0	0.361289	0.165834	0.317328	0.068711	0.0786437	0.0331365	0.121521	0.123858	0.60394	0.0132822	0.0126773	0.10808	0.0726225	0.176522	0.0459088	0.241318	0.0275282	0.0264131	0.0997164	0.0961637	0.367428	0.075199	0.0590745	0.337665	0.0654099	0.124841	0.160562	0.044181	0.0230347	0	0.178886	0.07126	0.199541	0.0860481	0.420529	0.13731	0.35715
AC061975.6	0.013794	0	1.00663	0.269862	0	0	0.150548	0.0215388	0.127055	3.77419	0	0.567107	0	0.0104161	0.0592014	0	0	0	0	0.429744	0.802971	0.0273102	0	1.25401	0.108126	0.0121344	0.138719	0.188101	0.102574	0.0219872	0	0.0189261	0	0.0195972	3.00555	1.98789	0.164967	1.51848	0.128936	0.153103
Y_RNA	0	0	0	0	0	0	0	0	0	0	0	0	0	0	0	0	0	0	0	0	0	0	0	0	0	0	0	0	0	0	0	0	0	0	0	0	0	0	0	0
AC007992.1	0	0	0	0	0	0	0	0	0	0	0	0	0	0	0	0	0	0	0	0	0	0	0	0	0	0	0	0	0	0	0	0	0	0	0	0	0	0	0	0
AL021393.1	0	0	0	0	0	0	0	0	0	0	0	0	0	0	0	0	0	0	0	0	0	0	0	0	0	0	0	0	0	0	0	0	0	0	0	0	0	0	0	0
TNRC6B	2.01495	2.4345	0.376882	8.05373	1.16319	0.982602	1.69523	0.84051	2.32927	3.50628	2.45781	2.25982	2.50434	1.09605	3.28488	1.84424	1.77708	0.62833	2.21525	2.46082	2.05609	3.6012	1.86837	1.90079	4.1984	0.600265	2.39837	1.62213	2.82582	2.76953	2.5952	1.70051	1.17997	1.52568	2.85693	2.76124	1.04501	1.16015	2.76918	2.25209
AC007551.1	0.0412756	0.114677	0	0	0	0	0	0.0322252	0.0543123	0	0.0380642	0.106059	0.0326554	0	0	0	0.0482213	0	0.0257956	0	0.0649385	0.08172	0	0.0694884	0	0.0363097	0	0	0	0.131584	0.0217244	0	0	0.0586405	0	0	0	0.027208	0.0964535	0.0381774
SCML1	3.67102	2.43072	1.35722	4.37622	0.659906	5.29487	0.893181	1.68557	1.55375	2.38078	3.68368	3.11423	0.924949	2.68083	1.08297	2.00605	1.08812	1.15625	1.52462	0.600662	1.77191	1.58941	1.77182	2.68335	2.45252	1.11073	3.7801	0.561785	0.724475	1.584	1.8337	0.716494	0.920862	0.553656	3.09874	2.55332	0.499351	2.48664	2.2539	3.72707
AL121790.1	0.0870815	0.0806469	0.0344438	0.795032	0.081922	0.193644	0.0396004	0.0453249	0.229171	0.21011	0	0.223759	0.0688949	0.065757	0.12458	0.062782	0.474764	0	0.0725632	0.0713942	0.228341	0	0.0207833	0.0488679	0	0	0.0530747	0	0.161888	0	0.0152778	0	0.0346417	0.0412391	0.0410694	0.0862513	0	0.172206	0.0508733	0.0536966
VWA8P1	0	0	0	0	0	0	0	0.0950278	0	0	0	0	0	0	0	0	0	0	0	0	0	0	0	0	0	0	0	0	0	0	0	0	0	0	0	0	0	0	0	0
PLD4	0.816494	2.13861	0.428959	0.313986	0.134127	0.457377	1.71337	0.394157	1.43319	0.979001	0.428214	0.112108	0.867871	1.52726	0.270844	2.50404	0.644422	0.88628	0.128543	0.572317	1.60818	2.77651	0.167349	0.272818	0.335015	1.14593	0.706571	1.1899	0.845848	2.28502	1.29907	2.29614	3.54437	0.354198	0.185189	0.254651	1.83155	1.01275	2.02087	0.870504
NXPE2P1	0	0	0	0	0	0	0	0	0	0.0427166	0	0	0	0	0	0	0	0	0	0	0	0	0	0	0	0	0	0	0	0	0	0	0	0	0	0	0	0	0	0
AC117522.2	0	0	0	0	0	0	0	0	0	0	0	0	0	0	0	0	0	0	0	0	0	0	0.0466913	0	0	0	0	0	0	0	0	0	0	0	0	0	0	0	0	0
AC023824.3	0.0169747	0.0235806	0	0	0	0	0	0	0	0.860085	0	0	0	0	0	0	0	0	0	0	0	0	0	0.200041	0	0	0	0	0	0	0	0	0	0	0.0480337	0.529605	0	0	0.00991667	0
RPL3P7	0.406524	0.270087	0.440438	1.41773	0.349182	0.137564	0.217018	0.331186	1.65128	0.0767629	0.342295	0.272499	0.671214	1.09443	1.19476	0.229372	0.165194	0.241665	1.0052	0.623109	0.194655	3.21944	0.164518	0.0595124	0.118755	0.482003	0.371654	0.17216	0.0328584	0.225387	0.520956	0.291013	0.147656	0.351553	0.100031	2.49467	0.664341	0.198066	0.826062	0.310616
AC103739.2	0.106181	0.368757	0.0157494	0.0778988	0.0936469	0	0.144858	0.0414495	0.0873237	0.345861	0	0.204628	0.0840057	0.0400898	0.0569639	0.258363	0.0310122	0	0.132718	0.0217633	0.0417634	0.105112	0.0950316	0.178758	0.564784	0.0233516	0.14561	0.120661	0.0986974	0.0423125	0.307372	0	0	0.131996	0.225348	0.118315	0.0453521	0.122486	0.155079	0.147316
SDAD1P2	0	0	0.00626714	0.0206655	0	0.0117447	0	0	0.0694973	0.030584	0	0	0	0.0319058	0.056669	0	0.0246813	0	0.0396092	0.00866024	0	0	0.00756317	0.0177833	0	0	0.00965708	0.0274369	0	0	0.0222386	0.0289865	0.0126063	0.00750356	0	0	0	0	0.0863943	0.00977024
MYEF2	1.69494	1.96741	0.559277	1.86801	0.560875	0.81443	0.833103	1.76677	0.270519	3.88893	1.00413	1.51435	1.27108	0.59797	1.61109	0.587934	1.74532	0.568431	1.55893	1.2273	0.50793	1.4231	0.777427	1.58697	0.958379	0.604179	0.889637	1.93028	0.999361	1.97104	1.23274	0.741755	0.607016	1.08501	7.23311	2.06793	1.00428	1.16445	0.824714	4.3496
GLRX5P2	0.371481	0.688062	0	0.60563	0.262103	0.275356	0.506794	0.67673	0.407342	0.717046	0.799348	0.636356	0.685763	0.187008	0.398583	0.535643	1.01265	0.507916	2.47638	0.40608	0.194815	0.73548	0.265979	1.66772	0.415985	0.762504	1.13205	0.241223	1.15099	1.18426	1.9552	0	0.147778	2.4629	0.175198	0.735878	0.211556	0.734615	0.434041	1.37438
AC024255.1	0	0	0	0	0	0	0	0	0	0	0	0	0	0	0	0	0	0	0	0	0	0	0	0	0	0	0	0	0	0	0	0	0	0	0	0	0	0	0	0
AL356752.1	0.108375	0.0501833	0.021433	0.0706738	0.0509767	0	0.14785	0.0282039	0.190139	0.0522972	0.333142	0	0.200062	0.0272786	0.0387604	0	0	0.0493926	0.180613	0.118469	0.11367	0.0715222	0	0.121634	0.283169	0.0317787	0.0660524	0.234578	0.0671575	0.115164	0.0950673	0.346958	0.0862245	0.333598	0.0511117	0	0	0	0.105521	0.634851
AC005324.5	0	0	0	0	0	0	0	0	0	0	0	0	0	0	0	0	0	0	0	0	0	0	0	0	0	0.0307418	0	0	0	0	0	0	0	0	0	0.0519196	0	0	0	0
RNU7-141P	0	0	0	0	0	0	0	0	0	0	0	0	0	0	0	0	0	0	0	0	0.543598	0	0	0	0	0	0	0	0	0	0	0	0	0	0.977718	0	0	0	0	0.319581
MRPL49P1	0	0	0	0	0	0	0	0	0	0	0	0	0	0	0	0	0	0	0	0	0	0	0	0	0	0	0	0	0	0	0	0	0	0	0	0	0	0	0	0
TTC39C-AS1	0.209763	0.327819	0.171123	0.436024	0.259002	0.408147	0.28617	0.36848	0.138008	0.493462	0.0967213	0.202123	0.539354	0.197995	0	0.283556	0.0306326	0.215103	0.14748	0.0214969	0.536279	0	0.206511	0.220713	0.17617	0.27679	0.287656	0.170263	0.0487447	0.0417946	0.220807	0.359759	0.281628	0.242134	0.408081	0.233734	1.97107	0.639503	0.336997	0.242522
TMEM150A	19.6496	4.74177	12.9973	5.89226	6.75126	23.9722	13.0257	19.6169	12.7548	4.84127	13.2681	10.7812	11.5252	8.85667	7.83746	8.59574	13.929	11.7197	10.8652	9.51942	10.0761	6.59357	8.42257	5.16373	3.00825	21.415	16.0019	37.9549	17.6082	15.6163	12.2042	9.94626	11.7995	18.3895	2.5274	8.48644	18.6663	13.6782	8.64794	20.8323
LINC02527	0	0	0	0.137499	0	0	0	0	0	0	0.0259256	0.0722373	0	0.0212286	0	0	0	0	0	0	0	0	0	0.283972	0	0	0	0	0	0	0.0147966	0	0	0	0	0	0	2.20524	0	0
GSTA5	0.126136	0	0.236983	0	0.0148328	0.116871	0	0.344674	0.276625	0.030434	0.174483	0	0.116425	0.0317492	0.0225564	0	0	0.0574874	0.0656915	0	0.0661493	0.124866	0	0	0	0	0.0384388	0.0819068	0	0	0.0331943	0.0576885	0.0250889	0	0	0	0	0.124719	0.0982519	0
AC092447.1	0	0	0.0131844	0	0	0	0	0	0	0	0	0	0	0	0.0238433	0	0	0	0.0138879	0	0	0	0	0.0748226	0.0248843	0	0	0	0	0	0	0	0	0	0	0.0330153	0	0.0146483	0.0129822	0
CASP5	0.538243	0.112156	0.279423	0.263251	0.0379764	0.134651	0.569082	1.61786	0.0973835	1.71424	0.359864	0.0691518	0.340666	0.284507	0.12994	0.727593	0.235806	0.919907	0.470932	0.11032	1.05851	0.106565	1.03089	0.339804	0.813679	1.19555	0.307546	0.139804	0.0750459	0.107243	0.219551	0.867738	0.545998	0.258081	0.837693	0.0199917	0.160926	0.186269	0.44022	0.174244
UGT1A10	0.047499	0	0	0.0132751	0	0.0150892	0	0	0.0267863	0.0392933	0	0.0348716	0	0	0	0	0.00792742	0	0.00424071	0	0	0	0.0145753	0.228473	0.0835835	0	0	0.00881248	0	0	0	0	0	0	0	0	0.011593	0.720136	0.146674	0
AC243547.2	0	0	0	0	0	0	0	0	0	0	0	0	0	0	0	0	0	0	0	0	0	0	0	0	0	0	0	0	0	0	0	0	0	0	0	0	0	0	0	0
RN7SKP271	0.267776	0.185992	0	0	0.0944663	0.297728	0.0913284	0	0.0880878	0.387653	0	0.172015	0.052963	0.0505507	0	0.217187	0.156418	0.0915307	0.251023	0.164653	0.105322	0	0.191726	0.225403	1.12446	0	0	0.0869406	0	0.106707	0.176172	0.0918509	0.239677	0.6182	0.284149	0.596751	0.114372	0	0	0.371513
RNU6-661P	0	0	0	0	0	0	0	0	0	0	0	0	0	0	0	0	0	0	0	0	0	0	0	0	0.224191	0	0	0	0	0	0	0	0	0	0	0	0	0	0	0
RPL35AP18	0	0	0	0	0	0	0	0	0	0	0	0	0	0	0	0	0	0	0	0	0	0	0	0	0	0	0	0	0	0	0	0	0	0	0	0	0	0	0	0
KYNUP2	0	0	0	0	0	0	0	0.0125846	0	0	0	0	0	0	0	0	0	0	0	0	0	0	0	0	0	0	0	0	0	0	0	0	0	0	0	0	0	0	0	0
MED27	8.26584	5.43763	8.95173	17.0562	6.81484	13.2035	6.94911	15.4787	5.17071	14.0269	8.26029	4.9637	5.92019	11.8846	6.38167	7.49862	8.75406	6.67258	6.52558	4.89296	8.33379	4.52912	8.43705	5.01514	5.64703	15.5623	7.2408	7.26885	4.59294	3.38706	5.64552	8.00721	6.98897	6.02333	20.3404	8.62509	8.18139	13.8998	4.78736	5.49189
AC087623.3	0.215762	0.128455	0	0.150754	0	0.342709	0.0420505	0	0.0811168	0.0446219	0	0	0	0.0931006	0.132287	0.0666664	0	0.0421436	0.0770528	0.0252705	0	0	0.0441384	0	0.0345158	0.0271148	0.0563584	0.0200151	0	0.147393	0.032446	0	0.07357	0.0437906	0.0872209	0.137382	0.105321	0	0.0540209	0.142547
PER3P1	0	0	0	0	0	0	0	0	0	0	0	0	0	0	0	0	0	0	0	0	0	0	0	0	0	0	0	0	0	0.0411896	0	0	0	0	0	0	0	0	0	0
TNNT2	0.392497	0.414055	0.0437725	0.0808285	0.226959	0.127967	0.446892	0.168194	0.238816	0.41868	0.18234	0.333651	0.36189	0.407804	0.208983	0.37978	0.203414	0.238063	0.291403	0.145169	0.143931	0.414837	0.194394	3.13496	0.0727024	0.00778816	0.33185	0.126477	0.0932655	0.254015	0.0869815	0.125522	0.119745	0.488444	0.20877	0.271836	0.151257	0.225655	0.0431011	0.0382142
FBP1	154.154	54.058	116.468	38.5553	41.538	30.5868	155.184	78.992	79.2663	49.8278	84.8484	76.9572	98.0209	60.1857	20.4908	159.888	41.5614	170.576	31.3508	53.247	79.7316	38.5986	28.9567	37.1888	54.7938	34.0629	98.6272	54.1159	37.0787	32.6722	32.6691	54.2031	111.045	114.038	52.9867	25.2439	171.059	53.0212	59.9782	54.7975
AC073429.1	0	0	0	0	0	0	0	0	0	0	0	0	0	0	0	0	0	0	0	0	0	0	0	0	0	0	0	0	0	0	0	0	0	0	0	0	0	0	0	0
SVEP1	2.41092	3.48967	0.363648	0.0915572	0.160839	0.099033	1.81447	1.46269	2.21293	5.86806	0.213007	0.810738	0.945943	1.58456	1.7915	0.693854	0.426815	0.567632	0.614203	2.21425	1.05456	1.93383	0.873375	8.07956	1.79026	0.378489	1.5237	1.6822	0.822308	2.55314	3.75038	2.36961	2.41963	0.423594	0.882151	1.13939	1.40825	0.904575	3.42196	0.335121
HNRNPA1P31	0	0	0	0	0	0	0	0	0	0	0	0	0	0	0	0	0	0	0	0	0	0	0	0	0	0	0	0	0	0	0	0	0	0	0	0	0	0	0	0
AC107074.1	0	0.0389512	0	0	0	0.0311757	0	0.0437824	0	0	0	0	0.0221834	0	0	0	0	0	0	0	0	0	0	0	0.0313985	0	0.0256342	0	0	0.0446939	0	0	0	0	0	0	0	0	0	0
IDO2	0.597735	0.120535	0.0314598	0.0660142	0.0204068	0.219745	0.0986446	0.255916	0.114173	0.279138	0.0622355	0.0743179	0.125853	0.11648	0.0258606	0.349271	0.0675793	0.052727	0.0964027	0.0869454	0.227519	0.314946	0.124251	0.0324613	0.0377856	0.0848099	0.564091	0.122077	0.19715	0.145989	0.152227	0.145506	0.034517	0.0410906	0.0613824	0.0429704	0.0411781	0.0667281	0.256267	0.205096
AL117351.2	0	0	0	0	0	0	0	0	0	0	0	0	0	0	0	0	0	0	0.0852734	0	0	0	0	0	0	0	0	0	0	0	0	0	0	0	0	0	0	0	0	0
AP005899.1	0.748197	0.711145	0	1.38671	0.805742	0.175134	0.483503	0.676374	0.181357	0.570078	1.48891	1.01185	0.155773	0.327093	0.338014	0.468442	1.05812	0.107683	0.566033	0.258279	0.371725	0.467787	2.03004	0.596655	2.20482	0.242488	0.540015	0.536986	0.43924	0.313843	0.497426	0.10806	0.234978	0.615402	2.06147	0.58505	0.0672778	0.700855	0.368083	2.18537
FEN1P1	0.0374184	0	0.0111002	0	0	0	0	0	0	0.0270849	0	0	0	0	0	0	0	0	0.023385	0	0	0	0	0	0.0419013	0	0.0171044	0.0121489	0	0	0	0	0	0	0	0	0	0	0.01093	0
PDE6C	0.207101	0.134858	0.00383981	0.405168	0.141557	0.151113	0.150099	0.0757926	0.0936764	0.140539	0.0537154	0.582045	0.117767	0.0830803	0.0208323	0.20297	0.0756098	0.0353956	0.137519	0.0371422	0.0814576	0.128135	0.111213	0.163434	0.0289891	0.039853	0.0946685	0.0882539	0.0240631	0.113477	0.143066	0.0443993	0.0386187	0.091947	0.109882	0.173076	0.0221143	0.0511937	0.0529328	0.269375
NDUFB10P1	0.0411172	0.0571184	0	0	0	0	0	0	0.0541038	0.0595244	0	0	0	0	0	0	0.0480362	0	0	0	0	0	0	0	0.0460431	0	0	0	0.0764384	0	0.021641	0	0	0	0.11635	0	0	0	0	0
TRAPPC12-AS1	3.42092	0.426061	0.461919	0.438481	0.449443	0.367242	0.869028	0.626262	0.714015	0.92217	0.78325	0.727465	0.858607	0.285044	0.329079	1.22466	0.661503	0.25806	1.31225	0.464219	0.965066	0.60723	1.58787	1.11212	0.528381	0.311312	0.884324	1.17963	0.526313	1.65466	1.1424	0.582667	0.422339	1.29045	3.13774	1.01649	0.201537	0.404344	0.496183	0.240038
CHRM5	0.022096	0.0613898	0.00655481	0.010807	0.0207868	0.0286622	0.0301445	0.0546283	0.0387665	0.0639757	0.00679227	0.037851	0.026222	0.0222468	0.00395134	0.0358431	0.0344189	0.00503521	0.0460303	0.0060385	0.0463511	0.00729116	0.0606458	0.254194	0.0783533	0.0129584	0.030301	0.00956541	0.0205386	0.0352204	0.0251977	0.0101057	0.0219749	0.0287759	0.463731	0.136783	0.0125835	0.041268	0.0215142	0.0238436
AC068790.9	0.0603863	0.0943722	0.0492627	0.0147673	0.0106516	0.00839262	0.0514889	0.0412524	0.0496619	0.0546375	0.034805	0.135769	0.0238875	0.0170996	0.00809899	0.0653039	0.0352739	0.0103206	0.0283043	0.049508	0.0475026	0.0448337	0.00540455	0.0508309	0.0760734	0.0464811	0.0483058	0.0490152	0.0420977	0.0601588	0.0715115	0	0.0540498	0.0375337	0.117478	0.0336435	0	0.0547323	0.0529169	0.146616
CRYZP1	0.180968	0.439938	0	0.17702	0.0159605	0.100605	0.185164	0.158948	0.327422	0.392974	0.187749	0.581255	0.143173	0.0854077	0.169899	0.39141	0.132138	0	0.35343	0.166913	0	0.223932	0.161965	0.456995	0.785262	0.0397988	0.165445	0.176268	0.462585	0.0721144	0.190496	0.217261	0.0539927	0.401722	0.160028	0.201648	0	0.149112	0.27752	0.146461
CRTC3-AS1	0.268615	0.217671	0.278898	0.372238	0.426431	0.447992	0.183229	0.19224	0.191455	0.22684	0.144501	0.230072	0.194806	0.185934	0.600442	0.121037	0.104605	0.489694	0.293779	0.128465	0.0352174	0.0886368	0.0961637	0.414534	0.47626	0.0590745	0.0818581	0.755847	0.124841	0.321124	0.270977	0.030713	0.106857	0.127208	0.791778	0.365824	0.344192	0.398396	0.18308	0.0828173
AC069157.2	0	0	0	0	0	0	0	0	0	0	0	0	0	0	0	0	0	0	0	0	0	0	0	0	0	0	0	0	0	0	0	0	0	0	0	0	0	0	0	0
IGKV1OR22-5	0	7.4817	0.0359033	0	0.25618	0.0672832	0.660454	8.22071	4.77764	3.59181	1.50676	0.621975	6.79841	0.594042	0.0649292	0.261769	0.0706973	0	2.9877	0.744194	0.952064	0	0.043328	0.305631	0.0677641	0.159701	9.34969	0.589428	0.112498	0.868122	0.732555	1.57755	0.649972	0	8.21946	2.69718	1.24065	3.11139	0.459584	0.0559719
AC008734.1	0.0797842	0.221666	0	0.0780439	0.225171	0.221772	0.0544229	0.0311451	0.236213	0	0	0.102504	0	0	0.128407	0.0431407	0.046605	0.0545435	0	0.0327057	0.0627618	0	0.257063	0.201478	0	0	0.145881	0.0259041	0.0741609	0.190761	0.0419925	0	0	0.2267	0	0.0592676	0	0.026296	0.0466102	0.110693
C1QTNF5	0	0	0	0	0	0	0	0	0	0	0	0	0	0	0	0	0	0	0	0	0	0	0	0	0	0	0	0	0	0	0	0	0	0	0	0	0	0	0	0
AC009312.1	0.0361859	0	0	0	0	0	0.0493667	0	0.0238075	0.104771	0	0.185962	0.0572573	0.0273247	0	0.156531	0	0	0.0452295	0	0	0	0	0	0	0.0318324	0	0	0	0	0.0761823	0	0	0	0	0.107523	0	0.4055	0.0422799	0
RPS20P4	0.120688	0.0838273	0	0.23611	0.170305	0.0670937	0.0823242	0.0471124	0.277911	0.0873584	0.111298	0.155056	0.0477413	0.136701	0.194239	0.456805	0.211495	0.0825066	0.0754249	0.148419	0	0.238945	0.432059	0.40636	1.7569	0.159251	0.220671	0	0.112181	0.0961863	0.190563	0.0827952	0	0.171462	0.170756	0.179305	0.103096	0.198886	0.211518	0.167443
ACVR2B	0.529292	0.533025	0.43593	0.96096	0.700817	0.875939	0.703526	0.615073	0.84686	2.43859	0.31746	0.978948	1.43172	0.28255	0.620465	0.554738	1.07935	0.258593	0.653069	0.678245	0.886247	1.55438	0.906998	0.70553	0.961428	1.14787	1.02376	1.26435	0.675375	0.76343	0.861522	0.546999	0.498515	1.08639	2.12727	1.21291	0.802001	0.506753	0.72097	1.40073
LINC02873	0	0	0.00358324	0	0.0170449	0	0	0.00471522	0	0	0.0111392	0	0	0.00912108	0.00648011	0.00653131	0	0	0.0188722	0	0.0285056	0	0	0.0305028	0.0743934	0	0	0.00392177	0	0	0.00317874	0	0.0288306	0.025741	0	0	0	0	0.0458677	0
RNU4-23P	0	0.637686	0	0.149677	0.323884	0.340261	0	0.119464	0.201343	0	0	0	0.484233	0.693267	0.328356	0.330951	0.178763	0.836852	0.191256	0.376349	0.722209	0.302948	0.328674	0.257603	0	0.134605	0.279779	0.0993607	0	0.243901	0.402678	0	0.182611	0	0	0.909335	0.522845	0.403455	0.804525	0.424587
AL358944.1	0.0499349	0	0	0	0.105697	0	0	0	0	0	0	0	0	0	0.107156	0	0	0	0	0	0	0	0	0	0	0	0.0913033	0	0	0	0	0.0685135	0	0	0	0	0	0.0987477	0	0
RNU6-669P	0	0	0	0.195839	0	0	0	0	0	0	0	0	0	0	0	0	0	0	0	0	0	0	0	0	0.224191	0	0	0	0	0	0	0	0	0	0	0	0	0	0	0
AC021074.3	0.0103991	0	0	0	0	0	0	0.0162378	0	0	0	0	0.0246818	0	0.0111577	0	0	0	0	0	0	0	0	0	0	0	0	0	0	0	0	0	0.0124105	0	0	0	0	0.00685482	0	0
RN7SL833P	0.15086	0	0.0447527	0	0.0532204	0	0.102905	0.176671	0	0	0.069561	0	0	0.0569585	0.0809329	0.163145	0	0.103133	0	0	0.118673	0	0	0.126988	1.18253	0	0.137919	0	0	0	0.0397006	0	0	0.0535818	0	0	0	0.0994431	0.0881327	0.0697678
AL445649.1	0.0930046	0	0	0	0	0.585978	0.338351	0	0.0203966	0	0.0571789	0.159319	0.024527	0.0468198	0	0.100578	0.398402	0	0	0.0254167	0	0.122757	0.0443939	0.0521917	0.173578	0.0818151	0	0.20131	0.230532	0	0	0.170144	0	0.352352	0.526355	0.322413	0.264827	0.081742	0.0181112	0.0286745
AL022324.1	0.42004	0.0448849	0.0191701	0.15803	0.0227973	0.21555	0.0881602	0.12613	0.148806	0.140327	0.148984	0.249072	0.0766884	0.0731956	0	0	0.0754958	0.132533	0.0201929	0.0264901	0	0.0639709	0.300747	0.163188	0.0361817	0	0.236314	0	0.0600669	0.154507	0.136048	0.0443323	0	0.229521	0.182861	0.192016	0	0.0212985	0.0943804	0.119542
AL360182.2	0	0.0633164	0	0.133754	0.0964762	0.101354	0	0.0355849	0	0.0659834	0	0	0	0.0344175	0	0	0	0	0	0	0	0	0	0	0.255197	0.0400952	0.0833385	0	0.0847327	0	0.0239893	0	0.0543948	0	0	0	0	0	0.106509	0
AC013640.1	0	0	0	0	0	0	0	0	0.0249452	0	0	0.194849	0	0	0.0406813	0	0	0	0	0	0	0	0	0	0.084915	0	0	0	0	0	0	0	0	0	0	0	0	0	0	0
AC096741.1	0	0	0	0.032896	0	0	0	0	0	0.0486848	0.0620261	0	0	0	0	0	0	0.0459809	0	0.0275714	0.0529091	0	0	0	1.65697	0	0	0	0.125037	0	0.0531004	0.0461418	0	0	0	0	0.0574555	0	0	0
AC006058.1	2.39714	0.751749	0.0175584	0.0496265	0.0656249	0.0752106	0.0807483	0.198045	0.0806645	0.440671	0.0194941	0.0434536	0.193999	0.360749	0.544344	1.81967	1.92628	0.0867076	0.044917	0.0173307	0.518816	0.192519	0.0605412	0.341641	0.104154	0.00371911	0.487005	0.0247078	0.282944	0.094345	0.0734309	0.0754095	0.010091	0.0540576	1.962	0.157029	0.0577843	0.551795	0.264276	0
AC069213.1	0.144048	0.0857599	0.0122092	0.0201295	0.0435579	0.0915207	0	0.0642647	0.0541558	0.297908	0.0189773	0.0528769	0.0651226	0.124313	0.066239	0.222541	0.0961647	0.0844087	0.0771638	0.0843562	0.129503	0.162969	0.0884041	0.346441	0.207393	0.0543076	0.131692	0.240527	0.0765118	0.229609	0.162464	0.225877	0.122793	0.0292358	0.145578	0.642038	0.210946	0.339119	0.0961755	0.0380673
FAM74A6	0	0	0	0	0	0	0	0	0	0	0	0	0	0.00897682	0	0	0	0	0	0	0	0	0	0	0	0	0	0	0	0	0	0	0.0141873	0	0	0	0	0	0	0
AC100757.2	0	4.14496	0	0	0.269904	0	0	0.179195	0.402687	1.10758	0	0	0	0.0577722	0	0	0.0893816	0	0	0	0.601841	0	0	0	0	0.0673027	1.11912	0.149041	0	0.243901	0.0805356	0.104973	0	0.0543472	0.432989	0.227334	0	0.0504319	0.178783	0.0707645
RN7SL494P	0.140935	0.391562	0	0	0	0	0	0.0550161	0	0.102014	0.194954	0	0.0557505	0	0.0756083	0.0762058	0	0.0963481	0	0.115546	0	0	0.0504543	0.118633	4.02438	0.123979	0.0644229	0.137275	0.131001	0.224646	0.0370888	0	0	0	0	0	0	0	0.0823345	0
TRDN	0.0159866	0	0	0	0	0	0	0	0.338678	0.958139	0.00294855	0.0985877	0	0	0.0480282	0	0.00373535	0.00437162	0	0	0.00503031	0	0.00686781	0.0107655	0	0	0.00292307	0.00207619	0	0	0	0	0.00381576	0.029526	0.0135713	0.109256	0.0109251	0.0590128	0.00186789	0
AC092941.2	0	0	0	0.041577	0	0.0945169	0	0	0	0.0307661	0	0	0	0	0.045605	0	0	0	0	0	0	0	0	0	0	0	0	0	0	0	0	0	0	0	0.0300687	0.0315741	0	0	0	0
MRO	0.0232638	0.0161586	0.161029	0.0530981	0.0218854	0.056043	0.105792	0.169519	0.0841816	0.168392	0.257445	0.308849	0.0889586	0.231298	0.0998441	0.0922469	0.0407677	0.0265066	0.0872335	0.0381458	0.274505	0.0844416	0.0111045	0.143605	0.694689	0.310384	0.0638049	0.0981918	0.122537	0.278113	0.240805	0.196835	0.282262	0.077119	0.104231	0.455079	0.0132486	0.132903	0.110991	0.154209
AC097505.1	0.227491	0.0526702	0.0449903	0.259617	0.267515	0.0421562	0	0.0888047	0.0997808	0.219556	0.0349652	0.194849	0.119987	0.200413	0.0406813	0.123008	0.0885907	0.207362	0	0.0621698	0.0596515	0	0.0271471	0.063831	0.127372	0.0333535	0.277303	0.123102	0.0704856	0.0604357	0.199557	0	0.135746	0.188532	0.160934	0.0563305	0.129554	0.17495	0.0886006	0
AC124293.1	0	0	0	0	0	0	0	0	0	0	0	0	0	0	0	0	0	0	0	0	0	0	0.0311118	0	0	0	0	0	0	0	0	0	0	0	0.245917	0	0	0.0286429	0	0
ZNF571-AS1	0.380523	0.110942	0.0111489	0.0505488	0.0364607	1.36328	0.0448631	0.143042	0.15454	1.07455	0.151631	0.0603562	0.118934	0.0744958	0.0151217	0.106688	0.268929	0.115618	0.155605	0.0616245	1.38212	0.0744082	0.568452	0.14236	0.773313	1.5456	0.115961	0.0366066	0.0786008	0.187205	0.160718	0.122468	0.0448519	0.15017	0.112995	0.348977	0.064209	0.894945	0.0933124	0.308508
BZW1	9.08549	10.6447	18.2967	17.7461	16.5653	6.49294	16.6748	37.4547	12.4101	18.3005	19.4035	12.2072	20.5097	29.3413	21.7056	20.2009	27.3732	18.744	56.7393	25.242	17.5164	13.8228	71.39	19.2745	30.0027	33.1817	12.4266	18.2273	16.2007	12.628	13.5272	19.8603	24.1837	30.4175	18.2605	26.9612	12.6298	23.0301	17.4883	20.2797
AC083760.1	0	0	0	0	0	0	0	0	0	0	0	0	0	0	0	0	0	0	0	0	0	0	0	0	0	0	0	0	0	0	0	0	0	0	0	0	0	0	0	0
CLC	0.337355	1.64024	0.340262	0.0329997	0	0	0	0.842829	0.177563	0.732572	0.0311107	0	0	25.5508	0.0361968	0.255379	0	5.39671	0.147583	0.165949	0.159227	0.0667916	0.0241545	2.83972	3.77771	5.22311	0.246735	0.744814	0.188147	0.0537735	0.284094	0.231435	0.120782	0.0479283	0.0954622	0.451087	0.115273	0.644893	0.49271	0
AC092818.1	0.0335243	0.0465707	0	0	0	0	0.0457357	0	0	0.0485324	0	0	0	0.0253149	0	0	0	0	0.0209514	0	0	0	0	0.056439	0	0.029491	0.0306487	0.0217692	0	0	0.0705789	0.0459973	0	0	0.0474323	0.0996142	0	0	0.0783401	0
RNU6-1099P	1.80185	0.556237	0	0.783356	0.282516	2.00341	0.819395	0.156307	0.52688	1.15934	0.369258	0.514438	0.633576	0.15118	0.214812	0	0.701688	0.273737	0.750724	0.32828	0	0	0.143347	0	0.224191	0.704477	0.732133	0.260009	0	1.27649	0.948363	0	0.23893	0.853302	0.566528	1.18978	0	0.659856	0.467844	0.555534
MAGEA12	0	0	0	0.0107848	0	0	0	0.0172155	0	34.38	0	22.0689	0.026168	0.0166508	0	0	0	0	0.020671	0.0090391	0.0867295	0	0	0.0556837	0.543228	0.0290964	0.0100795	0.00715929	0	0	0	0	0	0	7.05084	3.40708	0.0188364	22.3115	3.00794	0.0101977
DDX18	9.83652	7.52022	9.50764	16.4814	6.42433	7.64818	13.0286	14.1302	10.4193	12.3085	14.529	10.5518	12.0867	10.9737	19.9373	9.59593	11.1826	8.9761	16.1163	14.2097	11.9513	11.1339	17.3093	15.0211	15.259	16.4661	12.5375	12.9183	8.98851	12.5129	10.1074	14.6606	10.0361	10.8949	16.0136	18.6234	11.5098	13.3745	12.9086	11.6093
AC002451.2	0	0	0	0	0	0	0	0.00697452	0.0117548	0	0	0	0	0	0	0	0.0104366	0	0	0	0	0.0353734	0	0	0	0.0235756	0	0	0	0	0.00470183	0	0	0	0	0	0	0.200213	0.0156566	0.00826274
RNU6-741P	0	0	0	0	0	0	0	0	0	0	0	0	0	0	0	0	0	0	0	0	0	0	0	0	0	0	0	0	0	0	0	0	0	0	0	0	0	0	0	0
WBP1LP6	0	0	0	0	0	0	0	0	0	0	0	0	0	0	0	0	0	0	0	0	0	0	0	0	0	0	0	0	0	0	0	0	0	0.0358897	0	0	0	0	0	0
AC008453.1	0	0	0	0	0	0	0	0	0	0	0	0	0	0	0	0	0	0	0	0	0	0	0	0	0	0	0	0	0	0	0	0	0	0	0	0	0	0	0	0
AC003684.1	0	0	0	0.0122185	0	0	0	0	0.0082181	0	0	0	0	0	0	0	0	0	0.0234191	0	0	0	0	0.0210289	0	0.0109882	0	0.0324443	0	0	0	0	0	0	0	0	0	0	0	0
MUC20-OT1	1.63474	1.93104	0.0469422	1.06328	0.366722	2.73114	0.445044	0.769769	1.43992	0.875793	0.79587	1.68897	0.637518	0.978901	0.37222	0.789814	2.03213	0.76058	2.33389	0.472032	1.59141	1.18087	0.624018	2.18653	1.63567	0.304103	1.03159	0.611781	1.21064	1.64532	0.604783	0.202084	0.16851	1.41373	1.59649	1.586	0.197563	1.20516	1.09867	2.95201
FCER2	0.122362	6.89634	0.0362988	0	0.302169	0.0680244	0.274246	0.218358	0.0920052	0.531421	0.354645	0.0898324	0.926582	0.356392	0.0468889	0.689987	0.224639	0.131452	0.0873956	0.609079	0.261264	0.069217	0.2378	0.205999	0.088085	0.691974	0.511388	0.187289	1.90104	0.73837	0.326611	0.851429	0.0730147	0.242134	0.0865625	0.441497	0.567428	0.265019	0.137862	0.0485044
GK-AS1	1.57951	0.502835	0.0585704	0.804715	2.60036	1.7196	0.404034	0.513822	0.476296	1.66732	0.849691	2.62118	0.702919	0.546662	0.458993	1.2811	0.230662	0.809857	0.555259	0.215828	0.776569	3.45295	0.306291	0.498587	3.83226	0.202632	0.421173	0.213679	0.795264	0.314711	0.814016	0.0902989	0.157085	0.444128	0.279348	0.733335	0	0.130147	0.980425	1.15658
FP325330.3	0	0	0	0.052733	0	0.027472	0	0.00175368	0.00147783	0.0455249	0.00621432	0.040402	0	0	0	0.00485825	0	0	0.00140379	0	0	0	0.00321655	0.00756307	0.0176071	0	0	0	0	0	0	0	0	0	0.0286026	0.0533949	0	0	0.00131224	0
LINC02404	0	0	0.0213969	0	0	0.020049	0	0	0	0	0	0	0	0.0953145	0	0	0	0	0	0	0.0567392	0.0357009	0	0.0303573	0	0.0158626	0	0	0	0.0287426	0.00949072	0	0.0215198	0	0	0.0267902	0	0.0237726	0	0.0166785
SSR4	55.828	183.875	51.6809	54.8751	225.929	48.3267	53.1018	145.153	90.119	62.3893	79.2365	75.9475	95.3786	137.875	45.3389	35.7391	38.9143	168.509	23.8678	42.3998	63.375	35.2607	45.1555	28.5452	30.2182	65.698	98.5585	43.1195	37.7074	49.2776	37.8559	61.6662	46.3968	89.0423	64.5277	68.5904	96.7525	117.459	45.4024	32.4622
AC012676.2	0.115172	0.319986	0	0.11266	0.487568	0.384166	0	0.0899188	0.303098	0.666929	0.106211	0	0	0.086969	0	0.124551	0	0	0.0719781	0	0.181199	0	0.164926	0	0.386911	0.202632	0	0.0747876	0.21411	0.183581	0.242473	0	0	0.409065	0	0.171111	0	0	0.201852	0.213054
TMEM185A	1.64881	1.53467	1.54745	1.40565	1.69666	1.19599	2.11907	2.37676	2.55485	2.78376	0.965169	0.811052	1.56733	1.79387	1.89833	2.39391	1.75159	2.10105	0.94219	2.68654	2.26735	1.73499	1.62064	2.23043	1.76263	1.94001	1.982	1.96333	2.37032	2.18461	1.51703	1.85198	1.70503	2.17136	2.27408	1.73387	1.17077	2.81707	3.66371	1.71327
MIR6068	0	0	0	0	0	0	0	0	0	0	0	0	0	0	0	0	0	0	0.223132	0	0	0	0	0	0	0	0	0	0	0	0	0	0	0	0	0	0	0	0	0
PSMC1P13	0	0	0	0	0	0	0	0	0.0143087	0	0	0	0	0	0	0	0	0	0	0.0178304	0	0	0	0	0	0	0	0	0	0	0	0	0	0	0	0	0	0	0	0
ARMC7	10.3506	8.02209	6.37965	7.38576	6.06619	7.88036	13.6135	14.4025	6.99959	5.5477	5.2065	8.44294	8.07483	4.26324	7.49881	6.0563	12.5622	9.59727	11.3582	7.54654	6.76927	9.84071	10.3395	5.14842	3.25455	10.0332	6.85425	11.905	9.43766	9.5556	6.54612	13.6289	7.417	10.0909	7.1398	8.5683	5.87297	7.17801	4.69473	7.8821
RSPH14	0.131909	0.293189	0.307831	0.172043	0.0806609	0.156442	0.731827	0.157912	0.0347144	0.0509232	0.0162195	0.24856	1.8437	0.0996073	0.349114	0.0380403	0.0205475	0.0961899	0	0.0648878	0.0830125	0.0696432	0.195189	0.355315	0	0.100567	0.0401982	0.0799454	0.0326965	0.448554	0.0462848	0.132724	0.0524745	0.331081	0.348382	0.274368	0.706141	0.301432	0.159261	0.00813385
B4GALNT1	0.0481815	0.152456	0.209633	1.24634	0.175641	0.413687	0.463775	0.204803	0.103905	3.9487	0.108614	0.110048	0.135534	6.67221	2.30912	0.237368	0.312718	0.0585577	0.357993	0.0811983	0.155818	0.0582956	0.0498302	0.973376	0.0569513	2.62786	0.347495	0.179031	0.144309	0.256	0.116934	0.117525	0.245976	0.095072	6.04443	2.33441	0.384147	0.381122	0.87571	0.0965573
ATP5MFP4	0.160465	0.445823	0.0952043	0	0.396263	0.356828	0	0.43848	0.105573	0.232301	0.29596	0.20616	0	0.302926	0.172172	0.433831	0.468668	0.1097	0.701988	0.0657789	0.126229	0.158849	0.459569	0.405219	0.8086	0.211739	0	0.0520993	0	0.127888	0.126685	0	0.0957512	0.17098	0	0	0.137075	0.158662	0.0937441	0.29684
TMEM78	0	0.0136822	0.00584357	0.0867094	0	0.0109509	0.0134368	0	0.0388801	0.0427755	0.0272487	0.0506159	0.00779225	0	0	0	0	0	0.0430876	0.00807493	0	0	0.014104	0.0165814	0.0220584	0.0173285	0	0	0.0183101	0	0.0051839	0	0	0.00699642	0	0.029266	0	0	0.0115079	0.00910991
Y_RNA	0	0	0	0	0	0.218516	0	0	0.129303	0	0	0	0	0.296812	0	0	0.229604	0	0	0	0.309203	0	0	0.330867	0.440156	0	0	0	0.730723	0	0.10344	0	0	0	0	0	0	0	0	0.18178
AC005920.2	0.0645243	0	0.0382824	0.0631168	0	0	0	0	0.169808	0	0	0	0	0.0974472	0	0	0	0	0	0	0	0.127749	0	0	2.74567	0.113523	0.0589896	0.0418991	0	0.10285	0.0679216	0	0	0.137505	0	0	0	0	0	1.13394
AC087289.5	0.222654	0.834181	0.112086	0.125399	0.133294	0.367589	0.119662	0.426682	0.0932204	0.126979	0.118221	0.0866848	0.368322	0.137562	0.180984	0.67858	1.41096	0.00922515	0.586117	0.0995696	0.711214	0.307242	0.570046	0.181742	0.649767	0.457022	0.166546	0.34612	0.40138	0.924904	0.18111	0.296237	0.201304	0.570346	0.315025	0.340822	0.080691	0.124531	0.319276	0.336995
AC006065.4	0.0179715	0	0	0.386749	0	0.0399635	0.0490354	0	0	0	0	0	0	0.0678533	0	0	0	0.024572	0.0112315	0	0	0.0355811	0.0128675	0	0	0	0	0	0	0	0	0.024658	0	0.0510645	0	0.0267003	0.122816	0	0.10499	0.232715
Z97652.1	0.0651126	0	0	0	0	0.0723959	0	0	0.042839	0	0	0	0	0	0	0	0.228208	0	0.122078	0.0533829	0	0	0.0466204	0	0.583306	0	0.178583	0.169125	0	0.415151	0.0342705	0	0	0.185012	0.0921254	0.0967378	0	0	0	0.0602251
UEVLD	3.74837	5.71432	6.56345	5.15985	3.42854	1.95642	4.81697	9.51636	6.42729	5.79195	4.21614	6.55747	4.86164	9.26577	3.60924	4.75093	4.02063	4.48774	5.74843	4.11448	5.70172	4.99878	5.2564	8.92621	5.49364	6.9946	4.38211	6.12415	8.90362	4.7365	3.48165	4.3329	4.26479	6.23037	3.41288	5.44777	3.11242	11.4888	6.93252	6.03224
PRAMEF18	0	0	0	0	0	0	0	0	0	0	0	0	0.0080552	0	0	0	0	0	0	0	0	0	0	0.0171409	0	0.00895663	0	0	0	0	0	0	0	0	0	0	0	0	0	0
SPHKAP	0.00305636	0	0.00181335	0	0.00215646	0	0.00416965	0.0047724	0.00201085	0.0663694	0	0	0.00725416	0.00230792	0.00327935	0	0	0	0	0	0	0	0	0.0154364	0	0	0.013971	0	0	0.00487176	0.00804322	0	0	0.00434219	0.125406	2.52925	0	0.038279	0.00357108	0
GGTA1	2.62719	1.85124	2.46515	0.810072	0.439905	0.619137	2.53877	2.14774	2.35475	6.6627	0.667142	2.45812	2.8203	2.99733	1.08261	2.79481	0.928568	2.50535	0.600835	3.38305	3.89371	3.14726	1.26085	2.82843	1.48163	2.72142	1.91451	1.35675	0.982117	1.91176	2.84818	2.52718	4.0271	1.24753	1.95283	2.19909	1.95965	1.65649	3.92044	1.59358
Y_RNA	0	0	0	0.199569	0.287897	0	0	0	0	0	0.188146	0	0	0	0	0	0	0	0	0.167266	0	0	0	0.343471	0.228462	0	0	0	0	0	0	0	0	0	0	0	0	0.134485	0	0
CRB1	0.0370478	0.00467867	0.00499559	0.00658904	0.610715	0.00374472	0.00229739	0.00525899	0.0321301	0.0463196	0	0.00865417	0.0306428	0.0127162	0.00180685	0.00364225	0.00786946	0.0184198	0.0294679	0.00552251	0.00529881	0.0166703	0.0253204	0.0198453	0.0113144	0.00444417	0.0107768	0.0557688	0.0062612	0.0080527	0.0186129	0.0138632	0.00401943	0.0227283	0.0548002	0	0.00287706	0.0355216	0.0344328	0
F8	1.81248	2.52712	2.09382	0.628055	1.0995	0.498228	1.09491	1.36807	2.52575	2.69812	1.52549	1.19725	2.28762	3.0302	1.76053	1.32119	0.903769	2.2465	0.635331	1.74734	1.40298	2.91756	0.822055	5.84748	0.878754	0.823686	1.55714	2.12226	0.547072	3.22308	3.36173	1.29389	1.75865	3.76749	2.0408	1.53685	2.48717	1.72085	3.26774	0.973278
AC115284.1	0	0	0.0480824	0.0264247	0.0381201	0	0	0.0210907	0.0533192	0	0	0	0.0854888	0	0.0289848	0.0292138	0.0631194	0	0	0	0.0425007	0	0	0.136436	0	0	0.0246968	0.122791	0.0502199	0.0430595	0.0568725	0	0	0	0	0	0	0.017807	0.0157816	0.0249862
ZEB2P1	0	0	0.00655819	0.0108126	0.00779907	0	0	0	0.0145449	0.0480065	0	0.0568058	0.0174903	0.0166937	0	0.0119539	0	0	0.00690811	0	0	0	0.0079144	0.0744365	0	0.0194476	0	0	0.0205492	0.0528578	0.00581784	0	0	0.00785202	0	0	0	0.327885	0.0193728	0
KIR2DS4	0.0532887	0.0740266	0	0	0.075197	2.48848	0	0.0416042	0.0701196	0.501441	0	0	0	0.0100598	0	0.158478	0.0622559	0	0.0166516	0.0218445	0.125758	0.026376	0.352929	0.313994	0	0.0820356	0.0974356	0.0519049	0.0247664	0.0212352	0.0771298	0.694594	0	0.0283903	0.603169	0.0791709	0.159325	0.00878167	0.0933943	0.258766
AC016877.3	0.0850081	0	0.100871	3.7835	0.179936	0.945169	0.985767	1.16145	0.0559287	0.0615322	0.117591	0.327648	0.0672546	0.0962871	0	0.137896	0.248282	0	1.11566	0.0348472	0.534969	0	0.973848	0.357783	0.142789	1.90691	0.272008	0.772806	0.316067	0.135501	0.044742	2.15777	0.202901	0.483086	1.50344	1.32611	0.580939	0.448283	0.148986	0.904213
TSR1	4.93731	5.29163	8.88423	10.4377	6.44381	4.46727	7.41564	7.1635	4.3642	8.81989	8.62536	7.21688	9.59733	6.48216	9.48828	6.35044	7.54642	4.87548	9.45484	8.2953	5.75596	8.3984	9.94695	10.1917	10.3092	6.45378	8.08812	5.74733	5.81745	4.33524	6.93782	7.03401	5.91996	7.95028	8.25374	8.512	4.03944	9.74586	5.98546	4.38089
AP000851.2	0	0.0412742	0.017628	0.0290635	0	0.13214	0	1.20623	0.0195479	0	0	0	0.0235064	0	0.0637585	0.0642623	0	0	0.0185685	0	1.54258	0	0.0212734	0.0500201	2.56188	0.026137	0.217304	0.192933	1.21517	0	0.015638	0.163064	0	0.0844229	0	0.17657	1.26904	19.0564	0.121503	0
ACADS	14.214	13.8454	25.2851	5.07251	7.01505	4.99212	10.4076	7.20029	12.0395	6.31253	13.3468	18.5839	9.33812	11.0692	4.34006	8.0663	9.03538	18.1513	6.35522	8.58251	7.73847	15.0559	6.14567	9.47919	5.92465	11.7566	7.05576	14.7878	5.56459	7.54362	10.9854	7.55897	6.87412	19.3376	6.95922	5.56487	16.7239	12.5851	8.36055	9.63017
MIR579	0.218592	0.60732	0	0.641473	0.308461	0	0.298215	0	0.143817	0.949354	0.806339	0	0	0	0	0.236393	0.255376	0	0.409834	0.537642	0.687818	1.29835	0	0.73601	2.4478	0.192293	0.199842	0.141944	0.406371	0.69686	0.345152	0	0	0.155278	0	0	0	0	0.255405	0.808737
AL627082.2	0	0	0	0	0	0	0	0	0	0	0	0	0	0	0	0	0	0	0	0	0	0	0	0	0	0	0	0	0	0	0	0	0	0	0	0	0	0	0	0
RPL11P1	0.0368077	0.204527	0	0	0.0259701	0	0.0502149	0	0.121083	0.319714	0.0339438	0	0.0582411	0	0	0	0.0430015	0	0.0690099	0	0	0.072874	0	0.0619665	0.164869	0	0.100951	0	0.0684268	0.234681	0.0581185	0	0	0.104586	0.208311	0	0	0.0242628	0	0.0680895
RBM17	9.57468	12.4756	5.75791	17.2365	9.20675	11.3173	8.04954	13.7754	9.00227	15.8129	15.0835	17.9481	9.249	5.56932	24.5354	14.1186	12.5661	6.63003	14.9689	5.76768	11.8662	7.96188	16.3704	12.7313	8.65887	10.3838	16.0362	12.3697	7.06652	7.58035	10.5513	11.1635	9.89326	9.63433	19.8505	8.75619	5.87844	10.1436	9.45973	13.4892
ODF2L	5.29949	2.29375	1.63391	1.65169	2.90143	11.3737	4.36848	3.52822	3.84101	4.45064	2.31488	4.67209	4.59239	3.89043	1.56073	5.73318	4.8042	1.80609	3.85373	3.79043	7.78406	3.80228	2.73462	2.54814	7.42459	4.44576	3.59056	3.35956	4.99541	1.71075	2.52337	3.76237	2.33417	3.51038	3.21504	2.25748	1.90753	5.1337	4.81278	6.36893
LINC01978	0.205433	0.39636	0.0270853	0.11164	0.410679	0.114206	0.0311402	0.0980148	0.0150176	0.132178	0.0526247	0.645171	0.0451469	0.068945	1.00414	0.0617117	0.293336	0.0312092	0.213978	0.290065	0.0718233	0	0.0326864	0.403492	0.0383407	0.0501991	0.0313019	0.0148221	0.021217	0.0181919	0.0240277	0.0156592	0.0408613	0.081072	0.113034	0.237386	0	0.0752314	0.0666747	0.0211125
PPP1CC	13.0654	14.1123	21.9541	47.7324	13.5038	9.54317	18.0234	28.5505	23.3595	23.9081	21.9151	26.3906	21.6895	23.4305	29.9543	22.754	14.561	18.5171	23.8873	12.3877	16.3049	22.4838	22.0743	27.6306	18.8337	26.8072	23.5179	12.4763	14.0879	15.4909	16.6513	20.6333	21.4305	16.2837	31.9463	27.6099	8.14551	25.553	19.1383	27.4373
AL133230.1	0.182136	0.817439	0.00831247	0.0822294	0.0230657	0.103851	0.140168	0.0364615	0.0522343	0.209588	0.292863	0.108002	0.136708	0.0775838	0.0801742	0.136363	0.245522	0.0574686	0.230575	0.0842349	0.154298	0.0832165	0.127065	0.283044	1.12961	0.069841	0.0853915	0.351781	0.225732	0.178659	0.240887	0.0576697	0.105896	0.424636	0.0792917	0.124892	0	0.0677263	0.286474	0.941675
ZNF467	9.70026	2.62321	4.50002	1.34895	8.16543	2.6397	3.7627	11.152	2.75798	3.25549	8.4036	2.81868	6.79414	1.82826	1.36195	4.99089	4.00942	2.81757	1.40049	6.46888	2.73668	2.91645	1.03787	2.49312	0.55277	2.48139	3.82522	6.08521	6.33636	2.19814	3.78994	4.21426	6.07813	3.77926	1.37467	8.31173	4.96645	3.39336	2.18804	6.50805
NCOR1P2	0	0	0	0	0	0	0	0	0	0	0	0	0.115294	0	0	0	0	0	0	0	0	0	0	0	0	0	0	0	0.135457	0	0	0	0	0	0	0	0	0	0	0
PRPF3	25.0622	10.8943	4.33121	13.0417	15.0893	13.4895	7.97394	16.1086	9.67933	13.6793	13.3026	10.6955	8.20753	7.48448	5.25749	10.8611	8.18858	9.8505	18.2442	6.37078	10.789	5.81763	8.21572	8.02776	12.8358	8.72267	11.8061	7.59084	6.49286	11.0007	10.7315	10.1038	4.54404	18.6696	14.898	12.3149	4.35266	10.4862	10.7912	14.4853
AC135626.1	0	0	0	0.0481719	0	0	0	0.038448	0	0	0	0	0	0	0	0	0	0	0.0615536	0	0	0	0.07052	0	0.220584	0	0	0	0	0	0	0	0	0	0	0	0	0	0	0
ZNF426	2.27398	2.06773	1.59569	1.40868	0.718883	1.75939	1.6152	2.89747	2.91917	3.02418	2.6036	1.45528	2.72449	2.28449	1.98794	2.03134	1.2269	2.09741	1.55988	2.05333	2.32836	4.41764	4.67866	2.07945	2.96709	1.48214	2.31309	2.05137	1.65604	2.3998	2.09562	2.12818	2.15339	2.12883	1.96505	2.45667	1.54137	2.82156	2.29281	2.41654
AC078841.1	0	0	0	0	0	0.0604013	0	0	0	0	0	0	0	0	0	0	0	0	0	0	0	0	0	0	0	0	0	0.0117587	0	0	0	0	0	0	0	0	0	0	0	0
SLC26A7	0.109279	0.166038	0.0283655	0.170364	0.0698746	0.0075939	0.0745419	0.0373264	0.19547	0.0939315	0.0818808	0.105299	0.0864564	0.105727	0.032977	0.0960195	0.127668	0.0653687	0.0448185	0.0839932	0.037609	0.00676115	0.0268961	0.0574916	0.623326	0.00901232	0.0405865	0	0.0253942	0.0816503	0.0449346	0.0234276	0.0285284	0.0873298	0.0628121	0.121767	0.00583439	0.353417	0.0778063	0.0189517
AC087241.2	0.0248516	0.0345228	0	0.0243095	0.0350687	0.303945	0.0339038	0	0	0	0.045836	0	0	0.0187659	0.079994	0.0537507	0	0	0.0155312	0.122248	0.0390987	0	0.0889681	0	0.0278289	0	0	0	0.0462	0	0.01308	0.102293	0.0296584	0.0529602	0	0.036922	0.169834	0.0163816	0.0725919	0.0459723
SLC25A13	4.10541	10.5399	11.4148	14.064	3.89069	13.1675	7.01087	6.24366	5.06398	14.3275	9.45167	12.3888	7.77057	5.38481	75.7078	7.15603	8.17589	7.66588	12.2729	7.87257	9.26607	6.0018	11.3072	13.5412	32.0838	10.0776	8.69427	9.43739	21.2755	5.15414	4.2304	7.41542	9.6336	8.67505	16.7967	11.6498	3.1568	14.0448	9.30011	5.0897
PCYT1A	5.88851	10.0563	4.43838	7.97427	2.7395	7.7802	9.62692	7.29539	9.64218	9.36042	6.21532	6.64429	6.63438	6.87763	9.39795	9.60869	9.50192	4.60384	9.33026	7.97796	9.13337	9.27678	4.81407	13.6609	14.3305	7.58703	8.98464	7.41556	8.62579	8.91532	7.22317	9.60463	8.08177	7.96339	10.2842	21.5503	2.9727	7.79324	7.13744	8.83908
AC104506.1	0	0	0	0	0	0	0	0	0	0	0	0	0	0	0	0	0	0	0	0	0	0	0	0	0	0	0	0	0	0	0	0	0	0	0	0	0	0	0	0
FBXO21	6.75123	5.42157	5.87843	8.88973	5.13536	2.50899	6.55241	4.99653	7.09874	15.1245	7.47967	8.65794	7.7802	7.71915	7.57454	6.00084	6.9509	4.42572	9.18409	7.57717	5.44662	16.9492	9.80235	10.2189	9.79009	5.24204	7.40938	9.11419	6.28685	14.5744	9.76927	6.60259	5.6657	9.30902	16.7575	8.0105	3.09162	7.55121	9.12364	16.8002
EIF5AL1	1.26636	0.0697469	0.79767	0.654837	0.499884	0.155067	0.608856	0.64025	0.135802	0.161522	0.40128	2.10718	0.361914	0.189565	0.873906	0.717922	0.449701	1.22804	1.07382	0.969622	2.31709	0.231944	0.331527	0.253578	0.156175	0.279727	0.209106	0.202861	0.145193	0.204521	0.596047	0.551106	0.139812	1.67231	1.29446	0.430987	1.2295	2.12182	0.42042	1.14034
ITGA7	2.05716	3.02583	1.85471	0.48992	0.915462	3.31505	1.17396	0.687576	1.51489	1.15329	1.83511	1.69289	1.34032	0.807162	0.887227	2.02112	2.31301	0.542319	1.36967	0.928718	0.53413	1.72366	0.820696	3.55948	0.312419	1.79192	2.02514	2.23511	0.856102	1.59131	1.71257	0.691801	3.00866	2.3806	0.884595	1.42828	0.878655	1.88117	1.65935	1.94316
CHPF2	19.3384	45.604	21.998	14.7605	23.2704	21.6262	32.9642	20.7381	44.7691	19.7431	30.8521	25.945	22.9374	15.0414	10.1232	27.1002	33.2521	12.7468	22.3535	26.5721	29.8318	14.7663	17.1145	23.2425	47.1212	23.7162	32.1829	36.1905	82.7457	13.22	13.0313	29.0778	31.3049	11.7974	18.8054	34.1579	18.1821	22.2107	21.619	17.7832
AL355987.6	0	0	0	0	0	0	0	0	0	0	0	0	0	0	0	0	0	0	0	0	0	0	0	0	0	0	0	0	0	0	0	0	0	0	0	0	0	0	0	0
AC011290.1	0	0.0718809	0.0613999	0	0.0730174	1.6109	0	0.0403983	0.442567	0	0	0	0	0	0.111038	0	0.120903	0.212245	0.032338	0.0848453	0	0	0.0740971	0.0871123	0	0.0455187	0	0.403203	0.192388	0.329914	0	0	0	0.0367566	0.146422	0	0	0.23876	0.241833	0
AL138930.1	0	0.140592	0	0	0.0476051	0.0750182	0	0.0790152	0	0.195353	0.0311107	0.0866848	0.16014	0.0254744	0.0361968	0.437793	0.0394124	0	0	0	0.106151	0.133583	0.0241545	0	0.0755543	0	0.0925254	0.0438126	0	0	0.0887794	0.0925742	0.0805214	0	0.0954622	0	0	0.0889507	0.11825	0.0624065
MTMR4	7.44828	5.79647	5.38316	6.92699	3.80544	8.97287	7.29552	7.32315	6.07694	8.72491	3.57578	10.2873	5.9857	3.41919	6.814	5.42671	3.47195	2.86041	8.00947	6.29212	6.70454	7.26264	5.81925	9.0704	11.5241	5.49586	6.4688	8.26628	10.4582	8.40521	9.30054	10.3335	5.16783	8.30178	13.9362	8.82207	3.44203	7.05952	6.18292	4.05028
AC140063.1	0	0	0	0	0	0	0	0	0	0	0	0	0	0	0	0	0	0	0	0	0	0	0	0	0	0	0	0	0	0	0	0	0	0	0	0	0	0	0	0
UPP2	0.0362226	0.0201276	0.163331	0.0212595	0.0204459	0.0322195	0.0296501	0.175337	0.057196	0.0104877	0.0534469	0.0744604	0.0229261	0.0492344	0.2021	0.015669	0.0253908	0.0198105	0.0498029	0.0178184	0.0227955	0.0573726	0	0.0121963	0.0973492	0.0127459	0.0264925	0.0235213	0.134678	0.0461903	0.0305038	0.00993991	0	0.0205847	0.03075	0.0430527	0.0123771	0.138487	0.152362	0.0201022
PDCD5P1	0	0	0.370187	0.13563	0.0489146	0.154164	0	0.108252	0.136835	0	0	0.178139	0.0548484	0	0.371925	0.149945	0.161986	0	0.433266	0.227352	0	0	0.198552	0.350141	0.232898	0.121973	0.570424	0.0450178	0.128882	0	0.0364886	0.0951207	0	0.0492467	0.196176	0.205998	1.18444	0.228494	0.202505	0
AC104076.1	0.0808379	0.112297	0	0	0	0.0898802	0.110283	0.126226	0.265925	0	0.0745484	0	0.447687	0.122085	0.0867356	0.174842	0.283323	0	0.454684	0	0.381544	0	0.115759	0.816554	0.271568	0.64001	0	0.104985	0.150281	0	0.170188	0	0.0964738	0.229694	0	0.120101	0.13811	0.0532865	0.377806	0
LINC01852	0.919965	0.746872	0.886069	0.23374	0.151736	0.159408	0.766079	1.24994	0.699593	0.466999	0.231379	0.552597	0.406453	0.811969	0.730698	0.503902	0.809569	1.47021	0.433073	0.352631	0.620302	0.780602	0.487603	0.864904	1.05694	1.18765	1.03766	0.193956	0.621909	1.59971	0.64141	0.491784	0.570342	1.15423	0.270467	0.372761	0.408245	0.756056	0.732882	0.464133
AD001527.1	0.734793	0.942228	0.033535	0.276448	1.27617	0.62845	0.308444	0.088258	0.2975	0.818264	0.208499	0.435711	0.178872	0.298769	0.363878	0.366753	1.05654	0.231846	0.529865	0.278042	0.889263	0.111907	0.445169	0.856413	0.75953	0.149167	0.516743	0.0734063	0.945698	0.540572	0.327242	0	0.0674553	0.200755	0.239915	0.335902	1.83478	0.447101	0.46229	0.888757
ZGPAT	5.70398	5.80897	3.17077	1.99809	3.18155	9.79156	2.04181	1.57971	2.37929	2.8176	2.65379	3.46609	2.15981	0.586904	1.48868	4.48744	4.98286	1.06269	4.20706	1.86426	3.32483	1.32261	2.37775	1.67616	3.12893	1.58217	3.28856	3.39525	3.42717	3.15353	2.08258	2.86432	1.05789	3.41304	2.79009	3.36877	1.4047	1.77411	2.77691	4.81835
AC084121.1	0	0	0	0	0	0	0	0	0	0	0	0	0	0	0	0	0	0	0	0	0	0	0	0	0	0	0	0	0	0	0	0	0	0	0	0	0	0	0	0
SGK3	2.07908	1.52088	1.44299	3.157	0.900787	1.08247	3.10398	3.43296	1.93802	2.74655	1.55227	3.27135	1.59973	2.73329	0.975721	2.43737	0.824924	2.00889	1.07201	1.85658	2.21059	1.66629	0.561742	2.23339	1.31384	1.56857	1.71817	0.678505	1.0276	1.65416	1.52973	1.94252	1.58322	1.70488	1.38756	2.57496	1.0906	2.44478	1.80837	2.49366
ABCB10P4	0	0	0	0	0	0.0109058	0.0133815	0	0.0129066	0	0.0180909	0	0	0.0074067	0	0	0	0	0	0	0	0	0	0	0.0109837	0	0.00896729	0	0	0	0.00516254	0	0	0.00696759	0.0138779	0.0291453	0	0.00646563	0.00573024	0
LINC02659	0	0	0	0	0	0	0	0	0	0	0	0	0	0.0984355	0	0.046991	0	0	0	0	0	0	0	0	0	0	0	0	0	0	0	0	0	0.0308666	0	0	0	0	0	0
AC091932.4	0	0	0	0	0	0	0	0	0	0	0	0	0	0	0	0	0	0	0	0	0	0	0	0	0	0	0	0	0	0	0	0	0	0	0	0	0	0	0	0
NMT1	15.3189	12.0391	17.7639	15.2298	12.3723	16.5217	24.0234	13.7706	11.0529	16.95	14.9476	18.728	13.8782	10.7502	24.3187	20.1027	30.3895	10.6636	27.5909	15.3929	18.0619	17.4637	25.9729	18.7974	21.3878	13.7132	17.4672	24.4398	19.2941	26.0051	14.9708	23.3058	14.7513	22.2816	17.302	20.984	20.6457	20.219	16.146	14.9742
CR559946.1	0.0806857	0.112085	0	0	0.0853933	0.0448555	0.0550379	0.0944909	0.0265425	0.17521	0.074408	0	0.0319174	0.0304637	0	0.0872564	0.188526	0	0.0252127	0.0992258	0.0634709	0	0.0577706	0	0.22588	0.0354892	0.0737648	0.0261968	0.0749988	0.321527	0.106167	0.0553527	0.0481461	0.085973	0	0.239749	0	0.0265931	0.212116	0.223888
AC015722.2	0.816448	0.108017	0	0.83667	0.137156	0	0.0530401	0.0303537	0.818529	0.168851	0.0358536	0	0.27683	0.0880738	0	0.168178	0.0454208	0	0.09719	0.0956242	0.0611671	0.076974	0.0835106	0.327264	0	0.034201	0.0355436	0.0504918	0	0.371827	0.102314	0.106687	0	1.15993	0.220031	0.0577617	0.199269	0.281906	0.0454259	1.54629
LINC01415	0.0777288	0.0935808	0.0491912	0	0.0182808	0.00576155	0.120181	0.0970966	0.0715953	0.150035	0.0382299	0.0399454	0.229583	0.164345	0.0277999	0.0448313	0.00605391	0.0495958	0.0485774	0.0424842	0.0978319	0.0307784	0.0185512	0.244268	0.0580273	0.0455848	0.0426369	0.0706629	0.0481669	0.0412992	0.130914	0.063989	0.0803948	0.0478529	0.0366585	0.0846865	0.0177064	0.0990583	0.314839	0.0287577
ACSL3	9.48902	10.1484	10.1485	15.308	25.3796	4.98407	11.5165	8.54725	8.55376	11.6082	14.8165	19.2581	12.5262	8.34952	47.5731	9.47141	15.2788	8.68177	26.5059	23.4262	13.593	11.8861	8.60544	11.8903	34.6706	5.83823	9.09978	14.7789	18.592	10.3853	30.3023	12.3984	9.53765	9.50025	22.3091	55.9473	8.26513	10.0134	13.9132	22.9011
SYPL1P2	0.441996	0.450269	0	1.41236	0.54055	1.5726	0.200998	0.184043	0.252026	5.4602	0.21739	1.13573	0.1865	0.356011	0.727171	0.382392	0.481948	0.0805773	0.607705	0.169107	0.463591	0.291697	0.0632934	0.54568	0.197979	0.311055	0.161633	0.32528	0.273895	0.187874	0.27916	0.202148	0.0703317	0.753535	1.00058	1.22579	0.201371	0.524436	0.378716	0.763127
SLIT2	6.24663	3.09476	1.05086	1.11765	0.426421	0.176577	2.78349	1.78925	6.37657	9.08142	0.502426	1.41126	2.63681	2.98974	2.57492	2.5738	0.690609	1.89093	1.01871	2.83011	2.73456	1.80359	3.45234	9.08668	2.26497	1.06914	1.74632	3.14676	2.08307	3.54048	19.708	3.94641	4.05911	1.44307	7.2309	1.46812	0.934574	1.6677	3.18154	1.46688
AC008549.1	0	0	0	0.0325891	0	0	0	0	0.0219192	0.0482305	0	0	0	0	0	0	0	0	0	0	0	0	0	0	0	0	0	0.411041	0	0	0	0	0	0	0	0.0494972	0.0569193	0.021961	0	0
LEMD1-DT	0.0297013	0.0412599	0.00881093	0.0145267	0.00523903	0.0082559	0.0303901	0.0347831	0.0146559	0.247238	0.0136952	0.0190797	0.041122	0.011214	0.0318682	0.01606	0.0173496	0.0304574	0.00464053	0.0791399	0.0934574	0.0588044	0.0159495	0.0125007	0	0.00653198	0.0203652	0.0241083	0	0.0355073	0.00390814	0.0203759	0	0.052746	0.861476	0.0220636	0.050744	0.146838	0.0303653	0
GHRHR	0.00699153	0.825551	0.0041481	0	0.00493297	0	0	0.00545852	0.0183995	0.0303644	0	0	0.00553138	0.0105589	0.0375081	0	0	0.00955935	0.00873885	0	0.0549985	0	0.0100118	0	0	0	0.0127836	0	0.0129975	0.0780101	0.0110395	0	0.116814	0.144027	0.0197841	0.0207746	0	0.00460866	0.00816895	0
AL133343.2	0	0	0	0	0	0	0.186941	0.0356608	0	0.0661241	0	0	0.0361368	0	0	0.0493957	0	0	0.0570913	0.0748954	0	0	0.0981116	0.23069	0	0	0	0	0	0	0.0480809	0.0626702	0	0	0.969379	0	0.312146	0.0903258	0	0
CR382285.2	0	0	0	0	0	0	0	0	0	0.020744	0	0	0	0	0	0	0	0	0	0	0	0	0	0	0	0	0	0	0	0	0	0	0	0	0	0.0425776	0	0.0283363	0	0
AC092175.1	0	0	0	0	0	0	0	0	0	0	0	0	0	0	0	0.115833	0	0	0	0	0	0	0	0	0	0	0	0	0	0.170731	0	0	0	0	0	0	0	0	0	0.0990702
RPS4XP9	0	0	0.0325892	0.0268651	0	0	0	0	0.180693	0	0	0	0.0217284	0.103694	0.117871	0	0	0	0.034328	0	0.0432091	0.0543752	0	0	0	0.0483199	0	0.017834	0	0	0.0867306	0.0376824	0	0.0195093	0	0.0408035	0	0	0.0802233	0
RN7SL552P	0	0	0	0	0	0.172596	0	0	0	0	0	0	0	0	0.0832788	0	0.090677	0	0.048507	0	0	0	0.0555729	0	0.434574	0	0.212876	0.100801	0	0	0	0	0	0	0	0	0.132606	0	0	0
AC109454.4	0.0990234	0.137559	0.176253	0.0645756	0.116445	0	0.0900619	0.103081	0.152016	0.286708	0.0913189	0.339259	0.1828	0.174474	0	0.0356958	0.0385622	0.225654	0.165028	0.0811848	0.155792	0.196052	0.118167	0	0.406584	0.0580732	0.331942	0.107169	0	0.15784	0.24322	0.0905772	0.0787845	0.187577	0.186806	0.0490396	0.169179	0.130548	0.173549	0.152651
CRYGEP	0	0	0	0	0	0	0	0	0	0	0	0	0	0	0.0435321	0	0	0	0	0	0	0	0	0	0	0	0	0	0	0	0	0	0	0	0	0	0	0	0	0
RNA5SP505	0	0	0	0	0	0	0	0	0	0	0	0	0	0	0	0	0	0	0	0	0	0	0	0	0	0	0	0	0	0	0	0	0	0	0	0	0	0	0	0
LINC00870	0.0292152	0.0304385	0.0130001	0	0.0309198	0	0.00996423	0	0.014416	0	0	0	0.040449	0.022061	0.125387	0.0236958	0.0170657	0	0	0.00598806	0.045964	0.0433815	0.0261475	0.122961	0	0.0192752	0.0133546	0.00474276	0	0.0116421	0.00768836	0	0	0	0.0103339	0.0108513	0	0.0240725	0.0128007	0
IL9RP2	0	0	0	0	0	0	0	0	0	0	0	0	0	0	0	0	0	0	0	0	0	0	0	0	0	0	0	0	0	0	0	0	0	0	0	0	0	0	0	0
SLC30A5	10.2962	10.928	13.8788	11.8106	9.15134	5.18039	8.32693	14.6603	10.4755	10.1069	11.3327	12.229	13.3704	19.9714	8.87368	6.99323	6.03604	11.4445	5.55978	19.23	10.2146	14.6949	7.85733	17.3838	24.1419	9.59831	8.05526	10.9644	7.53248	13.5723	12.1658	10.6156	11.8811	15.575	17.4446	16.9754	10.023	11.516	14.9685	11.1814
HEIH	25.2085	20.7158	12.7405	17.7076	15.1878	16.321	12.9496	20.1266	32.5136	16.013	11.0615	17.7263	14.0961	17.9388	18.6579	11.8778	17.2098	22.9603	11.8157	21.975	14.5258	10.2951	9.83236	14.9323	10.8761	11.9434	18.0671	15.9398	13.5721	24.7622	22.9185	17.4361	10.6472	13.6144	12.9713	25.6425	24.4142	32.379	13.7951	7.73611
OR2G2	0	0.0311936	0.0133226	0	0	0	0	0	0	0	0	0	0	0	0	0	0	0	0	0	0	0	0	0	0	0	0	0	0	0	0	0	0	0	0	0	0	0.0296036	0	0
COX7B2	0	0	0	0	0	0	0	0	0	3.07432	0	0.0682092	0	0	0	0	0	0	0.0497692	0	0	0	3.53518	1.56414	5.67757	0	0	0	0	0	0	0	0	0	0	0	0	3.25464	0	0
ADHFE1	3.16475	2.17437	0.0847318	0.324101	0.846418	0.717724	1.57426	1.11499	1.45826	1.39762	0.326621	2.46601	1.16151	0.910182	0.747777	1.06257	1.56168	1.09349	1.84218	0.416828	0.799886	2.82751	0.409016	2.25042	0.230289	0.603032	0.658041	0.400622	0.392934	1.83934	4.50097	0.493791	0.334057	1.15651	0.412206	1.65499	0.458709	2.23299	1.12133	1.50587
LINC02729	0	0	0	0	0	0	0	0	0	0	0	0	0	0	0	0	0	0	0	0	0	0	0	0	0	0	0	0	0	0	0	0	0	0	0	0	0	0	0	0
AC005481.1	0.012397	0.094718	0.209623	0.0303165	0.00437344	0.00689186	0.0338253	0	0.00407814	0.610194	0	0.0318546	0.0196159	0.0187225	0	0.0201099	0	0	0.0464858	0.101638	0.0292561	0	0.0355049	0.0939179	0	0.00545276	0.0170005	0.0120751	0	0.128443	0.0130497	0.0340189	0.0443847	0	0.377112	0.0460456	0.0847202	0.0163437	0.101393	0.0515991
RNU6-795P	0	0	0	0.203444	0	0	0	0	0	0	0	0	0.164545	0	0	0	0	0.284367	0.25996	0	0.327214	0	0	0.350141	0.232898	0	0.190141	0.135053	0	0	0	0	0	0	0	0.308997	0.355331	0	0	0
ZNF736P9Y	0	0	0	0	0.382079	0	0	0	0	0	0	0	0.0126009	0.0120269	0	0.223915	0.223288	0	0	0	0	0	0.125442	0	0.0356706	0	0.014561	0	0	0	0	0	0	0	0	0	0	0	0	0.0441949
AC138028.5	0	0.053331	0	0	0	0	0	0	0	0.0555775	0	0	0	0	0	0	0	0	0.0479854	0	0	0	0	0	0.0859802	0	0.0350978	0.0249292	0	0	0.0202061	0	0	0	0	0	0	0	0.044856	0
LINC00398	0.260091	0.0985387	0.533081	0	0.0166828	0.0262895	0.0322573	0.424583	0.29557	0.136919	0.0872199	0	0.318012	0.178546	0	0.127851	0.110494	0.290959	0.0591078	0	0.260399	0.374505	0.135436	0.0796126	0.317728	0.207999	0.129699	0.230306	0.0879125	0.829156	0.199117	0.129767	0.169308	0.184757	0.0669078	0.105386	0.121189	0.62344	0.524905	0.0218698
IGHG1	49.0439	9158.36	104.451	655.496	502.424	518.995	598.33	3560.19	1584.83	5806.64	1201.28	39.0928	835.803	608.674	58.2049	222.522	1435.15	5.96286	577.963	358.612	2619.77	23.6662	161.928	785.234	354.817	435.08	7373.68	982.477	358.419	1301.48	347.218	2587.97	590.346	81.3816	6035.16	3803.32	1103.3	954.548	213.437	282.857
LINC01874	0	0	0	0	0	0	0	0	0	0	0	0	0	0	0	0	0	0	0	0	0	0	0	0	0	0	0	0	0	0	0	0	0	0	0.17829	0	0	0	0	0
ZFPM2	0.66677	1.30134	0.706189	0.18866	0.231336	0.211378	1.30056	1.12503	1.11302	0.953302	0.292201	0.573457	0.37929	1.07356	0.53804	1.1412	0.37661	0.376718	0.551014	1.57897	0.745586	0.638236	0.238702	1.06222	0.860808	0.588974	0.969782	1.22198	0.691484	1.32632	1.18188	0.563274	1.4731	0.393397	0.276779	0.769572	0.235364	0.94079	2.46434	0.295618
RNU6-1086P	0	0.297587	0	0	0	0	0	0	0	0	0	0	0	0	0	0	0	0	0	0	0	0	0	0	0	0	0	0	0	0	0	0	0	0	0	0	0	0	0	0
AC026951.1	0	0	0	0	0	0	0	0	0	0	0	0	0	0	0	0	0	0	0	0	0	0	0	0	0	0	0	0	0	0	0	0	0	0	0	0	0	0	0	0
ZNF971P	0	0	0	0	0	0	0	0	0	0	0	0	0	0	0.0144016	0	0	0	0	0	0	0	0	0	0	0	0	0	0	0	0	0	0	0	0	0	0	0	0	0
PRSS40A	0	0	0	0	0	0	0	0	0	0	0	0	0	0	0	0	0	0	0	0.00430254	0	0	0	0	0	0.00461655	0.00479778	0	0	0	0	0	0	0	0	0	0	0	0	0
RETSAT	19.0418	19.319	15.9308	18.998	12.9144	4.96586	26.0289	16.5537	15.6565	12.7224	9.94918	17.6336	15.1624	17.4445	12.8842	16.2426	22.8647	15.4384	17.9274	23.5357	22.5949	24.2827	23.6869	16.9472	21.2752	15.471	13.8975	18.5265	25.416	22.0394	17.5923	12.5495	23.491	32.7522	12.0178	13.3823	21.9778	23.6618	18.9144	18.0726
ZC2HC1A	3.29964	2.0641	11.2202	10.4799	1.41711	1.54383	4.16603	5.84431	3.92719	5.16252	2.63184	6.43791	3.57934	5.60229	1.9626	4.24434	3.73517	3.4607	3.65358	6.22118	5.69107	2.57661	1.10056	4.41641	2.53597	10.9977	4.58581	4.45495	5.6198	5.12886	2.92055	3.53607	4.67163	8.74599	6.24163	4.41509	1.14673	6.74805	7.08805	5.61106
LAMA5-AS1	0.127058	0.0353009	0	0.0497148	0.0358591	0.0282542	0.034668	0.0198397	0.0167189	0.0735758	0	0.195889	0	0.0383778	0.0272656	0.0274811	0.326566	0	0.365269	0	0.0399799	0	0.327504	0.0427811	1.25207	0	0.023232	0.0660047	0.141724	0.36455	0.0668741	0	0	0.0541538	0.215724	0.0755082	0	0.083754	0.103919	0.0705126
AC008694.2	0	0	0.0830704	0.136959	0	0	0	0.0546565	0	0	0.0645599	0.179885	0.0553861	0.0528635	0.0751142	0	0	0	0	0.172186	0	0	0	0	0.0783937	0.0615842	0	0	0	0	0.0736927	0	0	0	0	0.104009	0.119605	0	0	0
AC100774.1	0	0.0185644	0	0.0130722	0	0	0.0182315	0.0104335	0.00879229	0.0580391	0.0492959	0	0.0317183	0.0100912	0	0	0	0.0365438	0.0250554	0.0328689	0	0.0264583	0	0.0224981	0.179577	0.0117559	0.0122174	0.00867779	0.074531	0.0213014	0.021101	0	0	0.0284789	0.0189078	0.0198545	0	0.0176181	0.0624571	0.0865242
ZSWIM7	13.5028	6.50063	13.8571	8.55715	7.79651	2.89468	6.42975	8.37879	3.01819	5.02934	5.87487	11.7231	5.34473	7.88267	3.85328	4.97914	5.08557	10.2554	4.8027	4.93465	5.55791	5.35338	3.23065	6.60971	3.34658	4.93395	6.75013	4.89776	3.39262	3.8296	8.61375	4.06599	5.55469	5.30432	4.61923	4.68881	7.79466	7.89094	5.56541	3.95662
AC092639.1	0	0	0	0	0	0	0	0	0	0	0	0	0	0	0	0	0	0	0	0	0	0	0	0	0	0	0	0	0	0	0	0	0	0	0	0	0	0	0	0
KIF9	0.926458	1.37348	0.847318	1.32535	1.33835	0.936445	1.34885	1.02922	0.956468	0.705064	0.509924	1.06326	1.77593	0.865497	1.83094	0.645496	0.855619	1.16659	0.84218	2.78005	0.881465	1.39926	1.02516	1.0357	0.840622	0.48642	1.12486	1.53848	0.95987	1.38919	0.963674	0.864184	0.860926	0.75956	0.834152	1.00649	1.16992	0.854497	0.742333	1.17529
GNG13	0.108852	0	0.0516657	0.0638865	0.0153604	0.0726167	0.0891009	0.679874	0.0143232	0.0945495	0.481837	0.0559399	0.0172237	0.0164393	0.0934347	0.0706298	0.0508676	0.0595322	0.176873	0	0.102753	0	0.529975	0.0366509	0.17065	0.153209	0.099515	0.0424101	0	0.104104	0.0343749	0	0.285794	0.0773233	0.215615	0.22641	0.0371942	0.0143505	0	0.0805449
THAP11	13.1836	13.0916	16.4013	14.71	7.69315	11.4021	10.9629	13.7185	12.6806	14.2298	12.0644	8.28016	13.132	11.6616	17.5486	12.3394	8.80794	17.9702	11.7477	13.0518	11.5426	9.02824	14.8447	13.682	10.5645	12.6404	11.571	17.523	9.81481	10.6121	13.8511	13.3336	10.8478	9.68172	18.2085	14.167	10.0241	16.6793	12.1064	7.12331
LINC01065	0	0	0	0	0	0	0	0	0	0	0	0	0	0	0	0	0	0	0	0	0	0	0	0.0625034	0	0.0326599	0	0	0	0	0	0	0	0	0	0	0	0.024473	0	0
MIR4632	0	0.487847	0	0	0	0	0	0	0	0	0	0	0	0	0	0	0	0	0	0	0	0	0	0	0.393254	0	0	0	0	0	0	0	0	0	0.496873	0	0	0	0.205161	0
AL022578.1	0	0	0	0	0	0	0	0	0	0	0	0	0	0	0	0	0	0	0	0	0	0	0	0	0	0	0	0	0	0	0	0	0	0	0	0	0	0.0197082	0	0
USP3	5.00786	7.01805	4.4805	6.0106	5.91814	2.69658	4.31752	6.44955	4.08989	5.74389	2.61063	11.4145	6.68408	6.04421	7.16133	4.24303	4.33232	5.40602	5.72487	6.51486	5.09627	6.41325	6.57855	6.47061	6.75719	3.75973	4.9138	3.54929	2.85706	4.05936	5.43418	5.08043	4.3202	5.13905	7.53047	6.731	3.12064	6.07651	4.86473	7.88326
ARL4C	8.13002	29.247	8.06356	54.8333	7.98856	7.98888	23.7122	18.8837	7.46672	42.0091	17.2348	22.6599	20.3901	18.6674	17.5666	62.8724	37.3937	4.28436	10.2519	36.8809	31.6538	24.5725	11.3899	13.5792	17.3831	14.6325	21.4732	51.9954	25.7226	23.3909	18.0068	21.1525	20.4435	5.30877	43.519	37.7828	7.04075	18.2344	60.1978	27.3634
AC103792.1	0	0.0647632	0	0.0228017	0	0	0	0	0.0460088	0	0	0.0598964	0.0184419	0	0.0500216	0	0.0272327	0	0	0	0	0	0	0.0784864	0	0	0	0.0151366	0	0	0.0122687	0	0	0.0165585	0.0329807	0.0692638	0	0	0	0
PSMB10	21.0174	28.9075	18.6085	10.1551	25.1149	44.0246	12.7909	29.4784	18.247	17.5396	37.7089	6.38674	20.9725	19.5808	11.9824	44.2203	25.6887	29.9853	30.0054	17.9895	27.9555	10.3686	38.3825	16.8353	24.571	35.5132	42.9	7.10914	12.7876	11.6278	11.7739	37.2123	13.7141	15.907	18.058	13.7234	31.8786	29.5907	14.0682	9.48465
MYLPF	0.842333	0.26594	0.624698	0.224716	0.0945507	0.234138	0.36564	0.328818	0.176333	0.138571	0.229508	0.245955	0.242333	0.477047	0.0616218	0.186326	0.0894615	0.497325	0.167499	0.455162	0.210832	0.0758046	0.13707	0.386751	0.321561	0.218929	0.490051	0.273486	0.177946	0.335664	0.251899	0.288932	0.228468	0.217583	0.162516	0.170653	2.3222	0.252385	0.190127	0.23019
RNU6-658P	0.606285	1.12297	0	0.988433	0.142591	0	0.827125	0.473346	0.265925	1.17027	0	1.03858	1.11922	0.305212	0.216839	0.218552	0.708307	0	0.378903	0.165688	0.317954	0.800239	0	0	0.905225	0.177781	0.18476	0.262462	0.375702	0	0.319103	0	0.241185	1.7227	0.857809	1.20101	0	0.532865	0.236129	0.560775
AC104590.1	0.0443521	0.15403	0.131571	0.0759231	0	0.406834	0.226903	0.0519407	0.00729505	0.0963112	0.0511266	0.227929	0.333349	0.0334912	0.11897	0.0959278	0.0129539	0.0151604	0.0277183	0.0272717	0.226781	0.153669	0.015878	0.336005	0.0869148	0.0487701	0.0405477	0.108001	0.123678	0.229762	0.0758669	0.0608536	0.0529308	0.149652	0.0941281	0.345943	0.151549	0.5701	0.148986	0.0512786
LRRC74A	0.0278812	0.0645525	0.038598	0.00909101	0.00655731	0.0413332	0.025358	0.0217678	0.0122291	0.0538173	0	0.0716419	0.00735278	0.0280715	0	0.0301517	0	0.0127071	0.0232328	0.030478	0.0877303	0.0552009	0.0332714	0.0156462	0.166514	0	0.00849655	0.0422445	0.0518322	0	0.00489153	0	0.0776394	0.0132037	0.0262987	0.0414231	0	0.00612622	0.038006	0.0257883
PGM2	4.06579	6.46753	7.61076	3.72819	4.93755	2.10918	9.43661	5.26491	4.1856	9.56992	4.75216	3.23968	5.79275	7.57715	11.8152	11.0141	10.7837	5.8121	7.04818	7.90428	7.45216	8.67949	5.92985	8.71429	16.7026	10.3331	6.10695	7.62374	8.7089	4.37889	4.21899	7.76071	8.42752	9.20264	7.85553	5.53359	2.03548	11.0977	9.3591	2.79237
AC007656.2	0	0	0	0.0365703	0	0	0	0	0	0.378858	0	0	0	0	0	0	0	0	0	0	0	0	0	0	0	0	0	0	0	0	0	0	0	0	0.0528957	0	0	0.0739316	0.0436818	0
AL161912.3	0	0	0	0	0	0	0	0	0	0	0	0	0	0	0	0	0	0	0	0	0	0	0	0	0	0	0	0	0	0	0	0	0	0	0	0	0	0	0	0
AC026765.1	0	0	0	0	0	0	0	0	0	0	0	0	0	0	0	0	0	0	0	0	0	0	0	0	0	0	0	0	0	0	0	0	0	0	0	0	0	0	0	0
CD79A	1.65333	128.083	2.0295	5.3816	12.8519	6.48148	8.59447	49.1954	54.3226	41.4322	10.4757	1.31844	63.0002	9.91238	2.47742	12.485	12.4385	1.61747	5.31776	15.5531	40.3405	0.818342	4.11261	9.26207	48.9027	9.96778	130.225	12.3464	11.7115	27.9894	14.2306	34.907	10.7671	1.7313	42.7919	53.6586	48.604	28.054	7.16918	3.13755
RAD1P1	0	0	0	0.0257746	0	0	0	0	0.0346717	0	0	0	0	0	0	0	0	0	0.0494019	0.0432053	0.0414552	0.0521681	0	0.0443598	0	0.0231793	0	0	0	0	0	0	0	0	0.0745615	0	0	0.0173689	0	0
MT1G	3.54178	0.833243	2.38944	5.61588	1.87421	3.81092	2.76664	4.74987	16.8753	15.8783	1.58043	0.95411	1.15247	3.34309	0.490345	14.703	2.63616	39.9123	7.19377	0.163921	4.40387	0.622053	4.51963	3.0775	8.9557	12.5129	2.58516	1.03865	2.07087	0.409754	1.02226	3.01761	4.15866	2.11012	29.0565	2.41883	0.390391	8.98091	0.917755	7.87278
AC026202.1	0	0	0	0	0	0	0	0	0	0	0	0	0	0	0	0	0	0.0500681	0	0	0	0	0	0	0	0	0	0	0	0	0	0	0	0.0260123	0	0	0	0	0	0
AP000907.3	0	0.125564	0	0	0.191324	0	0	0	0	0	0.166712	0	0	0	0	0	0	0	0.0564891	0	0	0	0	0	0.506086	0	0	0	0	0	0.0475738	0	0	0	0	0	0.154427	0	0.0528052	0
FAM107A	5.31425	3.08716	0.465778	0.145711	0.386316	0.268577	1.3731	0.540628	9.28655	18.2833	1.65958	1.57241	2.50989	1.6386	5.41254	0.670485	0.837207	2.0422	0.218897	4.24799	1.10845	2.61443	0.296904	3.87688	0.0991818	0.13458	0.750845	4.19328	1.69147	1.59148	4.17859	1.54667	6.15476	0.775017	7.39931	2.07553	0.722215	0.745721	0.827894	0.711235
MIR1197	0	0	0	0	0	0	0	0	0	0	0	0	0	0	0	0	0	0	0	0	0	0	0	0	0	0	0	0	0	0	0	0	0	0	0	0	0	0	0	0
EIF4BP6	1.16017	0.960483	0.938632	2.1207	0.81857	0.508158	0.959248	1.29005	2.69853	1.56079	1.10232	0.782913	3.78274	0.867216	2.15012	1.69821	0.835141	1.73047	2.39488	1.66214	0.737485	2.62179	1.18308	1.75588	1.39102	0.814407	1.06065	0.996868	0.697145	1.28889	2.02308	1.59182	1.52442	1.48176	1.42593	0.731249	0.320342	1.54496	2.01278	1.13812
AF181450.1	0.0522489	0.0725822	0	0.0511092	0	0	0	0	0	0.0756396	0.0963674	0	0.0413369	0	0	0	0	0.142877	0.0653069	0	0.0822026	0	0.07482	0.0879622	0.175525	0	0	0.0339281	0	0	0	0	0	0	0	0	0	0.0688826	0.030524	0
AL365209.1	0.0165472	0	0.011781	0.00323726	0.00467005	0.00367963	0.0135448	0.00258379	0.00653208	0.014373	0	0.00850376	0	0.00999612	0	0.0107369	0.00386635	0	0.0103414	0	0.0260336	0.00655225	0.00236955	0.0111431	0.504006	0.00873386	0.00605115	0.00644701	0	0.00527517	0.0278696	0	0.0513444	0.00235088	0.00468241	0.00983368	0.0395789	0.00436302	0.00386678	0.0550985
IGKV2OR2-10	0	0.0956871	0	0	0	0	0	0.376445	0	0.0997177	0	0	0.163487	0	0	0	0	0	0	0	0	0	0	0	0	0	0.125946	0	0	0	0.0725079	0.189018	0	0	0.0974574	0	0	0.0454049	0	0
AL035419.1	0	0	0	0.111462	0	0.126693	0	0	0.0249894	0	0	0	0	0	0.0815069	0	0	0	0	0	0	0	0	0	0.297729	0	0	0	0	0	0	0	0	0.0809427	0	0	0	0.0250371	0	0.0351313
KPNA4P1	0.179014	0.165787	0.708065	0.11674	0.0315765	0.0995192	0.081407	0.0582343	0.0883331	0.17277	0.0963003	0	0.106221	0.0563239	0.0960373	0.129062	0	0.101984	0	0.0733829	0.0938804	0.0295353	0.0640868	0.175802	0.0501152	0.0393693	0.122744	0.0968698	0.0554657	0.166451	0.0314066	0.0614045	0.0534099	0.148357	0.0633202	0.0221635	0.101947	0.177003	0.226592	0.0137981
NSUN5P1	4.86017	8.39316	0.888261	3.69816	4.47295	8.85158	1.58793	1.49144	2.50782	1.89083	1.12255	8.60718	1.33209	1.34522	0.800802	4.36235	5.70396	2.26568	6.91607	1.08539	2.50921	1.36333	2.97728	1.72021	3.10925	4.61544	3.04612	2.1261	6.96225	6.79099	2.54166	0.682691	0.620317	3.78379	2.63996	2.1253	1.18404	2.7908	2.2372	2.58873
ANKRD26	0.655529	1.26665	0.294497	1.23232	0.797509	0.995802	0.625648	0.467564	1.05781	1.69101	0.728914	1.35169	1.30617	0.425744	1.42408	1.09984	0.813113	0.483185	1.08405	0.579461	1.02709	1.76252	1.29604	1.48055	1.66448	0.569543	0.979104	1.73947	0.812435	0.988996	0.971173	0.995659	0.547305	0.921733	2.98474	1.02201	0.235053	0.88378	1.36795	1.18021
AC026410.4	0	0	0	0	0	0	0	0	0	0	0	0	0	0	0	0	0	0	0	0	0	0	0	0	0	0	0	0	0	0	0	0	0	0	0	0	0	0	0	0
TNS4	2.08166	2.95929	1.05674	0.14699	22.6516	0.457004	2.46005	0.714267	0.372197	0.300717	0.480942	0.329338	2.79031	1.9023	0.47421	31.2918	22.5691	0.864132	13.015	0.934856	8.73346	2.94885	58.6025	14.5687	0.885896	1.17415	0.197987	1.21972	1.06812	1.09194	0.0232618	18.2588	2.20475	1.14906	0.200102	0.748555	2.152	1.52659	8.26232	0.294329
ZNF28	2.3882	2.32132	7.45481	2.1046	1.90767	1.36754	2.65149	2.56165	4.03664	3.37947	2.72156	1.42818	1.81	3.15997	4.33997	1.75281	4.23119	3.54969	1.32445	3.78071	2.74183	4.82059	2.00006	1.962	4.47726	3.83267	2.52101	2.90132	4.19309	2.56639	1.77976	3.12914	2.97851	0.359161	3.16081	5.6099	1.81954	4.23344	2.95588	4.41123
AC106872.6	0.0686604	0.0953804	0.122209	0.134326	0.0968885	0	0	0.107211	0.271039	0.0993981	0.0633183	0	0.162963	0.207388	0.147339	0.0742518	0	0	0.17164	0	0	0	0.0491606	0	0.0768861	0.301999	0.125542	0.0445849	0	0	0.108413	0	0.163882	0	0	0.204017	0.23461	0	0.160447	0.0635066
OR5E1P	0	0.0642043	0	0	0	0	0	0	0	0.0669088	0	0	0	0	0	0	0.0269977	0	0	0	0	0	0	0.116714	0.0258775	0	0	0.0450178	0	0	0.0243257	0	0	0	0	0	0	0	0	0
TPT1P13	0	0.0596366	0	0.0419936	0	0	0	0.0670336	0.112978	0.0621487	0	0	0	0	0.046062	0	0.150462	0	0	0	0	0.0849954	0	0.0722735	0	0	0	0.0278768	0	0	0.0225952	0	0	0	0	0	0	0.254686	0.175559	0
TPH2	0	0	0.0586972	0.00604843	0	0	0	0.00241375	0.00203407	0.599746	0.00285111	0	0	0.00700371	0	0.00334342	0	0.00845427	0.00193216	0	0	0.0122421	0.00221361	0	0	0.00271969	0	0	0.011495	0.00985601	0.00162722	0	0.0110689	0.00219616	0.00874852	0	0.00528202	0.00815178	0.00180615	0.00285958
C1orf195	0.0383221	0	0	0.149945	0	0.0426087	0.156843	0	0.100852	0.166434	0	0.0984702	0	0.0578756	0	0.124329	0.179083	0.0523968	0.0718493	0	0.120583	0.151745	0.0823154	0.129032	2.83227	0.0337115	0.14014	0	0.0712422	0	0.0403398	0.0525801	0.137203	0.217778	0	0.0569351	0.130945	0	0.0671637	0.0354455
ZNF778	2.5559	0.699552	0.278481	1.02608	0.604692	0.543005	0.749229	0.531137	1.34652	3.55707	0.800868	0.981461	0.669026	0.529498	0.369048	0.725432	0.386292	0.283207	1.80635	1.87112	0.451447	0.711079	1.22182	0.809396	0.90651	0.168839	0.604579	0.878584	0.579367	1.15406	1.17221	0.717013	0.301625	0.596648	0.80122	1.1773	0.600624	0.819222	0.778222	1.28836
AC013549.3	0	0	0	0	0	0	0	0	0	0	0	0	0	0	0	0	0	0	0.0273782	0.0359161	0	0	0	0	0.784899	0.0385373	0.0400502	0	0	0	0	0	0	0.0622381	0	0	0	0	0	0
TRAJ52	0	0	0	0	0	0	0	0.24239	0	0	0	0	0	0	0	0	0	0	0	0	0	0	0	0	0.347659	0	0	0	0	0	0.326811	0	0	0	0	0	0	0	0	0
LINC01145	0.576584	0.540531	0.493196	0.664352	0.61896	0.475893	0.381239	0.196081	0.479421	0.45064	0.0750285	0.327215	0.321836	0.269782	0.185975	0.765078	0.330606	0.319209	1.28441	0.200106	0.306088	0.147072	1.38539	0.393041	0.221822	0.273834	0.397771	0.376704	0.197281	0.152237	0.619975	0.257231	0.265956	0.0829208	0.375362	0.693713	0.126912	0.51298	0.458767	0.723069
LINC01276	0.042887	0.0297885	0	0.0209758	0.0151297	0	0	0.0167416	0.0564326	0.0310433	0	0	0	0.0485773	0	0	0.0250519	0.0293192	0.0134013	0	0	0	0	0	0	0	0	0.0139244	0	0.205082	0.0564313	0.0588435	0	0	0	0	0	0	0.0125274	0.0198339
AC020911.2	0	0.0370594	0	0	0	0.148308	0.218369	0.041656	0	0	0	0	0.232166	0.0201447	0	0	0	0	0.0500171	0.0218717	0	0	0.095505	0	0	0	0	0.0173232	0.0495945	0.0425232	0	0	0	0.0568514	0.037745	0	0.045578	0.0527556	0	0
RNU6-946P	0	0	0	0	0	0	0	0	0	0	0	0	0	0.15118	0	0	0	0	0	0.16414	0	0	0	0	1.79353	0	0	0	0	0	0	0	0	0	0	0	0	0	0	0
NPDC1	55.4923	56.9079	4.09573	8.2686	21.4653	4.23803	6.37464	7.51612	4.78384	23.092	36.5657	4.54517	24.4408	12.7956	13.4366	17.6648	25.8224	17.3577	10.2085	38.7515	10.0358	12.9082	45.6837	9.65848	2.77835	7.03666	7.47748	8.74679	16.3255	16.4306	12.309	5.83121	15.5056	16.8073	19.3239	14.4889	20.4324	8.83783	9.2821	24.6716
MIR548S	0	0	0	0.255546	0	0	0	0	0	0	0	0	0	0	0	0	0	0	0	0	0	0	0	0	0.292542	0	0	0	0	0	0	0	0	0	0	0	0	0.172206	0.15262	0
ZBTB45P1	0.0441388	0.0817546	0.165856	0.0719601	0.0103809	0.0327174	0.0802887	0	0.0483999	0.0212996	0.0407046	0	0.0349206	0	0.0473591	0.0159111	0.0343776	0.0201166	0.01839	0.0603124	0.0231477	0.116518	0.0737409	0.0495391	0.0659024	0	0.0269019	0.0764313	0.109408	0.164164	0.038719	0.020187	0.0175588	0.0418056	0.0624504	0	0.0502735	0.0193969	0.0945489	0.0272171
AC103702.2	0.0268447	0	0.246869	0.433276	0.407223	3.04444	0	0.209585	0.0794777	0.116587	0.0371341	0.0344892	0.180525	1.45951	3.90283	0.537069	0	0	0.167768	0	0.232289	0	0.2787	1.26542	0	0.14169	0.208607	0.00871585	0	0.0213948	0.014129	0.0368325	0.032037	0.0572076	3.60824	3.11088	17.497	1.30946	0.0862551	0.0124148
H3P25	0.0591769	0.246619	0	0.231545	0.334024	0	0.0807323	0.138604	0.155735	0.0856691	0.218291	0.304115	0	0.134057	0	0.191988	0.207405	0.161822	0.11095	0	0.0931024	0.234324	0.0847409	0.199251	0.861465	0.364401	0.216404	0.11528	0.110012	0.0943264	0.155732	0	0.141246	0.420365	0.0837272	0.175838	0	0.0390081	0.103714	0.273675
AP003400.5	0	0	0	0	0	0	0	0	0	0	0	0	0	0	0	0	0	0	0	0	0	0	0	0	0	0	0	0	0	0	0	0	0	0	0	0	0	0	0	0
AP003419.1	0	0	0.0715036	0	0	0	0.123313	0	0	0	0.138926	0	0.0476741	0	0.0323276	0.0325831	0.0351995	0.205976	0.527232	0	0	0	0.172581	0.0507236	0	0.424073	0	0.0195647	0	0.0480255	0	0	0.143829	0.214026	0	0.0447633	0	0	0	0
AC090186.1	0.149805	0.104051	0	0.219805	0	0.0416403	0.102186	0.0584786	0.1232	0.0542172	0	0	0.0592593	0.0848404	0.0803669	0.081002	0.0437533	0.051206	0.187244	0.153522	0.117843	0.0741481	0.0804446	0.252199	0.209689	0	0.0684775	0.0972762	0.208869	0.358176	0.0985575	0.0513851	0.0893901	0.106414	0.158965	0.278206	0.0639845	0.123435	0.109395	0.10392
CASC2	0.288275	0.222478	0.255918	0.221412	0.102451	0.104466	0.399107	0.141708	0.181233	0.404964	0.0846769	0.257885	0.626771	0.185433	0.25661	0.159339	0.144693	0.251089	0.196175	0.290615	0.131023	0.574973	0.0336362	0.434988	0.126733	0.253593	0.128846	0.213538	0.119092	0.476521	0.175329	0.222669	0.0993876	0.233598	0.45621	0.199869	0.134985	0.436352	0.261973	0.12048
NAP1L4P1	0.129606	0.565852	0.0329553	0.163002	0.104509	0.0411725	0.328372	0.101188	0.280175	0.589688	0.324417	0.190302	0.234374	0.0559247	0.139062	0.380436	1.01665	0.0506307	0.555419	0.182157	0.174778	0.256602	0.543528	0.187024	1.47207	0.130301	0.203124	0.228435	0.481885	0.0295127	0.828326	0.101616	0.154675	0.289351	0.314357	0.165048	0.0632656	0.134253	0.356949	0.325382
RAB23	1.51772	2.07211	2.38663	0.961385	0.389678	0.56572	2.52738	4.4104	2.44629	2.34197	0.86625	0.838076	1.86822	3.4152	1.51646	3.24501	1.7782	2.24163	2.6716	1.07674	2.33308	1.0332	1.17698	2.85529	5.87781	2.93039	1.09731	3.44515	3.12063	2.80046	2.42163	3.52636	3.2956	1.68668	2.84265	2.80406	0.267472	5.27743	3.81847	1.61296
AC007952.2	0.0553363	0.115307	0.0492468	0.135323	0.0390432	0.0153815	0.0283098	0.199813	0.036407	0.140191	0.114819	0	0.0164173	0.11491	0.00742168	0.0822836	0.072729	0.11349	0.0475515	0.00567096	0	0.150642	0.0247628	0.104805	0.00774571	0.0669333	0	0.148223	0.012859	0.0330767	0.0109218	0.0284717	0.321943	0.0933572	0	0.082213	0.236352	0.0729528	0.00808191	0.0191935
LINC01271	0.218981	0.185165	0.0734342	0.419096	0.107482	0.486951	0.129889	0.431131	0.106488	0.261881	0.307305	0.464823	0.354028	0.0790838	0.204311	0.0926663	0.355938	0.0911239	0.523616	0.0780576	0.119833	0.0754003	0.190874	0.224401	0.223892	0.167509	0.217606	0.191656	0.106198	0.136585	0.335744	0.222075	0.102262	0.608689	0.0942955	0.636534	0.0162663	0.150623	0.278107	0.114481
LINC00364	0	0	0	0	0	0.0389824	0	0	0	0	0	0	0	0	0	0.0758316	0	0	0	0	0	0	0	0	0	0	0	0	0	0	0	0	0	0	0	0	0.119801	0.0462223	0	0.0324289
Metazoa_SRP	0.756963	0.105154	0	0.370226	0.160226	0.420817	0.206538	0.118197	0.44822	0.438335	0.977295	1.75054	0.119775	0.400119	0	0.327443	0.619039	0	0.0946143	0.18618	0.119092	0.149868	0.216793	0.254873	0.0847649	0.199768	0.0692034	0.442383	0.281444	0.361973	0.597614	0	0.0903377	0.376398	0.3213	1.01216	0.258651	0.0997945	0.132666	1.33027
Y_RNA	0	0	0	0	0	0	0	0	0	0	0	0	0	0	0	0	0	0	0	0	0	0	0	0	0	0	0	0	0	0	0	0	0	0	0	0	0	0	0	0
CD5L	0.11339	0	0.0724498	0.0255962	0	0	0.202291	0.0612883	0.0344317	0.252543	0.0080437	0.112062	0.0552057	0.829888	0.0561521	0.113192	0.0203802	0.28622	0.0218044	0.0143021	0.0137228	1.01887	0.00624516	0.249632	0.380924	0.0306918	0.047845	0.0396472	0.0972908	0.0139032	0.0688619	0.143611	0	0.123919	0	0.0388763	0.0298039	0.0517461	0.224207	0.040338
CHD4	40.468	29.9379	17.6532	32.4107	17.5636	34.3252	35.2117	16.9778	32.761	55.0037	31.1343	33.7604	37.3091	9.0599	34.5697	38.6244	36.5793	14.9232	28.4811	27.2938	29.338	38.0715	23.67	35.7943	47.9128	19.344	33.5615	32.8518	44.6039	45.6592	31.2589	49.4053	28.7741	35.3168	55.6467	19.8097	30.7425	34.095	47.479	33.7666
TPPP	11.2838	3.02924	1.40352	4.41923	0.371465	0.450894	3.14963	0.41104	2.9934	5.38671	0.934949	1.48992	4.50581	0.752133	1.02673	0.707846	1.07222	2.39299	0.544676	1.23075	0.794725	1.61988	0.206308	1.85652	1.08749	0.294156	2.34156	3.80448	1.29618	6.29396	5.63187	0.810216	2.22881	2.36269	0.624103	0.882608	7.00744	2.18778	1.8288	0.546186
SETP9	0.0514953	0.0357677	0	0.025186	0.0363332	0	0.0351263	0.0804081	0.0508199	0.0372743	0	0	0.0814815	0.0388852	0.0276261	0.0556889	0	0	0.0160912	0.063328	0.0405085	0	0	0.0433467	0.0576646	0.0226499	0.0470782	0	0	0.041041	0.0542066	0	0	0.0365799	0.0728588	0.0382533	0	0	0.0300837	0
AC087294.1	0.197438	0.215501	0.041836	0.220722	0.169156	0.407686	0.0769588	0.275262	0.092785	0.122497	0.0780329	0.181188	0.100417	0.117142	0.226974	0.244019	0.247138	0.0385646	0.326105	0.057811	0.199689	0.139607	0.0100975	0.21368	0.379015	0.111654	0.16761	0.0366307	0.0786525	0.202314	0.155875	0.0773991	0.151475	0.310556	0.299301	0.398096	0.0481885	0.130147	0.0741498	0.456545
MTCYBP36	0	0	0	0	0	0	0	0	0	0	0	0	0	0	0	0	0	0	0	0	0	0	0	0	0	0	0	0	0	0	0	0	0	0	0	0	0	0	0	0
AC104365.3	0	0	0	0	0	0	0	0	0	0	0	0	0	0	0	0	0	0	0	0	0	0	0	0	0	0	0	0	0	0	0	0	0	0	0	0	0	0	0	0
GPX5	0	0	0	0	0.0150995	0	0	0	0	0	0	0	0	0.0161601	0	0	0	0	0	0	0	0	0	0	0	0	0.0489125	0.0486381	0	0	0	0	0	0	0	0	0	0	0	0
TCF25	29.1269	22.9179	14.6066	14.0689	21.6573	8.39301	13.7521	12.6024	20.214	13.1061	11.4386	12.7501	21.659	11.8591	11.3248	19.4744	14.7984	8.35892	26.0562	21.8541	13.6697	17.4886	13.5047	18.2758	14.2136	9.55473	17.7726	31.5541	18.8203	10.9578	20.3982	18.5111	10.0342	10.8785	10.7008	16.7258	7.88928	18.2271	18.2736	18.3368
BARHL1	0.0183016	0	0	0	0	0	0	0	0.00602052	0	0	0	0	0.00690996	0	0.00989601	0	0	0.00571889	0	0	0	0.0131039	0	0.0204942	0.00804987	0.0167318	0	0	0	0.00963262	0	0	0	0	0	0	0	0	0
AC017104.1	0.979217	1.02488	0.907272	0.118092	0.283931	1.31247	0.4575	0.408435	1.06786	0.485476	1.21229	0.448079	0.594299	0.546973	0.316637	0.623771	0.611176	0.34847	0.335327	4.33301	0.548704	0.504597	0.509029	0.654897	0.0450629	0.283202	0.637694	0.383257	0.299244	0.320722	0.451846	0.294475	0.384204	2.20111	0.721197	0.378652	2.08549	0.831163	1.4184	1.94791
PARP3	12.006	9.97038	8.89857	3.96481	6.57134	13.3002	9.98125	10.9043	10.0362	6.38674	9.22994	6.01583	10.9052	5.54124	5.91109	12.0897	16.5222	7.23243	8.51377	10.9109	12.6156	14.8329	11.9646	6.30636	6.21013	7.59454	21.1898	11.7584	8.60957	22.076	14.5635	11.3132	10.2332	11.9378	4.01639	11.8698	5.81236	9.88176	11.8865	13.2161
SNX19P4	0	0.157176	0.201387	0.295138	0.0266102	0	0.154358	0.0294452	0.0744404	0	0.417366	0.19382	0.0298383	0.0284793	0.0404664	0	0.0440614	0	0.0235703	0.123683	0.118673	0.298681	0	0	0.211166	0	0.0344798	0.0489806	0.0701134	0.0601165	0.0992516	0	0.0450098	0.0535818	0	0.168099	0	0.124304	0.132199	0.0348839
AC103808.5	0	0	0	0	0	0	0	0	0	0	0	0	0	0	0	0	0	0	0	0	0	0	0	0	0	0	0	0	0	0	0	0	0	0	0	0	0	0	0	0
AC022182.2	0.423952	0.277147	0.044388	0.121972	0.123169	0.0554558	0.136089	0.350463	0.180483	0.541541	0.137988	0	0.315681	0.112989	0.0535156	0.188785	0.11654	0.0681952	0.155855	0.0408917	0.313882	0	0.267837	0.29389	0.223408	0.372946	0.410386	0.097163	0.139084	0.119253	0.131257	0.136868	0.178572	0.0708602	0.740971	0.259356	0.25564	0.460286	0.16026	0.115332
RPSAP47	0.192991	0.100536	0.143128	0.188782	0.255314	0.0804671	0.0987334	0.188343	0.57138	0.0349237	0.0667409	0.433912	0.1336	0.473628	0.750634	0.234796	0.0563668	0.230888	0.376912	0.178003	0	0.620906	0.172726	0.0406132	0.108056	0.80642	0.0882187	0.21931	0	0.115359	0.177759	0.0992983	0.17274	0.274184	0.034132	0.286727	0.288507	0.461156	0.112746	0.267757
DEFB131A	0	0	0	0	0	0	0	0	0	0	0	0	0	0	0	0	0	0	0	0	0	0	0	0	0	0	0	0	0	0	0.0529342	0	0	0	0	0	0	0	0	0
VPS37A	4.09242	3.54437	3.50343	10.2334	5.53207	3.89715	3.35589	4.45734	5.07751	7.73934	4.79323	11.9437	6.24813	5.91586	6.19008	4.16274	3.05826	4.89603	8.90226	5.68001	4.34205	6.75827	3.39817	4.74729	3.76588	4.1834	3.71252	4.56848	3.51046	2.46633	7.43743	2.96783	7.49556	3.10221	8.08217	5.26379	2.68667	3.70716	5.22989	8.98408
TIMM10	29.3898	25.7755	28.413	53.7219	22.7205	46.7782	31.4066	29.9627	24.7054	31.0122	23.7471	29.6123	23.47	37.2449	34.1372	35.0927	22.8688	27.9328	39.1989	18.7836	39.8625	13.5371	37.0128	23.3004	17.289	42.4674	26.9445	25.8696	26.8571	19.3802	10.0706	24.1342	20.2682	33.3525	31.4405	51.2832	66.7451	41.0725	28.4282	16.55
Y_RNA	0	0	0	0	0	0	0	0	0	0	0	0	0	0	0	0	0	0	0	0	0	0	0	0	0	0	0	0	0	0	0	0	0	0	0	0	0	0	0	0
ZNF663P	0.15554	0.0392854	0.0167786	0.0207473	0.0199533	0	0.0964525	0.0110395	0.0232575	0.859745	0.00651991	0.0181666	0.0615279	0.0800803	0.0151716	0.0688116	0.0495581	0	0.00883691	0.0463709	0.255832	0.0559903	0.0809933	0.297562	0.00791699	0	0	0.00918185	0.0262867	0.236656	0.0111633	0.00970043	0.00843748	0.0200887	0.0100031	0.871821	0.10871	0.480018	0.0619546	0.0392357
AC139769.1	1.51428	0.645099	3.7135	0.444376	0.327649	0.819384	0.647304	3.28665	0.670829	1.06687	1.00545	0.881962	1.03031	2.81293	0.758221	0.207429	0.94352	2.96763	1.18611	0.811108	1.11179	2.29852	0.419232	3.28014	1.4583	0.586123	0.369172	0.432655	0.675626	2.63901	1.36554	0.844925	0.554202	0.788829	1.67115	4.21457	0.776136	2.60192	1.58057	2.1196
Y_RNA	0	0	0	0	0	0	0	0	0	0	0	0	0	0	0	0	0	0	0	0	0.295641	0	0	0	0	0	0	0	0	0	0	0	0	0	0	0	0	0	0	0
VMA21	9.48038	9.39533	7.62487	12.7968	11.7834	8.64339	10.1478	15.5398	11.5754	10.3556	11.0396	7.80044	7.94496	19.2981	14.3875	8.33434	7.30379	18.8157	7.38445	6.41122	10.0008	9.28945	11.3482	11.6191	23.7725	12.707	11.0132	10.2675	9.5566	11.6227	6.96493	11.857	9.64275	13.0935	13.4194	8.03611	13.0952	12.4101	13.7274	12.3639
LINC00333	0	0	0	0	0	0	0	0.0545673	0	0	0	0	0	0	0	0	0	0	0	0	0	0	0	0	0	0	0	0	0	0	0	0	0	0	0	0	0	0	0	0
RIMS2	0.00345601	0.0312062	0.013328	0.0540899	0.0085345	1.06632	0.0424338	0.049917	0.00454757	1.76862	0.00478067	0.0133205	0.0136712	0.0143534	0.673028	0.76057	1.16686	0.00708797	0.00431973	0.171422	0.304489	0.00684241	0.0160842	0.506189	0.0638557	0.504675	0.14692	0.0157092	0	0.00275439	0.00272848	0.00948368	0.00412448	0.00736495	3.0121	3.45044	0	0.289321	0.0585513	0.0111881
KLF4P1	0	0	0	0	0	0	0.0246625	0	0.0237874	0	0	0	0	0	0	0	0.0211197	0	0.0112978	0	0	0	0	0	0.283408	0	0	0	0	0	0	0	0	0	0	0	0	0	0	0
TRIM58	0.0863525	0.07382	0.0197051	0.318383	0	0.029542	0.0181241	0.0363021	0.052443	0.673133	0.0367541	0.119477	0.141891	0.0702224	0.0712711	0.136485	0	0.072657	0.0166052	0.0490129	0.0940551	0.0526049	0.066584	0.346666	0.052068	0.01753	0	0.0345067	0.0370459	0.148231	0.0769146	0.0637972	0.0396365	0.0660593	0.0187964	0.957269	0.0113486	0.0613001	0.027164	0.055295
DEFB130A	0	0	0	0	0	0	0	0	0	0	0	0	0	0	0	0	0	0	0	0	0	0	0	0	0	0	0	0	0	0	0	0	0	0	0	0	0	0	0	0
ENAM	0.292328	1.12702	0.105233	0.0835364	0.0509846	0.0182599	1.30397	0.0666739	0.250676	0.11412	0.0181742	0.118158	0.465152	0.0793682	0.0281937	0.0355206	0.0230238	0.166164	0.0225801	0.0403932	0.118855	0.013006	0.0799595	0.138242	0.0183904	0.0115577	0.0270256	0.0191957	0.0610616	1.85861	0.233383	0.121679	0.0509586	0.097995	0.0325306	0.0439191	3.92815	0.889865	0.0690791	0.0273423
EPHA8	0.0239889	0.0111081	0.021349	0.0117328	0.00282094	0.0133361	0.00545448	0	0.0105219	0.503558	0.0184353	0.0102734	0.00948944	0.0150954	0.0214492	0.00864747	0	0.00546656	0.00249868	0.0360569	0.0188707	0.00791577	0.00858797	0.0673096	0	0	0.0073104	0.00519242	0	0.00637293	0	0	0.00477147	0.00284009	3.53551	0.0891006	0.109292	0.0579807	0.00233573	0
AC016598.1	0	0	0	0	0.0269904	0	0	0	0.0251679	0	0.0352774	0	0	0	0	0	0	0	0	0	0.0601841	0	0	0.128802	0	0	0	0	0	0	0	0	0	0	0	0	0	0	0	0
ADORA2BP1	0	0.0353429	0	0	0.0179508	0	0.138837	0.0595899	0.0334775	0.184158	0.0234624	0	0.0805138	0.057635	0.163788	0.302651	0	0	0.159001	0.0208586	0.0400274	0.0503714	0.218595	0.0856639	0.11396	0.0671428	0.139557	0.0991247	0.0472974	0.0811072	0.0669536	0.418893	0.0607258	0.0542181	0.10799	0.188995	0	0.0503121	0.0594529	0.0235321
EPB41L3	2.09803	1.77627	1.33137	5.68275	0.524555	0.623209	1.53732	6.33774	2.50842	7.11137	1.65301	2.50545	2.92709	2.60419	2.33462	4.12734	8.74019	1.39703	3.6392	1.26692	5.41662	1.84185	2.09859	4.07925	7.31183	1.17277	2.97674	7.81526	1.35317	2.87266	2.70632	2.86259	4.01124	1.92583	4.52422	7.52657	2.53038	1.15205	2.85271	2.00355
AC010307.1	0	0	0	0	0	0	0	0	0	0	0	0	0	0	0	0	0	0	0	0	0	0	0	0.0431393	0	0	0	0	0	0	0	0	0	0	0.0362551	0	0	0	0	0
MIR4747	0	0	0	0	0	0	0	0	0	0	0	0	0	0	0	0	0	0	0	0	0	0	0	0	0	0	0	0	0	0	0	0	0	0	0	0	0	0	0	0
ADORA2B	5.03851	1.81982	8.66417	1.78251	3.53128	1.09241	5.81982	13.3616	3.47517	0.753727	8.58826	2.30882	3.14913	8.41468	6.42425	2.87879	12.1455	11.0798	4.35068	7.38732	2.85373	16.0606	5.23696	4.32604	10.6824	6.70758	2.07285	3.14636	4.65216	2.94479	2.44858	2.79982	5.11111	5.1599	1.60398	4.35418	1.53513	2.28614	4.66056	3.0991
AC254562.3	2.27461	1.41483	0.221565	0.166044	0.526975	0.377469	1.15789	0.397581	1.78688	0.245739	0.500927	1.04681	0.698339	0.256359	0.218557	0.624139	0.594933	1.57822	0.254604	0.584505	0.74777	0.201645	0.315999	0.514391	0.0380166	0.0298649	0.527634	0.969987	0.568018	1.02817	0.91129	0.838449	0.121548	0.506437	0.624438	0.453947	0.348011	0.559466	0.456167	0.659422
MTND4LP20	0	0	0	0	0	0	0	0	0	0	0	0	0	0	0	0	0	0	0	0	0	0	0	0	0	0	0	0	0	0	0	0	0	0	0	0	0	0	0	0
AC121251.1	0	1.31464	0	0.336623	0.546311	0.0956557	0.11737	1.14186	0.339616	0.249094	0.0793386	0	0.680648	0.519718	0	0	0.201019	0	0	0	0.812122	0	0.307994	0.289675	2.11946	0.151363	0.55057	0.167596	0	0.411399	0.045281	0	0.102673	0.0611133	0.243448	0.255636	0.881907	0.340263	0	0.159149
MIR6839	0	0	0	0	0	0	0	0	0	0.274444	0	0	0	0	0	0	0	0	0	0	0	0	0	0	0	0	0	0	0.352428	0.302178	0	0	0	0	0	0	0	0	0	0
OR4F15	0	0	0	0	0	0	0	0	0	0	0	0	0	0	0	0	0	0	0	0	0	0	0	0	0	0	0	0	0	0	0	0	0	0	0	0	0	0	0	0
AL138688.2	0.0283173	0	0	0	0.00998983	0	0	0.0110541	0	0.0204972	0	0	0.0224034	0.0106915	0	0	0	0	0.044243	0	0	0	0.0506877	0.0238364	0.0158549	0	0.0129442	0.00919399	0	0.0225685	0.0223562	0.0194265	0	0.0100576	0.0200326	0	0	0	0.00827154	0.0130959
MIR1269A	0	0	0	0	0	0	0	0	0.536916	0	0	0	0	0	0	0	0	0	0	0	0	0	0	0	0	0	0	0	0	0	0	0	0	0	0	0	0	0.134485	0.119189	0
SNORD82	0	0	0	0	0	0	0	0	0	0	0	0	0	0	0	0	0	0	0	0	0	0	0	0	0	0	0	0	0	0.487802	0	0	0	0.217389	0	0	0	0	0	0
MIR646	1.36737	0.316582	0	0	0	0	0	0	0	0.659834	0	0.585583	0	0	0	0	0	0	0.427274	0.9342	0.717087	0.451199	0	0	0.76559	0	0	0	0.423664	2.90606	0.119947	0	0	0	0.322439	0.338582	0	0.150223	0.931956	0
RAC2	30.0602	49.3275	16.8058	10.825	10.3391	16.114	39.2554	54.5673	25.9003	47.4002	28.0101	4.23923	48.6356	55.1729	8.76006	88.9058	51.0026	30.6664	19.6853	27.1907	53.0171	26.9686	43.2035	21.4079	15.6039	80.8791	53.8266	14.0259	34.1464	24.1801	16.6052	55.453	43.73	29.7253	25.9999	25.9818	37.3363	31.7275	26.8387	11.2217
DAZ3	0	0	0	0	0	0	0	0	0	0	0	0	0	0	0	0	0	0	0	0	0	0	0	0	0	0	0	0	0	0	0	0	0	0	0	0	0	0	0	0
IDI1	18.3601	17.3627	21.9066	40.4674	11.3707	7.44611	11.9213	12.4889	16.411	17.4374	21.7534	39.7384	9.71366	14.6213	50.882	9.35312	7.07084	24.9319	28.5365	14.8568	12.7995	12.1838	7.637	15.4146	15.0387	20.5355	18.4441	19.4569	13.8037	8.43902	8.65808	17.411	17.794	16.6673	23.6968	17.1061	4.00765	28.891	11.9081	25.8427
AC068234.1	0	0	0	0	0	0	0	0	0	0	0	0	0	0	0	0	0	0	0	0	0	0	0	0	0.0172269	0	0	0	0	0	0	0	0	0	0	0	0	0	0	0
LINC02050	0	0	0	0	0	0	0	0.04698	0	0	0	0	0.0238036	0.0227194	0	0	0	0	0	0	0.0946716	0	0.0215423	0.303914	1.07813	0	0.0275064	0	0	0.0479581	0	0	0	0	0.0425692	0	0.102807	0.0198328	0	0
ARL2BPP10	0	0	0	0	0	0	0	0	0	0	0	0	0	0	0	0	0	0	0	0	0	0	0	0	0	0	0	0	0	0	0	0	0	0	0	0	0	0	0	0
SCFD2	3.49748	5.60603	6.8517	6.90817	3.55917	3.00626	5.59727	5.37717	9.53616	5.85191	4.01929	3.2664	5.66712	3.46887	3.11758	4.61149	2.8445	3.43937	2.44219	5.95542	5.22742	4.94038	4.15598	4.484	8.29994	2.92878	7.40339	4.73001	5.16404	5.22109	3.78429	6.13685	5.33786	4.99756	4.33941	4.01706	2.30971	6.37548	7.21028	2.79325
TMED10P2	0.350034	0.0486253	8.47318	0.719037	0.889094	0.0389187	0.811808	5.32901	0.230295	0.608083	0.12912	0.539655	0.193851	0.317181	0.0375571	0	0.163574	0.478592	1.26879	0	0.165211	0	0.451121	2.47501	0.117591	0.0307921	0.608017	4.13678	0.390435	2.84551	1.16066	0.0480266	0.167095	1.24324	0	0.0520044	1.79407	4.61468	0.368083	0.582766
LYPD8	0.0670337	0.0133029	0.00568161	0.14051	0	0	0	0.201865	0.00630042	0.277266	1.18338	0.270672	0.053034	0.0216936	0	0.0103561	0.0111877	0	0.101741	0	0.271191	0	2.08439	3.93372	1.29754	0	0.0787935	0.155459	0	0.320549	0.0302413	0.0525566	0	0.00680251	0.0135491	0.0284548	0	3.43397	0.855954	0.690879
MBL3P	0.232848	0.0462091	0.0197357	0.0325385	0	0.369849	0.0453806	0.441496	6.10596	0.337089	0.398787	0.0854733	0.236853	0.828906	0	0.143892	0.0388616	0.272887	0.0415774	0.381804	0	0.658582	0.0476339	0.0560008	0	0.0585241	0.212876	0.0432003	0	0.053022	0.175077	0.0912804	0.158792	1.34687	0.188256	0	0	0.0657807	0	1.63066
CYP21A2	0.478664	0.153448	0.00436912	0.00720343	0.119504	0.884281	0.0602787	0.155233	0.285854	0.0852863	0.339555	0.075689	0.163131	0.194626	0.00790132	0.143348	0.215081	0.0201374	0.110454	0.0362248	2.00434	0.0728991	0.0263632	0.0867829	0.0412315	0.0129562	0.222169	0.0382551	0.0547602	0.422572	0.337203	0.0909353	0.0790959	0.277247	0.0104191	0.0656447	0.125813	0.509693	0.22371	0.149848
AC090692.1	0	0	0	0	0	0	0	0	0	0	0	0	0	0	0	0	0	0	0	0	0	0	0	0	0	0	0	0	0	0	0	0	0	0	0.0669078	0	0	0	0	0
Y_RNA	0.42004	0	0	0	0	0	0	0	0	0	0	0	0	0	0	0	0	0	0.131254	0	0.330422	0	0.150374	0.353573	0.470362	0	0.384011	0	0.390435	0	0.221078	0	0	0.447565	0	0.624053	0	0	0	0
AC099336.2	17.7111	8.43553	13.9107	20.2948	5.71261	18.0044	5.29273	12.7083	11.708	8.54667	11.1221	8.45176	19.0833	7.51494	13.3023	13.0426	21.5783	58.8103	13.5988	8.78148	7.03253	2.00375	8.81639	12.0688	1.9833	10.7578	10.332	6.18853	4.2333	15.0566	5.85944	5.78589	15.8023	9.82529	6.92101	12.6555	12.9682	34.4684	5.07491	9.28296
UBE2Q2L	0	0.0596366	0.0254705	0.125981	0.151449	0	0.0585673	0.0335168	0	0.186446	0	0	0	0.129669	0.046062	0	0.050154	0.0586971	0.107318	0.0351963	0.0675412	0	0.122951	0	0.0480731	0.22659	0	0.0557535	0	0.136858	0.271142	0	0	0	0.06074	0.191343	0	0.0282985	0.0752395	0.198538
AC087749.1	0.0672592	0.0467169	0	0	0	0	0.0917586	0	0	0	0	0.172825	0.0798186	0	0	0.0363682	0.0392886	0	0.105086	0.0551428	0.0529091	0	0	0	0.979121	0	0.030745	0.043675	0.0625187	0.214419	0.0885006	0	0	0.167222	0	0.0999269	0	0	0.0785861	0.0933158
AL356215.1	0.617604	0.245129	0.0104693	0	0.0622513	0.058859	0.0722202	0.316864	0.185753	0.051091	0.374277	0	0.111685	0.279819	0.833062	0.610651	0.123691	0.168887	0.242615	0.0434011	0.499716	0.0349363	0.0126344	0.0297072	0.0395197	0.279411	0.112926	0.0229168	0.22963	0.0843809	0.0835872	0.0968445	0.0421179	0.0501391	0.0499329	0.157298	0.0602951	0.127949	0.154631	0.0326426
GPR37	0.418372	0.0886555	1.17379	2.71212	0.465296	1.32455	0.280545	1.28994	0.251929	0.143718	7.55947	0.25509	1.15007	1.29581	0.935832	2.83735	4.95401	0.484771	0.416572	0.668567	7.46354	1.86723	0.248781	0.382014	0.754355	4.99657	2.16526	0.0598598	8.51591	0.305179	0.313505	0.505925	6.43159	0.0805944	0.732398	1.19047	0.266528	3.80484	5.42682	0.354174
NPIPB1P	0.605036	0.393981	0	0.018495	0.0266807	0	0	0.0147616	0.0621979	0.0273718	0.0174363	0.14575	0.0299173	0.0571094	0	0.0817884	0	0.0258516	0.12998	0.0930078	0.0892403	0.037434	0.0812256	0.031831	0.0423451	0.0166326	0.0345711	0.0491103	0.0351495	0.0602756	0.0497572	0	0.0225645	0.201464	0.0267513	0.084272	0	0.0623165	0.0331373	0.0349763
HORMAD2-AS1	0.521037	0.0206801	9.23865	0.0291241	0.220575	0.0331039	1.13732	0.627619	2.32126	0.323268	0.054914	1.98911	0.0353332	0.146137	0.638914	0.0482972	0.0347837	1.40445	0.30702	3.22212	1.68632	0	0.19186	0.100249	1.20026	3.47037	0.0136098	0.0290003	5.81176	0	0.0783529	2.0834	0.337558	0.0317246	0.105314	10.6163	3.20465	3.73876	2.13074	0
TRPM5	0.183834	0.0600882	0	0.126935	0.167855	0.330642	0.00737635	0.00422133	0.00711461	0.133066	0.0099724	2.66749	0.119775	0.0122485	0.0116027	0.0116944	0	0.0443561	0.216261	0.00443285	0	0	0.0154852	0.0728208	0.00605464	0.00951275	0.0395448	0	0.0100516	0.137895	0.0227662	0.0148371	0	0.0230448	0.634949	0.996091	0.00923754	0.0926664	0.0284285	0.0400082
AC124067.4	0.00900465	0.0375267	0.950962	0.167356	0.0127067	0.330392	0.0491385	0	0.0236974	0.0391075	0.00830404	0.0694134	0.106861	0.00679959	0.125601	0.00973794	0.0105199	0.0246237	0	0.14765	0.0708345	0.0178279	0.00644729	0.576062	0.0201669	0.00792129	0.00823226	0.0175416	0	0.473654	0.0236969	0	0.032239	0.0383789	0.0509613	0.280942	0.123074	0.166198	0.0841687	0.249862
VN1R85P	0.201146	0.139712	0.0298351	0	0	0.0559114	0	0	0.0992538	0.218396	0	0	0	0.303779	0	0	0	0	0.031427	0.0824553	0.0791152	0	0.0360049	0.931243	0	0	0.183892	0.0326538	0	0	0.0264671	0.068996	0	0	0.0711485	0.597685	0	1.02758	0.0293776	0.0465119
LECT2	0	0	0	0.0289031	0	0	0	0	0.00648002	0	0	0	0.0233768	0.00743735	0	0	0	0	0	0	0	0	0	0	0	0.00866425	0	0	0	0	0	0	0	0.0139928	0	0.014633	0	0	0	0
GRXCR2	0	0	0	0	0.0404675	0	0	0	0	0	0	0	0	0	0	0.0310128	0	0	0	0.0235113	0	0.113555	0	0	0	0.0252272	0	0.0372436	0.106625	0.045711	0.0150937	0	0.0684486	0	0	0	0	0	0.0167535	0
AC004231.1	0.157708	0.0365137	0.0155948	0.0771342	1.14982	0.204574	0.035859	0.595119	0	0	0.0484793	0	0.228748	0.119089	0.0846071	0.0284252	0.0921234	0	0	0	0.0413535	0	0.0188198	0.354007	0.412072	0	0	0.0512043	0.0488643	0.167588	0.138343	0.829476	0.0313688	0.0746857	0	0.0390512	0.359255	0.155937	0.24569	0
LINC02230	0	0	0	0	0	0	0	0	0	0	0	0	0	0	0	0	0	0	0	0	0	0	0	0	0	0	0	0	0	0	0	0	0	0	0	0	0	0	0	0
RPS27AP17	0.0470814	0	0	0	0.0664378	0	0	0	0	0	0	0	0.0372487	0	0	0.0509155	0	0	0.117696	0	0	0	0	0	0	0.0828341	0.172172	0.0305725	0	0	0.0247802	0	0.056188	0.100333	0	0	0.160875	0	0.0550103	0.261284
MIR7152	2.77693	0.551087	0	0	0.2799	0.441079	0	0	0.261001	0	0	0	0.627709	0	0	1.28703	0	0	0.247924	0	0.624131	0	0.284039	0.667861	0.444231	0	0.725354	0.772806	0	0.632336	2.08796	0.544302	0	0.2818	1.12256	0	0	0	0	0.733854
AL354941.1	0	0.0641351	0	0.225806	0	0.0513325	0	0.036045	0.0911253	0	0	0.118631	0	0.0348626	0.0495365	0	0.0539372	0	0	0	0	0	0	0	0.155098	0	0	0	0	0	0	0	0	0	0	0.0685921	0	0	0	0
AP000785.1	0.244624	0.097092	0.0207337	0.034184	0	0	0.0476755	0.0272837	0.0459838	0.0505909	0	0	0	0	0	0	0	0.0477811	0	0	0	0	0	0.0588328	0	0	0	0.158847	0	0.111407	0.0183931	0	0	0.0248242	0.148332	0.0519196	0	0.0460715	0.0204157	0
AL356361.2	0	0.134351	0	0	0	0	0	0.0377537	0	0	0	0	0.114773	0	0	0	0	0	0	0	0	0	0	0	0.27075	0	0	0	0	0	0	0	0	0	0	0	0	0	0	0
AC005021.1	0.241375	0.419136	0	0.23611	0.298034	0.469656	0.164648	0.141337	0.794031	0.262075	0.333893	0	0.525154	0.501235	0.258985	0.0652579	0.563986	0.330026	0.3017	0.148419	0.664568	1.3142	0.345647	0.30477	1.62176	0.0530838	0.110335	1.17554	0.673088	0.961863	0.412887	0.413976	0.216047	1.71462	0.256135	0.448264	0.206192	0.318218	0.45829	0.334885
MAD1L1	9.57622	4.70871	4.15045	3.32146	3.89677	7.34644	6.36242	1.64936	10.7762	5.00571	5.92113	3.47932	3.03566	1.48562	2.96929	5.02423	5.23729	2.34562	3.43679	3.07777	7.63563	2.41101	5.39698	4.12023	5.5575	3.67772	4.95438	6.23183	5.39254	6.1822	2.59184	5.87846	5.50915	5.00927	3.97416	2.61921	5.06212	2.90426	6.76805	2.87756
APBA3	3.89807	5.89175	3.38332	1.93481	1.49351	3.36096	2.35652	3.50091	2.51389	2.20479	3.68012	2.23904	3.02907	2.61743	1.86163	4.70336	3.54953	2.64642	2.6024	1.93774	4.57382	2.03056	4.54953	1.43453	4.15351	3.19506	2.8411	2.25582	2.94597	4.4127	2.1653	2.9149	2.07064	3.01825	2.16027	2.03356	2.18699	2.75251	2.20068	2.95285
RASA3	3.49013	8.42215	1.70513	2.6089	3.69376	5.51076	5.33206	4.10134	4.94164	9.21967	2.43883	2.0571	5.75376	2.48604	2.05576	9.45534	1.95465	1.46357	4.11504	6.73683	6.67976	2.52891	7.6288	7.04935	4.94073	2.54007	6.75982	3.65651	2.19899	6.0435	6.44352	6.53505	5.04548	2.08945	8.08162	3.2809	1.89796	3.21375	6.86569	2.27552
AC127496.5	1.46632	0.350102	0.584513	0.0672346	0.274811	0.178319	0.468852	1.21636	2.53241	0.563859	0.718375	0.353229	1.3051	0.622828	0.0491656	0.371656	0.187367	2.53741	2.5344	0.469598	0.252322	0.952584	0.295279	0.270002	0.102624	0.665109	1.15203	0.84802	0	0.10956	2.85794	0.282921	2.2968	3.82465	0.162082	0.0680785	0.156574	0.302052	0.254312	1.16553
RPL12P39	0	0	0.0256245	0.0422475	0	0	0	0	0	0	0	0	0	0	0.0926812	0	0	0	0	0	0	0	0.0309236	0	0	0	0	0	0	0	0.0227318	0	0	0	0	0.0641668	0.0737886	0	0.0252315	0
AP001340.1	0	0.137137	0	0	0	0	0	0	0	0	0	0	0	0	0	0	0	0	0	0	0	0	0	0	0	0	0	0	0	0	0	0	0	0	0	0	0	0	0	0
AL512604.2	0	0.0226474	0.0386903	0	0.046011	0.0362531	0	0.127282	0.0214521	0.188811	0	0	0.0128981	0.0123107	0.0174923	0	0.0380926	0	0.0407547	0	0.0769477	0.0322775	0.0233457	0.164678	0.0547682	0.0860491	0	0.0211728	0	0.0519728	0.00858066	0	0	0	0.507461	0.096885	0	0.0107465	0	0
RPH3AL	3.6551	2.37932	4.63888	6.43912	5.9377	1.73945	2.98707	3.951	1.21516	3.773	6.27572	13.2304	4.73855	3.04804	3.98239	2.61989	5.94935	4.41327	5.34987	4.11714	2.01685	4.88033	3.4287	5.29136	1.66883	2.08454	3.29315	3.35035	3.09877	2.22913	15.2601	2.56807	4.06284	2.71682	0.454689	4.75355	5.39394	2.02526	3.31955	6.0102
DIAPH3-AS2	0	0	0	0	0	0	0	0	0	0	0	0	0	0	0	0	0	0	0	0	0	0	0	0	0.0653637	0	0	0	0	0	0	0	0	0.0414638	0	0	0	0	0	0
Metazoa_SRP	0	0	0	0	0	0	0	0.110032	0	0	0	0	0	0	0	0	0	0	0	0	0	0	0	0	0	0.0619893	0	0	0	0	0	0	0	0	0	0	0	0.0464504	0	0.0651778
SNORA70H	0	0	0	0.155221	0.11196	0	0	0	0	0	0	0	0	0	0	0	0	0	0.0991698	0.130096	0	0	0	0	0.177692	0	0	0	0	0	0	0	0	0	0.224513	0	0.271105	0.104599	0	0
FZD7	5.21812	5.38263	3.25402	1.75392	3.78355	4.78958	3.91536	4.45101	8.06783	2.99755	1.76103	7.64551	3.26314	4.43494	8.1302	5.31888	4.49433	5.79118	2.95235	3.03563	3.56332	4.671	1.99924	8.89697	2.20677	2.16331	5.28818	4.40133	2.07429	5.50373	10.4277	3.30559	5.02831	2.09784	1.86929	17.3278	2.3236	3.02252	5.21479	1.70466
AC005229.1	0	0.0727596	0.0310752	0	0	0	0	0.0408922	0.0344598	0	0	0.134584	0	0	0.112396	0	0	0	0.130933	0.0858825	0	0	0	0	0	0	0	0.034011	0	0	0	0	0	0.0744118	0	0	0.0894844	0	0.0305986	0
AC136469.2	0.0208386	0	0	0.020384	0	0.0695086	0	0	0	0.0301675	0	0	0	0.0157356	0	0.0450711	0.0243452	0	0.0130233	0	0	0	0.044761	0.0350822	0.303356	0	0	0.0811897	0	0.0332161	0.0219358	0	0	0.059211	0	0	0.0356023	0	0.0243479	0.0192744
SNED1	2.80227	6.20702	1.18196	0.641347	4.65715	11.0172	2.94143	1.30556	2.87335	2.14019	1.73251	0.842358	2.86916	1.96133	0.718702	2.91286	1.38834	2.56006	1.03817	3.07662	2.19943	4.30305	3.08635	1.89981	1.25837	0.89288	2.67573	3.79898	2.25902	7.38343	12.4761	2.18193	1.73233	1.02441	0.909813	1.33002	0.821272	1.41188	5.94805	3.23334
ZNF788P	0.68871	0.32825	0.64455	0.132482	0.0528625	0.515838	0.416715	0.715431	0.568767	0.617408	0.114269	0.177707	0.37161	0.863864	0.126767	0.339677	0.191893	0.602817	0.0954479	0.236252	0.376292	0.23962	0.654046	0.344442	1.21975	0.826391	0.28979	0.239514	0.18214	0.202103	0.362486	0.569342	0.471144	0.184228	0.236473	0.385311	0.512014	0.543259	0.563959	1.18607
LINC02238	0	0	0	0	0	0	0	0	0	0	0	0	0	0	0	0	0	0	0	0	0	0	0	0	0	0	0	0	0	0	0	0	0	0	0	0	0	0	0	0
AC017076.1	0.259437	0.0514856	0.28586	0.398793	0.0522997	0	0	0.144679	0.0487683	0.429235	0	0.476166	0.0293221	0.111946	0.159065	0.320644	0	0	0.486412	0.182315	0.291549	0	0.0796096	0.623953	0.290518	0.19562	0.0677666	0.0962664	1.10241	0	0.0195069	0	0.0442311	0	1.20608	0	0	0.293168	0.194868	0.0342804
CARMIL1	4.55389	4.06141	2.70938	4.11573	2.47986	3.20828	4.30074	5.17303	9.40439	5.1572	6.95729	4.53195	3.08491	2.03013	12.3023	2.34724	2.64339	2.87206	3.50139	3.59023	3.4898	6.22883	6.75095	6.24347	5.68663	3.06391	2.88495	5.18574	4.25951	4.89322	3.62786	5.81219	2.48033	6.07921	4.71657	4.4428	1.38448	3.31185	4.1679	5.8434
EIF4G2	72.0652	92.821	178.504	113.209	59.2307	49.7748	106.061	217.143	178.748	151.012	90.7695	111.781	121.827	123.053	72.7949	118.191	90.7936	113.251	146.209	111.366	116.253	120.657	89.6876	135.066	89.8923	156.177	94.2185	166.453	175.213	112.136	78.1458	156.844	100.153	143.534	132.552	122.909	80.0318	268.03	109.311	129.134
HINT3	16.9618	12.2214	15.2602	11.761	10.5857	6.00128	11.7818	6.46992	9.05013	15.4687	24.6316	12.7397	25.9336	12.2762	9.01642	7.09537	7.39327	14.9984	13.5576	10.6258	13.3836	11.8894	5.03556	19.7734	18.8129	6.32897	15.3592	12.8401	11.1398	20.2466	11.326	12.8602	9.73559	14.8958	13.4169	13.2339	12.5237	15.4631	13.8554	24.1368
IGLL5	2.82508	327.911	9.46549	25.0152	30.4126	26.0344	26.3877	246.279	101.68	131.927	36.8894	11.0891	85.5086	47.3443	4.37941	18.6963	32.2656	1.39814	19.1666	13.4493	126.127	3.36282	4.67217	13.495	11.8778	26.9483	179.47	45.271	33.1225	53.457	44.0874	64.8604	52.9823	3.50883	145.318	161.503	32.5424	79.2246	18.4331	27.621
AC051649.1	0	0.0901778	0	0	0	0	0	0	0	0	0	0	0	0	0	0	0.075839	0	0	0	0	0	0	0	0.145385	0.0571053	0.0593471	0	0	0	0.0341666	0	0	0	0	0	0	0	0.113771	0
GLIS1	0.0550519	0.114714	0.163312	0.0201941	0.0194213	0.0612098	0.140821	0.107452	0.117714	0.0199243	0.088845	0	0.0816647	0.259817	0.0295341	0.297675	0.0562763	0.00940888	0.0473071	0.0677018	0.0216531	0.0408731	0.157668	0.347554	0.0308236	0.181607	0.138407	0.0714963	0.0127929	0.109689	0.199205	0.16051	0.0328501	0.034218	0.0389454	0.0613429	0.0470275	0.0544334	0.458301	0.0190948
MFHAS1	5.37497	7.23322	5.41592	8.78012	3.17532	3.24244	4.84042	5.38462	12.0894	11.7552	20.7714	10.9802	10.7973	2.89071	11.3739	7.01089	3.95601	3.20005	11.579	16.2974	7.68761	7.38201	3.72812	5.62738	4.26237	4.11228	5.94963	11.356	6.00577	3.73559	8.9964	6.26449	8.03033	7.86396	14.9234	18.0612	4.04648	3.33379	8.28019	17.7385
SREK1IP1P1	0	0	0.0287551	0.142227	0	0	0	0	0.031887	0	0	0	0	0.0365978	0.0520021	0.104826	0.113244	0	0	0	0	0	0	0.0815939	0.108545	0.127906	0	0	0	0	0.025509	0	0	0.0688562	0	0.0720062	0.24841	0	0	0.0896563
CYP2F2P	0.385435	0.140903	0.0481431	0.0595306	0.229009	0.0676655	0.249078	0.0475139	0.280279	0.352412	0.224492	0.104252	0.192593	0.0612736	0.130596	0.197442	0.142198	0.110946	0.316949	0.349264	0.287242	0.441799	0.232396	0.239064	0.408894	0.089227	0.148368	0.342493	0.377125	0.711378	0.427083	0.0278336	0.121049	0.0864615	0.114808	0.0904168	0.103975	0.133721	0.213321	0.150106
RNA5SP211	0	0	0	0	0	0	0	0	0	0	0	0	0	0	0	0	0	0	0	0	0	0	0	0	0	0	0	0	0	0	0	0.251216	0	0	0	0	0	0	0	0
GPR143	2.80917	1.40055	5.83852	0.118008	1.07614	0.459886	0.235117	2.0452	0.158742	0.399192	3.00383	0.487122	0.661291	1.21029	0.43455	0.503216	0.654363	1.27245	1.01244	0.0777123	1.57263	2.28612	1.10439	10.5466	0.366678	0.0758035	0.133925	3.74901	1.90632	1.38727	1.54657	0.472925	2.42698	1.64659	0.548639	0.780945	9.64297	8.52027	0.981655	1.34697
RNU2-23P	0	0.152609	0	0	0	0	0	0	0	0	0	0	0	0	0	0	0	0	0	0	0	0	0	0	1.10716	0	0	0.0713359	0	0	0	0	0	0	0	0	0	0	0	0
AC010460.3	0	0	0.00804925	0.0132709	0	0	0	0	0.0267778	0	0	0	0.0107335	0	0.0436699	0	0	0	0.0254362	0.0111228	0	0	0	0	0	0	0	0	0	0	0.00714058	0.0186145	0	0	0	0	0	0	0.039629	0.0125485
TMOD1	1.16123	0.762426	0.119968	0.0847685	0.18343	4.70841	0.543833	4.14514	4.78924	1.15418	1.56103	0.846158	0.557625	0.933579	0.452508	0.593534	0.688441	0.679322	1.28897	3.92656	2.24505	0.549032	0.0785933	7.30432	0.10351	0.32526	1.0669	0.517705	0.236283	1.38132	0.80579	0.578651	2.17183	1.09574	2.52577	5.6907	0.888328	2.15165	1.23191	1.5443
AC108863.1	0	0	0	0	0	0	0	0	0	0	0	0	0	0	0	0	0	0	0	0	0	0	0	0	0	0	0	0	0	0	0	0	0	0	0	0	0	0	0	0
CALML3	0.00775319	0.0215409	0.0321999	2.66959	0	0.00862044	0.11635	0.0907975	0.025505	1.49281	0	19.185	0.0184019	0.0292729	0	0.0335383	0.425719	0	0	0.00635649	0.085386	0.0307005	0.0277563	0.0130527	0	0.034102	1.15537	0.0453111	0	0.0865085	0.00816141	0	0	0.0826125	2.34751	0.172784	0	0.0204429	0.0951182	0
AC087645.2	0.579986	0.467822	0.255305	0	0.184807	0.228822	1.14858	2.13261	0.16002	0.893802	0.672889	0.288444	0.444056	0.296682	0.24089	0.364191	1.92346	0.281387	0.631395	0.39881	1.00079	0.185208	0.200936	1.32289	0.817075	1.11916	0.342088	0.303723	0.834747	0.626261	0.6893	0.385052	0.44656	0.717668	0.132355	0.44474	0.4475	0.6413	0.961839	0.0519145
AL109827.1	0	0	0	0	0	0	0	0	0	0	0	0	0	0	0.0263589	0	0	0	0	0	0	0	0	0	0	0	0	0	0	0	0	0	0	0	0	0	0	0.0161937	0.0143519	0
OR13C7	0	0	0	0	0	0	0.0304746	0	0	0	0	0	0	0	0	0	0	0	0	0	0	0	0	0	0	0	0	0	0	0	0	0	0	0.0158678	0	0	0	0	0	0
C3orf70	0.555427	1.02373	0.159384	0.0781232	0.148559	0.104944	0.396205	0.671717	0.67831	0.467732	0.25778	0.317154	0.425068	0.370071	0.136328	0.42792	0.131475	0.119125	0.183769	0.407749	0.394088	0.143747	0.0623817	0.65394	0.304887	0.0862241	1.2678	0.553968	0.182216	0.891121	1.14259	0.468205	0.632532	0.18567	1.0478	1.08408	0.0868307	0.210582	0.521717	0.26862
DNAJB13	1.30073	0.847801	0.0804647	3.26231	1.63977	0.719689	1.69884	1.37168	2.56735	0.499765	0.0852748	2.9146	1.91185	0.190856	0.158745	0.286665	0.165645	0.472009	4.3843	0.171839	0.649815	3.30758	0.211864	0.985936	1.85005	0.0976131	0.648122	1.07681	0.0802218	2.76117	0.321215	0.152248	0.139783	3.3237	0.296551	0.402986	0.389689	2.90139	1.50178	0.530275
AL583785.1	0.12552	0.116245	0.248238	0.0818546	0	0.13956	0.0570803	0.0653316	0.0550549	0.121141	0.655938	0	0.36412	0.347536	0	0.180989	0.0977612	0.0572067	0	0.137211	0.0658263	0.165675	0	0.281754	0	0.147225	0.0765022	0.217352	0	0.133383	0.0220214	0.114814	0.699058	0.178327	0.355187	0.186485	0.142965	0.16548	0.0488861	0.0386993
TDP1	1.7889	2.10275	3.2698	2.72241	1.28645	2.22232	2.66579	2.7745	1.19959	4.13861	1.90352	0.963528	2.40328	1.56385	2.93079	4.09982	2.6526	1.25118	1.68558	1.39048	4.07554	1.72321	2.15034	1.86491	3.86389	2.17288	2.36826	0.67017	2.57097	1.77119	1.27108	3.3513	1.65866	2.42909	3.14434	5.96464	1.76912	2.98655	3.64371	1.27915
RNU1-70P	0.261245	0	0.232496	0	0	0	0	0.101981	0	1.13459	0	0	0	0.0986355	0	0	0	0	0	0	0	0	0	0.879622	0.146271	0.574535	0.835926	0	0	0	0	0	0	0	0.924063	3.10505	0.669496	0.430516	0	0
PXN-AS1	1.57515	1.81303	1.3404	2.26276	2.14018	1.08083	1.48581	1.89736	1.14292	1.61576	0.89646	1.68835	1.60224	1.48848	0.62774	1.21673	1.82969	2.2275	1.59755	0.501799	0.608921	1.06923	0.61868	1.1971	0.947444	1.86864	1.39067	1.53717	0.485255	1.30559	1.03749	0.629835	0.633768	1.5409	2.3305	2.55416	0.4152	2.40886	0.925467	2.25614
BORCS7-ASMT	0	0	0	0	0	0	0	0	0	0	0	0	0	0	0	0	0	0	0.0050142	0	0	0	0	0	0	0	0	0	0	0	0	0	0	0	0	0	0	0	0	0
EVC	2.26568	3.70526	2.65113	1.40715	0.636471	0.406523	4.68959	2.31406	2.82354	3.24092	2.0894	1.24752	2.87369	1.30578	2.15765	4.29106	2.2618	1.28256	1.80741	4.2556	2.81488	2.31407	2.42474	3.63269	4.695	2.18818	2.22203	4.6044	1.83856	8.14482	5.56809	3.42938	2.66457	2.8016	2.18372	2.06598	0.911394	2.40222	9.69252	1.8101
TTI1	6.71502	6.98289	8.51291	7.24224	5.41278	10.7312	5.59838	5.55629	3.55891	9.40268	9.70785	5.25992	6.14886	3.49961	13.8608	6.51188	9.96269	3.93016	9.75623	5.572	7.72785	8.50337	8.8796	8.30152	10.4009	7.59849	6.61563	9.43206	11.2387	6.43433	5.08746	9.0559	8.39057	17.6566	13.2497	7.3971	3.6689	8.71405	6.70308	7.75486
ZNF836	1.92819	1.64079	0.808586	0.439438	0.858299	2.09897	0.826346	1.2256	2.39107	2.31642	1.24751	0.609592	1.40968	2.16115	0.487428	1.10265	1.31503	1.11804	0.905356	1.19597	1.57239	3.36783	1.78535	1.09621	1.31699	1.15449	1.19058	1.15047	1.04159	1.39191	1.21676	1.44053	0.861422	0.903567	1.74257	1.88981	0.776136	1.41742	1.02914	2.39038
CYB5R4	1.93432	2.56663	2.53008	2.36625	1.68637	0.828139	1.58638	5.23011	1.73195	3.45689	2.42354	2.1538	3.34565	5.85769	4.27255	2.50059	1.64941	3.27402	1.74105	2.30588	4.17659	2.0469	1.52824	2.45171	4.76533	4.17381	2.08753	1.74982	1.45492	1.61959	2.16723	2.67536	3.29288	2.44013	3.2873	5.04735	0.790101	2.981	2.16396	2.56441
PHBP19	0.0852336	0.394678	0	0.250123	0.120275	0.315892	0.0775202	0.0221816	0.299078	0.205651	0.104803	0.365019	0.0899106	0.128723	0.121936	0.153624	0.0331921	0	0.21307	0.0232931	0.044699	0.0562502	0.183081	0.191324	0.636299	0.024993	0.103897	0.0737958	0.264087	0.13586	0.134582	0.0389818	0	0.30273	0.20099	0.168842	0.04854	0.018728	0.165979	0.236507
AL031282.1	3.1213	1.43454	0.156626	1.34433	1.57775	1.96831	1.34527	0.733495	2.46735	6.15973	0.837757	4.26952	1.38829	1.27229	0.291581	1.51981	1.10666	2.8345	1.24708	1.68691	2.01559	2.09066	0.733828	1.59473	2.37363	0.321023	1.31321	2.5411	1.429	4.04704	3.65752	1.58733	0.342851	1.05897	2.47176	4.21049	1.12756	2.22639	1.34719	1.86004
AL451069.2	0.649153	0.40079	0	0.14111	0.814255	0.160392	0.098401	0.112626	0	0.313255	0.0665162	0.556008	0.228258	0.0544654	0.154781	0.0780019	0.0842655	0.098619	0.405694	0.295673	0.226957	0.142804	0	0.121429	0.323077	0.126901	0.197824	0.327857	0.134089	0.11497	0.683332	0.098964	0.344317	0.204946	0	0.107161	0.123229	0.0950904	0.126412	0.466998
HSPE1P11	0	0.191992	0	0.202788	0.14627	0	0.188549	0	0.0454647	0.200079	0.19118	0.532692	0.109343	0.260907	0	0.224193	0	0	0.129561	0.113309	0.10872	0	0	0	1.00597	0	0.126352	0.0448726	0.128466	0.110149	0.0727418	0	0.0824695	0.147263	0	0	0.118062	0.0455514	0.0403704	0.383498
FAXDC2	8.43593	3.59725	4.41551	16.9101	3.64994	0.824504	8.76915	8.79551	13.5437	4.13095	17.3919	2.01216	2.65886	3.93318	1.25714	4.79563	14.1976	2.94845	0.85088	2.10114	2.19336	7.51706	0.743331	6.77645	6.09178	4.04189	3.05348	1.91072	1.58261	6.38763	13.5918	5.06287	35.6757	5.16231	0.906508	2.8689	1.52032	8.61099	5.68557	5.21827
RPL39P28	0	0.575975	0	0.135192	0	0	0	0	0	0	0	0	0	0	0	0	0	0	0	0	0	0	0	0	0	0	0.126352	0	0	0.220298	0.0727418	0	0	0	0.391087	0	0	0	0	0
PHC3	1.73336	3.54065	1.15687	1.86895	1.09078	1.84842	2.20065	2.44463	3.39793	3.81627	2.46489	3.48768	2.59446	1.84431	1.9033	1.55685	1.36975	1.6377	2.47834	3.24913	2.31473	5.5601	2.28816	3.94345	5.27154	1.46913	2.37182	2.13767	2.07372	4.43401	3.42001	2.40955	1.56545	2.4599	2.83405	4.53915	1.35849	2.22426	3.13851	5.09902
ZMAT4	0.0580386	0.0080625	0.0275476	3.1225	0.012285	0.16778	0.0158359	0.0226563	0.00381849	1.2015	0.0963413	0.0298265	0.018367	0.0262957	0.884276	0.012553	0.013561	0	0.00725436	0.00951665	0.00913115	0.0344725	0.00415554	0.0195419	0.0129984	0	0	0.0263813	0	0	0.0641492	0.00796324	0.0138529	0.00412279	5.44433	0.344912	0	0.0306062	0.0305157	0.00536821
HPX	0.454282	0.680245	0.080508	1.72555	0.691001	0.321425	0.144878	0.115153	0.535659	0.239147	0.0435259	0.576068	0.191373	0.383133	0.0759623	0.472136	0.275702	0.0725994	0.169607	0.145109	0.176359	0.128488	0.177417	0.268174	0.0132132	0.0726595	0.248111	0.459725	0.548394	0.131657	0.167681	0.0485689	0.0281637	0.448428	0.100168	0.201601	0.120956	0.241117	0.1034	0.21282
RWDD2B	9.04837	7.37174	8.06387	5.69081	5.80989	4.67245	6.00858	12.572	4.53334	4.0832	3.70085	5.25317	6.64447	8.7385	6.17445	5.86841	4.47461	8.29088	7.31505	2.67971	6.40309	6.38377	5.01482	5.26892	4.99554	9.15872	6.72047	8.51019	9.39597	3.19837	6.82145	7.50608	4.26971	5.73279	4.58879	3.14986	6.68379	9.85345	5.88326	2.43955
AC087664.3	0	0	0	0	0	0	0	0	0	0	0	0	0	0	0	0	0	0	0	0	0	0	0	0.109953	0	0	0	0	0	0	0	0	0	0	0	0	0	0	0	0
LINC01489	0.318675	0.0983758	0.0420158	0	0.0249828	0	0	0	0.0232959	0	0	0	0.0280135	0.0267376	0	0	0	0	0	0	0	0.280414	0	0	0	0.0311484	0	0.0689777	0.0658254	0	0.111818	0.0971646	0	0.0503049	0.150294	0.105212	0.362967	0.116702	0.124114	0
AC080078.2	0.0925359	0	0	0	0.0326449	0.15433	0.0631212	0	0	0.066981	0.0853361	0	0	0	0	0.100072	0	0	0.0289156	0	0	0	0	0.0778931	0	0	0.169197	0	0	0	0	0	0	0	0	0	0	0	0.0270299	0
FCF1P10	0	0	0	0	0	0	0	0	0	0	0	0	0	0	0	0	0	0	0	0	0	0	0	0	0.0500803	0	0	0	0	0	0	0	0	0	0.0632761	0	0	0.11792	0	0
AC000058.1	0	0	0	0	0	0	0.0545244	0	0	0.0578586	0	0	0	0	0	0	0.0466919	0	0	0	0	0	0	0	0.0447546	0	0	0	0	0	0	0	0	0	0	0	0	0	0	0
RNU7-180P	0	0	0	0	0	0	0	0	0	0	0	0	0	0	0	0	0	0	0	0	0.534969	0	0	0	0.761539	0	0	0	0	0	0	0	0	0.241543	0	0	0	0	0	0
SPATA7	1.14716	1.26448	1.37418	0.899543	0.930366	1.30668	1.10147	1.24853	1.29824	1.27262	0.53183	1.24956	1.67459	1.83607	3.70261	1.12934	1.19453	1.08686	0.705242	0.462587	1.17706	1.70342	0.564689	0.745221	0.911087	2.65176	0.775174	0.933169	0.967793	1.118	1.05334	1.1206	0.997027	1.71393	0.838003	2.19063	0.809527	1.70142	1.61899	1.39263
Z98751.2	0	0	0	0.0464629	0.0335135	0	0	0	0.0312507	0	0	0	0.037579	0	0	0	0.0554919	0	0	0	0.149459	0	0	0	0.0531895	0	0.0434247	0	0	0	0.0499999	0	0	0	0	0	0	0	0	0
HAUS1P1	0.077243	0.0715353	0.0152762	0	0	0	0.105379	0.120612	0.01694	0.0745486	0	0	0	0	0	0.0278444	0	0	0.0160912	0.0211093	0.0405085	0	0.0184352	0.216734	0.461317	0.0679498	0.0706174	0.0334387	0.0478658	0.041041	0.24393	0.0706546	0	0.0548698	0.0364294	0.0765065	0	0	0.0300837	0.023815
KIF2C	0.922453	1.18349	3.95655	15.8684	7.10129	18.3504	8.35232	3.50461	2.60156	12.41	3.74408	4.78585	1.28296	1.39313	8.15757	13.7818	7.61239	0.859576	9.69027	0.674387	9.8447	1.72163	9.83136	4.40173	20.8435	9.69114	8.70723	3.56728	6.16044	1.30179	1.23079	9.53678	2.44016	6.06852	19.6104	8.5459	2.48946	14.0745	2.39931	3.33133
ALPP	1.38659	0.33076	0.0290841	0.0274008	0.177877	0	0.1242	0.103881	0.428488	0.253451	0.981631	0.215933	0.576204	0.227387	0.0525971	0.340796	0.278167	0.172349	17.5063	0	0.121194	0	2.07082	5.83587	0.0862613	0.00616043	0.403343	0.459288	0.052075	0.993464	3.70795	0.413164	0.376087	0.0746186	0.00990822	0.0208086	0.538398	0.0461619	0.0327292	0.0582957
ST3GAL5	15.3379	4.85342	12.8243	5.02628	3.71532	23.7281	25.1802	20.6341	28.7012	8.80794	18.3989	18.2325	19.8405	16.3395	1.25922	7.44386	5.71437	15.3549	5.43575	18.8891	17.5227	40.5401	2.22235	4.07505	7.87655	5.80727	10.1329	44.6745	32.6547	20.2206	19.242	9.10531	21.2993	56.9803	3.40836	5.05878	33.7696	12.7824	13.0155	45.1556
CASC8	0.0914691	1.14359	0.0705495	0.00894739	2.28462	0.0508503	0	0.0142826	0.0180539	0.662088	0.0421762	0.376053	0.0796027	0.020721	2.61059	0.16816	0.993808	0.487747	1.94359	0.622428	0.302205	0.0543288	2.6917	0.908542	0.245826	0.00804644	0.025087	0.528623	0.680177	0.102059	0.00962851	0.0251002	0.0218322	0.0584778	0	0.353328	0.203155	0.21706	0.379399	0.101524
LINC01847	0.0114618	0	0	0	0	0.0084959	0	0	0.0050273	0.00553098	0	0	0	0	0	0	0	0	0	0	0	0.00756424	0	0.0257282	0	0	0	0	0	0.00608991	0.0361958	0	0.00455958	0.00271397	0	0	0.0130548	0.00755534	0	0
SCARNA15	0	0	0	0	0	0	0	0	0	0	0	0	0	0	0	0	0	0	0	0	0	0	0	0	0	0	0	0	0	0	0	0	0	0	0	0	0	0	0	0
AC003975.1	0	0	0	0	0	0	0	0	0	0	0	0	0	0.0193264	0	0	0	0	0	0	0	0	0	0	0	0	0	0	0	0	0	0	0	0.0181807	0	0	0	0	0.014952	0
LINC00677	0.146726	0.203827	0.0217633	0.071763	0.0258812	3.30356	0.100086	0.114554	0.0241336	0.424825	0.13531	0.282765	0.0290208	0	0.0393578	0.515694	0.214271	0	0.0916981	0.0300736	0.519397	0.0726245	0.105056	0	0.698295	0.0968052	0.0670704	0	0.0681924	0.292347	0.231678	0	0.0875533	0.651422	0.155698	0.0544978	0.188009	0.0241797	0.0857181	0.101784
AC123912.4	1.03655	0.025262	0.463939	0.106731	0	2.22412	0.0496182	0.198768	0.203395	0.526523	0.201243	0.186909	0	0.370762	0.0975592	0.157328	0.0637356	1.31779	0.011365	0.0596366	0.286104	0.972107	0.0520819	1.34706	0	0.063989	0.216128	0.153511	0.10142	0.318852	0.153141	0.024951	0	0.193768	0.334482	0.486317	1.24275	0.0479488	0.456823	0.756903
AC097637.1	0	0	0.00334116	0	0	0	0	0	0	0.00815253	0	0	0	0	0	0.00609005	0	0	0	0	0	0	0	0.0189614	0	0	0	0.00731362	0	0	0.00296398	0	0	0	0	0	0	0.00371213	0.00657983	0
LINC02310	0	0	0	0	0.0264241	0	0	0	0	0	0	0	0.0296296	0.0282801	0	0.081002	0.0437533	0	0.0468109	0	0	0	0	0	0	0	0	0	0.069623	0	0	0	0.044695	0	0.0529882	0	0	0	0	0
MEIS2	1.13479	3.04532	0.4308	0.927615	0.963035	0.913203	1.22606	0.859633	0.672202	2.38379	0.422623	2.70687	0.896221	0.894352	1.87319	0.626471	1.14959	0.466554	1.11463	0.606685	0.674186	0.769854	0.15483	1.37271	0.622039	0.239093	0.431665	1.79066	0.763442	0.749457	1.26658	0.525349	0.750535	0.472103	5.40054	1.20257	0.566036	1.0148	0.851862	0.198177
KC877982.1	0.0911577	0	0	0	0.0964762	0.0506772	0	0.0355849	0	0	0	0	0	0	0	0	0	0	0	0	0	0	0	0	0	0	0	0	0	0	0	0	0	0	0.0644878	0.135433	0	0.0300445	0.0798819	4.63733
AC104462.2	0	0	0	0	0	0.0878903	0	0	0	0	0	0.203117	0	0	0	0	0	0	0	0.129616	0	0	0	0	0.619629	0	0	0.0513303	0	0.252001	0	0	0	0	0	0.117442	0	0	0.0923604	0
OR2Q1P	0	0	0	0.0228764	0	0	0	0	0	0	0	0	0	0	0	0	0	0	0	0.0191735	0	0	0	0	0	0	0	0	0	0	0	0	0	0	0	0.0347453	0	0	0	0
AC093639.1	0	0	0	0	0	0	0	0	0	0	0	0	0	0	0	0	0	0	0	0	0	0	0	0	0	0	0	0	0	0	0	0	0	0	0	0	0	0	0	0
NACAP8	0.222682	0.185605	0.343507	0.34852	0.0314233	0.0990364	0	0.0695422	0.293015	0.128949	0.164285	0.343315	0.0704705	0.0672608	0.286714	0.0481633	0.0520309	0.0608936	0.055667	0.146054	0.140138	0.176352	0.031888	0	0.0997442	0.0391783	0.122149	0.02892	0.082795	0.0709899	0.0468814	0.122213	0.0531509	0.0316366	0.063013	0.264671	0.228269	0.146787	0.0520367	0.12358
AP000997.4	0	0	0.0112976	0	0	0	0	0.00743329	0	0	0.00878014	0	0	0.0215683	0	0	0.011123	0	0	0	0.0149791	0	0	0	0	0.108881	0.00870424	0.00618244	0	0	0	0	0	0	0	0	0	0.00627597	0.0166864	0
OR6C70	0.0228137	0	0	0	0	0	0	0	0	0	0	0	0	0	0	0	0	0	0	0	0	0.0451679	0	0	0	0	0	0	0	0	0	0	0	0	0	0	0	0	0.0133278	0
ATP5MC1P8	0	0	0	0	0	0	0	0	0	0	0	0	0	0	0	0	0	0	0	0	0	0	0	0	0	0	0	0	0	0	0	0	0	0	0.103093	0	0.124487	0	0	0
OR7E43P	0	0	0	0	0	0	0	0	0	0	0	0	0	0	0	0	0	0	0.0291042	0	0	0	0	0	0	0	0	0	0	0	0	0	0	0	0.0658897	0	0	0	0.0136031	0
AF127577.5	0.144095	0.0667235	0	0.0469838	0.0677785	0	0	0.0749995	0	0	0	0	0.0380003	0.0362696	0	0.103886	0	0	0	0.0393789	0.226702	0.0950957	0	0	0	0.253517	0	0.249516	0	0.0765609	0.0505605	0.065902	0	0	0	0.285441	0.0820608	0.189968	0.0561203	0.0444261
GEMIN8P3	0	0	0	0	0	0	0	0	0	0	0	0	0	0	0	0	0	0	0	0	0	0	0	0	0	0	0	0	0	0	0	0	0	0	0	0	0	0	0	0
FBLL1	0.169233	0.0391819	0.00836719	1.60023	0.308461	0.0156802	0.480992	0	0.139178	1.34747	0.026011	0.652276	0	0	0.0302632	0.0305024	2.83385	0.0385646	0.0616955	0	0.110938	0	0.020195	0.0474845	0	0.285339	0.180503	0.0366307	0.0262175	0.224794	0.0519584	0	0	0.0100179	2.47422	2.13715	0.0722827	0.102258	0.0164777	0.0130441
MPIG6B	0.408456	0.111456	0.0432747	0.242582	0.0308776	0.0486584	0.0497533	0.113891	0.134366	0.316774	0.100895	0.149935	0.0577056	0.24234	0.0939119	0.149869	0.230073	0.169536	0.0957257	0.191357	0.034426	0.101086	0.0365566	1.46124	0.024503	0.0513306	0.0400093	0.118407	0.0542382	0.279029	0.241854	0.0900683	0.0348186	0.0932618	0.103198	0.108365	0.0747684	0.115391	0.149138	0.0877026
B9D2	7.53679	6.87435	5.54362	4.64954	4.12321	3.74649	4.1306	4.99459	2.47395	3.67622	5.82452	3.55533	7.32788	5.40847	3.54555	4.27772	3.30902	8.61335	5.77837	5.33829	3.9952	5.05987	4.98838	3.89146	5.72369	3.03578	4.83661	3.26622	2.87486	6.46078	5.22625	2.9035	3.08885	4.28996	6.9785	6.36051	5.92372	4.12039	2.56763	9.2596
AL592504.1	0	0	0	0	0	0	0	0	0	0	0	0	0	0	0	0	0	0	0	0	0	0	0	0	0	0	0	0	0	0	0	0	0	0	0	0	0	0	0	0
STOM	84.7504	63.6769	173.199	48.2786	75.8613	49.4538	45.4826	104.287	80.0646	108.824	56.4491	42.3938	92.2556	181.879	76.5158	92.4272	42.674	81.6782	45.2753	48.9105	105.852	324.488	29.1798	98.3146	129.011	48.9799	61.2584	73.9762	74.3314	220.466	167.115	51.0092	179.295	56.8195	58.4008	72.9089	174.367	66.6527	130.78	179.832
RNU6-945P	0.600618	0	0	0.391678	0	1.3356	0.273132	0	0.79032	0.289834	0.184629	0.514438	0.475182	0.604719	0.429625	0	0.935584	0.273737	0.750724	0	0.314982	0.39638	0.573387	0.674103	0.448383	0.176119	0.366066	0	0	0.319123	0.105374	0.274694	0	0.426651	0	0.594892	0	0	0	0.370356
RNU6-185P	0	0	0	0	0	0	0	0	0	0	0	0	0	0	0	0	0	0	0	0	0	0	0	0	0.448383	0	0	0	0	0	0	0	0	0	0	0	0	0	0	0
PKD1P6	1.74154	0.969693	0.0591643	0.557401	0.243743	1.2711	0.432425	0.26137	0.4616	0.891956	0.561622	0.430109	0.391653	0.23397	0.145208	0.697115	0.582504	0.618422	0.445151	1.05407	0.532301	0.43012	0.410546	0.671525	1.21239	0.150382	0.433042	0.647538	0.489943	2.07204	0.969105	0.258985	0.229516	1.00183	0.9574	1.13761	0.0182539	0.377967	0.965401	0.685174
AL117339.2	0	0	0	0	0	0	0	0	0	0	0	0	0	0	0	0	0	0	0	0	0	0	0	0	0	0	0	0	0	0	0	0	0	0	0	0	0	0	0	0.122309
HK1	15.2632	22.4966	17.3935	21.2964	14.689	8.65192	44.2347	11.8944	25.0249	22.5302	16.6617	25.7595	29.0655	8.63283	24.7449	30.1779	35.8404	11.1507	32.1107	39.2152	23.5971	39.6122	17.3637	35.4825	35.408	20.2101	30.4104	46.5898	24.7419	26.5163	26.9333	32.8963	33.644	12.4785	41.9828	31.0459	9.97391	13.2629	33.0294	21.6281
R3HDM2P2	0	0	0	0	0	0	0	0	0.0066607	0	0	0	0	0	0	0	0	0	0	0.00830008	0	0	0	0	0	0.0178117	0	0	0	0	0	0	0	0	0	0	0	0	0.00591438	0.00936392
AC106901.1	0.0306906	0	0	0	0	0	0	0	0	0	0	0	0	0	0	0	0	0	0	0	0	0	0	0	0	0	0	0	0	0	0	0	0	0	0	0	0	0	0	0
SFRP4	12.1665	40.0579	36.9239	4.02708	4.12026	1.79661	86.8162	50.7312	25.3192	2.99286	2.42696	2.06075	12.3375	8.03877	7.41306	5.06889	4.04622	10.1288	5.79549	17.8552	28.7588	27.1225	1.31858	30.6238	19.2254	18.1183	15.8642	34.7801	18.5538	41.5701	1.17878	22.1135	91.2164	4.16511	10.2964	41.9502	9.80443	27.071	38.4538	8.32454
SLC6A11	0.527558	0.022208	1.31081	0	0.516604	0	0.0174478	1.7324	0.0694184	0.0231434	0.905206	0	0.551447	0.229364	0.00686118	0.0172885	0.0149414	0.00874323	0.00399639	0.0288347	1.03624	0.0443118	0.00915708	1.28648	0.0143215	1.53008	0.423845	1.31423	0.915366	0.0254822	0.0151455	1.15814	0.0114473	1.51037	0.719279	0.660286	0.0163877	0.236051	0.0298862	0.00295732
CSGALNACT2P2	0	0	0	0	0	0	0	0	0	0	0	0.189157	0	0	0	0	0	0	0	0	0	0	0	0	0	0.0647586	0	0	0	0	0	0	0	0	0	0	0	0	0.0860126	0
AL627443.1	0	0	0	0.0202462	0.0730174	0	0	0	0	0.0299635	0	0.106367	0	0	0	0	0	0	0	0	0	0	0	0	0	0	0	0	0	0	0	0	0	0	0	0	0	0	0	0
RPS3	231.783	188.287	315.284	225.411	243.542	116.63	195.393	234.509	265.388	157.944	108.192	223.42	324.551	452.298	311.541	162.917	111.381	451.677	148.962	120.861	155.129	225.872	172.264	158.558	119.894	610.642	241.165	131.796	101.764	97.2186	105.972	140.07	281.299	203.217	147.093	275.857	222.575	238.388	85.54	119.994
CFAP20DC-AS1	0	0.0116655	0.00498227	0.0164287	0	0	0.0114563	0.00655621	0	0	0	0	0	0	0	0	0.00981061	0.0229634	0	0	0.0132117	0.0498777	0	0.0141374	0.00940356	0	0	0	0	0.0267708	0	0	0	0	0	0	0	0	0.00490586	0.0155343
ANO8	4.93495	6.31752	1.68477	1.80129	2.8596	13.1266	2.25395	4.14847	1.55688	2.5475	6.02698	3.10657	3.82942	1.19234	1.37568	4.49466	7.08231	2.05305	2.67812	3.64734	3.35068	2.08699	3.36397	7.2071	1.83081	1.0484	3.33948	5.51503	2.6315	5.07495	4.409	1.71194	2.77273	6.66575	3.51244	4.61516	0.705667	1.46059	3.58177	8.30129
PRDM15	1.4233	1.26321	0.378244	1.51634	0.900786	1.74369	0.943905	0.478442	0.792275	1.47143	0.888716	1.83709	0.99833	0.531163	0.413602	1.20964	1.08737	0.369389	1.12939	0.537532	0.97968	0.756671	0.897593	0.709975	0.95371	0.342	1.08586	0.775539	1.18211	1.31554	1.85807	0.834033	0.49346	1.06371	1.48703	0.653471	0.351806	0.786185	0.762208	0.961448
AC012531.3	0	0	0	0	0	0	0	0	0	0	0	0	0	0	0	0	0	0	0	0	0	0	0	0	0	0	0	0	0	0	0	0	0	0	0	0	0	0	0	0
AC025554.1	0	0	0	0	0	0	0	0	0	0	0	0	0	0	0	0	0	0	0	0	0	0	0	0	0	0	0	0	0	0	0	0	0	0	0	0	0	0	0	0
KIAA0895L	13.8571	6.05135	0.55572	6.03217	4.75573	28.3677	1.96872	2.31979	3.1402	4.84647	4.29823	11.5502	2.01392	3.04912	1.52912	5.64624	5.53418	4.65083	6.41108	2.91369	2.62997	1.34869	2.0023	2.56526	2.51427	1.25369	2.75741	4.63004	4.36569	4.1004	7.83823	0.860862	1.12852	4.71798	3.86792	3.51559	1.2557	2.93644	4.67343	5.10688
AL365226.1	2.48215	13.5676	0.0640291	0	0.0380721	0.239983	0.956993	14.2815	33.4778	0.390582	0.298569	0.69326	2.47605	0.488954	0.0578966	0.816957	0.37824	0.590223	0.236059	0.0884784	51.2762	0	0.115905	0.272528	2.2357	0.237339	73.7504	0.210234	7.22256	0.258031	1.67563	7.03342	63.1733	15.1789	0.152691	0	3.77976	39.6595	35.527	100.518
AC087203.2	0	0	0	0	0	0	0	0	0.0266428	0.0195414	0	0	0	0	0	0.0437931	0	0	0	0.0110668	0	0	0.0289945	0	0	0	0.0246812	0	0.0250941	0	0.0497321	0	0	0	0	0	0	0	0.0157717	0
SNX24	4.94216	2.53997	4.03132	2.53228	3.10382	3.95853	5.36754	5.38494	3.95824	5.80933	3.38345	4.26404	4.17259	6.38391	3.956	5.66439	3.32047	3.39102	7.36147	5.23426	6.43681	3.42886	3.17564	7.06051	8.13581	7.07607	4.63409	5.82674	5.72125	4.28991	6.23776	5.36513	4.95468	4.99382	4.20061	3.62197	10.7426	3.86237	5.90489	2.08745
BAIAP3	8.15265	2.6776	2.87242	0.722814	2.79126	5.05353	4.09418	2.01101	0.538903	5.39913	2.56504	2.40922	5.84885	0.326367	0.519835	0.501327	9.28429	1.85385	1.3157	0.557237	1.45319	1.5941	1.32019	1.49046	5.97565	1.55762	1.06431	10.8278	5.09954	16.7342	1.53366	1.22428	0.919295	6.85097	0.379729	0.595521	1.51851	0.877676	4.9644	3.42377
AC009153.1	0	0	0	0.0422475	0	0	0	0	0.0284154	0	0	0	0	0.0326134	0.0463406	0	0	0.0590521	0	0	0	0	0	0	0.483639	0	0.039485	0	0	0	0	0	0	0.0306799	0	0	0	0	0.0504631	0
RNA5SP481	0	0	0	0	0	0	0	0	0	0	0	0	0	0	0	0	0	0	0	0	0	0	0	0	0.393254	0	0	0	0	0	0	0	0	0	0	0	0.299993	0	0	0
CYP51A1-AS1	0.0796897	0.0201276	0.00859639	0.0779515	0.0408917	0.112768	0.0593002	0.0226241	0.0476633	0.0629264	0.0200426	0	0.0458523	0.0273524	0.0621845	0.015669	0.0169272	0.0297158	0.0905507	0.0237578	0.0797841	0.0573726	0.0259352	0.0731779	0.0648995	0.089221	0.059608	0.108198	0.080807	0.0346427	0.0762596	0.0496995	0.0518747	0.0720464	0.0205	0.118395	0.0742627	0.171915	0.0380905	0.0201022
CMBL	15.8152	3.93022	20.1697	6.31039	29.6927	3.08118	56.9555	6.00265	13.8524	11.2051	10.1629	15.086	9.13691	4.18032	56.2384	3.02476	21.1192	2.07954	54.7761	7.07485	5.51579	17.2126	2.58404	44.3971	3.47847	11.9339	35.6988	9.42014	22.3203	24.6748	11.8957	6.03939	6.85286	10.0304	8.47091	26.5606	22.0101	10.9051	21.0463	1.84192
AC077690.1	0.0637561	0.059045	0.0378267	0.0207885	0	0	0	0	0.0139822	0.123064	0	0	0	0.0160478	0	0	0	0	0	0	0	0	0	0	0	0	0.0194291	0	0.0395083	0.0338751	0.022371	0	0	0.0452893	0	0	0.0363087	0	0.0869086	0
AC107398.2	0	0.247576	0	0.139466	0.176044	0.0396311	0.145882	0.139142	0.140706	0.103202	0.0657415	0.274766	0.169199	0.161493	0.114733	0.154187	0.124926	0.146206	0.0445521	0.0584458	0.112157	0.211711	0.229689	0.420052	0.5588	0	0.228106	0.138874	0.132527	0.113631	0.150083	0	0.0850767	0.126599	0.201725	0.0529563	0	0.0234957	0.208234	0.461559
MTND2P22	0	0	0	0	0	0	0	0	0	0	0	0	0	0	0	0	0	0	0	0	0	0	0	0	0	0	0	0	0	0	0	0	0	0	0	0	0	0	0.012115	0
PAF1	30.4228	27.1375	17.7594	20.7427	26.139	31.353	21.152	15.1076	21.1411	22.2711	30.6178	17.2892	22.6208	13.1932	18.3931	21.2302	35.0357	18.5312	39.6319	19.5444	39.855	20.4751	23.3348	36.7674	52.3107	16.3938	25.4643	22.6385	25.1813	27.7086	25.2715	27.233	18.4268	18.1261	30.0593	25.3731	42.9916	47.5338	19.5462	36.249
MUTYH	6.57074	4.06527	1.74601	6.14867	3.07783	13.9595	2.65411	2.20774	3.85432	4.76806	3.14852	3.54855	1.9684	1.80839	4.02192	4.07741	2.82344	3.32686	3.9763	1.50065	3.05216	2.2785	2.74666	3.38595	3.30156	2.01994	3.88284	3.44471	2.67941	3.13596	4.08714	2.87983	1.3996	3.4919	4.44288	3.46031	4.23198	6.55653	3.12151	2.30632
RSF1	2.8159	3.53739	2.56941	3.16984	1.79378	1.95963	4.16838	2.64793	3.72856	5.67441	3.22059	4.47982	3.90324	1.70498	4.51083	3.0408	2.72211	1.29329	3.82415	4.0281	4.03409	5.58317	1.71116	4.11511	6.87802	2.08442	3.17658	6.5876	4.68835	4.01554	5.4713	4.21277	3.69028	3.70086	6.52015	4.2503	1.98807	1.83554	5.29217	4.58467
AC092620.1	0.0815302	0.0283146	0.0362791	0.0797518	0.12943	0	0	0.0318266	0.0536405	0	0	0.104748	0.0161257	0.0615651	0.0218696	0.0220424	0.0238124	0	0.0509531	0.0167107	0.0962029	0	0.0291876	0	0.20542	0	0.0559026	0.0132355	0	0	0.0107279	0	0	0.0144788	0.0865155	0.0302823	0.348231	0	0.0119076	0
CACNA2D3	1.22477	1.27446	0.0353805	0.0807679	0.190955	0.127507	0.28787	0.121766	0.461753	0.292192	0.0719144	0.282886	0.352028	0.45723	0.21656	0.114097	0.128618	1.04741	0.0888706	0.203084	0.555704	0.145311	0.0853942	0.563749	0.0924609	0.201764	0.251622	0.312763	0.938048	0.358279	0.362151	0.24546	0.673354	0.0521361	0.512726	0.184009	0.407528	0.801295	1.17109	0.0933424
TPH1	0.121846	0.21158	0.00903645	0.286797	0.0967163	0.148176	0.119477	0.0505374	0.112732	0.198443	0.0772515	0.234816	0.108449	0.0718816	0.0490258	0.152357	0.0845201	0.0104123	0.0832878	0.0187305	0.0958495	0.0753869	0.0817887	0.121796	0.0511663	0.0368454	0.0765837	0.0494508	0.0353932	0.0364161	0.0821675	0.0313462	0.0181767	0.0757345	1.09902	0.0961703	0.0455375	9.61056	0.0444893	0.200747
LYPD1	0.142103	2.06041	0.237123	1.59854	0.582777	2.54772	3.81671	14.5476	0.60186	0.15429	11.2946	0.524888	1.94637	8.35638	7.18518	2.21869	0.498047	0.267154	2.61431	0.771839	24.6485	0.808866	1.71695	0.20933	2.22779	2.28137	4.36024	3.72562	2.80686	0.368076	0.500175	0.938312	9.2744	2.08196	0.427245	3.72103	0.151738	11.586	1.73817	2.98197
AL139135.1	0	0	0	0	0	0	0	0	0	0	0	0	0	0	0	0	0	0	0	0	0	0	0	0	0	0	0	0	0	0	0	0	0	0	0	0	0	0	0	0
RNU6-759P	0.623943	0	0	0.203444	0.146744	0.231245	0	0	0.136835	0	0	0.534416	0.164545	0	0	0.224918	0	0	0.12998	0	0	0.411774	0.148914	0	1.63028	0	0.190141	0	0	0.331516	0.328398	0	0.248209	0.44322	0.294265	0.308997	0	0.137096	0.121503	0.384739
HNF4GP1	0	0	0	0	0	0	0	0	0	0	0	0	0	0	0	0	0	0	0	0	0	0	0	0	0	0	0	0	0	0	0	0	0	0	0	0	0	0	0	0
CLCA3P	0	0	0	0.00609682	0.00439762	0	0.00850308	0	0.00410068	0.00902305	0.00574784	0.0480461	0.0246554	0.0847169	0	0.0269614	0.123787	0.00852192	0.155809	0.0255499	0.313791	0.0246801	0.16958	0.0419721	0.125631	0.0328974	0.0113963	0.00404728	0.162217	0.00993487	0.00656094	0	0.0520683	0.0132824	0.00881852	0.0185201	0.0319457	0.0698446	0.0946714	0.0576493
KDM2B	2.06625	2.71526	1.4237	3.35326	1.17606	2.54215	1.84279	2.03797	1.92845	4.31162	1.92289	3.62036	2.19954	1.37266	1.56067	3.51673	2.5995	1.59317	2.59739	1.60507	2.34781	2.37235	2.74832	2.60232	2.54623	1.20762	2.64664	1.39381	1.33011	2.94765	2.57728	2.35173	1.57826	1.76155	4.13824	3.16094	0.910747	2.27626	2.36186	1.78753
TCEA1	15.9336	14.2592	26.5252	41.0219	11.7963	9.4492	22.1368	29.5761	24.805	16.7527	11.657	22.201	13.5709	20.3096	43.9284	10.842	19.5952	14.3414	21.9219	51.781	11.5516	28.9577	6.26658	12.4595	18.3888	22.0077	15.2627	26.7027	21.0323	15.6461	15.5862	21.4133	16.2965	19.5665	22.2401	43.3368	15.9616	38.4748	13.7432	22.9366
AL109917.1	0.331025	0.164231	0.18237	1.11019	0.667312	0.709816	0.483859	0.313822	0.140007	0.376528	0.21805	0.364535	0.280598	0.285673	0.228327	0.153421	0.386729	0.193972	0.221654	0.0775407	0.297599	0.374505	0.118506	0.398063	0.105909	0.561599	0.302631	0.429905	0.35165	0.452267	0.0995583	0.194651	0.169308	0.117572	0.602171	0.281031	0.767531	0.171446	0.759731	0.196828
RNA5SP524	0	0	0	0	0	0	0	0	0	0	0	0	0	0	0	0	0	0	0	0	0	0	0	0	0	0	0	0	0	0	0	0	0	0	0	0	0	0	0	0
AC002069.3	0	0	0	0	0	0	0	0	0	0	0	0	0	0	0	0	0	0	0	0	0	0	0	0	0	0	0	0	0	0	0	0	0	0	0	0	0	0	0	0
RNF11P1	0.0486865	0	0.0288858	0.095249	0	0	0	0	0.0320319	0	0	0	0.0385185	0	0.0522385	0	0	0	0	0.0399158	0	0	0	0	0	0	0	0	0	0	0	0.0668007	0	0	0	0.0723335	0.0831798	0	0.0568856	0
AC090907.1	0.218147	0.242433	0.051771	0.170711	0.123133	0.436587	0.297608	0.102189	0.114819	0.442129	0.201174	0	0.0345176	0.296509	0.140437	0.141547	0	0	0.190866	0.250389	0.41185	0.17276	0.187431	0.146902	0.195425	0.191902	0.0797741	0.141655	0.243326	0.625897	0.20667	0.179586	0.0520683	0.0929769	0.370378	0.713022	0.29816	0.0862786	0.178419	0.322836
RNA5SP459	0	0	0	0	0	0	0	0	0	0	0	0	0	0	0	0	0	0	0	0	0	0	0	0	0	0	0	0	0	0	0	0	0	0	0	0	0	0	0	0
ZNF470	1.05697	0.683148	0.18087	0.439687	0.489847	1.14551	0.49179	0.568094	1.20781	0.947086	0.859819	0.371654	0.834468	0.62003	0.382008	0.531818	0.998267	0.593281	0.52428	0.602034	0.66867	0.268741	1.33832	0.558181	1.26832	1.39765	0.62861	0.502841	0.446768	1.323	0.765954	1.01058	0.268217	0.929441	1.08933	0.727317	0.809766	0.92702	0.820283	1.39338
AC245123.1	0	0	0	0	0	0	0	0.00971248	0.00818469	0	0	0	0.0196843	0.00939386	0	0.0134533	0	0	0	0.0101992	0.0195721	0	0	0	0	0	0	0.00807811	0	0	0.0196428	0	0	0	0	0	0	0	0.0218029	0
AL137847.2	0.0406491	0.338809	0	0.238574	0.0860414	0.22598	0.166367	0.0634721	0.294183	0	0.0374864	0.313348	0.257277	0.0920848	0	0.219797	0.0949786	0.0555784	0.101616	0.0666526	0.127905	0.160959	0.203732	0.0684336	0.0910379	0	0.0371623	0.0791869	0.226704	0.129587	0.171157	0	0	0.259877	0.287564	0.0603923	0	0.187564	0.379957	0.225587
MARCHF7	10.1932	7.52959	16.0085	11.4272	8.30246	9.75382	11.6891	17.7276	9.38258	21.2075	15.0992	14.4878	12.2529	16.1917	13.7478	11.3696	12.008	13.1683	15.2552	15.7754	12.9388	14.0836	12.5842	15.7381	18.2737	18.9916	9.48705	13.9503	8.61975	11.3115	11.2373	16.5191	10.8841	12.5697	12.7735	30.4702	6.57713	12.7016	14.2563	13.1274
RC3H2	3.88362	4.10616	1.34859	6.01327	1.44927	2.11053	3.21489	3.74336	4.42415	8.8779	3.72861	3.76183	4.71084	3.56031	4.39192	4.71759	4.69538	1.80635	3.88244	3.69819	6.08962	5.56196	4.4068	4.84817	7.98508	4.09541	4.33931	3.89542	3.13214	2.95766	4.50999	5.27254	4.21405	2.43449	11.1235	4.3667	2.15886	3.44798	5.08182	6.49084
AL008626.1	0	0	0	0	0	0	0	0	0	0	0	0	0	0	0	0	0	0	0	0	0	0	0	0	0	0	0	0	0	0	0	0	0	0	0	0	0	0	0	0
WEE2-AS1	0.806995	0.322725	0.511438	0.436558	0.543505	0.305885	0.258555	0.334116	0.840655	0.51333	0.0958449	0.455565	0.783562	0.64631	0.564128	0.343796	0.521393	0.367795	0.0573113	0.135331	0.278935	0.774661	0.428977	0.349941	0.219073	0.290416	0.251514	0.932925	0.193212	0.613929	0.852703	0.301976	0.321029	0.286626	0.276797	0.236157	0.417798	0.979277	0.403589	0.0791657
AL163973.2	0	0	0	0.0727597	0	0	0	0	0	0	0	0	0	0	0	0	0	0	0	0	0	0	0	0	0	0	0	0	0	0	0	0	0	0	0	0	0	0	0	0
ERG28	27.581	16.1847	23.9859	12.9326	36.0902	58.8265	22.3323	18.1096	13.0395	16.1598	27.2808	28.8081	14.264	12.5453	33.6699	14.4384	21.567	28.4333	17.6895	13.921	15.1171	18.4116	8.2545	16.3407	5.72152	27.6123	21.8383	17.0276	27.1647	18.532	11.8359	31.2007	18.5746	19.338	25.7278	63.315	26.4242	22.7608	11.9825	22.5833
GLT8D2	2.11535	4.30323	5.25332	1.25562	0.591461	1.33982	4.71747	5.70109	5.33859	1.38422	0.954246	0.99286	2.24352	9.00548	1.07511	3.63328	1.20123	1.76402	1.60851	1.75576	3.68869	1.51705	3.34334	4.04637	3.58617	5.0871	3.8259	3.95074	1.77755	2.73503	4.29835	1.887	5.00213	0.614085	1.64009	1.86815	1.16365	3.89394	13.1385	1.21756
AL158042.1	0.279418	0.129386	0	0	0	0	0	0.0363585	0	0	0.0429463	0	0	0.0351657	0	0	0	0.0636736	0	0	0.0732676	0	0	0	0	0	0.0425751	0	0	0	0	0	0	0	0	0	0	0	0.0272062	0
CCDC138	0.646801	0.467226	1.10739	1.92339	0.649333	1.11366	0.998373	1.37066	0.64926	1.08618	1.95644	1.16814	1.42989	1.00473	1.23332	0.65151	0.462021	0.560934	1.26349	0.384834	1.06412	1.04641	1.09029	0.715565	1.65966	2.17189	0.770407	0.590404	0.61152	0.512546	0.445475	1.34892	0.405803	1.01343	2.98595	0.922514	0.429389	1.79313	0.500939	0.810202
FOXE3	0.0216275	0	0.038495	0.0105779	0.0381489	0.0961868	0.0147527	0.0337706	0.0213438	0.360061	0	0	0	0	0.0348081	0.0116944	0.0126334	0	0	0.0177314	0	0	0.0541983	0.710003	0	0.0570765	0.0197724	0.0280878	0	0.103421	0.00569156	0	0	0.0153632	1.53	0.032132	0.0554252	0.0997945	0	0.010002
RNU1-97P	0	0	0	0	0	0	0	0	0	0	0	0	0	0	0	0	0	0	0	0	0	0	0	0	0	0	0	0	0	0	0	0	0	0	0	0	0	0	0	0
OR10AG1	0	0	0	0	0	0	0	0	0	0.0684596	0	0	0	0	0	0	0	0	0	0	0	0	0	0	0	0	0	0	0	0	0	0	0	0	0	0	0	0	0	0
AC099542.2	0	0	0	0	0	0	0	0	0	0	0	0	0	0	0	0	0	0	0	0	0	0	0	0	0	0	0	0	0	0	0	0	0	0	0	0	0	0	0	0
LINC01782	0	0	0	0	0	0	0	0	0	0	0	0	0	0.00556266	0	0.00796649	0	0.0100722	0	0	0	0	0	0	0	0	0	0	0	0	0.00387723	0	0	0.00523288	0.0208454	0	0	0.00485589	0	0
BX284668.1	0	0	0	0.0751067	0	0	0.0349165	0.0199819	0	0	0	0	0	0	0	0	0	0	0.0159951	0	0	0	0	0	0	0	0	0	0	0	0	0	0	0	0	0	0	0	0.014952	0
LARP1B	1.65685	2.92104	0.945426	5.97516	2.49446	1.27598	2.71575	2.48248	3.12916	2.9947	2.51435	2.8424	3.03224	2.58503	3.0718	1.37281	1.74209	2.07214	1.79074	3.23812	1.85919	2.0695	1.3119	2.3012	3.48422	2.60852	2.63295	3.52509	2.1108	2.00791	2.24294	2.42039	2.02384	1.5733	3.47495	3.20005	1.12811	3.5479	3.06608	4.08811
OR52B2	0	0	0	0	0	0	0	0	0	0.0287416	0	0	0	0	0	0.0214704	0	0	0	0.0162771	0	0	0	0	0	0	0	0	0	0	0	0	0	0	0	0	0	0	0	0
MTRNR2L12	0.857699	0.595741	1.36912	2.05752	9.66816	0.99905	0.947239	0.65369	6.86564	0.561708	1.31828	5.24736	0.969389	0.632245	2.34451	0.39752	0.54873	0.16753	3.49694	1.15524	1.60644	1.94071	1.82771	0.928257	1.57789	0.610793	0.858808	0.450865	0.987068	0.227858	0.300953	0.336232	0.268085	0.696308	1.06906	0.576461	1.53514	0.498069	3.43591	0.321105
AC112492.2	0	0	0	0	0	0	0	0	0	0	0	0	0	0	0	0	0	0	0	0	0	0	0	0	0	0	0	0	0	0	0	0	0	0	0	0	0	0	0	0
AC073263.3	0	0	0	0.0244228	0	0.0277602	0	0	0	0	0.0230248	0	0	0	0	0	0	0	0	0.0204697	0.039281	0	0	0	0.0838758	0	0	0.0162127	0	0	0	0	0	0.0177357	0	0	0	0	0.0145861	0
TAS2R1	0	0.0172314	0	0.0364009	0.00875194	0	0.0338449	0.00968436	0.016322	0.0179573	0.0114391	0	0.0196273	0.00936666	0	0	0	0	0	0	0	0	0	0	0	0	0	0.00805472	0	0	0	0	0	0.00881136	0.0175502	0	0	0	0.00724658	0
SNHG32	45.0208	51.4044	51.0367	54.9641	45.411	62.065	55.8052	80.6249	125.586	40.1385	45.8179	85.6083	68.2161	54.7621	35.9642	27.3085	36.4494	64.3693	53.9754	15.4663	44.8189	48.0646	40.2487	72.8899	21.5643	66.3804	46.3896	68.9732	36.596	43.2847	85.8677	39.4944	67.2285	32.589	39.6158	39.3195	86.956	51.3952	40.4352	45.9101
KDR	7.49207	9.08118	3.07642	3.12028	1.34025	1.00844	7.5269	7.59955	6.67885	12.61	8.4589	4.84577	17.6711	5.86159	5.0641	5.80737	8.38894	6.70124	3.13148	31.234	14.0003	13.0647	2.3648	15.3155	119.256	2.26414	9.87519	11.7991	10.9566	16.2029	16.6017	7.39621	6.37199	9.49405	3.70936	36.6829	1.16364	17.6607	20.9907	3.21634
LINC00244	0.174731	0.534006	0.0207337	0.546944	0.0739703	0.0388552	0.143027	0.109135	0.0459838	0	0.0966818	0.269387	0.0276479	0	0	0.188961	0.0408269	0	0.19656	0.0573017	0.109961	0.0691887	0.0750641	0.0588328	0.0782658	0.0614837	0.127795	0.158847	0.0649664	0	0.0735725	0	0.0834113	0.198593	0.0494441	0.155759	0	0.0230358	0.0204157	0.0646462
PIRT	0	0.0156214	0	0.214498	0	0	0	0	0	0.0162794	0	0.317844	0	0.00424573	0.00603279	0.00608046	0	0.00768762	0	0	0	0	0	0.00946575	0	0	0	0	0	0	0	0	0	0	0	0.00835347	0.00960607	0.0481816	0.0098542	0.0104011
SYNGAP1	1.82995	3.02347	0.314164	1.13496	0.549422	2.64936	1.50853	1.6582	1.71629	1.92206	0.840193	0.705318	1.63567	0.784997	0.768671	1.89686	1.17356	0.569613	1.16433	1.13479	0.995411	0.963574	0.971525	1.44533	0.462155	0.548012	1.22804	1.77737	0.951819	2.92619	2.94887	1.10849	0.887499	1.05929	2.04926	3.17573	0.475616	1.35768	1.73666	0.842691
RAB24	9.82406	7.19108	1.94493	5.42896	5.26266	11.1075	3.05696	4.64895	4.77764	2.47797	4.27633	4.6115	3.16803	3.96376	3.36148	7.34823	6.67787	3.06373	4.62256	2.41544	4.97794	1.80742	2.5774	2.89913	4.87901	2.92025	4.5144	2.95724	6.59561	5.39063	3.15044	2.3343	1.80754	4.6278	2.49519	2.38893	1.2761	3.37124	6.4362	3.47346
AHCYP7	0	0	0	0	0.0115555	0	0	0	0	0.0237096	0	0	0	0.0123671	0	0	0	0	0	0	0	0	0	0	0	0.0144073	0	0	0	0	0	0	0	0.011634	0	0	0	0	0	0
AP000350.1	0	0	0.0716716	0	0	0	0	0.0314378	0.0529851	0	0	0	0.0955723	0.0304064	0	0.174185	0.0940859	0.165168	0	0.231092	0	0	0	0.0677904	0	0	0.0368131	0.0522951	0.0748579	0.128369	0.0423871	0	0	0.0286038	0	0	0	0	0.0235241	0
RN7SKP297	0	0	0	0	0	0	0	0	0.0499789	0.109972	0	0	0	0	0	0	0	0	0.0949498	0	0	0.1504	0	0	0.0850655	0	0	0.049328	0	0	0	0	0	0	0	0	0	0	0	0
AC245884.9	0.0443521	0.184837	0	0.0433846	0.0625864	0	0.0605075	0.0346271	0.0875406	0.128415	0	0	0	0	0.0951757	0	0.155446	0	0.0831548	0	0.139557	0	0.285803	0.0746677	0.0993312	0	0	0	0	0.070696	0.0466873	0	0	0.0315056	0.188256	0.0658938	0	0.0877076	0.0259106	0.164092
TIMM10B	11.0738	11.5179	14.2311	9.57815	7.32619	8.72527	7.78439	16.4664	16.8656	13.6348	4.52794	13.3223	11.7985	15.3783	5.2077	7.839	7.20932	13.6769	7.56345	19.5324	10.429	12.5941	11.2426	13.0454	5.66384	12.9949	10.1304	16.7557	14.5233	11.4419	7.37453	9.24973	7.8521	10.5335	9.11969	9.22043	7.77476	20.3154	11.8029	12.4383
RPL32P24	0	0	0	0	0	0	0	0	0	0	0	0	0	0	0	0	0	0	0	0	0	0	0	0	0	0	0	0	0	0	0	0	0	0	0	0	0	0	0	0
NBEAL2	11.8488	17.0993	2.29369	7.67211	17.3051	10.0692	8.12552	3.90912	4.75112	9.98683	4.95945	14.9286	11.2901	2.285	7.40883	18.2709	29.7651	3.06352	19.7526	7.92203	11.8453	5.37772	15.4881	5.68569	7.69078	2.63316	8.22356	12.5406	7.32486	9.26074	16.7362	7.95349	4.39241	8.62449	6.1489	7.53936	2.71353	4.95577	6.08089	29.6212
IMPDH1P7	0	0	0	0	0.010063	0.0317154	0.0194575	0.0111351	0.00938352	0	0	0	0	0	0.0459087	0.0154238	0	0	0.0267402	0.0233861	0	0	0	0.048022	0.015971	0	0	0	0	0	0.0225199	0	0	0	0	0	0	0.103416	0.0166642	0
SV2A	0.55065	1.32014	2.62679	5.55145	0.285122	2.29591	2.80498	6.19903	0.701196	10.0674	0.487331	0.216802	0.751846	0.989218	0.333529	1.13816	0.715942	0.170007	0.441268	0.53519	0.852358	0.193424	1.08104	1.54754	0.765801	4.85182	1.12051	1.12461	0.998912	1.20333	1.44911	0.658037	1.15003	0.24605	17.4102	5.04055	0.561429	2.96235	1.53582	0.542175
YBX2	0.259774	0.0773288	5.6338	17.2566	3.02423	0.551874	0.253141	5.26954	0.0213639	0.322344	0.924025	0.0357589	0.0477102	0.00700573	0.0647042	0.331094	0.0758718	0.0634254	0.0550824	0.536245	1.66399	0.00918421	0.0398565	2.11639	0.223366	1.55067	1.12384	0.524129	0.241464	0.140489	0.0463891	0.248224	0.0110721	1.22252	6.13011	3.23229	0.190208	0.657427	0.154471	0.308924
AC027237.1	0	0	0	0.0639841	0.0230757	0.0363638	0	0	0	0	0	0	0	0	0	0	0	0	0.0408791	0	0	0	0	0	0.146495	0	0	0	0	0	0	0	0	0	0.0462737	0	0	0.0215587	0	0
AC090503.2	0	0	0	0	0	0	0	0	0.0129185	0	0	0	0	0	0	0.0212342	0	0	0	0	0	0	0	0	0	0	0	0	0	0	0	0	0	0	0	0	0	0.271805	0.0688259	0.0544841
DRD5P2	0	0	0	0	0	0	0	0	0	0	0	0	0	0	0	0	0	0	0	0	0	0	0	0	0	0	0	0	0	0	0	0	0	0	0	0	0	0	0	0
ITGB3BP	2.09551	1.57543	6.05804	5.56593	1.97412	7.24278	1.46688	3.75919	1.40192	2.96545	1.94694	2.53091	2.33778	2.76765	3.35153	2.30859	2.22349	4.19576	4.00975	0.711012	2.78441	1.43732	2.5793	1.61857	3.80986	4.59123	2.93822	1.77863	2.43659	0.969528	1.6296	1.8037	1.23168	3.22519	5.2579	1.55082	1.8504	4.38191	1.89591	3.26665
AC136443.5	0.0578974	0	0	0	0	0	0	0	0	0	0	0	0	0	0	0	0	0	0	0	0	0	0	0	0.129667	0	0	0	0	0	0	0	0	0.0411276	0	0	0	0	0	0
CASP9	5.81392	2.84088	5.49736	3.45203	8.9414	4.64703	4.01575	2.30447	4.00165	3.75513	2.83826	4.69067	3.62508	2.72623	2.38181	3.19645	2.66941	4.5305	3.65379	2.74994	3.54365	2.91391	11.6324	2.40247	2.04874	2.80758	3.5757	4.37723	3.74133	4.05036	3.99086	4.47941	2.81905	3.03825	2.95097	4.16786	2.93821	3.29908	3.75754	3.84323
WBP1LP10	0	0	0	0	0	0	0	0	0	0	0	0	0	0	0	0	0	0	0	0	0	0	0	0	0	0	0	0	0	0	0	0	0	0	0	0	0	0	0	0
AC073578.2	0	0.0641351	0	0	0.0977237	0	0	0	0	0.133673	0	0.593155	0.0365262	0	0	0	0	0	0	0	0	0	0	0.15545	0.103399	0	0.0422081	0	0	0	0	0	0	0	0	1.37184	0	0	0.0539433	0
PRDM16-DT	6.39601	5.31405	0.199725	1.60154	0.110661	0.0850652	1.39341	0.0149329	0.0352351	0.243667	0.137582	3.52877	0.193693	0.106879	0.139551	0.260624	0.192171	1.34419	0.109972	0.197583	0.138423	0.0378685	0.0410842	0.392845	0.00856731	0.0269211	0.0734421	0.131653	0.291571	3.46949	1.24226	0.0682321	0.168915	0.0760861	0.11366	0.01705	0.17646	0.115993	0.317341	4.83675
MIR4740	2.38023	0.94472	0.605227	1.99569	1.43949	0	0.927781	0.265474	1.34229	0.492257	1.56788	0	1.34509	0.770297	0.36484	2.57406	3.57527	2.78951	1.48755	0.278777	2.13988	0	2.43462	0.572452	1.90385	0	0.621732	1.10401	2.52853	0	2.50555	0.466545	0.811605	1.93235	0	1.01037	1.16188	0.896567	0.794593	3.4596
DDX39A	11.0792	16.809	18.8164	23.4977	12.3279	61.0467	15.6248	19.6953	10.5375	12.6633	35.3949	14.2199	12.2168	18.0298	19.1541	26.0021	11.8487	9.1607	11.0171	11.1781	17.1499	7.45536	23.6782	9.07247	12.5252	21.1218	19.7478	8.96937	9.30273	7.84294	7.27295	13.1194	11.0185	12.9069	19.5747	22.718	14.6587	18.3682	7.01678	10.6604
HMGB3P23	0	0	0	0	0	0	0	0	0	0	0	0	0	0	0	0	0	0	0	0	0	0	0	0	0	0	0	0	0	0	0	0	0	0	0	0	0	0	0	0
RBM19	5.09462	7.30376	1.74566	11.9802	5.26659	6.20435	5.51184	2.94779	4.9682	6.41017	6.13845	9.08724	4.57818	1.71011	3.54183	9.6671	5.96039	2.00154	7.25783	2.91132	4.70885	4.26853	6.39261	4.03224	6.67474	4.78131	5.99595	4.94585	4.62103	5.16351	6.24396	5.18044	3.56326	5.969	5.91112	6.85308	1.72719	5.01589	5.15665	6.19357
AC091180.2	0.0972624	0.168892	0.0288531	0.309208	0.0343124	0.270355	0.0331726	0.246792	0.159978	0.281609	0.0448475	0	0.096187	0.257057	0.0260896	0.105183	0.0568147	0.0332461	0.0759814	0.0797411	0.191277	0	0.0870494	0.122808	0.245058	0.106951	0	0.157894	0.0904072	0.0775168	0.191969	0.0667249	0.0580376	0.103636	0.10321	0.361257	0	0.0961698	0.0994368	0.0899616
AC023050.3	0	0	0	0	0	0	0	0	0	0	0	0	0	0.041799	0	0	0	0	0	0	0	0	0	0	0	0	0	0	0	0	0	0.0759491	0	0	0	0.0822396	0	0	0	0
RAP1GDS1	4.64855	3.90089	5.52069	7.61465	4.65365	4.66353	7.95824	11.449	8.70744	8.11326	7.4046	7.5504	7.02736	11.0794	4.97075	11.2843	4.8448	6.75545	4.8699	8.04322	7.95353	8.2417	4.8582	3.8897	12.5117	19.7516	7.08062	4.90868	6.87969	4.41936	5.86823	7.08255	8.23905	5.71207	9.24253	8.2618	1.96356	10.4267	8.74931	7.63484
LCT-AS1	0	0.127857	0.0887363	0.0225078	0	0.0383753	0.0313911	0.215573	0.0151386	0.149898	0.0212195	0	0.0637148	0.173751	0.0370327	0.0746506	0.0672042	0	0.208512	0.00943231	0.217206	0.022778	0.189461	0	0.0901822	0.242897	0.0525901	0.00747073	0	0	0.078719	0.173639	0.0274603	0.0245175	0.0162778	0.0854638	0.0196558	0.106172	0.0537694	0.0212825
TSPY24P	0	0	0	0	0	0	0	0	0	0	0	0	0	0	0	0	0	0	0	0	0	0	0	0	0	0	0	0	0	0	0	0	0	0	0	0	0	0	0	0
SAMD4B	12.6134	11.3834	8.5042	14.4085	11.7623	13.0665	13.0474	9.07134	13.9226	15.7082	14.2017	8.49892	12.5707	4.58765	14.8145	10.8256	14.0215	4.70775	24.192	16.3357	19.5392	11.1967	19.6081	23.7908	11.7962	6.71974	14.5553	13.5099	14.1909	14.562	15.879	12.3997	8.6181	9.9742	19.2494	18.6963	25.6108	19.9309	10.9274	18.9607
TRBV21-1	0	0.513081	0	0.12043	0	0.20533	0.0839802	0.33642	0.364501	0.712925	0.227073	0	0.487016	0.13945	0	0.399423	0	0.168332	0.038471	0.0504683	0.387392	0.121876	0	0.103634	0.344662	0.108303	0.675329	0.0799454	0	0.196242	0.161997	0.253382	0.0734643	0.0874553	0.174191	0.274368	0.31551	0.202887	0.107887	0
AC243960.4	0.0743821	0	0.0882623	0	0	0	0	0	0	0	0	0	0	0	0	0	0	0	0.0464858	0	0.117025	0	0	0.125224	0	0	0	0	0	0	0.0782985	0	0	0	0	0.110509	0	0	0	0
IGKV2-19	0	0.105154	0	0	0	0	0	0	0	0.328751	0	0	0	0	0	0	0	0	0	0	0	0	0	0	0	0	0	0	0	0	0	0	0	0	0	0	0	0.0498973	0	0
AC008171.1	0	0	0	0.104774	0.529011	0	0.146125	0	0.0704702	0	0	0	0.0847407	0	0.114925	0	0	0	0.267758	0	0	0	0	0	0	0	0	0	0	0	0.0563749	0	0	0	0	0	0.182996	0	0.0625742	0.0990702
NPPA	1.70229	0.398554	0.022696	0.112258	0.175437	0.446592	0.0782815	0.0298659	0.239095	0.193826	0.158748	0.638913	0.0907936	0.101101	0.0820891	0.434373	0.491599	0.0261516	0.27493	0	0.15046	0	0.164337	0.0322004	0.0642548	0.100954	0.087431	0.149041	0.177787	0.274389	0.191272	0.131216	0.0228264	0.163042	30.8234	0.909335	0.0980334	0.403455	0.0446958	0.176911
Y_RNA	0	0	0	0	0	0	0	0	0.149937	0.329917	0	0	0.180299	0	0	0.246453	0	0	0	0	0	0	0	0	0	0	0	0	0	0	0.119947	0	0	0	0	0	0	0	0	0
SNORD18	0	0	0	0.299354	0.431846	0	0	0	0	0	0.564438	0	0	0	0.328356	0	1.07258	0	0.191256	0	0	0	0	0	0.685385	0	0	0	0	0	0.161071	0	0	0	0	0.454667	0	0	0.178783	0.283058
NAT14	9.51761	7.89713	8.91388	10.3563	9.99255	27.7825	9.32285	5.59043	5.43432	5.53431	8.95976	10.6629	11.6592	5.27242	10.0313	7.94711	26.2302	8.35498	8.70246	6.05732	6.8715	4.82363	2.90027	3.58477	4.12562	10.5071	12.3411	18.4702	11.6177	9.28245	10.196	6.72639	9.40831	4.27743	9.64067	6.57723	26.3453	8.31718	5.10892	31.3379
AC136624.2	0	0	0	0.0369573	0	0	0	0	0	0	0	0	0	0	0	0	0	0	0	0	0	0	0	0	0	0	0	0	0	0	0	0	0	0	0	0	0	0	0	0
RNU6-539P	0	0	0	0	0.146744	0	0	0	0.136835	0.903269	0	0.534416	0	0	0	0	0	0	0.12998	0	0	0.411774	0.148914	0	1.86318	0	0	0	0	0	0	0.285362	0	0.59096	0	0.308997	0	0.137096	0.36451	0
COX11P1	0.0256552	0	0	0.0250955	0	0	0.0350001	0.0600894	0.0337582	0	0	0	0	0	0	0	0	0	0	0	0.121089	0	0	0	0	0.0225686	0.0234546	0	0	0	0	0	0	0	0.0362985	0	0.131494	0.0845564	0	0
LINC00272	0.0578974	0	0	0.0283173	0.0204251	0.0321868	0.0394934	0	0	0	0	0.223155	0.0458058	0.0218598	0	0.0939185	0.0338201	0	0.162826	0	0	0.0573144	0.0207272	0	0.0648337	0	0	0	0	0	0.0304729	0	0.0345481	0.0411276	0	0	0	0.0381647	0	0
ZNF667-AS1	5.41897	1.39404	0.616401	3.41836	0.283217	0.105013	3.72058	4.15703	0.939862	4.11047	0.315737	0.424705	0.779923	1.19015	0.373687	0.970327	0.675842	0.589187	3.29072	0.38233	3.27836	0.385676	2.36263	1.90807	0.780006	4.08156	1.92661	0.862459	0.570644	3.1521	1.09674	1.35258	1.06376	0.243207	3.64145	2.70119	0.352981	3.36972	1.22079	0.414954
AC023983.1	0	0	0.0896633	0.221744	0	0.16803	0.103087	0.0294972	0.0745717	0.382867	0.139367	0	0.0298909	0.0855885	0.121613	0.204291	0.0882782	0.0516576	0.0708355	0.340728	0.178323	0	0.135257	0.190817	0.169231	0.0997077	0.172703	0.049067	0.070237	0.0602225	0.0795413	0	0	0.0268381	0.160366	0	0	0.0747139	0.132432	0.139782
AC009107.1	0	0	0	0.0634993	0	0.0721766	0	0	0	0	0	0	0	0	0	0	0	0	0.0405694	0	0	0	0	0	0.0726924	0	0	0	0	0	0	0	0	0	0	0	0	0	0	0
RILPL2	6.69417	7.39969	2.73816	0.873542	1.48168	3.68076	4.32118	3.33082	4.86096	6.59534	7.51802	4.84925	6.46629	3.91696	1.96875	4.70423	2.64084	5.56607	3.99392	3.58638	5.63639	7.65929	5.41492	4.14615	2.81643	2.44574	4.13951	3.65148	2.29569	6.04967	3.86849	10.8121	4.01322	2.36151	2.72936	4.93908	4.23742	2.60298	5.82029	6.29494
RPS18P1	0.140319	0	0	0.0457528	0.0660026	0.0520049	0	0.109552	0.153865	0.0677123	0	0.360556	0	0.0353193	0	0	0	0	0	0	0.147175	0.0926041	0	0.0787434	0.0523766	0	0.042761	0.0303723	0	0	0.0246179	0	0	0.0664507	0	0	0	0	0.027325	0
AL132989.1	4.46293	3.25486	0.132393	2.32831	1.78436	3.39079	1.01476	1.65507	3.15648	4.14573	1.81776	4.39594	1.3535	1.90969	0.718279	3.37846	2.91111	1.11871	2.60321	0.975721	2.28198	3.23986	1.33143	2.69231	1.70751	1.1778	1.73405	1.23166	2.07419	2.13413	2.32938	1.17365	0.621385	4.04207	1.78909	4.47563	0.698942	1.59351	2.38999	4.67832
RNA5SP445	0	0.258771	0	0	0	0	0	0	0	0	0.171785	0.957301	0	0	0	0	0	0	0	0	0	0	0	0	0.208595	0	0	0	0	0	0	0	0	0	0	0	0	0	0.217649	0
TRIM51JP	0	0.0225445	0	0	0	0.0180441	0	0.0760222	0.0213546	0	0.0149661	0	0	0	0	0	0	0.133136	0	0	0	0	0	0	0	0.085658	0.0296736	0.0105383	0.03017	0	0	0	0	0.0230564	0	0	0	0.0106977	0	0
CLK1	29.187	22.7709	2.55179	12.2486	16.7021	26.4535	8.39444	11.8983	13.3634	16.1839	14.0083	26.9794	13.2995	17.822	7.5668	17.1173	15.5341	14.8205	16.9874	7.15428	14.6612	12.0675	8.32767	10.6659	16.3279	10.5414	11.872	14.6989	8.48098	18.143	20.2077	6.53225	9.41525	16.9715	8.35996	19.33	3.97847	11.9714	20.9654	27.1686
AC090948.1	1.01452	0.921489	0.0231508	0.343521	0.357905	1.56185	0.3194	0.21325	1.15525	1.35573	0.395826	0.701847	0.926128	0.0883947	0.167468	1.26593	0.319104	0.160054	0.60965	0.159954	0.736679	0.309018	0.921963	0.262765	0.873897	0.240279	1.03452	0.582771	0.21762	0.310985	0.862567	0.107076	0.232838	0.58208	0.441665	0.52175	0.466656	0.334375	0.31914	0.974461
IGHVIII-11-1	0	0.111456	0	0	0	0	0	0.3132	0	0	0	0	0	0	0	0	0	0	0	0	0	0	0	0	0	0	0.440102	0	0	0	0	0	0	0	0	0	0	0.0528874	0	0
TRAJ26	0	0	0	0	0	0	0	0.278748	0	0	0	0	0	0	0	0	0	0	0.223132	0	0	0	0.255635	0	0.799616	0	0	0	0.66374	0	0	0	0	0	0	0	0	0	0	0.330234
KIAA2026	1.90718	6.79609	0.809386	3.30309	1.6525	4.60146	2.37339	4.06206	3.43376	5.60019	3.03679	4.99082	4.14407	1.60538	3.02891	3.36251	2.7457	1.56606	2.48006	3.50816	3.91857	4.01129	4.17591	4.43871	5.19397	1.60406	4.00582	2.21375	1.84307	3.00124	4.27397	3.99928	2.71775	1.8441	6.07714	3.70041	2.50148	1.88932	4.48356	4.54249
ATP5MF	19.1056	32.8065	98.2088	42.6556	69.0488	104.8	26.5274	82.8819	32.2769	18.3892	40.6395	42.9229	32.5032	65.8781	174.655	30.1522	32.3864	66.6006	53.5693	19.4544	37.2437	16.7786	119.995	31.8794	51.0137	137.919	55.3533	37.3168	48.4194	9.50088	24.1309	36.8082	52.3897	34.2003	44.7644	29.2946	47.7961	73.8509	26.812	19.7444
PRELID3BP7	0	0	0	0	0.0322273	0.10157	0	0.0713215	0.0300513	0.0661241	0	0	0	0	0	0	0	0	0.19982	0.149791	0	0	0	0.0768966	0.409185	0	0.0417581	0	0	0	0	0	0	0.0324461	0	0	0	0	0	0
BCL2L1	30.5171	48.8405	48.4996	17.6288	24.25	31.5157	26.6148	33.046	20.6009	30.0764	41.2513	18.2209	24.2255	52.2091	45.7826	38.0494	90.5241	25.8341	27.8827	33.9441	44.89	50.2067	50.5871	47.6108	24.3866	38.1842	34.8964	45.9248	65.9854	52.7545	21.0938	63.2635	59.0384	41.8726	34.9553	61.5598	50.1057	31.8339	40.7469	152.498
AC093063.1	0	0.16396	0	0	0.499656	0.52492	0	0.138222	0.0776531	0	0.761913	0	0	0	0	1.02112	0.413667	0	1.69654	0.0967657	0.649922	0	1.90142	0.397405	0	0.103828	2.05017	0	0	0.0940665	0.155303	0	0	0	1.50294	0.175354	0.302472	0.661311	0.0344761	0
HSP90AB7P	0	0	0	0.0170781	0	0	0	0	0.0287165	0	0.00805025	0	0.00690634	0	0	0.00944033	0	0	0.00545555	0.0143137	0	0	0	0	0.00977525	0.0076792	0	0	0	0	0.00459453	0	0	0.00620099	0	0	0	0	0.0152993	0
LINC02178	0	0	0	0	0.924658	0	0	1.29864	0	0	0.0464831	0	0.039878	0.380617	0.0540822	0	0.117773	0	0.189006	0	0	0	0.0360897	2.54573	0	0	0	0	0	0	0	0.345792	0	0	0	0	0	0.166129	0	0
AC000036.1	0.0105527	0.0586378	0	0	0.00744562	0	0	0.00823886	0.00694288	0.0763848	0	0	0	0.00796858	0	0.0114121	0	0	0.00659503	0.00865171	0	0	0	0.0177658	0	0	0	0.0137049	0.0196179	0.0168208	0	0	0	0.00749617	0	0.235173	0	0.980813	0.00616494	0.00976062
AL161631.1	0	0	0	0	0	0	0	0	0.0290001	0.0638112	0	0	0	0	0	0	0	0	0	0	0	0	0	0	0	0	0	0	0	0	0	0	0	0	0	0	0	0	0	0
AP001360.1	0	0	0	0.0372861	0	0	0.052002	0	0	0	0	0	0	0.0287833	0	0	0	0	0	0	0	0	0	0	0	0	0	0	0	0	0	0	0	0	0	0	0	0	0	0
ASH2LP3	0.039139	0	0	0.051047	0	0.0145056	0.035597	0	0.0171669	0.0188869	0.0240625	0	0.0206433	0	0.0139981	0.0282175	0	0	0	0	0.0205256	0	0.0186822	0	0	0	0	0	0	0.0207955	0.0137332	0	0	0.00926749	0	0	0	0	0	0.024134
BX005195.1	0	0	0	0	0	0	0	0	0	0	0	0	0	0	0	0	0	0	0	0	0	0	0	0	0	0	0	0	0	0	0	0	0	0	0	0	0	0	0	0
ACER3	3.97635	2.64381	6.42113	2.47724	1.91394	4.00357	6.1102	5.6443	2.95337	6.89895	3.15449	4.54469	2.71829	5.51088	4.70481	3.71016	1.81728	4.15304	2.0093	4.83907	6.19606	3.73786	2.42735	5.16489	7.04139	4.92214	2.88131	2.90502	3.77393	2.83945	2.14762	3.26929	5.89322	3.4501	8.55208	5.14234	5.65331	2.58097	5.71039	3.85625
RPLP0P7	0	0	0	0	0	0.0357095	0	0.0250748	0.0211305	0	0	0	0	0	0	0	0	0.0439128	0.0401437	0	0	0	0	0	0	0.028253	0	0.0208553	0	0	0	0	0	0	0.0454412	0	0	0	0	0.0297062
AC010729.2	0.0178666	0	0	0	0	0	0	0	0	0.0258651	0	0.0459089	0.0424057	0.0134914	0	0	0	0	0	0.0878881	0	0	0	0	0	0	0.0163341	0	0	0	0	0	0	0	0.985872	0	0	0	0.0521886	0.0165255
MEIS3P1	3.6896	3.85186	14.9917	1.20304	0.757308	0.5967	5.21659	6.82613	4.0605	2.10417	2.33022	3.10274	5.90885	2.92118	3.50292	2.41822	4.91133	5.99249	4.34618	4.96823	4.39758	4.95848	6.068	8.65849	6.6106	2.83261	1.71723	0.595335	5.15472	4.99004	8.61512	4.72486	2.26834	5.73426	2.6576	4.98331	0.878685	3.95032	4.32402	2.35783
RNVU1-33	0	0	0	0	0	0	0	0	0	0	0	0	0	0	0	0.272548	0	0	0	0	0	0	0	0	0.705543	0	0	0	0	0	0	0	0	0	0	0	0	0	0	0
ACTR5	7.29101	5.26723	2.87394	3.57007	6.45243	9.94517	3.95365	2.95375	4.37382	5.83973	5.19877	4.76411	3.37641	4.28843	5.0988	4.45268	5.86399	3.91673	5.18293	3.02645	5.88654	3.96844	3.08556	5.30071	5.05956	5.14282	4.6499	5.94925	4.09888	4.80575	3.34513	4.70964	3.68782	11.5864	5.45921	6.52665	2.6397	7.42106	3.90814	17.6666
FAAP100	11.6113	8.89315	9.70443	15.7768	9.14668	10.4055	13.237	9.2621	9.20298	10.6985	7.73756	12.3887	7.5909	4.64379	3.25842	14.054	15.9258	4.3601	10.3423	5.12718	11.7275	7.20081	7.94694	5.42247	9.31939	8.67619	9.99346	16.1085	15.2707	11.0844	6.91998	9.00325	6.86651	8.24811	7.85754	4.92203	10.8963	7.69081	7.67627	11.0395
GOT2P3	0.0710516	0.0493511	0.105388	0.121628	0.0125328	0.0394996	0.0242331	0.0970765	0.151926	0.10286	0.114666	0.091285	0	0.107305	0.247765	0.0384188	0.0415039	0.170007	0.122112	0.160193	0.0279462	0.281345	0.1399	0.0897127	0.0795638	0.0156258	0	0.10381	0.0330219	0.0566271	0.0934907	0.170602	0.0423973	0.138797	0.0753962	0.105561	0.0606951	0.0117089	0.0103771	0.0821478
LINC00365	0.100036	0.0297785	0.0466336	0.363459	0.0352909	0.230397	0.0194964	0.0836802	0.45131	0.0517215	0.0988425	0.0550815	0.169595	0.145683	0.437005	0.0309094	0.0166957	0.136777	0	0.0117165	0	0.099029	0	0.156384	0.0560104	0.0125715	0.0783905	0.194877	0.0531346	0.0797275	0.0526517	0.0294119	0.0426377	0.152274	0.202196	0.191088	0.0366235	0.0659416	0.0459183	0.0727
RNF19BPX	0	0	0	0	0	0	0	0	0	0	0	0	0	0	0	0	0	0	0	0	0	0	0	0	0	0	0	0	0	0	0	0	0	0	0	0	0	0	0	0
AGTRAP	30.2284	16.132	51.4706	12.0823	43.7299	32.9054	28.1689	24.61	26.469	14.4427	16.2505	9.92389	21.2078	17.3986	10.8553	44.4018	24.5644	42.7379	73.2514	23.1023	21.5921	19.1423	63.2988	22.7939	26.5203	29.2229	28.8018	32.2484	20.3129	21.0065	23.1195	27.1592	17.9116	16.7733	12.4847	20.4554	34.1341	37.5669	12.926	13.5159
MMP7	16.4423	132.319	10.3407	15.3079	10.8789	5.73156	134.262	10.418	35.8631	11.441	39.4681	3.69651	41.6736	14.8183	637.998	62.4689	5.65609	13.693	37.1035	103.011	121.697	96.1999	8.68257	11.3332	245.079	6.19776	57.6492	2.61084	38.5901	24.6505	6.46018	218.892	175.393	17.1169	4.8928	47.4455	55.9937	490.318	17.1695	3.34357
AC034268.1	0	0	0	0	0	0	0	0	0	0	0	0	0	0	0	0	0	0	0	0	0	0	0	0	0	0	0	0	0	0	0	0	0	0	0	0	0	0	0	0
SPINT1	53.8394	75.5141	96.8411	45.7787	93.8113	31.0068	83.7066	45.4434	38.9476	26.3017	106.719	74.0354	102.158	93.7554	57.2222	61.5399	150.38	44.3234	126.773	100.771	40.1068	151.713	74.0144	78.8491	95.4866	49.937	50.8911	96.2582	144.141	63.289	38.708	98.0767	76.8338	57.346	45.0703	50.4178	57.9056	106.529	73.3436	86.4669
AC061975.2	0	0	0	0	0	0	0	0	0	0	0	0	0	0	0	0	0	0	0	0	0	0	0	0	0	0	0	0	0	0	0	0	0	0	0	0	0	0	0	0
LINC01639	0	0	0	0	0	0	0	0	0	0.0652202	0	0	0	0	0	0	0	0	0	0	0	0	0	0.0379227	0	0	0	0	0	0	0	0	0	0.0160013	0	0.602399	0	0	0	0
TSPY11P	0	0	0	0	0	0	0	0	0	0	0	0	0	0	0	0	0	0	0	0	0	0	0	0	0	0	0	0	0	0	0	0	0	0	0	0	0	0	0	0
LINC02515	0	0	0	0	0	0	0	0	0	0	0	0	0	0.0301795	0	0	0	0	0	0.0327667	0.0628789	0	0	0	0	0	0	0	0	0	0	0	0	0	0	0	0	0.026345	0	0.591464
AC074029.4	0.0115234	0.0320158	0	0.0338162	0.0081305	0	0.0471626	0	0.00758152	0.0166822	0	0	0.045584	0	0	0	0.0134625	0	0	0	0	0	0.0165015	0	0	0	0	0	0	0	0.0181952	0	0.0137523	0.0245571	0	0.0342407	0	0.015192	0.0269281	0
RN7SL689P	0.504897	3.10613	1.28382	0.352774	0.305346	0.481177	1.57442	0.394189	1.80328	0.417673	0.798195	1.11202	1.25542	0.490189	0.232171	1.17003	0.75839	1.18343	1.53262	1.06442	0.68087	1.71364	1.39437	1.45715	3.23077	0.253801	1.121	1.45194	1.34089	2.52934	1.6324	0.692748	2.4963	2.40811	0.306154	1.28593	1.23229	0.713178	1.64336	0.733854
TRPC2	0.32179	0.0638598	0.0545484	0.0513913	0.0185342	0.240957	0.0716741	0.0666535	0.172827	0.104578	0.090843	0.101247	0.109108	0.203319	0.0140925	0.333792	0.0690502	0.170603	0.114918	0.0269206	0.123984	0.0650103	0.108147	0.0773916	0.102955	0.0519935	0.1561	0.0810238	0.0244172	0.115146	0.0656728	0.0630736	0.0862113	0.05598	0.0278749	0.0292704	0.134638	0.0735916	0.126606	0.0728904
BIN2P1	0.0280027	0	0.00830704	0	0	0	0.0573041	0.0655878	0.0552708	0.0405388	0.0258239	0	0.0221544	0.0211454	0.0150228	0.151415	0	0.0191437	0.0175005	0.0344372	0.0660845	0	0.0100249	0.0235716	0.0313575	0.0123168	0.0512014	0.0363673	0	0.0223177	0.0147385	0.153685	0.0167095	0.0298377	0	0.0624053	0.023921	0.0184587	0.0736167	0
GFOD1-AS1	0.129049	0.268904	0	0	0	0	0	0.100752	0	0	0.059504	0	0	0	0	0	0	0	0	0	0	0	0.0461991	0	0.216763	0	0.0589896	0	0	0	0	0	0	0	0	0	0	0	0.0376953	0.119362
AC092924.1	0	0.0611061	0	0	0	0	0	0	0	0	0	0	0	0	0	0	0	0	0	0	0	0	0.0314951	0	0	0	0	0	0	0	0	0	0	0	0	0	0	0	0.0256978	0
H1-4	0.162288	1.35267	0.115543	0.380996	0.664127	0.83003	0.132841	0.760222	0.726057	1.17471	0.838104	0	0.693333	0.220585	0.522385	0.491412	1.40302	0.221893	1.1968	0.904759	3.21711	0.192785	0.395072	0.546432	633.514	0.571053	0.296736	2.27626	0.24136	0.15521	0.1025	1.55868	0.232414	0.368902	0.367385	0.192889	0.110906	0.235349	3.50795	0.180128
CDY23P	0	0	0	0	0	0	0	0	0	0	0	0	0	0	0	0	0	0	0	0	0	0	0	0	0	0	0	0	0	0	0	0	0	0	0	0	0	0	0	0
NSUN4	4.14882	2.98711	1.8011	3.67228	2.73091	4.77322	2.98187	3.37342	5.33936	3.58171	2.72487	3.9782	3.71867	3.16342	2.77404	2.26796	2.54761	7.38472	3.76436	3.34957	3.00892	3.66127	4.03015	2.47443	3.52972	3.86108	3.21475	2.84518	3.67769	4.69772	7.70794	3.37727	2.65377	4.01456	3.82624	4.65299	2.04865	5.96821	4.30807	4.00118
KRTAP23-1	0	0	0	0	0	0	0	0	0	0	0	0	0	0	0	0	0	0	0	0	0	0	0	0	0	0	0	0	0	0	0	0	0	0	0	0	0	0	0	0
RPL23AP88	0.0943703	0	0.0279951	0.0923118	0	0.104926	0.0643725	0.147356	0.0310441	0	0.21757	0	0.0373307	0.106891	0.101255	0.153083	0.165376	0.0645151	0.147444	0	0.0742358	0	0	0.0794372	0	0	0.129413	0.0612797	0	0.225635	0.0496695	0	0.0563118	0.0670362	0	0.140206	0	0.0622067	0.0551314	0.0436433
AL162231.2	2.99587	4.25124	0.592485	1.16591	0.795506	0.0358169	1.01079	3.29468	2.75523	2.28511	1.218	0.413871	2.42116	3.98933	1.38255	1.35864	1.39247	5.24134	1.02674	0.713083	1.11499	3.12515	1.77599	2.16929	1.65935	3.17385	2.47384	2.48925	2.15591	2.77277	2.88233	0.83978	3.30622	1.6247	2.50678	0.957195	0.605399	7.34713	3.10519	1.3706
AL731568.1	0	0.0685684	0.0585704	0.241415	0.104479	0.164642	0	0.0770732	0.0324748	0.142913	0.136557	0.253663	0.039051	0.111817	0	0.160138	0.0576656	0.202464	0.832889	0.161871	0.0776569	0	0.28273	0.0830979	3.20583	0.0434211	0.0902514	0.0961555	0.183523	0.157356	0.181855	0.0677242	0.235627	0.0350627	0.139674	0	0.337319	0.0976101	0.201852	0.228272
HSFY6P	0	0	0	0	0	0	0	0	0	0	0	0	0	0	0	0	0	0	0	0	0	0	0	0	0	0	0	0	0	0	0	0	0	0	0	0	0	0	0	0
TMEM182	0.829836	1.26866	3.37868	1.24981	0.796158	1.10329	1.4915	2.5401	1.42414	0.921659	2.40919	1.0041	1.83064	2.7419	2.7418	0.754967	1.86714	2.23921	1.58054	2.36861	1.78221	1.5908	1.53727	2.62408	1.38159	4.34909	1.03562	2.48045	2.12223	1.26675	1.12311	1.90969	1.59294	1.99299	3.29246	5.37512	0.922667	1.91308	1.36973	0.686324
STARD5	0.435943	1.26753	0.310777	0.251233	0.257513	0.360712	0.341167	0.699179	0.451347	0.689813	0.268017	0.121569	0.545421	0.43892	0.30458	0.354497	0.454029	0.351164	0.701181	0.293686	0.558262	0.274321	0.159696	0.438076	0.280036	0.434033	1.05044	0.489358	0.157061	0.614081	0.462454	0.477584	0.302479	0.29287	0.425544	0.783242	0.0923783	0.605915	0.31983	0.21255
CAVIN2	31.5858	15.4001	9.55299	1.7392	10.3541	0.383571	10.7705	3.7811	10.8641	48.9242	39.6208	8.23371	9.08555	9.82396	14.1583	4.34059	9.92859	17.2619	6.93651	8.9093	8.08916	14.212	2.37506	30.7704	1.94642	2.49785	8.5944	20.3294	6.15434	11.3785	37.2993	9.03888	27.8458	9.23684	2.3091	14.9129	7.94549	7.15886	9.08866	40.616
AC241929.1	0	0	0	0	0.129185	0	0	0	0	0	0	0	0	0	0	0	0	0	0	0	0	0	0	0	0	0	0	0	0	0	0	0	0	0	0	0	0	0	0	0
PMVK	57.7057	52.0545	66.3986	34.3953	52.5705	23.7066	65.6423	45.7975	45.0349	27.5233	41.872	23.179	45.2568	20.3972	33.9567	30.6414	31.6551	42.7677	44.0337	50.768	37.758	24.5198	14.4873	26.1186	18.8347	47.8627	55.4029	53.3489	31.5484	50.2322	28.3812	51.8499	44.9994	46.1985	30.1909	40.5293	33.2251	33.4048	37.4565	20.0153
UNC50	18.348	16.0003	18.4776	13.9354	11.319	9.71956	13.0268	23.5198	12.1348	12.1546	15.0424	17.0812	14.0449	27.9131	16.2647	11.8534	14.9263	19.9118	17.6685	23.3202	15.6878	17.3645	18.8528	23.7088	17.5342	21.8447	13.876	16.0813	12.2866	20.993	13.4339	14.8543	11.7854	23.1875	15.5896	38.6916	9.33852	25.9432	18.6207	15.0427
AC010547.3	0.194746	0	0	0	0	0	0	0	0	0	0	0	0	0	0.156715	0	0.0568792	0	0.0608542	0.0399158	0	0	0.104578	0	0	0	0	0.0316148	0	0	0.025625	0	0	0.0691692	0	0.0723335	0	0.032093	0.0284428	0
LINC00629	0.188533	0.0982135	0.153804	0	0.0831386	0.812284	0.257207	0.846364	0.52717	0.0341169	0.021733	0.423888	0	0.0533869	0.0505719	0.48423	0.275323	0.032222	0.294564	0	0.333694	0	0.0168736	0.0396749	0.02639	0.145119	0.129271	0.612123	0.481923	0.375645	0.223267	0.0970043	0.0562499	0.318072	0.066687	0.0350129	0.120789	0.264088	0.592011	0.0435953
RASL12	10.1606	8.75131	6.03737	1.07691	2.9884	0.637534	6.33106	8.15353	4.11957	7.43762	2.14333	4.02719	5.26227	7.86296	2.84646	9.40056	6.25225	10.4009	2.45589	4.89532	4.8594	1.95262	3.37745	14.3769	2.61973	7.80154	6.45829	7.18362	2.92785	15.3792	12.0234	4.58402	6.48719	5.26249	2.24994	3.27127	2.42949	5.72497	4.16715	1.55571
AC005845.1	0.0328056	0.0455723	0.0194637	0	0	0	0.134265	0.0512248	0.0431671	0.189968	0.0605063	0.0842953	0.0778629	0	0.035199	0.106431	0	0.0448543	0.0410043	0.0268958	0.0516127	0	0.0234887	0.220916	0	0.0577175	0	0.191722	0.0609868	0.104582	0.138131	0.0900224	0.117453	0.0233036	0.0928308	0	0	0.0432494	0.0574954	0.0303431
NAA50	9.90554	15.6793	16.0649	32.8973	12.8366	18.7815	12.2195	21.7897	16.9037	23.7507	27.3216	15.3434	17.5828	17.541	40.2272	15.5068	14.4733	11.9644	28.1363	15.5927	18.7105	18.6626	23.7936	37.0955	33.0158	18.2884	20.89	13.288	22.6472	13.7571	15.0485	22.8982	18.8762	16.2741	33.1725	37.4938	9.28057	31.805	16.818	28.0648
TMEM131	4.98886	5.75465	4.34687	4.96557	3.32323	3.97491	6.83982	6.32931	5.3934	7.02163	6.0232	7.15562	6.77665	3.40841	4.97756	6.33356	5.17883	2.17446	6.38001	12.8845	5.19108	6.94412	5.33438	7.34621	4.21392	3.62673	5.37387	11.092	5.88242	10.6212	6.33691	8.12844	4.37873	9.32839	9.35537	19.2823	2.56772	2.79809	7.66311	6.88952
AC017083.2	0	0	0	0	0	0	0	0	0	0	0	0	0	0	0	0	0	0	0	0	0	0	0	0	0	0	0	0	0	0	0	0	0	0	0	0	0	0	0	0
TFIP11	5.74565	4.48899	3.9116	4.05141	3.89543	4.19755	5.3117	5.27345	6.68923	6.28688	4.17929	3.96938	5.4062	3.36558	5.34032	5.42087	7.55502	3.39452	7.64954	5.31477	6.86957	7.64614	6.38806	4.0337	6.61492	4.11839	6.27239	4.29649	9.16488	7.04783	5.7329	6.2829	4.57603	5.73305	5.00136	7.45902	2.242	5.36938	6.18835	3.19664
PGM5	4.80597	1.81534	0.790724	3.67964	0.376542	0.131504	1.36956	0.457198	4.69928	1.92939	0.332536	2.95015	1.23699	1.2155	0.606659	0.857905	0.326906	1.93267	0.319103	1.26058	0.36762	0.514024	0.289164	2.92848	0.164747	1.82966	1.7116	1.33373	0.241327	1.18633	2.66464	0.839102	1.61463	1.28074	0.661204	0.878599	0.211926	0.741605	1.22856	5.81934
STYXL2	0.0497724	0.00691419	0.0147651	0.0632928	0.0210705	0.0276699	0.176546	0.00388589	0.0327464	0.0360272	0.00458999	0	0.0275644	0.0300673	0.0160211	0.0699734	0.0116296	0.0680526	0.00622115	0.0285643	0.00783064	0.039417	0.00712737	0.100552	0	0.00437843	0.0682547	0.106656	0.0370115	0.0396679	0.00785896	0.00682907	0.0356397	0.0282848	0.0211263	0.0147894	0	0.00984265	0.0726931	0.00920727
PALD1	8.78045	3.82845	0.792442	2.59462	1.13484	2.04455	4.94036	2.61063	4.56393	5.17438	3.0186	1.80059	4.88166	2.28705	3.65337	14.907	2.17577	1.92265	1.97806	1.59628	6.48904	12.0487	2.09784	4.6001	3.63382	1.8369	3.96851	4.21743	3.47972	5.80222	10.3096	7.91753	5.7305	2.22161	2.14926	3.98271	3.1738	1.89416	4.0608	3.46691
AC112220.1	0	0	0	0	0	0	0	0	0.0397015	0	0	0.155056	0	0	0.0647463	0	0	0	0	0	0	0	0	0	0	0	0	0	0	0	0	0	0	0	0	0	0	0	0	0
ANKRD18B	0.00731503	0.0304853	0.0347202	0.304107	0.559991	0.0365997	0.114765	0.00285554	0.0288763	0.137667	0.0269835	0.0469906	0.0781287	0.00828559	0.749551	0.0316429	0.64522	0	0.450302	0.0629712	0.166875	0.0144827	0.316871	0.184725	0.0327655	0.514796	0.00334379	0.211377	0.775137	0	0.00192504	0.015055	0.00436496	0.0805419	1.69736	0.0434717	0.843586	0.108493	0.0128204	0.115021
CHFR	1.39962	2.51073	1.30905	1.30057	1.51614	2.98858	1.5801	2.38564	1.64254	3.08366	2.70486	3.0018	1.75053	1.50362	1.19441	4.30408	2.69163	1.02267	2.05974	0.734226	2.68412	1.39419	1.44184	1.63614	3.08697	2.42175	1.80328	1.2849	1.51373	1.51521	1.2429	2.10055	1.27178	2.0231	2.28288	3.38207	0.767156	2.30113	1.68867	2.63539
PRR23D3P	0	0	0	0	0	0	0	0	0	0	0	0	0	0	0	0	0	0	0	0	0	0	0	0	0	0	0	0	0	0	0	0	0	0	0	0	0	0	0	0
C6orf47-AS1	0	0	0	0	0	0	0	0	0	0	0	0	0	0	0	0	0	0	0	0	0	0	0	0	0	0	0	0	0	0	0	0	0	0	0	0	0	0	0	0
MIR5009	0	0	0	0	0	0	0	0.167249	0	0	0	0	0	0	0	0	0	0	0	0	0	0	0	0	0.959539	0	0	0.417315	0	0	0.2255	0	0	0	0	0.636534	0	0.141209	0.500593	0
CD72	1.3286	3.57702	0.739464	0.940675	0.767783	2.30726	1.23426	7.18192	1.12386	4.85425	2.02454	1.25176	1.6818	1.68642	0.862105	4.56353	2.57216	1.48785	2.11138	0.933649	7.43538	0.926916	3.41098	1.5231	1.72864	2.68257	3.42412	1.57756	0.893873	1.92614	1.81146	3.67187	2.13676	1.155	2.6317	4.20158	0.83229	1.2386	1.47842	1.96619
SLC20A2	11.9803	6.72158	41.1379	27.4012	4.27196	2.96249	16.1594	7.27574	18.3046	7.07009	4.22712	5.0312	6.01007	5.13469	20.2472	7.89428	4.6353	8.15934	7.42676	11.1894	4.5878	16.1898	3.25424	12.6261	11.0316	5.50502	8.80877	13.257	4.2397	11.5997	7.25972	12.4721	10.9831	7.3325	5.20291	15.0196	7.43446	18.4246	6.57118	5.65689
SDHDP4	0.0451942	0.062782	0	0	0	0	0	0	0.0297343	0	0	0	0	0	0	0	0	0	0	0	0	0	0	0	0.0506086	0	0	0	0	0	0	0	0	0	0	0	0	0	0	0
AC107952.2	1.27827	0.551087	0.392277	3.32	0.3732	0.490088	0.781741	0.550614	0.348001	0.893356	0.365839	1.35913	1.25542	0.432697	0.425647	1.00102	0.514956	0.0602672	0.137736	0.397516	1.31761	0.0872689	0.347159	0.519447	0.197436	0.348977	0.685056	1.20214	0.573602	0.983634	0.672787	0.181434	0.52604	0.156556	0.187094	0.196461	0.0753069	0.406776	0.231756	1.06001
CTSC	27.5442	19.0731	24.5626	20.9493	7.72074	13.9081	40.9346	28.8926	27.2292	63.6211	27.2658	19.7797	19.1043	71.4893	43.3053	47.6455	36.185	58.3258	12.1829	16.8694	88.6797	61.4187	25.718	19.499	71.3248	50.0745	19.6291	16.3452	57.6462	16.5245	21.0504	31.2736	43.3614	42.3673	31.7795	25.6263	29.7094	29.0542	38.7959	10.0259
HLA-DOA	34.7227	23.7357	4.65053	4.14186	1.94395	11.8973	18.9541	42.2458	22.0369	58.0822	11.1678	7.97135	58.4356	15.5755	6.32487	22.1618	10.4237	14.185	25.1207	35.5637	38.5586	19.9166	12.2453	17.3221	13.8896	10.2538	29.8406	10.5126	4.20876	68.8625	16.3729	56.8945	23.6284	6.54659	12.9789	19.1658	8.16456	19.0449	46.5719	7.52163
HNRNPA1P1	0	0	0.0134637	0.0221979	0	0	0.0309588	0	0.0298603	0	0	0	0.0179535	0	0	0.0490817	0	0	0.0567285	0.0186048	0.0357024	0	0	0	0	0	0.0207463	0	0	0	0.0238877	0	0	0	0	0.0337147	0	0.0149586	0.0265145	0
CFHR1	0	0.0135451	0.0115701	0.0763033	0.020639	0	0	0	0.00641513	0.0423471	0	0	0.0154284	0	0.156929	0	0	0.0133317	0.0182812	0	0.0153405	0.0193048	0.00698139	0.0164153	0.0109187	0.017155	0	0.00633159	0	0.0155422	0.00513199	0	0	0	0.0137957	0	0.0166587	0.0578463	0.0626596	0.0360747
AP003040.1	0.02092	0	0.0124119	0	0	0	0.0285401	0	0.096346	0	0	0	0	0	0.0224462	0	0	0	0.0392224	0.0171513	0	0	0	0	0	0	0	0	0	0	0.0110107	0	0	0.0148606	0	0.0621616	0	0	0	0
TMEM50A	31.9697	32.3244	107.094	26.4178	40.2199	42.9288	60.3185	48.0117	47.523	40.1067	46.3758	49.3628	36.9281	54.0172	23.0591	40.1441	47.1621	63.1149	29.3749	48.8827	51.197	39.1291	25.3191	36.0645	34.1326	83.0164	39.8009	51.681	52.414	38.1816	30.4193	56.5349	55.6295	50.7032	45.5705	36.1481	81.2265	75.6608	46.5802	36.165
UBBP1	0.0452898	0.377489	0.591152	0.177207	0.351502	0	0.55608	1.34365	0.536348	0.26226	0.292362	0.232748	0.143325	0.376191	0.728909	0.440801	0.317465	0.371541	3.45312	0.408441	0.213762	0.538005	0.162136	0.381231	0.152147	0.8765	0.828099	0.558773	0	0.0721906	0.572092	0.0621402	0.270249	0.546919	0	0.134574	1.16065	0.567225	2.72522	0.460792
ZNF487	0.654371	0.909027	0.602795	0.513763	1.28183	1.17751	1.4683	1.77467	0.583475	0.710489	0.456564	1.1947	1.13419	0.923241	0.711351	0.786806	0.789634	0.70046	0.769482	0.748262	0.819548	0.946103	0.360643	1.36257	0.626709	1.3255	0.783225	1.49001	0.328135	0.638182	0.607254	0.567054	0.488088	0.409789	0.852752	1.9444	0.897326	1.04148	0.749482	0.804348
AL161734.1	0	0	0	0	0	0	0	0	0	0	0	0	0	0	0	0	0	0	0	0	0	0	0	0	0	0	0	0	0	0	0	0	0	0.02732	0	0	0	0	0	0
PRR13P3	0.170921	0.0791454	0	0	0	0	0	0.0444811	0.0749683	0.0824793	0	0	0	0.0430219	0	0	0.0665608	0.0778985	0.142425	0.09342	0	0	0.0407928	0	0.0637991	0	0.0520866	0	0	0.0908142	0.08996	0	0	0	0	0	0	0	0.0665683	0
TCERG1P1	0	0	0	0	0	0	0	0	0	0	0	0	0	0	0	0	0	0	0	0	0.0624131	0	0	0	0	0	0	0	0	0	0	0	0	0	0	0	0	0	0	0
AL358335.3	0	0	0	0	0	0	0	0	0	0	0	0	0	0	0	0	0	0	0.0818833	0	0	0	0	0	0	0	0	0	0	0	0	0	0	0	0	0	0	0	0	0
RNU6-561P	0	0	0	0	0	0	0	0	0	0	0	0	0	0	0	0	0	0	0	0	0	0	0	0	0	0	0	0	0	0	0	0	0	0	0	0	0	0	0	0
RN7SKP148	0	0	0	0	0	0	0	0	0	0	0	0	0	0	0	0	0	0	0	0	0	0	0	0	0.261692	0	0	0	0	0	0	0	0	0	0	0	0	0	0.0455085	0
AC090607.5	0	0	0	0	0	0	0	0	0	0	0	0	0	0	0	0	0	0	0	0	0	0	0	0	0	0	0	0	0	0	0	0	0	0	0	0	0	0.12608	0	0
AC010723.1	0	0	0	0.0388052	0	0	0	0	0	0	0	0	0	0	0	0	0	0	0	0	0	0	0	0	0	0	0	0	0	0	0	0	0	0	0	0	0	0	0	0
FURIN	31.6709	41.0189	36.2798	57.4927	517.848	13.4809	55.5635	25.954	23.4096	40.8511	28.0368	132.35	127.609	23.4637	14.142	35.6269	59.0524	25.5667	48.2849	52.1131	36.5616	34.3392	57.1546	37.6129	15.6016	20.0923	36.1701	111.566	44.7603	41.1588	129.228	35.9322	51.1203	21.4676	60.1441	44.2464	78.3924	58.443	31.6815	35.6007
HMGB1P19	0.0371266	0.154725	0	0.290534	0	0.0412795	0	0.0579719	0	0.107495	0	0	0.0587457	0.0280351	0.0398352	0	0	0	0.0232026	0	0.0584109	0	0.0265825	0	0.207872	0.0326599	0.033942	0.0241083	0	0.177536	0.0390814	0	0	0.026373	0.052529	0	0	0.097892	0.0216895	0.0343398
TTTY7B	0	0	0	0	0	0	0	0	0	0	0	0	0	0	0	0	0	0	0	0	0	0	0	0	0	0	0	0	0	0	0	0	0	0	0	0	0	0	0	0
ANXA8	0.747934	0.264255	0.0436057	0.0338321	0.295886	0.0528761	0.176943	0.0675071	0.119465	0.350491	0.0398695	0.155525	0.283894	0.4799	0.185549	5.51229	0.0454575	0.124135	0.840291	0.0106335	0.0544147	0.0684766	2.11421	4.92748	0.00968253	0.0836699	0.0118574	0.0954505	0.0241116	0.0964775	0.00227548	0.38557	0.149627	0.073706	0.0122338	0.0321158	0	0.259335	0.972394	0.0119964
MDP1	1.93838	1.5268	3.13002	2.91256	0.465282	0.688774	1.663	2.74588	1.44622	1.79362	0.995137	0.718869	0.9644	4.40621	1.20071	1.31825	1.82098	2.65029	0.849234	0.966619	2.35796	1.10779	0.357698	0.908341	0.783206	2.77749	2.06442	1.73881	1.93178	1.01929	0.957111	1.06931	1.45476	1.84537	2.37498	2.07824	0.887665	5.09776	1.45929	0.813263
MIR4297	0	1.17469	0	0	0	0	0	0.220064	0.370896	0	0	0	0.669006	0	0	0	0	0	0	0.462183	0	0	0	0	0	0	0	0	0	0	0	0	0	0	0	0	0	0.371603	0	0
RN7SKP243	0.138654	0	0.0822639	0.0678148	0	0	0.0945796	0.0541259	0.0456118	0	0	0.356277	0	0	0	0.149945	0	0	0.0866532	0	0	0	0	0	1.63028	0	0.126761	0.0450178	0.128882	0	0	0	0	0.0492467	0.196176	0.308997	0	0.0456988	0.0405011	0.0641231
AC008446.1	0	0	0	0	0	0	0	0	0	0	0	0	0	0	0	0	0	0	0	0	0	0	0	0	0	0	0	0	0	0	0	0	0	0	0	0	0	0	0	0
SEPTIN7	13.465	15.6063	16.7628	10.2586	5.65531	11.7437	17.8871	19.8343	28.9096	18.532	15.3648	12.5114	12.5938	18.9794	16.4143	16.3932	14.1701	15.4828	12.2175	10.9029	26.2128	13.9288	12.9707	19.3477	19.6801	31.3194	14.9105	18.5208	21.6278	25.8874	11.6419	18.4491	20.0278	14.1219	15.4593	20.5985	8.90893	18.8476	33.3348	11.2244
SNORD116-1	0.225495	0	0	0.220577	0	0	0.307633	0	0	0.979333	0.207951	0	0	0	0	0.243859	0.263441	0	0.281851	0.184873	0	0.446449	0	0	1.76757	0	0	0	0.419204	0.359433	0.118684	0	0	0	0	0.335018	0	0.445924	0.131735	0
SLX1B	0.104413	0.0725232	0.0103248	0.102135	0.0675307	0.106418	0.0593524	0.0339661	0	0.0377891	0.0160482	0	0	0.00657036	0.00933588	0.0188193	0.0508263	0	0.0380648	0	0.0547572	0	0.0249198	0	0	0.00765425	0.0159095	0.00565008	0.0323512	0.0554771	0.022898	0	0	0.0123617	0.073865	0.0387815	0	0	0.0203328	0.0160959
MIR551A	0.446293	0	0	0	0	0	0	0	0.146813	0	0.205785	0	0	0	0	0	0	0	0.278915	0	0	0	0	0	0	0	0	0	0	0.355689	0	0	0	0	0	0	0	0	0	0.825585
AC134312.5	0.0284301	0.019747	0.514463	0.250289	0.160474	0.189661	0.407251	0.321846	0.308629	0.0823151	0.235963	0.0365261	0.202433	1.09487	0.0915127	0.937731	0.182678	0.0194359	0.328701	0.046617	0.268372	0.112575	0.152669	0.143588	0.143262	0.600231	0.129957	0.175381	0.105705	0.13595	0.0748174	0.117023	0.424113	0.0908792	0.140786	0.126716	0	0.168664	0.971623	0.184072
SNORD68	0	0	0	0	0	0	0	0	0	0	0	0	0	0	0	0	0	0	0	0	0	0	0	0	0	0	0	0	0	0	0	0	0	0	0	0	0	0	0	0
TAS2R46	0.0921379	0	0	0.022532	0.0162523	0	0	0	0	0.0333465	0.0212423	0	0	0	0.04943	0.0498206	0.0538212	0	0	0	0	0	0	0.077558	0.670646	0	0	0.0149575	0	0	0.0363709	0	0	0.0654504	0	0	0	0.0151838	0.0269136	0.0213054
UBAP2	3.8984	4.05953	1.31621	5.70526	3.98	4.4578	4.08579	2.60903	4.01644	6.27427	3.54115	5.74701	4.71651	2.18231	4.22177	4.36418	9.24076	1.31807	3.8379	5.32081	4.44213	4.51997	4.99044	4.64472	3.01719	2.16621	4.58362	5.5291	4.889	3.43005	2.89995	2.81969	3.3046	3.15462	6.97096	4.91693	1.57808	3.19323	3.524	3.36701
AL008723.2	0.143132	0.0662777	0.169841	0.14001	0.134651	0.159142	0.781072	0	0.0941696	0	0.131995	0	0.603943	0.216163	0.511914	0.103192	1.22626	0.0652335	0	0.27381	0	0.0944603	0	0.240965	0.106853	0.0419705	0.436182	0.557659	0	0.456296	0.0502226	0.130923	0	0.101674	0.0675039	0.354418	0.244538	0.0628995	0.529581	0
ACOT2	6.34694	4.1784	12.7257	4.50094	4.71187	9.91349	7.90165	11.532	4.41727	6.64825	5.73755	7.5218	6.77076	6.84093	6.31053	4.2209	8.02156	12.4968	3.78756	3.32471	6.97159	4.18278	3.31375	7.00793	2.6264	12.8362	5.63066	9.53913	5.92456	6.13575	5.95082	9.00316	7.57458	7.11578	8.37209	20.5218	5.73534	5.35214	9.54433	8.17236
RNU6-465P	0	0	0	0	0	0	0	0	0	0	0	0	0	0	0	0	0	0	0	0	0	0	0	0	0	0	0	0	0	0	0	0	0	0	0	0	0	0	0	0
AC105036.3	0.371707	0.271769	0.266963	0.153094	0.400296	0.0217518	0.0533792	0.595681	0.334653	0.33986	0.39691	0.754039	0.371466	0.354547	0.167926	0.359664	0.228556	0.294236	0.599094	0.160392	0.277012	0.038733	0.560296	0.329356	0.503868	0.430246	0.42925	0.444628	0.254585	0.124735	0.350091	0.510003	0.326866	0.264043	0.332156	0.726637	0.0334239	0.335291	0.194294	0.32571
AC020914.2	0	0	0	0	0	0	0	0	0	0	0	0	0	0	0	0	0	0	0	0	0	0	0	0	0	0	0	0	0	0	0	0	0	0	0	0	0	0	0	0
AL357632.1	0	0.046281	0	0	0	0	0	0.130054	0.197273	0.0482305	0.0614473	0	0.0527159	0.0503149	0.142986	0	0	0	0.0832841	0.0546282	0.0524154	0.0659606	0	0	0.0373071	0.0586151	0	0	0	0	0.0526049	0	0	0	0	0.0494972	0	0	0	0
OR7D1P	0.0229604	0	0	0	0	0	0	0	0	0	0	0	0	0	0	0	0	0	0	0.0188242	0	0	0	0	0	0	0	0	0	0	0	0	0	0	0	0	0	0	0	0
MIR1256	0	0.250073	0	0	0	0	0	0	0	0	0	0	0	0	0	0	0	0	0	0	0	0	0	0	2.21742	0	0	0.116895	0	0	0	0	0	0	0	0	0	0	0	0
AC093824.1	0	0	0	0	0	0	0	0	0	0	0	0	0	0	0	0	0	0	0	0	0	0	0	0	0	0	0	0	0	0	0	0	0	0	0	0	0	0	0	0
AC132825.2	0	0	0	0	0	0	0	0	0	0	0	0	0	0	0	0	0	0	0	0	0	0	0	0	0	0	0	0	0	0	0	0	0	0	0	0	0	0	0	0
AL158825.3	0.127512	0	0	0	0	0	0.173959	0	0.0838931	0.184597	0	0	0	0	0	0	0	0	0	0	0	0	0	0	0.142789	0	0	0	0	0	0.067113	0	0	0.0905787	0	0	0	0	0	0
VDAC2P5	1.53188	3.34405	1.70233	2.78287	0.85781	0.432568	1.95719	2.24011	3.32754	2.9569	2.95993	1.74944	2.48162	2.29515	6.20932	2.28773	3.35207	1.59581	6.68636	3.08997	0.382555	5.92141	2.71594	0.818717	0.898547	1.49731	0.844737	3.86841	1.13009	1.78289	1.40777	2.23528	2.14739	0.967269	1.37613	2.49267	0.997025	0.769358	4.65933	1.14701
CES4A	5.7109	3.09244	0.13764	1.23121	2.18709	12.4305	1.67674	0.82083	0.28253	0.821752	1.21536	4.56593	1.71825	1.23744	1.93306	1.00887	1.92026	0.992075	1.96192	1.12905	1.03284	0.0879526	1.03196	1.88632	1.48684	1.12895	1.14619	0.929503	2.75284	1.60503	3.74361	0.548566	0.43591	4.18298	0.6425	1.37134	0.0505979	3.40659	1.47064	3.08168
SNRPEP5	0.0770577	0	0.228593	0.0753769	0	0	0	0.0601615	0.101396	0	0.142125	0	0.0609646	0.0581879	0.165359	0.083333	0	0	0.096316	0.126352	0	0	0.110346	0.129728	0	0.0677869	0.140896	0	0	0	0.081115	0.105728	0	0.109476	0	0.228969	0.131652	0.101589	0.135052	0
RPS15AP9	0	0	0	0	0	0	0	0	0.0369922	0	0	0	0	0	0	0	0	0	0	0.0921941	0	0	0	0	0	0	0	0	0	0	0	0	0	0	0	0	0	0	0	0
AL050335.1	0	0	0	0	0	0	0	0	0	0	0	0	0	0	0	0	0	0	0	0	0	0	0	0	0	0	0	0	0	0	0	0	0	0	0	0	0	0	0	0
IQCN	2.09213	2.57146	0.22215	0.148794	0.54653	1.64443	0.514009	0.866026	0.395693	2.38842	0.135961	0.950085	0.335112	0.137835	0.128057	0.809843	0.396427	0.348765	0.706398	0.182268	0.283498	0.444791	0.990258	1.37497	0.0314465	0.255271	0.348731	0.455883	0.169669	0.39167	1.71206	0.18623	0.223426	0.678242	1.97338	0.236423	1.20345	0.194367	0.318545	0.352817
UBE2B	18.2716	16.2583	22.0287	24.374	13.9021	9.79219	13.0363	30.4311	14.3167	16.1139	26.1603	19.4187	20.4603	50.9863	20.4497	20.1959	13.0267	22.0987	20.8568	14.2649	18.1675	18.9188	11.9219	19.0678	22.2755	35.0383	16.5258	13.2511	16.3242	13.0006	20.6931	15.4062	18.4964	23.4801	15.6197	24.5156	15.0022	20.3983	20.1203	30.9463
CPXM2	1.98834	11.0118	6.3248	0.336381	0.936303	7.77439	14.7238	7.92703	5.53436	2.2147	2.43943	0.543764	2.50089	5.02365	1.5563	1.85466	0.844702	1.64563	1.01394	5.91697	1.4358	4.1374	1.20584	5.92292	0.617115	2.29596	5.41306	7.82126	2.55715	8.60857	3.27645	4.19804	22.9927	0.754754	4.7906	31.2176	2.59862	4.93462	17.0943	1.06838
TRAJ1	0	1.43994	0	0	0	0	0	0	0.227323	0	0	0	1.9135	0.521814	0	2.24193	0.807318	0	0.431868	0.283274	0	0	1.73172	0	0.386911	0	0.94764	0.224363	0.642329	0.550744	0.545564	0	0	0	0	0	0	0.227757	0.807409	0.319581
PRMT7	6.04293	4.71017	3.28965	3.81741	3.68516	10.6525	2.25878	1.86736	3.30818	2.7707	4.20881	2.08353	2.76317	2.67323	3.27592	2.99808	3.2944	4.80319	2.63852	3.67675	2.33049	2.79821	3.3472	3.30979	2.39428	1.4824	2.6277	4.31523	3.29273	1.79071	2.99816	2.29967	1.44073	3.61365	3.29434	2.35218	4.0283	4.7657	2.42146	1.35962
CNIH2	0.393445	0.316429	1.00744	0.303839	0.66478	13.3424	0.395506	0.379927	0.177112	1.88861	0.897535	0.798137	1.09766	0.273643	0.14442	0.548652	0.241922	0.141565	0.782957	0.144307	0.71674	0.122995	0.474451	0.522926	0.208696	0.592029	0.312368	1.069	0.789173	0.264059	0.31607	0.14206	0.296556	0.28684	7.26602	1.10755	0.176893	0.361725	0.296388	0.287299
Z97055.2	0.464992	0.180265	0.0705742	0.444271	0.0839276	0.456887	0.103269	0.0337706	0.256126	0.219168	0.0299172	0	0.12833	0.130651	0.162438	0.128638	0.113701	0.0591415	0.195987	0.0975228	0.119092	0.171278	0.131624	0.291283	0.133202	0.0665892	0.138407	0.0842635	0.0804127	0.241316	0.113831	0.0296742	0.0129054	0.14595	0.153	0.273122	0.0739003	0.491845	0.107396	0.0600123
MT2A	54.1571	43.2291	41.5538	39.264	41.411	112.967	39.5742	60.1658	39.4937	97.9069	64.528	12.6701	37.1972	203.566	38.379	435.974	83.4421	113.867	159.583	13.4933	78.5886	41.1067	358.81	31.317	46.9797	358.253	116.331	78.6655	57.1767	18.3217	92.1441	84.0588	125.997	48.0649	68.5983	58.6553	140.423	121.305	77.5843	179.882
SLC22A23	4.7428	8.02996	3.21387	5.92753	4.48274	9.8346	3.31402	1.75369	5.51217	3.33543	2.4289	11.7352	8.30455	1.13259	2.06911	2.44215	1.16162	1.46482	2.92945	6.28461	2.81806	11.6733	1.7841	4.1139	4.17062	0.108011	2.8547	6.78485	5.4603	6.28584	4.84806	7.07556	0.928037	2.42846	3.26664	11.0381	4.38877	3.11365	5.31649	3.70317
PRSS55	0.0204996	0	0	0	0.0144637	0	0.0093222	0	0	0	0.00630154	0	0.00540611	0.00515988	0	0	0.0239491	0	0.0128114	0.00560222	0	0	0.00489254	0.0345115	0	0	0	0.00443716	0	0	0.0107895	0	0	0.00485398	0	0.0101521	0	0	0	0
AL136985.1	0.162699	0	0	0	0	0	0	0	0.0713622	0.0785119	0	0	0.0429067	0	0	0	0	0	0.0338935	0	0	0	0	0	0.182191	0	0	0	0	0	0.0285443	0	0	0	0	0	0	0	0	0
FTL	4831.62	2883.61	12620.7	2934.89	4691.6	9222.71	4877.56	6590.26	3989.88	8878.36	4626.14	7361.09	3830.59	7755.54	9185.86	5349.29	6660.42	10148.7	3296.34	2222.08	5266.59	2321.64	3099.52	4517.76	3615.51	5628.01	5982.63	2499.34	2615.48	3918.17	2357.72	5362.12	5020.02	4233.44	8497.02	12273.8	3867.46	3951.62	3771.04	3788.09
REG3A	0	0	0	0	0	0.105324	0	0	0.0445169	0	0	0.591132	0	0.0204374	0	0	0	0	0	0	0	0.0267926	0	0	0	0	0	0	0	0	0	0	0	0	0	0	0	0	0	0
PRKAR2B-AS1	0.0195635	0.0135884	0	0.00956839	0	0	0.0266896	0.00763694	0.00643564	0.0141608	0.00902069	0.0251346	0.0309555	0.0295456	0	0	0	0	0.0427924	0.00801962	0.0153895	0	0.0350185	0	0.109536	0.00860491	0.0268282	0	0	0	0.0205936	0	0	0.0069485	0.0138398	0	0.0835597	0.00644791	0.0171436	0.00904751
AC144568.2	0	0	0	0.0215584	0	0	0	0	0	0	0	0	0	0	0.0236471	0	0	0	0	0	0	0	0	0	0	0	0	0	0	0	0	0	0	0	0	0	0	0.0145277	0	0
RNU6-187P	0	0	0	0	0	0	0	0	0	0	0	0	0	0	0	0	0	0	0	0	0	0	0	0	0	0	0	0	0	0	0	0	0	0	0	0	0	0	0	0
AL138847.2	0.0117768	0	0	0.0345598	0	0	0	0	0.0232447	0.0511471	0	0.0605221	0	0	0.012636	0	0.0137586	0	0.0147201	0.00965529	0	0.0233165	0.0168643	0.0198265	0.422007	0	0.0107667	0.0305893	0	0.0187719	0	0	0	0	0.0333252	0	0	0.00776302	0.0412804	0.0544641
AGBL4-AS1	0	0	0	0	0	0	0	0	0	0	0	0	0.0299437	0	0	0	0	0	0	0	0	0	0	0	0	0.0332946	0	0.0245769	0	0	0	0	0	0	0	0	0	0.0249486	0.110555	0
FOXP1-IT1	0.00605314	0.0336351	0.00359134	0.0059211	0.00427087	0.00673022	0.00825801	0	0.00796499	0.00876299	0	0	0.00957793	0.00914169	0.00649475	0.0196382	0.00707173	0.0082763	0.0226978	0.0446642	0	0.0119844	0.00866805	0.0305718	0.521931	0	0.0166018	0.0117919	0	0.0289456	0.0159296	0.0249158	0	0.0300991	0.0256931	0.00899314	0.0517083	0	0.00707253	0.0559877
TRIM54	0.844792	0.0322996	0.257506	0.272928	0.0929625	0.370545	1.21595	23.3447	0.183569	0.190741	0.0214421	1.19489	0.0919762	0.105344	0.158001	0.0251446	0.0814912	1.09148	0.271246	1.11834	2.06072	0.0613787	0.0554924	0.234863	0.104147	24.8377	0.0566847	0.0251637	0.48988	0.370617	0.101981	0.180778	0.0369979	0.0605606	10.5271	2.27992	0.0662068	0.122613	0.153945	0.917583
AC005377.1	0	0.0652603	0	0	0	0.104466	0	0.0366774	0.030908	0	0	0	0	0.0354742	0	0	0.16465	0	0	0.0385153	0	0	0.168181	0	0	0	0	0	0	0	0.0247258	0	0	0.0333711	0	0	0	0	0.0274448	0
AL772337.3	0.0473939	0.0658378	0	0	0.334394	0	0	0.037002	0	0.0686111	0.0874129	0.365342	0.112488	0.143152	0.101703	0	0.0553692	0	0.799721	0	0.0745643	0	2.74864	0.63831	0	0	0	0	0	0	0	0	0	0	0	2.88694	0.242915	0.187446	0	0.0438364
AL138701.1	0	0	0	0	0	0	0	0	0	0	0	0	0	0	0	0	0	0	0	0	0	0	0	0	0	0	0	0	0	0	0	0	0	0	0	0	0	0	0	0
SELENOTP1	0	0.0611061	0.626354	0.0430283	0.0310362	0	0.0600105	0.412112	0.54987	0.19104	0.162261	0.113028	0.104403	1.06291	0.47197	0.0951399	0	0.0601434	0.46734	0.252445	0.207616	0.522538	0	0.296218	0.640349	0.503043	0.160859	0.114255	0.0817749	0.140231	0.11576	0.181061	0.26248	0.281222	0.124473	0.653526	0.0751522	0.260962	1.10501	0.0813719
POTEC	0	0	0	0	0	0	0	0	0	0	0	0	0	0	0	0	0.003516	0	0.00188085	0	0	0	0	0.00506666	0.00337011	0	0	0	0	0	0	0	0	0	0	0	0	0	0	0
TALDO1	48.1265	58.1706	96.9326	169.124	224.934	85.3177	82.6958	64.4729	81.9096	67.876	62.2309	194.992	60.0771	66.9281	94.4333	67.0404	106.362	45.4797	125.552	44.15	55.125	42.8361	60.546	213.579	47.5459	73.7611	70.928	84.9582	74.4007	31.6576	33.3147	85.0861	55.1382	39.347	102.275	158.54	88.9706	142.943	43.8915	38.0258
OR52B5P	0.0225258	0.062584	0	0	0	0.0751365	0	0.0175866	0.0148202	0	0	0	0	0	0	0	0	0	0	0	0.0354396	0	0	0.0379227	0.0252245	0	0	0	0	0.0359055	0.0237118	0.0309067	0	0	0	0	0	0.0148485	0.0131597	0
HSPD1P3	0	0	0	0.0269342	0	0	0	0	0.00905787	0	0	0	0.0108921	0	0.0147718	0.0148885	0	0	0.0430203	0	0	0	0	0	0	0	0.0125865	0.00893991	0	0	0	0	0	0	0	0	0.0705639	0	0.00804295	0
TH	0.0264225	0	0.231229	0.00646154	0.0978744	0.0367226	0	0.118616	0.0217299	0.0191256	0	0.0339469	0.0104521	0.0448924	0.00708755	0.328604	0.00771719	0.0541903	0.0123848	0.108313	0.311777	0	0.023648	0.0333622	0.022191	1.13313	0	0.00428939	0.0122801	0.0947627	0	0.0725065	0	0.00938466	0.0467303	0	0	0.0870856	0.0192952	0
AL356580.1	0	0	0	0	0	0	0	0	0	0	0	0	0	0	0	0	0	0	0	0	0	0	0	0	0.150871	0	0	0	0	0	0	0	0	0	0	0	0	0	0	0
AC022973.5	0.397137	0.389427	0.0138602	0.616989	0.24724	0.103896	0.350574	0.237103	0.322764	0.777842	0.0646303	1.14051	0.351161	0.299886	0.250654	0.429478	0.545842	0.127764	0.291994	0.268137	0.477797	0.323761	0.150538	0.550603	0.392396	0.205504	0.469858	0.515766	0.86858	0.260658	0.221319	0.0641054	0.0836387	0.414864	0.165263	0.520612	0	0.15399	0.245657	1.05877
NPHS1	0.00392417	0.196247	0	0.00383858	0.0166125	0	0.0267678	0.0367647	0.012909	0.0170428	0.25332	0.0100833	0.0807202	0.0355587	0.00421047	0.0254624	0.0229226	0.0160963	0.0294294	0.00321725	0.0123477	0	0	0.125522	0.0307601	0.0586849	0.0107627	0.00509635	0.0291807	0.250201	0.0144578	0.0969155	0.192011	0.12544	0.0777303	1.85981	0.0536349	0.129336	0.0160476	1.14696
OR2AI1P	0	0	0	0	0	0	0	0	0	0	0	0	0	0	0	0	0	0	0	0	0	0	0.0164572	0	0	0	0	0	0	0	0	0	0	0	0	0	0	0	0	0
ZNF696	2.36006	1.40931	1.35588	8.50831	1.66517	1.78696	3.26342	1.45071	1.68623	2.32669	1.15715	1.75617	2.83455	0.536251	1.6958	1.88243	2.89443	1.02938	1.85202	2.11876	2.37736	1.14172	1.64391	1.21354	1.45294	1.05215	2.22108	3.45682	3.12679	2.61288	1.64965	2.71798	1.14701	2.253	3.18806	1.7611	1.28626	1.43603	1.37251	1.21492
RNU6-400P	0	0	0	0	0	0	0	0	0	0	0	0	0	0	0	0	0	0	0	0	0	0	0	0	0	0	0	0	0	0	0	0	0	0	0	0	0	0	0	0
SCHLAP1	0	0	0	0	0	0	0	0	0	0.151174	0	0	0	0	0	0	0.156854	0	0	0	0	0.0295353	0	0	0	0	0	0	0	0	0	0	0	0	0	0	0	1.14069	0	0
TUBB1P2	0	0	0	0	0	0	0	0	0	0	0	0	0	0	0	0	0	0	0	0	0	0	0.0117443	0	0	0	0	0	0	0	0	0	0	0	0	0	0	0	0	0.0151716
XAGE2	0.901251	0.288919	55.3842	0	0.0978292	0	86.9187	0.135315	0	0.351271	0.415565	0.623485	1.39863	1.70138	0.0743849	0.562295	0.0809931	1.04268	0.0216633	0	0.981643	0.480403	0	19.2577	0.0776326	0	0.0316902	99.6469	0.128882	0	17.6605	0.713405	0.413682	0.14774	0	2.31748	0.769885	1.21102	0.222756	0
SCAMP4	15.2077	14.5519	9.54558	9.56572	8.8366	10.1843	18.696	11.7048	20.1103	9.18368	25.2049	13.1101	11.4856	7.22381	11.3024	14.3371	15.4776	7.35089	9.1711	15.6129	13.1943	15.2437	18.2522	9.96921	6.48962	6.69445	14.9314	17.4917	12.956	14.3843	10.8728	13.3286	12.6339	10.0675	8.08189	10.6333	11.9383	11.0502	10.2883	10.7577
AC027045.1	0	0	0	0	0	0	0	0	0	0	0	0	0	0	0	0	0	0	0	0	0	0	0	0	0	0	0	0	0	0	0	0	0	0	0	0	0	0	0	0
AC090425.3	0.641379	0.534587	0.380532	0.836518	0.362026	0.760663	0.408335	0.33383	0.562636	0.557106	0.118295	0.769089	0.338286	0.0968636	0.183512	0.369925	0.149861	0.0584627	0.748227	0.140223	0.269086	0.253968	0.642915	0.57588	0.670337	0.188071	0.117273	0.444248	0.397449	0.34078	0.202545	0.410671	0.306174	0.151868	0.48398	0.444685	0.292209	0.281855	0.124899	0.830529
HMGB3	29.6355	4.41092	11.1527	381.792	156.053	127.137	31.0227	154.656	19.1142	63.9241	44.8591	199.435	74.6923	23.2592	20.2907	52.6285	44.0856	4.51124	79.2003	2.13394	53.0821	10.1568	6.13215	36.019	33.3492	11.7192	53.6341	100.992	31.4519	45.7233	109.103	41.2026	138.906	27.5191	45.4219	189.765	23.8858	44.9364	48.7249	214.363
AC023794.2	0.0811441	0	0.0722146	0	0.0572523	0.0451104	0	0.0316759	0.133466	0	0	1.77228	0.128395	0.0612736	0.130596	0.0438761	0.0473994	0	0	0	0.127663	0	0.0871483	0.204912	0	0	0.148368	0	0	0.0646707	0	0.0556672	0.0968392	0.057641	0.114808	0.0602779	0.20795	0.508139	0	0
C2CD4C	0.103722	0.144087	0.910771	0.209683	0.0878189	0.0615062	0.141503	0.718015	0.0727904	0.600624	0.465506	0.0355357	0.0984721	0.0626581	0.0370964	0.119647	0.266587	0.0189089	0.0950724	0.249442	1.21845	0.0958324	0.118823	0.407443	0.0309729	0.547459	0.107468	0.417584	0.552759	0.154308	0.160135	0.1518	0.627173	2.2595	5.50811	2.09576	0.177207	0.615341	0.0525155	0.281413
AL117379.1	2.3732	1.89014	0.0938683	0.77381	2.32189	9.78062	0.431685	0.790541	0.791098	0.732933	0.496071	1.38222	0.826128	0.764607	0.543219	1.53987	1.36779	0.51917	1.08764	0.415078	1.34414	0.62648	0.951552	0.905608	1.20474	0.417535	0.896782	1.08901	0.705898	0.605249	1.14915	0.434155	0.264341	1.43856	0.940169	2.53862	0.216243	0.646601	1.57129	3.21942
MIR8076	0	0.358538	0	0	0	0	0	0	0	0.373641	0	0	0	0	0	0	0	0	0	0	0	0	0	0	0	0	0	0	0	0	0	0	0	0	0	0	0	0	0	0
AL451064.1	0.454821	0	0.0269846	0.08898	0.0320905	0.252848	0	0.0710186	0.0598473	0.0658434	0.12583	0	0.0719667	0.0343444	0.0488003	0.24593	0.0531356	0	0.227396	0.0745774	0.143113	0	0.032565	0.15314	0.611171	0	0.124742	0.236272	0.0845528	0.0724971	0.239384	0.187212	0.0542793	0.129233	0.0643509	0.337863	0.233115	0.0899422	0.106283	0.0841361
AC005954.1	0.190701	0.264914	0.0377144	0.0621804	0	0.141355	0	0.198515	0.125466	0	0.117242	0.490013	0.100582	0.0960013	0	0.481205	0.148527	0	0.158907	0.104231	0	0.251707	0.136541	0.107016	0.142365	0.0559191	0.232458	0.123832	0.236346	0.303972	0.133828	0	0	0.54186	0.0899384	0.0944413	0	0.167607	0.18568	0.293977
GREM2	0.827086	0.299728	0.18897	1.27136	0.511069	0.0742536	0.53264	0.0641722	0.929463	0.185925	0.0521123	0.448807	0.475524	2.44777	0.0551198	0.0666664	0.0120033	0.421436	0.0385264	0.703361	0.331373	0.0610255	0.018391	0.328645	0	0.0903825	0.516619	1.04746	0.0764017	0.696025	0.354202	0.493396	2.18871	0.131372	0.0145368	0.0686908	0.0438838	1.77443	0.972376	0.161553
SUSD6	18.3796	20.6882	10.3706	7.58038	4.68475	9.14327	16.7129	17.2155	14.331	28.4376	13.3882	9.84764	17.9802	10.6408	10.4398	21.2115	14.6298	12.0274	10.63	16.4393	25.3149	27.4264	8.70299	17.3827	11.2166	12.1343	18.4592	14.7504	17.7058	42.3635	21.9872	20.2419	21.0971	15.2094	16.9118	16.5084	7.42027	12.7137	58.2573	13.5606
THRB-IT1	0.0244265	0.0339324	0	0.0238937	0.258517	0	0	0	0.0803537	0.0176809	0.022526	0.0941474	0	0.0461124	0.0131043	0.0132078	0	0	0.0839607	0.0100131	0	0.0241806	0.0524679	0.0205613	0.492352	0.0214877	0.0111657	0	0	0	0.00642815	0	0	0.00867572	0.0172801	0	0.688581	0.0161014	0.0214051	0
AC009161.1	0	0	0	0	0	0	0	0	0	0	0	0	0	0	0	0	0	0	0	0	0	0	0	0	0	0	0	0	0	0	0	0	0	0	0	0	0	0	0	0
TTC4P1	0	0.15419	0.0439025	0.054287	0	0.0205685	0	0.129986	0.0608551	0.0535617	0	0	0.0146357	0.111753	0	0	0.0216121	0	0.0693675	0.0454999	0	0	0.0132453	0.0311438	0	0.0162735	0.0676496	0	0.0343907	0.0589744	0.0097366	0	0.0441547	0	0.0261738	0.0274842	0	0.048777	0.0864583	0.0171106
AL139008.2	0	0.0753385	0	0	0	0	0	0	0	0.0785119	0	0	0.0429067	0.0409525	0	0	0	0	0	0	0	0	0	0	0	0.0477082	0	0	0.100821	0	0	0	0	0.0385246	0.0767323	0	0	0.0357492	0	0
RPS6P7	0	0	0	0	0	0	0	0	0.050973	0	0	0	0	0.0292518	0	0	0	0	0	0	0.0609459	0.0766956	0	0	0	0	0	0	0	0	0	0	0.0462307	0	0	0	0	0	0	0
GPR17	0.713801	0.501363	0.00951686	0.00784529	0.0169763	0.0267521	0.196949	0.11271	0.184684	1.01013	0.0369811	0.185475	0.0824882	0.0726749	0.0774483	0.156121	0.0749588	0.0986928	0.0902218	0.046028	0.0504726	0.0635158	0.0803944	0.756126	0.134716	0.190494	0.0733229	0.151031	0.178919	0.0511361	0.325037	0.0880339	0.0287146	0.205099	0.0567377	0.0834096	0.232941	0.100448	0.0702818	0.178037
AC005253.2	0	0	0	0	0	0	0	0	0	0	0	0	0	0	0	0	0	0	0	0	0	0	0	0	0	0	0	0	0	0	0	0	0	0	0	0	0	0	0	0
DZIP1L	1.09127	20.3857	0.362776	2.91581	0.257652	2.07731	1.18754	0.653083	0.391113	0.645448	0.512973	1.45113	1.62595	0.750295	0.241467	2.6909	0.471269	0.876663	0.65281	0.212357	0.828381	0.168138	0.516844	0.750599	1.23152	0.366063	0.434781	0.493554	0.323647	1.29275	0.657055	0.448604	0.577695	1.18239	1.16551	0.782262	0.471545	1.45548	1.08652	0.593047
SPATA31A5	0	0	0	0	0	0	0	0	0	0	0	0	0	0	0	0	0	0	0	0	0	0	0	0	0	0	0	0	0	0	0	0	0	0	0	0	0	0	0	0
RNU6-1035P	0	0.834356	0.237566	0	0.423774	0.890402	0.819395	0	0.92204	0.289834	0.369258	0	0.475182	0	0	0	0.701688	0	0.875845	0.16414	0	0	0.573387	0.674103	0	0.352238	0.5491	0.130005	0	0	0.210747	0.274694	0	0.711085	0	0	1.36819	0.263943	0.233922	0.185178
AC105384.2	0	0	0.019859	0.0327418	0.0944663	0.111648	0	0.104531	0.132132	0.0484566	0	0	0.0794444	0.176927	0	0.108593	0	0	0.0209186	0	0.210644	0	0.0958632	0.0563508	0.112446	0.0294449	0.0612017	0	0	0	0.0176172	0	0.0798924	0	0	0.0497293	0.171558	0	0	0
PCBP2P3	0	0	0	0.0248574	0	0	0.034668	0	0.0501567	0	0	0	0	0	0	0	0	0	0.0158813	0	0	0.0503116	0	0	0	0	0	0	0	0	0	0	0	0.0180513	0	0	0	0	0	0
SUCLG2P2	0.26447	0.137772	0.117683	0.177857	0.104963	0.0735132	0.157852	0.271005	0.435001	0.0957167	0.304866	0.254837	0.196159	0.137298	0.248294	0.0893772	0.154487	0.226002	0.402877	0.284585	0.0780164	0.425436	0.130185	0.166965	0.296154	0.116326	0.211562	0.322002	0.153643	0.237126	0.234895	0.249472	0.216992	0.129159	0.0467735	0.073673	0.0282401	0.28329	0.521452	0.137598
ABHD17AP3	0.0565226	0.026173	0.0558917	0.0552897	0.0265868	0.062845	0.0257037	0.0294193	0.0123958	0	0.0694998	0.0484123	0.029812	0.0995898	0.121293	0.0203752	0	0	0.0941982	0.0154468	0	0	0	0.031719	0.189882	0.0497223	0	0.0367032	0.0350258	0.0900954	0.0198329	0	0	0.0267673	0	0.0559837	0	0	0.0440276	0.0522798
CCDC66	2.11285	2.27036	0.304475	1.18714	1.16454	2.64476	0.920873	1.05399	1.41138	1.50259	0.839926	1.47903	1.65879	1.09098	1.25751	1.21495	0.858805	1.11571	0.99539	1.07459	1.38566	1.51948	1.87195	1.14027	1.58163	0.646664	1.27013	0.968196	0.73916	1.24911	1.63765	0.872222	0.640036	1.50579	1.03026	1.17457	0.608208	1.37903	1.15736	2.03764
AC105443.1	0	0	0	0	0	0	0	0	0	0	0	0	0.0238036	0	0	0	0	0	0	0	0	0	0	0	0	0	0	0	0	0	0	0	0	0	0	0	0	0	0	0
Metazoa_SRP	0	0	0	0	0	0	0	0	0	0	0	0	0	0	0	0	0	0	0	0	0	0.160048	0	0	0	0	0	0	0	0	0	0	0	0	0	0	0	0	0	0
PREPL	6.60818	6.5007	6.76722	6.50259	2.50273	4.53403	5.35537	5.46487	11.5321	7.19675	5.11511	5.36068	6.10325	8.11291	7.87403	2.58574	3.65288	6.7755	3.92787	12.0483	5.10527	14.9248	2.77489	8.48862	9.58892	3.81148	4.92917	6.47837	7.83495	12.2211	6.11667	6.15749	3.43989	10.9542	8.87381	8.09233	8.73567	10.1876	8.15544	5.81322
NEK4P1	0	0	0	0	0	0	0	0	0	0	0	0	0	0	0	0	0	0	0	0	0	0	0	0	0	0	0	0	0	0	0	0	0	0	0	0	0	0	0.0142376	0
RAB10	26.1832	24.7347	52.5858	46.9535	40.5151	53.1992	39.9944	119.419	28.6772	44.3532	61.6327	46.8738	46.5409	67.5027	76.032	39.1362	39.8183	37.7356	72.839	45.1723	44.7487	41.9805	47.2013	88.3982	55.8256	69.3535	38.6297	42.287	46.6793	34.7292	26.773	43.8335	49.216	54.4274	69.8507	65.0559	32.023	43.3467	48.9771	99.0757
MTRNR2L10	0.0280027	0	0.157834	0.273919	0.16794	0.093405	0	0.0218626	0.350048	0.0202694	0.0387359	0.539655	0.110772	0.0317181	0.10516	0.0908493	0.0490723	0.0191437	0.157505	0.0918325	0.0881126	0.110883	0.110274	0.0235716	0.0313575	0.0123168	0.0128004	0.0272755	0.130145	0	0.00736927	0.057632	0	0.0497295	0.0792399	0.0416036	0.119605	0	0.089976	0.0129504
MED28P5	0	0	0	0	0	0	0	0	0	0	0	0	0	0	0	0	0	0	0	0	0	0	0	0	0	0	0	0	0	0	0	0	0	0	0	0	0	0	0	0
WASF4P	0	0.0597564	0.0170144	0.0420779	0	0.0159426	0	0.0223894	0.113205	0.0622735	0.0132231	0	0	0.0216549	0.107694	0	0.0502547	0.019605	0.170261	0.105801	0.0451179	0.085166	0.0102665	0.0482791	0.0321131	0.0378409	0	0.0279327	0	0.045711	0.0301874	0.0393471	0	0.0305567	0.0202873	0.0426061	0	0.0189035	0.293186	0
FRG2DP	0	0	0	0	0	0	0	0	0	0.0167634	0	0	0	0	0	0	0	0	0	0	0	0	0	0	0	0	0	0	0	0	0	0	0	0	0	0	0	0	0	0
RPL23AP25	0.277608	0.128547	0.164705	0.135776	0.0652899	0.0514433	0.0631212	0.288983	0.152203	0.066981	0.298677	0	0.0732101	0.0698757	0.099287	0.0500358	0.108107	0.506088	0.0867468	0.037933	0.145586	0.183208	0.165638	0.155786	0.155433	0.366313	0.169197	0.0600886	0.0860138	0	0.12176	0.190447	0.110434	0.230066	0	0	0	0.0304988	0.189209	0.128385
DPY19L2P2	0.134368	0.623972	0.0273328	0.0375534	0.037922	1.36165	0.136174	0.497551	0.1566	0.867008	0.0991306	0.14797	0.318917	0.107262	0.609636	0.377806	0.273591	0.068238	0.16555	0.0251799	0.150999	0.152017	0.420561	0.168042	0.593263	0.344474	0.136881	0.149575	0.114192	0.416118	0.113154	0.0948139	0.0687246	0.264529	3.13413	0.0456297	0.0655898	0.242941	0.403704	0.074569
LINC00882	0.0993295	0.199311	0.160427	0.0161938	0.0467221	0.355863	0.0752836	0.146483	0.0798735	0.0639098	0.0101779	0.0425385	0.0567558	0.162512	0.0296045	0.226772	0.0128938	0.0226351	0.0793205	0.0452421	0.0434094	0.0983293	0.0434619	1.33779	0.0494353	0.0631071	0.0756745	0.157667	0.0205175	0.387025	0.0668018	0.0227143	0.0856137	0.0901587	0.0936917	0.122978	0.0377116	0.338291	0.145072	0.0102082
FBRSL1	6.24417	6.49443	2.45022	7.84763	8.64735	7.20099	6.41879	4.86065	4.67733	12.4335	6.97833	14.7263	6.17239	2.01356	3.85592	10.9625	8.91301	2.43794	9.56752	3.39527	3.95272	3.49377	10.2858	4.31488	1.81891	3.97903	6.13976	5.1916	4.70485	5.16721	4.98177	5.27489	3.45414	3.71646	10.0977	2.77898	3.07384	3.80511	3.81588	12.151
AL157838.1	0.222611	1.53432	0.0812775	0.100503	0.525568	0.323669	0.280337	0.42113	0.704139	0.334664	1.94237	0.68201	0.541907	0.310335	0.523638	0.370369	0.850233	0.210718	0.246141	0.343959	0.5927	0.423788	0.343299	0.792785	3.30776	0.271148	0.407033	0.478139	1.16194	0.313893	0.621881	0.375921	0.255451	2.65784	0.266508	0.852274	0.102396	0.259617	1.34052	6.46214
SERBP1	33.4754	21.9119	26.7193	50.9019	27.2047	27.0702	40.2359	30.5388	31.7777	41.5651	44.8664	31.3302	38.533	21.628	41.3885	41.7306	29.6534	36.0209	32.6344	25.5391	36.6492	42.8547	37.3162	25.5261	70.1247	31.5642	36.9035	38.7685	39.1447	27.0331	28.7221	40.5772	29.3724	34.4965	37.9971	28.4765	25.9951	39.7192	36.6674	32.4443
SIGLEC8	0.635028	0.750771	0.240488	0.548485	0.114396	0.322985	0.313356	2.03062	2.32012	5.32029	0.22428	0.607559	0.603955	0.535637	0.340679	0.715964	0.394621	0.77589	0.130882	0.714482	2.23199	2.2069	0.0822289	1.4444	0.143734	0.956798	0.951126	0.956319	0.326532	1.31373	1.08447	3.31834	1.12872	0.100776	2.47559	1.88692	0.530924	0.725863	1.16032	0.687337
TSPYL4	9.07106	6.1582	3.60921	7.21386	1.42829	5.33347	5.46048	5.25354	5.11836	10.7282	3.01056	3.70038	6.19134	6.13768	2.95835	4.23427	3.4846	2.26331	4.46477	4.0252	6.80512	3.78467	2.48052	8.68826	4.27546	3.90871	5.46306	6.49933	3.86811	6.87824	5.57545	5.47766	4.89293	4.15743	6.07635	9.77644	1.8212	8.78673	8.20949	5.22844
SRM	28.2843	29.7273	39.0132	56.3505	65.0055	68.1418	46.2089	33.5467	25.9752	46.1098	46.068	36.3679	39.8523	23.3865	42.022	45.5275	34.7976	33.3021	35.3249	27.751	30.7909	11.8881	75.8824	18.1463	11.0969	40.271	52.8515	48.0345	41.7548	21.9845	13.2353	34.673	36.3144	20.605	48.8653	41.0997	69.708	28.2791	16.293	17.8097
AP001596.1	0.0476681	0.0132437	0.0452506	0.111908	0.0403594	0.0636002	0.0260125	0.6029	0.0250895	0.124214	0.00879186	0.0489941	0.0226277	0.136782	0.0511458	0.18558	0.0668274	0.0391053	0.0238325	0.0468971	0.0299983	0	0.00682604	0.353101	0.0427031	0.0167733	0.0784428	0.0247628	0.0531701	0.0607853	0.0401423	0	0	0.0338612	0.0134888	0.509907	0	0	0.0556958	0.017636
MIR1915	0	0	0	0	0	0	0	0	0	0	0	0	0	0	0	0	0.312836	0	0	0	0	0	0	0	0	0	0	0	0	0	0	0	0	0	0	0	0	0	0	0
EPHA10	1.55042	1.33973	0.927663	0.0488397	0.658205	0.315551	1.1723	0.929389	2.05913	0.0989104	1.24561	0.0405139	0.927242	1.33744	2.42199	2.10011	5.06247	0.686256	5.34564	1.56843	0.835135	0.806424	2.08848	1.25642	2.49831	1.51646	2.89732	2.7507	2.30094	1.97287	1.96261	1.01676	1.52415	6.21793	0.520522	1.14002	0.318761	1.3771	1.67028	4.67886
ZNF677	1.15498	0.706721	1.36098	0.0806988	0.119649	0.430604	0.322014	0.534953	1.85749	2.04028	0.101439	0.223759	0.339035	0.716405	0.22621	0.371736	0.157957	1.22824	0.28357	0.118364	1.55392	0.303985	2.30203	1.37344	0.821172	2.25581	0.544714	0.389875	0.298214	0.642889	0.710415	0.314423	0.508686	0.192087	0.210751	1.91342	0.505059	1.68128	1.57038	0.190764
GOLT1A	20.63	11.1071	18.5836	38.1466	23.1908	6.4997	11.3453	10.2617	1.17864	4.04032	18.138	25.1481	6.5495	7.49005	10.8855	5.73046	9.84772	32.0229	9.85238	13.6206	6.79402	5.78694	5.57627	10.7305	11.3607	23.9375	11.137	12.3799	14.4083	15.0592	4.8931	4.99359	20.5245	24.7146	12.6466	16.978	32.0242	19.9135	6.98451	23.0408
SNRPFP3	0	0	0	0	0	0	0	0	0	0	0	0	0	0	0	0	0	0	0	0	0	0	0	0	0	0	0	0	0	0	0	0	0	0	0	0	0	0	0	0
RGMB-AS1	0.795102	1.32035	0.244002	0.268193	0.315962	0.945008	0.324169	0.214056	0.0240513	0.0529219	0.362406	0.587082	0.274757	0.193231	0.313788	0.494167	0.181509	0.262409	0.451214	0.127376	0.474489	0.506636	0.0981534	0.276946	0.184212	0.0964748	0.45118	0.272988	0.237859	1.39848	0.384812	0.20063	0.218136	2.1099	0.155167	0.230825	1.85806	0.54821	0.432467	0.270499
AC093019.1	0	0	0	0.0831539	0	0.378068	0.115973	0	0.0559287	0.246129	0	0	0	0	0.0912101	0	0	0	0	0.0696943	0	0	0.121731	0	0.380769	0	0.0777165	0	0.158033	0	0	0	0.101451	0	0.120275	0.126297	0	0.0560354	0.0496621	0.157254
RPS26P55	0.120349	0	0.0357016	0.0588617	0	0	0.082093	0.04698	0.19795	0	0	0.15462	0.0476072	0.0454388	0.0645644	0	0	0	0	0	0	0	0.0430846	0	0	0	0	0	0	0	0.0316713	0.0825627	0	0.042745	0.0851384	0.0894009	0.30842	0	0	0.111315
AC006450.1	0	0	0	0	0	0	0	0	0.0306392	0	0	0	0	0	0	0	0.0544062	0	0	0	0	0	0	0	0	0	0	0	0	0	0	0	0	0	0	0	0	0	0	0
AC114284.1	0	0.213707	0.091273	0.131673	0.0271357	0.0213808	0.157406	0.270241	0.189776	0.0835159	0.177337	0	0.106496	0.217813	0.0618984	0.457508	0.0673973	0	0.384572	0.0157657	0.211779	0.0761449	0.330444	0.161869	0.150735	0.236828	0.193384	0.174818	0.214494	0.214563	0.151818	0.131922	0.34424	0.10928	0.163246	0.314267	0	0.405628	0.505537	0.0177864
SLC22A18	14.3096	17.1801	9.05416	8.19507	9.16373	11.0758	6.76751	5.4271	4.36926	2.22266	8.36888	8.22152	2.72267	5.38903	6.05322	4.71524	12.7582	13.9397	2.88107	13.8925	5.20508	5.78427	2.62848	7.92388	3.48365	8.61768	4.59404	6.92908	9.03465	13.3347	3.32989	5.94923	5.24681	8.11814	2.59419	2.22117	9.22551	7.38985	5.59589	4.84169
PIGN	3.63759	4.79484	6.22023	5.45145	2.90238	1.16358	2.85112	3.64473	3.70394	5.14741	4.58128	5.27283	5.27697	3.46327	5.13069	2.31802	1.90758	4.52536	3.68187	2.40082	3.31774	4.19384	2.92498	4.56378	8.08676	4.25643	4.00855	5.44262	3.60974	3.53721	5.08834	3.56808	3.82204	4.88581	4.00942	5.2826	1.41636	2.82585	3.69589	3.16337
AC131212.4	0.0219713	0	0.0130357	0.0644763	0.108515	0.219861	0	0.0171537	0	0.0954222	0.141833	0.0564562	0.0347654	0.016591	0.0942972	0.142563	0.0513371	0	0.0823872	0.0180133	0.0345673	0	0.173045	0	0.0492071	0.019328	0.0401734	0.0285344	0.0408455	0.0350217	0.0115641	0.0602919	0.0262211	0.0312148	0.124346	0	0.112613	0.028966	0.0385072	0.0406442
AC124945.1	0	0	0	0	0	0	0	0	0	0	0	0	0	0	0	0	0	0	0	0	0	0	0	0	0	0	0	0	0	0	0	0	0	0	0	0	0	0	0	0
AKAP8L	18.3148	12.7445	2.67903	6.72648	5.67579	21.076	5.90139	5.63531	8.21066	7.58673	8.17663	6.61925	8.01209	3.04677	5.52344	10.6281	9.78712	4.06979	7.80984	3.65017	8.21185	5.20872	8.54599	5.84158	4.68344	3.77192	8.7535	7.50691	4.93004	11.3171	8.92057	5.993	4.8404	7.87666	6.39471	8.10545	8.00268	6.04468	5.66259	9.5814
Y_RNA	0	0	0	0	0	0	0	0	0	0	0	0.544998	0	0	0	0	0	0	0	0	0	0	0	0	0	0	0	0	0	0	0	0	0	0	0	0	0	0	0	0
STX18-AS1	0.273607	0.311864	0.224767	0.274502	0.217797	0.273011	0.19142	0.115023	0.210014	0.233595	0.0938111	0.108161	0.344125	0.328451	0.368843	0.189672	0.499963	0.182252	0.271836	0.129414	0.253863	0.180568	0.318968	0.224407	0.180689	0.200575	0.266173	0.391781	0.215196	0.531175	0.27509	0.173264	0.125588	0.331405	0.402006	0.286633	0.137839	0.497134	0.247961	0.146002
AL022069.1	0.274977	0.127329	0.0155376	0.204937	0.0739101	0.174706	0.0893188	0.010223	0.0344598	0.113737	0.0603769	0.100938	0.062157	0.0197753	0.0842968	0.0708025	0.0152976	0	0.139117	0.0644119	0.103005	0	0.0375015	0.220443	0.146629	0	0.023942	0.068022	0.0243425	0.104359	0.0551344	0.017966	0	0.0837133	0.111159	0.038908	0.0671133	0.146733	0.0611972	0.0121113
PLRG1	8.5196	7.03741	8.22649	14.7128	9.78004	18.0206	9.60857	15.0057	12.9188	9.41607	9.66442	8.08938	10.6308	13.4081	13.252	10.0622	8.24811	7.263	9.58288	10.1433	14.592	13.2639	6.59214	8.55005	17.5269	8.97263	8.91371	8.98989	9.7175	7.93294	8.97711	10.4844	9.24593	8.55347	8.46426	7.73448	6.76312	21.8177	11.3077	8.51977
ASS1P3	0.0171376	0	0.0305034	0.0335277	0.0120917	0	0	0.0133799	0.0225505	0	0.063217	0	0.0135585	0.0517639	0.0183879	0	0	0.0468637	0.0214207	0.0562015	0	0	0	0.0288516	0	0	0.0156676	0	0	0	0.01804	0	0.0204524	0.0121738	0.0242474	0.0254614	0	0	0.0300356	0
ZNF10	3.23206	1.86361	0.277546	1.33496	1.44572	4.27276	1.32913	0.956829	1.91278	3.22939	1.19081	3.86436	1.79545	1.01302	0.618075	1.73927	1.39565	1.32679	2.0344	0.561026	1.32598	1.59976	1.26226	1.55557	1.54988	1.01009	0.957844	1.1749	0.891215	1.81176	1.84559	0.960117	0.756678	1.37864	2.83346	2.27457	0.442545	3.00462	2.19083	3.26122
MIR1827	0	0	0	0	0.465065	0	0	0.257306	0	0.477111	0	0	0	0	0	0	0	0	0	0	0.518509	0	0	0	2.58337	0	0	0	0	0.525325	0	0	0	0	0	0	0	0	0	0
ALG12	4.10022	4.28859	1.33037	2.15031	2.03977	2.19039	3.12463	2.17893	3.17182	2.79979	3.30855	3.23067	3.01265	2.97522	4.83758	4.7459	5.40299	2.84139	2.10954	4.16915	3.4333	4.4791	1.79183	2.82449	2.52888	1.50758	3.26897	4.39156	7.86066	6.75264	3.93887	2.88429	2.79549	1.91709	2.69101	2.86143	1.80601	3.09869	3.97668	2.78508
Y_RNA	0	0	0	0.205439	0.148182	0.233512	0	0	0	0	0	0	0	0	0	0	0	0	0.262508	0	0	0	0	0	0	0	0	0	0	0	0.110539	0	0	0	0.29715	0	0.358815	0	0	0
EML6-AS1	0	0	0	0	0	0	0	0	0	0	0	0	0	0	0	0	0	0	0	0	0	0	0	0	0.0604244	0	0	0	0	0	0	0	0	0.0383305	0	0	0	0	0	0
AC016700.1	0	0	0	0	0	0	0	0	0	0	0	0	0.0756614	0	0	0	0	0	0.0298837	0.0392031	0	0.0946712	0.171184	0	0	0	0.0437155	0	0	0	0	0.0656078	0	0	0.0676546	0	0	0	0	0.0442278
U6	0	0	0	0	0	0	0	0	0	0	0	0	0	0	0	0	0	0	0	0	0	0	0	0	0	0	0	0	0	0	0	0	0	0	0	0	0	0	0	0
MIR151B	0.446293	0	0	0	0.629775	0	0	0	0	0	0	0	0.176543	0	0	0	0	0	0	0.182948	0	0	0	0	0.24988	0	0.408011	0	0.414837	0	0.117448	0	0	0.158513	0	0	0	0	0	0
AL513331.1	0.10792	0.149918	0.0640291	0.211131	0	0.119991	0	0.0842564	0.0355014	0.234349	0.0497615	0	0	0.122238	0.289483	0	0	0	0	0.132718	0	0.106833	0	0.181685	0	0.0474679	0.0493314	0	0.100313	0.0860105	0.0852014	0.074036	0	0.229983	0.458074	0.240504	0.184378	0.0355691	0.0945706	0.199638
SETP15	0	0	0	0	0	0	0	0	0.0836442	0	0	0	0	0	0	0	0	0	0	0	0	0	0	0	0	0	0	0	0	0	0	0	0	0	0	0	0	0	0	0
CDRT15P11	0	0	0	0	0	0.0239862	0	0	0	0	0	0	0	0	0	0	0	0	0	0	0	0	0	0	0	0	0	0	0	0	0	0	0	0	0	0	0	0	0	0
SZRD1	27.3383	19.7534	50.6998	28.6357	22.8232	29.8744	34.8891	28.5031	32.3626	34.5923	22.1399	20.8723	22.8284	24.2558	20.806	34.2496	30.2252	36.7743	31.4209	26.3019	26.7381	24.5792	22.6275	20.0493	17.0451	45.522	34.6886	44.3307	29.237	28.0463	26.1246	35.1445	22.9751	19.4615	32.3971	32.048	41.9884	33.9325	26.8514	21.947
DAAM1	3.85365	3.13922	2.56521	3.03211	2.64844	2.7327	2.73371	3.15856	2.87223	6.56607	2.93231	3.29899	2.89061	4.11201	2.96967	3.13588	3.94841	3.90458	1.18232	3.2119	4.34817	5.92717	1.37172	3.10413	2.65593	3.3689	2.72597	2.78937	5.17509	3.3566	3.10083	3.38593	2.89498	3.80431	5.58537	4.51909	2.86657	3.73588	7.32174	3.44045
Y_RNA	0.42004	0	0	0	0	0	0	0.327939	0.414531	1.21617	0	0	0.166158	0	0.676028	0.227123	0	0	0.262508	0.344372	0.330422	0.415811	0.902242	0	0.940725	0	0.768022	0	0.390435	0.334766	0.884312	0	0	1.19351	0	0	0	0.276881	0.613472	0.388511
CDH12P2	0	0	0	0	0	0	0	0	0	0	0	0	0	0	0	0	0	0	0	0	0	0	0	0	0	0	0	0	0	0	0	0	0	0	0	0	0	0	0	0
AC010624.1	0.112378	0.175625	0.0166685	0	0	0.124948	0.325788	0.0548357	0.018484	0.122015	0.0777258	0.180475	0.488996	0.0954663	0.0150721	0.0151912	0.0328221	0	0	0.0230334	0	0	0.0502889	0.449328	0.0157301	0.0370716	0.0513693	0	0.0261144	0.134346	0.051754	0.0192736	0.0335286	0.179613	0.0198749	0.10435	0.0239994	0.0648174	0.0656516	0
RN7SL854P	0	0	0	0	0	0	0	0	0	0	0	0	0	0	0	0	0.0848368	0	0	0	0	0	0	0	0.162634	0	0	0	0	0	0	0	0	0	0	0	0	0	0	0
LINC00161	0	0.0684108	0	0	0.0173731	0	0	0.019224	0.0162001	0.0712925	0	0	0.0194806	0	0	0.0532565	0	0	0.0153884	0.0201873	0.0774783	0	0.10578	0.0414534	0.0551459	0	0.0675329	0	0.0457752	0.0392484	0.0129597	0	0.0293857	0.0349821	0.0348382	0.0731649	0	0	0	0.0455495
PPIAP41	0.0892586	0.433981	0	0.218279	0.0944663	0.148864	0	0	0.0880878	0.323044	0	0.229353	0.24716	0	0.0478853	0	0	0	0.0836745	0.182948	0.140429	0.265079	0.255635	0.375672	0.649688	0	0.122403	0.0289802	0.165935	0.0711378	0.0939582	0.183702	0.106523	0.158513	0.189433	0.198917	0.0762482	0.0294186	0.0521452	0.247676
TICAM2	0.0462251	0.0917345	0.0783586	0.0516764	0.0139777	0.0367113	0.0720718	0.154669	0.0521358	0.133838	0.0426286	0.0339364	0.0470201	0.0997301	0.0212561	0.099979	0.0308593	0.0902893	0.0907935	0.0541399	0.135062	0.169965	0.0236407	0	0.1405	0.0987549	0.102632	0.0300165	0.0736579	0.147363	0.0903667	0.0724841	0.0472853	0.0469088	0.0654022	0.0392438	0	0.0348235	0.119593	0.0427553
GCC2-AS1	0.0536222	0.186225	0.254514	0.524525	0.264837	0.298101	0.292617	0.313984	0.0705584	0.155255	0.321426	0.137784	0.148482	0.242947	0.373973	0.347933	0.313227	0.183291	0.351873	0.153868	0.54836	0.159247	0.287949	0.361096	0.240185	0.424538	0.171579	0.800855	0.598113	0.213681	0.395118	0.220718	0.191982	0.28568	0.682812	0.557665	0.137419	0.159059	0.344589	0.0743957
AC132938.1	0.892586	0.743967	0	0.465662	0.293895	0.0661618	0	0.046458	0.11745	0.17229	0.493883	0.152902	0	0.269604	0.255388	0.0643516	0.278076	0.732246	0.409075	0	0.0936197	0	0.255635	0	0.133269	0	0	0.193201	0.110623	0.379402	0.156597	0	0	0.380431	0.168385	0.530445	0.203328	0.0784496	0.10429	0.220156
ZNF121	4.51721	4.08356	1.13408	4.68455	3.90841	6.26088	4.36905	4.91067	5.86037	4.50791	8.18711	4.48648	5.84572	3.22364	4.98625	4.41222	5.24284	1.91469	4.93531	3.5872	4.7782	5.50412	22.7523	3.55621	6.59013	3.16548	4.96704	3.77738	3.41619	2.60417	2.62943	2.56995	3.09212	4.17419	4.46425	7.75587	2.53887	3.1237	3.52956	8.1568
KRT18P66	0	0	0	0	0	0.0187693	0	0	0.0222128	0	0	0	0	0	0	0	0	0	0.01055	0	0	0	0.0483471	0	0	0.0148501	0.0154331	0	0	0	0	0	0	0	0	0	0	0	0.00986197	0.0156139
SLC25A47	0.047631	0	0	0.023296	0.0420084	0.0132397	0	0.195232	0	0.103432	0.0439251	0	0.0188417	0	0	0.0257549	0	0.0325624	0.0372093	0	0.0187343	0	0.0767332	0	0.0133343	0.0419005	0.0435454	0	0.0442739	0.0379613	0.0188021	0	0.014211	0.0169174	0.0336957	0	0.0203442	0.0156986	0	0.0110139
ZFP37	1.04851	0.374677	0.336047	0.35947	0.104665	0.865914	0.294367	0.839666	0.716458	1.04936	0.817697	0.103956	0.282736	0.786663	0.416001	0.441164	0.133918	0.410261	0.189631	0.536232	0.779722	0.76762	0.378987	0.35758	0.336005	1.2664	0.403773	0.170762	0.0877465	0.446039	0.31763	0.522715	0.45466	0.208357	1.55505	0.571018	0.420481	1.52232	0.555427	0.0717222
AC015911.4	0.0200206	0.0556237	0.332592	0	0.0565032	0.13356	0.136566	0	0.237096	0.0289834	0.12924	0	0.0633576	0.0302359	0.150369	0.021651	0.187117	0.082121	0.125121	0.131312	0.0944946	0.0792761	0.0286694	0.101115	0.134515	0.387462	0.10982	0.130005	0.111657	0.0957369	0.0948363	0.137347	0.0477861	0.298656	0.283264	0.148723	0.102614	0.250745	0.187138	0.0185178
SP140	0.591006	4.4782	0.198092	0.484265	0.777121	0.925934	0.633507	1.77975	1.5301	3.53902	1.14667	0.749446	3.11212	0.71289	0.473534	3.17907	0.977402	0.472247	2.59508	0.761419	3.21815	1.05614	1.95367	3.07537	3.21021	1.35715	3.1717	0.767545	0.634964	1.46201	1.19375	2.55906	1.22744	0.53432	1.96016	1.55656	1.32444	1.12826	2.30702	1.34886
AC091133.2	0	0	0	0	0	0	0	0	0	0	0	0	0	0	0	0	0	0	0	0	0	0	0	0	0	0	0	0	0	0	0	0	0	0	0	0	0	0	0	0
SLC5A3	2.96881	3.25767	4.2311	3.98854	2.23049	5.28677	3.50226	6.1631	5.34341	3.47796	3.26183	2.13064	6.96142	5.23694	1.21141	3.54884	2.13206	2.07514	6.11791	5.10015	2.67027	4.44135	2.99235	4.59609	18.0712	10.7494	5.33017	9.04771	4.64515	9.26082	3.36379	3.38263	2.63298	40.3032	4.32877	5.86817	5.54647	2.81833	5.70164	7.00014
CYP11A1	0.343636	0.247208	0.538827	0.0180075	0.515221	0.00682276	0.133945	0.0766538	0.359315	0.151019	0.0735661	0.0630706	1.39333	0.630182	0.0987608	0.18581	0.100366	0.453065	5.42266	0.221361	0.212394	0.14579	21.0806	2.42772	0.0481006	0.0431848	0.1122	0.0518008	0.10267	0.782496	2.83247	0.176808	0.109849	0.331283	0.0520927	0.437606	4.17257	0.113259	0.14698	0.136218
AC006441.4	0	0.0302733	0.0387887	0	0.015376	0.218072	0.0297305	0.119099	0.0286756	0	0.020097	0	0.0344825	0.115192	0	0.0235672	0	0.0297964	0	0.0178667	0	0	0	0	0	0	0.0199232	0.0141511	0	0	0.0229399	0	0.0260077	0.154804	0	0.0323771	0.0372321	0	0.0127313	0.0604701
IFNL1	0.149979	0	0.0148305	0	0.0705466	0.222341	0	0.0780625	0.0986748	0.036187	0.899017	0	0.118657	0.0377508	0.0268202	0.243289	0.0876086	0	0.0468655	0	0.0393268	0.0494897	0.0536923	0.126247	0	0.263871	0.639869	0	0.0464695	0	0.039469	0.10289	0.0298315	0.159807	0.0707334	0	0.341649	0.906244	0.0584123	0.0231202
AC010480.1	0	0	0	0.0612713	0	0	0	0	0	0	0	0	0.049556	0	0	0.0338692	0	0	0.019573	0	0.0492735	0	0	0	0.350709	0	0	0	0	0	0	0	0	0	0	0.0930606	0	0	0.0182965	0.0869037
FBXO46	7.29016	7.16397	3.448	9.13474	6.74278	11.7845	4.79507	4.53725	4.21426	5.45675	9.64574	6.47769	6.89912	2.72273	5.92992	7.10398	5.82662	2.90827	5.0484	4.9534	5.25329	5.68702	8.78633	3.78499	3.69158	3.0013	6.23825	5.96164	4.7992	6.35592	4.78429	5.18003	4.31035	4.72229	9.9116	8.35508	3.32343	4.09846	3.35617	15.1786
AC091962.1	0	0	0	0	0	0	0	0	0	0	0	0	0	0	0	0	0	0	0	0	0	0	0	0	0.0135912	0	0	0	0	0	0.00638809	0	0	0	0	0	0	0	0	0
AL139021.1	0.0491331	0.204762	0.0291508	0.33643	0.0693331	0.437032	0.13406	0.383598	0.129303	0.284516	0.317173	0.504998	0.388719	0.185507	0.158153	0.212537	0.114802	0.268714	0.184237	0	0.231902	0.0972768	0.175896	0.0827167	0	0.21611	0.134756	0.159524	0.0913403	0.313267	0.0775801	0.134827	0.234546	0.104706	0.278067	0.583977	0.587601	0.0971623	0.0861113	0.227225
COX7A2P2	0	0	0.254195	0.335277	0.0604584	0.0952731	0	0.0668996	0.225505	0	0.0790213	0.660538	0.0677926	0.194115	0.183879	0.0926663	0.100107	0	0.0535517	0.0702519	0.269625	0	0	0	0	0	0.156676	0	0	0	0.0450999	0.235138	0	0.121738	0	0	0.292793	0	0.150178	0
ATP6V1G1P7	0	0	0	0	0	0	0	0	0	0	0	0	0	0	0	0	0	0	0	0	0	0	0	0	0	0	0	0	0	0	0	0	0	0	0	0	0	0	0	0
CENPL	0.662628	0.902329	3.04424	3.22808	1.43026	3.07301	2.20645	2.72282	1.40539	2.51809	3.64633	1.04175	1.16919	2.13642	1.66517	2.23463	0.9422	1.47224	3.28568	1.01861	2.85317	0.845837	1.63869	1.32104	3.37323	5.63348	2.57062	0.982284	1.08597	1.02841	1.29178	2.20113	1.4099	3.08432	3.64525	3.05055	0.938439	3.91673	1.0671	1.08868
RN7SL658P	0	0	0	0	0	0	0	0	0	0	0	0	0	0	0	0	0	0	0	0	0	0	0	0	0.15834	0	0	0	0	0	0	0	0.0843748	0	0	0	0	0	0	0
AL512638.1	0	0	0.0480218	0	0	0	0	0	0	0	0.099523	0	0	0	0	0.0583541	0	0	0.0168614	0	0.0424472	0	0.0193175	0.0908425	0	0	0	0	0	0	0	0	0	11.0967	0	0	0	0.0355691	0	0
AC023511.1	0	0	0	0	0	0	0	0	0.0493662	0	0	0	0	0	0	0	0	0	0	0	0	0	0	0	0	0	0.0342987	0	0	0	0	0	0	0	0	0	0	0.0247302	0	0
AC018816.2	0	0.337209	0	0	0.0856352	0	0	0	0.239559	0	0	0	0.0480117	0.09165	0	0.0656277	0	0.082974	0	0.0995069	0.0954761	0.120149	0	0	0.203868	0.907538	0.166441	0.0394065	0.338451	0.0967313	0	0	0	0.732841	0	0	0.10368	0	0.177264	0
NLRP14	0.00590465	0.172253	0	0.0115517	0.0041661	0.0196954	0.0241663	0.0414895	0.019424	0.0683842	0.0108905	0.0303444	0.0373719	0.0222936	0.0380126	0.00638549	0.0482878	0.0161465	0.00738033	0.0096819	0.0557383	0.0116904	0	0.0397624	0.0462843	0.0311655	0.0377872	0.0230052	0	0.0376474	0.0341854	0.0486091	0.00704674	0.0167775	0.0417713	0.0438626	0	0.202395	0.0344951	0.0218457
NME2P2	0	0	0	0	0	0	0	0	0	0	0	0	0	0	0	0	0	0	0	0	0	0	0	0	0	0	0	0	0	0	0	0	0	0	0	0	0	0	0.0316831	0.150486
ZMYM6	2.89916	1.42728	1.04424	1.17763	1.15987	3.1713	1.50529	1.50491	1.84276	1.91745	1.48922	2.43917	1.44194	2.46244	0.941829	2.29226	1.55521	1.69796	1.44474	1.13351	1.78864	1.95901	1.4265	1.61314	1.45316	1.84498	1.58049	1.42426	1.56956	1.57006	1.55647	1.25035	1.40476	1.59137	1.98143	2.16027	1.97287	1.83008	1.92857	1.93575
AC021517.1	0	0	0.00487525	0.0803789	0.0057977	0	0.044841	0.00641538	0.070281	0.0237915	0	0.126685	0	0.00620492	0	0	0	0	0	0	0	0.0325375	0	0.0138337	0	0	0.00751229	0	0	0	0.0821729	0.0112744	0.00980651	0.00583706	0	0	0.0140388	0	0.00960095	0.00760033
MIR3124	0	0	0	0	0	0	0	0	0	0	0	0	0	0	0	0	0	0	0	0	0	0	0	0	0	0	0	0	0	0	0	0	0	0	0	0	0	0	0	0
BFSP2-AS1	0.0479241	0.199723	0	0.0468787	0.0507202	0.0266424	0.0653805	0.130956	0.157651	0.277514	0	0	0.189577	0.0180942	0.0257102	0.181394	0.0279942	0.196576	0.119802	0.0392908	0.226195	0	0.15441	0	0.0536655	0.0843166	0.153347	0.0155598	0	0.0381948	0.13873	0.131509	0.142984	0.0851075	0.0678059	0	0	0.110567	0.0699935	0.221634
AC127496.1	0.117116	0.0424417	0.0030211	0.194256	0.0251491	0.0339695	0.0277871	0.115289	0.00670028	0.0663442	0.0422624	0	0.124885	0.0230704	0.0054635	0.00550667	0.0535398	0	0.031823	0.0208735	0.0320448	0.0201629	0.251564	0.0257175	0.182465	0.00447938	0.0325866	0.0132261	0.00946622	0.032466	0.0321606	0.0279461	0	0.0325541	0.0576359	0.257216	0.0695966	0.0100696	0.0148738	0.042388
MIR5701-2	0	0	0	0	0	0	0	0	0	0	0	0	0	0	0	0	0	0	0	0	0	0	0	0	0	0	0	0	0	0	0	0	0	0	0	0	0	0	0	0
AL133383.1	0.0475517	0.066057	0.0141063	0.0232573	0	0.0528707	0	0.0185626	0	0.0344198	0	0	0	0.0359073	0	0	0	0.0650163	0.014859	0.116957	0	0	0.0170234	0.0400272	0.133121	0	0.0434729	0.015439	0	0	0.0250277	0	0	0	0	0.0353238	0	0.06269	0	0
AL157392.3	1.16965	1.07467	0.0963395	1.12993	0.698586	0.898304	0.500683	0.31642	1.17689	1.25563	0.448016	1.4756	0.539976	0.193393	0.314455	0.94368	0.663188	0.214796	0.774712	0.442673	0.510936	0.925254	0.798712	0.87122	0.63715	0.104519	0.634835	0.587212	0.446665	0.749124	0.881042	0.271698	0.207965	1.20129	0.857333	0.578596	0.17818	0.399427	0.566087	0.958528
IZUMO4	1.62405	1.39662	0.174358	1.63402	0.69298	9.70788	1.12891	0.646052	0.564779	0.492613	0.427913	10.4724	0.642439	2.13736	0.323615	1.20433	0.975776	1.12084	5.44216	0.659404	0.961207	1.01056	0.437441	0.208315	12.739	1.0749	1.04639	0.311354	0.359426	1.17108	0.972823	0.657878	0.562996	0.615281	0.361085	0.517041	0.118914	1.02976	1.06625	8.74107
TPD52L2	26.0907	25.4667	51.3129	26.0886	28.5194	35.0678	25.8319	32.6909	24.6811	26.9292	27.1162	24.6494	29.2206	31.5564	39.3202	33.3087	49.3926	27.942	46.7864	27.8598	33.5523	25.9138	38.4335	32.415	51.5849	55.6029	36.9662	43.6785	26.0717	23.5691	24.462	50.3627	36.5946	35.3945	28.3076	54.3712	29.2777	33.6297	32.6308	21.7727
LGI1	0	0	0	0	0	0.00308767	0.0113657	0	0.00913537	0.00402025	0	0	0	0.00419399	0	0	0	0.00759394	0.00173554	0.00227677	0	0	0	0	0	0	0	0	0.00516261	0	0	0	0	0.00591803	0	0.00412584	0.018978	0.0109834	0	0.113018
LINC02450	0.021358	0	0.0380153	0	0.075347	0.0712411	0.0291377	0.0666995	0.0281038	0.0309195	0.0196962	0	0.0168975	0.0161278	0.0458324	0.0923891	0	0.0876067	0.0133479	0.0525313	0.336023	0.0422858	0.0305845	0.0719132	0.191334	0	0.0781039	0.0277378	0	0.068088	0.0224825	0.0293044	0	0.0303434	0	0.0634631	0.401386	0.309731	0.137251	0
ZNF530	0.80242	0.865664	1.1826	0.718116	0.436664	1.87927	0.558998	1.4229	1.39845	1.16782	0.877752	0.318051	0.574056	1.05714	0.856382	1.09855	1.57072	0.758653	0.685534	0.381423	0.946829	0.20281	2.50898	0.560476	1.08495	2.21902	0.952108	0.515512	1.00771	0.489843	0.541397	0.796444	0.264875	0.130373	1.03265	0.805338	0.889638	1.67403	0.416413	1.23961
PTK2	6.83878	5.58057	11.5796	22.3714	6.58831	5.98143	10.038	17.1959	9.95465	9.62503	7.72703	12.3613	8.20645	6.21764	8.05025	8.15938	11.8523	8.42973	8.0725	18.2608	6.24912	11.3794	4.47464	10.2089	10.404	8.56667	15.0582	18.1984	11.4326	9.85224	8.88247	10.6901	10.115	10.9417	11.3059	10.0955	3.0335	8.49907	10.1671	9.47014
PMP2	0.0118748	0.00824797	0.00352266	0	0	0	0.0162002	0.0139065	0	0.042977	0	0.0305127	0.00939476	0	0.00637055	0	0	0.00811803	0	0	0	0	0	0.0399828	0	0	0.00542809	0	0	0	0.00312499	0	0	0.0210882	0	0.00882115	0.101439	0.00782756	0	0.0274585
PMS2P2	0.0379824	0.0527636	0.0901402	0.0185769	0	0.0211155	0.103635	0.0296541	0	0	0	0.0487986	0	0	0.142637	0	0.0665608	0	0.0118687	0	0.0298786	0.0375999	0.0135976	0	0.191397	0.0167063	0.0173622	0.12332	0.211832	0	0.0299867	0	0.0679935	0.0269809	0.0806097	0.0282152	0	0.112667	0.0332841	0.0351313
AC018511.1	0	0.0783123	0	0	0	0.0626796	0.0769082	0	0.0741792	0.0816111	0	0	0.0446004	0	0	0	0	0.154157	0.0704627	0.0462183	0	0	0	0.0949066	0.189383	0.0495915	0.103077	0	0	0	0.029671	0	0	0.0800906	0	0.0837545	0	0	0	0.104284
MIR3148	0	0	0	0	0	0	0	0	0	0	0	0	0	0	0	0	0	0	0	0	0	0	0	0	0	0	0	0	0	0	0	0	0	0	0	0	0	0	0	0
INSL6	0.0569735	0	0	0.0185769	0.0267989	0	0	0.014827	0	0.0274931	0.0175136	0	0	0	0	0.0410755	0.0443739	0	0.0356062	0	0.0597572	0.0375999	0.108781	0.0639441	0.0850655	0	0.0520866	0	0	0.0605428	0.109951	0.078171	0	0.0134904	0.0537398	0.0282152	0	0.0250371	0.0332841	0
LINC02827	0.0713118	0.10897	0.0084619	0.160439	0.0251575	0.0396443	0.0778298	0.00556754	0.10791	0.258091	0.105221	0.0916192	0.0733442	0.0592339	0.10712	0.231357	0.199948	0.0195006	0.102504	0.0818514	0.0448776	0.056475	0.0306354	0.0840384	0.0798551	0.00627322	0.0325975	0.0231533	0.119314	0.170503	0.105093	0.0195688	0.051063	0.243151	0.242151	0.0105948	0	0.0235035	0.216635	0.191281
SNORD110	0	0	0	0	0	0	0	0	0	0	0	0	0	0	0	0	0	0	0	0	0	0	0	0	0	0	0	0	0	0	0	0	0	0	0	0	0	0	0	0
AC211476.1	0.0457736	0	0	0	0	0	0	0.0357369	0.0301155	0.0662654	0	0	0.036214	0	0	0	0	0	0.0286067	0.0750554	0	0	0.0655475	0.0770609	0	0.0805331	0	0	0	0.0729619	0	0	0	0.0975463	0.323817	0	0	0.0603458	0	0.127013
MIR6806	0	0	0	0	0	0	0	0	0	0	0	0	0	0	0	0	0	0	0	0	0	0	0	0	0	0	0.306009	0.217352	0	0.533534	0	0	0	0.237769	0.473582	0.497293	0	0	0	0
RNU6-1102P	0	0	0	0	0	0	0	0	0	0	0	0	0	0	0	0	0	0	0	0	0	0	0	0	0.24988	0	0	0	0	0	0	0	0	0	0	0	0	0	0	0
AL158823.1	0.44816	0	0.186126	0.219192	0.158103	0.199316	0.0611404	0.384882	0.442282	0.194637	0.289304	0.806096	0.638215	0.304573	0.673199	0.0484656	0.157072	0.183827	0.280082	0.69811	0.141017	0.177459	0.224617	0.377244	0.250925	0.275969	0.286803	0.349218	0	0.214306	0.283054	0.245961	0.160453	0.127341	0.0634085	0	0.229702	0.53175	0.497452	0.124356
ICMT	17.8488	15.7279	41.774	18.1807	16.8015	22.8287	39.3319	14.1634	23.0011	26.5593	21.5377	21.5695	21.6253	15.9917	21.4448	21.3831	25.6232	16.53	30.6368	28.4728	26.7703	18.4076	19.3398	29.2629	31.4	21.1553	19.4848	24.121	37.2208	22.6505	19.6795	30.3501	19.4215	10.4258	57.9827	23.2575	25.6492	23.6346	31.6618	19.5598
MRPS12	10.2514	11.3261	31.7744	12.2171	19.8027	12.6423	16.0983	15.898	9.20977	7.16	19.0274	8.78047	13.7388	17.8965	21.6663	14.5872	17.1593	15.287	28.2433	11.0997	19.9483	7.45783	34.7325	23.129	31.2611	33.0398	13.4918	8.8368	15.4542	10.0655	8.74547	13.1882	13.5698	13.2441	15.4515	19.1346	48.8216	39.6953	5.24176	11.9956
AC091982.3	2.00547	2.482	1.92539	1.24837	2.63702	1.78384	1.54209	2.90373	0.635731	0.686228	1.36186	1.12432	1.52894	2.97367	4.22532	1.14354	1.27797	0.997101	1.33309	0.851991	1.69232	1.22726	1.42285	7.48914	2.51113	2.29345	2.1668	2.0481	2.37252	4.47533	0.98836	2.22631	1.43602	5.82787	1.39294	1.86897	10.2478	4.57879	1.76805	0.876877
AL139124.1	0.254419	0.141371	0.0301895	0.199095	0.107705	0	0.208255	0.0397266	0.167388	0.441979	0.140774	0.522991	0.161028	0.0768467	0.054596	0.165082	0.237785	0	0.349803	0.125152	0.0800548	0.100743	0.255028	0.256992	0.11396	0	0.0930382	0.297374	0.189189	0.0811072	0.0535629	0	0	0.180727	0.143987	0.453587	0	0.0670828	0.208085	0.141193
AC015813.6	4.1531	2.06487	1.24078	1.88333	0.687028	0.647949	2.0681	1.38798	0.669758	3.2785	0.43878	0.54969	1.38316	0.428915	3.28469	1.82285	2.44753	0.463957	1.75186	1.22469	5.00207	1.08807	2.74385	1.97461	1.73057	0.33744	1.85123	1.57595	4.5735	2.91606	1.07353	1.43723	0.541419	6.13877	4.561	5.03594	2.65293	1.04545	2.27542	0.658421
AC034105.5	0	1.80068	0	0.066735	0	0	0.279221	0.372848	0.0448855	0.79012	0.062915	0	0.053975	0.0515166	0	0	0	0	0	0	0.107335	0.135072	0	0.114855	0	0	0.686083	0.044301	0	0.217491	0.466799	0.280818	0.081419	0	1.64095	0.202718	0	0.134913	0.0398562	0
RNA5SP209	0	0	0	0	0	0	0	0	0	0	0	0	0	0.166765	0	0	0	0	0	0.181062	0	0	0	0	1.73113	0.194276	0.201903	0	0	0	0	0	0	0.156879	0	0.328111	0	0	0	0
GNB1	56.568	45.067	85.7696	62.2602	48.5896	50.1939	73.7482	61.3324	66.9714	115.611	49.8455	54.3672	59.4572	49.8723	55.3544	76.5504	74.5697	56.0738	68.9988	69.1133	63.1782	49.7954	46.5258	73.2361	40.3359	66.7334	65.2757	61.8006	77.427	63.8118	59.5235	73.1487	69.4816	31.8573	132.2	40.3625	58.7685	57.7512	86.9466	81.3775
FGF14-IT1	0.00900465	0.0375267	0	0.0440412	0.0127067	0.0100119	0.0122846	0.00703022	0	0.0391075	0	0	0.0356203	0	0	0	0	0.0492473	0.0112551	0	0	0.0178279	0.00644729	0.0151595	0.0100834	0	0	0	0	0.0143532	0.00473938	0	0	0.0447753	0.0127403	0.0401346	0	0.0118713	0	0.0166575
AP002893.1	0	0	0	0	0	0	0	0	0	0	0	0	0	0	0	0	0	0	0	0	0	0	0	0	0	0	0	0	0	0	0	0	0	0	0	0	0	0	0	0
KDM5B	7.01726	5.40441	5.63804	7.71854	9.96849	5.47198	7.59872	7.88111	9.42128	14.4623	14.2724	9.23635	18.2404	5.236	4.10011	8.81487	7.12599	6.11618	14.2393	10.491	6.20993	10.7715	8.17897	8.36594	13.8253	4.92158	14.8909	13.0166	8.51686	8.36993	7.46692	10.4278	9.75517	11.5526	10.53	12.3048	3.21438	7.97601	10.0319	14.8818
RN7SL152P	0	0	0	0	0	0	0	0	0.0472954	0.104068	0	0	0	0	0.0771307	0.0777401	0.251948	0	0	0	0	0	0	0.121022	0.402491	0	0	0	0	0	0	0	0	0	0	0	0	0	0	0
AL670379.8	0	0	0	0	0	0	0	0	0	0	0	0	0	0	0	0	0	0	0	0	0	0	0	0	0	0	0	0	0	0	0	0	0	0	0	0	0	0	0	0
RNU6-1244P	0	0	0	0	0	0	0	0	0	0	0	0	0	0	0	0	0	0	0	0	0	0	0	0	0	0	0	0	0	0	0	0	0	0	0	0	0	0	0	0
MIR708	0.243432	0	0	0	0.171757	0.270662	0	0	0.16016	0	0	0	0	0	0	0	0	0	0.152135	0	0	0	0	0	0.272596	0	0	0	0	0	1.025	0	0	0	0	0.361667	0	0	0.142214	0
AC090617.7	0	0	0.0761064	0	0.362026	0	0	0.100149	0.0843955	0	0.118295	0.659219	0.101486	0	0.137634	0.277444	0.299723	0	0.0801672	0.105167	0	0	0	0	0.143644	0	0.117273	0	0	0	0	0.176002	0	0.182242	0	0	0	0	0.0749391	0
AC009831.3	0	0.0915652	0	0.128953	0.139519	0	0	0.0514612	0.260198	0.190844	0	0.169369	0.156444	0.099546	0	0	0	0.180245	0.0823872	0.21616	0.103702	0	0.188777	0.221935	0.147621	0.231935	0.0602602	0.299611	0	0	0	0.0904379	0.157327	0.0468222	0.186518	0	0.337838	0.043449	0.115522	0
AL136367.1	0	0	0	0	0	0	0.21489	0	0	0	0	0	0	0	0	0	0	0	0	0	0	0	0	0	0	0	0	0	0	0	0	0	0	0	0	0	0	0	0	0
RPL23AP12	0.0452898	0.0629148	0.0268705	0.0886037	0.0958643	0	0.0617867	0	0.178783	0	0.041766	0.581869	0.0716624	0	0.291564	0.0489779	0	0	0.0566085	0.111393	0	0.0896674	0.0324273	0	0	0.119523	0.041405	0.0882273	0	0	0.0238372	0.0621402	0	0	0.0640788	0.134574	0.154753	0.0597079	0.105834	0.167561
SLC26A3	0	0.0175983	0.00375806	0.148703	0	0.0352133	0.0172827	0	0.0250042	0.0366791	0	0.244137	0.00501128	0.0239152	0.00679626	0.0136999	0.00740002	0.051963	0.00395858	0.00519307	0	0	0.0317465	0.0213273	0.248254	0.00557207	0	0.0041131	0	0.0100964	0.00666764	0	0	0.00449947	0.0268858	0.0188212	0.0324652	0	0.00740085	0.00585868
AC010894.3	0	0.325587	0	0	0	0.260594	0	0	0.0308404	0.203581	0.345826	0.481793	0	0.0353966	0	0.253463	0.0547634	0.128183	0.0292952	0.038431	0.0737485	0	0.302063	0.236747	0.262456	0.0824716	0.257128	0.0304387	0	0	0.0740152	0	0	0	0.132644	0.0696427	0.0800856	0.0926976	0.136924	0.0867136
KRTAP13-6P	0	0	0	0	0	0	0	0	0	0	0	0	0	0	0	0	0	0	0	0	0	0	0	0	0	0	0	0	0	0	0	0	0	0	0	0	0	0	0	0
CEACAMP4	0	0	0	0	0	0	0	0	0.0334775	0	0	0	0	0	0	0	0	0	0	0	0	0	0	0	0	0	0	0	0	0	0	0	0	0	0	0	0	0	0	0
MRPS24	3.97616	6.00185	11.4354	2.59028	2.62033	1.72279	6.80018	3.9556	5.99792	1.87521	3.52315	2.2751	3.85274	2.99009	4.01115	3.48429	4.34833	4.50613	5.09796	1.95592	5.55914	2.45094	4.54919	1.90467	2.6256	5.67578	1.01183	6.62785	6.52309	4.28624	2.00645	3.70075	5.66493	3.87273	3.09704	2.26551	3.17949	2.22109	3.08441	0.909945
IMMP1LP2	0	0	0	0	0	0.0484111	0	0	0.0286464	0.063033	0	0	0	0	0	0	0	0	0.0272112	0	0	0	0	0	0	0	0.039806	0	0	0	0	0	0	0	0	0	0.0743885	0	0	0.0402725
RNU6-1247P	0	0	0	0	0	0	0	0	0	0	0	0	0	0	0	0	0	0	0	0	0	0	0	0	0.24478	0	0	0	0	0	0	0	0	0	0	0	0	0	0	0
AC099520.2	0	0	0	0	0	0	0	0	0	0	0	0	0	0	0	0.0408581	0	0	0	0	0	0	0	0	0	0	0	0	0	0	0	0	0	0	0	0	0	0	0	0
LINC00469	0.0675775	0.093876	0.150352	0.0165259	0.01192	0	0.0921927	0.10552	0.122267	0.0978303	0.0311598	0	0.0534642	0.0255146	0.0362538	0.0365403	0.0592118	0.0692977	0	0.0138509	0.0531594	0.267588	0	0.028442	0.0378367	0.074309	0.0154452	0.25232	0	0.0807874	0.444597	0.0463601	0.120973	0.012001	0	0.351399	0.0288637	0.0334091	0.157916	0
TUBAP4	0	0.0715353	0	0	0	0	0	0	0	0	0	0	0	0	0	0	0.0601607	0	0	0	0	0	0	0	0	0	0	0	0	0	0	0	0	0	0	0	0	0	0	0
AP001610.3	0.0507632	0	0.783066	0.0496559	0.0358166	0	0.0692538	0.277427	0.100195	0	0.234068	0	0	0.0383323	0	0	0	0	0	0.166474	0	0	0	0.0854609	0.397913	0	0	0	0.0943706	0.080915	0	0	0.908728	0	0	0	0	0.0334619	0.059312	0
RNU6-494P	0	0	0	0	0.33588	0	0	0	0.1566	0	0	0	0	0	0	0	0.278076	0	0.446264	0	0	0	0	0	0.799616	0	0	0	0	0	0.125278	0	0	0	0	0	0	0	0	0
IGHVII-28-1	0	0	0	0	0	0	0	0	0.38092	0	0	0	0	0	0	0	0	0	0	0	0	0	0	0	0	0	0	0	0	0	0	0	0	0	0	0	0	0.381647	0	0
AC021613.2	0	0	0	0	0	0	0	0	0	0	0	0	0	0	0	0	0	0	0	0	0	0	0	0	0	0	0	0	0	0	0	0	0	0	0	0	0	0	0	0
AL136460.1	0	0	0	0	0	0	0	0	0	0	0	0	0	0	0	0	0	0	0	0	0	0	0	0	0	0	0	0	0	0	0	0	0	0	0	0	0	0	0	0
AL845552.1	0.132644	0.184264	0.118047	0.194626	0.0935889	0.0737408	0	0.10356	0.0872696	0	0.061162	0.170417	0	0	0.213482	0	0.0774825	0	0.124346	0.0543745	0	0.131309	0.0474864	0.111655	0.445606	0	0.1819	0.1292	0	0.105716	0	0	0	0	0.0938367	0.0985347	0.22662	0.131154	0.116237	0
SRGAP2C	1.01675	0.732672	0.222521	0.461458	0.272894	0.501712	0.867439	0.606223	0.601469	1.77734	0.691747	0.496917	0.528543	0.531021	0.603626	1.53366	0.670943	0.296464	0.390046	0.631796	0.797515	0.504706	0.400708	1.18883	1.66026	0.871225	0.784882	0.346288	0.969599	0.429688	0.552105	0.57088	0.874216	0.695192	1.27273	0.635577	0.390471	0.565919	0.809673	1.7047
MIR486-1	0	0	0	0	0	0	0	0	0.12584	0	0	0	0	0	0	0	0	0	0	0	0	0	0.273895	0	0	0	0	0	0	0	0.402678	0	0	0.135868	0	0.568334	0	0	0.223479	0.176911
ARL15	4.29908	5.79969	8.22101	4.92275	2.83424	3.60065	4.2102	3.53703	7.03774	7.34264	3.6264	5.45084	5.44108	8.44811	2.3669	4.41123	2.16851	3.09329	1.47736	3.46911	6.19561	5.50684	2.77112	4.92954	3.99913	2.81406	4.22432	6.5028	4.059	4.8382	5.15793	5.35672	5.13735	3.7993	7.64716	5.02086	4.29898	4.50367	8.24325	4.91046
AL590609.1	0.0653111	0	0	0	0	0	0	0	0	0	0	0	0.0516712	0	0	0	0	0	0.0408168	0	0	0	0	0	0	0	0	0	0	0	0	0	0	0	0	0	0	0	0	0
AC087393.3	0	0	0	0	0	0	0	0	0	0	0	0	0	0	0	0	0	0	0	0	0	0	0	0	0	0	0	0	0	0	0	0	0	0	0	0	0	0	0	0
LINC01784	0	0	0	0	0	0	0	0	0	0	0	0	0	0	0	0	0	0	0	0	0	0	0	0	0	0	0	0	0	0	0	0	0	0	0	0	0	0	0	0
C15orf40	1.3754	1.3109	1.03742	0.935145	1.03136	0.932638	0.818294	1.14124	0.718245	0.948693	0.966934	1.07768	1.39557	1.33084	1.82649	0.938802	1.1637	1.17429	1.5823	0.542324	1.30514	1.13259	1.16915	0.929323	0.685484	1.18958	0.989589	1.77423	0.553236	1.15516	1.43484	0.757392	0.758152	1.09313	2.27325	1.34244	1.19336	2.03891	0.919718	1.00404
KRT222	0.101398	0.0187811	0.00401066	0.00661243	0.0238476	0	0	0.0422212	0.0444747	0.0685029	0.0187018	0	0.0320886	0.0765678	0	0.0292415	0.0315896	0.0554557	0.0168986	0.0166264	0.0531762	0	0.0871208	0.0682824	0.0227092	0.0475727	0	0.0263373	0.0251337	0.0107751	0.0462527	0.0556497	0.0484043	0	0	0.0301294	0.0346473	0.0401036	0.0236949	0.0250098
SLC4A7	1.02477	2.40768	1.47902	3.14235	0.826776	4.16126	1.57127	4.33254	1.67968	3.99908	1.70928	1.87757	2.18021	4.63788	2.96634	3.00423	1.06708	1.56562	0.984324	1.46662	4.81222	9.42994	1.23617	1.54894	11.877	3.60786	2.61915	2.51564	3.23863	2.72715	2.34622	2.30162	3.13189	2.27246	4.11016	3.84926	0.780244	1.99273	4.41195	7.05319
AC091564.1	0.134167	0.248507	0	0.218735	0.378654	0.1989	0	0.244414	0.147119	0.647437	0.123729	0.114916	0.247676	0.135083	0	0.628738	0.156744	0.0611479	0.251548	0.0733318	0.422168	0.0885442	0.352232	0.0752912	0	0.0393419	0.286204	0.145204	0.249422	0.142573	0.0941543	0.0613618	0.0533728	0	0.126552	0.265776	0.0764074	0.17688	0.156762	0.165462
TDRKH	4.33742	3.34288	7.66779	3.36215	5.86834	4.9255	8.20736	11.6404	6.94461	5.68842	6.70796	3.67542	4.95597	2.75746	4.87956	3.06188	4.74291	3.56057	6.09976	9.1126	5.89738	7.10487	1.31332	4.77366	7.46695	11.0582	4.65768	7.73109	5.88137	4.82821	2.48439	6.89207	6.24077	12.5306	8.11302	11.4256	3.53629	9.58958	6.08538	4.19083
TRIM49D2	0	0	0	0	0	0	0	0	0	0	0	0	0	0	0	0	0	0	0	0	0	0	0	0	0	0	0	0	0	0	0	0	0	0	0	0	0	0	0	0
AC005180.2	0.60988	0.211806	0.135691	0	0.18826	0.0847625	0.208008	0.238077	0.0752351	0.441455	0.0703036	0.195889	0.211098	0.115133	0.204492	1.03054	0	1.25081	0.0714658	0.468763	0.11994	0.30187	0	1.41178	0.0853682	0.100595	0.278784	0.569291	0.141724	0.0607583	0.401245	0.0522995	0	0.0541538	0.0539311	0.113262	0	0.301514	0.178147	0
ERVFRD-1	0.383245	0.137687	0.0196017	0.0452448	0.00466212	0	0.0450726	0.0361117	0.0912939	0.143487	0.0182807	0	0.0836429	0.059875	0.0708974	0.150061	0.0308783	0.135517	0.0247771	0.0920945	0.0935619	0	0.0141932	0.467214	0.20718	0.0116254	0.0120818	0.0772329	0.0614195	0.179051	0.104334	0.226653	0.126172	0.0187751	0	0.058902	0.0564453	0.0653343	0.162129	0.0794518
PHF3	7.54664	7.79954	4.47989	8.58948	4.82508	3.59638	3.95094	5.50029	5.23943	10.2139	8.7298	6.96945	9.98794	3.76739	7.03413	5.63203	4.50715	3.77624	9.21726	6.00776	6.0372	7.93654	4.72055	12.9239	12.7963	3.08692	6.50302	6.37352	4.52044	10.7591	7.78862	6.89918	5.1609	6.25522	6.15063	10.8502	5.60378	6.16923	8.85613	8.85313
MS4A10	0.0186603	0	0.31553	0.0182533	0.00658302	0	0	0.00728436	0.159602	0.0270141	0.00860423	0.0479485	0	0.0070454	0	0.01009	0	0	0.00583097	0	0	0	0	0.0157075	0	0	0.00852986	0.0545272	0	0	0.0147321	0.0128015	0	0.00662771	0.0132009	0	0.270987	0.123005	0.00545071	0
ZNF416	2.04936	1.38277	3.08191	1.11279	0.808552	1.51596	1.84868	3.39592	2.98281	2.1797	1.53507	1.11766	2.02504	2.15388	1.44497	2.12579	2.78511	2.17301	1.4951	1.57045	2.23722	0.414025	3.31797	1.49271	1.74223	4.2237	2.27123	1.82504	1.61723	1.9733	1.8887	2.74298	1.8967	0.362456	2.60368	2.08781	6.27373	3.35792	1.2852	2.32105
MTND1P24	0	0	0	0	0	0.0276635	0	0	0.0163694	0	0.0229446	0	0	0	0	0	0	0	0.0155493	0	0	0	0	0	0	0	0	0	0	0	0	0	0	0	0	0	0	0	0	0
PITPNM3	4.45241	1.36045	1.46518	0.284427	0.760788	0.428814	4.36076	0.677887	1.34843	1.75977	0.661055	2.03389	1.10229	1.04904	0.875287	0.757734	5.41395	1.77799	1.80962	9.38656	1.96646	3.80991	1.12336	1.07422	3.08646	0.82065	0.579654	1.48428	2.12842	1.20698	3.47315	0.811758	0.665105	5.47212	0.625669	0.809993	2.12854	0.83722	2.39586	0.898346
AC090155.1	0	0	0	0	0	0	0	0	0	0	0	0	0	0	0	0	0	0	0	0	0	0	0	0	0	0	0	0	0	0	0	0	0	0	0	0	0	0	0	0
AC098818.3	0	0	0	0	0	0	0	0	0	0	0	0	0	0	0	0	0	0	0	0	0	0	0	0	1.02808	0	0	0	0	0	0.161071	0	0	0	0	0	0	0	0	0
AC106799.1	0	0.12429	0	0.0250057	0.0631278	0	0	0	0	0.0925186	0	0.131372	0.0303368	0	0.0137142	0	0	0	0.0958562	0.0419164	0	0	0	0.0645546	0.0143129	0	0.0934823	0	0	0.0203736	0	0	0	0	0	0	0	0.0252761	0.0298683	0.0118222
MYOZ2	0.0577414	0.0572944	0.0195761	0	0.00582003	0.0183429	0.0225068	0.0257603	0.0162811	0.0238831	0.0304279	0	0	0.0311441	0	0.0446025	0.00963683	0.033835	0.00515515	0.00676279	0.0389331	0	0.0177183	0.0833219	0.120081	0.00725635	0.00754122	0.0267819	0.0306695	0.0394449	0.0303908	0	0.0885984	0	0	0.0367656	0.0140928	0.0163122	0.0192758	0.0152592
GGA2	25.2167	22.4157	14.6646	9.63854	6.30403	17.617	17.746	12.4517	25.0117	23.1226	10.8821	14.0304	12.0023	12.338	9.15935	14.5766	12.6457	21.6996	15.8472	19.3319	16.1165	19.1787	8.97627	11.6724	18.1801	8.42988	15.7205	17.4832	9.90892	34.0175	14.2845	15.055	14.3498	22.1612	15.5799	10.7533	13.9175	13.0435	18.5419	17.5512
AC016745.2	0.199101	0.00864324	0	0.0060862	0	0.0207536	0.00848827	0.0388612	0.0409354	0.0180146	0.0401647	0	0	0.00469829	0.00667585	0.0740146	0.0363446	0.0255212	0.0155538	0	0.0489443	0.0615926	0.0133646	0.0209495	0.0348366	0.00547335	0.0455058	0.0121207	0.0231335	0	0.013099	0.00853683	0	0.0132593	0	0.00924389	0	0.0205067	0.0290789	0
PRELID3BP1	0	0	0	0	0	0	0	0.030972	0	0	0	0	0	0.029956	0	0	0	0	0	0	0	0	0	0	0	0	0	0	0	0	0	0	0	0	0	0	0	0	0	0
AC087318.1	0.110139	0	0	0	0	0.183688	0	0	0	0.0797229	0	0	0.087137	0.0415841	0	0.119108	0	0	0	0	0.259921	0	0	0	0.061667	0	0	0.0715193	0.102376	0	0.0579691	0.151117	0.0657212	0	0.0779158	0	0	0.0363006	0.128687	0
PARP1P2	0	0	0	0	0	0	0	0	0	0	0	0	0	0	0	0	0	0	0	0	0	0	0	0	0	0	0	0	0	0	0	0	0	0	0.155432	0	0	0	0	0
MIA-RAB4B	0.0348609	0.0484275	0.0413662	0	0	0	0	0	0	0	0	0	0	0	0	0.0188499	0	0	0.0217867	0	0	0	0	0	0	0	0	0	0	0	0.00917411	0	0	0	0	0	0	0	0	0
RBPJP5	0	0	0	0	0	0	0	0	0	0	0	0	0	0	0	0	0	0	0	0.0121375	0	0	0	0	0	0	0	0	0	0	0	0	0	0	0	0	0	0	0	0
AC148477.9	0	0.0552109	0	0	0	0	0	0	0	0	0	0	0	0	0	0	0	0	0	0	0	0	0	0	0	0	0	0	0	0	0	0	0	0	0	0	0	0	0	0
AC093720.1	0.120011	0.0416788	0.0356016	0.0293484	0	0	0	0	0	0.0434345	0	0	0.0949476	0	0	0	0	4.30733	0.0187506	0	0	0	0.0429639	0	0	0	0.0274293	0	0	0.0956475	0.0157913	0	0	0	0	0	0	0.0791088	0.0525833	0
RNU6-161P	0	0	0	0	0	0	0	0	0	0	0	0	0	0	0	0	0	0	0	0	0	0	0	0	0	0	0	0	0	0	0	0	0	0	0	0	0	0	0	0
Y_RNA	0	0	0	0	0	0	0	0	0	0	0	0	0	0	0	0	0	0	0	0	0	0	0	0	0	0	0	0	0	0	0	0	0	0	0	0	0	0	0	0
MIR7159	0	0	0	0	0	0	0	0	0	0	0	0	0	0	0	0	0	0	0	0	0	0	0	0	0	0	0	0	0	0	0	0	0	0	0	0	0	0	0	0
OSBPL11	5.20345	5.06984	5.98339	4.74995	2.88516	5.43313	6.00401	7.32687	4.56686	10.8702	4.50163	4.97781	6.25597	6.77387	6.77318	5.79855	4.06664	8.36553	3.5075	4.39598	7.84877	6.20353	4.1575	10.5586	11.1328	5.16646	6.23846	5.5164	6.61364	5.72769	11.6355	8.15635	7.10663	6.19073	8.57714	4.36659	3.38832	7.11269	8.33128	26.2722
CDKN2C	3.13131	5.8477	5.07548	4.13664	2.31411	29.4247	4.13097	4.75334	4.83819	7.71099	2.71502	1.70875	3.44786	4.33414	1.55173	7.62444	2.31563	3.31033	7.44849	4.79568	4.57094	2.90165	4.20665	3.76079	4.33065	4.53796	8.29304	3.90735	3.01263	12.2671	4.23406	5.61625	3.9219	2.472	19.1648	8.40271	4.66589	8.7926	4.39038	4.05477
RPS24P1	0	0	0	0.112964	0	0	0	0	0.0379893	0	0	0	0	0	0.061954	0	0	0	0	0	0	0	0	0	0	0	0	0	0	0	0	0	0	0	0	0	0	0	0	0
SZT2-AS1	0.398407	0.170293	0	0.0299782	0.108116	0.408897	0.0418099	0.0957075	0.0403263	0.0443666	0.0282623	0.314992	0.0484926	0.0462839	0.0986478	0.165712	0.107411	0	0.19153	0.0753775	0.0482161	0	0.307201	0	0.137273	0	0.028018	0.0398011	0	0.04885	0.161302	0.0420491	0	0.17416	0	0.0455318	0.0523593	0	0.0358078	0.113385
PLAGL2	5.89529	5.75352	6.32704	8.00726	1.92344	5.63205	4.1955	6.08604	5.9069	8.43119	4.54667	6.71537	6.56834	2.29671	9.57672	5.64444	6.50567	2.76726	5.34109	7.22529	6.81151	10.6013	6.69177	5.75894	1.67352	5.84006	5.62648	17.7435	9.31213	7.06864	11.186	7.71258	7.291	5.26535	11.3215	16.9817	2.91895	6.23251	5.93166	7.97077
AL390239.1	0	0	0	0	0	0	0	0	0	0	0	0	0	0	0	0	0	0	0	0	0	0	0	0	0	0	0	0	0	0	0	0	0	0	0	0	0	0	0	0
PAK1	6.63849	12.6565	15.5447	15.9914	10.8267	14.4369	23.407	18.0206	10.3507	9.9501	10.4281	31.1446	13.8001	11.9158	58.9092	14.189	15.4158	4.10588	11.3497	21.854	17.218	17.8094	5.78071	9.83057	20.7171	13.1156	14.2772	15.6595	22.4064	9.62207	13.5822	13.154	16.7217	16.0241	18.9198	18.6696	6.88521	12.2737	18.0024	10.5472
AC087627.1	0	0.0599369	0.0127994	0	0.0304423	0.0479723	0.117724	0.1179	0.0993538	0.124923	0.0994729	0	0.0170676	0.0977416	0	0.0933195	0	0	0.0674115	0.0353736	0.101822	0	0.0772312	0.0363187	0.0966303	0.0759104	0	0.0280171	0.0401051	0.0687737	0.0113545	0	0.128729	0.0153245	0.0305229	0.0320511	0	0.327071	0.0252061	0.0798149
AC097359.1	0.23134	0.0642736	0.0549018	0.0452587	0.0326449	0.102887	0.0631212	0.0722458	0.121763	0	0	0	0.109815	0.0698757	0	0.0500358	0.0540537	0.063261	0.0289156	0	0	0	0	0	0	0.0814028	0.0422992	0.0300443	0.0860138	0	0.048704	0	0	0	0	0.0687402	0	0.0609975	0.0810897	0.0855898
RNA5SP150	0	0	0	0	0	0	0	0	0	0	0	0	0	0.135935	0	0	0	0	0.112504	0	0.283219	0	0	0	1.00792	0	0	0	0	0	0	0	0	0	0	0	0	0.118663	0	0.166505
THAP12P5	0.0376651	0	0.00558671	0.00921089	0	0	0	0.0588128	0	0	0	0.120978	0	0.0142209	0.0101033	0	0	0.0128747	0	0	0.0148145	0.0186429	0	0.0158525	0	0	0	0.0183435	0	0	1.65036	0	0	0	0	0	0.0160875	0.006207	0.0165031	0
AL078599.1	0	0	0.130134	1.21581	0.0515857	0	0	0.285408	0.432923	0.211688	0.202273	0.563599	0.231374	0.883343	0	0.0790668	0.341664	1.69941	0	0	0	0	0	0.123087	0.327488	0	0	0.0949522	0.135919	0	0.0769623	0	0.0872545	0.155808	0	0.217247	0.249823	0.578331	0.213564	0
EDDM3CP	0	0	0	0	0	0	0	0	0	0	0	0	0	0	0.0540822	0	0	0	0	0.0413246	0.0793014	0	0	0	1.41109	0	0	0.0327306	0	0	0	0	0	0	0	0	0	0	0	0
NLGN2	5.17989	7.2815	3.52438	4.03616	1.4924	14.5141	6.65595	7.55784	2.88483	3.69912	1.29566	0.892619	3.64614	3.58209	3.99234	6.56177	6.66481	0.997438	3.16968	4.5727	5.28318	3.83625	4.33336	7.37535	1.68135	1.92522	7.92204	6.41387	5.92702	6.60774	5.42824	2.40964	4.95649	6.99992	4.58189	5.73454	3.27084	3.61547	8.44244	6.32265
FKBP9P1	0.384085	1.05851	0.588075	0.218153	0.205433	0.482151	0.549344	0.343397	0.851838	0.627778	0.19424	0.700397	0.102924	0.392945	1.03691	0.395265	0.289495	0.177873	0.673655	0.152368	0.116957	0.355688	0.958077	0.74048	3.45467	0.321527	0.192561	0.876949	2.48758	0.947956	0.352139	0.246494	0.0739316	0.136418	1.50757	0.312929	0.43394	0.416522	0.738296	1.22047
MTCO3P10	0	0	0	0	0	0	0	0	0	0.361541	0	0	0	0	0	0	0	0	0	0	0	0	0	0	0	0	0	0	0	0	0	0	0	0	0	0	0	0	0	0
FOXI2	0.159816	0.0647531	0.00790163	0	0	0	0.0635921	0.0207956	0.0657167	0	0.0122818	0.0171106	0.115903	0.0351985	0.00714484	0.0360065	0.00777956	0	0	0.00545942	0	0.0263679	0	0.056053	0	0	0	0.00864812	0.0495174	9.20258	0.0315433	0.00913656	0.0238411	0.0425723	0	0.0197866	0	0.0438947	0.0739142	0.0246367
SPATA32	0.0770577	0.290552	0.404936	0.107681	0.147573	0.0122396	0.435523	0.232051	0.152094	0.1753	0.142125	0.0565723	0.235149	0.0997506	0.153548	0.214285	0.231492	0.0451539	0.309587	0.478334	0.155872	0.697434	0.512321	0.407718	0.0616353	0.222728	0.261664	0.171558	0.184183	0.350937	0.237551	0.332287	0.26275	0.875811	0.233627	0.294389	0.112844	0.435383	0.295829	0.0814555
AC008750.2	0.0978176	0.543538	0	0.143526	0	0.0543796	0.066724	0.0763694	0.0321782	0.0708042	0	0	0.116083	0	0.104954	0.105783	0.514251	0	0.122264	0	0.0769477	0	0	0	0	0.731417	0.0447136	1.04805	0	0.0779592	0.025742	0.0671057	0	0.173713	0	0.508646	0	0.0967187	0	0.723801
AL160412.1	0	0	0.0124484	0	0	0	0	0	0	0.0303744	0	0	0	0	0	0.0226901	0	0	0	0.0344035	0	0	0.0300453	0	0	0	0	0.0953707	0	0.0334438	0	0	0	0	0.296859	0	0	0	0	0
AL160413.1	0	0	0	0	0	0	0	0	0	0	0	0	0	0	0	0	0	0	0	0	0	0	0	0	0	0	0	0	0	0	0	0	0.164939	0	0	0	0	0	0	0
GFAP	0.0140796	0.0684557	0.0271487	0.123952	0.00745051	0.211335	0.172873	0.420458	0.0162107	0.015287	0.295388	0	0.0278478	0.0106318	0.0642037	0.0304523	0.966367	0.00481266	0.0439958	0.014429	0.204899	0.0209067	0.0176416	0.0888872	0.264086	0.278677	0.0643594	0.00685697	0.0719797	0.583503	0.0259365	0.0579539	0.609104	0.397558	0.0747024	0.031377	0.811844	0.0556855	0.0575773	0.312545
AC106738.1	2.44653	0.911826	0.601855	0.11674	0	1.39327	0.081407	1.4908	1.57037	0.086385	1.32069	1.83994	0.991396	0.49565	0.0640249	0.0645308	0.0697127	0.407936	0.261046	0.293532	0.0938804	0.236282	0	0.200916	0	0.419939	0.545531	1.04619	0.665589	0	0.125627	2.21056	0.356066	0.254327	0	0.443269	2.34479	0.0393341	0.278882	0.165577
ATE1	3.80129	4.39097	4.03735	8.20973	3.81036	1.85299	5.70707	4.28356	5.18671	6.84763	2.37962	9.9889	6.93333	4.00164	8.39432	3.33728	3.16774	4.82361	3.95786	5.52681	3.58242	6.91801	3.13734	6.77155	5.44354	4.78367	4.39625	4.46498	3.07734	5.79052	7.16119	4.8559	5.6718	3.48772	9.06628	7.66178	1.88114	5.20154	5.29255	5.15442
AC103855.1	0	0	0	0	0	0	0	0	0	0	0	0	0	0	0	0	0	0	0	0	0	0	0	0	0	0	0	0	0	0	0	0	0	0	0	0	0	0	0	0
AL355816.2	0	0	0	0	0	0	0	0	0	0	0	0	0	0	0	0	0	0	0	0	0	0	0	0	0	0	0	0	0	0	0	0	0	0	0	0	0	0	0	0
AC078906.1	0	0.0372916	0	0	0	0	0	0.0209585	0.0529851	0.582936	0	0	0.0424766	0.101355	0	0.203215	0	0	0.436198	0	0.126703	0	0.0192207	0	0.210425	0	0.0490841	0.0174317	0.0499052	0.171159	0.014129	0	0.032037	0	0.075963	0.478597	0	0.300822	0.0156828	0.173807
MIR2117HG	0	0	0	0	0	0.28243	0	0	0.0278538	0	0	0	0	0.0319688	0.0908496	0.0457837	0	0	0.079375	0	0	0.0838195	0.0303125	0.356368	0.0474081	0	0	0	0	0.134965	0	0	0.10105	0.0300736	0.0598997	0	0	0.195349	0.0247329	0
RNU4-75P	0	0	0	0	0	0	0	0	0	0	0	0	0	0	0	0	0	0	0	0	0	0	0	0	0	0	0	0	0	0	0	0	0	0	0	0	0	0	0	0
AC011933.3	0.230345	0	0.034166	0.11266	0	0.768331	0.0785621	0.0449594	0.0757744	0.0833662	0.0531057	0	0	0.0434845	0.123575	0.186827	0.134553	0	0.179945	0	0.181199	0	0.0824629	0.0969476	1.7411	0.0506579	0.0526466	0.635695	0	0.0917907	0.0909273	0	0	0.081813	0.651812	0.256667	0.19677	0.113878	0.16821	0
RPL35AP31	0	0	0	0.124361	0	0	0	0	0.0418221	0	0	0	0	0.0480007	0.0682046	0	0	0	0	0	0	0	0	0	0.213547	0	0	0	0	0.101324	0	0	0	0	0	0	0.108603	0	0	0
AC244098.3	0	0	0	0	0	0	0	0	0	0	0	0	0	0	0	0	0	0	0	0	0	0	0	0	0	0	0	0	0	0	0	0	0	0	0	0	0	0	0	0
HGH1	14.3194	8.10062	19.6247	48.1573	18.8798	16.7083	28.01	11.2391	10.5931	13.1367	7.91898	11.7366	11.7987	6.38656	7.02454	13.1145	18.1609	5.95373	11.5372	12.5075	12.1207	7.47573	10.4761	8.06132	7.44205	8.42456	30.4625	25.9673	12.9918	9.31921	6.91965	16.6912	9.14873	10.0367	14.3899	7.27242	13.3963	12.1087	7.59162	8.21009
RNU6-1229P	0	0	0	0	0	0	0	0	0	0	0	0	0	0	0	0	0	0	0	0	0	0	0	0	0	0	0	0	0	0	0	0	0	0	0	0	0	0	0	0
JTBP1	0	0	0	0	0.122385	0.0964302	0.11832	0	0.0570609	0	0	0	0	0.0654908	0	0.0937918	0	0	0.0542021	0	0.13645	0	0	0	0.388477	0	0	0	0	0	0.0912954	0	0.103504	0.0616082	0	0.257706	0	0.0571697	0	0
RNA5SP319	0	0	0	0	0	0.200153	0	0	0	0	0	0	0.284843	0	0	0	0	0	0	0	0	0	0	0	0	0.158359	0	0	0	0	0	0	0	0	0	0	0	0	0.105167	0
AC010326.3	12.2096	9.15989	1.21669	4.69091	4.09586	7.57694	2.66857	2.29074	5.08548	3.6082	5.17886	5.43152	3.86887	3.45442	3.55437	4.84485	12.237	1.59606	4.08144	2.509	4.11982	3.2481	11.6335	2.44325	1.34251	1.66522	4.32648	2.7862	3.22583	3.77167	3.65316	1.68822	1.46842	4.21331	3.34786	6.14035	1.45534	2.37082	1.86156	16.8084
AP001962.1	0	0.106471	0	0	0	0.0852174	0.209124	0	0	0.110956	0.0706809	0.0984702	0	0.0289378	0	0.0828857	0.134312	0	0.0718493	0.0628371	0.0602917	0.0758724	0	0.129032	0.386219	0	0.035035	0.0497692	0.0712422	0	0.0201699	0	0.0457345	0.0272222	0.0542205	0.11387	0	0.0252611	0.0671637	0.0708911
KRT81	0.566368	0.061708	0.92243	0.0543151	2.46034	0.580331	0.484812	1.18782	0.474916	0.35369	0.33796	0.114142	0.166934	0.327047	0.297887	78.627	0.51896	0.561806	2.62345	0.0637329	0.401851	0.0879475	3.35546	0.616966	0.0870499	0.293075	0.832521	385.449	0.454192	0.35403	0.613724	0.898987	0.172293	0.149885	0.267111	0.296983	0.531247	2.13022	5.19019	0.0410867
MIR1289-1	0	0	0	0	0	0	0	0	0.0978753	0.215363	0	0	0	0.112335	0	0.160879	0.173798	0	0.278915	0	0	0.294533	0	0.250448	0.666347	0.130866	0	0.0966007	0	0	0	0	0	0.105675	0.210481	0	0	0	0	0.137598
CMTM6	16.9804	30.2307	47.622	27.5124	15.4777	22.2584	31.7152	32.6918	24.5153	37.2104	23.2023	24.6099	28.4505	47.0331	35.0946	32.8311	25.0439	39.604	16.719	30.8516	44.7312	59.9333	22.5049	32.771	70.5738	41.4858	25.629	30.5003	32.6591	29.4185	21.8039	31.4037	36.3931	24.6655	31.5249	36.9545	29.4999	37.9566	35.5736	37.9938
ZBTB37	1.46049	1.00449	0.414648	1.3705	0.872056	0.707304	0.728225	0.491504	1.11802	1.78929	1.424	1.43664	1.03009	0.322461	0.459368	0.695092	0.599184	0.489067	1.46439	0.701111	0.850196	1.20936	0.919624	1.30258	1.93865	0.353388	1.06053	0.764706	0.519698	0.763131	1.31321	0.739942	0.516197	1.15787	1.24264	0.896067	0.385472	0.737097	1.01333	1.90668
RNA5SP527	0	0.23432	0.100077	0.164998	0	0	0	0	0	0.244191	0	0	0	0	0	0	0.197062	0	0	0	0	0.333958	0.241545	0	0.188886	0	0.154209	0	0	0	0.177559	0.231435	0	0.119821	0	0.250604	0	0	0	0.156016
AC090971.5	0	0	0	0	0.0515857	0	0	0	0	0	0	0	0	0	0	0	0	0	0	0	0	0	0	0	0.327488	0	0	0.0474761	0	0	0	0	0	0	0	0	0	0	0	0
AC244097.1	0	0	0	0	0	0	0	0	0	0	0	0	0	0	0	0	0	0	0	0	0	0	0	0	0	0	0	0	0	0	0	0	0	0	0	0	0	0	0	0
SALL4P5	0	0	0	0	0	0	0	0	0	0	0	0	0.00962963	0	0	0	0	0	0	0	0	0	0	0	0	0	0	0	0	0.0194012	0	0	0	0	0	0	0	0	0	0
SLC2A13	0.739207	2.05079	1.60219	0.560076	0.608986	1.9906	1.08133	8.80029	3.33129	1.49386	2.30712	1.33399	0.988797	1.76169	1.08426	0.850234	1.15063	1.50729	4.11905	1.09123	1.3008	4.89393	1.96258	1.68327	2.76321	1.66139	0.925808	0.81851	2.56176	1.29065	1.63047	1.37479	1.5298	5.31624	3.50338	3.06301	1.11327	1.42519	2.42384	4.60819
ACAD10	4.71568	3.8652	1.51988	7.46592	4.42556	2.09353	2.84037	1.76219	2.90844	3.35783	2.11245	5.23268	3.76689	1.38741	2.73575	3.66784	3.34308	1.61027	4.25577	4.36174	2.07177	3.86563	3.12567	3.86449	3.41119	1.6817	3.96252	4.00135	3.2284	3.85009	3.27228	2.44854	1.43701	3.63094	2.65728	2.47672	1.54084	2.15506	3.64613	2.9751
AP000892.3	0.925644	0.642935	0.117683	0.388052	0.04665	1.61729	0	0	0.0870003	0.28715	0.0609732	0.339783	0	0.0998533	0.0709412	0.715017	0.0772434	0.361603	0.0826415	0.16262	0.208044	0.523613	0.189359	0.22262	0	0	0.181338	0.0858673	0.24583	0.316168	0.347993	0	0	0.1409	0.467735	0.196461	0	0.0871662	0.19313	1.28424
ADAM2	0	0	0	0.411161	0	0	0	0	0	0	0	0.397914	0	0.00556841	0	0	0	0	0	0	0	0	0	0.0248293	0.00825765	0	0	0.00478847	0.0959624	0	0	0	0	0	0.0104335	0.153382	0.0125987	0.150688	0.0990848	0.00682067
LYPD3	0.824906	1.26406	1.8719	0.31611	31.8493	2.06129	6.99592	6.38056	2.58493	2.11755	2.43902	0.109259	1.08323	13.0232	4.59881	28.795	6.68641	1.17438	6.95704	0.850608	12.4564	1.38064	58.3262	11.8401	1.24752	2.22935	2.41017	7.04637	9.07471	1.70799	2.12161	14.912	0.639393	1.60086	3.74203	11.8513	2.2375	2.03489	7.32806	0.306768
CCDC39-AS1	0	0	0	0	0	0.168327	0	0	0.0498023	0.438335	0	1.36153	0.0598874	0	0	0	0	0	0	0	0	0	0	0	0	0	0	0	0	0.241316	0	0	0	0	0.1071	0.337386	0	0.0997945	0	0.140029
KRT18P4	0.449065	0.207941	0.0394713	0.227769	0.199494	0.83216	0.0907612	0.168807	0.186024	0.144467	0.15338	0.170947	0.052634	0.125592	0.0892272	0.233824	0.116585	0.0682217	0.332619	0.0954509	0.209336	0.131716	0.119085	0.196003	0.223495	0.0877861	0.349724	0.0648005	0.123678	0.079533	0.140062	0.182561	0.019849	0.177219	0.0705961	0.247102	0.198908	0.0986711	0.0874484	0.21537
AC132825.3	0	0	0	0	0	0	0	0	0	0	0	0	0.00359833	0.00343444	0	0	0	0	0	0.00372887	0	0	0	0.007657	0	0	0	0	0	0	0	0	0	0	0	0	0	0.00599615	0	0
RSBN1L	3.05307	5.74443	3.56812	4.5655	3.37488	4.48534	4.36389	11.201	7.87827	8.12532	6.05599	4.72075	5.41184	4.88474	5.05248	3.61998	4.77546	7.8529	6.78128	5.69834	4.35904	8.59319	4.79342	7.15184	13.3425	10.0369	6.47655	7.04791	9.58305	4.89494	5.39653	5.69002	5.57007	8.53355	5.44271	4.27095	2.95597	5.58096	6.4363	4.8779
PPP2CB	23.7369	14.2467	17.0693	9.00647	11.7443	7.58429	13.6936	16.9064	33.4156	31.3212	21.0196	28.7657	17.7212	25.2673	21.0509	22.3458	16.9358	23.725	18.235	22.7354	16.3814	25.9022	9.34008	21.0589	9.63045	20.0883	23.106	17.2957	13.9597	15.6213	25.8206	11.8585	32.8797	22.6203	21.1078	15.0324	9.16599	10.4218	23.935	46.2094
AC067852.2	1.9542	1.63396	2.47272	1.43141	1.699	1.93594	3.46203	1.60524	1.24915	1.93072	1.11887	1.66586	2.52793	1.62951	2.25576	2.11334	3.40833	1.36762	2.28052	2.48296	2.3751	1.90701	2.66577	1.90223	1.49345	2.79453	1.61723	4.11963	1.89394	3.51353	1.79386	2.36358	1.65795	2.3816	2.28007	2.10527	2.0412	2.19781	1.81257	2.07307
FAR2P2	0.135785	0.0277393	0.00947783	0.277366	0.00845336	0.022202	0.185245	0.0218259	0.0131376	0.0173446	0.00368295	0.0205238	0.015798	0.0030157	1.1741	0	0.200625	0.0709858	0.0124794	0.0229196	0.0376992	0.00790691	0.00857836	0.188256	0.00894425	0.0878298	0.0182555	0.00518661	0.0519707	0.0254632	0.115608	0.169866	0.0142984	0.0170215	0.124311	0.712007	0.115993	0.260621	0.0536617	0.00369389
LINC02212	0.0301719	0	0	0	0	0	0	0.00785206	0	0.0145597	0	0	0.0238706	0	0.0107911	0	0	0	0.00628541	0	0	0	0.00720099	3.35247	0.0112622	0	0	0	0	0	0	0	0	0.0142885	0.0142297	0.0298842	0.120279	0	0.011751	0
AC108134.1	2.12051	3.44155	0.157782	0.444973	0.913493	0.762558	0.591949	0.355151	0.75512	0.121577	0.903543	1.3487	0.465091	0.0845539	0.277832	0.469235	1.05471	0.794203	1.9463	0.900812	0.429409	0.346396	0.195422	0.836517	0.384004	0.141597	0.748576	0.490798	1.28802	2.00794	1.54336	0.422496	0.108576	2.37132	0.039607	0.561465	0.107609	0.258338	1.33284	1.40465
AC005332.2	0.12476	0.224286	0.0522498	0.0430725	0.0724921	0.114236	0.0600721	0.234916	0.255904	0.329352	0.0203035	0.0188574	0.243858	0.144084	0.0393713	0.365078	0.13718	0.0401368	0.0733836	0.102285	0.230922	0.232478	0.110346	0.123551	0.164361	0.103294	0.369013	0.147731	0.0545726	0.257354	0.0656645	0.0604158	0.0613083	0.208527	0.176518	0.370712	0.0752295	0.217692	0.214369	0.217215
FTH1P4	0.116214	0.376692	0.896349	0.64418	0.245988	0.344568	0.581331	0.665366	1.886	0.44864	0.464411	0.895847	0.490362	0.49728	4.57205	0.50271	0.0452565	0.105931	1.81572	0.698708	0.121892	0.460174	0.221889	0.130432	1.12785	0.272618	0.460396	0.65402	0.288061	0.0617471	0.754384	0.318904	0.184923	0.577869	0.274044	1.55393	0.264731	0.204281	1.67468	0.716602
MIR3909	0	0	0	0	0.254027	0.400307	0	0.140545	0	0.260607	0	0	0.142421	0	0	0	0.630929	0	0.787525	0.442764	0.283219	0	0	0	1.2095	0	0	0.23379	0.334659	0.573885	0.378991	0	0	0.255752	0	0.267451	0	0	0.210333	0.166505
AC104662.1	0	0.116472	0	0.0820148	0	0	0.057192	0	0.0275813	0	0	0	0	0	0.0449803	0	0	0	0	0.0343698	0	0	0.0300159	0.0705763	0	0	0	0.0272221	0	0	0.0661936	0	0	0.0297793	0.237254	0.124566	0.0716226	0.0552678	0.0244909	0.0775501
FO393411.1	1.0711	0.850248	3.41953	1.14752	1.61942	0.623812	1.18292	0.955708	3.18794	0.812225	1.12888	3.01436	1.33164	2.15683	18.169	0.71706	1.60887	1.32502	5.19579	2.0072	0.962945	1.21179	0.986021	0.343471	1.08519	1.34605	0.559559	1.25857	0.18964	0.813004	1.02012	0.909762	0.791315	1.55795	0.14433	1.89445	7.75553	0.874153	6.466	1.69835
MRPL33	19.7935	17.0354	38.1128	30.0093	10.3121	10.849	30.0037	44.5019	15.7242	17.0275	24.415	25.9308	21.6615	104.73	14.1136	16.7088	29.7753	34.8852	44.2871	33.2087	27.418	19.539	27.9156	26.3629	25.8277	50.718	27.8307	36.2993	29.2925	14.9542	12.4032	16.4055	36.5626	150.956	24.7752	25.7881	12.9607	62.1449	31.1367	20.0329
ARL5AP5	0	0	0.0291508	0	0	0	0	0	0.0323258	0.142258	0	0	0	0	0	0	0	0.0671785	0.0614125	0.120846	0	0	0	0	0	0	0	0.0319048	0	0.0783169	0	0.0674135	0	0	0.0695166	0	0	0.0971623	0.0574075	0
MIR5588	0	0	0	0	0	0	0	0	0	0	0	0.873727	0	0	0	0	0	0	0	0	0	0	0	0	0	0	0	0	0	0	0.178968	0	0	0	0	0	0	0	0	0
PPP6R1	9.28083	21.8975	11.5127	14.6171	10.6535	14.147	15.6802	13.2951	13.9977	20.7753	18.0868	7.24956	16.4693	7.35953	17.4299	22.4135	38.447	5.89979	11.0654	21.2394	15.4564	13.343	33.2555	9.72421	13.3043	15.1147	20.8251	11.6537	16.9025	15.1098	18.2681	22.253	12.1711	11.8146	34.8029	23.7335	23.6674	10.8626	12.6156	22.6162
AL135923.1	0	4.40307	0	0	0	0	0	0	0	0	0	0	0	0	0	0	0	0	0	0	0	0	0	0	0	0	0	0	0	0	0	0	0	0	0	0	0	0	0	0
AC025034.2	0	0	0	0	0	0	0	0	0	0	0	0	0	0	0	0	0	0	0	0	0	0	0	0	0	0	0	0	0	0	0	0	0	0	0	0	0	0	0	0
AC090506.2	0	0	0	0	0	0	0	0.0399162	0	0	0	0	0	0	0	0	0	0	0	0	0	0	0	0	0	0	0	0	0	0	0	0	0	0.036318	0	0	0	0	0	0
AC011479.3	0.0226688	0.173199	0.00672475	0.0665231	0.0399857	0.0252045	0.108241	0.0353966	0.0820288	0.0820429	0.0940729	0.0582485	0.0538036	0.0342354	0.0608067	0.0367723	0.0529669	0.0309945	0.177089	0.0371703	0.0534969	0.0897623	0.0568078	0.0381635	0.317308	0.0199415	0.0932598	0.0736005	0.0842844	0.072267	0.173002	0.0466545	0	0.161029	0.112256	0.0168395	0	0.0747139	0.0860809	0.136287
AC002059.2	2.5317	3.51694	0.34663	0.571494	0	1.51571	0.265683	0.456133	1.15315	0.845788	1.25716	1.50122	0.77037	0.735283	1.88059	2.52726	3.64027	0.798814	2.67758	0.798317	3.37031	0.38557	1.25494	0.983577	2.39885	0.342632	0.890207	0.379377	3.98244	1.5521	2.5625	0.534406	0.697243	0.415015	1.10215	4.62934	0	1.15535	0.91017	0.540383
SLC16A7	2.04736	1.00611	6.26048	0.368031	1.46445	0.367776	2.36538	0.930181	1.5997	1.84961	0.310823	0.201408	1.46475	2.55694	0.820831	1.01889	0.703279	1.90764	2.54434	1.4639	0.890363	4.73321	1.56243	1.75506	4.52735	0.446813	0.976003	0.478444	1.71071	5.13504	1.98766	2.06703	1.27033	3.37864	1.44171	0.747631	10.9677	1.60688	2.04322	1.98503
KLF3P2	0	0	0	0	0	0	0	0	0	0	0	0	0	0	0	0	0	0	0	0	0	0	0	0	0	0	0	0	0	0	0	0	0	0	0	0	0	0	0	0
IFNA6	0	0	0	0	0	0	0	0	0	0	0	0	0	0	0	0	0	0	0	0	0	0	0	0	0	0	0	0	0	0	0	0	0	0	0	0	0	0	0	0
HTR1DP1	0	0.033512	0	0	0.0510629	0.0268224	0	0	0	0	0	0	0	0	0	0	0	0	0	0	0	0.047762	0	0	0.621323	0.0212216	0.066164	0	0	0.0384529	0.0126971	0	0	0.0171365	0	0	0	0.0159019	0	0
AC055764.1	0	0.12583	0.0537411	0.0886037	0	0	0	0.0353592	0	0	0	0	0	0	0	0.0489779	0	0	0.0283043	0.037131	0	0	0.0648546	0.0762463	1.11574	0.0398409	0.0828099	0.0294091	0	0.144381	0.0238372	0.0621402	0	0.128687	0	0.201861	0	0	0	0.0418902
AC145098.2	0.10619	0.314699	0.0126006	0.193898	0.0899084	0.0629696	0.038632	0.127122	0.107126	0.0819887	0.0391712	0.0181906	0.0448067	0.181755	0.0227874	0.313889	0.107518	0.125832	0.287579	0.0290201	0.0891026	0.0280322	0.375089	0.0953456	0.214041	0.0871866	0.142386	0.110328	0.0921251	0.15798	0.0931509	0.0679928	0.0253459	0.125721	0.110179	0.157766	0.0483796	0.111997	0.10753	0.196438
ZNF324	1.5469	1.56044	0.955925	1.11359	0.699157	2.24978	1.53246	0.97739	1.8812	2.0642	1.35678	0.845498	1.66669	0.516931	1.31482	1.52971	1.8072	0.977362	1.01166	1.38296	1.17223	1.66236	1.94164	0.935996	1.20281	1.22438	1.71503	1.10763	1.30076	2.11002	1.74778	1.43225	1.17356	1.21706	2.34383	2.21955	0.962795	1.20666	1.05395	2.1934
RNU6-657P	0	0	0	0	0	0	0	0	0	0	0	0	0	0	0	0	0	0	0	0	0	0	0	0	0	0	0	0	0	0	0	0	0	0	0	0	0	0	0	0
AL450471.1	0.168678	0	0	0	0	0.187545	0	0.131692	0	0	0	0	0	0	0	0	0	0	0	0	0	0	0	0	0	0	0.154209	0	0	0	0	0	0	0	0	0	0	0	0	0
NIP7P2	0	0	0.0700906	0.0385198	0	0	0	0	0	0.114016	0	0	0	0	0	0.0425856	0	0	0	0	0	0	0	0	0	0	0	0	0	0	0	0	0	0	0	0	0	0	0.0230052	0
RN7SL795P	0	0.105527	0	0	0	0	0	0	0	0	0	0	0	0	0	0	0	0	0.0474749	0.06228	0	0	0	0	1.19092	0	0	0	0	0	0	0	0	0	0	0	0	0	0	0
TCAM1P	0.0724943	0	0.702514	1.01642	0.0170498	0	0.0659337	1.12254	0.135137	2.31761	0	0	0.00477951	0.0273709	0.00648193	0.0457321	0.0211733	0	0.015102	0.0346703	0.864913	0.0239214	0.00865093	0.366137	0.0473546	1.34985	0.320334	0.0235372	0.0449232	0.288885	0.0508741	0.207222	0	0.0557879	7.51321	0.727006	0.0206425	0.075662	0.162347	0.00558772
RNU6-366P	0	0	0	0	0	0	0	0	0	0	0	0	0	0	0	0	0	0	0	0	0	0	0	0	0	0	0	0	0	0	0	0	0	0	0	0	0	0	0	0
POU5F1P3	0.635905	0.524504	0.0471606	0.0971929	0.154231	0.198854	0.325326	0.341324	0.196114	0.517829	0.238237	0.102124	0.188662	0.375144	0.0426437	1.22495	0.603616	0.0271705	0.397415	0.0488765	0.531496	0.472126	0.313023	0.20073	0.556319	0.104887	0.417852	0.103232	0.332486	0.316755	0.386989	0.136328	0.142294	0.578763	0.309278	0.295239	0.033951	0.275083	0.394717	0.294086
MIR4436A	0	0	0	0.493054	0	0	0	0.393527	0	0.729699	0	0	0	0	0	0	0	0	0	0	0	0	0	0	0	0.221703	0.460813	0	0	0.401719	0	0	0	0	0.713159	0.374432	0	0.664514	0	0
AC018462.1	0.0116678	0.113459	0.0346127	0.0228266	0.0658588	0.0129729	0.0159178	0.118422	0.115147	0.253368	0.0537999	0.209866	0.0923102	0.0440529	0.0500761	0.0252359	0.0136312	0.127625	0.145838	0.0286977	0.110141	0.0693018	0.0334164	0.117858	0.718609	0.0923762	0.10667	0.0303061	0.130145	0.0743925	0.0982569	0.0960533	0.111397	0.223783	0.0990498	0.138679	0.199342	0.0307645	0.095429	0.10792
ACTG2	9.63458	7.76178	3.84528	0.681814	1.90767	1.01873	11.0581	7.94334	0.780331	3.19806	4.8209	2.67208	2.62827	6.55369	1.86967	15.6592	1.03759	7.37049	1.7073	5.70071	3.33405	0.879192	0.704321	4.98714	0.937886	2.28946	5.85841	14.8267	4.31579	0.940789	1.71891	1.75845	12.766	0.918384	1.05776	2.36341	0.643438	3.32737	9.60861	1.75212
AC092648.1	0	0	0	0	0	0	0	0	0	0	0	0	0	0	0	0	0	0	0	0	0	0	0	0	0	0	0	0	0	0	0	0	0	0	0	0	0	0	0	0
TAS2R5	0.372234	0.413674	0.0441695	0.527966	0.853562	0.538032	0.48243	0.566699	0.318371	0.754424	0.205963	0.765176	0.235595	0.238919	0.499238	0.402547	1.71774	0.152684	0.558315	0.198365	0.673476	0.405334	1.71904	0.469998	0.43767	0.0818625	0.32329	0.132941	0.380598	0.385665	0.42122	0.178754	0.199904	0.568497	0.447661	1.35492	0.095393	0.711567	0.282698	0.895161
LINC02076	0.022899	0	0.00679304	0.0111998	0.0323134	0.241874	0.01562	0.035756	0.0376645	0	0.0105587	0.02942	0	0	0.122848	0.0742915	0.214019	0.0156546	0.0357774	0.0187739	0.0180134	0.0226685	0	0.0192755	0	0.020144	0	0.00743479	0	0.0730009	0.0120524	0	0	0.0569324	0.178194	0.0680422	0.0782451	0.0150945	0.0468219	0
TBC1D8B	1.88004	4.09601	1.27593	1.13341	0.765035	1.24317	1.23937	1.5822	2.40413	0.900702	1.34086	1.2164	1.49988	2.26566	2.27116	1.05314	0.87698	5.63112	0.867827	3.846	1.63852	2.21369	0.924838	2.03415	3.04179	1.17395	1.90631	1.98052	2.27975	2.32839	1.37155	1.65473	1.61416	2.74944	0.382733	2.21377	0.531483	1.92133	4.45914	1.50956
AC130456.3	0.846053	1.88049	0.100393	0.827598	0.955109	0.827807	0.692538	0.0792649	0.423044	0.146977	1.49803	2.00005	0.856778	0.664426	0.181556	0.109794	0.790738	0.694072	1.24785	1.91445	1.70379	0.603024	0.363462	0.455791	3.10751	0.148853	0.897239	0.19778	1.69867	1.07887	0.160308	0.2786	0.565431	1.03371	0.478819	0.653629	0.0578185	0.914626	2.86675	4.82048
PIGPP3	0	0	0	0	0	0	0	0	0.0339616	0	0.0476032	0	0	0	0	0	0	0	0	0	0	0	0	0	0	0	0	0	0	0	0	0	0	3.70347	0	0	0	0	0	0
AC108516.1	0	0	0	0	0	0	0	0	0	0	0	0	0	0	0	0	0	0	0	0	0	0	0	0	0	0	0	0	0	0	0	0	0	0	0	0	0	0	0	0
H2AZP2	0	0	0.0998149	0.164566	0	0.0623515	0.0765055	0.262695	0.221372	0	0.103431	0	0	0.0846923	0.12034	0.0606455	0	0	0.0700938	0.0919527	0.617596	0.222056	0	0	0.125594	0.147995	0.102537	0.109245	0	0	0.0295157	0.0769432	0.0669255	0.119507	0	0	0.0958092	0.332692	0.0327614	0
HSPD1P9	0	0.0181899	0	0.0256171	0	0	0	0	0.0172299	0.0189561	0.0362261	0	0	0	0	0	0	0	0.0163666	0.0214706	0.0206009	0	0	0	0.0146629	0	0	0.00850275	0	0.0208717	0.0482426	0	0	0	0	0.019454	0	0	0.00764966	0.0121113
PPIAP45	0.0450043	0.125037	0.614127	0.0880453	0.0317534	0.30023	0.429781	0.316227	0.296093	0.195455	0	0.231281	0.249237	0.203902	0.338014	0.681369	0.157732	0.0615333	0.281259	0.073794	0	0	0.515567	0.454594	0.25198	1.26687	0.41144	0.0584475	0	0.0717356	0.142122	0.123497	0.161127	0.0639379	0.0636749	0.46804	1.61467	0.830643	0.657292	0.0832523
KIF25-AS1	0.0693719	0.0289106	0.0329269	0	0	0.00771317	11.7923	0.0162483	0	0.271156	0.0447821	0.677365	0.109768	0.0419073	0.357279	0.0150043	0.00810455	0	0.00867093	0.0341249	1.00411	0	0.04967	0.0116789	0	0.140359	0	0.527049	0.0386895	0.0221154	0.157003	4.56875	1.47366	0.00492786	2.33601	3.92681	0.011852	0.0320099	0.0162109	0.0128329
AC093716.1	0	0	0	0	0	0	0	0	0	0	0	0	0	0	0	0	0	0	0	0	0	0	0	0.0956618	0	0.0499861	0	0	0	0	0	0	0	0	0	0	0	0.299648	0	0
AL356859.1	0	0	0	0	0	0	0	0	0	0	0	0	0	0	0	0	0	0	0	0	0.0814084	0	0	0	0	0	0	0	0	0	0	0	0	0.0367566	0	0	0	0.0341085	0	0
AC022447.3	0	0	0	0	0	0	0	0	0	0	0	0	0	0	0	0	0	0	0	0	0	0	0	0	0	0	0	0	0	0	0	0	0	0	0	0	0	0	0	0
LINC00632	0.121069	0.168184	0.0253519	0.0557308	0.0954712	1.44113	0.00971579	0.0889622	0.206163	0	0.0853787	0.0548984	0.0225374	0.424841	0.0152825	0.0616132	0	0.0681612	0.0489585	0.0759038	0.156863	0.0422999	0.0254955	0.023979	0.0398745	0.0626488	0.162771	0.0416205	0.370706	0.0113518	0.056225	0.0195428	0.169984	0.0252946	0.0201524	0.0211614	0.53536	0.267584	0.0624078	0.0131742
RPS3AP6	1.48203	1.34756	9.00075	2.60946	1.08369	0.209721	1.61749	5.70119	6.54176	1.05325	0.91943	2.56183	2.87799	12.5137	12.9525	0.932491	0.535166	16.5792	7.24126	3.88815	1.31421	3.25431	1.21547	0.907283	3.31916	6.30529	1.40418	1.29481	1.20225	0.901974	1.74443	2.25526	2.15458	3.61768	0.686247	2.32195	2.16372	1.74069	8.75252	1.57017
AC004706.2	0	0	0	0	0	0	0	0	0	0	0	0	0	0	0	0	0	0	0	0	0	0	0	0	0	0	0	0	0	0	0	0	0	0	0	0	0	0	0	0
RNA5SP159	0	0	0.123396	0	0	0	0	0	0.136835	0	0.191799	0.534416	0.164545	0	0	0.674754	0	0	0.12998	0.170514	0	0	0	0	0.698693	0	0	0	0	0	0	0	0	0.14774	0.294265	0	0	0.411289	0	0
FAM184A	5.16648	0.576763	0.212074	0.2071	0.0776003	1.0914	1.92433	0.987479	3.22548	2.08977	3.09857	1.85108	1.4118	0.477542	1.05912	0.454946	0.626394	3.88351	0.799048	0.610905	1.11176	0.593375	0.114184	0.754526	0.477245	0.200759	3.18994	3.8548	1.01209	4.19431	1.57164	0.792245	0.758008	4.85951	1.42774	0.792502	1.42338	1.10017	1.09551	4.23697
PTPN6	20.0492	22.071	11.9917	9.41689	15.184	21.7308	17.2468	16.7416	11.5195	22.0967	16.3951	13.5607	18.5756	13.4312	12.4355	28.8275	20.8999	21.8811	13.591	9.08478	20.1519	15.6899	16.4986	13.8887	15.8375	19.8831	24.1669	9.56711	13.2615	16.0199	10.7235	23.4188	15.4292	15.0046	18.4736	12.7396	19.8888	17.7181	18.1414	8.35837
AL732618.1	0	0	0	0	0	0	0	0	0	0	0	0	0	0	0	0	0	0	0	0	0	0	0	0	0	0	0	0	0	0	0	0	0	0	0	0	0	0	0	0
IDSP1	0.626709	0.237436	0	0.613039	0.442183	2.15378	0	0.533773	0.112452	0.0824793	0.0525407	0.146396	0	0.344175	0	0.800972	0.266243	0.0778985	0.249243	0	1.2549	0	0.163171	0.287749	0.574192	0	0.15626	0	0.317748	0.908142	0.239893	0.078171	0.0679935	1.86168	0	0	0	0.225334	0.232989	0.368879
AC100827.4	0.0263278	0.0121912	0	0.017169	0.00619197	0.0292728	0.0119726	0.00685166	0.0173216	0	0.0323725	0.112751	0.0138862	0.00662689	0.0376648	0	0.0205054	0	0.0109692	0.02878	0	0.0521254	0.0251341	0	0.0491366	0	0.0320927	0.0113974	0	0.0139886	0.036952	0.0120411	0	0.018702	0.0372502	0.104307	0	0.0173547	0.0153808	0.0243516
AC021193.1	0	0	0	0	0	0	0	0	0	0	0	0	0	0	0	0	0	0	0	0	0	0	0	0	0	0	0	0	0	0	0	0	0	0	0	0	0	0	0	0
LINC01593	0.276057	0.0766976	0	0.0540072	0	0.0613873	0	0	0.0363249	0	0	0.141868	0.0436808	1.37581	0	0	0	0.0754893	0	0.0905308	0	1.63967	0	0.0929497	0	0.048569	0	0	0	0.352022	0.0871777	0	0	0	0	0	0	0.327547	0.677349	0.102134
AC016987.1	0.04293	0	0	0	0	0	0	0	0	0.0621487	0	0	0	0	0	0	0	0	0	0	0	0	0	0	0	0	0	0	0	0	0.0451903	0	0	0	0	0	0	0	0	0
LSS	19.9689	9.86337	7.41901	7.91233	7.25869	26.7997	15.3959	3.31355	7.81812	8.08511	6.17661	10.1602	6.46736	2.99253	28.52	7.62403	5.35598	4.60107	6.42021	9.01928	11.939	5.07452	5.67709	7.94734	17.36	6.20695	13.9403	7.22239	19.3345	7.29344	7.95698	11.549	5.32998	8.44327	7.77622	5.18866	5.97681	10.6678	5.13873	5.13282
AC008667.2	0	0	0	0	0	0.0507852	0	0	0	0	0	0	0	0	0	0	0	0	0	0.0374477	0	0	0	0	0	0	0	0	0	0	0.0480809	0	0	0.0648922	0	0	0	0.0903258	0	0.0422474
AC118282.3	0	0	0.0228593	0	0	0	0	0	0	0	0	0	0	0	0	0	0	0	0	0	0	0	0	0.0648642	0	0	0	0	0	0	0	0	0	0	0	0	0	0	0	0
CCDC92	9.80574	7.40801	6.22119	4.29136	5.08783	5.79888	5.61898	5.19259	6.51312	5.68727	6.12384	6.8145	5.11763	2.76391	2.47096	7.72782	4.30962	6.35806	3.74627	3.88295	5.52496	6.90631	3.95064	5.81997	1.83203	6.58867	8.26919	5.12403	4.09238	14.2764	4.12442	4.15345	4.75371	4.24335	6.22551	4.16074	5.46116	4.84607	5.78942	8.57332
RNU7-51P	0	0	0	0	0	0	0	0	0	0	0	0	0	0	0	0	0	0	0	0	0	0	0	0	0	0	0	0	0	0	0	0	0	0	0	0	0	0	0	0
RPL31P47	0	0	0	0	0	0	0	0	0	0	0	0	0	0.0671213	0	0	0	0	0	0	0	0	0	0	0.199074	0	0	0	0	0	0	0	0	0	0	0.132061	0	0	0	0
GALNT8	0.0162852	0.0323183	0.00828178	0.0500657	0.00656586	0.00776008	0.0222172	0.0145307	0.0612252	0.0808312	0.00643635	0.00597793	0.03129	0.0105405	0.0224657	0.0352228	0.0271795	0.0159046	0.00145394	0.0190736	0.0146408	0.0138182	0.0116602	0.0509164	0.0312621	0.0122794	0.0276498	0.0120856	0	0.0296665	0.0171427	0.0159602	0.0277645	0.0181787	0.0230414	0.0172821	0.127191	0.861855	0.0516468	0.0150628
MIR3135A	0	0	0	0	0	0	0.379547	0	0	0	0	0	0	0	0	0	0	0	0	0	0	0	0	0	0	0	0	0	0	0.443457	0	0.381718	0	0	0	0	0	0	0	0
KRT86	1.87913	0.248611	0.69548	0.0787774	1.69203	1.00486	1.1109	3.30446	1.40705	0.37567	1.15528	0.3219	0.516798	0.331092	0.336037	10.2672	1.4322	0.685142	3.84749	0.308122	1.56267	0.99211	5.88153	1.80774	0.280567	1.08629	1.45616	2.09762	0.765214	0.998425	1.73316	2.55372	0.480556	0.845401	0.531741	0.9439	1.5135	1.67516	0.993241	0.380721
KARS1P1	0	0	0	0	0	0	0	0	0.0160891	0.017701	0	0	0	0.00923301	0	0	0	0	0.015283	0	0	0	0	0	0.0273841	0	0.0111784	0	0	0.0194898	0	0	0	0.00868563	0	0	0	0	0	0
HLTF	3.86194	4.92026	8.28962	6.75882	3.45749	11.3358	8.33478	10.7668	7.8659	17.8073	10.2253	3.70986	6.42026	6.27285	7.72269	3.78033	5.39673	5.01292	5.56719	3.51026	7.47465	7.86437	3.86508	12.5364	30.0533	11.3338	6.77202	7.22081	14.0747	7.24415	4.48454	9.54372	5.5808	7.73492	34.425	15.9503	3.23827	11.4791	6.94507	4.75287
AC069282.1	10.5074	5.48782	2.00553	3.30655	1.66663	3.80368	6.5562	3.30682	9.51214	5.95482	4.24401	8.16254	3.51207	1.59917	3.84539	4.6245	4.47248	2.28305	7.61024	2.77134	6.59965	5.24111	7.55241	4.5252	3.92207	1.86298	4.31903	3.83464	4.69413	7.91983	3.34391	1.844	1.2637	5.26527	5.41648	5.56665	1.87866	1.9329	5.56744	5.31137
LINC00265	3.12219	3.92643	0.334575	0.928334	0.892805	5.74238	0.919441	0.445639	3.39343	1.72235	1.75039	1.74942	0.984788	0.566038	0.546031	2.35756	1.43011	0.507753	2.28648	0.964131	2.2072	1.19818	4.63344	2.07241	0.669983	0.471875	1.39575	1.17	2.27568	3.34336	0.785448	0.896394	0.38574	1.67072	1.74169	1.79824	0.270234	0.67998	2.02889	0.877797
AC016573.1	0	0	0	0	0.0560839	0	0	0	0	0.115073	0	0	0	0	0	0	0	0	0.0248384	0	0	0	0	0	0.0445055	0	0	0	0	0	0	0	0	0	0	0	0	0.0523968	0.0696559	0.0367608
WWC2	5.19322	2.7352	6.02968	4.34823	0.967602	1.50567	2.78292	1.43653	5.7516	5.85641	1.51644	2.70087	2.46246	2.46231	3.50102	2.43614	1.57705	2.79497	3.91321	2.39495	2.83057	3.711	2.26239	5.9818	7.97931	2.25207	2.92609	6.93571	2.76925	6.56815	4.27648	2.65433	2.79615	2.79731	0.705574	1.41473	1.33675	3.46435	3.83381	1.46528
BIN1	9.34297	8.24602	6.2806	11.2682	5.74133	9.38431	10.941	3.56994	5.39027	4.10423	6.50623	6.47446	6.40111	3.96176	9.89855	8.26828	18.5002	4.84007	7.88707	10.9626	8.38564	4.50509	16.1461	6.71427	9.99837	22.8672	8.99663	8.58239	7.43151	5.62778	5.24452	7.41064	7.7704	7.44939	6.62263	5.63593	7.61668	5.49838	4.91816	6.74004
U2	0.147738	0.205232	0	0	0	0	0	0.230688	0.0972003	0.427755	0.136244	0.379619	0	0.11156	0	0	0	0	0.0923305	0	0	0	0.21156	0	0.165438	0	0	0	0.274651	0	0.0777585	0	0	0	0	0	0	0	0.172618	0
SPSB2	11.2876	10.1704	13.0933	7.09318	17.4878	33.7555	10.7032	6.60265	14.0481	3.36429	7.70232	12.2796	5.77149	3.60864	44.2169	5.00745	22.9549	10.4043	28.1954	7.09825	5.00323	12.454	7.75037	7.48647	7.39612	11.6896	12.6677	10.7222	20.7243	10.0266	9.01263	7.46795	10.1866	11.5929	3.00373	8.63164	29.6435	13.1649	10.2385	5.13129
AC019133.1	0	0	0	0	0	0	0	0	0	0	0	0	0	0	0	0	0	0	0	0	0	0	0	0	0	0	0	0	0	0	0	0	0	0	0	0	0	0	0	0
SATB2-AS1	0	0.0133148	0.0199034	0.00468787	0.0371948	0.0213139	0.0326903	0.00748317	0.00315303	0.277514	0.0132586	0.0123143	0.0227492	0.00723769	0.0462784	0.0518268	0.00559885	0	0.0179704	0.0275035	0.0150797	0	0.0137254	0.0161362	0.0268327	0.00843166	0	0.0404556	0	0	0.0075671	0	0	0.0102129	0.00678059	0.0142401	0.00818772	0.104248	0.0251977	0.0398941
AC134026.2	0	0.0265821	0.0170296	0.018718	0	0	0	0	0	0.0138509	0	0	0	0	0	0	0	0.039245	0	0	0	0	0	0	0	0	0	0.00621282	0	0	0	0	0	0	0	0	0	0	0	0
MIR769	0	0	0	0	0.12809	0	0	0	0.119441	0	0	0	0	0	0	0	0	0	0	0	0	0	0	0	0	0	0	0	0	0	0	0	0	0	0	0	0	0	0	0
MLF2	44.5721	42.9026	59.3974	82.8493	48.282	80.8725	36.0116	38.3642	32.8998	37.7298	76.5812	57.0248	37.5136	38.6544	96.5234	53.4712	67.4818	36.4399	61.6991	26.4583	32.2769	30.8588	91.9718	54.712	14.4083	52.4673	57.2153	39.5719	80.1438	38.7339	40.7611	45.4994	53.7208	37.9646	60.7388	20.6566	106.642	58.7283	41.053	38.884
AC091912.1	0	0	0	0	0	0	0	0	0	0	0	0	0	0	0	0	0	0	0	0	0	0	0	0	0	0	0	0	0	0	0	0	0	0	0	0	0	0	0	0
AC087258.1	0	0	0	0	0	0	0	0	0	0	0	0	0	0	0	0	0	0	0	0	0	0	0	0	0	0	0	0	0	0	0	0	0	0	0	0	0	0	0	0
AC021660.2	0.0552115	0	0	0	0.0389552	0	0	0.0431054	0	0	0	0	0	0.0416913	0	0	0	0.150979	0.0345049	0	0	0	0.118594	0	0	0	0	0.0358518	0	0	0.0290592	0	0.0658906	0	0	0	0	0.109182	0	0
PIK3R3	6.97879	4.59432	3.76834	2.10962	1.39111	38.2571	4.16093	2.94548	2.91962	6.65863	5.42271	3.12738	4.65903	2.47555	3.83703	3.84546	2.64454	4.93698	2.70288	10.6966	8.19153	2.75883	2.61431	2.9348	5.6135	1.16731	4.77852	4.70817	7.47043	7.98587	4.87974	4.1054	2.90847	1.37181	10.0949	3.22992	6.45053	8.51258	9.57782	1.8584
RBP5	5.64891	10.1297	0.454915	1.72965	2.36269	2.27918	2.49769	3.54289	2.58408	6.18432	3.43445	2.05061	7.58891	6.17982	3.00534	5.51665	3.49169	3.16647	3.45211	5.46518	3.91438	2.94317	5.53471	3.92521	1.80483	3.38627	5.40757	2.65204	4.18898	6.01112	5.05686	3.75723	1.97951	2.0675	4.45008	3.30124	5.90826	7.32349	2.72419	1.86707
HPS5	5.40796	6.06924	3.96526	2.43653	2.76071	4.96507	4.88372	6.96242	4.51106	11.2228	3.6974	4.7746	5.34289	6.91255	3.01559	5.16413	3.87872	5.01747	7.75846	4.2945	7.23519	6.21059	3.95076	12.1542	10.374	5.02976	4.89538	6.06976	7.83735	4.57016	3.73145	7.63478	5.50019	4.40455	5.13556	5.15521	4.193	5.83451	6.56382	3.07082
PPIAP86	0	0	0	0	0.0290665	0	0	0	0.162624	0	0.037991	0	0	0	0	0	0	0	0.051492	0.0337749	0	0	0.0294964	0	0	0	0	0	0.0765854	0	0.0433653	0	0	0.0877917	0	0.0612052	0.0703829	0.0814669	0.048134	0
MIR512-1	0	0	0	0	0	0	0	0	0	0	0	0	0	0	0	0	0	0	0	0	0	0	0	0	0	0	0	0	0	0	0	0	0	0	0	0	0	0	0	0
UBE2L3	22.6444	17.9731	17.8659	110.834	29.1502	28.9319	27.7402	28.5779	20.9758	19.1261	25.0982	24.2237	22.3797	21.6933	21.9249	21.905	27.583	17.0717	26.6049	17.0779	24.6758	18.3111	36.2432	18.2672	12.8068	23.1509	27.3255	18.1402	29.5829	15.4627	21.6481	23.1432	23.1942	13.8612	20.4141	24.2971	31.2494	19.8348	19.5614	21.6416
AL365436.2	0.0814527	0.396028	0.169141	0.19919	0.40229	0.0905637	0.111122	0.254371	0.0803843	0.294793	0.225346	0	0.354429	0.0307533	0.0873952	0.264257	0.142739	0.111368	0.254523	0.100169	0.128149	0.161265	0.379079	0.205691	1.6874	0	0.074466	0.158675	0.151424	0.129833	0.171483	0.111758	0	0.549671	0.460977	0.302535	0.0695801	0.375842	0.0951699	0.565039
DUX4L50	0.629179	1.8313	0.266639	0.527533	0.824433	3.36454	0.408743	0.818701	0.768766	1.95182	0.359188	0.615886	1.13778	0.633475	0.771522	2.46246	0.630047	0.450613	0.411936	0.245636	1.55553	0.237274	1.02969	1.10968	0.536805	0.579839	2.27345	0.933852	0.222794	0.76411	14.7757	0.452189	0.0715121	0.361808	1.61084	1.78052	0.716626	2.42919	0.665124	1.21933
KXD1	14.7954	16.3123	14.2459	15.5785	10.7993	19.2655	14.3638	16.0294	12.5791	12.0067	19.9859	10.7627	13.7292	15.1967	21.0565	18.344	14.1932	12.914	12.1768	14.9063	15.5647	10.5619	24.1336	33.8455	7.20471	14.239	16.6935	10.761	11.0214	15.5451	11.2064	11.6368	14.934	14.0589	11.4765	14.8994	10.5561	15.8105	12.0614	9.98412
SNORD57	0	0	0	0	0	0	0	0	0	0	0	0	0	0	0	0	0	0	0	0	0	0	0	0	0	0	0	0	0	0	0	0	0	0	0	0	0	0	0	0
AL356310.1	0.0366189	0.101739	0.260713	0	0.0258369	0.08143	0.19983	0.0285896	0.0240924	0	0.101309	0	0.666337	0.0276517	0.0392905	0	0.0855619	0	0.595019	0	0.0576121	0	0.183533	0.123297	0.246036	0.289919	0.100434	0.0475573	0.272303	0.0583695	0.0578204	0.100487	0	0.182086	0.103621	0.108809	0	0.265522	0.0427858	0
ZNF560	0.00755362	0.0104932	0	0.00738885	0	0	0	0.0117947	3.58315	1.97927	0.0139318	0	0	0.0684467	0	0.0163375	1.97673	0.0206557	0	0	0	0	0	0	0.00845856	0.00664484	0.241699	0.00980994	0.0140424	0	0.023854	0.020728	0.00901465	0.00536573	0.0427493	5.58875	0	0.0647292	0.12356	0.0419197
FUT11	3.34201	4.90927	3.05966	2.67163	4.65752	1.65903	7.78542	6.12111	4.73629	5.9498	3.38778	5.53811	5.77134	7.26448	2.34531	4.98246	4.15415	3.54938	6.08864	3.94183	5.12067	4.55224	3.68614	5.60432	9.35111	7.28459	6.94833	7.13374	3.3579	6.06425	4.49851	4.93863	4.2696	5.08584	5.67913	3.74661	3.83135	3.97169	6.95835	4.54391
GLS	35.0117	9.46331	47.726	34.4058	1.56422	4.59302	10.2958	42.5143	27.0694	12.4402	29.3948	7.2762	8.21451	17.2363	15.5634	15.5355	47.7464	58.1475	18.6807	5.60828	12.9332	8.64482	4.4171	16.2431	13.4333	43.6342	57.7432	31.626	11.643	22.8185	4.93589	7.56716	34.4785	74.5608	15.406	8.11619	20.1673	13.5634	40.8544	22.7619
OR5T3	0	0	0	0	0	0	0	0	0	0	0	0	0	0	0	0	0	0	0	0	0	0	0	0	0	0	0	0	0	0	0	0	0	0	0	0	0	0	0	0.0193686
AC026401.3	3.61892	4.01506	6.67191	11.9266	9.0482	17.0671	7.15717	5.68874	4.12275	3.27	5.19641	6.1785	5.57252	5.04361	7.97437	8.06364	6.01553	3.9518	17.0612	9.63773	4.92936	6.68409	6.50391	3.4756	13.0278	7.81993	7.68283	12.98	10.9269	3.29073	3.24699	6.79822	4.49281	4.88262	12.6804	3.39196	4.689	5.39541	7.37836	24.7114
AC017100.1	0.329852	0.763696	0.304426	0.806643	0.362026	0.244499	0.125	0.185991	0.156734	0.955038	0.0337987	0.141261	0.130482	0.636532	0.511213	0.297261	0.599446	0.0751664	0.297764	5.15321	0.288307	0.181406	0.800363	0.832969	0.902902	1.22515	0.385325	0.154693	0	0.321307	0.21219	0.226288	0.809175	0.325432	1.63343	1.22515	0.876626	1.02676	0.214112	0.152546
ITPK1	11.8811	6.7432	6.97979	7.48231	9.86694	15.0466	8.18199	5.42949	5.27358	11.6542	14.6701	9.58395	8.7052	3.82763	11.2942	11.001	7.5195	6.01946	5.3903	6.07441	9.88783	6.67798	18.1986	9.45344	4.32521	4.62576	11.4712	4.85012	5.66571	10.194	9.82551	11.0541	10.9303	12.0181	13.3069	5.35841	12.4371	3.92213	9.80264	9.96691
RNU6-261P	0	0	0	0	0	0	0	0	0	0	0	0	0	0	0	0	0	0	0	0	0	0	0	0	0	0	0	0	0	0	0	0	0	0	0	0	0	0	0	0
HYPK	0.693628	0.744782	0.11332	0.324499	0.357001	0.480613	0.260571	0.167432	0.205028	0.334717	0.259572	1.00739	0.243896	0.184712	0.37751	0.467462	0.779031	0.142028	1.0387	0.233514	0.274137	0.205661	0.417461	0.248215	0.236395	0.0736929	0.346168	0.184951	0.155734	0.309788	0.641967	0.0873539	0.0719819	0.473679	0.175417	0.368399	0.188921	0.22309	0.366068	0.359523
AC087379.1	0	0.0299685	0.19199	3.75625	0	0.0239862	0	0.185271	0.0283868	0.0624617	0	0.166299	0	0.179193	0	0	0	0	0	0.0353736	0.339407	0.0427117	0	0	0	0	0.0197226	0	0.0802102	0.0343869	0.0113545	0.0295995	0.0257458	0.0153245	0.0305229	0.0641022	0	7.224	0.151237	0
AKR1B1P8	0	0	0	0	0.0161481	0	0	0	0	0	0	0	0	0	0	0	0	0	0	0	0	0	0	0	0	0	0	0	0	0	0	0	0	0	0	0	0	0	0	0
SPSB4	0.217657	0.0318275	0.210697	0.0336173	0.036372	0.0382111	0.195355	0.120741	0.128128	0.414602	0.0264109	0.0441536	0.0589107	0.22491	0.0245828	0.204411	0.0736084	0.0234945	0.0286373	0.0845277	0.207265	0.113403	0.0082022	0.173572	0.0320702	0.0906967	0.010473	0.096704	0.106482	0.0365199	0.123603	0.0943069	0.0683571	0.0284814	1.5803	0.0595687	0	0.222763	0.505278	0.0158936
AC093788.1	1.06301	1.60511	0.0548426	2.10226	0.929377	0.770818	0.252212	0.451049	0.790604	0.568725	0.298354	1.78139	0.383939	0.872504	0.272745	0.974645	0.35097	0.157982	0.924301	0.170514	0.654429	0.411774	0.579109	0.77809	0.595183	0.223616	0.718311	0.315125	0.601447	0.515692	0.681121	0.0634138	0.220631	0.426804	0.392353	0.274664	0.0789625	0.198028	0.216006	1.64583
TVP23BP2	0	0	0	0	0	0	0	0	0	0	0	0	0	0	0	0	0	0	0	0	0	0	0	0	0	0	0	0	0	0	0	0	0	0	0	0	0	0	0	0
SNORA50A	0	0	0	0	0	0	0	0	0	0	0.14526	0	0.249237	0.237886	0	0	0	0	0	0	0	0	0	0	0.705543	0	0.288008	0	0	0	0	0	0	0	0	0.23402	0	0	0.0920209	0
AC004494.1	0.12324	0.745226	0	0.070913	0.0306896	0.112845	0.0197801	0.118857	0.252787	0.461772	0.153764	0.0558831	0.292506	0.0492677	0.0466699	0.35279	0.220202	0.0198239	0.172163	0.0653782	0.25092	0.0287057	0.264719	0.183068	0.0811793	0.11479	0.324752	0.141223	0.0808617	0.311995	0.232749	0.0795731	0.0346065	0.324428	0.112826	0.0861637	0.0619275	0.14336	0.1567	0.207863
GPR34	2.8222	1.37372	5.30013	2.68456	0.282223	0.889479	5.65403	13.0642	7.72687	9.52242	1.84438	2.71227	2.85692	13.2229	1.38291	5.34705	1.20721	7.29208	0.833273	4.0628	8.65302	11.7031	1.40811	4.58288	21.0148	19.0793	3.93113	3.00144	1.69378	6.07476	9.64923	5.5949	21.8129	3.67802	2.2166	5.48053	1.48067	7.49259	6.0497	4.72742
RPL5P16	0	0	0	0	0	0	0.0369938	0.0423415	0	0	0	0	0	0	0	0	0	0	0	0	0	0	0	0	0.0303652	0	0	0	0	0	0	0	0	0	0	0	0	0	0.0158416	0
AC009951.1	0	0	0	0	0	0	0	0	0	0	0	0	0	0	0	0	0	0	0	0	0	0	0	0	0	0	0	0	0	0	0	0	0	0	0	0	0	0	0	0
Metazoa_SRP	0	0	0	0	0	0.0786081	0	0	0.046515	0	0	0	0	0	0	0.0764573	0	0	0	0	0	0	0	0.238049	0.0791699	0	0.0646355	0	0	0	0	0	0	0	0.100031	0	0	0	0	0
IFIT6P	0	0	0	0	0	0	0	0	0.0236081	0	0	0	0	0	0	0.038805	0	0	0.0112127	0	0	0	0	0.0604095	0.0803634	0	0.0164025	0.0116503	0	0	0	0	0	0	0.0253846	0.0266555	0.0306525	0	0	0
PRR34	0.190114	0.179587	0.121819	0.357057	0.10731	0.0930071	0.176367	0.225611	0.260167	0.286233	0.0771418	0.0586207	0.13236	0.396223	0.269259	0.279611	0.195453	0.135168	0.171092	0.168335	0.227319	0.135504	0.114342	0.307259	0.195859	0.207379	0.229425	0.192584	0.212057	0.145458	0.340211	0.313017	0.163358	0.124244	0.172151	0.271154	0.129922	0.300765	0.333196	0.0562699
AL158069.1	0	0	0	0	0	0	0	0	0	0	0	0	0	0	0	0	0	0	0	0	0	0	0	0	0	0	0	0	0	0	0	0	0	0	0	0	0	0.031035	0	0
LINC00334	0.238288	0.066204	0	0.046618	0.0168127	0.211953	0.0650169	0.0372078	0	0	0	0	0.0188522	0.0539807	0	0.0257693	0.139193	0.0325805	0.029784	0.0195361	0.0374895	0	0.153552	0	0.053367	0	0.0217848	0.0464199	0	0.151929	0.0125417	0	0.0284378	0.0169268	0	0	0.407109	0.0314147	0.0139208	0.0220401
RPL9P31	0	0	0	0	0.0261498	0.0412081	0	0	0.0243842	0	0	0.0952333	0.0293221	0.0839597	0.0795327	0	0	0	0	0.0303858	0	0.0733784	0	0	0	0	0	0	0	0	0	0	0.0442311	0	0	0	0.126641	0	0	0
Y_RNA	0	0	0	0	0	0	0	0	0	0	0	0	0	0	0	0	0	0	0	0	0	0	0	0	0	0	0	0	0	0	0	0	0	0	0	0	0	0	0	0
AL512844.1	0.0120416	0	0.021433	0.0588948	0.00849612	0	0.0328556	0.0188026	0.110914	0.0348648	0.0333142	0.0309414	0.00952678	0	0.0387604	0.0130222	0.0281359	0.0164642	0.13546	0.128341	0.018945	0.0476815	0.00862176	0.0405447	0.0809055	0.0105929	0	0.0156386	0	0.019194	0.0126756	0	0	0.00855381	0	0	0.0205729	0.00793756	0.246217	0
LINC00906	0.00512122	0.0071142	0	0	0	0	0.0209599	0	0	0.0148277	0	0.0131592	0	0.00386714	0	0	0	0	0	0.0167946	0.00805715	0	0	0.0172434	0	0	0.00936388	0.00332548	0	0.0326523	0	0	0.00611178	0	0	0	0	0.0101274	0	0
AL359195.2	0.0631203	0	0.00288073	0.142485	0	0	0	0.00758155	0.0543062	0.0562325	0	0.0249523	0.00384138	0.0146657	0	0.00525081	0	0.00663868	0	0	0.00763896	0.00961303	0.00347645	0	0	0	0.00443893	0.00945864	0	0.0619151	0.00766658	0	0.00579455	0.00344905	0	0	0.00829536	0.00320057	0	0.107783
RN7SL309P	0	0	0	0	0	0	0	0	0	0	0	0	0	0	0	0	0	0	0	0	0	0	0	0	0.0838758	0	0	0	0	0	0	0	0	0	0	0	0	0	0	0
LCN12	1.69461	0.548936	0.00901722	0.706174	0.857871	0.811122	0.207344	0.28478	0.0999932	0.627065	0.67276	1.21063	0.34269	0.20084	0.66044	0.591697	1.16301	0.353265	0.674383	0.112144	0.370626	0.225679	0.576743	3.60773	0.059567	0.307506	0.44463	0.172709	0.226034	0.50874	1.01991	0.0729855	0.0816212	1.28475	0.354809	0.474183	4.37528	0.586076	0.332959	0.836421
RNU6-61P	0	0	0	0	0	0	0	0	0	0	0	0	0	0	0	0	0	0	0.122825	0	0	0	0	0	0	0	0	0	0	0	0	0	0	0	0	0	0	0	0	0
BMP2	15.0865	8.3797	3.37068	7.61728	6.70734	0.324103	6.27354	8.42979	9.45604	13.5727	1.72811	4.92209	12.8205	7.86126	3.19147	3.64772	1.18845	13.9088	5.56931	4.57974	4.11812	3.16829	5.24332	6.19937	1.61877	1.43913	2.21897	55.4102	1.83584	7.82299	4.43673	3.28123	7.40485	9.70674	4.2337	2.40402	0.193108	3.76453	3.32941	7.38969
AC127894.1	0	0	0	0	0	0	0	0.0196532	0	0	0	0	0	0	0.0270093	0	0	0	0	0	0	0	0.0180236	0	0	0	0	0	0	0	0	0	0	0	0	0	0.0860144	0	0	0
AC073575.2	0.990813	1.09163	0	1.53735	0.57855	0.797741	0.326277	0.400117	1.16888	0.890303	0.724677	2.01919	0.162183	0.206395	0.109976	1.0715	0.558813	0.0934285	1.15303	0.224089	0.483776	0.270575	0.660493	0.747749	0.153037	0.210388	0.968295	0.199672	0.44461	0.490136	0.431578	0.140633	0.163098	1.04361	0.676762	1.11673	0.408603	0.653121	0.219559	1.01124
ZNF285B	0.0242468	0.101048	0.0287714	0.011859	0.0256615	0.080877	0.0826969	0.0473257	0.0797626	0.157957	0.0111801	0.0934547	0.0863233	0	0.0780473	0.0786641	0.0566539	0.016576	0.0227299	0.00993943	0.171663	0.120013	0.121524	0.04082	0.0271516	0.0213297	0.0554175	0.0629791	0.0225379	0.0386487	0.044666	0.033268	0.0289367	0.0688952	0.171529	0	0.0207126	0.0479488	0.0141651	0.280335
AL157400.2	0.0354084	0	0.0210079	0.034636	0.149897	0.0787381	0.0483059	0	0.11648	0.0512599	0.0326534	0.0909832	0	0	0.4559	0.268043	0.206834	0	0.265545	0.0290297	0.0557076	0	0	0.298054	0	0.155742	0	0.114963	0	0	0.0745453	0.145747	0.0422571	0.125762	0.200392	0.263031	0.362967	0.0466808	0	0
SNRPCP17	0	0	0	0	0	0	0	0	0	0	0	0	0	0	0	0	0	0	0	0	0	0	0	0	0	0	0.0955344	0	0	0	0	0	0	0	0	0	0	0	0	0
H2AB3	0	0	0	0	0	0	0	0	0	0	0	0	0	0	0	0	0	0	0	0	0	0	0	0	0	0	0	0	0	0	0	0	0	0	0	0	0	0	0	0
SRMP1	0	0	0	0	0	0.0269133	0	0	0.0159255	0	0	0	0	0	0	0	0	0	0	0	0	0	0	0	0	0	0	0	0	0	0	0	0	0	0	0	0	0	0	0
ERLNC1	0.152199	0	0.0112875	0.0744397	0	0.021153	0.103819	0	0	0.13771	0.0350894	0.146656	0.0150516	0.0143661	0	0	0.0444527	0	0	0.0311953	0.089795	0	0	0	0.0213042	0.033472	0	0.0247078	0.035368	0.0303252	0.170226	0	0.0454095	0.12163	0.0807529	0	0	0.0250816	0.0222288	0.0351937
AC055733.1	0	0	0	0	0	0	0	0	0	0	0.0345373	0	0	0	0	0	0	0	0.0468109	0	0.0589215	0	0.0268149	0	0.587131	0	0	0	0	0	0.0197115	0	0	0.0532071	0	0	0	0	0.0218791	0
RNU6-413P	0	0	0	0	0	0	0	0	0	0	0	0	0	0	0	0	0	0	0	0	0	0	0	0	0	0	0	0	0	0	0	0	0	0	0	0	0	0	0	0
CMIP	4.36696	6.86217	3.50456	7.70787	7.43784	3.09459	7.02644	5.37327	8.40433	17.6025	4.27579	5.28586	8.50806	3.34338	6.98677	6.32047	11.2665	2.89558	16.1297	16.8005	5.40999	7.23167	15.1463	10.7215	5.93156	2.72704	5.21536	9.21277	7.4199	4.29412	6.22762	8.07682	8.32213	3.43719	12.7911	5.80716	2.65103	4.23128	9.30911	4.88534
AL356309.1	0	0	0	0	0	0	0	0	0	0	0	0	0	0	0	0	0	0	0	0	0	0	0	0	0	0	0	0	0	0	0	0	0	0	0	0	0	0	0	0
FGF7P3	1.9796	2.35712	1.34229	0	0.748248	1.10051	1.8326	2.15271	0.27909	1.53526	2.34717	0	1.11869	2.34902	0.834437	0.229372	1.07376	2.99665	0.176738	0.521672	2.33586	1.11981	0.455587	1.9044	0.15834	0.0621939	0.646355	1.23955	0	1.6904	1.04191	1.06705	2.10937	0.0502219	0.800244	0.210077	0	4.56716	3.75858	0.980894
CYP3A4	0.047741	0.0473714	0	0.0200141	0.0433083	0.0379151	0.00930439	0.0212988	0.0179485	0.00987336	0	0.0175246	0.0107916	0.00515002	0.102448	0.0147511	0.039839	0.009325	0.0383608	0.0167746	0.0321901	0.0270059	0.0537151	0.103337	0.145107	0	0.0311757	0.00442869	0	0.0326133	0.0251273	0.0280729	0	0.0290682	0	0.0101327	0.0116521	0.0269741	0.0398435	0.0126164
AL359922.1	0	0	0	0	0	0	0	0	0	0	0	0	0	0	0	0	0	0	0	0	0	0	0	0	0	0	0	0	0	0	0	0	0	0	0	0	0	0.0151026	0	0
SMIM34B	0	0	0	0	0	0	0	0	0	0	0	0	0	0	0	0	0	0	0	0	0	0	0	0	0	0	0	0	0	0	0	0	0	0	0	0	0	0	0	0
AL513314.1	0	0.655065	0	0	0	0	0	0.157782	0	0	0	0	0	0.152606	0	0	0	0.0921064	0	0	0	0	0	0	0	0.0592602	0	0.0437437	0.125234	0	0.0354559	0	0.0803948	0	0	0	0	0	0.0787097	0
SIRT3	5.83526	5.10852	5.56572	3.40384	4.35831	3.81404	4.01129	3.7938	5.69777	4.40562	3.58877	6.40179	4.07577	3.08474	1.95739	4.29753	5.41238	4.0258	3.14752	3.63954	4.52873	4.53315	4.27533	4.8807	1.63705	4.21308	5.44768	9.71489	5.36657	6.52466	4.90923	3.36186	3.2387	6.28639	2.82001	3.00402	6.08578	6.97631	6.26945	4.58214
PHETA1	8.19022	12.2098	7.94124	8.09886	5.39647	7.07249	9.04317	4.40888	6.20624	4.73349	3.83233	5.07703	5.12327	4.1343	2.48246	9.3328	8.74935	2.29194	5.21814	5.33525	7.91185	6.86477	9.34616	4.66767	3.29743	4.43505	7.35368	8.43901	7.72553	6.69512	4.81392	5.2733	3.68156	3.86203	4.66227	3.18173	3.11436	8.44063	7.76359	5.08763
RNA5SP477	0.180017	0	0.21361	0	0.254027	0	0.245589	0	0	0	0	0	0	0.135935	0	0.194677	0	0	0	0	0.283219	0	0	0.303063	1.00792	0.791796	0.329152	0	0	0	0.473739	0	0.214837	0	0	0	0.307556	0.474653	0.105167	0
WFDC10A	0.121371	0	0.036005	0.118724	0.0642264	0	0	0	0	0	0.111928	0	0.0480117	0.0229125	0.0976697	0.0328138	0.106346	0	0.0189631	0	0.0954761	0	0	0.0510828	0	0.0800769	0.221921	0	0	0.0483657	0	0	0	0.0862166	0	0	0.15552	0.180012	0.124085	0
AP001931.1	1.21884	0.564389	0.0219134	0.361289	0.625432	0.41066	0.705433	0.057672	1.1907	0.695101	0.170304	3.13186	0.0584419	0.0836701	0.198146	0.399423	0.560947	0.201999	0.623231	0.0908429	0.871631	0.511877	0.10578	0.808342	1.90253	0.0649819	0.438964	0.407722	0.480639	0.235491	0.563749	0	0.0881571	0.918281	0.156772	0.932852	0.0631019	0.170425	0.539433	1.12735
AL035690.1	0	0	0	0	0	0	0	0	0	0	0	0	0	0	0	0	0	0	0	0	0	0	0	0	0	0	0	0	0	0	0	0	0	0	0	0	0	0	0	0
RNU6-776P	0	0	0	0	0	0	0	0	0	0	0	0	0	0	0	0	0	0	0	0	0	0	0	0	0	0	0	0	0	0.328328	0	0	0	0	0	0	0	0	0	0
KIF1B	2.92884	2.48928	2.68591	3.54833	2.15105	2.4797	3.36304	2.01156	5.16349	8.0576	2.79475	4.07555	3.413	1.73438	5.46271	3.4397	3.56173	2.0064	3.80155	4.64858	3.53546	7.15788	1.56042	3.09625	7.60614	2.7128	4.02251	3.88941	4.67278	6.59455	6.60899	4.66808	2.36394	4.33819	11.7705	5.44326	2.48848	2.24747	6.40348	3.14127
LIN28B	0	0	0.00230877	1.54163	0	0	0.00530883	0.0212669	0	0	0	0.0799925	0	0	0.00417528	0	0.0136386	0	0.00243196	0	0	0	0	0.0786147	0	0.588792	0	0	0	0	0	0	0	0.00552851	0.121127	1.11581	0	0.0153907	0	0
LINC00888	2.05073	3.26773	6.24455	5.14282	0.93624	1.69891	2.35885	6.94581	2.52648	4.14758	2.49375	1.98895	3.22102	6.68	2.71807	1.81549	1.8086	3.33995	2.03552	1.29394	3.65341	1.61212	1.5043	4.95866	1.8799	3.8114	1.70021	1.9322	3.1396	1.07358	2.04759	1.94477	1.53561	2.29936	5.95945	5.66041	3.3147	5.73186	2.32561	1.35751
AP000821.1	0.0224432	0	0	0.24149	0	0.0374305	0.0153091	0	0	0.0162453	0	0	0.0355121	0.00847367	0	0	0	0	0.00701305	0	0	0	0	0.0188918	0	0	0	0	0	0.0178869	0	0	0	0	0	0	0.0191719	0.0147941	0	0
MLH1	10.0984	8.40017	7.82306	8.90519	6.01674	6.25803	8.15854	8.87385	9.8363	9.51791	6.93002	5.70397	10.1583	13.1077	8.93497	9.14332	12.0458	10.4903	8.64226	7.02121	13.4927	10.4711	7.96869	8.44432	7.76977	14.0482	9.54276	12.2209	7.4868	11.1468	8.98615	8.89592	9.51832	8.89682	10.023	8.99294	4.33138	11.7621	9.72983	10.3558
HEYL	5.40671	8.62441	3.32238	3.42282	2.4441	0.559511	7.28831	3.44914	7.29918	11.6815	6.7344	7.18695	5.47192	5.54967	5.03521	9.29573	1.70902	4.16026	2.06249	3.17582	5.44073	2.84991	2.51376	8.09752	0.950104	2.66637	5.56349	10.0425	5.62393	10.269	17.0249	4.5361	19.148	5.87324	6.85497	6.71134	3.00911	6.1174	4.59436	5.78564
CR383656.11	0	0	0	0	0	0	0	0	0	0	0	0	0	0	0	0	0	0	0	0	0	0	0	0	0	0	0	0	0	0	0	0	0	0	0	0	0	0	0	0
PAUPAR	0	0	0	0	0	0	0	0	0	0	0	0	0	0	0.00775209	0	0	0	0	0	0	0	0	0	0	0	0	0	0	0	0	0	0	0	0	0	0	0.00476254	0.00422086	0
MIRLET7G	0	0.268096	0	0	0.408503	0	0	0	0.126973	0.279389	0	0	0	0	0	0.417416	0.225467	0	0.241224	0.158225	0	0.382096	0	0	1.29667	0	0.352875	0	0.358778	0	0	0	0	0.137092	0	0	0	0	0	0.35701
REXO1L10P	0	0	0	0	0	0	0	0	0	0	0	0	0	0	0	0	0	0	0	0	0	0	0	0	0	0	0	0	0	0	0	0	0	0	0	0	0	0	0	0
LINC01301	0.145136	0.0873674	0.479343	1.07424	0.187738	0.0645481	0.105601	0.366376	0.0732075	0.126066	0.0669218	0.484812	0.191375	0.142474	0.0363357	0.292983	0.180863	0.264587	0.22676	0.0475961	0.159838	0.162831	0.06235	0.325786	0.23295	0.480907	0.389214	0.354988	0.0989314	0.331591	0.0967591	0.0862918	0.0346417	0.257744	0.34909	0.301879	0.173573	0.813197	0.195014	0.0447472
RC3H1	3.76394	2.22906	1.22702	4.0624	2.34573	1.99313	2.27543	3.06361	2.98831	4.45457	2.49946	6.34728	3.64647	2.14221	1.95336	2.91696	1.87462	1.82998	3.54242	2.91343	2.97845	3.81817	2.39908	3.24355	4.33785	1.78164	3.04456	2.34984	2.22515	2.99981	3.20771	3.03169	2.23265	2.7491	4.02438	3.69763	1.38344	2.19397	2.55451	3.50723
DHCR7	15.4022	18.077	29.4891	19.7005	16.2736	37.2103	47.9404	5.26271	14.277	10.5561	19.5986	17.8366	11.2893	4.42902	67.1646	5.49649	8.48266	9.63889	35.2752	21.4598	19.4846	7.98297	3.83084	17.8589	22.2528	11.1257	26.2132	33.1077	62.3788	15.3904	4.45308	19.7056	16.0952	24.0842	18.5353	21.9038	9.43131	21.9519	8.49866	14.5652
CUL1	11.1216	19.9789	20.7734	17.8718	15.2083	13.4263	24.0357	26.0207	27.0639	22.3763	16.9323	13.0941	20.4878	17.9315	14.1421	20.718	17.1478	23.767	16.3991	15.0681	25.7048	16.4367	16.3886	22.8402	36.2734	21.7076	21.4834	18.8152	29.554	13.0117	19.1147	21.4643	20.1902	14.3895	23.9108	20.7125	10.7384	23.5057	21.3119	10.2924
AP001922.3	0	0.0353429	0	0.0248869	0	0	0.0347091	0.0198633	0	0	0.0234624	0	0.0201284	0	0	0	0	0	0	0.0208586	0	0	0	0	0.11396	0	0.0232596	0	0	0.0405536	0	0.0349077	0	0.0180727	0	0	0	0	0.0445897	0
BRAT1	18.4728	11.4974	13.621	8.81559	9.98989	25.5547	11.6742	4.88974	19.2697	7.00683	10.1886	8.37404	8.07711	2.84101	6.96922	10.0217	11.6898	5.82797	10.1836	5.69031	12.7522	5.69208	15.9804	5.70926	8.19489	4.41102	10.0651	13.9252	13.1488	16.9471	5.3768	8.27447	7.05084	10.154	8.54631	8.27907	10.4246	5.53862	9.84938	4.75728
AL355537.1	0	0	0	0	0	0	0	0	0	0	0	0	0	0	0	0	0	0	0	0	0	0	0	0	0	0	0	0	0	0	0	0	0	0	0	0	0	0	0	0
KIAA1328	0.972242	0.869199	0.506015	0.468926	0.372194	0.62291	0.48065	0.386294	1.17165	0.911386	0.866415	0.573847	0.563567	0.655655	0.295394	0.322712	0.440843	0.531729	0.549859	0.497199	0.421023	0.552695	0.326695	0.982074	0.50232	0.628328	0.538588	1.36892	0.612022	0.715022	0.788347	0.599627	0.44344	0.738501	0.433106	1.05546	0.217088	0.428945	0.711952	1.36047
AC006205.1	0	0	0	0	0	0	0	0	0.0362315	0	0	0.141503	0	0	0.0590872	0.0595541	0	0.0752952	0.0344162	0	0	0	0.0788592	0	0.061667	0.0484441	0.0503459	0	0.102376	0	0	0	0	0.0391188	0.0779158	0	0	0	0	0.152808
AC055716.2	0.00877593	0.0121912	0.0208272	0.034338	0	0	0	0.0137033	0.046191	0	0	0.0225501	0.00694312	0	0.0094162	0.0189812	0	0	0.0932383	0.00719499	0	0.0173751	0.00628353	0.0147745	0	0.0308804	0.0320927	0	0	0	0.009238	0	0	0.012468	0.0248335	0	0	0.00578489	0.0666501	0.0162344
NMS	0	0	0	0	0	0	0	0	0	0	0	0	0	0	0	0	0	0	0	0	0	0	0	0	0	0	0.0403805	0.0573629	0	0	0	0	0	0	0	0	0	0	0	0
ZNF460	0.250586	0.628286	0.558432	0.280991	0.155243	0.108728	0.225129	0.400825	0.373965	0.822863	0.55236	0.204161	0.585086	0.706123	0.288541	0.224726	0.621209	0.526465	0.355229	0.531148	0.480786	0.520327	0.38947	0.349841	10.2935	0.994659	0.530822	0.392907	0.68173	0.77937	0.743087	0.419291	0.430348	0.607821	0.63991	0.9716	0.167072	0.406908	0.974765	1.45284
OR10J8P	0	0	0	0	0	0	0	0	0	0	0	0	0	0	0	0	0	0	0	0	0	0	0	0	0	0	0	0	0	0	0	0	0	0	0	0	0	0	0	0
NAIPP2	0.22365	0.159541	0.0394491	0.135993	0.055443	0.134415	0.115449	0.184049	0.139191	0.323773	0.0501687	0.124255	0.0717331	0.223656	0.032428	0.0522947	0.0988646	0.0991755	0.0793302	0.0545126	0.199708	0.0837722	0.10387	0.162819	0.318132	0.0319042	0.0663134	0.0314007	0.101134	0.105984	0.117713	0.0829354	0.0937789	0.137402	0.256568	0.161648	0.0309812	0.0996115	0.158907	0.212453
SLC35E2B	11.2609	6.80604	5.98018	6.55976	4.92417	8.71587	6.77451	5.93091	11.5069	12.9664	2.22144	8.4649	7.07401	3.09266	3.18148	7.1114	5.6493	2.86793	7.12534	5.00424	4.56868	8.70988	4.45984	3.65585	4.47194	2.83962	7.39757	5.40181	7.96962	10.7258	9.88626	3.96332	3.87366	3.85007	12.853	4.47735	1.60871	5.66183	6.88726	6.4788
LINC02769	0	0.626499	0	0	0	0	0	0.0586838	0.0494528	0	0	0	0.118934	0.0567587	0	0	0	0	0.0469752	0	0.118256	0.148816	0	0	0	0	0.137435	0	0.139735	0	0.0395613	0.103131	0.0897037	0	0.319045	0	0	0.0990942	0	0
[truncated: 54,801 more rows]
