# Supplementary material for: GPR65 is a novel immune biomarker and regulates the immune microenvironment in lung adenocarcinoma
Source: Front Immunol. 2025 May 30;16:1572757. doi: 10.3389/fimmu.2025.1572757 (PMC12162609; doi:10.3389/fimmu.2025.1572757)
Supplement: Supplementary file 17 [file Table10.xlsx]

## Sheet: Sheet1
id	TCGA-55-1596-01A-01R-0946-07	TCGA-55-7914-01A-11R-2170-07	TCGA-75-6211-01A-11R-1755-07	TCGA-75-7025-01A-12R-1949-07	TCGA-MP-A4TK-01A-11R-A24X-07	TCGA-62-A46V-01A-11R-A24H-07	TCGA-MP-A4TA-01A-21R-A24X-07	TCGA-97-8179-01A-11R-2287-07	TCGA-91-6831-01A-11R-1858-07	TCGA-05-5420-01A-01R-1628-07	TCGA-J2-A4AE-01A-21R-A24H-07	TCGA-50-6673-01A-11R-1949-07	TCGA-75-6206-01A-11R-1755-07	TCGA-49-AARN-01A-21R-A41B-07	TCGA-55-6985-01A-11R-1949-07	TCGA-L9-A443-01A-12R-A24H-07	TCGA-97-A4M2-01A-12R-A24X-07	TCGA-55-7815-01A-11R-2170-07	TCGA-49-AAR2-01A-11R-A39D-07	TCGA-55-7576-01A-11R-2066-07	TCGA-78-7160-01A-11R-2039-07	TCGA-55-8090-01A-11R-2241-07	TCGA-49-4486-01A-01R-1206-07	TCGA-97-8176-01A-11R-2403-07	TCGA-69-7761-01A-11R-2170-07	TCGA-55-8510-01A-11R-2403-07	TCGA-55-8508-01A-11R-2403-07	TCGA-73-4662-01A-01R-1206-07	TCGA-55-8206-01A-11R-2241-07	TCGA-44-4112-01B-06R-A277-07	TCGA-75-7030-01A-11R-1949-07	TCGA-49-4512-01A-21R-1858-07	TCGA-MP-A4TE-01A-22R-A466-07	TCGA-55-8615-01A-11R-2403-07	TCGA-91-6828-01A-11R-1858-07	TCGA-49-4488-01A-01R-1755-07	TCGA-50-6590-01A-12R-1858-07	TCGA-86-8279-01A-11R-2287-07	TCGA-38-4632-01A-01R-1755-07	TCGA-50-5044-01A-21R-1858-07	TCGA-95-A4VP-01A-21R-A262-07	TCGA-49-AAR3-01A-11R-A41B-07
BX088651.1	0	0	0	0	0.0488069	0.0500405	0.0442898	0	0.0720383	0	0	0	0	0	0	0	0	0	0	0	0	0	0	0.0602661	0	0	0	0	0	0.108503	0	0	0	0	0	0	0	0	0	0	0	0
RPS3AP50	0	0	0	0	0	0	0	0	0	0	0	0	0	0	0.040397	0	0	0	0	0	0.0674482	0	0	0	0	0	0	0	0	0.12188	0	0	0	0	0	0	0	0.0171638	0	0	0	0
OR1AB1P	0	0	0	0	0	0	0	0	0	0	0	0	0	0	0	0	0	0	0	0	0	0	0	0	0	0	0	0	0	0	0	0	0	0	0	0	0	0	0	0	0	0
UQCRC1	41.0832	27.2401	29.7216	38.6986	41.8539	49.8789	66.7695	39.285	51.2138	63.5825	38.7103	40.4385	37.5884	44.1457	32.3787	36.9996	44.2092	20.6285	49.2495	33.3882	32.7543	35.4073	65.8137	48.7661	36.5855	35.0674	45.7276	43.6995	27.7154	7.13759	38.6145	56.7219	63.0978	46.5136	42.1401	75.0814	51.7604	50.5941	56.5673	73.9492	49.844	43.4586
ANK2	0.356533	0.255643	0.154897	0.993686	0.639375	0.230491	0.197422	0.33748	0.28008	0.233689	0.616046	0.6408	0.360039	0.291189	0.714252	0.458671	0.519667	4.3258	0.281956	0.448429	0.63047	0.238656	0.0542221	0.223863	0.81309	0.540918	0.97069	0.582856	0.805157	2.49081	0.966617	0.298935	1.62721	3.7492	2.56353	0.233432	0.219221	0.163465	0.118971	0.449868	1.40559	0.337367
STX4	11.031	6.12408	7.36517	19.4619	15.756	16.2261	19.5094	21.5814	11.5601	9.63564	11.1247	11.8514	9.65481	15.7486	10.8103	17.163	16.2507	4.72959	18.6933	11.3988	8.15469	13.0322	8.24739	9.87091	13.3762	32.8043	11.4287	12.8048	15.0331	5.65186	11.5115	15.2819	10.7411	8.50367	8.46806	18.0615	17.2569	17.071	7.538	16.4205	15.9346	18.1487
AC108039.1	0.0451781	0	0	0.0793836	0	0.0370579	0.0655983	0.0303984	0	0	0.126762	0	0	0.0600547	0.0532657	0.08313	0.0693773	0	0	0	0	0	0	0	0	0	0	0.0175885	0	0	0	0	0	0	0	0	0	0.0226314	0	0	0.0355316	0.0659403
CHORDC1P1	0.0842249	0.146178	0.169327	0.065775	0.0224611	0.0460577	0.0407647	0.0944522	0.099457	0.299504	0.105031	0.0517757	0	0.0373197	0.0993025	0.0258297	0.043113	0.175331	0.0476344	0.0700291	0.276331	0.0387911	0.0237093	0.0832041	0.099573	0.0828482	0.204988	0.0327899	0.0287746	0.249667	0.0820242	0.0620706	0.0192242	0.0975484	0.0418995	0.0344288	0.0271596	0.0421914	0	0	0.0441607	0.0409772
AL365503.1	0	0	0	0	0	0.0249373	0	0	0	0	0	0	0	0	0	0	0	0	0	0	0	0	0	0	0	0	0	0	0	0.0540716	0	0	0	0	0	0	0	0	0	0	0	0
AL603650.1	0	0	0	0.0671453	0	0	0	0	0	0	0	0	0	0	0	0	0	0	0	0	0	0	0	0	0	0.112766	0	0	0	0	0	0	0	0	0	0	0.443606	0	0	0	0	0.334647
MMS22L	0.76507	0.29909	0.787327	0.394867	0.478762	0.338633	0.743333	0.490997	0.9899	0.410782	1.60349	0.442373	0.368507	0.293688	0.486739	0.333357	0.269484	0.463208	0.43912	0.768907	0.575334	0.425047	0.214834	0.548763	0.779112	0.463212	0.267323	0.660583	0.713614	2.1893	0.396515	0.298661	0.271448	0.286226	0.521913	0.176496	0.955077	0.478116	0.705271	0.566361	0.260145	0.96741
POLR2J4	1.06267	1.7102	5.54688	3.23655	2.00952	1.99691	3.43665	2.14507	2.92039	3.06602	4.17433	2.01322	1.18285	1.59238	1.5946	8.17698	2.64067	0.693813	2.1964	1.60647	1.29317	1.65516	2.25172	1.25975	1.953	2.18562	4.57078	3.39244	2.68327	2.54296	1.18543	2.6271	1.98452	3.22239	1.75896	1.94291	1.81305	4.278	2.09214	1.29516	2.56808	2.17145
AC106895.1	0	0	0	0	0	0	0.0649583	0	0	0	0	0	0	0	0	0	0	0	0.0189763	0	0	0	0	0	0	0	0	0	0	0	0	0	0	0	0	0	0	0	0	0	0	0
CCNYL4	0	0.0626659	0	0	0	0.0197448	0	0	0	0.032099	0	0	0	0	0.0283804	0.0221462	0.0369648	0	0	0	0.0947698	0	0.0101641	0	0	0	0.0703022	0	0.0246711	0.0856252	0	0	0	0.0209093	0.0359244	0	0	0	0	0	0.0378631	0
AL161630.1	0	0.0183801	0.0255489	0.0744336	0	0.0173736	0	0	0	0	0.0198096	0.0585914	0	0.084465	0.149833	0.175379	0.0325256	0	0.179683	0	0.0416943	1.8437	0	0	0	0	0	0.00824586	0.0217083	0	0.185644	0	0.420593	0.0183983	0	0.025974	0	0.0106101	0.026062	0.0273037	0.049974	0
MTND5P13	0	0	0	0	0	0	0	0	0	0	0	0	0	0	0	0	0	0	0	0	0	0	0	0	0	0	0	0	0	0	0	0	0	0	0	0	0	0	0	0	0	0
CT47A8	0	0	0	0	0	0	0	0	0	0	0	0	0	0	0	0	0	0	0	0	0	0	0	0	0	0	0	0	0	0	0	0	0	0	0	0	0	0	0	0	0	0
AL121603.2	0.909751	2.03006	2.038	1.81169	1.93397	1.31124	3.03819	2.13372	2.53223	1.00518	1.75035	2.02529	1.44921	1.33025	2.68153	1.93704	1.45692	2.57696	1.87432	1.70193	1.67574	1.50241	2.67253	0.667624	1.93596	2.39061	1.17667	4.64986	1.51851	2.26529	1.87954	1.35048	1.09461	0.91443	1.33833	5.72165	2.77856	2.27213	1.58318	1.55809	0.787049	1.49856
SYTL3	3.61969	8.64835	8.72103	5.8205	4.43127	2.86779	4.60052	8.15041	10.5343	3.82602	16.8026	4.48532	3.46896	4.68533	9.73389	7.0013	8.82656	6.27432	12.6859	7.57141	6.95714	5.01444	11.9626	19.1461	3.15051	11.2423	17.6471	5.57391	12.5951	10.9495	6.84205	4.28493	6.81117	19.5173	6.76324	6.11658	7.80293	3.97866	4.87478	3.02503	12.9862	4.56211
DR1	6.25957	8.41505	6.62306	5.08511	4.91343	4.50994	6.12978	4.20503	9.59338	7.69036	5.63819	5.94572	3.83222	5.08733	7.91639	5.57632	4.02673	7.47779	2.80329	8.29885	7.2048	4.18611	4.86391	4.54779	8.29741	4.82001	3.25855	5.56455	5.77168	18.9768	7.23152	3.7862	3.20734	4.16694	7.04673	25.497	6.77989	6.33928	16.0198	5.05337	2.6127	5.17879
Y_RNA	0	0	0	0	0	0	0	0	0	0	0	0	0	0	0	0	0	0	0	0	0	0	0	0	0	0	0	0	0	0	0	0	0	0	0	0	0	0	0	0	0	0
AC091043.1	1.63988	0.210823	0	0.0711473	0	0.398557	0.352754	0	0.0717203	0.0809916	0.11361	0.72806	0.0663977	0.403679	0	0.279394	0	0.0948258	10.7687	0	0	0	0.0256458	0	0.323118	0	0.177385	0	0.0311248	0	0.266171	0	0.291121	0	0.634505	0	0	0	0	0	1.4808	0
MAPK13	27.0624	27.5548	12.4784	12.2972	23.2567	37.9744	21.5872	31.4177	20.8018	13.6826	19.0787	37.8947	27.579	23.9452	26.6695	18.5285	13.4936	14.0143	13.7185	24.4686	16.8609	39.003	16.9574	18.5241	12.0197	16.0344	19.1315	63.0612	21.6303	21.7783	11.8224	15.5095	16.845	19.4927	26.9293	30.8383	14.0164	59.73	21.0974	7.00283	12.8263	14.725
AC015813.5	0.799599	0.425789	0.85491	0.968595	0.915952	1.84839	2.13732	0.684747	0.879829	0.460433	1.20675	0.50271	0.4768	0.603919	0.557073	1.01988	1.10232	0.283726	0.740001	0.506177	0.518714	0.669577	0.368324	1.54391	0.80566	0.732902	0.451137	0.558916	0.679833	0.387858	0.610576	0.401778	0.709288	1.01028	0.623788	0.24514	0.562565	1.78426	0.782635	0.234264	0.385896	0.742678
NOLC1P1	0.0132213	0	0	0	0	0.0108449	0.0095986	0	0	0	0	0	0	0	0	0	0	0	0	0	0	0	0	0	0	0	0	0.00514722	0	0	0	0	0	0	0	0	0	0	0	0	0.0103982	0
AC139099.3	0	0	0.00947147	0.00459899	0	0	0	0	0	0	0.00734379	0	0	0	0	0	0.00602894	0	0	0	0	0	0	0	0.00696215	0	0	0	0	0.0139654	0	0	0	0	0	0	0	0	0	0	0	0
TRGC1	0.100967	0.0751005	0.13049	0.130947	0.0980872	0.0473253	0.214669	0.106757	0.0681296	0.384684	0.26306	0.0133002	0.331136	0.258841	0.31461	0.258771	0.620195	1.75653	0.165191	0.212871	0.305232	0.102968	11.8185	0.313478	0.434832	0.234103	0.157973	0.261116	0.761338	0.885059	0.147493	0.0717513	0.0345682	0.0313229	0.193737	0.088441	0.125582	0.726156	0.2396	0.0278906	0.300617	0.147368
OR4C1P	0	0	0	0	0	0	0	0	0	0	0	0	0	0	0	0	0	0	0	0	0	0	0	0	0	0	0.0431555	0	0	0.0525615	0	0	0	0	0	0	0	0	0	0	0	0
TMEM106C	111.289	19.3891	9.56007	14.5057	15.0821	22.6267	43.2488	19.4236	30.5446	30.4283	26.4509	14.346	15.5368	25.5855	13.1902	24.1257	9.81799	14.7843	42.0941	22.2277	18.3056	14.1705	23.1984	38.0833	18.1333	16.6899	16.996	20.4641	13.8439	10.1672	8.45475	7.26449	35.7547	26.2102	14.8767	32.6722	11.2133	19.597	45.6233	8.87965	14.8513	12.5731
AP000897.1	0	0	0	0	0	0	0	0.0229543	0	0	0.0159533	0	0	0	0.0201109	0	0	0	0	0	0	0	0	0	0	0.0167785	0	0.0265626	0	1.97195	0	0	0	0	0	0	0.0165012	0.00854465	0	0	0	0
AC004812.1	0	0	0.227315	0	0	0.154577	0	0.126799	0	0	0.352502	0	0	0	0	0	0	0	0	0	0	0	0	0	0	0.185368	0	0	0	1.00551	0	0	0	0	0	0	0	0.188802	0	0	0	0
PSG11	0	0	0	0	0	0	0	0	0	0	0	0.00504175	0	0	0	0	0	0	0	0	0	0	0	0	0	0	0	0	0	0	0	0	0	0	0	0	0.00528942	0	0	0	0	0
RN7SL515P	0	0	0	0.0542588	0.0741142	0	0	0	0	0	0	0	0	0	0	0	0	0	0	0	0.09118	0	0	0	0	0	0	0	0	7.08484	0	0	0	0	0.138254	0	0	0	0	0	0	0
AC026904.2	0.0360124	0	0.0434398	0.105464	0.0864342	0	0.0522897	0.0726936	0	0.0480225	0	0	0.0393693	0	0.0424592	0	0.110604	0	0	0.0748565	0	0	0.0456187	0.0355759	0.0319311	0.106271	0	0.0560805	0.0553647	0.192152	0.0526071	0.0398097	0.0493185	0	0.0537455	0.0441626	0	0.0180399	0.0443123	0.0464235	0	0.0525624
MIR4756	0	0	0	0	0	0	0.256086	0	0	0	0	0	0	0	0	0	0	0	0	0	0	0.162458	0	0	0	0	0	0	0.180763	0	0	0	0	0	0	0	0	0	0	0	0	0
RAP1GAP	7.4676	28.6218	29.0186	38.2361	5.14823	5.14109	3.73115	35.5745	4.86069	1.90618	24.2258	48.6639	54.1877	16.9489	9.26099	30.8023	9.9772	6.41169	45.8219	7.21066	11.8909	18.619	27.4683	18.1499	11.6996	10.8067	3.76295	9.28009	55.2124	2.21078	21.2657	9.41241	25.6063	12.1303	23.531	9.39215	1.78059	8.8371	5.01201	3.87647	7.94486	3.5308
LINC01243	0	0	0	0	0	0	0	0	0	0	0	0	0.0417173	0	0	0	0	0	0	0	0	0	0	0	0	0	0	0	0	0	0	0	0	0	0	0	0	0	0	0	0	0
AC011500.3	0	0	0	0.0249071	0	0	0	0	0	0.0567067	0.0397722	0	0	0	0	0	0	0	0	0	0	0	0	0	0	0	0	0	0	0	0	0.0470086	0	0	0	0	0	0	0.156976	0	0	0
MOK	1.07215	3.3724	0.611969	1.87951	0.347904	0.895843	2.31154	1.28642	0.63745	0.789839	2.49169	0.594558	0.677571	2.20922	1.52043	0.820853	1.3797	0.214605	3.59791	0.541306	0.526408	0.657241	0.71759	0.748073	0.997177	1.3865	0.368603	0.327889	1.0233	1.73354	0.664449	0.773557	1.44947	1.02249	0.317034	0.42294	1.8592	0.484498	0.43975	0.547687	0.689908	1.20739
DNM1P41	0	0.00712708	0	0	0	0	0.00596259	0	0	0	0.0307255	0	0	0	0.00968323	0	0	0	0.0139348	0	0	0.00378261	0	0.00811343	0	0	0	0	0	0.0146074	0.0119976	0	0	0.00713414	0	0	0.00794518	0	0	0	0	0
MTND2P8	0	0	0	0	0	0	0	0	0	0	0	0	0	0	0	0	0	0	0	0	0	0	0	0	0	0	0	0	0.0137556	0	0	0	0	0	0	0	0	0	0	0	0	0
EEF1A1P9	2.70559	3.72896	1.10387	1.70121	1.73485	1.14228	1.06878	1.49921	2.56062	8.09126	2.00949	3.21024	1.87037	0.846238	2.95538	0.97006	2.16906	2.51587	0.759464	3.29992	8.20442	4.26057	5.54417	1.39536	3.24566	1.46766	2.46935	4.00418	2.95652	2.68911	5.57978	1.45146	1.04892	2.14282	3.11747	3.73265	2.59813	1.82372	3.54947	4.38536	1.56462	0.551696
AL121749.1	0	0.0110895	0.0154148	0.0149697	0.0306715	0.0104822	0	0	0.0452707	0	0	0.0235672	0	0	0	0	0.00981207	0	0.0108411	0.0106252	0.025156	0.00588563	0.010792	0	0	0.0125702	0.0373226	0.00995018	0.0130976	0.181829	0.0186678	0	0.00875043	0.044402	0	0	0.0123625	0.0256062	0.0157244	0.0164736	0	0
AC016252.1	0	0.151112	0.070017	0.169988	0.0928773	0.0952248	0	0	0	0.154807	0.0542883	0	0	0	0.0684363	0.320419	0.26741	0.634373	0.0492423	0.024131	0.0571318	0.0267337	0	0	0.205868	0.114193	0.0847631	0	0.0297459	0	0	0.0641658	0	0.0504206	0	0.0711819	0.0561527	0.029077	0.0714231	0.299304	0.410862	0
AC006946.1	0	0.436751	0.404732	0.196523	0.201329	0.0688057	0.182695	0.225764	0.0990527	0.111857	0.235359	0.0773478	0.275105	0.111504	0	0	0.38644	0	0	0.31385	0	0.270434	0	0.248598	0.371881	0.0825114	0.122493	0.163283	0.730769	5.52008	0	0	0	0	0.375563	0.102867	0.162295	0.0420199	0	0.108133	0.0659718	0.122432
IGLVI-38	0.0714636	0	0	0	0	0	0	0	0	0	0.066838	0.0658963	0	0	0	0	0.0548711	0	0	0	0	0	0	0	0.126729	0	0.104358	0	0	0	0.104394	0	0	0	0	0	0	0	0.0879339	0	0	0
FAM180B	0	0	0.0478214	0.267033	0	0	0	0.0533505	0	0.0792994	0.0185394	0	0	0.0263497	0.0467418	0.0364742	0.0761001	0	0.0168162	0.0412035	0.0195104	0.0273885	0.00837	0.0391643	0.0175759	0.11699	0	0.0463028	0.172689	0	0.0579133	0.109563	0.0135733	0	0	0	0	0.0198595	0	0	0.0311797	0.0867961
EIF4A3P1	0	0	0	0	0	0	0	0	0	0	0	0	0	0	0	0	0	0	0	0	0	0	0	0	0	0	0	0	0	0	0	0	0	0	0	0	0	0	0	0	0	0
BTD	2.79294	3.98358	3.35106	5.83425	4.34414	5.57504	2.8905	7.74691	2.49985	6.40873	4.51572	6.83568	8.6158	3.75212	4.08988	4.91363	5.7091	10.078	4.9593	4.53015	4.91309	4.93322	8.65985	8.42404	6.67843	4.12094	3.69887	6.33024	5.10461	4.10873	6.35865	2.89858	3.80964	3.64556	5.45418	9.32775	4.12467	3.18888	7.9518	2.92052	2.52958	2.25507
AL121885.1	0	0	0	0	0	0	0	0	0	0	0	0	0	0	0	0	0	0	0	0	0	0	0	0	0	0	0	0	0	0	0	0	0	0	0	0	0	0	0	0	0	0
MIR4705	0	0	0	0	0	0	0	0	0	0	0	0	0	0	0	0	0	0	0	0	0	0	0	0	0	0	0	0	0	0.689223	0	0	0	0	0	0	0	0	0	0	0	0
RN7SKP211	0	0	0	0	0	0	0	0	0	0	0	0	0	0	0	0	0	0	0	0	0	0	0	0	0	0	0	0	0	0.310697	0	0	0	0	0	0	0	0	0	0	0	0
LINC01427	0	0	0	0	0	0	0	0	0	0	0	0	0	0	0	0	0	0	0	0	0	0	0.0230507	0	0	0	0	0	0	0	0	0	0	0	0	0	0	0	0	0	0	0
FAM32BP	0	0.0557844	0	0.0753032	0.102859	0	0.0466698	0.129761	0	0	0	0	0	0	0	0	0.197434	0	0.0545347	0	0.253089	0	0	0	0.227994	0.063233	0.187746	0.125133	0.197657	0.457335	0	0	0	0	0.0959382	0.0788323	0	0	0	0	0	0
AC021231.3	0.0743607	0.258116	0	0.174215	0.0594917	0.121991	0.107971	0.400273	0	0.09916	0.278191	0	0	0.296541	0.175345	0.273655	0.114191	0	0	0	0.0731905	0.273984	0.251191	0	0.131867	0.14629	0.108588	0	0.0762137	0.793537	0.108627	0.328806	0.25459	0.129186	0	0	0.0719361	0.0745001	0	0.0958583	0.233932	0
RNF169	2.94724	2.85666	2.06603	1.98578	1.8008	1.33281	2.21373	1.50505	6.83176	0.867634	1.86178	2.00418	3.86022	1.60356	2.1894	1.38813	1.87139	4.07432	0.587773	2.28966	2.18084	1.52586	0.695004	1.76845	3.4365	1.39072	2.06461	2.4906	2.81162	14.9813	2.16295	1.11581	1.45699	1.60083	3.95236	1.02648	3.91948	2.9052	0.96072	0.589388	1.10642	1.92498
RPS10P16	0.443766	0.192546	0.0669114	0.129959	0.133137	0.0910011	0.0805431	0.223943	0.0655026	0.14794	0.0518803	0	0.0606414	0.0737366	0.588608	0.102069	0.085183	0	0	0.115303	0.600575	0.127739	0.18738	0.493185	0.0491842	0.218256	0.24301	0.172764	0.142132	2.26915	0.081032	0.183959	0.0759665	0.240921	0.165571	0.272099	0.107324	0.222299	0	0	0.0436265	0.404815
ACSS3	2.17207	0.282148	0.304009	0.738077	0.515628	0.378742	0.639704	0.44013	1.80837	0.646506	0.951861	0.682993	0.452192	0.258297	1.02073	0.569947	1.39447	1.33966	3.82404	0.560667	0.723358	0.482025	0.43705	0.980692	0.453756	0.683169	0.337132	0.206723	0.607322	1.52611	0.826264	0.367927	2.23426	0.0969277	0.671869	0.10145	0.135864	0.192749	0.224892	0.451374	0.960814	0.252723
BX088651.2	0	0	0	0	0	0	0	0	0	0	0	0	0	0	0	0	0	0	0.0968768	0	0	0	0	0	0	0	0	0	0	0	0	0	0	0	0	0	0	0	0	0	0	0
AP001469.1	0.0985263	0.341998	0.0891353	0.288538	0.118238	0.161635	0.125177	0.447485	0.319948	0.0656924	0.391634	0.181702	0.0269276	0.13097	0.0871231	0.067985	0.586291	0.23074	0.041792	0.06144	0.145464	0.0453778	0.0104007	0.121665	0.131041	0.242289	0.0719386	0.0767153	0.252454	3.15426	0.107946	0.0816865	0.0674653	0.149772	0.294084	0	0.0476569	0.320811	0	0.0317525	0.096861	0.143805
DSTYK	1.73217	7.78487	5.11412	4.91621	3.24147	3.86467	1.67673	5.04607	5.45839	1.05153	1.94098	4.18322	4.86574	4.39459	3.855	5.79174	3.78479	5.30577	2.32877	5.24102	5.19916	2.60759	1.53944	2.67269	2.40472	3.76471	5.01077	7.61446	4.96248	8.90791	3.22441	2.25401	3.52213	5.78354	6.07626	5.28013	4.45255	5.97149	1.83096	2.79862	2.70906	3.40466
OR2AK2	0	0	0	0	0.0397686	0	0	0.0167232	0	0	0	0	0	0	0	0	0	0	0	0	0	0	0	0	0.0220374	0	0	0	0	0	0	0	0	0	0	0	0	0	0	0	0	0
STAT2	23.6042	23.9187	22.5346	28.3309	21.8173	28.6084	28.1686	21.7945	18.3693	18.8881	28.5633	19.1947	26.6021	35.6154	21.8241	27.7578	30.6628	32.4438	23.7382	24.6961	21.8053	21.4646	8.09179	17.1605	32.7415	25.7923	21.7035	19.7465	26.5073	29.7822	19.0071	16.8478	15.4967	39.2428	22.6783	11.5431	20.6082	33.5685	10.3187	13.7075	29.1763	38.9481
AL139230.1	0	0	0	0	0.0517928	0	0	0	0	0	0	0	0	0.0860549	0	0	0	0	0.0549197	0	0	0	0	0	0	0	0	0	0.0663508	0.690844	0	0	0	0	0	0	0	0	0	0	0	0
GPAT2P1	0.0245109	0.0106351	0	0.244056	0.00980486	0	0	0.0412308	0	0.0163426	0.0229244	0.192112	0	0.0977461	0.0144494	0	0.0658698	0	1.42436	0	0.0120626	0.0451555	0.00517486	0.0968552	0	0.0361653	0	0.0143136	0.0439629	0.0435945	0.0716113	0.0270954	0.134269	0.138393	0	0.0150291	0.0355675	0.0552529	0.01508	0.0157985	0	0.250426
YOD1	1.59908	6.68198	3.40482	3.58081	2.95698	6.37837	3.06313	4.20729	3.36801	1.67102	3.56334	2.77394	3.13189	3.39317	3.6115	13.955	3.26875	4.12368	2.55923	2.85733	3.82058	1.83246	2.03811	3.02185	4.70998	3.05458	3.40719	9.03921	2.98164	17.965	2.60098	1.84698	2.23904	3.53671	3.70253	4.04614	3.53878	4.56317	2.87616	2.50737	1.89144	2.35243
AP000561.1	0	0.109773	0	0	0	0	0.688782	0	0.074688	0	0	0.116644	0	0	0	0	0	0	0.160971	0	0	0	0	0	0	0	0.0923626	0	0	0.112494	0	0	0	0	0	0	0	0	0	0	0	0
DNAJA1P1	0	0	0	0	0	0	0	0	0	0	0	0	0	0	0	0	0	0	0	0	0	0	0	0	0	0	0	0	0	0.0412256	0	0	0	0	0	0	0	0	0	0	0	0
BACH1-IT3	0	0	0	0.0396918	0	0	0	0	0	0	0.0633809	0	0	0	0	0	0	0	0.0574898	0	0	0	0	0	0	0	0	0.0263827	0	8.67809	0	0	0	0	0	0	0	0	0	0	0	0
TKTL2	0	0.0179922	0	0.0182158	0.00829387	0.034014	0.030105	0.0209261	0	0	0	0.047796	0	0.0413414	0.0122226	0.00953771	0.0397991	0	0.0175892	0.0086195	0.0102036	0.00477459	0.00875476	0.0819292	0	0	0	0	0.0159377	0.0553144	0	0.0229198	0	0	0	0	0	0	0.0127561	0.0133638	0	0.015131
ATIC	15.5289	41.5333	37.2859	19.2205	22.3033	35.7312	51.2436	33.8016	29.6275	24.7241	15.3754	26.1387	32.4213	30.7819	29.8044	21.8074	17.323	34.7105	23.8341	45.6038	43.144	22.3207	23.8	52.554	21.849	25.6926	26.3999	23.427	15.0041	11.3741	12.5753	24.437	22.2306	23.3213	23.1964	32.5806	22.1509	26.9299	38.6725	28.858	34.579	32.5003
AC133561.3	0	0	0	0	0	0	0	0	0	0	0	0	0	0	0	0	0	0	0	0	0	0	0	0	0	0	0	0	0	0	0	0	0	0	0	0	0	0	0	0	0	0
CDY4P	0	0	0	0.0106509	0	0	0	0	0	0	0.0170077	0	0	0	0	0	0.0279252	0	0	0	0	0	0	0	0.0161238	0	0	0	0	0	0	0	0.0124519	0	0	0	0	0.0091094	0	0	0	0
AC105265.2	0	0	0	0.0649793	0	0	0	0	0	0	0	0	0	0	0	0	0	0	0	0	0	0	0	0	0	0	0	0	0	0.0986589	0	0	0	0	0	0	0	0	0	0	0.0436265	0.080963
ABHD6	1.60987	1.62985	1.7847	2.46505	2.349	2.57186	1.79767	2.05295	2.45322	2.84191	2.63134	2.67909	1.55042	1.62027	3.25382	2.20052	3.08434	2.47755	0.481255	2.10978	1.98444	1.61001	1.71237	4.07435	1.92363	1.5911	2.45164	1.94291	2.38463	2.0043	2.4637	1.52539	1.27558	1.1387	3.26067	1.72039	1.84661	2.55758	2.58461	2.26305	1.68817	1.09653
AL590714.1	0	0.0629966	0	0	0	0.119094	0.0527036	0.048846	0	0	0	0.0669396	0	0.0964996	0	0.0667891	0.0557398	0	0.0615854	0	0	0.0334347	0.0613064	0.071715	0	0	0.424039	0.0282622	0.037202	0	0	0.0802496	0.0497089	0.063059	0	0.267073	0	0.072731	0	0	0.0570943	0.105957
MAP7D1	17.7525	17.4255	15.9172	26.6747	26.6139	19.1516	19.6336	11.7974	18.0845	10.594	14.2992	19.6039	22.4431	27.567	24.4568	15.6028	25.7384	6.25068	14.2941	30.1977	16.0448	29.4953	8.33793	34.9612	19.9708	29.5077	22.2879	17.3463	20.5782	6.15515	31.3925	21.1996	11.2945	12.1968	13.3444	13.9544	26.4952	26.242	18.1573	89.002	16.9752	47.1058
PPP1CA	157.327	82.583	66.6821	46.9002	66.9857	49.6735	96.2704	77.7312	113.719	153.483	40.1034	52.6961	51.4025	75.5075	73.6724	73.8197	56.7526	25.7483	99.6485	59.975	43.4726	78.8444	91.1664	69.4789	47.387	72.8754	74.62	84.3358	53.3245	12.4187	47.486	80.0809	74.1218	69.7145	61.6453	86.6344	103.746	95.8523	204.514	78.497	95.2232	101.527
AP003122.3	0	0	0	0	0	0	0	0	0	0	0	0	0	0	0	0	0	0	0	0	0	0	0	0	0	0	0	0	0	0	0	0	0	0	0	0	0	0	0	0	0	0
ELOCP9	0	0	0	0	0	0	0	0	0	0	0	0	0	0	0	0	0	0	0	0	0	0	0	0	0	0	0	0	0	0	0	0	0	0	0	0	0	0	0	0	0	0
CDH26	0.655766	0.623061	4.46318	2.71385	0.191475	0.231651	1.09812	1.96785	3.44224	2.44467	3.28597	0.843022	4.52114	0.521749	2.4267	0.493226	2.17943	4.81276	4.78756	0.244761	0.815052	0.372569	5.20042	1.04502	0.50081	0.616797	3.75356	0.136035	25.702	1.30254	1.58726	0.465637	4.99507	0.997885	2.62171	0.0880486	0.0833498	1.59453	0.2886	0.30235	2.72931	0.433155
LINC00616	0	0	0	0	0	0	0	0	0	0	0	0	0	0	0	0	0	0	0	0	0	0	0	0	0	0	0	0	0	0.082765	0	0	0	0	0	0.0142665	0	0	0	0	0	0
AC022188.1	0	0	0	0.0193688	0	0	0	0	0	0	0	0	0	0	0	0	0	0	0.0280539	0.00687385	0.0162743	0.00761524	0	0	0	0	0	0	0	0.14704	0	0	0	0	0	0	0.0319908	0	0	0	0	0
C15orf54	0.00893875	0.0310276	0.032347	0.246069	0.293206	0.0293285	0	0.072174	0.031666	0.0595991	0.0334407	0.0494544	0.0293159	0.0356465	0.0421557	0.065791	0.0343167	0.111647	0	0.141211	0.0439904	0.0288181	0.0226463	0.00883041	0.00792572	0.0527558	0.065266	0.0104399	0.0824535	1.7806	0.0652889	0.0296439	0.0550868	0.0698812	0.0266807	0.263082	0.00864729	0.0492553	0.0659933	0.0345688	0	0.0130467
MIR659	0.283644	0	0.684289	0.498398	0.226927	1.39598	0.411849	0.763407	0.669882	0	1.06114	0.261547	0.310084	0.377045	0.334421	0	2.17788	0.442846	1.44376	0.825429	0.27918	0.261273	0.838381	0.840619	0.754496	0.558015	0.414203	0.110427	0.290712	0	0.828698	0	0.388447	0.49277	0	0	0.274396	0.994615	0.349016	0	0	0.827993
AC079910.1	0	0	0	0	0	0	0.0533369	0.0247165	0	0	0	0	0	0	0	0	0	0	0.0623254	0	0	0	0	0	0	0	0.0536418	0	0	0	0	0	0	0	0	0	0	0	0	0	0	0
AC018992.1	0.0256058	0.0333304	0	0.0149976	0.0102429	0.0315053	0.00929487	0.00861453	0.0302367	0	0.0359227	0.0118055	0.0139963	0.0170188	0	0	0.029491	0	0.0108613	0.010645	0.0252029	0.0176897	0.0216241	0	0.011352	0.0377809	0	0.0249218	0.013122	0.159397	0	0.0283058	0	0	0.0573218	0	0	0.0256538	0.0157536	0.0165042	0.0402769	0.0373733
CXorf58	0.185805	0.0496119	0.0344811	0.12557	0.0114348	0.0234476	0.14527	0.0480847	0.0675102	0	0.294087	0.0263585	0.03125	0.0759965	0.185365	0.131497	0.153639	0.0446297	0.0242502	0.0356512	0.0562711	0.07241	0.108632	0.0423584	0.114056	0.0421772	0.0626146	0.0278217	0.00732444	0.406731	0.0835155	0.0473994	0.0587211	0.0124153	0	0.105164	0.0138267	0.00715975	0.0527604	0.0368494	0.0224818	0.0417222
AC005306.1	0.0882785	0.22982	0.141981	0.53429	0.470843	0.675841	0.12818	0.296994	0.208487	0	0.467866	0.162803	0.128677	0.547622	0	0.270728	1.06192	0	0.474306	0.0366997	0.0868892	0.176185	0.0124252	0.174417	0.20873	0.521013	0.558621	0.183296	0.361913	0.0523367	0.171944	0.227703	0.181345	0.204486	0.21958	0	0.142334	0.235851	0.108624	0.151733	0.671148	0.472443
RBM6	5.20729	8.18418	7.84023	17.4214	12.5464	14.619	10.5126	8.63517	7.94657	2.90419	24.2032	5.65633	8.69968	13.3982	6.7703	39.0096	23.463	10.1949	26.8346	5.5389	5.79289	13.7633	2.84632	11.2561	10.8747	14.9217	9.52997	10.3212	12.5896	16.3049	6.59406	9.19685	17.4722	14.6564	13.7884	4.11241	9.27308	13.2031	3.44944	6.0084	20.9779	9.32722
MAGOH	29.789	24.1531	18.9192	14.5287	10.6975	25.6226	18.1178	15.3492	34.0882	19.4104	17.2548	12.9192	7.5658	20.3241	18.4699	17.8904	12.0428	15.3855	26.1169	19.4909	9.5883	14.3867	17.5256	21.5136	13.4066	16.3899	30.6757	15.9975	21.5878	5.92034	11.7581	24.947	15.5044	13.5751	11.788	30.9036	23.3598	24.2489	32.4199	32.3887	17.4086	23.5237
AC114752.2	0	0	0	0	0	0	0	0	0	0	0	0	0	0.0905281	0	0	0	0	0	0	0	0	0	0	0	0	0	0	0	0.121126	0	0	0.0932658	0	0	0	0	0	0	0	0	0
UGT1A11P	0	0	0	0	0	0	0	0	0	0.0432146	0	0	0	0	0	0	0	0	0	0	0	0	0	0	0	0	0	0	0	0.0576382	0	0	0	0	0	0	0	0	0	0	0	0
GPR32P1	0	0	0	0	0	0	0	0	0	0	0	0	0	0	0	0	0	0	0	0	0	0	0	0	0	0	0	0	0	0	0	0	0	0	0	0	0	0	0	0	0	0
LINC02194	0	0	0	0	0.0229291	0	0	0	0	0	0	0	0	0	0	0	0	0	0	0	0	0	0	0	0	0	0	0	0	0	0	0	0	0	0	0	0	0	0	0	0	0
SUZ12P1	2.14949	2.45333	1.84573	1.88633	2.88557	3.81915	3.23213	1.61299	3.36423	1.48661	4.19109	3.15111	1.56126	2.91541	1.57211	8.16508	2.97076	1.49027	4.27133	1.039	1.09728	1.67458	0.606107	2.82165	1.77668	3.03177	3.75602	2.20128	2.40842	13.8666	0.979251	1.96535	1.99074	1.94309	3.3058	0.652287	0.923396	2.78132	1.80211	0.901717	2.83665	2.38223
OR2L9P	0	0	0	0	0	0	0	0	0	0	0	0	0	0	0	0	0	0	0	0	0	0	0	0	0	0	0	0	0	0	0	0	0	0	0	0	0	0	0	0	0	0
AC099786.3	0	0	0	0	0	0	0	0	0	0	0	0	0	0	0	0	0	0	0.0165538	0	0	0	0	0	0	0	0.113979	0	0	0	0	0	0	0	0	0	0	0	0	0	0	0
PATZ1	12.2175	17.392	17.9669	11.3424	8.16602	15.4684	11.5469	8.34418	15.3116	3.07408	7.78804	9.2024	10.6882	12.81	8.31341	9.48407	10.8503	5.71189	9.24123	12.1574	7.61088	14.2899	7.09543	11.1145	5.2236	8.98955	12.1175	6.78092	10.8229	3.59296	7.37051	8.64943	10.3018	11.0114	7.58769	7.92981	5.70384	11.1703	3.72263	4.22396	8.76876	9.16297
AC087863.2	0	0	0	0	0	0	0	0	0	0	0	0	0	0	0	0	0	0	0	0	0	0	0	0	0	0	0	0	0	0	0	0	0	0	0	0	0	0	0	0	0	0
MIR6736	0	0	0	0	0.373083	1.53005	0.677108	0.94132	0.550666	0	0	0	0	0	0	1.71614	0	0	0	0	0	0	0	0	0	0.917415	0.680979	0	0	0.829403	0	0	0.319317	0	0	0	0	0.233602	0	0	0	0
RN7SL328P	0	0.0795857	0	0.0537162	0.0733731	0	0	0.308544	0	0.122297	0.171551	0	0	0	0	0.0843769	0.633762	0	0	0.0381269	0	0.0844783	0	0	0	0	0.133926	0.0357046	0.187994	9.1345	0	0.101382	0	0.0796645	0.273744	0	0	0.0459417	0	0	0	0.133859
OLAH	0.0581926	0	0.0421168	0.0204503	0.465565	0.0190933	0.35488	0	0.0137434	0.0310399	0.0979669	0.568788	0.0763405	0.015471	0.041166	0.117785	0.160853	0.0545128	0.0197469	0.0241922	0.996616	0	0.0835442	0.103477	0.0103195	0.125931	0.0169957	0.0543724	0.0119285	0.0621	0.0510049	0.0257315	0.00796941	0.0101097	0.0173695	0.0142725	0.0562952	0.0233207	0.0572835	0.33007	0.128148	0.0339743
LINC02060	0	0.0416195	0	0.112364	0.063951	0.0524539	0.0348193	0.0968121	0	0.0213185	0.0598086	0	0	0.0850048	0.0188488	0.0441251	0.0613753	0	0.0135624	0.00664618	0	0.0515411	0.00675047	0.0315863	0.0283502	0.0157256	0.0466911	0.0622392	0	1.39326	0.0233538	0	0.0109469	0.0138869	0	0	0	0.0320337	0	0.0206087	0	0.0466678
AP000959.1	0	0.0488756	0	0	0	0	0	0	0	0	0	0	0	0	0	0	0	0	0.0238903	0	0	0	0	0	0	0	0	0	0	0	0	0	0	0	0	0	0	0	0	0	0	0.041103
AL513542.1	1.96525	0	0	0	0	0	0	0	0	1.7783	0	0	0	0	0	0	0	0	0	0	0	0	0	0	0	0	0	0	0	0	0	0	0	0	0	0	0	0	0	0	0	0
AL513548.2	0	0.0395621	0	0	0	0.0373956	0.016549	0.0460132	0.161504	0	0	0	0	0	0	0	0.0175024	0	0	0	0.0224362	0	0	0	0	0	0	0.0354975	0	0.243255	0	0	0.0156087	0	0.0340195	0	0	0	0	0	0	0
RETREG2	16.9801	28.4754	26.8235	29.4254	22.0351	25.0754	29.4863	29.5115	16.2075	14.833	14.2527	19.4479	31.6326	34.4647	28.1452	19.8046	20.1896	22.7352	19.4719	33.8257	26.3664	20.7038	25.0465	18.4751	16.8954	23.962	22.197	38.355	20.8531	12.0423	20.9331	19.2838	22.1645	22.1518	24.8867	28.8948	20.3752	19.924	28.7249	15.985	25.5108	21.1129
PFN1P11	0.353644	0.245509	0.170633	0.372838	0	0.174048	0.154046	0	0	0.188633	0.396904	0	0.154643	0.282057	0.250171	0	0.162921	0.441708	0.0600022	0.0294038	0.0696156	0	0.0298652	0	0.062713	0.139145	0.103285	0.0275357	0.0724912	0.251593	0.206642	0.0781866	0	0.0614379	0	0.0867358	0.136845	0.0354306	0.174059	0	0.16688	0.103233
SUB1P4	0	0	0	0.190146	0	0	0.0589224	0.382267	0.191677	0	0.0759075	0	0	0	0	0.14934	0.436217	0	0.0688521	0.0337407	0	0	0.0342701	0	0	0	0	0.031597	0.0831831	1.4435	0	0.179437	0.277871	0	0	0	0	0.121969	0.099866	0	0.191493	0
RNU7-70P	0	0	0	0	0	0	0	0	0	0	0.779777	0	0	1.10828	0	0	0	0	0.353649	0	0	0	0	0	0	0	0	0	0	30.3989	0	0	0	0	0	0	0	0	0	0	0	0
AC069113.1	0	0	0	0	0	0	0	0	0	0	0	0	0	0	0	0	0	0	0.174838	0	0	0	0	0	0	0	0	0	0	0	0	0	0	0	0	0	0	0	0	0	0	0
AC026412.1	4.84185	4.954	12.0065	2.95088	4.17467	9.01657	13.7163	3.23586	18.2825	2.73751	5.82886	4.1479	2.61977	5.16419	0.443575	1.83603	2.5245	4.13727	5.95317	0.877237	3.55814	2.27896	4.55862	1.93912	2.97328	6.73375	3.06946	1.61753	1.65976	4.94585	1.95941	2.44112	2.36336	4.71025	3.73509	4.87448	1.93056	2.98266	3.05939	1.12813	3.46709	1.02662
PRR23A	0	0	0	0	0	0	0	0	0	0	0	0	0	0	0	0	0	0	0	0	0	0	0	0	0	0	0	0	0	0.0610921	0	0	0	0	0	0	0	0	0	0	0	0
PDE11A	0.00880572	0.00573109	0.496573	0.0502865	0.0140899	0.0487553	0.0479469	0.0133312	0.101383	0.014678	0.0370609	0.403957	0.0481327	0.345308	0.064888	0.0445581	0.033806	0.0343704	0.0280135	0.080537	0.0433357	0.0162224	0.0381117	0.0739414	0.825672	0.0151581	0.0385768	0.0102846	0.0361006	0.0704774	0.292644	0.0413705	0.0648189	0.0344206	0.00985635	0	0.0042593	0.0485222	0.013544	0.0936493	0.0311648	0.00642625
CCNYL1	20.8674	12.4172	4.87914	5.90913	5.63041	12.14	11.3135	5.14436	5.06631	6.65659	7.48963	9.48616	5.60411	5.19812	7.01566	3.89349	5.31837	9.76482	2.31574	8.95947	6.09843	5.86341	2.97165	5.90141	6.52513	6.91686	7.25538	8.82943	6.82062	10.7808	5.0037	3.7154	3.76634	6.73772	7.84243	7.21827	9.36973	7.85314	8.14898	3.71479	3.95814	7.14084
AL591222.2	0	0	0	0	0	0	0	0	0	0	0	0	0	0.0970115	0	0	0	0	0	0	0	0	0	0	0.0323546	0	0	0	0	0	0	0	0	0	0	0	0	0	0	0	0	0
C17orf113	3.21774	1.50596	0.348889	1.48231	0.723125	0.741402	1.65362	0.340574	1.87849	0.289271	1.14968	0.566743	1.26478	0.913132	1.32142	0.731784	1.6656	0.112894	0.797454	0.91685	0.427024	0.865875	0.625913	0.178581	0.673197	1.63592	2.11184	0.745996	1.72307	0.257213	0.739403	0.879266	0.84172	0.879346	1.34893	0.221684	0.454682	0.742554	0	0.093213	0.255912	0.263848
AC018558.4	0	0	0	0	0	0	0	0	0	0	0	0	0	0	0	0	0	0	0	0	0	0	0	0	0	0	0	0	0	0	0	0	0	0	0	0	0.186128	0	0	0	0	0
THAP12P7	0.708862	0.114687	0.246374	0.0703706	0.0384488	0.0197103	0.174451	0.0565888	0.624248	0.176236	0.0561848	0.0664719	0.0788074	0.0319418	0.141654	0.0221075	0.110701	0.112549	0.16308	0.0549427	0.201034	0.0553352	0.0152195	0.083083	0.10653	0	0.0526346	0.0982266	0.0861981	0.940232	0.122857	0.0531259	0.0493616	0.0313092	0.21517	0.0442012	0.139474	0.04213	0.044351	0.015488	0.0188985	0
EME2	2.34954	1.04363	2.36817	3.34473	2.1346	2.44008	3.21491	2.20254	0.832335	0.578828	2.99451	0.616902	0.866341	3.41436	1.0658	3.01896	5.47627	0.286001	6.47287	0.627447	0.599698	1.99366	0.591892	3.84745	3.764	2.94963	2.82041	0.888351	2.13258	2.39397	1.3787	1.43071	2.32053	2.41795	1.31345	0.234409	0.581715	2.80877	0.607608	1.60679	3.23532	4.56852
RN7SL604P	0	0	0	0	0	0.0762442	0	0.0625427	0	0	0	0	0	0	0	0	0	0	0	0	0	0.04281	0	0	0	0	0	0	0.0476336	3.14109	0.135783	0	0	0	0	0	0.0899202	0	0.114374	0	0	0
AP004609.1	0.0167154	0.0290106	0	0.264339	0.147103	0.027422	0.521817	0.011247	0.0197383	0	0.0156334	0	0	0.133317	0.0788307	0.10765	0.0128344	0	0.0141804	0.0486431	0.0164523	0.130875	0.00705806	0	0.074105	0	0.0732279	0.0520601	0.0599616	0.445943	0	0.0184779	0.0114457	0	0.0748388	0	0.048511	0.0418667	0	0	0.144609	0.0975884
RNU6-609P	0	0	0	0	0	0	0	0	0	0	0	0	0	0	0	0	0	0	0	0	0	0	0.108575	0	0	0	0	0	0	0	0	0	0	0	0	0	0	0	0	0	0	0
IGHVII-53-1	0	0	0	0	0	0	0.0783321	0	0	0	0	0	0	0.143425	0	0	1.07698	0	0	0	0	0	0.0455591	0	0.0956681	0	0.945358	0.336043	0	0	0.157615	0	0	0	0	0.132315	0.417512	0	0	0.417265	0	0.472443
SPTSSA	153.023	28.5872	58.5003	18.32	46.8932	46.0386	157.165	84.1968	64.9435	65.491	49.3896	54.4859	24.1318	28.5659	32.2169	117.022	40.8815	384.424	64.492	23.8276	78.3549	55.0448	158.743	55.8477	14.8287	27.0832	57.8143	38.6913	35.1702	49.1815	30.2922	19.3966	75.0331	29.1749	45.9558	98.8393	39.4789	27.3516	130.249	24.5731	77.3914	21.0405
AC008033.3	0.0195547	0.271508	0.0943512	0.0801735	0.17209	0.03208	0.0567866	0	0.300185	0.391143	0.786427	0.054094	0	0.155963	0.138332	0.0539724	0.30029	0	0.199069	0.0243882	0.019247	0.0270187	0.00825697	0	0.346772	0.0961753	0.371223	0.114194	0.030063	2.8867	0.142828	0.0864665	0	0	0.175103	0	0.359425	0.0195914	0	0	0.046138	0.199789
SRIP2	0	0	0	0	0	0	0	0	0	0	0	0	0	0	0	0	0	0	0	0	0	0	0	0	0	0	0	0	0	0	0	0	0	0	0	0	0	0	0	0	0	0
MAPKBP1	1.40264	4.39616	0.958118	2.61398	2.42286	2.54729	1.54675	1.88576	1.53396	0.722661	3.75666	1.90086	2.05032	1.61732	1.96381	1.45177	2.5986	0.663607	1.84347	1.69964	1.23937	2.08728	0.759399	1.28329	2.09399	2.00946	1.73792	3.01267	2.7935	2.86796	1.91316	2.87495	0.882229	1.01532	1.05855	1.84713	1.54707	1.69537	0.732203	2.71905	1.73411	2.61721
AL391119.1	0	0	0	0	0	0	0	0	0	0	0	0	0	0	0	0	0	0	0	0	0	0	0	0	0	0	0	0	0	0.180571	0	0	0	0	0	0	0	0	0	0	0	0
TSPY14P	0	0	0	0	0	0	0	0	0	0	0	0	0	0	0	0	0	0	0	0	0	0	0	0	0	0	0	0	0	0	0	0	0	0	0	0	0	0	0	0	0	0
GTF3AP5	0	0	0	0	0	0	0	0	0	0	0	0	0	0	0	0	0	0	0	0	0	0	0	0	0	0	0	0	0	0	0	0	0	0	0	0	0	0	0	0	0	0
PPIAP38	0.0569637	0	0.0687123	0	0	0	0	0	0	0	0	0	0	0	0	0	0	0	0	0	0	0	0	0	0	0	0	0	0	0	0	0	0	0	0	0	0	0	0	0	0	0
PROCR	19.4921	18.2433	77.5783	22.4748	40.0721	20.442	17.9446	26.5604	5.73624	24.4413	3.55065	23.3375	13.4995	18.9107	9.98673	16.769	6.23732	13.0015	36.1541	12.4563	7.85494	11.7881	7.11016	18.8526	11.9443	29.1718	8.52436	9.09036	10.8884	6.135	12.791	19.5845	9.69936	13.1021	8.65095	11.9643	37.6934	6.82991	50.8321	77.3814	10.7873	24.2197
AC119751.2	0	0	0	0	0	0	0	0	0	0	0	0	0	0	0	0	0	0	0	0	0	0	0	0	0	0	0	0	0	0	0	0	0	0	0	0	0	0	0	0	0	0
LINC02111	0.0357009	0	0.444995	0	0.0190415	0.00976136	0.0172791	0.160144	0	0	0	0	0	0	0	0	0.00913728	0.0371593	0.0201911	0	0.152269	0	0.0050249	0.0470242	0	0.0351173	0.121645	0	0.00609842	0.105828	0	0	0.0570406	0.0620226	0.0177602	0	0	0	0	0	0.00935932	0
DNM1P50	0	0.0469994	0	0	0	0	0	0	0	0	0	0	0	0	0	0	0	0	0	0	0	0	0	0	0	0	0	0	0	0	0	0	0	0	0	0	0	0	0	0	0	0
KRTDAP	0	0.144482	0	0.316934	0.0333009	0.682852	0.0604378	0	0.0491517	0	0.467158	0.614102	0.045504	0.387312	0.147226	0.382951	0.191758	0	0.0706229	0.0346084	0.0409689	0.172535	0.24606	0.082239	0.0738135	0	0.243133	0	0.170645	0.0740315	0.0608046	0.092026	0	0.614658	0	0	0	0.020851	0.102434	0	0.0327364	0.0607529
AC019349.1	0	0	0	0	0	0	0	0	0	0	0	0	0	0	0	0	0	0	0	0	0	0	0	0	0	0	0	0	0	0	0	0	0	0	0	0	0	0	0	0	0	0
KLF10	11.3958	13.4498	17.9827	14.9072	11.916	11.6703	10.6585	9.36499	21.3863	12.6758	36.9437	27.2207	11.0304	13.3575	33.7354	17.9904	16.3757	12.684	5.72006	11.4095	19.7539	24.0298	8.7879	10.0355	26.3516	17.0847	21.3184	12.3356	19.0483	17.9212	37.0392	11.0322	13.8274	8.28089	25.6545	14.8009	26.5233	11.0453	12.1278	15.7624	11.6978	15.9407
TBC1D15	9.14663	5.87969	6.49077	5.69417	8.25949	7.48618	4.82675	4.17192	3.18693	14.4447	7.00633	6.2477	3.79861	5.13458	4.74734	5.29522	5.68	8.54736	3.90669	4.8216	6.14223	3.82602	4.57953	4.02397	6.7905	3.74359	4.63458	5.7938	6.3034	10.8017	5.94548	4.02595	4.22273	4.3662	6.6531	9.16199	4.22847	3.94863	5.85984	2.34525	3.40349	3.87079
AC127024.7	0	0	0	0.161149	0	0	0.29962	0	0	0.183446	0.128663	0	0	0	0	0	0	0	0.233409	0.0571904	0	0	0	0.1359	0	0	0	0	0.211493	0.489348	0	0.152073	0.0941984	0	0.205308	0	0	0.0689126	0	0	0	0
AL024507.2	0.887186	0.241169	0.838082	0.150255	0.205239	0.289337	0.636334	0.136651	0.340797	0.370598	0.13996	0.551952	0.186966	0.312593	0.25205	0.0885073	0.213388	0.0834423	0.997473	0.297728	0.178853	0.172304	0.112836	0.211189	0.161119	0.262857	0.202918	0.137325	0.180763	0.342201	0.202989	0.224506	0.0951499	0.213553	0.0957145	0.104865	0.289533	0.492615	0.381423	0.427154	0.168133	0.390032
AC007967.4	0	0	0	0	0	0	0	0	0	0	0	0	0	0	0	0	0	0	0	0	0	0	0	0	0	0	0	0	0	0	0	0	0	0	0	0	0	0	0	0	0	0
AC096677.1	3.64149	1.68534	3.12358	3.41256	2.13645	5.31018	3.64244	1.36122	4.39561	1.187	5.90337	2.16392	2.12316	1.61353	1.43112	3.72251	3.04454	1.13707	2.67733	2.48946	1.83191	1.93803	2.87022	3.59735	1.86553	4.37796	1.89072	1.66971	2.90285	3.16637	1.0639	1.968	0.941984	2.95227	2.29462	4.36638	1.17425	2.43221	2.38973	1.87769	1.01829	2.00788
AC093591.1	0.228802	0.446739	0	0.23452	0.137288	0.187678	0.124582	0.153951	0.202636	1.29671	0.160495	0.421956	0.187598	0.152072	0.741844	0.210504	0.131759	0.0893058	0.582308	0.261578	0.675604	0.131723	0.507212	0.339044	0.355026	0.168797	0.250589	0.155883	0.263817	1.7295	0.334236	0.379392	0.117503	0.397495	0.256101	0.841752	0.221342	0.229231	0.703837	0.811108	0.764779	0
RPS4Y1	90.0749	0	0.919053	67.1016	0.251565	0.0595207	0.0175602	18.5696	89.242	114.728	0.271465	0	140.673	27.0402	0.0427765	0.144646	92.896	88.0081	13.6044	43.4195	71.6234	20.3472	280.548	14.9938	43.2468	0.0237923	0.141284	0	114.185	0.0430196	67.063	0.42781	103.573	190.869	61.5111	0.0148309	0.023399	44.1344	205.88	0.0311803	0	24.5888
AC112786.1	0	0	0	0	0	0	0	0	0	0	0	0	0	0	0	0	0	0	0	0	0	0	0	0	0	0	0	0	0	0	0	0	0	0	0	0	0	0	0	0	0	0
LINC02603	0.0417187	0.0362027	0.0251615	0.073305	0.317078	0.102661	0.106007	0.0982475	0.0492635	0.111264	0.390184	0	0.091215	0.221825	0.098374	0.249484	0.46447	0.0325672	0.0707835	0.0520307	0.0205311	0.105678	0.0792707	0.123639	0	0.102592	0.121843	0.0406041	0.138964	1.4469	0.0304715	0.0691765	0.0714165	0.0724772	0.186785	0.102321	0.0807168	0.0104492	0.0770005	0.161338	0.114838	0.0304455
CBX1P1	0.128869	0.055915	0	0	0.0515502	0	0	0.0867102	0.0760873	0	0.241055	0	0	0	0.0759691	0	0.098948	0	0.0546624	0.0535741	0.317102	0.0593525	0	0	0	0.0633811	0	0.100341	0	0.573007	0.0941261	0.0712286	0.044121	0	0.0961629	0.0790169	0	0	0.0792847	0.0830622	0.0506762	0
BLACE	0	0	0	0	0	0	0	0	0	0	0	0.0103298	0	0	0	0	0	0	0.00950361	0	0	0.010319	0	0	0	0	0	0.0130839	0.00574086	0.0199246	0	0.0123838	0	0	0	0	0.0108373	0.00561178	0	0	0	0
MIR3672	0	0	0	0	0	0	0.243594	0	0	0	0	0	0	0	0	0	0	0	0	0	0	0	0	0	0	0	0	0	0	2.38706	0	0	0	0	0	0	0	0	0	0	0	0
CLEC4A	1.78268	1.67745	2.25399	5.3842	6.95927	3.89351	2.38573	2.28337	4.69205	39.2955	3.67609	2.61425	2.18366	2.4839	4.8367	2.54909	7.56952	7.20965	1.25724	5.45563	4.376	3.26439	0.52601	2.22787	6.39879	7.28883	2.60324	5.72778	17.2805	4.46945	3.60817	4.8198	1.44129	1.15672	7.75714	5.58386	6.33723	2.82967	14.2712	2.8518	2.04394	6.36378
MRPS36P4	0	0	0	0.108154	0	0.0757324	0	0	0	0	0	0	0	0.122729	0	0	0	0	0	0	0	0	0	0	0	0	0	0	0	0.492632	0	0	0.0632204	0	0	0	0	0	0	0	0	0
EIF4A1P13	0.119624	0	0	0	0.095704	0	0.0868464	0	0.141258	0	0.111881	0	0	0	0	0	0	0	0	0	0.117741	0.110189	0	0	0	0.117668	0.174686	0.0465712	0	0.21276	0	0	0	0	0.178528	0	0	0.059924	0	0	0	0
AC091133.4	0.254754	0	0	0	0	0	0.369901	0	0.0752067	0	0	0	0	0	0	0.292975	0	0	0.0540298	0	0	0	0	0.18875	0	0	0	0	0	0	0	0	0	0	0	0	0.061612	0	0.156734	0	0	0
MIR8057	0	0	0	0	0	0	0	0	0	0	0	0	0	0	0	0	0	0	0	0	0	0.183649	0	0	0	0	0	0	0	1.4184	0	0	0	0	0	0	0	0	0	0	0	0
IDH3A	3.78149	2.36241	2.65232	2.04738	1.9879	2.36187	3.73356	1.79653	7.03808	5.33798	2.64784	2.45086	2.4258	1.87899	3.48034	0.615043	2.56337	2.99284	1.02834	2.58998	3.49604	2.79142	1.32806	2.87634	3.75286	1.81825	2.29352	2.7045	3.5868	4.25458	2.48846	1.74065	2.90647	2.42772	2.96903	2.23717	4.73734	2.80815	4.13767	1.58856	1.49495	1.77512
RHEBP1	0.148454	0.0429419	0.0596907	0.0289836	0	0.0811808	0.179628	0.0332961	0	0	0	0.0912593	0.108195	0.131559	0.0583432	0.0910542	0.189977	0.0772592	0	0.0411442	0.146118	0.0227909	0.104474	0.146655	0.0438766	0	0	0.0385301	0.0507178	0	0	0.0547025	0.0338843	0.0429845	0.0738517	0	0	0.0247887	0.0608895	0	0	0
EIF1	630.38	164.382	158.923	112.64	119.641	147.077	119.622	119.159	132.54	185.795	220.393	127.334	133.886	172.802	132.459	333.094	120.408	194.435	130.91	118.172	136.979	163.872	224.104	84.4433	112.321	115.381	103.389	158.666	150.764	63.6301	124.569	158.235	227.709	105.367	148.798	119.939	149.509	165.47	242.775	216.985	127.772	140.147
TAAR1	0	0	0.0650746	0.0157989	0	0	0	0	0	0	0	0	0	0.0717124	0	0	0	0	0	0	0.0265495	0	0	0.0532941	0.119585	0	0	0	0	0	0	0	0	0	0	0	0	0	0	0	0	0.0393702
CTTN	65.3608	35.3102	62.1207	41.6311	42.5857	47.0332	86.671	46.52	63.7069	21.1402	43.6407	33.4641	58.8967	47.3838	30.2775	56.5528	40.8949	16.0042	50.1514	48.4995	25.2567	54.2083	39.1593	57.583	54.2603	56.1449	50.0184	65.563	27.6228	27.3511	36.3803	31.8196	47.9139	33.3642	34.9221	16.4113	17.2936	82.6019	42.2537	46.0073	37.4793	71.8261
AL357146.1	0	0	0	0.0626429	0.0534789	0.0109661	0.00970587	0.00899545	0	0	0.0125037	0	0	0	0	0	0.010265	0	0	0.00555786	0.0394759	0.0184719	0.00564507	0	0	0.0131505	0	0	0.0274044	0	0.0195296	0	0	0.0116129	0	0	0.0258662	0.00669705	0	0	0.115659	0
ARPIN-AP3S2	0.0308793	0.196508	0.136576	0.0964602	0.090584	0.135089	0.13451	0.096961	0.109392	0.16471	0.163657	0.0284737	0.0450103	0.0410475	0.1699	0.0662894	0.150162	0	0.00873208	0.162606	0.151967	0.123257	0.10431	0.0508417	0.191658	0.151873	0.0300619	0.208377	0.152969	0.0549212	0.12029	0.0227569	0.148011	0.00894102	0.153616	0.063113	0.109532	0.154686	0.0126654	0.0132688	0.0647624	0.0450703
SNX2P2	0	0	0	0	0	0	0	0	0	0	0	0	0	0	0	0	0	0	0	0	0	0	0	0	0	0	0	0	0	0.757505	0	0	0	0	0	0	0	0	0	0	0	0
COL9A3	1.27572	0.232283	0.659502	0.857281	1.30313	0.0700733	0.578856	0.210763	0.0941524	0.182269	0.287635	0.236318	0.087165	0.40881	1.3228	0.104794	0.332339	0.133376	1.6572	0.217823	0.0728723	0.0891823	0.0408815	0.506355	2.75212	0.58822	1.90451	0.747202	2.35236	0.192457	0.507494	0.585501	0.128692	0.163254	0.144493	0.0349205	0.468307	1.43788	0.168187	0.205566	0.197082	1.75394
AC012568.1	0	0.0505841	0	0.0682834	0	0	0	0	0	0	0	0	0	0.0774859	0	0	0.0895144	0	0	0	0	0.107388	0	0	0	0	0	0	0.0298719	10.9896	0	0	0	0	0.0869948	0	0	0	0	0	0	0.0850798
AC009318.1	0.127151	0.127314	0.165173	0.441111	0.532105	0.320914	0.113614	0.17769	0.0923976	0.104342	0.759264	0.198415	0.0855404	0.130015	0.19604	0.683894	0.796051	0.366494	0.282115	0.569261	0.211792	0.324339	0.0371696	0.299531	0.459636	0.298249	0.385638	0.308433	0.736805	3.04429	0.228606	0.129746	0.10046	0.0764644	0.321135	0.0239888	0.104081	0.205782	0.228666	0.0756507	0.361543	0.171309
SRSF9P1	0.46721	1.03612	0.375714	0.0608108	0.249192	0.170327	0.79145	0.0349295	0.245202	0.207675	0.485521	0.478681	0.340507	0.207019	0.306027	0.334324	0.398592	0.243148	0.0880787	0.345301	0.255476	0.191272	0.175359	0.205132	0.368232	0.357445	0.454842	0.383993	0.399044	0.646309	0.227501	0.459088	0.284373	0.676397	0.619797	0.127322	0.251098	0.234043	0.127753	0.20076	0.530762	0.227307
WAPL	9.64483	10.38	10.4488	6.99049	5.98071	7.86479	10.9312	7.69749	15.6466	6.69276	8.21111	9.67758	11.8082	7.31969	6.46994	5.06609	9.16981	11.3114	5.31902	11.1443	13.9457	8.56562	5.78963	7.68358	17.0298	6.85515	5.12708	7.04773	10.0091	20.0377	8.40275	4.96744	5.61309	7.62284	11.5175	6.7156	12.4709	8.95296	7.36151	6.27016	5.05895	7.83846
MTCYBP17	0	0	0	0	0	0	0	0	0	0	0	0	0	0	0	0	0	0	0	0	0	0	0	0	0	0	0	0	0	0	0	0	0	0	0	0	0	0	0	0	0	0
SNORD114-25	0	0	0	0	0	0	0	0	0	0	0	0	0	0	0	0	0	0	0	0	0	0	0	0	0	0	0	0	0	4.0779	0	0	0	0	0	0	0	0	0	0	0	0
SLC25A53	0.426067	0.383686	0.334547	0.593272	0.237967	0.247278	0.160498	0.332659	0.318011	0.67	0.39473	0.277978	0.246074	0.309898	0.336473	0.454859	0.475283	0.652657	0.368271	0.277388	0.581567	0.272133	0.307199	0.365312	0.591619	0.308396	0.258264	0.466324	0.601471	0.679154	0.393405	0.448776	0.222939	0.20949	0.419913	0.211955	0.307187	0.281892	0.489642	0.217624	0.42993	0.328536
CXCL10	24.823	20.3228	4.43072	4.20686	23.4719	4.49063	14.6753	8.40624	45.9436	303.185	11.5534	8.17625	5.14091	6.15776	62.9192	39.6485	13.6704	28.3452	7.50242	14.4046	42.6241	8.66334	2.1536	2.03388	144.194	39.2378	3.82645	9.95538	4.13634	7.82291	16.0631	3.93114	0.288363	1.74774	74.7907	50.0652	109.317	6.49279	53.6606	26.2086	6.6241	147.415
AC010326.4	1.117	2.7804	5.35405	2.80633	3.48052	3.03804	4.16139	1.42405	1.38843	1.48952	4.50871	1.27393	2.60292	5.82204	2.63392	2.75848	4.17542	1.19322	11.0719	2.49292	2.51709	1.4892	0.558537	2.78769	2.52815	3.58537	2.10332	1.0986	3.66046	4.86211	2.23288	7.8636	3.66327	5.00457	1.88637	0.684898	2.50239	1.94369	0.61488	2.91774	7.16668	3.7326
IGHA1	712.53	21901.9	4479.85	3120.1	8499.53	277.517	4181.89	52.6411	1827.17	3459.57	5491.79	8084.66	1230.15	3833.49	6302.93	1588.33	7378.02	218.528	14260	658.513	1570.96	2040.65	765.223	1411.84	18305	2785.28	31469.6	5417.75	3128.86	699.081	18434.2	586.739	7100.71	473.861	3743.54	1097.92	5141.99	445.193	496.28	6685.32	1426.13	3223.63
CCDC173	0.5168	0.363047	0.489806	3.53864	0.127976	0.181677	0.303729	0.107632	0.450433	0.213309	2.60088	0.964427	0.269035	0.736047	6.97812	1.35848	0.850306	0.134478	0.031316	0.102308	0.230111	0.595051	0.124697	0.437603	0.436411	0.26628	0.0718743	0.292215	0.397259	1.24744	1.92331	0.285647	0.303322	0.106884	0.0550915	0.377239	0.440432	0.197245	0.21197	0.237931	0.174194	0.323273
AC126763.1	0.0259806	0	0	0	0	0	0.0282927	0.0174812	0	0	0	0	0	0	0	0.0239028	0.0299226	0	0.0330607	0	0	0	0	0	0	0	0.0189697	0	0	0.0231043	0.0189763	0	0	0	0	0	0	0	0	0	0	0
KLHL17	2.51228	3.38972	2.10175	3.06159	5.79636	4.97898	5.32462	1.51591	3.17716	1.28601	3.02425	0.67255	2.63128	3.9859	1.7581	4.07097	4.23752	0.101222	12.0932	2.3112	0.805634	4.2177	0.913664	2.82608	2.13415	6.79981	5.49115	2.41676	4.31085	1.85938	1.26672	3.41324	2.86896	5.16001	2.22543	1.04351	1.19166	7.0435	1.60547	4.88919	4.76116	7.72399
LINC02785	0.045104	0.078281	0.0544066	0.317014	0.541277	0.147989	0.622162	0.121394	0.106522	0.902194	0.210923	0.249542	0.246542	0.299781	0.0531784	0.290478	1.07359	0.14084	0	0.0937548	0.133183	0.207734	0	0.17823	0.119977	0.399301	0	0.280954	1.61798	1.36376	0.131777	0.14958	0	0.0391793	0.403884	0	0.1309	0.0451886	0.332996	0	0.0709467	0.263329
AC004471.2	0.0363454	0.0788498	0.175366	0.149015	0.0872335	0.104345	0.0131933	0.097821	0.0429185	0.0484666	0	0.083785	0.0198667	0.096627	0	0.0167193	0.16744	0	0.0616667	0.128433	0.143094	0.058588	0.0460405	0.0538573	0	0.160881	0.0265375	0.0141498	0.195568	0.0323215	0.159281	0.100444	0	0.0473567	0.0542425	0.133713	0.0351603	0.163861	0.044722	0.0234264	0.100047	0.0530484
RBM4B	4.94288	4.09613	4.37392	4.21409	3.55753	3.70485	5.35737	2.75228	5.73915	3.38474	4.42661	1.62486	3.19906	4.07592	2.92512	2.69226	3.93201	2.99948	3.61581	2.77159	3.25592	3.59497	1.73525	3.96545	2.44236	3.34151	5.4716	2.50138	3.99351	4.66153	2.21171	3.73414	3.52836	2.85135	2.79124	1.9425	3.95092	8.06556	1.87864	2.58319	3.10197	5.17175
AP001017.1	0	0	0	0	0	0.0468221	0	0	0	0	0	0	0	0	0	0	0	0	0	0	0	0	0	0	0	0	0	0	0	0	0	0	0	0	0	0	0	0	0	0	0	0
SLC6A5	0	0.00671232	0	0.0135914	0	0	0	0	0	0.00515732	0.0108515	0	0.0253681	0	0.00455986	0	0.0178173	0	0.00984293	0.00160783	0.00380664	0.0106874	0	0	0	0.0152172	0	0	0	0.00687866	0	0.0128259	0	0	0	0	0	0	0	0	0	0
NOB1	23.7091	43.1543	27.7689	24.4347	20.0902	19.1175	23.9149	28.2451	20.8367	24.4826	11.8402	21.4191	27.5515	26.1657	18.9826	9.09073	17.8454	8.14929	15.1236	29.5749	22.4925	15.9488	25.0882	32.5544	18.0404	19.9881	19.1124	12.2228	16.9341	5.03435	17.8862	22.104	20.6179	22.4557	16.0061	35.8102	30.3846	26.0756	26.2976	28.0192	15.7057	23.5564
MTND4P22	0	0	0	0	0	0	0	0	0	0	0	0	0	0	0	0	0	0	0	0.0097845	0	0	0	0	0	0	0	0	0	0.418604	0	0	0	0	0	0	0	0	0	0	0	0
GPAA1	106.274	34.8419	14.9691	38.1126	77.9443	34.6604	59.3006	65.3097	42.5999	40.7084	37.8115	51.959	71.0905	38.2185	33.6101	43.5775	70.5063	3.20725	70.8654	22.8972	39.7755	34.793	81.0243	47.3987	21.2974	56.9431	56.566	44.5105	39.9602	5.76496	25.7164	79.2659	137.55	68.3267	58.3255	100.116	33.7184	40.4239	95.462	39.2987	66.5583	44.5199
AC011466.4	0.068187	0.162722	0.0205626	0.159751	0.0136381	0.0559313	0.0495035	0.0917602	0.0402593	0.0227319	0.159434	0.0314375	0	0.15862	0.0200984	0.235252	0.209421	0	0	0.035434	0.0503354	0.054958	0.021594	0	0.0151149	0.335362	0.0248933	0.0265462	0.078622	0.727655	0	0.0188442	0.0583633	0.0148075	0.0508817	0.0209047	0.0824547	0.0341574	0.0209756	0	0.0670345	0.0497616
AC097376.1	0	0.187998	0.261323	0.126889	0.346644	0.177703	0	0.291537	0.255821	0	0	0.799058	0	0	0	0.199316	0.831708	0	0.367573	0.0900636	0	0.39911	0	0	0.19209	0.2131	0.31636	0.253025	0.11102	9.24752	0	0.47897	0	0.376368	0	0	0	0.108524	0	0	0.170384	0
Z83839.2	0.200828	0	0	0	0	0	0	0	0	0	0	0	0	0	0	0	0	0	0	0.0417448	0.197668	0	0	0	0	0	0	0	0	0	0	0.222004	0	0	0	0	0	0	0	0	0	0
Y_RNA	0	0	0	0.822187	0.224611	0	0	0	0	0	0.262578	0	0	0	0.331008	0	0	0	0	0	0	1.16373	0	0	0	0	0	0.327899	0.287746	3.99468	0	0	0.192242	0	0	0	0	0.421914	0	0	0	0
BCKDHB	6.60972	4.65081	6.86424	4.44139	4.94741	3.49805	6.56991	5.4251	4.97994	4.1637	7.40817	7.54684	7.31451	2.87484	3.67337	2.31306	4.02166	3.30269	1.33589	5.22314	5.16199	2.30339	8.14171	3.36495	4.02694	2.87855	3.41476	5.44383	7.83077	5.06056	3.84049	2.00224	2.43421	3.65154	6.07198	3.55553	1.8568	4.55355	3.74221	1.76859	2.75335	2.59432
SIRLNT	0.0173806	0	0	0.0407198	0	0	0	0	0	0	0	0	0	0	0.061476	0	0	0.0271359	0	0	0	0.0080049	0	0	0	0	0	0	0	0	0	0	0	0	0	0	0.252208	0	0	0.0224053	0	0
CCDC85A	0.0138189	0.173881	0.191694	0.174018	0.359311	0.124687	0.235763	0.711309	0.228453	0.101351	0.122783	0.210249	0.747799	0.247986	0.276976	0.216134	0.509301	0.075513	0.0117232	0.815775	0.387641	0.254581	0.160464	0.129689	0.073517	0.339826	0.181617	1.48485	0.155796	0.36867	0.514763	0.015276	0.0378497	0.978301	0.536213	1.44044	0.0467892	0.166138	0.0425095	0	0.586887	0.0201696
BLK	0.103111	0.835128	0.172746	2.01646	2.17232	0.0140964	0.20794	0.0925053	0.162345	0.534717	2.38414	0.269389	0.0876732	1.75138	0.736171	0.39	1.64059	0.509785	0.991367	0.392938	0.828821	0.258553	0.113684	0.215041	0.731404	0.490224	1.13766	1.74397	0.830766	0.835447	1.7824	0.671236	0.149054	0.248796	0.453105	0.323142	0.764743	0.045913	0.211459	0.0590757	1.32004	0.819373
UBE2T	60.1421	12.0163	29.4485	3.49534	17.6095	23.8397	29.7276	35.7389	38.6821	34.2433	10.4139	7.83733	2.31588	17.1362	12.0008	4.44464	4.46311	23.3536	22.4423	21.3618	24.3597	7.06762	5.54152	40.451	17.2944	14.866	16.4106	12.0289	6.01051	8.82205	2.45302	7.33948	21.847	12.3648	9.90875	43.6247	24.1672	17.7296	50.8613	16.8179	14.182	29.9391
AP003174.3	0.0533207	0.0462708	0	0	0	0.043737	0.0387106	0.0358772	0	0	0	0.0491668	0.058291	0	0	0	0	0	0	0	0.0524815	0.0245577	0	0	0.0472779	0	0	0	0	0	0	0	0	0	0.0795766	0	0	0	0	0	0	0
RRM2P2	0	0	0	0	0	0	0	0.0283936	0	0	0.0394672	0	0	0	0	0	0	0	0.0357989	0	0.0415345	0	0	0	0	0	0.0616223	0	0.0432501	0.150107	0	0.0466481	0.0288952	0	0	0	0	0.0634165	0.0519242	0	0	0
MLNR	0.155443	0.0385403	0.0267862	0.0260127	0.0532976	0.0182149	0.354676	0	0.445777	0	0	0.0204763	0.0971046	0.0295184	0.0523629	0	0.0511511	0	0.263739	0.0276951	0	0	0.0281297	0	0	0.0218432	0.0972826	0	0.0113798	0.118486	0	0.0245477	0.0608222	0.0192892	0.165704	0.0272318	0	0.0222478	0	0	0.0174647	0
LINC01948	0.32067	0.278272	0.309446	1.22082	0.128275	0.39455	0.349208	0.453106	0.189332	0	0.329906	0.591377	0.105168	0.68202	0.113422	0.501541	0.344703	0.300392	0.272038	0.386602	0.252499	0.635064	0.176024	0.158392	0.653955	0.189257	0	0.224714	0.54229	0.912537	0.140531	0.177241	0.065873	0.0557095	0.478573	0.117973	0.124086	0.112445	0.118373	0	0.17654	0
AC093677.1	0	0.0352149	0	0	0	0.0665731	0	0	0	0	0	0	0	0	0.0478449	0	0	0	0	0	0	0.0186899	0	0	0	0	0	0	0	0.288701	0	0	0	0	0	0	0	0	0	0.052312	0.0319155	0
AC135776.3	0	0	0	0	0	0	0	0	0	0	0	0	0	0	0	0	0	0	0	0	0	0	0	0	0	0	0	0	0	0	0	0	0	0	0	0	0	0	0	0	0	0
RNU1-36P	0.166748	0	0.402279	2.83231	0.133406	0.273555	0.242117	0.224395	0	0	2.65124	0.153758	0.911459	0.66497	1.17959	0.153413	2.04852	0	0	0.83186	0.328248	0.153597	0.211228	0	0.147851	1.80425	0.243501	0.0649174	0.0854518	0	0.487174	0.921654	0	0.579378	0.248858	1.4314	0	1.25296	0.205179	0	0	0.24338
RDM1P5	1.36545	0.160278	0.055698	0.212495	0.147766	0.254306	0.18198	0.146468	0.109051	0.105555	0.0555247	0.04866	0.0793238	0.131527	0.0777723	0.267028	0.187399	0.0514938	0.246223	0.0822686	0.0973884	0.136713	0.208899	0.149878	0.0467905	0.162214	0.115592	0.107858	0.0878897	0.903376	0.019272	0.0729192	0.140022	0.0916782	0.10829	0.0728032	0.0638129	0.0859136	0.633099	0.0425168	0.0311274	0.0866504
C16orf82	0	0	0	0	0	0	0	0	0	0	0	0	0	0.0297465	0	0.0102941	0	0	0	0.00465152	0	0	0	0.0110533	0	0.011006	0	0	0	0	0	0.0123687	0	0	0	0	0	0	0	0	0	0
FAM76B	5.27774	3.34703	4.03178	2.96853	3.15861	3.14507	4.40025	1.94563	3.29625	2.91473	4.58264	1.28488	1.67267	2.53628	2.10997	3.50244	3.69572	3.3415	1.21688	3.02327	2.16931	2.90892	1.32481	2.16828	4.09012	3.01007	2.69314	2.16461	3.55639	6.19582	2.05549	1.75682	1.47487	1.57826	4.59411	1.07777	2.04402	4.0832	2.09	0.915746	1.8086	3.76852
CDH9	0	0	0	0	0.00523719	0	0.0190099	0.00440462	0	0.00872929	0	0.00603619	0	0	0	0	0	0	0	0	0	0	0.00552822	0	0	0	0	0	0	0.0116428	0	0	0	0	0	0	0	0.00655842	0	0	0	0
AC096576.3	0	0	0	0	0	0	0	0	0	0	0	0	0	0	0	0	0	0	0	0	0	0.0175752	0	0	0	0	0	0	0	0.88232	0	0	0	0	0	0	0	0	0	0	0	0
GLUD1P9	0	0	0	0	0	0	0	0	0	0	0	0	0	0	0	0	0	0	0	0	0	0	0	0	0	0	0	0	0	0	0	0	0	0	0	0	0	0	0	0	0	0
AL024493.1	0	0	0	0	0	0	0	0	0	0	0	0	0	0	0	0	0	0	0	0	0	0	0	0	0	0	0	0	0	0	0	0	0	0	0	0	0	0	0	0	0	0
AC012414.3	0	0	0	0	0	0	0	0	0	0	0	0	0	0	0.0302037	0	0	0	0	0	0	0	0	0	0	0	0	0	0	0	0	0	0	0	0	0	0	0	0	0	0	0
RPS4XP2	0.242868	0.210757	0	0.203214	0.111031	0.113837	0.0251888	0.116725	0.12291	0	0.162249	0.12797	0	0.0461202	0.327252	0.095762	0.159839	0.0541691	0.0883009	0.11539	0.54639	0.191754	0.117201	0.0685498	0.18458	0.307155	0.253327	0.175596	0.0889	0.431959	0.15205	0.230123	0.047515	0.271241	0.20712	0.17019	0.134257	0.0695209	0.0853835	0.268355	0.163723	0
RCHY1	5.00816	6.25169	2.64898	4.09193	2.76281	2.12448	4.17141	2.38563	2.76642	5.33153	4.47234	2.58918	4.91147	3.1643	2.69294	1.97029	3.15996	3.14728	1.14482	4.09959	3.28761	3.39715	3.50562	1.8258	3.8609	2.69607	2.2644	2.62196	5.1437	11.0988	2.76721	1.78828	2.28429	3.10892	3.28367	4.36336	5.12461	1.85167	4.54316	1.88548	1.52938	2.11034
AC004466.2	0.106641	0.462708	0	0.687068	0.255953	0.174948	0.464527	0.394649	0.125928	0.355516	0.0997389	0.0491668	0	0.283514	0.188598	0.441507	0.573169	0.0832482	0.271405	0.133001	0	0.564826	0	0.421395	0.425501	0.104898	0.155728	0.0830339	0.191273	5.31075	0.389456	0.117886	0.073022	0.0926332	0.159153	0	0	0.373944	0	0	0.251613	0.3113
AC005884.2	0	0	0	0.130485	0	0.0913695	0.161738	0.1499	0.394607	0	0.312542	0	0	0	0	0	0	0	0.0944974	0.138924	0	0.205211	0.0470347	0.220081	0.0987667	0	0	0	0.0570832	0.792466	0	0	0.228822	0.0967585	0.332482	0	0.215517	0	0	0.287187	0	0
AC130509.1	0	0	0	0	0	0	0	0	0	0	0	0	0	0	0	0	0	0	0	0	0	0	0	0	0	0	0	0	0	0	0	0	0	0	0	0	0	0	0	0	0	0
MTND2P6	0	0	0	0	0	0	0	0	0	0	0	0	0	0	0	0	0.0205101	0	0	0	0	0	0	0	0	0	0	0	0	0	0	0	0	0	0	0	0	0	0	0	0	0
AL356966.1	0.0605523	0.0525463	0	0.0310328	0.0121111	0.0186258	0.0439608	0.0509288	0.0715033	0.0605599	0.120345	0.0488558	0.0082746	0.0804915	0.017848	0.0208911	0.110422	0	0.0513692	0.0220266	0.0148998	0.0104581	0.0127841	0.0224319	0.05369	0.0446719	0.0552651	0.0294673	0.0465459	0.619257	0.0110569	0.0334686	0.0207314	0.0262992	0.0451846	0.0185641	0.00732225	0.049291	0.102448	0.0390289	0.0654817	0.0331425
AC079466.2	0	0	0	0	0	0	0	0	0	0	0	0	0	0	0	0	0	0	0	0.123655	0	0	0	0	0	0	0	0	0	0	0	0	0	0	0	0	0.431617	0	0	0	0	0
RPL41	214.14	145.69	237.014	154.513	132.557	175.609	139.492	107.758	141.006	448.33	141.695	138.673	149.396	205.254	129.606	161.464	148.266	144.74	108.23	211.804	127.039	225.436	394.848	241.597	101.281	111.936	162.853	148.01	158.503	46.3261	138.492	107.849	253.089	323.564	118.354	206.318	224.233	163.262	301.766	153.084	150.039	178.901
AL356417.1	0.0651206	0	0	0.0381417	0.156298	0.080124	0.165471	0	0.0384489	0	0.21317	0.150119	0	0	0.153557	0.0599126	0.150003	0	0.35909	0.067681	0.0320479	0	0.0137486	0.0321657	0	0.0960843	0.0475476	0.0633809	0.0500575	0.057911	0	0	0.0668865	0	0.0485935	0	0	0.0163107	0.0400646	0.0419734	0.051216	0.142572
MINK1	13.8606	8.86062	12.1213	13.7379	15.0763	17.3369	25.167	20.007	8.98994	8.26997	9.32261	15.2409	11.2125	10.2838	10.7853	6.80995	28.8653	4.98966	15.2341	12.2838	13.2129	12.2632	4.67705	16.2517	17.0552	19.4781	15.8511	13.8082	17.7484	5.74672	13.9851	7.3809	10.1393	19.0565	16.1052	8.49441	24.5836	11.1625	5.7341	4.55992	13.0353	17.6104
SEC16B	0.156644	0.0323651	0	0.0305827	0.0716126	0.0214149	0.132677	0.0476806	0.00880827	0.0149204	0.0453469	0.0309517	0.00815458	0.0545353	0.00879458	0.0480389	0.0343642	0.00582298	0.117068	0.0108535	0.113799	0.00687095	0.00944901	0.0700041	0.208338	0.0513613	0.0326781	0.015972	0.0344031	0.524041	0.0435861	0.0329832	0.0357538	0.0388765	0.0222646	0.00457371	0.0144321	0.0373662	0.022946	0.0192314	0.0205329	0.0326618
ENPP5	14.7053	5.53778	3.44801	9.58805	3.66005	13.9146	4.00524	28.4245	2.80395	3.39014	5.54	12.5601	20.6258	4.88902	12.6591	9.29056	5.98982	29.2855	2.11841	17.8465	6.11597	1.95544	8.07835	5.04207	3.66732	8.73351	2.53466	22.9752	3.26366	7.86124	5.26905	4.40099	1.84685	4.69692	9.86093	25.4001	1.19849	8.02256	1.53235	1.56377	2.29379	0.979455
MIR450A2	0	0	0	0	0	0	0	0	0	0	0	0	0	0	0	0	0	0	0	0	0	0	0	0	0	0	0	0	0	0	0	0	0	0	0	0	0	0	0	0	0	0
RP9	4.55175	4.18894	5.45557	4.68673	5.14926	4.26871	3.48347	5.36457	8.25071	2.88024	4.82656	4.49123	2.66234	5.12566	4.44367	7.09513	3.77319	4.43593	4.27957	4.52582	2.93919	5.39451	3.83171	3.06455	2.71203	5.10475	3.5563	2.87819	4.36803	4.25408	3.36697	9.80702	3.91087	5.04934	2.40139	10.2216	5.93189	7.87884	5.22623	5.90503	4.61733	4.84515
TMEM202	0	0	0	0	0	0	0	0	0	0	0	0	0	0	0	0	0	0	0.0230641	0	0	0	0	0	0	0	0	0	0	0.241773	0	0	0	0	0	0	0	0	0	0	0	0.0396815
RNU6-298P	0	0.248705	0	0	0	0	0.20807	0	0.33843	0	0	0	0	0	0	0	0	0	0	0.119147	0	0.131997	0	0	0	0.563828	0	0	0.14687	2.03895	0	0	0.196247	0	0	0	0.277254	0	0.352652	0	0	0.418309
AC147651.1	0	0	0	0.0767375	0	0	0	0	0	0	0	0	0	0	0	0	0	0	0	0	0	0.0301708	0	0	0	0	0	0	0	0.116511	0.0956949	0.0724157	0	0	0	0.0803339	0	0	0	0.0844466	0	0
Y_RNA	0	0	0	0	0	0	0	0	0	0	0	0	0	0	0	0	0	0	0	0	0	0	0	0	0	0	0	0	0	0	0	0	0	0	0	0	0	0.135123	0	0	0	0
MIR3613	0	0	0	0	0	0.259405	0	0	0	0	0	0.29161	0	0.840766	0	0.290955	0	0	0	0	0	0.145652	0	0.312414	0	0.311077	0	0	0	3.37481	0	0	0	0	0	0	0	0	0	0	0	0
HOMER3	6.41606	5.90962	4.10244	4.93524	15.8432	9.39135	9.28688	7.28712	6.53204	3.64533	4.18099	6.31657	3.70923	12.3122	12.5982	8.10729	4.81526	1.01679	3.5059	5.32462	6.75033	13.4087	2.05395	14.0824	2.10305	12.7964	10.4495	6.72043	4.61882	2.55971	8.19811	7.62587	8.97941	11.0138	4.06776	8.94284	8.15914	12.5984	9.49748	17.029	9.23852	18.7175
IP6K1	9.62442	9.58242	9.84153	9.91685	10.0916	9.36149	8.81575	8.57633	10.7152	6.09605	8.86291	11.1238	13.8012	10.8454	9.88136	10.685	13.4796	8.72339	6.36487	11.5613	11.1499	7.66154	6.34498	12.8112	8.46801	10.305	13.5059	14.0278	10.0839	10.5022	11.5397	8.96646	12.8943	9.68843	16.9458	14.4304	16.0159	12.2638	10.7553	8.70319	8.51401	8.52578
AC027369.5	0	0	0	0	0	0	0	0	0	0	0	0	0	0	0	0	0	0	0	0	0	0	0	0	0	0	0	0	0	0	0	0	0	0	0	0	0	0.018255	0	0	0	0
SNRPEP2	2.26814	2.22498	3.21175	0.92415	2.05129	3.31648	2.72057	3.64944	3.72637	3.81357	0.830085	0.363729	1.29368	0.655436	2.32536	1.81456	1.28721	0.615858	0.669272	1.14791	1.94125	1.58965	1.6656	3.5071	1.66133	2.52207	4.46419	2.30352	1.41501	1.22775	1.58463	1.19914	2.3634	3.16945	1.17739	3.02332	2.67118	2.76638	2.30551	3.81372	1.70628	2.59082
PER1	5.93728	2.36984	3.21832	14.7363	44.8883	6.50747	20.0203	41.8504	7.69776	3.74647	39.4405	20.5584	16.8819	7.19244	16.8587	32.5361	32.0682	4.58272	30.2211	9.99566	17.6437	5.80562	39.8468	21.4272	11.7552	3.09984	36.1324	41.7303	30.8511	12.2372	35.7663	8.49628	2.84398	52.0311	25.187	11.9985	12.3959	13.7865	7.73598	22.7231	20.9249	6.63559
RPL3L	0.269349	0.0173138	0.216601	0.151917	0.0957734	0.0654627	0.108637	0.154384	0.27094	0.199542	0.0186604	0.0551924	0.0763405	0.0928257	0.0705703	0.247807	0.0842564	0.0467253	0.473926	0.0331779	0.0687322	0.0137836	0.299074	0.0985497	0.0353813	0.0883153	0.174812	0.0194187	0.0204489	0.0354857	0.0291457	0.0882222	0.0819711	0.0953201	0.0148882	0.0856351	0.0675542	0.0999458	0.159576	0.0642994	0.109841	0.189285
AL391336.1	0	0	0	0	0	0	0	0	0	0	0	0	0	0	0	0	0	0	0	0	0	0	0	0	0	0	0	0	0	0	0	0	0	0	0	0	0	0	0	0	0	0
ADPRH	7.61911	5.46839	1.34478	3.24393	3.22905	2.70428	4.53163	2.7077	2.5907	3.1959	5.68181	5.56328	5.20746	2.21104	4.30175	3.07706	6.54132	3.96518	2.66536	4.99657	4.64153	3.08076	9.55082	4.00485	3.62627	4.53897	1.84565	2.81072	4.11529	2.99017	4.20643	2.65592	1.09405	1.19626	3.96824	2.55154	5.02337	3.09099	1.45982	2.98957	3.11804	3.41101
AL807752.4	0	0	0	0.0277843	0	0	0.309952	0.0319183	0	0	0	0	0	0	0	0.13093	0	0	0	0.0394417	0	0.0218478	0	0	0.336488	0	0	0	0	0	0.0692963	0	0.0324822	0	0	0	0	0	0	0.183453	0.111925	0.0692373
CD320	38.9321	20.8768	28.6405	9.11548	32.1043	20.3085	23.1152	18.4882	24.2136	12.3425	10.5213	16.3674	17.8197	14.488	17.0101	11.9951	13.7867	1.47149	50.577	13.5127	9.15765	11.197	13.2247	12.08	2.77488	14.9522	17.5392	14.3289	14.1924	2.17058	9.17864	23.2417	64.4372	20.6036	9.77398	33.6958	14.4713	12.4932	44.4704	17.1341	28.8897	15.7315
AC006557.5	0.0339254	0.117759	0	0.0198704	0.108567	0.0278277	0.0246297	0	0	0.0452395	0.0317295	0.062565	0	0.0450966	0.0399985	0	0.0520971	0.105934	0	0.0705184	0	0.0312497	0.014325	0.100543	0.0601612	0.266967	0	0.0132076	0.0347708	0.362033	0	0	0	0	0.0506307	0	0	0	0	0.0437331	0	0
DHX30	8.50914	7.87738	10.457	8.91687	12.4755	10.7333	14.5554	11.2477	13.6645	5.7848	10.1282	8.72752	13.6991	10.2012	8.67939	9.18514	13.067	4.26566	9.40386	10.5016	10.365	9.01128	8.05008	11.1682	9.15772	10.114	11.9537	12.8373	9.18	7.72189	10.7227	9.96408	16.6575	14.9371	14.0513	14.2298	12.3252	14.126	9.74893	7.57533	10.1963	9.11118
AC090001.1	1.45905	0.051679	0	0.418568	0.0238224	1.02583	0.324264	0	0.105485	0.119121	4.03813	0.219654	0.227865	0.0791631	1.82556	0.849248	0.868793	0.185957	0	0.0495155	0.0293079	0.301708	0.100585	0.117662	0.0528038	0.322187	0.217412	0.0811468	7.66014	2.06543	0.56547	0.329162	1.26413	0.155191	0.133317	0.182577	0	0.119329	0.219835	0	0.679138	0.0869213
AC108868.1	0	0	0	0.0581764	0.0397327	0.0814739	0.0360554	0.133665	0.0586449	0	0.0464488	0	0	0	0.0585538	0	0.343192	0.0775381	0	0.0619391	0	0.0228732	0	0	0.044035	0	0	0.0580038	0.127252	0	0.0725485	0.1098	0.0340067	0	0	0.0609029	0	0	0.122219	0.0640209	0.0781182	0
AC110769.3	0	0.0610632	0	0.0274763	0	0	0	0.0315646	0	0	0.0219375	0	0	0.0623586	0	0	0.0720388	0.0366207	0.0198984	0	0	0.0108029	0	0	0.0207974	0	0	0	0.0240401	5.88219	0	0.0259289	0.0160611	0	0	0	0.0226909	0	0	0	0	0.034235
AL360182.1	0	0.0510165	0	0.0344335	0	0	0	0	0	0	0	0	0	0	0.0693137	0	0	0	0	0	0	0	0	0	0	0	0.0858499	0	0	3.55509	0	0	0	0	0	0	0	0	0	0	0.0462366	0
NNT	5.37923	11.7829	10.8923	7.71051	5.84938	5.18427	5.09239	7.12663	13.9336	4.86816	12.5745	12.8158	5.8843	6.87996	9.24969	6.29373	6.21335	15.6507	3.28669	6.75742	14.3466	5.56973	5.53895	4.958	9.71081	12.0039	8.90781	10.9218	10.0604	14.0246	6.36635	4.14996	6.99662	14.0729	12.8439	11.5728	7.89614	8.81279	11.7064	4.12103	4.72667	3.90618
AC093827.3	0.173508	0.215096	0.149496	0.595234	0.654408	0.589621	0.41389	0.283527	0.204887	0.19832	0.880937	0.251415	0.623241	0.790775	0.438362	1.96119	0.818371	0.0386992	1.80839	0.535838	0.292762	0.62788	0.355853	0.734595	0.373623	0.292581	0.289569	0.221947	0.381069	0.749452	0.362089	0.49321	0.101836	0.624398	0.221954	0.151983	0.431617	0.347667	0.152498	0.479291	0.350898	0.470315
POLR1B	6.29475	10.0384	7.90766	3.7149	3.89878	5.5342	7.67237	5.67459	7.10463	4.00573	2.70784	4.6419	6.59163	4.76164	4.37199	4.05153	3.7284	6.04738	2.96509	7.32297	7.41942	3.67599	2.60289	4.33746	5.0957	3.52354	3.21854	5.68317	4.66717	6.97412	2.53382	2.59502	4.29839	3.4061	4.37929	4.00895	11.3295	4.30309	4.66978	2.32565	2.39329	3.31845
TIMP3	1.14166	4.79278	1.11035	3.04583	7.45526	2.41715	0.6813	1.17036	7.60883	0.789101	1.06777	2.82747	1.03898	0.675371	2.18467	0.51693	2.32228	0.46661	0.329602	1.60029	2.34741	3.12733	0.136291	0.891632	1.46807	2.36359	2.39164	7.84213	2.59753	0.765437	5.17788	1.29508	0.724446	0.73209	2.30152	1.03354	4.15176	5.63517	3.28764	0.716594	0.959006	0.846251
AC104009.1	0	0.0563549	0	0	0.0173186	0.0177563	1.68158	0	0	0	0.040492	0	0	0	0	0.0199159	0	0	0.367283	0.00899928	0	0	0	0	0	0	0	0	0	0	0	0	0	0	0.0323065	0	0	0	0	0	0	0
ZNF574	2.55625	4.92609	5.61404	3.65872	4.52274	3.79351	4.43266	3.62977	5.50972	2.96993	2.33034	4.9418	4.56761	4.90561	4.10855	3.4277	4.70606	0.770678	3.0709	5.72881	5.67984	4.92309	3.09421	4.94023	3.62648	4.63008	6.34159	3.30584	4.36658	1.41098	3.73419	6.26221	4.69584	9.58118	3.70975	2.85372	6.20215	5.47238	3.66601	4.46943	4.76496	3.79962
LINC01605	0.108463	0.203932	1.46097	0.158819	0.564037	0.311389	0.419967	0.0973068	2.32676	0.795495	0.0169071	0.100014	0	0.168209	0.149193	0.0997887	0.01388	0.0564469	1.01215	0.0601213	0.0711707	0.0749315	0	0.321445	0.0480855	0.0889084	0.316776	0.0844523	0.0648468	0.0964549	1.32036	0.379683	0.680803	0.408268	0.107915	0.13301	1.27661	0.0905553	0.111217	8.10953	0.725083	3.06064
AC091180.4	0.2246	0.194904	0.406384	0.2631	0.898446	0.368462	0.163059	0	0	0	0.525156	0.103551	0.122768	0.149279	0	0.516593	0.0862261	0	0	0.046686	0.110533	0.206886	0	0	0.298719	0.220928	0	0.0874398	0.230197	0.199734	0.164048	0	0.23069	0.0975484	0.167598	0.137715	0	0.225021	0	0	0.264964	0
TRBV8-2	0	0	0.245837	0.119369	0.0815256	0	0.295921	0	0	0.271772	0.0953061	0.0939633	0	0	0	0	0.234727	0	0	0	0.300894	0.0469324	0.043028	0	0	0	0	0.198359	0.522205	0	0	0.112647	0	0	0	0	0.394317	0.153139	0.501549	0.656807	0	0
BMPR1A	2.99596	3.41322	2.80462	2.73499	2.02486	1.99856	2.29111	2.15763	3.7866	1.92166	2.36713	2.11045	4.37934	2.95227	2.56427	2.15027	2.42868	2.88895	1.54715	2.63901	3.21581	2.86788	2.1875	2.08396	2.98929	1.9869	1.71533	2.02724	2.01316	9.1882	2.35632	2.49796	2.31682	4.43905	2.74707	3.30868	2.88188	2.81959	1.9967	1.05841	1.84386	1.62964
MET	12.8519	14.9177	3.33814	20.6158	20.0356	19.9969	13.9729	2.4538	1.52777	5.50938	42.6111	19.16	8.43077	30.993	57.1078	11.6191	16.6416	0.341745	1.09094	117.853	19.9554	15.8761	10.1272	23.4924	54.2666	53.2355	1.40414	58.2346	36.1592	40.8775	25.8715	47.1752	0.133824	0.892958	2.56671	66.4547	38.7013	16.8135	51.5586	22.0494	1.94284	122.555
AC010591.1	0	0	0	0	0	0	0	0	0	0	0	0	0	0	0	0	0	0	0	0	0	0	0	0	0	0	0	0	0	0.0754003	0	0	0	0	0	0	0	0	0	0	0	0
ETV6	8.61376	10.3332	29.956	11.0561	9.91859	5.96504	9.37892	7.81848	12.8166	4.47012	7.7107	11.1951	8.77474	9.11878	16.8911	10.1789	8.41432	10.2852	14.3971	13.2084	10.2274	10.0299	3.35965	10.0921	13.5373	9.60523	13.6292	5.67135	8.03923	31.1869	10.3164	12.2733	12.6113	10.9582	9.25118	5.46043	12.6479	12.1461	6.81876	4.71731	12.9221	14.3432
COL1A1	55.8283	435.241	332.952	194.055	1223.8	472.442	338.906	167.096	592.48	72.6311	15.4333	196.672	166.868	554.928	768.118	655.562	50.4027	139	73.8854	213.327	194.241	326.581	3.45604	245.478	140.454	848.548	363.351	161.578	59.4136	136.618	2412.47	935.62	138.61	267.121	239.018	173.02	327.946	513.319	144.741	442.212	266.131	671.409
AC011474.3	0	0	0	0	0	0	0	0	0	0	0	0	0	0	0	0	0	0	0	0	0	0	0	0	0	0	0	0	0	0	0	0	0	0	0	0	0	0	0	0	0	0
AC004076.2	0.0248391	0.301769	0.219722	0.164883	0.284837	0.203746	0.132243	0.139276	0.60618	0.022082	0.480115	0.0839817	0.253442	0.308171	0.263571	0.159968	0.241578	0.271465	0.119409	0.175547	0.0896434	0.106774	0.0244727	0.12269	0.220241	0.146599	0.30227	0.31267	0.258824	3.29864	0.133046	0.329499	0.181423	0.323645	0.222422	0.0304606	0.264321	0.323514	0.0713157	0.0747135	0.227913	0.265865
CT47B1	0	0	0	0	0	0	0	0	0	0	0	0.038208	0	0	0	0	0	0	0.0703038	0	0	0	0	0	0	0	0	0.00806579	0	0.0368485	0	0	0	0	0	0	0	0	0	0	0	0
GLYR1	22.5993	18.4589	19.5913	30.1675	16.9737	12.9922	24.7	29.5864	14.6529	19.2769	19.8146	21.0196	30.7985	26.2098	21.9422	18.8437	21.5425	12.3057	15.5705	16.948	20.4168	19.413	13.1637	21.3515	29.5465	20.706	23.2766	27.5167	28.7584	18.0531	17.5977	16.3138	20.6651	17.1446	25.4176	10.4243	12.7729	27.172	11.4437	12.9745	12.2593	22.8245
MT-ATP6	1552.39	2456.67	3556.77	9329.54	4067.36	5560.64	3776.01	5796.68	3350.69	886.521	12643.3	3740.65	2188.33	3843.32	10136.2	4492.68	5914.61	4299.71	10736.3	5497.89	3432.7	4347.64	2309.35	5159.33	3779.67	6322.74	4634.3	2040.87	3607.02	386.305	4206.69	14427.6	8826.52	6361.51	1990.73	2003.85	2613.06	2643.9	1283.39	7456.47	10501.3	11272.7
LINC02800	0.0148802	0	0.0538476	0.0610082	0.0119048	0.0122057	0	0.0500612	0	0	0.0278341	0	0.0325345	0	0.017544	0.109521	0.0342759	0	0	0	0.014646	0	0	0	0	0.014637	0	0	0.030502	0	0	0.148043	0	0	0	0	0	0	0	0	0.0234059	0.0217186
BX322639.1	1.40623	0.312723	0.245697	0.199601	0.0658101	0.832173	0.938446	0.864485	0.610562	0.172372	0.131887	0.816293	0.107055	0.473829	0.0277097	0.201813	0.351889	0.183469	0.564913	0.809329	0.188916	0.131697	0.256367	0.812614	0.149345	0.331361	0.183042	2.03431	0.134492	0.599145	0.154496	0.0303107	0.134109	0.197347	0.0233836	0.480356	1.02691	0.402252	0.491624	0.207029	0.218729	0.14293
AMOTL1	1.07751	2.21508	1.86197	3.70634	4.20058	1.37186	3.52916	2.98859	2.4282	1.07856	3.9131	6.43417	6.64807	2.00452	5.17534	3.45832	5.99974	2.26017	0.607072	5.23405	5.47816	4.49541	1.27811	4.4203	2.90751	3.60041	2.0219	3.39967	5.07359	9.76745	6.62855	2.12766	1.6859	1.17651	3.50261	1.73156	3.72656	3.30726	0.816423	2.16658	3.08139	1.74477
RNY4P19	0	0.497411	1.03713	0.167863	0.458582	0.235086	1.87263	0	5.07645	1.52872	0.536097	0.264272	0.626628	0.380972	0	0.527356	0	2.2373	2.43134	0.71488	3.10297	0.395992	0.363049	3.11437	0.762355	0	1.67407	0.111577	0	5.60711	0	0.633637	1.37373	2.73847	1.28317	0	0	0.143568	0	0	5.18428	0.418309
AL162426.1	0.0370302	0.578416	0.0446676	0.260267	0.118503	0.485992	0.161303	0.174412	0	0	1.2468	0.068291	0.121446	0.88603	0.0873185	0.783581	0.22746	0	0.157072	0.107761	0.109342	0.0511645	0.0625441	0	0.0985008	0.2914	0.270375	0.245079	0.265671	0.197583	0.054094	0.450283	0.0760687	0.192996	0.331587	0.0454108	0	0.0927491	0	0.0477356	0.378605	0
LHFPL2	3.67674	4.19928	3.46151	3.97973	9.6497	5.51405	6.0848	2.62709	10.2025	14.373	5.36782	10.1741	6.12347	8.11518	6.6854	9.10408	6.85377	8.84754	1.74683	8.14732	10.6394	9.22939	1.08792	7.92196	14.6121	7.90504	3.53576	14.6954	5.47579	55.4926	6.5752	5.58573	2.87425	3.13085	12.704	19.9091	12.4357	3.19467	7.85144	5.0687	4.62234	10.6574
SLC9A3R2	9.84285	14.7021	36.404	33.8957	41.0042	13.9415	12.6262	58.9014	20.6284	9.35316	23.0506	24.3553	39.5845	52.6141	63.8359	24.272	49.6238	1.05273	42.3423	37.6071	28.5298	74.8883	32.1005	45.1877	14.4242	61.5223	59.5423	27.5237	30.8403	5.54135	41.8561	44.0455	45.7937	34.4353	23.7463	25.0343	22.6951	53.3015	11.8062	76.2602	33.6894	50.5873
AL391427.1	0.742065	0	3.02961	0.6018	0.913358	0.140466	2.36215	10.0629	0.0674052	0.304475	0.320323	0	5.05463	0.303513	0.269202	0.15755	1.92846	4.81251	15.9803	0	2.97773	0.10516	2.36208	5.46983	0.101226	1.23527	0.416781	0	0.614295	0.406098	0.166771	0	5.58937	0.644588	0.34076	0.140001	0.220883	0.142972	0.0702377	0.0735841	3.36702	0.999775
RN7SL717P	0	0	0	0.0542588	0	0	0	0	0	0	0	0	0	0.123143	0	0	0	0	0	0	0	0	0	0	0	0	0	0	0.0474732	0.988582	0	0	0	0	0	0	0	0	0	0	0	0.135211
AC020656.2	0.274668	0.0269833	0.0125026	0.127486	0.111946	0.0255057	2.92716	0.0383573	0.0673163	0.138215	0.0920927	0.119467	0	0.206668	0.0122203	0.0381436	0.298437	0.121368	0.211031	0.00646341	0.0153026	0.00716053	0.0109414	0.445406	0.9374	0.0458794	0.0908142	0.0383342	0.549747	0.626778	0.181692	0.0114577	0.0461322	0.040515	0.309373	0	0.0100269	0.00519213	0	0.0267226	0.0611379	0.0226922
LINC01533	0	0	0	0	0	0	0	0	0	0	0	0	0	0	0	0	0	0	0	0	0	0	0	0	0	0	0	0	0	0	0	0	0	0	0	0	0	0	0	0	0	0
AC126773.1	0	0	0	0	0	0	0	0	0	0	0	0	0	0	0	0	0	0	0	0	0	0	0	0	0	0	0	0	0.106815	0	0	0	0	0	0	0	0	0	0	0	0	0
UBE2V1P14	0	0	0	0	0	0	0	0	0	0	0	0	0	0	0	0	0	0	0	0	0	0	0	0	0	0	0	0	0	0	0	0	0	0	0	0	0	0	0	0	0	0
AL110118.1	0.0299059	0.0259519	0.0721479	0.192678	0	0.0490615	0.0434232	0.100612	0.141258	0.0398796	0.139851	0.0275762	0	0.0397536	0	0.0825426	0.0229624	0.0933828	0	0.0745962	0.0588706	0.0275473	0.0505111	0	0.132584	0.147085	0.0436714	0.0232856	0.0919535	0.85104	0.13106	0.165297	0.0204779	0.0779327	0.0446321	0.110022	0.144654	0	0	0	0.0235204	0.0436496
LINC01107	0.0278617	0.012089	0.235257	0	0	0.0228539	0.0606826	0	1.77663	0	0.182409	0.0256912	0.0761472	0	0	0.0769005	0.171142	0	0.0118182	0.0231657	0	0.0128322	0.0529408	0.013762	0	0	0.0203432	0.0488113	0.185614	0.17344	0	0.0461994	0.00953908	0	0.0831626	0	0	0	0.0342831	0	1.4791	0.020333
RPSAP51	0	0.11105	0	0	0	0.0349896	0	0	0.050371	0	0.0398956	0	0	0	0	0.15698	0	0	0	0	0	0	0	0.0842791	0	0	0	0	0	1.21389	0	0	0	0.0370533	0	0	0	0	0	0	0	0
C9	0.0279703	0.00809072	0.0112464	0.0109216	0.0298366	0.022943	0.0338439	0	0	0.0994624	0.0610398	0.00859712	0.0101925	0.0619677	0	0	0.0357936	0.0145565	0	0.031008	0.0458835	0.00429405	0	0.0368417	0.0413341	0.0183421	0	0.00362974	0.0238894	0.165824	0	0.0206131	0.00638417	0	0.0417433	0	0.0180389	0.00934091	0.0229445	0.0360565	0	0.0272163
AC096743.1	0	0	0	0	0	0	0	0	0	0	0	0	0	0	0.456885	0	0	0	0	0.1611	0	0	0	0	0	0	0	0	0	0	0	0	0	0	0	0	0	0	0	0	0	0
ZIM2-AS1	0.00916199	0.063605	0.0110516	0.0268313	0.0732998	0.0826677	0.445656	0.0308236	0.0108189	0	0.00856898	0.00844825	0.0300481	0.0121789	0	0.0758634	0.0211043	0.0143044	0	0.0952221	0.0270534	0.00843939	0.0077373	0.0181019	0.0324947	0.0180245	0.0133792	0.210447	0.0140855	0.146658	0.0133839	0.0607684	0.0125472	0.00795849	0.0136735	0.0337065	0.0886326	0.192763	0.0338207	0.0472428	0.00720571	0.147098
RNU6-622P	0	0	0	0	0	0	0	0	0	0	0	0	0	0	0	0	0	0	0	0	0	0	0	0	0	0	0	0	0	0	0	0	0	0	0	0	0	0	0	0	0	0
IGHD1-20	0	1.40445	0	0	0	0	0	0	0	0	0	0	0	0	0	0	0	0	0	0	0	0	0	0	0	0	0	1.89024	0.829385	0	0	0	0	0	0	0	1.56567	0	0	0	0	0
DIP2A-IT1	0.0642838	0.223137	0.0775422	0.0376516	0.154289	0	0.280019	0.562299	0.455457	0.0857224	0.180369	0	0	0	0	0.177428	0.197434	0.200729	0.109069	0	0	0.0296069	0	0.127009	0.0569985	0	0.0938732	0.0250266	0.131771	4.57335	0	0.142124	0.044018	0.111679	0.191876	0.0788323	0.0621878	0.0966064	0.158199	0	0.0505578	0.0938263
Z95118.1	0	0	0	0	0	0	0	0	0	0	0	0	0	0	0.131331	0	0	0	0	0	0	0	0	0	0	0	0	0	0	0.198117	0	0	0	0	0	0	0	0	0	0	0	0
CYTH1	6.96175	11.6423	8.67152	10.7488	16.8141	9.08377	9.74262	8.89103	6.14674	5.66852	17.5389	8.19277	7.94042	11.7021	13.9603	14.23	21.8419	6.82511	8.43751	17.6336	10.5158	14.3713	4.8439	12.8679	13.7267	14.6557	10.4408	12.2378	12.7012	15.6069	12.7044	7.59384	6.24183	11.6384	10.8982	6.72281	8.5712	8.09994	5.33971	6.54096	9.56916	14.2991
SNHG21	1.30643	0.816264	1.19767	0.749885	0.857064	0.835862	2.01075	0.474683	4.87494	1.42854	0.708686	0.265025	0.457028	0.520988	0.277255	0.600975	0.902794	0.081588	1.28563	0.282422	0.385762	0.481358	1.11432	1.2906	0.579187	0.848151	0.496021	0.49844	1.28543	0.51119	0.534365	0.808745	0.286263	0.31775	0.272964	0.416546	0.707748	0.811506	1.35032	0.538918	0.863084	0.648319
AC091860.2	0	0	0	0	0	0	0	0	0.0690527	0	0	0.0269608	0	0	0	0	0	0	0	0	0	0	0	0	0	0	0	0	0	0.052003	0	0	0	0.0253978	0	0	0	0	0	0	0	0
AC113410.3	0	0	0	0.238151	0.108433	0	0.983974	0.455976	0.480137	0	1.01409	0	0	0	0	1.12225	0.104066	0	0.11498	0.11269	0	0.0624224	0.0572294	0.401675	0	0	0.19792	0.211062	0.208368	4.33905	0	0.299651	0.371225	0.470923	0.606821	0.166208	0	0.339471	0.166771	0.174717	0.639569	0.197821
FRG1HP	1.40544	4.33321	2.59282	3.44765	2.24881	2.2514	4.42948	2.09157	4.49071	3.63805	3.78876	1.20447	3.16327	2.72542	1.52057	2.90553	3.16119	1.49727	1.72532	2.33023	2.88055	1.96473	2.00375	3.2995	3.31331	2.86251	1.83504	2.70359	3.10122	8.55771	2.92261	2.86965	1.31334	1.36445	3.57808	3.4673	2.12739	2.22806	2.99076	2.00358	2.34073	2.09959
AP005131.5	0	0.239716	0	0.226514	0	0.0453178	0	0.0371739	0.0652395	0	0.25836	0	0	0	0.195415	0	0	0	0	0	0.0543785	0	0.0466569	0	0	0	0	0.0215088	0.0283123	12.6759	0.0807065	0.0610735	0	0	0	0.0677515	0.106893	0	0	0	0.0869026	0
RNU2-55P	0	0	0	0	0	0	0	0	0	0	0	0	0	0	0	0	0	0	0	0	0	0	0	0	0	0	0	0	0	0	0	0	0	0	0	0	0	0	0	0	0	0
ITFG2-AS1	0	0	0	0	0	0	0	0	0	0	0.233933	0	0	0	0	0.115059	0	0	0	0.0519913	0	0	0.0528071	0	0	0	0	0	0	0.667293	0	0	0	0.108633	0	0	0.120983	0.250591	0	0	0	0
AC020629.1	0.0166748	0	0	0	0	0	0.0121059	0	0	0	0.0311911	0	0	0	0	0	0.0128033	0	0.014146	0.0138643	0	0.0153597	0.00704095	0	0.0295702	0	0	0.00649174	0	0.0296575	0	0.0184331	0	0	0	0	0.0645245	0	0	0	0	0.024338
ORAI3	5.63178	2.84557	3.45316	9.57869	5.7216	14.1575	7.83721	7.30559	4.42533	6.5105	3.85551	4.79949	3.88068	6.60064	4.2098	6.19658	7.64127	4.89209	9.68783	6.6733	5.88127	7.77182	7.46372	6.23196	5.15967	10.2603	3.17713	4.01221	4.05435	4.07327	5.99152	10.1152	4.09868	5.94093	3.74417	8.00421	6.41492	7.40491	3.9196	8.95076	4.29009	8.06799
MSH2	11.6292	9.14222	12.7153	5.93333	6.13162	9.36048	10.4086	9.34579	18.6428	4.29599	10.8482	8.91743	6.22443	7.82567	6.48491	6.8788	4.90543	7.31348	3.12784	13.5664	7.50781	5.64828	4.49951	8.8132	6.131	7.30102	6.77867	13.1163	6.898	9.62141	3.88498	4.04904	6.29093	7.28741	9.67003	10.0064	10.1098	9.22872	12.3682	5.53986	3.47018	7.32224
LCE1C	0	0	0	0	0	0	0.0288651	0	0	0	0	0.036662	0	0	0	0	0.122112	0	0	0	0	0	0	0	0.0352534	0	0.0580603	0	0	0	0	0.0439517	0	0	0	0	0	0	0	0.0512537	0	0
IGKV6D-41	0.0741603	0.38613	0.178911	0.217182	0.0593313	0	0.10768	0	0.963294	0.296678	0.416161	0.205149	0	0	0.349745	0	0	0.231569	0.0629134	0	0.0729932	0.0683113	0.0313142	0	0.723313	0.145896	1.62444	0.519689	0.190021	0.527599	0.650003	0	0.304685	0	0	0.363776	0.430453	0.0371496	0.0912522	0.0955999	0	0.108242
LINC01897	0	0	0	0	0	0.0557241	0	0	0	0	0	0	0	0	0	0	0	0	0	0	0	0	0	0	0	0	0.0992043	0.0264478	0	0	0	0.150196	0	0	0	0	0	0	0	0.0875742	0	0
AC040914.1	0.0865203	0	0	0	0.20766	0.0709694	0	0	0	0	0	0	0.0945854	0	0	0	0	0	0	0.0359688	0.170317	0.0398483	0.0365332	0	0	0	0.126345	0	0	0	0	0	0.0592443	0	0.129124	0	0	0	0	0	0	0
AC006023.1	0	0	0.384417	0.248878	0	0.0871362	0	0.214432	0.125441	0	0.0993538	0	0	0.14121	0	0	0	0	0	0.0441625	0.104558	0.0489257	0	0	0	0.104493	0	0.0413566	0	7.93537	0	0	0	0	0	0	0.205532	0.212857	0	0	0	0
RN7SL638P	0	0	0	0	0	0	0	0	0	0	0	0	0	0	0	0	0	0	0	0	0	0	0	0.0937241	0	0	0	0	0	0.843703	0	0	0	0	0	0	0	0.0475259	0	0	0	0
RNU6-986P	0	0.234076	0	0.315978	0	0	0	0	0	0	0	0	0	0	0	0	0.207112	0	0	0	0	0.124233	0	0	0.23917	0.265331	0	0	0	5.27728	0	0	0	0	0	0	0	0	0	0	0	0
AGBL1	0	0.0557518	0	0.103481	0	0	0	0.0216143	0	0	0.0300439	0.0148103	0	0	0.0189368	0	0.135656	0	0.0545029	0.0267089	0.0474264	0.0073974	0.013564	0.0158669	0	0.0315981	0	0.00625299	0.0246927	0.942702	0.0703885	0.0355103	0	0	0.0239705	0.0196966	0	0	0	0.0207049	0.0505283	0
HNRNPCP7	1.09446	0.501258	0.696765	1.33549	1.16748	1.0723	1.01529	1.10462	0.789795	0.0405406	2.04724	0.644765	0.930595	0.48495	0.53766	0.391584	0.490202	0.189861	0.722148	0.505551	0.598463	0.280039	0.320927	0.630696	0.593037	0.508379	0.84351	1.25459	0.950356	2.8658	0.355287	0.772968	0.249808	0.184857	0.499091	0.37282	0.294104	0.731007	0.336675	0.705432	0.669486	0.843089
MPRIP-AS1	0.0520103	0.0225668	0	0.0913887	0.228857	0.0213311	0.0377593	0.069991	0	0	0.0486439	0	0	0.0345684	0.061321	0.215329	0.0399346	0	0.0220613	0.0324331	0.0255959	0.131748	0.0219614	0.0770699	0.023058	0.0511602	0.0759503	0.0809934	0.0533064	5.50401	0	0.0287473	0.0178069	0.0225892	0.0776211	0.0318906	0.0251572	0.0781617	0	0	0.102262	0.0379562
RNU7-116P	0	0	0	0	0	0	0	0	0	0	0	0	0	0	0	0	0	0	0	0	0	0	0	0	0	0	0	0	0	0	0	0	0	0	0	0	0	0	0	0	0	0
AC053481.3	0.0326376	0.0283223	0	0.0191161	0	0	0	0	0.11562	0	0	0	0.0356799	0	0	0	0	0	0	0	0	0	0	0	0	0	0	0	0	0.0580484	0	0	0.0223484	0	0	0	0	0	0	0	0	0
AC093895.1	0.105531	0.0261652	0	0.388523	1.95393	0.507013	0	0.841944	0.587478	0.0201037	0.0705004	0.708972	0	0.0801607	0.0533241	0.124832	0.0231511	0.659052	0.383685	0.162953	0.0296772	0.28468	0.0190974	1.14677	0.0668366	0.177953	0.220152	0.0293462	0.0386289	0.455831	0.110115	1.09993	0	1.1786	0.337492	0.887414	0.802137	0.460676	0.853321	0.0777371	0.0118568	0.26405
HEXD	4.97535	7.37025	16.0146	8.52501	8.86731	6.90688	11.3557	5.56761	3.67685	4.02848	16.079	2.04036	3.80956	13.4123	4.47567	21.3695	13.6733	1.37567	22.2843	5.35136	3.07777	9.59916	5.44932	7.8536	3.60086	10.6548	8.55216	6.36544	7.96133	4.44219	4.29694	6.37879	8.47854	9.80029	9.27419	1.82797	2.58922	10.3709	3.62757	3.28799	12.0412	8.81863
RNU6-897P	0	0	0	0.153475	0	0.214936	0	0	0	0	0	0	0	0	0	0	0	0	0	0	0	0	0	0	0	0	0	0	0	3.26232	0	0	0	0.227613	0	0	0	0	0	0	0	0
LINC02683	0	0.034906	0	0.117799	0.321812	0.494918	0.0584055	0	0	0	0.0752416	0.0370908	0	0.0534698	0	0	0.0617701	0.125603	0.136496	0	0.158365	0	0	0.0397368	0	0.0395669	0	0.297538	0.0412267	0.214626	0	0	0	0	0	0	0.0389128	0	0.09899	0	0	0
CHCHD2	303.086	111.132	356.508	193.307	210.222	169.003	228.244	155.918	343.864	461.24	170.013	444.783	124.67	117.506	213.546	90.6083	97.9009	87.468	167.881	130.022	163.224	141.606	236.949	255.953	123.313	129.366	148.324	171.089	140.983	53.7332	134.352	163.223	146.54	96.7586	88.4709	407.953	217.869	280.861	614.915	184.763	134.267	150.307
WASF1P1	0	0	0	0.0284967	0	0	0	0	0	0	0.0227521	0	0	0	0	0	0	0	0	0	0	0	0	0	0	0	0	0	0	0.562469	0	0	0	0	0	0	0	0	0	0	0	0
LRRFIP1P1	0.35525	1.43509	0.502401	1.35606	0.637032	0.542603	0.684795	0.618187	1.11384	0.310372	0.412455	0.564784	1.04457	0.635067	0.332187	0.326838	0.310391	0.459014	0.530002	1.12038	0.578746	0.14669	0.2638	0.968121	1.68356	0.988079	1.00176	0.605674	1.01697	0.915076	0.501056	0.56875	0.914303	0.574606	0.639873	0.390581	1.04285	0.675012	0.211026	0.173706	0.346836	0.303954
RNU6-456P	0	0	0	0	0	0	0	0	0	0	0	0	0	0	0	0	0	0	0	0	0	0	0	0	0	0	0	0	0	0	0	0	0	0	0	0	0	0	0	0	0	0
RPL21P112	0	0.0515674	0	0.0348053	0	0	0	0	0	0	0	0	0	0	0	0	0	0	0	0	0	0.0273688	0	0	0	0	0	0	0	0.211381	0	0	0	0	0	0	0	0	0.07312	0	0	0
AL359094.2	0	0	0	0	0	0	0	0	0	0	0	0	0	0	0	0	0	0	0	0	0	0	0	0	0	0	0	0	0	0	0	0	0	0	0	0	0	0	0	0	0	0
CTSB	139.668	155.867	148.059	153.382	326.258	136.294	170.032	98.891	222.981	459.608	97.0794	145.827	319.607	109.041	245.352	96.478	223.21	271.315	166.638	136.669	261.111	241.896	57.8939	315.417	218.363	285.441	164.568	130.978	136.487	88.3567	148.176	149.931	90.0921	158.116	280.919	128.048	314.774	94.7799	572.036	151.377	134.849	363.495
C8orf58	1.64235	1.38201	1.51082	2.78865	2.47526	4.17074	2.54125	2.31059	2.61521	1.18352	1.48174	1.50676	2.37578	2.29341	2.21996	3.20515	3.74487	1.64469	4.59499	1.43795	1.81244	3.49934	2.26958	2.15506	1.27971	3.53289	2.99183	1.28524	2.25712	1.25398	3.53814	2.23731	1.18706	1.80848	1.63404	0.935816	4.02014	2.47229	1.85756	4.99347	4.33819	3.59567
G3BP1P1	0.0196806	0.034157	0.237397	0	0.0314906	0.0484298	0.171456	0.0662111	0.348598	0.0262441	0.0552202	0.0181474	0.0215151	0	0.0696112	0.0905332	0	0	0.0667836	0.0572722	0.135596	0.0271926	0	0.0194421	0.0698008	0.0387178	0	0.0306477	0.020171	0.560055	0	0.0217558	0.0404285	0.0170954	0.0293716	0	0.133272	0.118305	0	0.0761106	0.0309567	0.143625
ABI2	2.50122	2.62489	3.74114	3.18623	2.11053	2.98802	4.42626	2.14556	2.76558	1.00643	3.66616	2.04648	2.84267	2.679	3.20759	2.9565	2.021	2.82618	1.15349	3.27342	1.66794	1.73095	0.871404	1.32108	2.87859	1.76551	2.35408	3.10355	2.17074	7.34515	2.26877	1.72468	1.76115	2.42261	3.50935	1.61391	1.71122	2.11543	2.61045	1.54603	1.94119	1.39418
OR1X5P	0	0	0	0.0180256	0	0	0	0	0	0	0	0	0	0	0	0	0	0	0	0	0	0	0	0	0	0	0	0	0	0	0	0	0	0	0	0	0	0	0	0	0	0
AC106791.2	0	0	0	0.123644	0.0562965	0	0	0	0	0	0	0	0	0	0.0829637	0	0.270146	0	0.298476	0	0.0692595	0	0.0594249	0.0695141	0	0	0.102756	0	0.108181	0.750918	0	0.155573	0	0	0	0	0.0680726	0.0704988	0	0	0	0
C12orf65	4.39672	4.43166	7.03081	2.40928	2.7383	7.44212	3.31315	2.31865	6.85987	3.31704	3.48788	1.63886	3.79265	2.82682	2.97394	5.13045	3.01238	3.67762	5.51753	3.2701	2.4254	3.00262	4.73387	3.43488	3.1277	2.54987	2.04572	2.9037	3.55173	4.05834	2.90243	7.5629	5.68911	4.70234	4.84167	4.44001	3.40119	4.19307	3.50483	4.6473	4.91373	3.87983
HMGB2	21.1085	30.776	34.0252	16.2601	39.9387	23.8126	27.9718	19.8669	82.8682	16.963	36.6284	15.6426	7.01282	26.9259	40.4229	40.729	15.9944	18.0803	75.9608	15.9556	20.7763	25.4211	14.9751	37.8757	33.125	25.9227	29.1162	20.5851	23.4383	11.0743	17.6699	19.2461	30.1028	24.9673	33.1896	27.3934	49.4825	18.4363	33.696	37.6659	33.1326	50.3888
TDRD5	3.20646	2.45152	1.69995	0.174174	0.0155159	5.59434	7.30747	0.143542	0.717574	0.0431029	0.0060462	0.768971	0.416967	0.532788	0.716459	1.14789	0.466585	1.11024	0.0548422	0.0134376	0.547209	0.0327512	0.365779	0.683332	0.0917119	2.16205	1.70869	0.0402683	0.400856	0.321939	0.0377743	0.00714629	0	0.101078	0.0675354	0.00792769	1.17572	0.0291454	0.0159091	0.150004	0.122023	0.198146
B3GAT3P1	0.238951	0.177735	0.0411762	0.0399873	0.0819302	0.112001	0.0991299	0	0.120928	0.18208	0	0.0314765	0.0373178	0.181505	0.201233	0.125623	0.0262102	0	0	0.0993382	0.201592	0.0628871	0.0432416	0.202332	0.181603	0.134311	0.149545	0.106316	0.0699729	0	0.0997317	0.0377352	0.116871	0	0.10189	0.0418613	0.165114	0.102599	0	0	0.134235	0.199294
OR2A41P	0	0	0	0	0	0	0	0	0	0	0	0	0	0	0	0	0	0	0	0	0	0	0	0	0	0	0	0	0	0	0	0	0	0	0	0	0	0	0	0	0	0
LINC02109	0	0	0.318209	0	0	0	0.226985	0.0197223	0.0115374	0	0	0.234241	0	0	0	0	0	0	0.804	0.0568655	0.0288499	0	0	0.424687	0.0173263	0.124939	0.0570706	0	0	0	0	0	0	0	0	0	0	0.0342605	0	0	0	0
U3	0	0	0	0	0	0	0	0	0	0	0	0	0	0	0	0	0	0	0	0	0	0	0	0	0	0	0	0	0	0	0	0	0	0	0	0	0	0	0	0	0	0
HNRNPA1P19	0	0	0	0	0	0.0609953	0	0	0	0	0.0695477	0	0	0	0	0	0	0	0	0.0309137	0	0.034248	0	0	0.0659334	0	0	0	0	0	0	0	0	0	0	0	0	0	0	0	0	0
CREB5	0.113127	0.327233	0.301348	1.41216	4.88735	0.655357	0.373007	0.748498	0.609487	0.194854	1.61132	6.21104	0.296298	0.413541	0.602983	0.542082	0.553741	1.2474	0.16395	0.816166	0.559054	0.911793	0.0835939	1.09428	1.76999	0.428884	0.695212	0.62301	1.26091	5.96909	0.595613	1.46419	0.353426	0.554799	0.840647	0.317922	0.592792	0.310502	0.3132	0.780809	0.923085	1.33469
AL592146.1	0	0	0	0	0	0	0	0	0	0	0	0	0	0	0	0	0	0	0	0	0	0	0	0	0	0	0	0	0	0	0	0	0	0	0	0	0	0	0	0	0	0
AC244517.12	0	0.144047	0	0	0	0.0340396	0	0	0	0	0	0	0.0453667	0.0551634	0.146782	0	0	0.0647905	0	0.051756	0.0408454	0.0382255	0	0.0409955	0	0	0.0605999	0	0	5.90465	0	0.0458742	0.0568316	0.108142	0	0	0	0	0	0	0.13055	0
XRCC6P5	0.0613114	0	0	0	0.0122629	0	0	0.0103134	0	0	0.0286715	0	0	0	0.0361435	0	0.011769	0	0	0	0.0452598	0.0141189	0.00647218	0.0151421	0	0	0.0223831	0	0.0157098	0.0545235	0.022391	0	0.0104956	0	0.0228755	0	0.0148281	0.00767828	0	0	0	0
ZDHHC19	0.271515	0.0294519	0.0545856	0.0463833	0.217223	0.00927972	0.0328531	0.0837331	0.0935136	0.0452581	0.074066	0	0.0494706	0.0751919	0.040015	0.031225	0.495126	0.0353257	0.153558	0.0611411	0.0779454	0.135471	0.00955392	0.033528	0.040124	0.111282	0.0495613	0.0264261	0.0753676	0	0.0495788	0.075036	0	0.0294811	0.0337677	0.0277469	0.175108	0.136012	0.0974433	0.0145837	0.347003	0.0660488
FOXN3P2	0	0	0	0	0	0	0	0	0	0	0	0	0	0	0	0	0	0	0	0	0	0	0	0	0	0	0	0	0	0.258914	0	0	0	0	0	0	0	0.0729234	0	0	0	0
RPL32P29	0	0	0	0	0	0	0	0	0	0	0	0	0	0	0	0	0	0	0	0	0	0	0	0	0	0	0	0	0	0	0	0	0	0	0	0	0	0	0	0	0	0
TAF13P2	0	0	0	0	0	0	0	0.0647295	0.113599	0	0	0	0	0	0	0.177015	0.14773	0	0	0.0799866	0	0	0	0.095035	0	0.0946284	0	0	0	2.05321	0	0	0	0	0.143572	0	0	0.0481906	0	0	0	0
HSPE1P28	0	0	0	0	0	0	0	0	0	0	0	0	0	0	0	0	0	0.203583	0	0.108418	0	0	0	0	0	0	0	0	0	10.6683	0	0	0	0	0	0	0	0	0	0	0	0
HTR5A	0	0	0	0	0	0	0	0	0	0	0	0	0	0	0	0	0	0	0	0	0	0.00421128	0	0	0	0.00899426	0	0	0	0.0162628	0	0	0	0	0.0136462	0	0	0	0	0	0	0
ZDHHC11B	0.733314	0.513032	3.91537	2.92665	0.78679	1.88846	0.189842	2.47473	0.812232	0.0530629	10.2186	0.377406	1.47284	1.86645	1.41417	1.9717	2.87637	0.541389	14.0624	0.456105	0.766534	0.285376	0.429658	0.488566	0.27218	3.86944	1.3863	6.24314	6.29527	1.90077	0.631112	2.66442	0.0895274	1.99491	0.687187	0.718026	0.604917	2.95869	0.0699475	0.0952641	2.39636	0.199129
PRPF40A	16.9709	14.2113	19.1416	9.80479	8.47145	12.1953	9.85328	12.0829	16.6058	9.54935	9.73609	12.419	12.8406	11.7206	11.787	6.80077	8.87683	15.3022	5.65898	14.7246	20.2223	11.7389	6.56777	12.6751	16.2269	8.65892	8.29171	13.4544	9.78658	20.7829	8.9437	5.71549	8.353	10.4109	13.2322	10.052	23.3368	9.98279	13.473	8.94128	6.47165	12.5408
EPG5	1.66187	3.62806	3.81753	3.14991	2.67523	3.27261	3.14336	3.00263	3.87021	1.47293	3.89518	3.68446	5.05885	2.21178	3.31623	3.16344	3.98409	7.08658	4.47701	1.72136	4.59229	3.03195	0.918361	2.17838	3.54112	2.458	3.99868	2.58639	4.96139	12.6783	2.43943	1.08314	1.61739	4.97037	4.81929	0.569945	3.38081	1.90788	0.925895	1.56394	2.42892	1.98219
CAPN3	0.159037	0.603154	0.0497359	2.06309	0.589058	1.12576	0.205263	0.800589	0.0625998	0.157094	2.18157	0.146648	0.29621	0.63422	0.25001	0.839976	3.27441	0.110356	0.384767	0.191002	0.220308	0.70263	0.248717	0.285125	0.203687	0.764807	0.215038	0.385252	2.07977	1.58192	0.301159	0.260455	0.0846999	0.214895	0.219768	0.0361167	0.0854732	0.666849	0.0652304	0.189828	0.639295	0.3095
AL138689.1	0.0823757	0.142968	0.0496827	0.265365	0.263616	0.0337848	0.149511	0.0831405	0	0	0.654872	0	0	0.219002	0.339928	0.0757877	0.126499	0.450139	0.0349414	0.0684915	0.121619	0.113818	0.0869578	0.203443	0.1826	0.0405146	0.120293	0.03207	0.105535	5.27441	0.421172	0	0.0282031	0.0357775	0.245877	0.0505093	0.239069	0.041265	0	0.0530951	0.58308	0.240465
KRT18P67	0	0.018889	0	0	0	0.0178546	0	0	0	0	0.0203581	0	0	0	0	0	0.0334262	0	0.0184659	0.0180982	0.0214244	0.0200502	0	0	0	0.0214112	0.0317862	0.00847419	0	0	0	0	0	0.0189077	0	0	0.0210573	0.0327117	0	0	0	0
ABHD17AP9	0	0	0	0	0	0	0	0	0	0	0	0	0	0	0	0	0	0	0	0	0	0	0	0	0	0	0	0	0	0	0	0	0	0	0	0	0	0	0	0	0	0
Y_RNA	0.801363	3.24524	0.644428	5.47593	3.63304	2.4102	0.969645	6.11096	0.94629	0.712412	2.74815	0.492623	1.75213	2.84065	2.51952	2.70334	3.28161	5.42164	0.453221	1.55469	1.05167	6.8895	0.112792	3.95825	2.60533	2.10204	0.78015	2.28787	1.64266	137.303	3.1217	0.885862	0.18291	2.08829	1.59462	0	2.3257	3.21146	0	0.68869	1.26051	2.33928
PANX2	9.57029	0.361753	20.9592	8.78474	2.57586	8.25757	4.55902	6.98252	3.22589	0.130104	4.87775	0.997792	12.392	2.82966	2.65618	4.83086	5.63207	0.346197	23.1226	3.61727	8.70381	2.91671	7.14581	18.6194	0.353898	7.54678	1.20455	1.9786	1.58631	0.583684	0.945843	1.55897	4.47002	1.15567	1.37666	2.6866	4.21297	6.74908	1.27691	4.21906	2.83215	10.4343
TNNI1	0.526574	1.56125	0.0749863	0.60827	0.342291	0.983837	0.613258	0.632343	0.367037	0.0682681	0.45487	0.276495	0.40376	1.02565	0.422515	0.931914	0.38466	0.599467	0.393978	0.320765	0.550679	1.0004	0.390649	0.588828	1.52714	1.41721	0.347096	0.949559	0.702728	0.344703	0.747855	0.363811	0.410647	0.517756	0.245583	0.869963	0.413891	0.205162	0.116988	0.707088	0.155302	0.571088
RN7SL525P	0	0.0852704	0	0	0.235842	0	0.142676	0	0	0	0	0	0	0	0	0	0	0	0	0	0	0.0452563	0	0	0	0	0.143492	0.0382549	0	0	0	0.108624	0.0672846	0.0853548	0.146648	0	0.0950585	0.14767	0	0	0	0
RN7SKP210	0	0	0	0	0	0	0	0	0	0	0	0	0	0	0	0	0	0	0	0	0	0	0	0	0	0	0	0	0	0	0	0	0	0	0	0	0	0	0	0	0	0
UBE2K	31.2484	25.5008	25.5254	13.4849	15.9182	23.7817	20.2641	23.4434	32.3097	18.467	17.2941	15.6574	18.11	17.042	14.6021	20.5738	13.9279	20.6468	14.4228	22.6581	23.2391	16.0372	11.8656	17.3496	25	13.0236	19.0509	36.0225	14.6452	59.916	15.6093	12.3978	17.015	10.2979	21.1923	25.6863	14.4271	28.0564	22.6558	18.5283	17.8102	18.6662
RBPMS2P1	0	0	0	0	0	0.108675	0	0	0	0	0	0	0	0	0	0	0.0339091	0	0	0	0.0434678	0.0610197	0	0	0	0	0	0.0343864	0	0.314188	0	0	0	0	0	0	0	0	0	0	0	0
USP17L22	0	0	0	0	0	0	0	0	0	0	0	0	0	0	0	0	0	0	0	0	0	0	0	0	0	0	0	0	0	0	0	0	0	0	0	0	0	0	0	0	0	0
CASP4LP	0.415225	0.554347	0.439219	0.815659	2.13117	0.482071	0.459135	0.96711	0.294191	2.22333	1.73264	0.217946	0.377112	0.534971	0.948988	1.26947	2.0061	1.32648	0.769538	0.443501	0.779656	0.53841	0.210395	0.29029	1.16115	1.51436	0.522394	0.522263	0.749662	1.53383	0.727877	0.430762	0.240581	0.360682	0.75316	0.360355	0.488204	0.307203	0.911802	0.823486	2.40654	1.4079
AC106785.2	0	0	0	0	0	0	0.181726	0	0.0246318	0	0	0.211578	0.091215	0	0	0	0.0800811	0	2.37125	0.00867178	0	0	0	0	0	0	0.304608	0.942016	0	0	0	0	0	0	0.124523	0.434863	0.0201792	3.08252	0	0	0	0
AC011944.2	0	0.0699142	0	0.212348	0	0.0330429	0	0.189734	0	0	0.113028	0.0371451	0	0.0535481	0	0	0.0309303	0.0628933	0	0	0	0.148425	0	0.039795	0.107154	0	0.0588254	0.0313657	0.0825742	11.0336	0	0	0	0	0.0601194	0	0	0.0201794	0	0	0	0.058796
AC006457.1	0	0	0	0	0	0	0	0	0	0	0	0	0	0	0	0	0	0	0	0	0	0	0	0	0	0	0	0	0	0	0	0	0	0	0	0	0	0	0	0	0	0
IER5	10.5836	8.7168	14.7951	11.4474	11.1479	16.5759	20.4612	6.75437	10.9151	4.84459	9.59137	5.53078	3.3109	16.9505	19.9915	32.3546	12.8124	4.29766	6.45942	8.34368	8.74878	28.23	4.68808	13.6549	9.16283	15.9681	19.1295	13.9493	10.6891	5.17625	10.3743	12.6364	17.769	13.091	21.021	20.568	23.8836	14.7073	17.962	27.0834	13.718	23.128
HLA-E	411.907	571.845	104.975	418.673	227.918	192.289	387.757	233.993	202.984	497.715	483.644	252.652	277.427	356.636	337.331	217.267	491.643	120.71	287.191	251.726	328.279	203.898	136.603	139.372	613.32	453.27	223.564	314.59	383.877	111.703	452.418	237.08	53.5617	98.5296	362.321	312.69	419.662	182.091	163.128	328.292	292.228	458.756
AL033527.2	0.345069	0.179667	0.388489	0.229058	0.312878	0.226437	0.551141	0	0.32598	0.337443	0.0645467	0.0212125	0.025149	0.244638	0.0813683	0.296307	0.282614	0	0.409831	0.143454	0.0679276	0.137736	0.155419	0.15908	0.0407949	0.181028	0.403121	0.071648	0.117889	0.0818308	0	0.178012	0.063009	0.259776	0.0343324	0.0564218	0.0222545	0.414858	0.198145	0	0.0361852	0.10073
AP001619.3	0	0.248705	0	0.167863	0	0	0	0	0	0	0	0	0	0	0	0	0	0	0	0	0	0	0	0	0	0	0	0	0	1.01948	0	0	0	0	0	0	0	0	0	0	0	0
ZNF394	5.02386	6.59392	5.73807	5.62756	5.94102	6.79302	6.53095	6.77124	4.96841	5.8305	5.49159	3.24998	4.86571	6.83467	6.44149	5.37316	6.28036	4.2282	11.4274	6.03722	6.36642	4.76863	5.76735	4.56748	6.30591	6.06907	5.82319	7.62479	7.82816	5.72419	5.64177	7.81842	4.38607	4.20029	5.06094	7.66255	7.49511	6.036	4.48175	5.181	6.85896	11.5145
AC107909.1	0	0	0	0.0541676	0.0369948	0.0758597	0	0.124455	0.0546039	0	0	0	0	0	0	0.042543	0	0	0	0	0	0	0	0	0	0	0.0675256	0.0360046	0	2.96076	0	0	0	0	0.069011	0	0	0.0231639	0	0	0	0
INHBE	0.0638787	0.475139	0.440306	0.149657	0.102211	0.0299413	0.165628	0.00614017	0.387932	0.231209	0.0341395	0.0420731	0.0299285	0.206218	0.0645549	0.05877	0.0770744	0.128227	0.0464495	0.0189686	0.0808372	0.121884	0	0.153254	0.12137	0.107716	0.98612	0.0248689	0.107559	0.0162304	0.0933144	0.0605266	0.749838	2.09268	0.0680954	0.111908	0.538507	0.0959976	0.134745	0.235274	0.308612	0.266386
CD164	71.8821	29.3323	43.1674	54.5618	36.5143	24.034	33.8281	34.4499	45.9407	76.3002	54.0259	118.952	38.0612	39.9389	45.6638	28.736	36.9694	59.2811	29.2198	38.7732	58.0335	47.3895	43.4839	26.679	100.23	40.3072	34.3628	59.8165	78.0795	57.0883	53.649	22.881	29.7327	47.0725	56.0161	49.522	33.1325	41.2483	45.2532	33.21	39.0613	40.6261
MIR150	0	0.213176	0	0	0	0	0	0	0	0	0	0	0	0	0.289632	0	0.377239	0	0	0	0	0	0	0	0	0	0	0	0.125889	0	0	0	0	0	0	0	0	0	0	0	0	0
FAM153A	0.0322625	0.00279968	0.011675	0.255102	0.0361359	1.92921	0.28107	0.0238789	0.00380972	0.00860441	0.64573	0.0535485	0.00352699	0.690468	0.0342342	0.715344	0.190743	0.125927	0.0164218	0.00268248	0.0889134	0.0282321	0.00681142	0.0191229	0.060073	0.0158676	0.0235564	0.0200964	0.0429864	0.252478	0.0754069	0.0285315	0	0.0252221	0.0433342	0	0.00936317	0.00161615	0.115125	0.0124769	0.220752	0.00941783
CD200R1	0.183188	0.568615	0.212471	0.928514	0.676423	0.392994	0.398982	0.25126	0.241278	2.2643	0.678735	0.649682	0.508363	0.346534	0.66456	0.298182	0.908852	1.37504	0.179315	0.445221	1.04022	0.321256	0.0803263	0.354976	1.87416	1.01186	0.648194	0.828383	1.94974	3.24561	0.33965	0.186927	0.057894	0.489616	1.14615	0.786264	0.742941	0.314121	1.30043	0.090826	0.138532	0.740423
RNU6-706P	0	0	0	0	0	0	0	0	0	0	0	0	0	0	0	0	0	0	0	0	0	0	0	0	0	0	0	0	0	0	0	0	0	0	0	0	0	0	0	0	0	0
LINC01714	0	0	0.801321	0.0648486	0.398606	0	0.321524	1.11746	0.719079	0.221464	1.13907	0.102093	0.847272	0.367941	0.195808	0.0509317	0.0425058	0	0.375708	0.506313	0.599367	0.382447	1.6129	0.437505	0.0981705	0.217817	0	0.280177	0.0283693	0.0984604	0	0	0.11372	0.240436	0.165238	1.96875	0	0.305046	1.02177	0.499543	0	0
RN7SKP102	0	0	0	0	0	0	0	0	0	0	0	0	0	0	0	0	0	0	0	0	0	0	0	0	0	0	0	0	0	2.01953	0	0	0	0	0	0	0	0	0	0	0	0
COA3	120.561	18.6708	36.0717	21.7408	28.8835	61.552	27.4782	59.7759	17.9012	53.144	35.8945	34.3064	29.7182	38.99	22.346	87.4895	29.7536	24.8975	92.9384	22.894	25.8688	21.6712	90.4562	31.7336	15.6374	31.0768	30.8754	52.9828	20.8265	12.1191	15.9973	43.0742	58.7147	43.7077	28.82	31.8268	17.4488	19.4117	72.3769	27.8832	42.3655	31.2987
AL121917.2	0.211642	0.183659	0.170195	0.247921	0.507967	0.115735	1.02434	0.189873	0	0.18815	0.59383	0.0650515	0.539864	0.844	0.166353	2.53131	1.35419	0.110144	1.25682	0.293284	0.138874	0.162458	0.178732	0.418154	0	0.555153	0.618119	0.0274651	0.289221	0.376422	0.206112	0.311945	0	0.428963	1.57929	0	0.0682471	0.671456	0	0.454712	0.332904	0
AC021242.3	0.139865	0.0866947	0.0723051	0.0702173	0.0319708	0.0655578	0.0435178	0.188218	0.094377	0.0532886	0.0186875	0.0184242	0.0218432	0.0796805	0.259134	0.0367655	0.076708	0.0623908	0.169505	0.0747587	0.117998	0.101227	0.0421843	0.217124	0.124014	0.0982706	0.0291777	0.0388939	0.235504	0	0.087564	0.0220876	0.205225	0.104137	0.119278	0.0245027	0.135305	0.0800727	0.147514	0.154543	0.581433	0.262468
SNORD115-13	0	0	0	0	0	0	0	0	0	0	0	0	0	0	0	0	0	0	0	0	0	0	0	0	0	0	0	0	0	0	0	0	0	0	0	0	0	0	0	0	0	0
ZNF135	0.510144	0.200886	0.832545	0.715603	1.56395	1.30459	1.08619	1.16822	0.804892	0.125765	0.689625	0.185789	0.627995	0.558459	0.93	0.248477	0.589194	0.17402	0.0654621	1.61823	0.898744	0.179671	0.46702	0.918987	0.24327	1.61927	0.212846	1.75407	0.698606	1.12082	0.632499	0.999919	0.234836	1.34057	0.268711	0.888454	0.642807	2.70797	0.385071	0.171314	0.498992	1.27018
LINC01706	0.0367827	0	0	0	0	0	0	0	0	0	0	0	0	0	0	0	0	0	0	0	0	0	0	0	0	0	0	0	0	0.130842	0	0	0	0	0	0	0	0	0	0	0	0
U1	0	0	0.454631	0	0	0	0	0	0	0	0	0	0	0	0	0	0	0	0.319738	0	0	0	0.0795724	0	0.167092	0	0.27519	0	0	0	0	0	0.129039	0	0	0	0	0.0944008	0	0	1.48211	0
RMND5A	7.44853	8.13402	17.4574	7.5648	6.58999	5.4331	4.6179	6.52186	18.6226	5.75898	6.50123	8.81465	7.4046	7.69739	7.27537	7.95405	6.61022	6.14921	5.19715	11.3961	12.3104	5.13277	4.52648	4.69778	12.3626	5.33797	7.96587	7.33927	7.93669	17.5271	6.68092	3.98733	8.60855	8.80595	10.8749	7.63172	8.44964	8.30719	3.73176	3.57073	4.47786	3.9898
P2RY10	1.25131	2.27766	1.21487	2.24339	1.40398	0.350478	1.14109	0.954894	1.24335	7.67156	2.31208	1.26639	1.01762	1.29822	2.71673	0.561577	1.5349	1.73921	0.699061	1.37663	4.04029	0.766068	0.212634	0.602995	4.9792	1.48603	1.96098	3.27936	3.1593	4.77677	2.20687	0.202427	0.376167	0.079532	2.86953	1.55321	3.72009	0.313413	2.23444	0.2754	0.996126	1.78181
XIRP2	0.00211139	0	0	0.00494663	0.00337839	0.00173189	0.00306572	0.00852396	0.00249323	0.00281553	0	0.0019469	0	0	0.00497872	0	0.00162116	0	0.00358236	0.00263328	0	0	0.00356613	0	0	0.00207687	0	0	0.004328	0.015021	0	0	0	0	0.00315107	0	0.00204254	0	0.002598	0.00272178	0.0398534	0
IGKV1OR2-6	1.4899	9.30894	3.47456	2.67612	1.74824	0	7.57163	0.133665	3.40141	42.1197	2.69403	2.4729	0.542927	2.37661	3.51323	1.0966	2.05915	1.55076	5.4771	0.536805	0.977634	0.914928	0.62911	0.392491	22.0175	1.75865	41.3381	13.4956	2.49414	1.23662	8.85091	0.549	2.65252	0.258838	2.22355	6.33391	18.9293	0.597077	2.07772	3.45713	0.0781182	2.46455
TMEM185AP1	0	0	0.060784	0.0295144	0.0806297	0	0	0	0	0	0.0471294	0.0464654	0	0	0.237647	0	0.0386912	0	0	0.0418977	0.148794	0.0232083	0	0	0	0	0.0735856	0.0196179	0	0	0	0	0.0345049	0	0	0	0	0	0	0	0	0
AC007566.1	0.784978	2.11169	0.568126	2.1839	1.72704	1.89947	3.21988	1.7694	0.509818	0.837414	3.56072	0.217148	1.07269	0.782596	0.27765	0.974969	2.77252	0.306392	1.53164	0.456871	0.540837	0.75922	0.314884	0.73669	1.04402	1.66011	1.60482	1.19185	1.30738	3.83939	0.57335	1.25824	0.537509	0.818238	1.05436	0.240658	0.265784	1.63188	0.579536	0.35417	0.864315	1.14572
RAB1C	0.454018	0.0787977	0	0	0.0363233	0.111724	0.197769	0.0305489	0.160838	0.121086	0.0849262	0	0.0992678	0.060352	0.160588	0.0417708	0.0348604	0	0.0385163	0.0566242	0.312811	0.167284	0.0191709	0.0448515	0.322051	0.133979	0.2652	0.0883777	0.0697997	0.161501	0.132646	0	0.0621772	0.0394379	0.338792	0.111354	0.263528	0.272921	0.0558656	0.0585273	0.071415	0.132533
R3HDM4	24.3127	52.273	19.4167	25.8154	38.9991	31.2308	41.5638	26.9519	25.0729	22.1351	32.4073	39.7067	16.8548	56.573	39.1526	27.7442	23.9831	11.0986	38.5357	28.0208	24.9833	60.3633	18.2455	30.489	17.0611	29.8278	46.8627	28.4683	28.2992	9.28388	32.2677	51.3458	44.2863	56.6246	26.4255	47.4212	30.8109	30.2451	31.0725	39.5816	56.2959	47.2467
RPL23AP68	0	0	0	0	0	0	0	0	0.0730097	0	0	0	0	0	0	0	0	0	0.157354	0	0	0	0	0	0	0	0	0.0240705	0.0316844	0.109966	0	0	0	0	0	0	0	0	0	0	0	0
AC023866.2	0	0	0	0	0	0	0	0	0	0	0	0.131112	0	0	0	0	0	0	0	0	0	0	0	0	0	0	0	0	0	0	0	0	0	0	0	0	0	0	0	0	0	0
AC009052.1	0	0	0	0	0	0	0	0	0	0	0	0	0	0	0	0	0	0	0	0	0	0	0.0389851	0	0	0	0	0	0.0946278	0	0	0	0	0	0	0	0	0.0462501	0	0	0	0
RPS26P20	0.237185	0.137217	0	0	0.0632526	0	0.0573985	0	0.09336	0.105429	0	0	0	0.105096	0	0	0.0607051	0	0.0670714	0.0657361	0	0.109239	0.133535	0	0	0.0777693	0.577266	0	0.0405159	1.40617	0.115494	0	0.054137	0	0	0.290864	0.229451	0.0396049	0.194566	0.407673	0	0.115396
AC073023.1	0	0	0	0	0	0	0	0	0	0	0	0	0	0	0	0	0	0	0	0	0	0	0	0	0	0	0	0	0	0	0	0	0	0	0	0	0	0	0	0	0	0
AC098798.1	0	1.76552	0.0229358	0.0111367	0	0	0	0	0.0449057	0.202843	0	0.0175329	0.103933	0	0	0	0	0.148432	0.0483916	0	0	0.376562	0	0	0	0	0	0	0.00974398	1.62327	0	0	0.898368	0.297297	0.056754	0	0	0.0190498	0.116982	0	0.0149542	0
Y_RNA	0	0	0	0.149212	0.203814	0.208965	0	0.51424	0	0	0.238265	0	0	0.338642	0	0	0.978027	1.98871	0.432238	0	0	0.117331	0	0.503333	0	0.25059	0	0.297538	0.391654	12.2337	0	0	0	0	0.760399	0	0	0.255232	0	0	0	0
MIR4447	0	0	0	0	0	0	0	0	0	0	0	0	0	0	0	0	0	0	0	0	0	0	0	0	0	0	0	0.117707	0	0	0	0	0	0	0	0	0	0	0	0	0	0
RPS3AP52	0	0	0	0	0	0	0	0	0	0	0	0	0	0	0	0	0	0	0	0	0	0	0	0	0.0821393	0	0	0	0	0	0	0	0	0	0	0	0	0	0	0	0	0
PCOLCE-AS1	0.061028	0.105918	0.110422	0.250212	0.1953	0.717512	0.0443061	0.143721	0.072065	0.0678174	0.332955	0.0937896	0.0778363	0.229851	0.119922	0.196516	0.382678	0.0317605	0.0431439	0.143769	0.0500563	0.0936913	0.0343588	0.0602884	0.0180372	0.140071	0.0891188	0.0633575	0.15116	0.217086	0.1783	0.123682	0.0139295	0.0441763	0.0151799	0.0748397	0.0196794	0.132475	0.0876089	0.131119	0.263985	0.0742286
CARD10	7.58908	2.9739	11.3152	6.8856	4.86038	3.76138	9.07201	5.75817	3.05234	2.11619	4.11576	12.1554	4.82144	11.6605	3.96015	6.31035	4.63099	0.326807	4.24942	4.71527	3.60306	10.9611	2.14797	9.66111	5.36508	5.51617	2.37427	9.54965	6.13674	1.30735	8.61153	3.14801	9.36651	11.5353	5.52137	2.45351	3.78619	2.43364	4.13299	4.06634	5.08043	6.53663
LINC00320	0	0	0	0	0	0	0	0	0	0	0	0.0218237	0	0	0	0	0	0	0	0	0	0	0.0049968	0.0116903	0	0	0	0	0	0.0210472	0	0	0	0	0	0	0	0	0	0	0	0
RNA5SP331	0	0	0	0	0	0	0	0	0	0	0	0	0	0	0	0	0	0	0	0	0	0	0	0	0	0	0	0	0	0	0	0	0	0	0	0	0	0	0	0	0	0
MCF2L2	0.0856117	0.0116082	0.0822924	0.0650299	0.0695631	0.035112	0.114596	0.0351027	0.134266	0.0321084	0.106344	0.0456385	0.0380218	0.0444542	0.0693946	0.0196912	0.0934661	0.17961	0.018157	0.0333666	0.0724147	0.033885	0.0163803	0.107039	0.138772	0.0921072	0.0898568	0.0354129	0.0589537	0.444905	0.0390819	0.0295747	0.139228	0.128978	0.0858443	0.0721786	0.0634093	0.0268038	0.0164598	0.10174	0.267223	0.119098
AL049766.2	0	0	0	0	0	0	0	0	0	0	0	0	0	0	0	0	0	0	0	0	0	0	0	0	0	0	0	0	0	0	0	0	0	0	0	0	0	0	0	0	0	0
ACBD7	0.422436	0.143446	2.03825	0.656213	0.587768	0.0903936	0.626709	0.111224	1.21455	0.0979685	0.68712	0.474207	0.341341	0.292977	1.75403	0.523835	0.338457	0.286756	0.0155813	0.710108	0.614644	0.304528	0.131842	0.21773	1.09111	0.325198	0.482776	0.421876	0.254131	0.228667	0.456116	0.142124	0.427603	0.287175	0.630451	0.0900941	0.941701	0.570438	0.768395	0.14206	0.130006	0.0804225
SPDEF	32.9759	36.6244	20.2527	7.11446	11.443	37.7199	8.69326	20.36	19.1473	2.74115	22.7749	9.7822	17.0034	30.4013	29.8457	20.671	18.5978	1.52613	4.31696	10.948	51.1756	73.0513	32.6433	68.8446	12.6056	7.28204	43.9142	2.8989	19.6465	1.04824	9.4285	21.929	124.053	76.2682	24.1564	29.6858	0.0834369	10.4053	13.1067	18.0117	56.0753	19.0088
RPL13P	0	0	0	0	0	0	0	0	0	0	0	0	0	0	0.0513272	0	0	0	0	0	0	0	0	0	0	0	0	0	0	0	0	0	0	0	0	0	0	0	0	0	0	0
ASPDH	0.0665783	0.317765	0.24093	0.711667	0.306276	0.2321	0.120839	0.223988	0.0393095	0.0221955	0.435883	0.0767395	0.200157	0.154878	0.176618	0.367522	0.639001	0	0.197684	0.221427	0.147444	0.490618	0.0281127	0.295971	0.324681	0.45843	0.0486119	0.194399	0.298538	2.10186	0.243145	0.147197	0.239343	0.245789	0.198725	0.0204115	0.0805093	0.266812	0.122884	0.107282	0.170178	0.315819
AC005324.4	0	0.250883	0.348736	0.282222	0.231299	0.474289	0.349819	0.291793	0.0568989	0	0.22533	0.044431	0.105353	0.128103	0.113621	0.221656	0.406969	0	1.30807	0.140222	0.142279	0.0443844	0.162768	0.333205	0	0.0947942	0.0703638	0.206349	0.222234	0.428501	0	0.266327	0.0989826	0.167421	0.143823	0	0.419522	0.241375	0.11858	0.12423	0.416858	0.281315
AL031432.3	0.397102	0.147685	0.410574	0.797437	0.272312	0.325728	0.741328	0.114511	1.40675	0.529535	0.318342	0.104619	0.248067	0.226227	0.334421	0.0521919	0.69692	0	1.63627	0.212253	0.167508	0.209019	0.359306	0.224165	0.150899	0.613817	0.497044	0.220853	0.203499	1.51345	0.16574	0.376263	0.116534	0.246385	0.084663	0.27827	0.164637	0.341011	0.558426	0.585032	0.178464	0.413996
CEP250-AS1	0.131173	0.455317	0.316453	0.518595	0.524718	0.161394	0.285693	0.154456	0.619581	1.26816	0.5214	0.181431	0.1434	0.392324	0.270646	0.362046	0.579123	0.358394	0.584217	0.313559	0.193662	0.286965	0.0830815	0.22677	0.552458	0.4516	0.430989	0.434072	0.94109	1.28315	0.383236	0.652518	0.112275	0.142428	0.48941	0.0804296	0.444135	0.24641	0.403511	0.169094	0.670569	0.765819
FAM227B	0.754107	0.8765	0.793867	0.682607	0.530187	1.26712	0.676883	0.787248	0.388576	0.499753	1.22679	0.413002	0.264808	0.540702	0.641232	0.470941	0.473742	0.313965	0.686268	0.497804	0.62528	0.585174	0.8993	0.383771	0.506549	0.260747	0.420465	0.400342	0.550397	2.47925	0.680992	0.348606	0.175253	0.345389	0.136417	0.482003	0.411183	0.277024	0.365539	0.412413	0.355853	0.253487
TMEM185B	20.3349	17.299	12.646	9.45265	10.9285	9.61614	18.5406	9.85139	16.3285	12.1035	8.80295	19.0841	14.0299	14.571	12.3758	16.4755	7.34581	17.8799	8.23666	16.2366	18.1087	13.3615	7.52879	10.7394	13.4627	14.5669	8.59739	11.3447	7.37067	8.56531	9.26054	6.25133	12.9959	8.45618	15.2608	11.5423	28.5024	10.982	10.5329	10.086	6.38703	15.3206
MIR222HG	0.158067	0.591535	0.166834	1.53916	2.37112	2.24467	0.523573	0.498545	0.0583291	0.17126	5.29436	0.163972	0.216001	1.28696	1.87528	3.33569	1.08471	0.385602	0.360379	0.492844	0.359776	1.8746	0.25446	0.614844	1.39277	3.04163	0.418368	0.596145	1.0986	14.3378	0.894756	2.33706	0.182647	0.334677	0.633984	0.133265	1.2233	0.776968	0.826611	0.916935	1.12661	3.95088
STRA8	0.249367	0	0.601596	0.0324569	0	0.0227274	0.0201155	0	0	0	0	0	0	0	0	0	0.191469	0	15.7016	0	0	0	0	0	0.073702	0	0.121383	0.0107869	0	0.0492798	0	0.30629	0	0	0.165404	0	1.90308	0.0277594	0.0340932	0	0	0
C4B-AS1	0	0	0	0	0	0	0	0	0	0	0	0	0	0	0	0	0	0	0	0	0	0	0	0	0	0	0	0	0	0	0	0	0	0	0	0	0	0	0	0	0	0
AL133243.2	0.628006	1.25197	0.266159	0.864895	1.61593	1.22517	1.18295	0.753753	1.08231	0.203703	1.28584	0.469527	0.166998	1.06042	0.580337	2.70152	0.534325	0.423996	0.46077	1.06548	0.384239	0.406497	0.781193	0.570093	0.767529	0.868176	0.669216	0.925103	0.748032	18.777	0.818218	0.450309	0.197578	1.09103	1.13989	0.208145	1.21506	0.569666	0.29239	0.612641	0.360423	0.594561
CDCA4P3	0.0399325	0	0.289011	0	0	0	0	0.134344	0	0	0	0.0368216	0	0	0	0	0	0	0.372641	0	0	0	0	0.197242	0	0	0.583131	0	0	0.142046	0	0	0	0	0	0	0	0	0	0	0	0
AC009987.1	0	0	0	0	0	0	0	0	0.0403093	0	0	0	0	0	0	0	0.0262102	0	0	0	0	0	0	0	0	0	0	0	0	0.303566	0	0	0	0	0	0	0	0	0	0	0	0
LINC02024	0	0	0	0	0	0	0	0	0	0	0.0265559	0	0	0	0	0	0	0	0	0	0	0	0	0	0	0	0	0	0	0.656504	0	0.0313876	0	0	0	0	0	0	0	0.0366022	0	0
RNU7-196P	0	0	0	0	0	0	0	0	0	0	0.415043	0	0	0	0	0	0	0	0	0	0	0	0	0	0	0	0	0	0	6.31417	0	0	0	0	0	0	0	0	0	0	0	0
Metazoa_SRP	0	0.176205	0.122465	0	0	0	0.0737073	0	0	0	0.0949544	0	0.110989	0	0	0	0.0779535	0.634038	0.0861286	0.0422069	0	0.0935185	0	0	0.0900198	0	0	0	0	1.08343	0	0	0	0	0	0	0	0.050858	0	0	0	0
DEFB108B	0	0	0	0.0241965	0	0.0677726	0	0	0	0	0.0386376	0	0	0	0	0	0	0	0	0	0	0	0	0	0	0.0406362	0	0	0.0211705	1.39604	0	0.0456676	0	0	0.061654	0	0	0	0	0.0532546	0	0
ARFRP1	3.5208	5.82258	3.2766	6.35129	6.98136	5.25814	7.18114	4.36419	6.44078	2.20799	6.79838	4.18123	3.60449	10.6215	5.16333	6.09678	7.18213	0.709646	8.64533	4.89496	2.15522	11.2462	3.32975	5.1673	8.86639	6.46166	7.34862	6.00101	30.2566	4.04208	6.21822	6.75525	5.57014	5.91295	5.11991	3.13204	7.41224	8.0523	3.27582	7.0219	7.63186	10.1724
CCDC194	0.16071	0.195245	0.193855	0.451819	0.154289	1.4237	0.373359	0.108135	0.0379548	0.0428612	0.390799	0.029638	0.035138	2.22174	0.151583	0.325285	0.222113	0	0.545347	0.0267245	0.0316361	0.0740172	0.0135719	0.0317523	0.313492	0.284549	0	0.125133	0.0494143	0.686002	0	0	0.044018	0.139599	0.191876	0.0394162	0.0932817	0.0644043	0.0790995	0.124302	0.101116	0.234566
LINC02280	0.0721003	0.0187702	0.0956678	0.0464527	0.0230733	0.0591412	0.0785168	0.169796	0.0340559	0.00961457	0.0674335	0.00664835	0.0315285	0.0670895	0.0170015	0	0.038752	0.0225137	0.116215	0.0059948	0.120642	0.043169	0.021311	0.0569811	0.140644	0.0780139	0	0.00561393	0.0147794	0.102589	0.0315974	0	0.0345592	0.0501035	0.0322811	0.0176836	0.0139499	0.0180589	0	0	0.0170116	0.0841879
OR8B9P	0	0	0.035879	0	0	0	0	0	0	0	0	0	0	0	0	0	0	0	0	0	0	0	0	0	0	0	0	0	0.0152427	0.0529025	0	0	0	0	0	0	0	0	0	0	0	0
AC009237.3	0.806944	2.58038	0.673361	0.776932	1.62282	0.670973	2.53195	0.397921	1.95797	0.257959	0.470404	1.24353	1.11781	2.36573	3.06924	2.70013	0.725681	0.129438	1.40195	7.5825	0.576643	1.81243	0.422414	0.633363	1.5143	1.7343	0.371269	0.735896	0.59763	3.69616	0.734725	1.08143	0.215722	0.268856	0.965086	1.26068	1.03728	2.17342	0.578071	0.883483	0.295587	0.613094
SPTLC1P4	0.105821	0	0	0.0619803	0.253984	0	1.22921	0.213607	0.124959	0	0.296915	0	0	0	0	0	0	0	0	0	0	0	0	0.313615	0.187657	0.104091	0	0	0	0	0	0	0	1.01113	0	0.12977	0.102371	0.0530097	0.13021	0.272827	0	0
AC006427.1	0	0	0	0.0678998	0.0309156	0	0.0561087	0.130004	0.045631	0	0	0	0	0	0	0	0	0	0.0327821	0	0	0	0.0326336	0	0	0	0	0	0	1.16839	0	0	0	0	0	0.047388	0	0.0580724	0	0	0	0
TVP23B	3.42628	2.44785	8.09602	4.76958	6.0268	4.10402	5.44175	3.78969	4.73317	4.13082	2.77431	2.89969	3.24282	3.38157	3.19851	6.90474	2.8578	11.6294	2.66775	3.78928	6.50449	4.06611	3.87648	5.52224	5.768	3.2133	5.43517	5.8326	3.41545	8.70676	5.45765	2.11169	3.30064	11.171	3.62843	5.54279	6.16145	4.10043	2.52956	3.00706	2.89033	3.32934
C9orf16	22.1664	13.5612	40.0373	15.8628	30.5015	19.6895	32.3777	21.03	12.12	22.6714	15.9939	12.8224	18.9843	27.7711	27.7935	25.77	26.197	1.88676	59.8548	25.0991	24.2779	22.004	28.9041	34.392	8.74828	29.8971	26.8093	12.2904	11.02	4.2104	23.7234	45.6951	20.1659	31.6357	12.7236	32.2583	17.2798	18.103	44.4876	37.9644	48.0818	31.0485
KCNJ10	0.0311885	0.284181	0.219456	0.182674	0.079015	0.132178	0.230201	0.0944343	0.392842	0.991226	0.111818	0.033552	0.119335	0.0967366	0.465776	0.325201	0.119736	0.0730408	0.295454	0.123176	0.859535	0.0790039	0.00658468	0.220809	0.949452	0.460181	0.280857	0.267127	0.114544	0.323582	0.0455604	0.0574619	0.0320342	0.0225764	1.05505	0.050996	0.779433	0.0494744	0.0127922	0.0268034	0.257555	0.591781
CCL4	2.03101	3.68946	1.7476	2.68846	3.53144	1.3772	5.96685	1.74011	4.30099	28.1308	7.86416	5.86808	2.38316	1.3679	10.4724	3.84928	7.38141	3.69947	1.8953	2.82012	11.2347	2.86861	0.851878	1.23059	7.62355	7.15218	3.40087	7.64345	3.27509	4.11804	3.34273	2.20027	0.593376	0.835066	7.39593	6.01081	18.9144	3.71694	5.598	5.14908	3.73779	28.636
AC010099.2	0	0	0	0	0	0.110358	0	0	0	0	0	0	0	0.0894214	0	0	0	0	0	0	0	0	0	0.13291	0	0	0	0	0	34.8167	0	0	0	0	0	0	0	0	0	0	0	0
Z68694.1	0	0	0	0	0	0	0	0	0	0	0	0	0	0	0	0	0	0	0	0	0	0	0	0	0	0	0	0	0	0	0	0	0	0	0	0	0	0	0	0	0	0
AC139700.1	0	0.0620148	0	0	0.0285869	0	0.0129706	0	0.0210969	0	0	0	0	0	0	0	0.0137178	0	0	0.00742733	0	0	0	0	0	0.0175739	0	0.00695544	0.00915555	0.476638	0	0.0197497	0	0	0	0	0	0	0	0.0230309	0	0
AC022017.1	0	0	0	0	0	0	0	0	0	0	0	0	0	0	0	0	0	0	0	0	0	0	0	0	0	0	0	0	0	0.17508	0	0	0	0	0	0	0	0	0	0	0	0
LINC02265	0.201248	0.0249485	0.0693585	1.16189	0.138006	0	0.0208722	0.212789	0	0.0383377	0.69911	0.15906	0.0628593	0.152867	0.813513	0.793513	0.397343	0.0448862	0.0487792	0.0597601	0.141486	0.145652	0.145675	0.45442	0.0254915	0.141399	1.55337	0.0559633	0.0736653	0	0.545971	0.286031	0.25592	0.124866	0.0429065	0.528844	0	0	0.24763	0.0370612	0.0904441	0
ZFP90	3.31417	5.96978	4.10179	5.88773	4.20156	4.94153	2.96702	3.86087	4.93244	1.39644	4.89709	2.79198	3.55878	5.00505	3.81497	2.20475	3.51136	5.25393	2.46884	4.48555	3.15006	3.39057	1.99892	1.77455	4.49654	3.30629	2.9267	3.41268	5.53932	6.86413	3.86736	4.47006	3.06967	3.58746	6.73725	3.60729	4.90591	6.37552	2.11863	2.74539	2.46771	4.00718
MIR548XHG	1.22997	0	0.0228253	0	0	0	5.7149	1.12043	0	0.126166	0	1.67505	0	0	0	0	0	0	2.92162	0	0	0	0	0	0	0	1.2711	0	0	0	0	0	0	0	0	0	0	0	0	0	0.0595289	0
TLK2P2	0.0122828	0.0319764	0.0148161	0.115106	0.039307	0.0302254	0.0267518	0.148762	0.0290083	0.0163791	0.0344634	0	0.053711	0	0.0144816	0.101704	0.0377239	0.0767073	0.0625202	0.0153189	0.0362685	0.0169711	0	0.0242679	0.0326724	0.024164	0.035873	0.0382549	0.0251778	1.39814	0	0.0678897	0.0252317	0.0213387	0.018331	0.0150626	0	0.0184587	0	0	0.0193203	0
AL122034.1	0	0	0	0.0324243	0.0442896	0	0	0	0	0	0.0517759	0	0	0	0	0	0	0	0.093927	0.0230142	0	0	0	0	0	0	0.0808405	0	0.0567386	0	0	0.0611964	0	0	0	0	0	0	0	0.0713633	0	0
TBL1XR1-AS1	0.0321795	0.0837744	0	0.131935	0.0514899	0.0791869	0.140173	0	0.227995	0	0.120387	0	0	0.0855517	0.0758803	0.444089	0	0	0	0	0	0.0296415	0	0	0.11413	0	0	0.0250558	0.0824535	12.7059	0.047008	0.0355726	0.0220347	0	0.192101	0	0.0622605	0.0967194	0.079192	0.124448	0.303702	0
MIR5701-1	0	0	0	0	0	0	0	0	0	0	0	0	0	0	0	0	0	0	0	0	0	0	0	0	0	0	0	0	0	0	0	0	0	0	0	0	0	0	0	0	0	0
SSR1P2	0	0	0	0	0	0	0.0253808	0	0	0	0.0326971	0	0	0	0.0412183	0	0	0	0	0	0	0	0	0	0	0	0	0	0	0.186537	0	0	0	0	0	0	0	0	0	0	0	0
GNRHR2P1	0.0872059	0	0	0	0	0	0	0.0293386	0.102977	0	0	0.0804123	0	0.115922	0	0	0.0334792	0	0	0.0181269	0.0858335	0	0.110468	0	0.0386615	0	0.382039	0.0169752	0.0223448	0	0.0636955	0	0.0298569	0	0.0650738	0.053471	0	0.0218423	0.0536522	0	0	0
APOF	0.320857	0	0.0193516	0.0281893	0	0.0526374	0.279529	0.0107945	0.0378884	11.2742	0.0450134	0.0147931	0	0	0.0189148	0.0295196	0.0739081	2.10397	0.081659	0.0200083	0.0157904	0.00738878	0.0135482	0.0475452	0	0.0157806	0	0.0062457	0.0164426	0	0	0	0.505321	1.74194	0.0718278	0	0	0.0160729	0.0197403	0	0.782275	0.0468311
CASR	0.00509697	0.00884613	0.00614821	1.16428	0.00407779	0.0209043	0.00740077	0.051443	0	0.00679682	0.0190683	1.39117	0.0167163	0.318441	0	0.00468934	0.0273949	0	0.00432398	0.00211895	0.020067	0.00469498	0	0.0604224	0.0497127	0.0501366	0.00744308	0.00793729	0.180228	0.308222	1.79441	0.0225377	0	0	0.00760681	0	0.00493078	0.0689381	0	0.039423	0	0
SNORD115-9	0	0	0	0	0	0	0	0	0	0	0	0	0	0	0	0	0	0	0	0	0	0	0	0	0	0	0	0	0	0	0	0	0	0	0	0	0	0	0	0	0	0
CXCL14	0.96123	30.0774	3.93215	33.3068	49.4627	16.0549	7.23134	1.88407	2.12209	10.7374	38.2016	307.961	1.05083	118.016	107.648	263.769	8.0116	4.54573	74.8562	90.1321	11.3395	33.941	4.91761	29.6021	12.6732	3.19284	1.13922	501.319	5.91824	390.339	30.1795	120.242	7.60265	0.859167	29.5643	1.91337	1.40157	326.914	25.0438	4.47161	7.65847	13.2368
AC023827.1	0	0	0	0	0	0	0	0	0	0	0	0	0	0	0	0	0	0	0	0	0	0	0	0	0	0	0	0	0	0	0	0	0	0	0	0	0	0	0	0	0	0
NDUFS8	40.2331	13.9042	12.8995	11.1981	18.5809	16.6954	33.8152	17.0555	22.9142	23.0859	10.3943	10.1077	10.4672	20.668	13.1175	21.278	17.7578	1.36761	40.0711	14.8723	8.19659	15.507	29.9776	21.7055	7.76682	21.5229	20.7951	23.6275	10.6393	3.70013	9.7214	29.0294	19.4103	24.6391	7.8528	24.1023	26.2339	23.0217	57.6793	24.5913	25.179	24.4249
RNU6-885P	0	0	0	0	0	0	0	0	0	0	0	0	0	0	0	0	0	0	0	0	0	0	0	0	0	0	0	0	0	0	0	0	0	0	0	0	0	0	0	0	0	0
BRD7P1	0	0	0	0	0	0	0	0	0	0	0	0	0	0	0	0	0	0	0	0.00597289	0	0	0	0	0	0	0	0.00559341	0	0	0	0	0	0	0	0	0	0	0	0	0	0
RPS2P6	0.122965	0.0533535	0	0	0.0245943	0.0252159	0	0	0	0	0.0287515	0.0283465	0	0	0.0362445	0.0565655	0.0236038	0	0.0260792	0	0.0302575	0.0424751	0	0	0.0272574	0.0302388	0	0.035904	0	0	0	0	0.0210499	0	0	0.0376986	0.356868	0.0461984	0.0378263	0.0396286	0.0725321	0
AC002398.1	0.644344	1.34196	2.09854	3.35884	1.39185	3.11833	1.68405	2.5146	1.67392	0.0859232	4.51978	2.0201	0.774847	3.16912	2.9628	4.97962	2.22633	1.1066	5.73956	2.16975	0.634203	2.22572	0.462526	2.16422	1.48543	2.66201	2.07005	1.10375	1.28778	0.687608	1.50602	2.84914	3.08847	3.30225	0.961629	0.474102	2.057	1.8721	1.74426	4.23617	3.85139	4.04398
AC084880.2	0	0	0	0	0	0	0	0	0	0	0	0	0	0	0	0	0	0	0	0	0	0	0	0	0	0	0	0	0	0	0	0	0	0	0	0	0	0	0	0	0	0
SAGE1	0.465856	0.0161705	0	0	0.0149082	0.015285	5.88485	0	0.0220043	0.186366	0.0261422	0	0	0.0371554	0	0	0	0	9.51656	0.0697208	0.0458525	0.0729495	0.0236049	0.0552252	0.0826122	0.0733186	0	0.0145091	0	0	0	0	0	0	0.013905	0	0	0	0	0	0	0
AC138230.1	0.0828719	1.47425	0.199928	1.48043	0.795612	1.39352	1.26346	0.306685	0.244648	0.221019	0.930095	0.152832	0.271791	1.26685	0.0488536	1.21991	1.20898	0.194079	1.08971	0.241164	0.244703	0.324427	0.349927	0.368404	0.03674	0.978207	0.42356	0.451684	0.70073	1.40024	0.18159	0.229026	0.340476	0.395923	0.185519	0.254068	0.120255	0.394379	0.101972	0.21366	1.20577	0.241914
SNRPGP7	0	0	0	0	0	0	0	0	0	0	0	0	0	0	0	0	0	0	0	0	0	0	0	0	0	0	0	0	0	0	0	0	0	0	0	0	0.251098	0	0	0	0	0
MTCYBP2	0	0	0	0	0	0	0	0	0	0	0	0	0	0	0	0	0	0	0	0	0	0	0	0	0	0	0	0	0	0	0	0	0	0	0	0	0	0	0	0	0	0
TTL	2.0462	2.71356	5.03559	1.23945	2.31984	1.31835	2.58889	2.19346	2.9945	3.85036	2.16238	2.13191	1.74557	1.68081	1.80422	1.77957	2.63866	3.41858	0.856069	2.58687	2.99173	1.69392	0.541296	2.18553	1.86702	2.34993	1.46848	2.30132	1.75124	3.61754	1.61973	1.47317	1.60231	2.10707	2.70664	2.12753	8.92965	1.27558	3.15046	3.898	1.85825	2.13143
AL441992.1	5.00705	1.75557	5.42966	3.14003	2.6301	2.86252	4.29602	2.4502	1.79169	7.55366	4.30454	0.932724	1.71401	2.95814	2.98151	3.95517	3.68918	3.2375	7.8947	4.89903	3.33528	2.95829	3.90811	3.59735	2.10769	2.78597	3.10196	2.69753	2.28081	4.04792	2.36423	4.58455	1.31601	3.20708	2.56635	2.35685	4.01203	1.59614	7.84132	2.7383	1.98885	5.46262
AC015936.1	0	0	0	0	0	0	0.0388612	0	0.0316044	0	0	0	0	0	0.0315553	0	0	0	0	0	0	0	0	0	0	0	0	0	0	0.0476019	0	0.0295862	0	0.0232484	0	0	0	0.0134071	0	0	0	0
HASPIN	1.45584	0.657286	2.23073	0.374497	1.18047	0.500262	1.56398	0.648637	2.69486	0.511576	0.414004	0.625862	0.215074	0.300746	0.614679	0.515855	1.36707	1.27471	1.10988	0.924207	1.40389	0.647859	0.0955323	2.06012	1.6659	1.16112	0.933698	0.528484	0.277252	1.67956	0.431089	0.239228	0.525383	0.734839	1.23317	0.687591	3.99674	0.463195	1.17408	0.583306	0.270774	3.05813
PART1	0.00564263	0.00489658	0.0034032	0.104106	0	0.00231422	0	0	0	0.120391	0.0158322	0.0182107	0	0.011251	0.10977	0.0103827	0.0693204	0	0.36859	0.0480887	0.530391	0.0012994	0.452694	0.523979	0.0125079	0.0027752	0.741591	0.00109838	0.00722905	0.346237	0.0329712	0.00623761	0.913779	0.017155	0.00842115	0	0	0.0028266	0.0069431	0.0072739	0.683422	0.00823578
RN7SKP245	0	0	0	0	0	0	0	0	0	0	0	0	0	0	0	0	0	0	0	0	0	0	0	0	0	0	0	0	0	0	0	0	0	0	0	0	0	0	0	0	0	0
AL096800.1	0	0	0	0	0	0	0	0	0	0	0	0	0	0	0	0	0	0	0	0	0	0	0	0	0	0	0.0449919	0	0	0	0	0	0	0	0.0919631	0	0.0298056	0	0	0	0	0
RBM12B-AS1	0.337072	0.804388	0.762359	1.1352	0.438216	0.449292	1.07062	1.0206	2.23893	0.337114	0.748729	0.155406	1.05941	0.336049	0.596119	0.736521	1.03524	0.657827	0.464673	0.718164	0.373238	0.465731	0.0889553	0.790842	1.00869	0.497343	0.430695	0.410083	0.863678	7.34397	0.369297	0.791804	0.865529	0.622188	2.82966	0.310017	1.2228	1.11864	0.414757	0.0543148	0.430787	0.307486
IDI2-AS1	0.150936	0.187114	0.234085	0.176809	0.224259	0.229928	0.125233	0.246642	0.101847	0.0575066	0.262166	0.0795301	0.0471444	0.11465	0.0508445	0.158703	0.380787	0.201988	0.0731688	0.026892	0.0212229	0.059585	0	0.0213009	0.13383	0.0636295	0	0.100734	0.0441992	0.421852	0.0314983	0.0715077	0.0738232	0.0749196	0.0643598	0.105769	0.0417184	0.172822	0.0265318	0	0.152624	0.188829
AC061975.6	3.13579	0.138365	0.320554	0.0207532	0	0.0581282	2.01933	0.0834439	0.0209203	0.283497	0	0	0	0	0.0208878	1.66255	0	0	0.120236	0.0368258	0.0174375	0	0	0.822576	0	0.261401	0.0776131	0	0	0	0	0.0195844	1.2859	0.707901	0	0.130355	0.0342774	0.150871	0.0871979	0	0.51554	0
Y_RNA	0	0	0	0	0	0	0	0	0	0	0	0	0	0	0	0	0	0	0	0	0	0	0	0	0	0	0	0	0	0	0	0	0	0	0	0	0	0	0	0	0	0
AC007992.1	0	0	0	0	0	0	0	0	0	0	0	0	0	0	0	0	0	0	0	0	0	0	0	0	0	0	0	0	0	0	0	0	0	0	0	0	0	0	0	0	0	0
AL021393.1	0	0	0	0	0	0	0	0	0	0	0	0	0	0	0	0	0	0	0	0	0	0	0	0	0	0	0	0	0	0	0	0	0	0	0	0	0	0	0	0	0	0
TNRC6B	2.13801	3.95899	3.51662	3.33128	1.33956	2.18257	1.64108	2.05881	2.10389	0.484346	3.73933	2.53473	2.17487	1.60024	2.21579	1.82779	2.81947	2.96642	0.777328	1.9298	2.85186	2.15948	0.598364	1.59291	2.68132	1.72955	1.51887	1.61062	2.41267	16.3189	1.99171	1.3764	0.917584	1.69583	2.5009	0.757544	2.22801	1.91665	0.656844	1.43126	1.04958	1.65667
AC007551.1	0	0.13801	0.127892	0.0310499	0	0.0434841	0.0384869	0	0.0625998	0	0.0991624	0	0	0	0	0.34141	0	0	0.134918	0.0440774	0.0521782	0.0488314	0.0223845	0	0	0.0521459	0	0.0206385	0	0.660007	0	0.0586023	0.0363	0	0.0791166	0	0	0.0265559	0	0	0	0
SCML1	0.530549	0.40828	0.809023	2.76448	1.1973	0.919646	0.62137	1.37405	1.55443	5.53976	3.12705	1.1492	0.290002	2.37524	0.973696	4.06151	3.17822	1.93017	0.972359	0.478581	1.04933	1.39235	0.369851	1.41413	3.53704	0.910822	1.20599	1.80439	2.60599	7.85165	1.1333	2.855	0.106245	1.53909	1.38191	0.56469	3.67506	1.49183	2.80222	1.16784	2.10601	3.82071
AL121790.1	0	0.129408	0.0899405	0.393046	0.149132	0.0305803	0.216528	0.0752546	0.176094	0	0.244076	0.10313	0	0.0991147	0.17582	0.102899	0.0286252	0.232824	0.126509	0.0464963	0.0733888	0.206045	0.015742	0	0.264449	0.110015	0.0544414	0.101598	0.0573152	0.729381	0	0.123637	0.0510561	0.194304	0.333834	0	0	0.037351	0	0	0.175925	0.108828
VWA8P1	0	0	0	0	0	0	0	0	0	0	0	0	0	0	0	0	0	0	0	0	0	0	0.0660089	0	0	0	0	0	0	0.278039	0	0	0	0	0	0	0	0	0	0	0	0
PLD4	0.332211	0.51058	0.251059	1.52381	1.1656	1.21148	0.220843	0.605956	0.141792	0.976742	0.977047	0.465032	0.153147	1.89943	1.02876	0.909562	0.897383	0.087487	1.45329	1.71388	1.13853	0.984393	0.285622	0.676139	0.745276	2.38589	0.204571	0.641997	2.31779	0.498318	1.68977	1.92469	0.117851	0.771844	0.603319	0.868784	0.472388	0.230578	1.89613	0.495328	0.440708	0.420621
NXPE2P1	0	0	0	0	0	0	0.0550267	0	0	0	0	0	0	0	0	0	0	0	0	0	0	0	0	0	0	0	0	0	0	0.134807	0	0	0	0	0	0	0	0	0	0	0	0
AC117522.2	0	0	0	0	0	0	0	0.0281775	0	0	0	0	0	0	0	0	0	0	0	0	0	0	0	0	0	0	0	0	0	0	0	0	0	0	0	0	0	0	0	0	0	0
AC023824.3	0	0	0	0	0	0	0.981323	0	0	0	0	0.0804123	0	0	0	0	0	0	0.0739805	0	0	0.010041	0	0	0	0	0	0.00848762	0	0	0	0	0	0	0	0	0	0	0	0	0	0
RPL3P7	0.681026	0.945573	0.164297	0.146257	0.0726466	0.521379	0.230731	0.198568	0.348483	0.272445	0.424631	0.251189	0.272987	0.211232	0.401471	0.187968	0.348604	0.283539	1.21326	0.292558	0.80437	0.397299	0.373832	0.201832	0.56359	0.267958	2.9172	0.141404	0.232666	0.121126	0.795878	0.200756	0.139899	0.315503	0.304912	0.0835154	0.285489	0.216063	0.0837984	0.409691	0.357075	0.0994001
AC103739.2	0.170468	0.118343	0.0822504	0.319502	0.0545525	0.0559313	0.148511	0.13764	0.201297	0	0.159434	0.0628751	0.0745431	0.13596	0.12059	0.0941007	0.104711	0	0.202461	0.0708679	0.0671139	0.109916	0	0	0.211608	0.100609	0	0.132731	0.209659	6.36698	0	0.0376885	0.186763	0.0296151	0.101763	0	0.0659637	0.119551	0.0419511	0	0.0804414	0.0497616
SDAD1P2	0	0.0353191	0	0	0	0	0	0	0	0	0.0126887	0.0125099	0	0	0.0319909	0	0	0	0.0115093	0	0.0400599	0.0187452	0.00572858	0.0268047	0.0120293	0	0	0	0.0139049	0.0482592	0	0	0	0.0117847	0.0404946	0	0.0393733	0.00679611	0	0.0174889	0	0
MYEF2	1.34761	0.179912	3.19211	0.988636	1.38797	2.21399	2.00215	0.977812	1.12247	1.43971	2.336	1.90271	1.6229	0.987977	1.06538	1.84985	1.43269	1.17261	1.45849	1.03509	1.56896	1.29807	1.03647	0.612502	0.761326	0.673371	2.00217	1.68357	2.24217	8.45323	0.617149	1.0962	1.31518	2.12031	0.823157	0.875466	0.200564	2.69928	1.38143	0.400892	0.601461	0.351133
GLRX5P2	0.318075	3.03622	0.575515	5.21638	0.254473	2.08724	0.346382	5.77851	0.375599	0.212076	2.67738	0.146648	2.08635	1.69125	0.375015	0.292637	2.56435	0.496602	0	1.05786	0.626138	0.585977	0.134307	0.31422	1.97419	0.469313	1.16121	1.30022	1.2225	8.76866	0.232323	1.40646	0.4356	1.10517	1.4241	0	0.461556	1.99169	0	0	0.125079	0.232125
AC024255.1	0	0	0	0	0	0	0	0	0	0	0	0	0	0	0	0	0	0	0	0	0	0	0	0	0	0	0	0	0	0	0	0	0	0	0	0	0	0	0	0	0	0
AL356752.1	0.0463971	0.0805252	0.559663	0.108701	0.0742392	0.34252	0.101052	0.0936558	0.054788	0	0.520728	0.0427826	0	0.185025	0.0547029	0.0426865	0.142498	0	0.472328	0.0192885	0	0.0641067	0.0391823	0.137504	0	0.0456387	0.271013	0.270945	0.0237766	15.5139	0.0677772	0.256447	0.254161	0.0403025	0.138487	0.0568975	0	0.139452	0.0570903	0.0598104	0.401393	0
AC005324.5	0	0	0	0	0	0	0	0	0	0	0	0	0	0	0	0	0	0	0	0	0	0	0	0	0	0	0	0	0	0	0	0	0	0	0	0	0	0	0	0	0	0
RNU7-141P	0	0	0	0	0	0	0	0	0	0	0	0	0	0	0	0.816551	0	0	0	0	0	0	0	0	0	0	0	0.172764	0	3.94635	0	0	0	0	0	0	0	0.222299	0	0	0	0
MRPL49P1	0	0	0	0	0	0	0	0	0	0	0	0	0	0	0	0	0	0	0	0	0	0	0	0	0	0	0	0	0	0	0	0	0	0	0	0	0	0	0	0	0	0
TTC39C-AS1	0.0336762	0.263013	1.42176	0.986222	0.431078	0.41435	1.17354	0.770415	0.715798	0.49398	1.00789	0.155264	0.294523	0.0447654	1.50878	0.650642	0.56886	0.525778	1.68557	0.224002	0.430901	0.232651	0.412374	0.332681	0.537475	0.364383	1.03272	0.249102	0.793854	2.51562	0.787111	0.0372272	0.899324	1.28711	0.653366	0.206489	0.228047	0	0.248626	0.130236	1.00645	0.0983051
TMEM150A	14.2636	11.8144	8.13075	13.2815	13.2185	15.8868	10.0132	15.7184	8.4636	7.0319	8.81596	7.83078	17.7708	13.3456	8.7545	31.13	16.6873	2.31857	9.06778	11.9519	7.59724	8.53521	31.2893	8.88138	4.32084	16.191	12.1157	24.5939	14.5826	3.19484	5.57282	27.9079	10.6438	12.8612	9.15723	10.3053	2.45173	16.5622	14.4544	7.18751	11.7915	8.29371
LINC02527	0	0	0	0	0.317757	0	0.0262135	0.121474	0	0	0	0	0.118418	0	0	0.0664385	0	0	0.183786	0	0	0	0	0	0	0	0	0	0	0	0	0	0	0	0	1.28408	0	0	1.19957	0	0	0
GSTA5	0	0	0	0.0474432	0	0.0664424	0.0196022	0.0908372	0	0	0.17677	0	0.147587	0.0358914	0.031834	0	0.082926	0	0.0229057	0.0112248	0	0.0124355	0.752462	0.0533464	0	0.159355	0	0	0.304406	0	0.0394425	0.059695	0	0	0	0.0331111	0	0.0135255	0.0332233	0	0.0212353	0
AC092447.1	0.0856228	0	0	0	0	0	3.83332	0.019204	0	0	0	0.342128	0	0	0	0	0	0	0	0	0	0	0	0	0	0.0280744	0	0.0111114	0	0	0	0	0	0	0	0	0.0276103	0	0	0	0	0
CASP5	1.03694	0.0299946	0.145927	0.0607345	0.345665	0.226817	0.112922	0.534913	0.591828	2.69638	0.113146	0.175296	0.0377866	0.252705	0.366771	0.0318003	0.703295	0.242842	0.234581	0.27302	0.204124	0.382063	0.0145949	0.324384	0.367769	0.577994	0.27761	0.127837	0.239125	0.122952	0.0757384	0.362988	0.0473359	0.0150122	0.670603	0.127162	1.18704	0.103888	0.318981	0.0668358	0.285436	0.605392
UGT1A10	0	0	5.57164	0.0255224	0	0.0285946	0.0189813	0	0	0	0	7.20842	0	0.35913	0.0308256	0.00801808	0.0066916	0.0408199	0.510142	0.0108693	0	0.00401386	0.00367994	0	1.27502	0.00857261	0	0	0	0.0310008	0.598358	0	0	0.00757027	0	0	0	0.0043657	0.0107237	0	0	0
AC243547.2	0	0	0	0	0	0	0	0	0	0	0	0	0	0	0	0	0	0	0	0	0	0	0	0	0	0	0	0	0	0	0	0	0	0	0	0	0	0	0	0	0	0
RN7SKP271	0	0.149223	0.311138	0.402872	0.137574	0.211578	0	0.115704	0.609174	0.114654	0.402072	0.0792815	0.0939942	0.800042	0	0	0.132034	0.402713	0	0.214464	0	0.0791984	0	0	0.533649	0.0845742	0.251111	0.167365	0.132183	10.2457	0	0	0.176622	0.149371	0.769904	0	0.166352	0.258422	0	0.110836	0.338105	0
RNU6-661P	0	0	0	0	0	0	0	0	0	0	0	0	0	0	0	0	0	0	0	0	0	0.118428	0	0	0	0	0	0	0	3.65868	0	0	0	0	0	0	0	0	0	0	0	0
RPL35AP18	0	0	0	0	0	0	0	0	0	0	0	0	0	0	0	0	0	0	0	0	0	0	0	0	0	0	0	0	0	0	0	0	0	0	0	0	0	0	0	0	0	0
KYNUP2	0	0	0	0	0	0	0	0	0	0	0	0	0	0	0	0	0.0317914	0	0	0	0	0	0	0	0	0	0	0	0	0	0	0	0	0	0	0	0	0	0	0	0	0
MED27	9.54549	4.06805	24.9974	3.95415	7.74126	4.65932	8.25721	7.24866	10.1153	10.8135	6.46064	3.84103	5.96709	8.14091	7.12823	5.53836	5.78517	5.68806	13.0718	8.79435	6.94041	6.01412	9.79801	8.56551	3.28822	6.08838	18.2297	5.99369	4.99205	2.94956	5.70354	9.32502	7.26942	12.9875	5.80747	16.1575	10.927	6.10957	19.1205	9.40976	11.3277	9.12934
AC087623.3	0.0791755	0	0.238763	0.185495	0.0633437	0.0649447	0.0574811	0.106547	0.467472	0	0.370254	0	0.0865558	0.157871	0.140024	0.21853	0.0911887	0.185422	0.033584	0.0164577	0.0389647	0.0364655	0.0334318	0	0	0.350466	0	0.015412	0.223158	0.492869	0.17349	0.175048	0.0271075	0.103163	0.0590813	0	0.0765939	0.0793239	0	0	0.12454	0.0577808
PER3P1	0	0	0	0.0388779	0	0	0	0	0	0	0	0	0	0	0	0	0	0	0	0	0	0	0	0	0	0	0	0	0	0	0	0	0	0	0	0	0	0	0	0	0	0
TNNT2	0.0341123	0.532837	0.013716	1.60727	0.949129	3.70904	0.467791	0.76509	0.0626602	0.065706	2.78986	0.370468	0.0331485	1.61731	0.107251	4.78434	0.829417	0.0414234	0.604502	0.362413	0.320832	1.3686	0.179249	1.02969	0.14451	0.3952	0.116233	0.240523	0.124311	0.599972	0.193789	0.0293294	0.625481	1.41901	0.0961629	0.130146	0.0806668	0.0436696	0.0466381	0.136808	0.34281	0.10511
FBP1	65.2208	19.238	38.0628	51.0111	104.279	52.6728	27.4233	74.8052	31.2232	91.569	65.4886	34.0549	86.9886	39.7527	43.913	118.234	264.333	34.0455	55.1897	74.8824	74.2278	58.0561	86.3725	46.3918	38.7576	76.21	30.1092	154.91	110.049	12.087	38.9389	229.258	48.0254	66.2677	54.6995	59.0859	28.3716	154.285	59.144	24.5381	43.978	47.934
AC073429.1	0	0	0	0	0	0	0	0	0	0	0	0	0	0	0	0	0	0	0	0	0	0	0	0	0	0	0	0	0	0.0972859	0	0	0	0	0	0	0	0	0	0	0	0
SVEP1	0.358703	0.499724	1.38459	3.08215	3.17691	1.18805	0.594032	1.39986	0.95247	0.292169	1.5251	5.49238	1.26968	0.683012	1.54536	0.642192	4.30249	1.00806	0.20232	1.2486	2.26529	0.816207	0.271813	0.66274	1.76905	1.86528	0.730504	1.49008	3.91488	5.08315	3.69629	1.151	0.189857	0.400849	2.60722	0.19022	1.68627	0.897466	0.174164	0.229952	1.5966	0.809379
HNRNPA1P31	0	0	0	0	0	0	0.0205925	0	0	0	0	0	0	0	0	0	0	0	0	0	0	0	0	0	0	0	0	0	0	0.0504482	0	0	0	0	0	0	0	0	0	0	0	0
AC107074.1	0	0	0	0	0	0	0	0	0	0	0	0	0	0	0	0.0331323	0	0	0	0	0	0	0	0	0	0	0	0	0	0.0640508	0	0	0	0	0	0	0.0348382	0	0	0	0	0
IDO2	0.0804849	0.0590983	0.0672125	0.427893	0.128783	0.0761755	0.862992	0.13747	0.416717	0.123838	0.162132	0.0342531	0.027073	0.0740684	0.0437968	0.148096	0.627487	0.0193322	0.110297	0.0566242	0.085312	0.0313657	0.0313706	0.0366967	0.11528	0.182698	0.153695	0.0626678	0.345826	0.187194	0.0542644	0.376418	0.0593509	0.0914242	0.110877	0.0151846	0.0598928	1.06377	0.0380902	0.023943	0.223983	0.334346
AL117351.2	0.175245	0	0	0	0	0	0	0	0	0	0.163902	0	0	0	0	0	0	0	0	0	0	0	0	0	0	0	0	0	0	0	0	0	0	0	0	0	0	0	0	0	0	0
AP005899.1	0.202305	0.438892	0.427052	0.740573	0.930651	0.539315	1.87263	1.53138	0.656953	0.674434	1.22987	0.0466362	0.497617	0.806765	1.1926	1.02369	1.0485	0.315854	0.386154	0.210259	0.796484	0.44258	0.277626	0.549596	0.941733	0.447746	2.58496	0.728531	0.933058	11.1543	0.664939	0.391364	1.90475	1.62551	0.754808	0.0620225	0.195709	0.810736	0.0622327	0	0.95465	0.590554
FEN1P1	0	0	0	0	0	0	0	0	0.0283749	0	0	0	0	0	0	0	0	0	0	0.00998959	0	0	0	0	0.021306	0.0236364	0	0	0	0.0427378	0	0	0	0	0	0.0294675	0	0	0	0	0	0
PDE6C	0.0914345	0.0793453	0.0100266	0.389483	0.106402	0.375001	0.211213	0.307612	0.10797	0.0554218	0.217678	0.0153294	0.0908706	0.198888	0.0490012	0.221776	0.191469	0.129777	0.338478	0.044923	0.0490885	0.0803948	0.0175492	0.0739033	0.140034	0.0981162	0.157798	0.103554	0.0766742	1.92191	0.0242851	0.101076	0.102451	0.101085	0.0744318	0.071354	0.0321648	0.112425	0.0409119	0.0857222	0.27457	0.10919
NDUFB10P1	0.052809	0	0	0	0	0	0	0	0.0623595	0	0	0	0	0	0	0	0	0	0	0	0	0.024322	0	0	0	0	0.0771166	0	0.0270625	0	0	0	0	0	0	0	0	0.0529079	0	0	0	0
TRAPPC12-AS1	0.393915	1.86693	2.01029	0.727654	0.315149	1.21789	0.681955	0.897088	1.86062	0.404066	1.1336	0.642635	1.25878	1.28893	0.64306	0.446045	1.11676	0.567702	0.462704	0.50388	2.3263	0.586138	0.40943	0.987819	1.28962	1.22204	1.28321	2.00543	1.24225	1.34732	0.575434	0.669925	0.871439	0.921231	1.98977	0.408747	0.908709	1.70005	0.149139	0.624979	0.452793	0.530718
CHRM5	0.0189194	0.0410447	0.0228214	0.036014	0.0378407	0.027158	0.0171692	0.00636501	0.0167557	0.0189217	0.0663554	0.00872274	0.0258537	0.0502986	0.0111531	0.00435157	0.0907916	0.0295383	0.325015	0.0196632	0.0139662	0.0174272	0.0079887	0.0140175	0.0251628	0.0418727	0.0621626	0.0220967	0.0436293	0.816001	0.00690938	0.0209143	0.0226711	0.00821707	0.0211767	0.0116006	0.128117	0.0165855	0.0407396	0.0609722	0.0185996	0.0345175
AC068790.9	0.0484733	0.159844	0.0233883	0.0567825	0.0465368	0.0954261	0.0844595	0.0717544	0.137375	0.0517114	0.0634702	0.0893943	0.0211967	0.051548	0.068581	0.080274	0.0669938	0.0454081	0.0164488	0.036273	0.0572526	0.0714405	0.118714	0.00957717	0.0601718	0.0762896	0.0707853	0.0415169	0.134139	0.18967	0.0991343	0.0535846	0.318642	0.0589484	0.0434054	0.0237775	0.0750285	0.0242821	0.023858	0.0124974	0.0381232	0.0707499
CRYZP1	0.0871599	0.378179	0.140182	0.425419	0.30217	0.35747	0.189833	0.508266	0.205846	0.116228	0.48911	0.0803699	0	0.154481	0.342543	0.106919	0.29	0.317521	0.0739415	0.144939	0.257365	0.267619	0.0368033	0.143506	0.618257	0.285784	0.127279	0.203595	0.535991	8.88784	0.127324	0.256934	0.119364	0.126185	0.216798	0	0.14053	0.1892	0.0714986	0.112358	0	0.339241
CRTC3-AS1	0.862491	0.099794	0.242755	0.168389	0.276012	0.353735	0.521805	0.154756	0.441338	0.766755	0.376444	0.10604	0.125719	0.11465	0.135585	0.396757	0.220746	0	0.390234	0.143424	0.226378	0.198617	0.631257	0.22721	0.203932	0.113119	0.083966	0.235046	0.220996	1.63627	0.167991	0.190687	0.098431	0.124866	0.12872	0.317306	0.139061	0.331241	0.283006	0.148245	0.067833	0.20981
AC069157.2	0	0	0	0	0	0	0	0	0	0	0	0	0	0	0	0	0	0	0	0	0	0	0	0	0	0	0	0	0	0	0	0	0	0	0	0	0	0	0	0	0	0
IGKV1OR22-5	0.233165	5.39564	2.06253	1.36567	1.11925	0.191257	1.80562	0	1.10133	6.11487	1.45382	1.14667	0	0.723202	2.65742	0.286023	0.95482	0.849414	1.05495	1.00164	0.841484	0.250571	0.360998	0.0767797	6.75352	2.14063	6.3558	3.32839	0.438121	0.69117	2.83841	0.343668	1.86268	0	0.811951	1.04843	5.4135	0.272536	0.0956344	0.901717	0	1.36128
AC008734.1	0	0.0444613	0	0.0300091	0	0.12608	0.185984	0.103422	0.181504	0	0.0479192	0	0	0.136214	0	0.141414	0.157359	0	0.173861	0	0	0.165181	0	0.202458	0.181716	0.100796	0.299275	0.0997334	0.131281	0.273379	0	0.169914	0	0	0	0	0.0991299	0.153995	0.0630439	0	0.0805912	0
C1QTNF5	0	0	0	0	0	0	0	0	0	0	0	0	0	0	0	0	0	0	0	0	0	0	0	0	0	0	0	0	0	0	0	0	0	0	0	0	0	0	0	0	0	0
AC009312.1	0	0	0	0.0544421	0.0743646	0.0381221	0	0	0.0548806	0	0	0	0	0.0617793	0	0	0	0	0	0	0.045744	0.04281	0	0	0	0	0	0	0	0	0	0	0	0.0807411	0	0	0	0	0	0	0	0
RPS20P4	0	0.201767	0.0934874	0.22697	0.186016	0.572153	0.3376	0.417186	0.183038	0	0.57989	0	0.169454	0.103023	0.091377	0.0713044	0.476065	0	0	0.0966598	0.305132	0.0713901	0.0981766	0.153127	0.206158	0	0.113177	0.0905186	0.317736	11.8546	0.113217	0	0.0530695	0	0.115666	0	0	0.155296	0	0	0.182863	0.22624
ACVR2B	0.326792	0.530774	1.24582	0.827034	1.02342	1.02635	0.680032	1.04063	1.2299	0.284304	1.24054	1.36809	1.11379	1.03141	0.653144	1.87308	1.06539	1.93171	0.601905	1.59904	0.779183	1.02298	0.409537	1.13595	0.804192	0.742602	1.16624	2.28188	0.746889	6.08888	0.615234	0.685797	1.11286	1.25083	3.44266	0.775785	1.06168	1.0505	0.563383	0.349179	0.593746	0.471873
LINC02873	0.00775683	0	0	0.00454324	0.0124116	0.00636264	0.0225257	0	0	0.0310312	0	0	0.00847989	0.0103111	0	0	0.00595585	0.0484422	0	0.00322472	0.00763475	0.00714505	0	0.0689653	0	0.0305201	0.0113272	0	0	0.137961	0	0	0.0265572	0.00673791	0	0	0.0600313	0.00388568	0.0381783	0.00999931	0.0732069	0.135859
RNU4-23P	0.982624	0	0.474115	0.690637	0.157228	0.161202	0.570705	1.05786	0	0.262066	0.367609	0	0.644532	0.522476	0.926823	0.361615	0.754478	0.613659	0	0.571904	0.193432	0.633588	0	0	0.871263	0	0.286984	0.15302	0.302133	3.14581	0	0.434494	0	0	0	0	0.570351	0.590679	0.241818	0	0.309125	0.28684
AL358944.1	0.064134	0	0	0	0	0	0	0	0	0	0	0.0591377	0.0701122	0.0852525	0	0	0	0	0	0.133311	0.126249	0	0.0270806	0.126713	0	0	0	0	0	0	0	0	0	0	0	0.0786486	0	0	0	0	0	0
RNU6-669P	0	0	0	0	0	0	0	0	0	0	0	0	0	0.683614	0	0	0	0	0	0	0	0	0	0	0	0	0	0	0.131771	4.57335	0	0	0	0	0	0	0.248751	0	0	0	0	0
AC021074.3	0	0	0	0	0	0	0.0193929	0	0	0	0	0	0	0	0	0	0.0307651	0	0.0113305	0	0	0	0	0	0	0	0	0	0.0136889	0	0	0	0.00914548	0	0	0	0	0	0	0	0	0
RN7SL833P	0.0968784	0	0	0	0.0775068	0.158931	0.211	0	0	0	0.0906079	0	0	0.386338	0	0.0891306	0.14877	0	0	0	0	0.0892377	0.0409069	0	0	0.0952948	0	0.0754322	0.0992925	1.89536	0	0.107094	0.0663369	0	0.144583	0.118804	0	0.14559	0	0	0	0
AL445649.1	0.0398169	0.241867	0	0.0932844	0.637103	0.0653206	0.838301	0	0.0470178	0.159287	0.484116	0.22029	0.0435284	0	0.657226	0.109898	0.0305722	0	2.26315	0.0165529	0.0391903	0.0183383	0.269003	1.14069	0.105913	0.626657	0	0.0155013	0.0204045	0.708174	0.11633	0	0.0545288	0	0	0	0	0.0199458	0	0.0513279	0.344466	0.697383
AL022324.1	0.0414984	0.252081	0.350402	0.267366	0.132802	0.204238	0.0602554	0.055845	0.0490035	0	0.310499	0	0	0.110327	0	0.0763592	1.3064	0	0.246434	0.034504	0	0.114676	0.0175227	0.204977	0.220773	0.12246	0	0.0484677	0.0425326	0.442849	0.121242	0.0458742	0.0568316	0.144189	0.0619329	0	0.200727	0.124729	0	0.0534956	0.0979129	0.181709
AL360182.2	0	0	0	0.034287	0	0	0	0	0.0691262	0	0	0	0.127992	0	0	0	0	0	0.198646	0	0	0.0269612	0	0	0.0519051	0	0.341938	0	0	0.208233	0	0	0.120253	0.203399	0.087365	0	0.0566306	0.0293245	0	0	0.0460399	0
AC013640.1	0	0	0	0	0	0	0	0	0	0	0	0	0	0	0	0	0	0	0.413113	0	0.04793	0	0	0	0.0863553	0	0	0	0.0249549	2.42509	0	0	0	0	0.0726753	0	0	0	0	0	0	0
AC096741.1	0	0.0374815	0	0	0	0.035429	0	0	0.0510036	0.0575969	0	0	0	0.11483	0.0509244	0	0.0331639	0	0	0.0179562	0	0.0198929	0	0	0	0	0	0.050446	0.0442686	26.9641	0	0	0.0295756	0	0	0	0	0.0216366	0	0	0	0.0630418
AC006058.1	0.0162898	1.03664	0.209595	1.96228	0.15639	0.115803	0.236527	0.149796	0.0897671	0.0434449	0.726222	0.0200277	0.0771691	0.20932	0.160049	0.0599481	1.35082	0.0762986	0.0644902	0.0270884	0.15499	0.240081	0.0229279	0.209201	0.144437	0.571506	0.380606	0.0972416	0.128001	0.482877	0.261759	0.0840348	0.0148725	0.01415	0.0648297	0.0199765	2.05913	0.0788816	0.00668138	2.88388	0.362994	5.35752
AC069213.1	0.0264298	0.114677	0.127524	0.294124	0.16916	0.455268	0.134316	0.035567	0.0624194	0.105733	0.346068	0.146225	0.0866806	0.175664	0.0934836	0.170213	0.162347	0.0825285	0.112108	0.230739	0.0780417	0.158245	0.07812	0.156657	0.234346	0.155987	0.192977	0.0514475	0.0812654	0.329052	0.154436	0.0584334	0	0.0688742	0.118333	0.22688	0.0767042	0.0926778	0.0650424	0.102212	0.0207865	0.231456
FAM74A6	0	0	0	0.00894277	0	0	0	0	0	0	0	0	0	0	0	0	0	0	0	0	0	0	0	0	0	0	0	0	0	0.0271558	0	0	0	0	0	0	0	0	0	0	0	0
AC100757.2	0	0.341082	0.711172	0.0575531	0	0	0.0713381	0	0.464133	0	0	0	0	1.30619	0.231706	0.0904038	0.150896	0	0.333441	0.0817006	0.290148	0.0905125	0.0414913	0	0.697011	0	2.72635	0.0765098	0.100711	0.349534	0.717712	0	0	0	0.146648	0	0.475292	0	0	0	0	0.14342
RN7SL494P	0	0	0	0.106019	0.0724076	0.148475	0	0	0.213745	0.120688	0.423234	0	0.0989413	0	0.32012	0	0.277966	0	0	0.112876	0	0	0	0	0.240744	0.0890254	0.132164	0	0.2319	13.0385	0.39663	0.200096	0	0	0	0	0	0.0906745	0.111364	0	0.14236	0
TRDN	0	0	0.00495344	0	0.00328536	0.0067368	0.0775137	0.0110523	0	0	0.00384069	0.302926	0	0	0.0145248	0.0415588	0	0	0.0104511	0.0068287	0	0	0.00173396	0	0	0	0	0.00639485	0.00420882	0.0219111	0.00599878	0.0726319	0.00562379	0.0463719	0	0	0	0	0	0	0.00322966	0
AC092941.2	0	0	0.0987739	0	0	0	0.0198162	0	0	0	0	0	0	0	0	0	0	0	0	0	0	0	0	0.0269643	0	0	0	0	0	0	0	0	0	0	0	0	0	0	0	0	0	0
MRO	0.109556	0.285212	0.0480551	0.107919	0.0597609	0.0490171	0.38684	0.033507	0.299901	0.298826	0.0419174	0.105613	0.141544	0.0463373	0.0939405	0.0641417	0.0917664	0.0777486	0.177433	0.111793	0.132339	0.217885	0.0357463	0.403395	0.0794781	0.112663	0.021816	0.0252032	0.053591	0.495991	0.0290982	0.0660588	0.034099	0.0302797	0.349302	0.036641	0.0337221	0.0698481	0.361524	0.0834531	0.0900798	0.00726835
AC097505.1	0.0486964	0.295805	0.11748	0.0855657	0.233755	0.0399438	0.21212	0.22936	0	0	0.091089	0.0449028	0.319414	0.129463	0.0574138	0.0448019	0.14956	0.0760285	0.165245	0	0.14379	0.0897115	0.205621	0.192425	0.172711	0.239502	0.213333	0.341247	0.0998198	1.90543	0.071136	0.107662	0	0.0422997	0.0726753	0.119434	0	0.536664	0.179759	0.188323	0.229792	0.142151
AC124293.1	0.0558083	0	0	0	0	0	0	0	0	0	0	0	0	0	0	0	0	0	0	0	0	0	0	0	0	0	0	0	0	0	0	0	0	0.0484774	0	0	0	0	0	0	0	0
ZNF571-AS1	0.0905048	0.198964	0.0582246	0.15196	0.236532	0.876005	0.0438041	0.320723	0.0427491	0.0804588	0.248297	0.0389453	0.0329804	0.128327	0.313006	0.233147	0.370621	0.0659414	0.0614233	0.519229	0.0831418	0.0944824	0.0331202	0.578171	0.0427989	0.290816	0.0528654	1.20268	0.176244	2.37162	0.08814	0.146737	0.0371836	0.199161	0.117061	0.517942	1.46507	0.825138	0.245	0.124448	0.0616894	0.193743
BZW1	29.4872	10.9678	37.1246	12.8002	14.1764	11.6624	28.5575	16.9693	17.1227	26.5288	12.416	19.7626	17.8981	15.4979	21.7864	12.5485	9.38558	32.4469	5.8547	15.2324	33.8263	24.1022	23.7352	18.5503	15.6843	10.2297	14.6647	20.4609	13.7298	21.3594	13.8497	11.0486	19.1962	21.3897	21.3408	33.4731	22.3202	15.6355	35.115	21.1577	10.4139	16.3114
AC083760.1	0	0	0	0	0	0	0	0	0	0.05476	0	0	0	0	0	0	0	0	0	0	0	0	0	0	0	0	0	0	0	0.146074	0	0	0	0	0	0	0	0	0	0	0	0
CLC	0	0.0375995	0.156794	0.0507555	0.103993	0	0.0629124	0	0.511642	84.4141	0.0810477	0.0799058	0.0473672	0	0.715187	0.0398631	0.166342	0	0	0.19814	0	0.319288	0	0.0856063	1.0757	1.15074	0	0.219288	3.75248	0.154125	0	0	0	0.0752736	0.258655	0	0	0.0217048	3.67869	0	0.0681535	0
AC092818.1	0	0	0	0	0.0344474	0	0.218815	0	0	0	0	0	0	0.286176	0	0	0.0330601	0	0	0.0179	0	0	0	0.0425352	0	0	0.251504	0	0.022065	0	0	0	0	0.0748024	0	0	0.0416532	0.0215689	0	0	0	0
RNU6-1099P	0.51427	0	1.86101	1.20485	0.411438	1.26551	0.560038	1.03809	0.607277	1.02867	1.44295	0	0.562208	0.341807	0	0.473142	0.987168	0.802918	1.52697	0	0	0.236855	0	0	1.13997	0.505864	1.12648	0.700744	0.9224	4.11601	0.375625	2.27399	0.352144	0.670075	0	0	0.248751	2.18975	0	0.662945	0.404462	1.87653
MAGEA12	17.6721	0	1.43479	0.0414691	0.283221	0	0.832707	0.0285836	7.95929	0.0188828	0.0132438	18.0581	0.0154803	0	0	0	0	0.0221081	16.2653	0	0	0.00652175	0	0	0	0.0139288	0.641024	0.0055128	0	0	0.0206855	0	0.0387847	0	0	0	0.0136986	0.0141868	0	0	0.0222735	0
DDX18	15.9102	15.1903	22.0197	9.51785	8.72514	12.4297	15.7233	15.5486	20.7864	14.0523	9.58378	10.8027	12.9415	11.9302	10.8047	6.88364	8.1504	18.3894	4.95596	14.2528	16.2428	9.01113	6.08772	12.38	14.8156	9.64863	6.72444	14.6325	11.6553	14.4355	7.48446	6.61675	8.25961	5.9756	14.0637	10.0391	19.2597	10.8052	15.1227	7.0655	6.45221	10.2351
AC002451.2	0	0	0	0	0.0183586	0	0.0249892	0.0154401	0	0	0	0	0	0	0	0	0	0	0.233603	0	0	0.0052843	0	0	0	0	0	0	0.00587971	0.102033	0	0	0.00785642	0.0298991	0	0	0	0.00574751	0	0	0.00902366	0
RNU6-741P	0	0	0	0	0	0	0	0	0	0	0	0	0	0	0	0	0	0	0	0	0	0	0	0	0	0	0	0	0	0	0	0	0	0	0	0	0	0	0	0	0	0
WBP1LP6	0	0	0	0	0	0	0	0	0	0	0	0	0	0	0	0	0	0	0	0	0	0	0	0	0	0	0	0	0	0	0	0	0	0	0	0	0	0	0	0	0	0
AC008453.1	0	0	0	0	0	0	0	0	0	0	0	0	0	0	0	0	0	0	0	0	0	0	0	0	0	0	0	0	0	0	0	0	0	0	0	0	0	0	0	0	0	0
AC003684.1	0	0	0	0	0	0	0	0	0	0	0	0	0	0.0213256	0	0	0	0	0.0272197	0	0	0	0.0135482	0	0	0	0	0.0062457	0.00822131	0.0285334	0	0	0	0	0	0	0	0	0	0	0	0
MUC20-OT1	1.21004	0.991712	0.418646	3.6581	1.96743	1.73119	1.24735	1.42745	0.681206	0.318964	4.19056	0.253715	0.591343	1.82046	0.6525	1.42394	2.54599	0.346597	2.07427	0.35681	0.481629	0.880593	0.201339	1.97375	2.02521	2.01144	1.18942	0.892259	1.3195	9.06179	0.817585	1.02655	1.1829	2.04378	0.842276	0.182131	0.424979	0.818384	0.365496	0.195486	1.12626	0.74159
FCER2	0.0785778	0.165601	0.0270812	0.683781	0.673559	0.0460389	0.105945	0.0377655	0.1193	0.359258	0.661426	0.0828073	0.13499	0.671481	0.502927	0.123932	0.655051	0.368045	0.295213	0.518004	0.497193	0.248162	0.0236996	0.17743	0.298597	0.165629	0.458987	0.926483	0.65004	0.0598957	1.08228	0.545998	0.0614922	0.11701	0.251295	0.289084	0.35836	0.0449858	0.303876	0.0144706	3.71681	0.475141
GK-AS1	1.47922	0.476781	0.15294	2.40114	0.541	0.58934	2.11713	0.625619	0.648788	3.21242	1.73923	0.233826	2.07914	0.561802	0.548121	0.816551	1.55763	2.44144	0.860492	0.1757	1.33114	1.51827	0.0535372	2.04581	1.31158	0.706733	1.04919	0.57588	1.62437	6.239	0.0617386	0.794237	1.50486	1.06464	1.07227	0	0.122656	0.65631	0.0520039	0.163445	0.963938	0.863605
FP325330.3	0	0	0.0104398	0	0.00461611	0	0.0272277	0	0.0476932	0	0	0.0212814	0	0	0	0	0	0	0.036711	0.00119934	0	0	0	0	0	0.00283776	0.0210641	0	0.0014784	0.0205242	0	0	0	0	0	0	0.0279085	0	0	0	0.0204203	0
LINC02404	0.046319	0	0.0279361	0	0	0	2.05127	0.031166	0	0.0308832	0	0	0	0.184714	0	0	0.0177823	0	0.0196472	0	0	0	0	0.0228788	0.0616045	0	0.0338196	0	0	0	0	0	0.0317166	0	0	0	0	0	0	0	0	0
SSR4	135.308	87.2374	173.554	75.9471	76.1114	77.3123	43.5178	46.6768	74.2299	275.497	38.7279	36.3693	30.6089	70.2065	73.6905	52.1703	45.919	27.3272	147.449	45.3686	72.8577	56.4486	113.855	64.6398	61.4987	44.1039	211.261	59.5916	50.3314	10.5439	51.0148	92.4233	152.281	82.5335	41.5715	149.295	66.6511	37.6302	84.2381	69.8069	128.809	77.6994
AC012676.2	0	0.256728	0	0.346556	0.118344	0	0.107391	0.199061	0	0	0.138348	0	0	0	0	0.408275	0.113577	0	0.125488	0	0.145594	0	0	0	0.131158	0.436512	0	0.115176	0.227412	3.15708	0	0	0	0.128491	0	0	0.143099	0.296398	0	0	0	0
TMEM185A	1.7496	1.80989	2.38069	2.19322	2.7867	1.45263	1.24309	1.49666	2.31167	1.01717	1.12749	2.06089	1.07297	1.41103	2.59737	1.49189	1.49082	1.39078	1.30325	2.13106	2.07382	3.1618	0.957244	1.77055	2.19927	1.6318	1.79156	2.06627	2.04195	1.48	2.1818	2.45298	2.04906	1.3576	2.08572	2.08015	1.63579	1.78761	1.71964	1.9666	1.5648	2.25001
MIR6068	0	0	0	0	0	0	0	0	0	0	0	0	0	0	0	0	0	0	0	0	0	0	0	0	0	0	0	0	0	0	0	0	0	0	0	0	0	0	0	0	0	0
PSMC1P13	0	0	0	0	0	0	0	0	0	0	0	0	0	0	0	0	0	0	0	0	0	0	0	0	0	0	0	0	0	0	0	0	0	0	0	0	0	0	0	0	0	0
ARMC7	6.15959	16.0102	8.88776	6.27356	5.5907	13.6945	19.7341	6.75452	5.98457	5.05565	8.21293	10.1013	7.87381	10.3903	7.98618	12.1858	7.58059	2.09987	11.7242	11.0329	7.21378	5.39099	8.27592	9.88801	6.38618	9.44307	5.40827	8.46893	7.95128	1.73343	6.29288	7.81105	7.28761	5.33354	5.68723	5.62935	5.14791	6.37619	7.72311	4.03297	5.59557	6.00302
RSPH14	3.00434	0.509662	0.163488	1.60752	0.0813248	0.0926448	0.942975	0.0151992	0.09336	0.677756	0.919023	0.864416	0.0246947	0.420383	1.99746	0.924821	0.737134	0	0.287449	0.0798224	0.0889342	0.176864	0.00953823	0.490936	0.721046	0.111099	0.0989599	0.0659567	0.0810318	0.100441	1.33643	0.41202	0.123742	0.117731	0.0337123	0.263163	0.0109263	0.147104	0.208464	0.0873585	0.115478	0.0329702
B4GALNT1	3.77481	0.0537002	1.79148	0.271837	3.48483	1.21541	0.876061	0.136479	0.255757	0.215468	0.141476	0.148993	0.154093	0.356456	0.299947	0.581983	0.129344	0.134187	4.98432	0.946146	0.416206	0.186838	0.0377429	0.624906	0.103641	0.300971	0.100407	0.202101	0.0933744	0.116177	0.768381	0.828487	0.0470816	0.0746575	0.0564384	11.2397	2.2948	0.344434	0.139598	1.63533	0.305533	2.65443
ATP5MFP4	0.30914	0	0.2486	0.724264	0.247325	0.0845254	0.224435	0.138671	0	0.137413	0.385508	0.285057	0.225305	0	0.121494	0.189611	0.395607	0	0.0874189	0.257036	0.101425	0.142379	0	0.101798	0.456842	0	0	0.0401175	0.158422	2.56587	0	0	0	0	0	0	0.0996868	0.10324	0.126796	0	0.40522	0.150403
TMEM78	0.0126499	0.0768414	0.0915532	0.0444548	0.0202408	0.0415049	0.00918376	0.0510693	0.0149376	0	0.0118311	0	0.013829	0	0.0149144	0	0.0291385	0	0	0.0157767	0	0.0116522	0	0.0374897	0.0336488	0.0248862	0.0738901	0.0196991	0	0.0224988	0	0	0.00866192	0.0109882	0	0	0	0.031684	0	0	0.00994885	0.0184633
Y_RNA	0	0	0.304477	0.147843	0	0.207048	0	0	0	0	0.472158	0	0	0	0	0.46446	0	0	0	0.104937	0	0.116255	0	0.249358	0.223811	0	0	0	0.258707	2.69366	0	0	0.172841	0	0	0	0	0	0	0	0	0
AC005920.2	0.0828719	0.14383	0	0.242694	0.066301	0	0.120329	0.334566	0	0	0.38754	0	0	0	0.0977073	0	0.127261	0	0.0703038	0	0	0.0381679	0	0	0	0.0815173	0	0.129053	0.0424685	23.7304	0.12106	0.18322	0	0	0	0.101627	0	0	0	0	0	0
AC087289.5	0.303298	0.142878	0.585364	0.69535	0.540765	0.440703	0.289397	0.291537	0.419547	0.127112	0.470076	0.151821	0.066314	0.783303	0.592583	0.446467	0.372605	0.162354	0.499899	0.601625	0.144998	0.981811	0.095136	0.239698	0.668472	0.630777	0.455559	0.151815	0.106579	0.277426	0.164565	0.249064	0.617111	0.534442	0.23279	0.138149	0.276643	0.338594	0.213257	0.189905	0.299875	0.543867
AC006065.4	0	0.14021	0	0.0540768	0.0923319	0	0.0502718	0	0.190793	0	0	0	0	0	0	0	0.0708906	1.33337	0.0195813	0.0191914	0	0	0.00974628	0	0	0.385976	0	0	0	0.246316	0	0.0255156	0	0.200498	0	0	0.0669875	0.763126	0	0	0.0181533	0.47165
Z97652.1	0	0.145141	0	0.0489814	0	0.0685966	0	0.112539	0.0987517	0	0.0782147	0	0	0.111165	0	0	0.128422	0	0	0	0	0.154064	0	0	0.22245	0.0822606	0	0.0651147	0.0428557	2.67728	0	0	0	0	0	0	0	0.125676	0	0	0	0
UEVLD	5.00381	6.04794	7.37779	4.63723	3.39259	6.46561	6.91417	6.17647	5.17826	13.7709	3.82607	8.29416	6.17925	4.85434	5.29961	5.69602	4.4281	8.91057	2.20077	9.06543	6.28522	5.90506	4.4132	4.7411	7.27659	4.06324	4.15255	8.47587	5.02112	9.3788	4.65686	3.71703	3.87384	4.42886	7.29652	5.83648	3.53276	5.22561	3.70774	3.15767	2.84462	2.9563
PRAMEF18	0	0	0	0	0	0	0	0	0	0	0	0	0	0	0	0	0	0	0	0	0	0	0	0	0	0	0	0	0	0	0	0	0	0	0	0	0	0	0	0	0	0
SPHKAP	0	0.00340644	0	0.00689751	0	0	0.00284986	0.0158476	0	0	0.00734274	0	0	0.00521805	0.00462817	0.0216691	0.00301404	0	0	0.00163191	0.00386367	0.00361585	0.00165752	0.0271451	0	0.0231677	0	0.00152823	0.0140814	0.111707	0	0	0	0	0.0058584	0.00481384	0	0	0	0.00506029	0.00617456	0
GGTA1	0.69074	0.800985	0.530891	3.16139	2.39143	1.87526	0.958572	1.08583	1.20545	5.48586	2.08102	2.10243	2.07159	0.94257	1.6432	1.86713	4.62309	2.76767	0.622285	2.06094	2.76159	1.71453	0.552357	1.33454	2.35228	3.72795	0.624848	2.33694	4.71447	1.71777	2.28596	2.87185	0.435309	0.483191	3.50314	1.43177	3.27604	1.02887	2.10604	3.24653	1.79321	2.89963
Y_RNA	0	0	0	0	0.419275	0	0	0	0	1.04826	0	0	0	0	0	0	0	0	0	0	0.257909	0	0	0.258857	0	0	0	0.102013	0	2.79627	0	0	0	0	0	0	0	0.131262	0	0	0	0
CRB1	0.00432568	0.0225225	0.00260892	0.0380038	0.0138429	0.00709638	0.021983	0.0422031	0.00255399	0.0230732	0.0364112	0.00598304	0.0047289	0.0287504	0.0459004	0.0179088	0.0232494	0	0.00550449	0.017983	0.172433	0.00597677	0.0347038	0.31622	0.00575317	0.0127649	0.00631676	0.0101043	0.0188422	0.034621	0.012638	0	0	0.00375747	0.00645571	0.00795698	0.0104616	0.00216689	0.00798394	0.0278811	0	0.015784
F8	3.33861	1.75421	2.31753	3.09921	0.939212	1.56186	0.968696	2.92071	1.26792	1.56165	2.52533	3.13925	1.48372	1.69754	1.81285	0.803464	1.55874	0.970077	0.556255	2.17715	4.31754	2.11789	2.54984	1.26721	1.0663	1.78003	1.63069	2.25731	2.09681	2.79584	2.45945	1.57944	0.37448	0.33577	4.72193	1.65734	0.93624	1.33967	1.57135	2.12606	1.72723	0.894342
AC115284.1	0.0346954	0	0	0	0	0.0853781	0	0	0.0819402	0	0.0648995	0	0.151718	0	0	0	0	0	0.0294336	0.0144238	0	0.063918	0.0293003	0	0	0	0.151996	0.0270148	0.01778	0	0	0	0.0712724	0.15069	0	0.0425476	0.0671283	0.0695209	0.0426918	0.0447258	0	0.0506402
ZEB2P1	0	0	0.0171249	0	0	0	0.319512	0.0382098	0	0	0.0796676	0.091636	0	0	0.0502149	0	0.0436025	0	0.289051	0	0.0139734	0	0	0	0.0125879	0	0.0207315	0	0.0145506	0.126251	0	0	0	0.012332	0	0	0	0.0142234	0	0	0	0
KIR2DS4	0	0.0593923	0.288951	0.0300651	0.027378	0	0.0124221	0	1.23249	0.0228167	0	0	0.0935266	0.0682338	1.25075	0.015742	0.249616	0	0.0725773	0.0355662	0.62312	0.0236413	0.0288994	0	0.0910275	0.151476	4.42255	0	0	0.0608642	0.0999797	0	0.0234324	0.0297256	0.153215	0	0	0.0171424	0.126323	0.154399	0.107655	0.199789
AC016877.3	0.327541	0.0947449	0.526794	0.255792	0.960838	0.313448	1.3475	0.146926	1.48265	0.291184	0.408455	0.302025	0	0.217698	0.450539	0.80359	0.125746	0.255691	4.63112	0.817006	1.18208	0.125712	0.0461014	0.593214	0.145211	0.966562	0.0797177	0.318791	0.111901	1.06802	0.717712	0.0603464	0	0.0474194	0.162943	1.60668	0.686533	3.14482	1.34344	0.140744	0.686944	0.717101
TSR1	6.113	7.29835	8.23566	5.37937	7.60195	10.464	8.6563	10.5868	8.68334	6.92761	3.62438	6.40543	7.27409	5.15786	6.33566	4.15874	5.44803	11.4498	6.44031	8.49657	10.0019	6.93119	5.19386	10.7985	6.88526	6.05212	8.05728	9.09646	7.76301	4.16542	6.02334	4.13024	5.35462	8.76238	8.02718	9.07853	25.426	6.52712	5.20793	3.62671	4.2536	9.89276
AP000851.2	0	0	0	0.0223507	0	0	0.387858	0	0	0.101773	0.178451	0.105562	0	0	0	0	0	0.119157	0	0.158642	0	0	0	0.0753953	0.0676709	0.0375364	0.055725	0	0.0195555	0	0.0557446	0	0	0	0	0.187186	0	0.363201	0.18782	0	0	0.167091
ACADS	11.5644	12.0731	3.52184	9.10417	8.63685	37.1592	2.78348	8.01888	10.4903	10.5024	10.6993	16.115	12.8582	11.2151	7.35019	47.9782	15.8201	0.940881	16.1218	9.36039	9.11205	6.50336	26.5388	14.2982	11.1106	10.2	6.61537	20.0555	11.8845	2.40239	10.9283	19.8246	12.5503	16.5978	5.76846	16.2075	4.98554	6.43844	17.4259	3.93786	9.67533	7.41582
MIR579	0.28075	0	0.338653	0	0.224611	0.230288	0.203823	0	0	0	0.262578	0	0.30692	0	0.662017	0	0.215565	0	0	0	0.276331	0.387911	0	0	0	0	0	0	0.287746	15.4794	0.410121	0	0	0.243871	0	0	0	0.281276	0	0	0	0
AL627082.2	0	0	0	0	0	0	0	0	0	0	0	0	0	0	0	0	0	0	0	0	0	0	0	0	0	0	0	0	0	0	0	0	0	0	0	0	0	0	0	0	0	0
RPL11P1	0	0	0	0.443021	0	0	0	0.159043	0.111647	0	0.0884283	0	0.0516807	0.314204	0	0	0.145192	0	0.0401046	0.0786122	0.18612	0.0435455	0	0	0.0838329	0.0930025	0.138068	0.0552133	0.12113	1.17713	0	0.104518	0	0.0410642	0.0705525	0	0.0457326	0.0236813	0	0.0609408	0.03718	0
RBM17	15.1519	10.8685	17.1757	10.0646	9.14563	12.1578	14.5944	15.4613	11.9905	8.39068	13.6861	7.66755	9.85892	13.5263	10.1678	12.8123	12.3711	9.21492	18.3229	10.1016	10.5723	9.40067	6.24587	9.53565	10.763	9.27562	11.0662	9.69514	10.6488	9.27009	8.935	5.33049	15.0741	19.815	11.2073	5.23002	15.0228	11.9939	11.1706	7.5477	14.0707	13.2941
ODF2L	2.08282	1.71323	5.39328	4.84422	4.28402	1.77266	5.58294	2.76551	3.15115	3.01984	4.15103	3.40115	1.61734	5.28229	4.10471	7.17723	4.19096	3.50807	3.36898	4.11322	1.86119	5.03824	1.40716	4.34212	3.51	3.22838	2.80558	8.76626	3.20856	17.2022	2.78813	2.3164	1.35014	3.7939	2.70528	1.75234	2.39103	4.45801	3.6843	2.04708	3.12727	4.98562
LINC01978	0.322481	0.165362	0.442036	0.0257563	0.0703631	0.180354	0.510807	0.00986288	0.0519275	0.0586402	0.0822567	0.135163	0.0801229	0.46764	0.0518468	0.0404578	0.0562743	0.045771	2.08911	0.121876	0.100993	0.0405064	0.0371366	0.275131	1.57264	0.0865117	0.192648	0.0228266	0.0150235	0.391061	0.385431	0	0.0702599	0.0127327	0.0437523	0.0179756	0.0141803	0.0587428	0.0360731	0	0.13834	0.128368
PPP1CC	35.3141	22.3718	27.551	18.334	14.3208	30.7315	21.2473	13.607	36.1165	32.6303	12.9706	17.6334	15.8753	14.4419	18.7136	21.2005	15.1267	21.6522	11.8293	20.0903	21.473	8.90289	18.8108	21.7605	24.8723	12.8774	14.6725	19.6918	15.0693	32.5453	15.9929	16.1498	26.8082	15.4138	24.122	17.4173	26.2888	13.4672	18.7215	14.6575	13.8681	19.98
AL133230.1	0.0239926	0.0520508	0.0434114	0.312671	0.268731	0.806888	0.213377	0.0766819	0.205404	0.0959822	0.897585	0.0276543	0.14426	0.175412	0.318236	0.148998	0.299357	0.0936475	0.0712387	0.102237	0.14169	0.121552	0.0379907	0.154061	0.351013	0.188803	0.227735	0.275549	0.968248	8.39583	0.192767	0.159135	0.0739294	0.0468921	0.349117	0.0441337	0.0754334	0.213333	0.0959471	0.0463931	0.367958	0.105056
ZNF467	3.39138	2.67226	5.06197	5.84709	2.09331	13.4138	12.1938	6.84574	1.08139	2.06662	1.84477	5.6048	4.42261	6.6351	6.54946	5.40704	7.58783	1.6026	3.00511	1.32621	5.00206	8.73211	1.70822	7.44617	1.84705	3.17756	3.26242	3.1617	8.23075	2.20153	2.16101	5.98502	4.7616	7.52646	2.92868	5.20789	3.89413	3.61451	2.14222	6.75881	3.0709	2.51169
NCOR1P2	0	0	0	0	0	0	0	0	0	0	0	0	0	0	0	0	0	0	5.16039	0	0	0	0	0	0	0	0	0	0	0	0	0	0	0	0	0	0	0	0	0	0	0
PRPF3	7.79881	8.92284	13.3419	12.9147	13.9495	13.9156	11.3721	20.3939	15.0806	6.07731	14.5881	3.61216	7.36699	14.8594	6.8162	27.4095	11.929	8.53845	8.53616	10.6078	10.554	8.01153	5.0293	18.2718	9.62557	16.1788	17.7895	9.71858	15.4746	11.4755	4.35356	12.6572	8.47137	8.0821	8.84967	7.54807	9.01578	22.9042	6.21896	6.25782	10.9623	14.0361
AC135626.1	0	0	0.0762943	0	0	0	0	0.0425578	0	0	0	0	0	0	0.074572	0	0	0	0	0	0	0.0582609	0	0.0624828	0	0	0	0.0246238	0	12.4868	0	0	0	0	0.0943943	0	0	0	0	0	0	0
ZNF426	1.3817	2.72793	2.44711	1.82408	2.23131	2.89337	1.31891	2.03892	2.58982	1.90587	2.41361	3.1245	2.60941	3.13888	2.63751	1.57723	1.77097	3.42987	0.936487	2.47392	2.43929	2.49327	0.672945	1.30357	1.73396	1.67193	1.60134	3.18339	2.26282	8.56213	2.00238	2.02037	1.38413	1.68283	1.90388	2.53713	3.45479	2.04348	1.43028	1.94607	1.1988	2.32079
AC078841.1	0	0	0	0	0	0	0	0	0	0	0	0	0	0	0	0	0	0	0	0	0	0	0.00982043	0	0	0	0	0	0	0	0	0	0	0	0	0.0285209	0	0	0	0	0	0
SLC26A7	0.0307021	0.163663	0.0105812	0.0770678	0.0421079	0.0431722	0.0636846	0.0708278	0.0362546	0.0292437	0.0287149	0.00404433	0.0383589	0.0349817	0.0361983	0.0887753	0.0841917	0.12326	0.0669752	0.0145871	0.0992907	0.0262606	0.012964	0.0649928	0.0194447	0.0388289	0.0320243	0.0136603	0.0516961	0.717679	0.13455	0.0242425	0.0540594	0.0685778	0.0458203	0.00537864	0.00848601	0.0219712	0.102541	0.090464	0.0965861	0.00640167
AC087241.2	0.191509	0.0553961	0	0	0	0.0523626	0.115862	0.0429527	0	0.170252	0.0895567	0.147158	0.0348934	0.0424285	0.0752641	0.0880966	0.0245074	0.0498331	0	0.0530769	0	0.0441012	0	0.0630626	0.0283009	0.0627929	0.0932198	0.0497047	0.0163568	0.170307	0	0	0	0	0.0476352	0.0782836	0	0.111923	0	0	0.0251029	0.0465866
SLC25A13	20.2235	9.03544	14.0714	5.94209	7.12569	9.97627	18.4779	14.5207	9.71176	6.34891	10.5844	9.21119	5.44001	7.01893	8.22774	7.27325	6.23512	18.595	11.4628	7.14341	13.5183	7.28882	4.15539	13.8757	11.8097	8.33067	11.1653	13.2578	11.7281	12.425	6.28336	7.22244	9.26242	7.73669	11.7651	8.78519	12.7486	8.12834	9.83699	4.81823	4.09445	22.1246
PCYT1A	13.8361	9.56465	6.44375	8.38466	8.76007	9.13424	7.74651	8.56018	7.38319	6.40613	7.03148	6.58897	8.53182	7.62823	7.20908	4.19452	10.7692	6.82732	7.54818	8.96638	9.81659	6.82508	3.64924	10.115	25.8754	10.7739	3.93317	6.11292	7.1293	10.5377	6.73055	5.10849	6.41371	6.97389	5.84682	8.83048	13.8954	5.20516	5.19828	7.34425	5.15337	8.29025
AC104506.1	0	0	0	0	0	0	0	0	0	0	0	0	0	0	0	0	0	0	0	0	0	0	0	0	0	0	0	0	0	0	0	0	0	0	0	0	0	0	0	0	0	0
FBXO21	7.44752	9.91929	13.4347	14.1252	5.72709	13.4617	7.15743	6.95322	19.0055	10.2797	10.5241	9.30614	9.42296	6.43678	7.3523	10.6622	8.53649	10.8055	4.53785	10.8406	11.3793	3.83854	5.71599	7.72884	9.25402	5.43689	6.1634	9.31638	9.17515	10.8658	9.64743	6.88038	11.197	7.48725	10.0335	6.18093	7.63368	7.36826	6.11419	4.35369	6.51124	6.13142
EIF5AL1	0.193454	0.304664	0.224711	0.15947	0.727998	0.223332	3.03261	0.149451	0.693782	1.82491	0.154128	2.25292	1.01044	1.07625	0.278771	0.112063	1.07828	0.950851	0.717245	0.324675	0.557124	0.184796	1.83945	0.360984	0.209648	0.204388	0.261574	0.161786	0.521389	0.624428	0.303532	2.13853	1.65338	0.379651	0.149704	0.465685	1.1506	1.75871	0.326203	5.37555	2.37801	1.29676
ITGA7	1.87366	3.85503	0.416608	5.07241	2.53173	1.92289	3.28158	2.20478	1.0043	0.477829	2.19654	6.75952	2.12383	2.8407	1.7866	4.82589	2.40656	0.20895	2.86038	1.8181	1.31727	0.888792	0.464848	1.98316	1.51203	1.63495	1.60761	3.0287	1.82964	3.52441	1.80368	0.878124	0.804079	1.59754	1.57855	0.206476	0.822756	0.999141	0.440912	0.68453	4.50906	1.89036
CHPF2	28.4491	18.8053	26.7477	20.8746	35.8629	16.2567	28.1166	27.146	20.2817	13.6636	11.7067	12.8268	25.3286	28.8586	26.3059	13.5746	19.9649	7.917	63.1619	22.9986	22.5724	36.0083	16.0988	43.4104	20.7578	33.4612	42.5186	18.4501	16.564	15.1168	27.9479	17.9956	40.2063	30.4525	21.268	25.4035	35.3767	21.6227	28.0659	34.6325	24.5977	27.1124
AL355987.6	0	0	0	0	0	0	0	0	0	0	0	0	0	0	0	0	0	0	0	0	0	0	0	0	0	0	0	0	0	0	0	0	0	0	0	0	0	0	0	0	0	0
AC011290.1	0.132915	0.115342	0.160329	0.155699	0.106338	0	0.144744	0.0447165	0.392383	0	0	0.0612804	0.145305	0	0	0.0611427	0.0510275	0	0.0563789	0.138141	0	0.0306081	0	0.131304	0	0	0.0970477	0	0	0	0	0.0734652	0.0455065	0	0.0991825	0.162996	0	0.0665822	0	0	0	0.0969991
AL138930.1	0	0.112799	0	0.0761333	0.0693289	0.106622	0.0314562	0	0.0511642	0.115557	0.0405238	0	0	2.93739	0	0.0398631	0.39922	0.27059	0.0367573	0.0720509	0.127939	0.0598665	0	0.128409	0.576269	0	0.063272	0.0843415	0.177632	0.924752	1.64565	0	0	0	0.129328	0	0.125747	0.0217048	0	0.0558544	0.136307	0.252962
MTMR4	7.9283	8.33973	10.6912	5.94148	5.45071	5.77868	7.70662	10.8475	8.21034	4.18183	6.66467	4.98577	9.17032	5.96916	6.20135	7.42968	9.16517	9.20611	4.93983	10.673	6.10805	3.9702	3.24981	6.94135	8.24711	8.02317	7.5088	7.61045	8.31637	9.51201	4.34986	4.8704	5.56999	12.0824	9.49222	3.09191	7.38493	8.1091	3.64588	3.51591	3.51431	4.92636
AC140063.1	0	0	0	0	0	0	0	0	0	0	0	0	0	0	0	0	0	0	0	0	0	0	0	0	0	0	0	0	0	0	0	0	0	0	0	0	0	0	0	0	0	0
UPP2	0.00930452	0.0484458	0.15713	0.392381	0.126548	0.0228965	0	0.0250424	0	0.0372227	0.121832	0.0600577	0.0101718	0.0247368	0.0767912	0.0342416	0.035721	0	0.0157869	0.0386814	0	0.261406	0.00785767	0.0827257	0.0495003	0.0823719	0.0135873	0.0217343	0.0667547	0.28133	0.0407763	0.0411425	0	0.0323292	0	0	0	0.0326269	0.0457958	0.0359833	0.0146356	0.0271611
PDCD5P1	0	0.0772677	0.107405	0.104303	0	0.146073	0.193929	0.119823	0.31543	0	0	0.164208	0.0973403	0	0.20996	0	0	0.139016	0.151074	0	0.175278	0	0.0751946	0.351845	0.315798	0.0875849	0.130025	0.0693293	0.0456296	0	0	0.0984291	0.0609699	0	0	0.327575	0.258411	0.133811	0.219123	0.114782	0.0700283	0
AC104076.1	0.311473	0.270291	0	0.547298	0.332255	0.596143	0.452257	0.558872	0.245202	0	0.0971043	0	0.227005	0	0	0.573126	0.239155	0	0.176157	0.258975	0.10219	0.0956359	0.263039	0.102566	0.368232	0.102127	0	0.0404203	0.0532058	0.18466	0.303335	0	0.0710931	0.270559	0	0	0.100439	0.104019	0	0.13384	0	0
LINC01852	1.71863	0.532643	0.333176	0.943704	0.896191	1.38456	0.445615	0.567872	0.326161	0.470637	0.731938	0.509383	0.771665	0.387559	0.56085	0.578827	1.14287	0.790603	0.11716	0.739999	0.543724	1.05303	1.13389	0.57604	0.476206	0.558482	0.224081	0.908047	0.927912	0.600427	0.358656	0.491926	0.430801	0.679792	0.389317	1.20434	0.35627	0.99929	1.37835	0.415404	0.591354	0.582319
AD001527.1	0.217785	0.314983	0.0875674	1.3181	0.348474	0.77411	0.685147	0.586152	0.428619	0	0.543169	0	0.317448	0.289499	0.0855905	0.200367	1.00332	0.113341	0.123171	0.0905389	0.142905	0.50152	0.122613	0.28686	0.57931	0.42845	0.848079	0.367409	0.744039	2.58231	0.212094	0.481498	0.248545	0.315295	0.216684	0.0890244	0.280912	0.290924	0.178652	0.46791	0.685132	0.211914
ZGPAT	1.55098	2.55581	2.40825	4.38267	3.14833	2.95722	5.83368	3.85795	3.18561	0.78109	3.80395	1.63555	1.903	4.8143	3.25847	2.02656	5.03589	0.0644019	8.76245	2.87067	0.876969	2.48875	1.41083	2.59168	3.60627	4.22795	4.8912	3.15078	15.4355	0.733655	2.25364	2.17052	3.25387	5.12385	4.21081	1.05217	2.51399	5.41796	0.62938	2.09508	4.32775	5.18979
AC084121.1	0	0	0	0	0	0	0	0	0	0	0	0	0	0	0	0	0	0	0	0	0	0	0	0	0	0	0	0	0	0	0	0	0	0	0	0	0	0	0	0	0	0
SGK3	1.80919	1.27189	1.43647	1.83495	1.75524	1.31871	2.01842	1.63954	1.31969	4.28764	2.65594	1.69359	1.98785	1.27858	1.33384	2.58314	2.68683	3.09639	2.35079	1.3405	1.80777	1.12858	0.963134	1.08593	1.4742	1.72105	1.12367	2.10946	2.24156	3.26666	1.29802	2.14173	1.16984	1.56756	2.31727	2.92636	1.44447	1.97778	2.16417	1.23401	3.47978	2.25289
ABCB10P4	0	0	0	0	0	0	0	0	0	0	0	0.0116163	0	0	0.0148529	0	0	0.0196685	0	0	0	0	0	0	0	0.0123918	0	0	0.0129117	0	0	0	0	0	0.0188011	0	0	0	0	0	0	0
LINC02659	0	0	0	0	0.0892978	0	0	0	0	0	0	0	0	0	0	0.154035	0.0428507	0	0	0	0	0	0	0	0	0	0	0	0	0.297778	0	0	0	0	0	0.0684386	0	0	0	0	0	0
AC091932.4	0	0	0	0	0	0	0	0	0	0	0	0	0	0	0	0	0	0	0	0	0	0	0	0	0	0	0	0	0	0.489348	0	0	0	0	0	0	0	0	0	0	0	0
NMT1	73.1795	22.7229	19.5426	15.9747	16.0312	15.3365	19.0342	19.9478	14.6443	15.3821	14.0875	15.2319	20.0521	16.9623	16.7131	25.7534	17.9989	16.8694	15.1371	30.7622	18.0049	13.8574	9.17873	12.9277	19.5156	23.6711	16.2181	21.8098	15.1566	9.78843	12.5355	14.5392	14.3226	10.8728	18.7175	13.5436	21.2524	18.8376	10.5437	17.0717	10.8762	21.5511
CR559946.1	0.103629	0.0449637	0	0.0606963	0.0829074	0.0425014	0.0752342	0	0	0	0.242304	0	0	0.0688763	0	0.0476706	0.238705	0	0.175826	0	0.050999	0.190912	0	0	0	0	0.151329	0	0.106211	0.0921559	0	0	0.0709593	0	0.154657	0	0	0.129779	0	0	0	0.0756265
AC015722.2	0	0.129995	0.361394	0.116986	3.95495	0.942051	0.145007	0	0.0589642	0	0.0467017	0.0920875	0	0.132753	0.117745	19.4327	0.383401	1.5592	0.296526	0.0415175	0.835514	0.0459955	0.0210845	0.0493285	0	0	0	0.155519	0.179123	0.177622	0.291774	0	1.12833	0.216873	3.72609	0.0612345	0.0483056	0.0500273	2.21191	1.54487	9.89648	0.0728814
LINC01415	0.0199662	0.0288773	0.0240842	0.393711	0.117141	0.0327551	0.15945	0.165691	0.0235771	0.0798749	0.0435724	0.128876	0.0800338	0.0353878	0.337414	0.0918472	0.107313	0.145473	0.0169382	0.0359688	0.0720574	0.0551745	0.0196717	0.0657475	0.0885173	0.0720128	0.0388754	0.0751402	0.0784445	0.4143	0.330557	0.0588575	0.018229	0.00578117	0.0595958	0.0244849	0.032192	0.0266715	0.0655144	0.0257384	0.0680464	0.038856
ACSL3	24.9407	12.1687	31.9825	7.08476	7.9474	5.11838	30.8118	14.6158	17.7121	18.9983	12.0595	12.0858	26.2561	8.68364	14.7677	10.2406	13.8365	22.463	5.36453	16.8601	51.913	13.0638	21.3641	19.439	20.7866	8.47798	12.2143	16.6159	17.2797	19.6077	11.236	6.4736	8.79012	13.8676	19.3851	6.80863	10.2201	9.39267	12.4289	7.29926	12.7979	10.1171
SYPL1P2	0.719059	0.722511	1.18692	0.554157	0.575277	1.02442	1.1265	0.203715	3.97737	0.605599	0.495539	0.174485	0.289611	0.251536	0.267721	1.63647	0.610224	0.590868	1.05949	0.220266	0.111749	0.313743	0.0319603	0.672957	0.704681	0.446719	1.16057	0.412543	0.271518	5.25023	0	0.251015	0.259143	0.723227	0.847212	0.0928204	0.183056	1.02374	0.419107	0.146359	0.386938	2.15426
SLIT2	0.589251	1.16773	1.59584	5.62162	4.29269	1.83576	0.828851	3.6522	1.47192	1.03132	1.91299	3.28098	2.58291	1.54774	2.58522	1.95478	5.81209	3.09167	0.391738	1.81841	4.33867	4.26132	0.484464	1.27056	2.19538	2.49682	1.15006	3.58884	5.61978	6.65094	3.89421	1.85394	0.989316	0.799762	3.8009	0.983164	1.33466	1.73133	0.425274	1.02984	2.31716	1.0089
AC008549.1	0.470681	0.0371317	0	0	0	0	0	0	0	0	0.0800393	0	0	0	0	0	0	0	0	0.0177886	0	0	0	0	0	0.0420898	0	0	0	0	0	0.0473011	0	0	0	0.0524731	0	0	0	0	0	0
LEMD1-DT	0.00953673	0.430342	0.034511	0.0279287	0.0457787	0.00782262	0	0	0	0.0381517	0	0.0263814	0	0.0633853	0.011244	0	0.014645	0	0.0404521	0.00396467	0.0657065	0.0395306	0.0241613	0.0471057	0.0169119	0.0187617	0.0278528	0.0445534	0.0146616	0.118733	0.0278626	0.0210846	0	0.00828401	0.0142328	0.0350852	0.0184516	0.348743	0.152551	0	0	0
GHRHR	0.00897959	0	0	0.00525942	0.0215521	0	0.0195575	0	0	0	0	0.0331202	0	0.0238729	0.0211742	0.0165229	0.0206841	0	0.327564	0.0111992	0	0.0165428	0.00379163	0	0.127391	0.00883281	0.0262257	0.00699176	0.00460168	0.0479127	0.196762	0	0	0.00780005	0	0	0	0.00449821	0.0994423	0	0	0.0131063
AL133343.2	0	0.0509077	5.23649	0.274881	0	0.04812	0	0	0	0	0	0.054094	0	0	0.138332	0	0.0450435	0	0.0995346	0.0243882	0	0.0540373	0	0	0	0	0	0.0228387	0.120252	0.73037	0	0	0.361529	0.305749	0	0	0.0567513	0	0	0	0.046138	0
CR382285.2	0	0	0	0	0	0	0.026722	0	0	0	0	0	0	0	0	0.0338636	0	0	0	0	0	0	0	0	0	0	0	0	0	0.0327323	0	0	0	0	0	0	0	0	0	0	0	0
AC092175.1	0	0	0.16594	0	0	0	0	0	0	0	0	0	0	0	0	0	0	0	0	0	0	0	0	0	0	0	0	0	0	0	0	0	0	0	0	0	0	0	0	0	0	0
RPS4XP9	0	0.0306099	0	0.0206601	0	0.0289337	0	0.0474683	0	0	0	0.0325258	0	0	0	0	0.0270838	0	0	0	0	0.0162458	0.0148943	0	0.0312761	0	0	0.0274651	0	0.0627369	0	0	0	0	0	0	0	0.0176699	0	0	0.027742	0
RN7SL552P	0	0.0865062	0	0	0	0.245307	0	0	0.117715	0	0.0932342	0	0	0	0.117532	0.091714	0	0.155638	0.0845683	0	0	0	0	0	0	0.098057	0	0.0388093	0	3.7233	0	0	0.204779	0	0	0	0	0.0499367	0	0	0.0784012	0
AC109454.4	0.0847873	0.0735769	0.102274	0.198643	0.0678333	0.208643	0.0615553	0.171149	0.250303	0.113064	0.396497	0.117273	0.139036	0.0563534	0	0.156013	0.325507	0.0661881	0	0.105745	0.125179	0.136675	0.125305	0.0418798	0.150357	0.0417007	0.185721	0.264071	0.369325	8.89724	0.123858	0.37491	0.0290288	0.220949	0	0.051988	0.0820227	0.212365	0.156493	0.109299	0.133367	0.123752
CRYGEP	0	0	0	0	0	0	0	0	0	0	0	0	0	0	0	0	0	0	0	0	0	0	0	0	0	0	0	0	0	0	0	0	0	0	0	0	0	0	0	0	0	0
RNA5SP505	0	0	0	0	0	0	0	0	0	0	0	0	0	0	0	0	0	0	0	0	0	0	0	0	0	0	0	0	0	0	0	0	0	0	0	0	0	0	0	0	0	0
LINC00870	0.0375226	0.0162807	0	0.0219773	0.0150098	0.0153892	0.313275	0.00631184	0.0110772	0.150109	0.017547	0	0	0.0249392	0.0110599	0.0776739	0.00720266	0	0.015916	0.0233987	0	0	0.0237659	0.0741357	0.0166351	0.00922732	0	0.00730404	0	0.0166842	0.0137033	0	0	0	0	0	0	0.0140974	0.0346279	0	0.0147554	0
IL9RP2	0	0	0	0	0	0	0	0	0	0	0	0	0	0	0	0	0	0	0	0	0	0	0	0	0	0	0	0	0	0.0745957	0	0	0	0	0	0	0	0	0	0	0	0
SLC30A5	8.94283	13.8367	17.2711	12.6155	9.30103	15.5723	7.53885	8.58417	19.9744	13.9741	14.4991	12.4131	14.5295	11.0024	8.51351	10.4552	8.95565	22.696	4.31386	10.657	12.6366	10.1129	10.547	19.2196	14.7747	7.20109	14.8235	13.43	12.8368	26.3118	9.2697	8.93402	9.07458	12.1439	11.6142	18.171	9.04239	9.2789	12.315	5.75183	5.92596	6.2
HEIH	37.7061	14.9006	11.5917	17.9585	16.1892	16.5847	45.6322	17.8851	16.4413	29.6268	17.1032	12.3318	15.6217	17.7996	11.762	18.755	19.5269	14.0933	39.6879	18.1264	10.4748	11.1683	20.1057	12.3067	12.5669	16.2841	18.9944	15.5483	21.081	4.97642	18.3929	18.2267	16.0799	10.8936	15.1371	15.8489	11.4554	13.6824	15.8616	11.5935	21.0362	12.1543
OR2G2	0	0	0	0	0	0	0	0	0	0	0	0	0	0	0	0	0	0	0	0	0	0	0	0	0	0	0	0	0	0	0	0	0	0	0	0	0	0	0	0	0	0
COX7B2	5.2845	0	0.0822504	0	0	0	20.9648	12.25	0	0.227319	0	9.11689	0	0	0	0	0	0	5.14829	0	0	0	0	0	0.0302297	0	2.29018	0	0	0	0	0.0376885	0	0	0	0	0	0	0	0	0	0
ADHFE1	0.909779	0.248307	0.203553	2.62565	0.945045	4.30302	1.77375	1.65873	0.355216	0.391352	4.37798	0.642709	3.22438	1.22886	0.562273	0.88427	5.04193	0.870577	5.99393	0.356868	0.895461	0.834646	3.2808	1.13069	0.396831	1.34958	0.160711	0.974021	2.80863	1.76165	1.46834	0.973267	0.145694	0.60545	2.45274	0.260924	0.127759	2.66462	0.496534	0.435069	1.68494	2.37733
LINC02729	0	0	0	0	0	0	0	0	0	0	0	0	0	0	0	0	0	0	0	0	0	0	0	0	0	0	0	0	0	0	0	0	0	0	0	0	0	0	0	0	0	0
AC005481.1	0.119416	0.0345424	0.614593	0.0979202	0.0636919	0.0848922	0.0231188	0	0.592253	0.0106161	0.0297831	0.0367044	0.00870317	0.0529128	0.431767	0.0659195	0.00611267	0.0372883	0.0135074	0.00992889	0.0156716	0.0219996	0.00672313	0.0314583	0.0494119	0.0234928	0.383642	0.0278942	0.203986	0.0141594	0.174444	0.0264016	0	0.020746	0.0831686	0	0.77015	0.035892	0.00979588	0.0307878	0	0.0348591
RNU6-795P	0	0	0	0.469365	0	0.219109	0.193929	0.179734	0	0	0.249831	0	0	0	0	0	0.410202	0.417049	0.22661	0	0.525834	0	0	0.527767	0.473697	0	0	0.103994	0.136889	26.6053	0	0	0	0	0.398656	0	0	0.133811	0	0	0.630255	0
ZNF736P9Y	0	0	0	0	0	0	0	0.013764	0	0	0	0	0	0.0815762	0	0	0	0	0	0	1.18792	0.0188428	0	0.545621	0.145103	0	0	0	0.0209659	0	0.0597648	0	0	0	0	0	0	0	0	0	0	0
AC138028.5	0	0.042788	0	0.0288797	0	0.0404449	0.0357969	0.0331768	0	0	0	0	0	0	0	0	0	0	0	0.0204984	0	0	0	0	0	0	0	0	0.025268	0.0876968	0	0.109013	0	0	0.073587	0	0	0.0246999	0	0	0	0.0719671
LINC00398	0.182208	0.210823	0	0.231229	0.461619	0.323827	0.0440942	0.1226	0	0.121487	0	0.252021	0	0.322943	0.0716089	0.0279394	0.116586	0	0.0257625	0.126248	0.119561	0.0839189	0	0.09	0.188485	0.089615	0	0.165518	0.077812	0.216048	0.0443619	0	0.0207944	0.0791369	0.0453218	0.335168	0.117512	0.06085	0.26157	0.274032	0.0238838	0
IGHG1	600.177	953.876	3423.24	310.156	3735.84	17.1173	1378.33	17.3452	7334.37	7708.37	439.348	343.504	51.3635	2148.22	1230.76	384.987	1498.53	391.747	2881.36	377.853	205.707	576.624	108.784	135.196	2907.15	1414.09	10897.6	694.136	720.086	303.4	701.824	172.199	1118.92	118.125	1324.21	900.598	5248.89	290.141	576.529	514.922	1258.65	5904.63
LINC01874	0	0	0	0	0	0	0	0	0	0	0	0	0	0	0	0	0	0	0	0	0	0	0	0	0	0	0	0	0	0	0	0	0	0	0	0	0	0	0	0	0	0
ZFPM2	0.276019	0.279446	0.687238	1.16898	1.55994	0.864996	0.387933	1.32862	0.998706	0.226506	0.539475	0.786391	0.549337	0.470397	0.738479	0.797647	0.470057	1.09946	0.474322	0.72527	1.04491	0.374856	0.0627573	0.531365	0.922475	0.68225	0.351394	0.522136	0.930298	4.97215	1.21997	1.11879	0.213234	0.172137	0.802746	0.2083	0.503229	0.72325	0.296091	0.702508	0.495395	0.630126
RNU6-1086P	0	0	0	0	0	0	0	0	0	0	0	0	0	0	0	0	0	0	0	0	0	0	0	0	0	0	0	0	0.140995	0.978696	0	0	0.188397	0	0	0	0	0	0	0	0	0
AC026951.1	0	0	0	0	0	0	0	0	0	0	0	0	0	0	0	0	0	0	0	0	0	0	0	0	0	0	0	0	0	2.43659	0	0	0	0	0	0	0	0	0	0	0	0
ZNF971P	0	0	0	0	0	0	0	0	0	0	0	0	0	0	0	0	0	0	0	0.00716672	0	0	0	0	0	0	0	0	0	0	0	0.0190568	0	0	0	0	0	0	0	0	0	0
PRSS40A	0	0	0	0.00789558	0	0.00552873	0	0	0	0	0	0	0	0	0	0	0	0	0	0	0.00663412	0	0	0	0	0	0	0.0104962	0	0	0	0	0	0	0	0	0	0	0	0	0	0
RETSAT	12.2213	23.4823	10.8969	28.2342	16.6972	25.4759	13.8601	19.9456	11.8843	16.2605	13.8397	21.5883	18.4224	24.3548	16.839	21.7674	18.2665	19.3597	8.56123	7.95382	21.9213	25.3308	15.6699	21.7915	26.5273	14.1637	18.3082	11.0216	16.2083	6.67126	25.4298	13.4037	19.1925	20.4621	11.6059	14.9198	7.96165	13.404	26.4328	10.5738	12.6537	7.82096
ZC2HC1A	3.39559	9.25676	1.85745	4.74466	7.23903	3.30886	4.55295	2.84707	2.85185	5.25636	3.80358	3.6347	3.53226	3.28906	6.46294	6.97457	4.91124	4.16102	2.15488	2.2132	3.70486	2.77924	1.03366	1.87874	3.46588	3.21709	4.43002	4.50641	3.52404	10.2645	3.90287	2.1387	2.74417	2.00638	8.04339	2.44518	1.01856	5.14578	6.05674	2.29042	3.05872	3.59219
LAMA5-AS1	0	0	0.157476	0.248509	0.0261114	0	0.0473895	0.0878416	0.0770802	0.0870444	0.18315	0.030095	0	0.173539	0.0384802	0.0300274	0.175418	0	0.193815	0	0	0.0150317	0.0137812	0.225694	0.115755	0.0963122	0.0953208	0.0254125	0.418136	1.10292	0.0476772	0.036079	0.0670451	0	0.146126	0	0.0631468	0.376036	0.0401596	0.042073	0	0
AC008694.2	0.0899133	0	0	0	0	0.0737525	0	0.0604988	0	0	0	0	0	0	0	0.0827225	0	0	0	0	0.0884983	0.0828219	0.0759318	0	0.318894	0	0	0.070009	0	0	0	0	0	0	0.134188	0	0.173963	0	0.110636	0	0	0.131234
AC100774.1	0	0	0	0.0402118	0.0549268	0.0563151	0	0.0346462	0.0608034	0	0.0963168	0	0.0187637	0.0684467	0.0809453	0	0.0263573	0	0	0.0285417	0.0337872	0.0237151	0	0	0.0608743	0	0	0.0334104	0.06157	7.26543	0	0.0189735	0.0117528	0.0447274	0.0768463	0	0.0166041	0.0257939	0	0	0.0134989	0.0501031
ZSWIM7	7.52615	4.16122	3.57948	7.73942	8.90283	9.67464	6.14305	9.36845	4.2151	9.20456	7.52169	5.93853	5.43029	4.73067	4.28461	10.0995	8.97354	7.33561	10.7811	4.04959	5.55578	8.09625	17.0609	6.13913	3.53681	5.55235	6.50003	10.456	6.82662	7.47695	5.19871	3.79142	3.32768	9.09651	4.1238	5.72226	4.53487	4.93348	5.04048	3.39568	6.84085	7.57958
AC092639.1	0	0	0	0	0	0	0	0	0	0	0	0	0	0	0	0	0	0	0	0	0	0	0	0	0	0	0	0	0	0	0	0	0	0	0	0	0	0	0	0	0	0
KIF9	0.761911	0.80402	1.69628	2.09356	0.67729	1.17664	2.06576	1.22468	1.37732	1.13517	2.26535	2.23344	1.48077	1.24412	1.94078	2.42746	1.48058	0.631491	0.702221	0.782091	0.828616	1.22602	2.44862	1.58898	1.37615	0.730952	0.88597	1.23776	0.898996	1.06235	1.56645	0.743468	1.92261	1.20518	0.786135	0.980485	0.778017	0.883495	1.4815	1.09131	1.11338	0.947309
GNG13	0.0559217	0	0.0337277	0.114638	0.111849	0	0.101497	0.188136	0.0330176	0	0.0784532	0.206261	0	0.074336	0.197798	0.540218	0.0429378	0	0.166043	0.116241	0.165125	0.682523	0.0826453	0.13811	0	0.192527	0.040831	0.0217711	0	0.0497305	1.30705	0.185455	0	0.0485759	0	0.137155	0	0.154073	0.0344051	0	0	0.0816212
THAP11	22.8802	18.3981	15.1497	17.083	13.6611	10.4621	15.8172	11.8397	15.1227	22.0239	12.1968	10.4289	17.4578	13.6155	15.8204	7.10059	11.592	7.45737	8.36914	14.5221	11.5803	13.1573	15.6293	10.1057	12.0477	13.071	13.5129	11.6234	18.0546	3.68053	13.1565	11.8838	11.2557	13.442	11.7901	17.2691	20.5477	25.7395	13.244	11.8784	9.37611	13.2592
LINC01065	0	0	0	0	0	0	0	0	0	0	0	0	0	0	0	0	0	0	0	0	0	0	0	0	0	0	0	0	0	0	0	0	0	0	0	0	0	0	0	0	0	0
MIR4632	0	0	0	0	0	0	0	0.303486	0	0	0	0	0	0	0	0	0	0	0	0.18751	0.887884	0	0	0	0	0	0	0	0	0.80221	0	0	0	0	0	0	0.436334	0	0	0	0	0
AL022578.1	0	0	0	0	0	0	0	0	0	0	0	0	0	0	0	0	0	0	0	0	0	0	0	0	0	0	0	0	0	0	0	0.0212244	0	0	0	0	0	0	0	0	0	0
USP3	5.53884	7.19593	8.02771	4.85688	4.96998	6.89198	4.55888	4.74261	6.35223	5.39186	5.64766	5.97328	7.15925	4.28196	3.99009	5.27845	5.63507	5.70977	7.45861	4.72904	8.28738	5.97191	2.89541	6.3504	6.68014	4.28404	5.57852	4.57758	6.92628	19.4441	4.93857	4.29346	5.63929	5.16219	6.15606	3.60261	4.54576	4.05984	5.01016	2.25669	5.0613	3.53267
ARL4C	5.62885	23.727	61.3809	16.0707	39.5644	9.44234	21.9955	24.7589	44.6009	10.3768	11.0677	43.0969	30.6253	17.5166	23.0782	35.7524	12.4289	50.6953	14.5408	12.3302	28.7743	142.392	15.355	23.6039	20.1947	21.4662	28.6741	11.8778	14.0222	26.0831	50.2674	15.1656	27.0741	8.59376	28.2714	6.87753	15.8916	13.4253	35.3562	27.8314	40.727	48.5634
AC103792.1	0	0.0259801	0	0.0876761	0.023952	0	0	0.0402886	0	0	0	0	0.0327292	0	0	0	0.0229874	0	0.0253981	0.0124462	0	0.0275773	0	0	0.0796367	0	0	0	0.0767113	0	0	0	0	0	0	0	0	0.0299946	0	0	0	0
PSMB10	15.3232	20.6158	7.46865	19.9501	17.3553	8.23322	50.6643	12.1686	14.2371	53.3805	14.3036	10.3507	10.0315	20.8821	19.0992	7.99145	28.0114	0.672276	26.6411	11.8023	18.6626	18.7033	16.1505	23.0436	31.5047	33.7384	20.8152	12.8386	14.8985	3.11619	20.9093	30.0371	7.65585	11.3241	17.0628	34.8692	23.1834	21.2428	17.9047	23.0836	18.0303	35.3032
MYLPF	0.0491751	0.106683	0.771125	0.50404	0.118026	0.181514	0.0892524	0.231615	0.116137	0.39345	0.183969	0.340082	0.107518	0.0980518	0.376858	0.226212	0.264303	0.0383879	0.31288	0.12266	0.121003	0.192511	0.342609	0.631528	0.0872042	0.38697	0.28724	0.143584	0.302403	0.349847	0.215506	0.298982	0.471413	0.38444	0.0366949	0.180913	0.237859	0.431089	0.63534	0.158479	0.947541	0.107661
RNU6-658P	0.259561	0.450485	0	1.36824	0.830638	1.06454	0.18844	0.174647	0	0	0	0	0	0.690063	0	0	0.398592	0	0.220197	0.215813	0	0.119545	0	0	0	0.510636	0	0.707355	0.665073	7.38639	0	0	0.355466	0.225466	1.54949	0	0	0.130024	0	0	0	0
AC104590.1	0.256337	0.160654	0.0687123	0.450416	0.159507	0.186901	0.0310166	0.18206	0.100898	0.113942	0.332979	0.105052	0.0311368	0.0567909	0.117532	0.209632	0.120279	0.044468	0.181218	0.053283	0.0420504	0.11806	0.108238	0.0984783	0.075762	0.0700407	0.0623878	0.0665303	0.109468	0.734529	0.145623	0.0787127	0.0487569	0.197924	0.148774	0.192103	0	0.135542	0.157708	0	0.123202	0.0623566
LRRC74A	0.0119364	0.0310747	0.0287966	0.0139825	0.0572978	0	0.0259974	0.0401575	0.0704757	0.0636689	0	0.0550327	0.0130491	0	0.0140732	0.0109818	0.100815	0.0372721	0.293659	0.0198492	0.0234972	0.04398	0	0.0353753	0.0211674	0.0234826	0	0.00929403	0.0305847	0.382137	0	0	0.040867	0.0311055	0.0712565	0.0146378	0.0230945	0	0	0	0.0751019	0.0522659
PGM2	12.0037	12.3439	4.1037	4.50729	7.74339	6.28183	10.6722	9.83608	5.49967	15.1452	9.2329	9.47269	4.02774	5.07524	6.3056	2.86344	4.32888	3.90826	1.75182	11.96	12.7287	4.14295	1.50865	11.4326	15.7345	7.88385	3.42769	8.11161	7.69308	8.7327	6.86864	2.06103	5.422	2.8003	5.31006	9.78321	6.64691	5.60008	12.3481	4.76859	2.23164	8.53242
AC007656.2	0	0	0	0.0562474	0	0	0	0	0	0	0	0.0442759	0.104985	0	0	0	0	0	0	0.0399235	0	0	0.020275	0.0474346	0	0	0	0	0	0.0854011	0	0	0	0	0	0	0	0	0	0	0	0
AL161912.3	0	0	0	0	0	0	0	0	0	0	0	0	0	0	0	0	0	0	0	0	0	0	0	0	0	0	0	0	0	0.233765	0	0	0	0	0	0	0	0	0	0	0	0
AC026765.1	0	0	0	0	0	0	0	0	0	0	0	0	0	0	0	0	0	0	0	0	0	0	0	0	0	0	0	0	0	0	0	0	0	0	0	0	0	0	0	0	0	0
CD79A	9.39082	64.3357	23.5165	22.1727	64.0733	1.21625	21.1708	0.578905	35.2346	66.519	29.9786	19.2934	2.54153	39.615	28.5539	5.15356	27.2536	4.28704	46.0761	8.50056	10.0899	8.86938	6.6629	3.96036	58.497	19.6631	204.685	29.8393	17.6643	3.90697	47.4922	13.1129	9.22555	2.27386	18.3315	15.714	67.7009	3.72302	9.28016	9.67511	29.1396	31.0467
RAD1P1	0	0	0	0	0	0	0.0245691	0.0455415	0	0	0.0316515	0	0	0	0	0	0	0	0.172257	0	0	0.0155864	0	0	0	0	0	0.0131751	0.0346852	0	0	0	0	0	0.0505062	0.0415009	0	0	0	0	0	0
MT1G	1.65081	0.923194	5.48709	5.99473	5.28286	1.02309	5.11352	0.518354	12.3026	26.0738	1.06362	2.87528	0.561459	23.5532	6.57427	0.405009	1.35202	0.801847	3.17436	3.30942	1.08322	2.87226	0.759014	3.95016	0.683071	4.97973	3.16065	1.35677	0.469985	0.456725	5.19815	1.58156	1.88397	2.64486	4.43465	2.65423	6.99123	7.24042	8.03482	10.7348	5.251	11.9938
AC026202.1	0	0	0	0	0	0	0	0	0	0	0	0	0	0	0	0	0	0	0	0	0	0	0	0	0	0	0	0	0	0.0836492	0	0	0	0	0	0	0	0	0	0	0	0
AP000907.3	0	0.100741	0.280068	0.203986	0	0	0.168563	0.0781124	0	0	0.217153	0	0	0.154318	0	0.320419	0	0	0	0	0	0	0	0	0	0	0	0	0	2.27124	0	0	0	0	0.346511	0	0	0	0	0	0	0
FAM107A	0.356781	0.655113	1.45326	4.26116	2.04358	0.178137	0.503027	3.5557	0.573951	0.544719	13.6812	3.46151	1.20403	0.982896	3.14573	1.67454	9.32995	0.266407	1.02207	1.22528	5.77642	1.29551	2.69643	1.89509	0.967379	1.0681	1.14772	2.42974	3.20625	1.31511	10.2425	0.925985	0.244303	0.669236	5.09314	0.577027	0.490209	1.10861	0.553533	0.933181	8.08454	0.686778
MIR1197	0	0	0	0	0	0	0	0	0	0	0	0	0	0	0	0	0	0	0	0	0	0	0	0	0	0	0	0	0	0	0	0	0	0	0	0	0	0	0	0	0	0
EIF4BP6	0.857915	2.19427	1.52505	1.03142	0.830866	1.69139	0.797676	0.800053	2.31051	1.22431	1.098	0.943745	2.02386	0.860314	1.45513	1.21857	1.16721	2.46739	0.293676	1.1388	2.75545	1.46266	1.16303	1.53148	2.08188	0.947527	0.725309	1.83992	1.20324	1.98095	1.36318	0.648889	1.72113	2.40562	1.88685	1.05208	2.25686	0.278968	0.90748	0.834302	0.793105	0.549202
AF181450.1	0	0	0	0	0	0.0550446	0	0	0	0	0	0	0	0.0892033	0.0791191	0	0	0	0	0	0	0.0927201	0	0	0.119002	0	0	0.0261253	0.0687782	5.49025	0	0	0	0	0.10015	0	0	0	0	0	0	0
AL365209.1	0	0.00737702	0	0.0149373	0.0714121	0.0383518	0.00617169	0.0142999	0.0050192	0	0.0198769	0.00391937	0.00929342	0.0113003	0.0050114	0.0743007	0.0228453	0	0.0216353	0.00706818	0.0041836	0.021534	0.00179477	0	0.00753758	0.0209051	0.0372418	0.00330955	0.0174257	0.423351	0.0124183	0.0516855	0	0	0.0190305	0	0.0493429	0.0106462	0.0104602	0.0219172	0.00334292	0.0248155
IGKV2OR2-10	0	0.230312	0.106714	0.0518163	0.141556	0	0	0	0	0.117972	0	0	0	0.117599	0.104305	0	0	0	0	0.0367784	0	0	0	0	0.705976	0	1.29189	0.0344417	0	0.157347	0.387703	0.0977961	0.121156	0	0	0	0.171166	0.0443168	0	0	0	0
AL035419.1	0	0	0	0	0	0	0	0.0328238	0	0	0.0456252	0	0	0.0648463	0	0	0.149825	0	0	0	0	0	0	0.096383	0	0	0.0712371	0.0189918	0	0	0	0	0	0	0	0	0.0471921	0	0	0	0	0
KPNA4P1	0.0766392	0.0498796	0.0231114	0.190775	0.0613145	0.0471482	0.11128	0.0257836	0.0226249	0.102198	0.107518	0.0706688	0	0	0.0677691	0.105765	0.0588451	0.0299137	0	0.0318609	0.0565748	0.0617704	0.137534	0.0567827	0.0339768	0.0376932	0	0.17902	0.0883676	0.647466	0.0559775	0.0847203	0.0131196	0	0.0285944	0.0704879	0.0741403	0.0863807	0.0707268	0.0246989	0.0150688	0.0838948
NSUN5P1	2.40215	2.25289	2.74617	4.68207	4.73836	3.42128	9.6021	4.55713	1.7855	2.78479	7.13491	0.447212	1.22883	4.49013	0.827452	5.20225	5.88812	0.507776	12.2755	0.929848	0.999652	2.33621	0.889025	3.6131	2.21592	4.56862	5.86585	1.97701	4.42986	2.15143	0.841845	2.68698	3.30925	2.76067	1.48169	0.860649	1.51794	2.0951	3.08918	0.50752	6.01774	3.42281
ANKRD26	0.800354	1.21468	1.10752	1.62346	1.00067	2.17412	1.70543	1.88367	3.1626	0.665312	1.69801	0.955252	1.40524	1.4692	1.26634	1.07424	1.29024	1.52004	1.3844	1.24737	1.37772	1.06914	0.463766	0.965213	1.55447	0.691845	0.662798	1.03054	1.30147	6.41495	0.96671	0.643452	0.901534	1.56801	1.56676	0.552352	1.15636	1.19757	0.562751	0.589563	0.820207	0.667524
AC026410.4	0	0	0	0.12026	0	0	0	0	0	0	0	0	0	0	0	0	0	0	0	0	0	0	0	0	0	0	0	0	0	0	0	0	0	0	0	0	0	0	0	0	0	0
TNS4	36.5957	0.147776	2.17739	3.83672	14.5096	1.23387	4.67738	3.97599	0.697109	0.582849	4.433	1.23003	0.229604	16.4644	6.17054	2.08897	0.806313	6.28345	0.178174	0.167548	13.6883	14.1306	0.311591	8.73663	2.25986	0.926878	8.10683	0.0883959	1.597	2.04947	61.685	2.79862	0.738506	2.5492	0.0677723	0.236676	9.06066	3.3326	11.9228	66.6983	0.803584	7.29085
ZNF28	3.15479	5.2955	7.27204	2.3711	2.53502	1.57532	3.44725	2.97491	3.4371	4.26833	2.01157	4.36991	2.82958	2.50393	3.65439	2.733	2.01565	4.29273	0.98849	5.60608	4.24747	1.68844	2.20722	1.86083	4.67163	1.74415	3.15423	3.40849	2.99031	6.15166	1.91069	2.03137	1.74079	2.46035	3.40919	7.76014	3.69796	2.65084	2.00045	1.44862	1.53217	2.17123
AC106872.6	0.0881842	0.0765247	0	0	0	0.144668	0	0.0593353	0.104132	0.117594	0.0824764	0	0.0964043	0	0	0.0811317	0.270838	0.13768	0.224431	0.0366605	0.0867964	0.0406146	0.111707	0.174231	0	0	0	0.0343313	0.135573	0	0	0.0974827	0	0	0	0	0	0.176699	0	0.113678	0.13871	0
OR5E1P	0	0	0	0	0.0474907	0.048691	0.0430953	0	0	0	0.0832771	0	0.0324468	0	0	0	0.068367	0	0	0	0.029213	0	0	0	0.0263165	0	0	0.0115549	0.0152099	0.791825	0	0	0	0	0	0	0	0	0	0	0	0
TPT1P13	0.275686	0.0478471	0	0	0	0.090454	0.120088	0	0	0	0	0.0508419	0	0.21988	0	0	0	0	0.233876	0	0	0.0253943	0.0232817	0.0544689	0	0	0	0.0214657	0.0282556	0.0980657	0	0	0	0	0.0822877	0.0676157	0.0533394	0	0	0	0	0.0804762
TPH2	0	0.00344577	0.00478973	0.00232571	0.0444749	0	0.0432415	0	0.00468889	0.00529502	0.00742752	0.00366144	0	0	0	0	0	0	0.00673715	0.00660302	0	0.0018288	0	0	0	0	0.023194	0	0	0.0564985	0.00580053	0	0.0380655	0.0310426	0	0.00486942	0	0.00198911	0	0.0255936	0.00312292	0
C1orf195	0.0984382	0.384403	0	0.172968	0.0787546	0	0.0714658	0.0993522	0.0581204	0	0.1381	0.0453848	0.107614	0.0654264	0.11606	0	0.151166	0	0.0835093	0.0204617	0.0484445	0.0680058	0	0.145868	0.174564	0.0968291	0.0718743	0.0191617	0.151337	7.87859	0	0.272045	0.0337025	0.0427538	0.146911	0.0603582	0.0476143	0.073967	0.0605627	0.0634482	0.154839	0.143677
ZNF778	0.532062	1.76002	0.59175	1.40235	0.865012	2.51448	0.668008	2.12666	1.11247	0.419845	2.74835	1.39982	3.26849	1.2588	0.903556	0.873484	1.42985	0.758295	1.36654	0.392667	0.545309	1.01504	1.0285	0.933084	0.506389	0.559376	0.898145	1.71412	4.35006	2.13137	0.545494	1.31932	0.648434	0.826821	1.13645	2.04722	1.33164	1.72633	0.372391	0.44362	0.865703	0.676834
AC013549.3	0	0	0	0.131819	0	0	0.081696	0.151433	0	0	0.052623	0	0	0	0.0663371	0	0	0	0.0954636	0	0	0.0518272	0	0	0	0	0	0	0	10.9078	0	0.124395	0.0770539	0	0	0	0	0	0	0	0	0.164244
TRAJ52	0	0	0	0	0	0	0	0	0	0	0.372937	0	0	0	0.940256	0	0	0	0	0	0	0	0	0	0	0	0	0	0	5.6736	0	0	0	0	0	0	0	0	0	0	0	0.581995
LINC01145	0.272591	0.134045	1.107	0.290046	0.210814	0.0857117	0.765212	0.125333	0.354078	0.308975	0.395168	0.44825	0.630767	0.640154	0.283893	0.326027	0.624413	0.0922109	0.381563	0.273864	0.590261	0.288755	0.251305	0.489204	0.640499	0.169819	0.530749	0.376737	0.675176	1.65648	0.411475	0.326445	0.44175	0.718244	0.542425	0.155998	0.672441	0.37779	0.0726733	0.433388	0.764645	0.689629
LINC01276	0	0.0477992	0.0332213	0.032262	0	0	0.0199947	0.0185312	0.0650436	0	0	0	0.0602165	0.0366099	0	0	0.0211465	0	0.0467284	0	0.0542152	0.0126844	0	0	0.0244198	0	0	0.0107221	0.0282273	0.783741	0	0	0	0.0956931	0	0	0	0	0	0	0	0
AC020911.2	0	0	0.0413301	0.36123	0	0	0	0.0461087	0	0	0.192274	0.0315941	0	0	0.040397	0.283708	0.184157	0	0	0	0.0337241	0.0157805	0	0.135392	0.0607606	0.0337033	0	0.0133392	0	0.06094	0.150156	0	0	0	0.0511352	0.0840354	0	0	0	0	0	0.0500095
RNU6-946P	0	0.446275	0	0	0	0	0	0	0	0	0.240492	0	0	0	0	0.473142	0	0	0	0	0	0	0	0	0	0	0	0	0	12.8054	0	0	0	0	0	0	0	0	0	0	0	0
NPDC1	4.95584	6.60355	15.3269	19.3532	13.4388	14.5783	9.85233	5.26227	4.36831	4.61129	15.6915	14.664	12.0115	26.6049	16.5216	24.4437	23.6107	1.39682	14.3098	3.9116	28.1194	36.2559	23.5959	20.2485	16.2666	10.5803	12.9179	4.1601	11.6577	8.22434	28.7966	19.0133	47.0338	45.3276	10.6817	18.935	3.21886	11.8539	9.2027	33.5108	36.0593	20.7611
MIR548S	0	0	0	0	0	0	0	0	0	0	0	0	0	0	0	0	0	0	0	0	0	0	0	0	0	0	0	0	0.171946	3.5806	0	0	0	0	0	0	0	0	0	0	0	0
ZBTB45P1	0.0377932	0.803509	0.319116	0.0110679	0.0755904	0.0155002	0.205783	0.0127147	0.401653	0.0251986	0.0706941	0.104547	0.0206581	0.150714	0	0.0869268	0.0435276	0	0.0160308	0.0392791	0.0743969	0	0.0239373	0.0560027	0.0167551	0.0185877	0.0551892	0.0809238	0.0581025	0	0.0276043	0.0208891	0.129393	0	0	0.0695197	0.146244	0.0567961	0.0232518	0.0487192	0.0445853	0.0827424
AC103702.2	0.241346	0.0299194	0.041589	2.22135	0.0413758	0.0141405	3.3166	0.0115994	6.04594	0.137929	0.0322464	3.67199	0	0.824962	0.609752	0.0158603	0.0794188	0.0269148	0.073123	0.0286669	0	0.0158794	0.0291167	0	3.80605	0.0678289	1.66149	0.0402683	0	0.0613218	0.0755486	0.0190568	0.0118043	4.8218	0.617467	0.0211405	6.32055	0	0	0.111114	1.24735	0.0754843
H3P25	0.0760041	0.329775	0	0.178065	0.0608064	0.124687	0.275893	0.15342	0.179499	0	0.284339	0	0.166178	0.101031	0.08961	0.629331	0.116715	0.118663	0	0.0947907	0.299232	0.245034	0.0320927	0	0.202172	0.0747617	0.110988	0.177537	0.233694	19.8713	0.222054	0.168036	0.0520433	0.132041	0.226859	0	0	0.152293	0	0	0.119551	0.110933
AP003400.5	0	0	0	0	0	0	0.194243	0	0	0	0	0	0	0	0	0	0	0	0	0	0	0	0	0	0	0	0	0	0	0.0793109	0	0	0	0	0	0	0	0	0	0	0	0
AP003419.1	0	0.0335805	0	0	0.0619182	0	0	0.0260375	0	0.0516023	0	0	0.084608	0	0	0	0	0	0.0328282	0.0160873	0	0.124757	0	0.0764557	0	0.114193	0	0	0	0	0.0565286	0.0855544	0	0	0	0	0	0	0.0952309	0.149652	0	0.0564805
AC090186.1	0.144301	0.459148	0	0.140864	0.307859	0.039455	0.244445	0.161824	0	0.064142	0.0899743	0.26612	0.262921	0	0.0567112	0	0.29546	0	0.0408057	0.0999832	0.189374	0.221534	0.0203104	0.142552	0.0852985	0.0946284	0.280963	0	0.369743	2.90871	0.0702655	0.0531724	0.065873	0.0835642	0.215358	0.0589864	0.0465321	0.144572	0.118373	0.0620062	0.11349	0
CASC2	0.510118	0.683047	0.168719	0.87064	0.100932	0.296951	0.447997	0.250969	0.307664	0.109717	0.556617	0.351519	0.221868	0.291653	0.898923	0.252323	0.317976	0.128457	0.102372	0.183566	0.164664	0.133892	0.310358	0.235712	0.447443	0.161864	0.0720892	0.190054	0.264226	1.36093	0.620987	0.20616	0.150237	0.138174	0.196467	0.218612	0.140617	0.278893	0.209229	0.226268	0.0582382	0.172127
NAP1L4P1	0.04756	0.165087	0.143423	0.403916	0.49465	0.23407	0.276227	0.208007	0.280806	0.0634213	0.511539	0.811317	0.15598	0.0316105	0.504666	0.218782	0.219105	0.111381	0.161389	0.14829	0.187246	0.33952	0.0100411	0.375869	0.759061	0.0935652	0.347258	0.148126	0.341216	1.26884	0.416856	0.10515	1.02584	0.165251	2.02291	0.0583237	0.29906	0.226334	0.0292606	0.0306548	0.392752	0.312376
RAB23	1.74822	0.998456	2.29743	1.39034	3.93676	1.32862	2.5384	2.38642	3.5022	1.86202	2.18357	2.89444	2.21037	1.05429	2.0941	0.554976	1.59105	2.18879	0.213223	2.6517	2.97962	1.32737	0.80422	1.46218	2.10971	1.57679	1.61494	2.02442	1.78892	5.18554	2.60276	0.987888	0.95996	1.34391	2.10893	1.8151	3.94437	2.10963	3.48442	1.70642	0.790697	1.27989
AC007952.2	0.0888391	0	0.0107162	0.0468304	0.0213225	0.240476	0.0193491	0.233126	0.0314717	0	0.0166178	0	0.0291361	0.118093	0	0.580313	0.0477487	0.0277405	0.0678294	0.0147731	0.0349764	0.0736492	0.0675222	0.21063	0.0315084	0.0174774	0.0648656	0.0242104	0.0273159	0.0790036	0.0129777	0.245517	0.0060832	0.108037	0.026517	0.0326835	0	0.0445028	0.0983827	0	0.013974	0.0388999
LINC01271	0.868203	0.0636686	1.48977	0.243514	0.313058	0.511547	0.355105	0.946201	2.13707	0.0815316	0.59471	0.0902048	0.187153	0.292587	0.0720863	0.337508	0.394341	0.152733	0.601675	0.39652	0.132393	0.11827	0.103267	0.47112	0.0975815	0.204482	0.589273	0.366567	0.40732	0.500222	0.0357261	0.0811056	0.427033	0.265548	0.164246	0.044987	0.260249	0.453292	0.240744	0.0315267	0.125024	0.178478
LINC00364	0	0.0390764	0	0	0	0	0.0653836	0.0302989	0	0	0	0	0	0	0	0	0	0	0	0	0	0	0	0	0	0	0	0	0	0.0800897	0	0	0	0	0	0	0	0	0	0	0	0
Metazoa_SRP	0.0972207	0.0843665	0.234544	0.968031	0.700026	0.23924	0.211746	0.523325	0.114803	0	2.00042	0	0.31885	0.258469	0.114625	0.268337	0.298592	0	0.577336	0.161669	0.382763	0.268659	0.0410515	0.192085	0.258608	0.382526	0.283942	0.227096	0.498217	0.691658	0.568083	0.214944	0.199714	0.6756	0.145094	0.238447	0.188102	0.438313	0	0.125327	1.45278	0.425699
Y_RNA	0	0	0	0	0	0	0	0	0	0	0	0	0	0	0	0	0	0	0	0	0	0	0	0	0	0	0	0	0	0	0	0	0	0	0	0	0	0	0	0	0	0
CD5L	0	0	0	0.0393686	0.10755	0.101079	0.016266	0.150754	0.0132285	0	0.0838197	0.0309895	0	0.0595657	0	0.0206133	0.206437	0.0349805	0	0.0558864	0.0220525	0.0980306	0.0189211	0.0110668	0.00993297	0.0881555	0.016359	0.0610583	0.080372	0.119548	0.0327295	0.0371514	0	0	0.0167189	0.0137379	0.433491	0.0168353	0.12406	0.101088	0.00881056	0.0327017
CHD4	23.3279	32.1175	59.3113	44.511	22.9838	32.1614	29.6386	40.3567	69.2343	7.15228	27.5643	62.6785	43.0889	37.6401	50.0471	25.8279	29.0001	32.9384	31.7853	44.9626	40.7185	32.5966	19.4626	33.1331	39.3153	31.5756	33.3829	37.3895	49.6766	23.9633	31.05	27.6515	48.4881	36.1464	37.7377	17.3757	52.8339	29.7152	16.3113	26.1	28.2745	34.5483
TPPP	1.30668	0.448016	7.99114	3.6019	1.45113	2.15489	0.547297	6.84002	2.12567	0.164498	11.4434	2.75102	6.59801	2.2046	10.461	2.3203	5.3708	1.16271	9.56192	2.29255	3.58405	1.72337	4.19405	1.1419	0.729188	6.34573	1.30768	5.9729	10.5056	4.89185	2.62295	2.80307	0.10324	3.73055	2.48197	5.7373	2.5812	3.09432	1.01755	0.400497	2.59076	0.566822
SETP9	0	0	0.0797789	0.0387377	0.0793699	0.0271253	0.0720241	0	0	0.0440976	0	0	0	0	0	0	0.0253911	0.10326	0	0.0412431	0	0	0.0139634	0	0.0879641	0.0325285	0.0482905	0.0128742	0	0	0	0.073112	0	0	0	0	0.0319908	0	0	0	0.0260081	0.0965328
AC087294.1	0.0905644	0.220053	0.0873944	0.275831	0.115928	0.38629	0.644345	0.353434	0.342218	0.0483071	0.152465	0.100211	0.0594039	0.0481545	0.106777	0.483265	0.125167	0.254513	0.0614637	0.12048	0.24959	0.166843	0.0382408	0.447334	0.144541	0.195985	0.132251	0.190393	0.343438	12.8861	0.105838	0.100114	0.0992215	0.110135	0.297351	0.0888485	0.210268	0.127028	0.0222874	0.140096	0.0284908	0.132184
MTCYBP36	0	0	0	0	0	0	0	0	0	0	0	0	0	0	0	0	0.0480122	0	0	0	0	0	0	0	0	0	0	0	0	0	0	0	0	0	0	0	0	0	0	0	0	0
AC104365.3	0	0	0	0	0	0	0	0	0	0	0	0	0	0	0	0	0	0	0	0	0	0	0	0	0	0	0	0	0	0	0	0	0	0	0	0	0	0	0	0	0	0
GPX5	0	0	0	0	0	0	0.00997736	0	0	0	0	0	0	0	0	0	0.0105521	0	0	0	0	0	0.00580298	0	0	0	0	0	0	0	0	0	0	0	0	0	0	0	0	0	0	0
TCF25	17.3761	21.0896	12.4926	30.2818	19.3035	20.8674	22.7939	29.1641	10.5796	12.2149	19.5532	16.2658	24.9514	22.268	17.8361	10.9164	25.9302	3.9858	28.161	9.03275	21.4369	20.7533	41.5088	36.3501	16.3723	13.3966	21.1308	13.9361	22.9146	6.53654	16.8389	15.9303	13.7405	15.9555	15.8223	21.295	13.3729	31.0237	13.1367	12.0141	19.7098	19.4931
BARHL1	0	0.0203979	0	0.0137675	0	0	0	0	0	0	0	0.0108373	0.0128484	0.0312459	0	0.0108129	0.0360963	0	0	0.00488598	0	0.00541297	0	0.0116104	0	0.0115608	0.0171626	0	0	0.0627101	0	0	0.00804771	0	0	0	0	0.0117749	0	0	0	0
AC017104.1	0.155054	1.19603	0.124689	0.645806	1.47481	0.692452	0.400244	0.521646	0.345847	0.160817	2.73923	0.222405	0.263678	1.19087	0.914056	0.840071	0.925972	0.107592	0.423848	0.207705	0.40697	0.682386	0.261886	0.187214	0.305515	0.84733	0.930855	1.42863	0.485582	1.28695	1.03185	1.46645	0.861175	1.91554	0.539945	0.380291	0.249997	4.83294	0.466375	0.310924	1.6937	1.1567
PARP3	8.90805	8.49675	4.82859	20.1711	9.99858	23.0461	13.4597	11.1341	7.65629	5.66377	13.4288	12.4251	13.3236	19.3609	9.42809	6.92479	14.1846	5.39885	5.97073	8.89498	7.05683	16.5841	8.16562	5.97811	16.0053	13.4856	9.76999	8.64446	7.75282	4.12804	11.9697	5.94165	5.87453	6.938	8.77887	15.2338	5.7087	8.3034	13.1001	8.55194	6.59213	10.3549
SNX19P4	0.145318	0.168139	0	0.0567425	0	0.0397329	0.0351667	0.0325927	0	0.0645937	0.0453039	0.0446657	0	0	0.0571106	0	0.260348	0.151254	0.0821861	0.0201375	0	0.0669283	0.204535	0	0.0429496	0.0476474	0.0707354	0.018858	0.0496463	1.29229	0.0707603	0.321281	0.0663369	0.126229	0.433749	0.118804	0	0.09706	0	0	0.609542	0
AC103808.5	0	0	0	0.0348807	0	0	0	0	0	0	0.0556983	0	0	0	0	0	0	0	0	0	0	0	0	0	0	0	0	0	0	0.105919	0	0	0	0	0	0	0	0	0	0	0	0
AC022182.2	0	0.389127	0.0386357	0.11256	0.0512501	0.105091	0.744109	0.129308	0.151289	1.8366	0.389435	2.09695	0	0.25546	0.302108	0.0294681	0.418081	0.250035	0.108689	0.0798935	0.315256	0.0147517	0.027049	0.158207	0.624794	0.252049	0.187091	0.0748175	0.196967	0.39877	0.140367	0.177035	0.109661	0.0556446	0.191206	0	0.52675	0.0160448	0.0394116	0.330315	0.579384	0.467493
RPSAP47	0.216885	0.0537741	0.0373739	0.0907369	0.322247	0.127074	0.089976	0.0833902	0.439045	2.68558	0.115913	0.0285699	0.135487	0.205931	0.255711	0.883677	0.190319	0.096748	0.394271	0.115926	0.396448	0.24259	0.405568	0.306081	0.109889	0.0914315	0.135736	0.349808	0.0635114	0.220427	0.543133	0.137003	0.148511	0.0807411	0.231202	0.455949	0.119894	0.124167	1.56311	0.279587	0.292415	0.0452226
DEFB131A	0	0	0	0	0	0	0	0	0	0	0	0	0	0	0	0	0	0	0	0	0	0	2.89076	0	0	0	0	0	0	0	0	0	0	0	0	0	0	0	0	0	0	0
VPS37A	5.00061	3.76577	7.6219	3.03579	3.19277	6.43382	4.65507	5.66513	13.7687	8.38271	2.64761	3.63872	8.78314	3.54196	4.27003	7.98496	4.49973	15.4817	5.21935	2.86121	8.82191	4.95737	7.18391	6.10989	7.27115	3.63828	12.2535	4.93727	5.63441	13.0632	4.36044	2.18784	21.5307	36.4127	26.9103	3.68039	4.93564	3.1287	8.5385	3.73288	25.5014	4.72373
TIMM10	29.5318	18.6212	33.8287	14.6838	34.5335	25.9085	44.5253	23.6828	27.9734	67.6649	15.6317	21.4846	14.3229	30.5484	30.1426	40.8853	18.0259	17.3041	58.3371	24.7604	13.1394	28.964	32.7445	36.7997	17.1113	28.7008	24.148	36.0216	20.868	3.71577	14.3284	37.4213	43.3046	30.4202	19.8702	36.8233	76.3208	46.4029	40.0416	46.1489	46.5358	69.4619
Y_RNA	0	0	0	0	0	0	0	0	0	0	0	0	0	0	0	0	0	0	0	0	0	0	0	0	0	0	0	0	0	0	0	0	0	0	0	0	0	0	0	0	0	0
ZNF663P	0.408616	0.0157595	0	0.223374	0.043588	0.0148965	0.949292	0.0244391	0	0.0121086	0.0764336	0.360038	0	0.337971	0.203412	0.116958	0.0557766	0.0141769	0.030813	0.0150998	0.0178749	0.0209105	0.0268393	0.0269109	0.00805128	0.0267958	0	0.00707021	0.0465331	0.113051	0.0795878	0.0602269	0	0.00788758	0.0135517	0.0111354	0.0966271	0.400284	0	0.0468219	0.0214245	0.0530134
AC139769.1	1.67259	1.31643	1.90808	1.62516	1.25516	1.99945	0.385939	1.50928	1.07175	1.52151	1.7341	2.41506	1.64423	0.654942	1.14652	0.453297	1.69242	3.05673	0.329984	1.24514	1.3017	1.31973	0.958093	1.52423	0.597813	0.777987	0.927761	2.8419	3.38203	15.7505	0.719741	0.831313	0.506061	0.788386	3.85073	1.31972	1.22922	1.4419	1.19656	0.100285	0.295723	0.0946222
Y_RNA	0	0	0	0	0	0	0	0	0	0	0	0	0	0	0	0	0	0	0	0	0	0.111156	0	0	0	0	0	0	0	0.429253	0	0	0	0	0	0	0	0	0	0	0	0
VMA21	19.6833	14.0198	16.2205	12.3298	8.81942	7.66411	7.90933	11.2511	9.24632	10.9515	10.0986	7.55293	4.95121	9.22745	15.3146	9.13629	6.63244	10.8546	5.3361	9.40972	14.5553	11.0968	6.06233	8.25668	9.54519	7.96179	7.29789	10.2103	10.5064	25.1522	6.98578	13.341	5.53501	5.95964	9.62041	14.0865	8.17402	10.3672	10.9469	8.89986	7.46704	16.019
LINC00333	0	0	0	0	0	0	0	0	0	0	0.0839564	0	0	0	0	0	0	0	0	0	0	0	0.018952	0	0	0	0	0	0	0	0	0	0	0	0	0	0	0	0.0552277	0	0	0
RIMS2	1.42483	0.00385185	0.00803131	0.0857935	0.165129	0.0163842	1.318	0.00447995	0.010483	0.417293	0.00622714	0.0122788	0	0.0442526	0.0183167	0.240941	0.0102244	0.0103951	0.0470696	0.00922649	0.0174755	0.00408865	0.00562276	0.0285021	0.00787138	0.00654926	0.0194455	0.00518418	0.00454934	0.10263	0.0389048	0.122669	1.04403	0.00385567	0	0.253113	0	0.00555881	0.0081926	0.0829684	0.0104729	0.0453502
KLF4P1	0	0.0201483	0	0	0	0	0	0	0	0	0	0	0	0	0	0	0	0	0	0.00965239	0	0	0	0.0229367	0	0	0	0	0	0.949789	0	0	0.0158985	0	0.0346511	0	0	0	0	0	0	0
TRIM58	0	0.0148066	0.102909	0.0299812	0.0068254	0.0349896	0.0557433	0.0344421	0.0402968	0.022753	0.0398956	0.0708003	0.121245	0.0907246	0.0502927	0.00784902	0.183414	0.0532789	0.014475	0.0496537	0.125956	0.0550092	0.010807	0.109563	0.0302578	0.0503511	0.0124582	0.0332136	0.0568354	0.121389	0.0249252	0.0282926	0.00584176	0.00741065	0.241913	0.0209242	2.00551	0.0470101	0.0209951	0.71485	0.107355	0.012452
DEFB130A	0	0	0	0	0	0	0	0	0	0	0	0	0	0	0	0	0.0880225	0	0	0	0	0	0	0	0	0	0	0	0	0	0	0	0	0	0	0	0	0	0	0	0	0
ENAM	0.0295299	0.32215	0.386736	0.212493	0.0641255	0.124572	0.122506	0.178825	0.0498149	0.191265	0.45768	0.832444	2.25056	0.179446	0.0746063	1.01299	0.220259	0.349076	0.701443	0.110487	1.9017	0.0291439	0.240474	0.0458418	0.336643	0.0954409	0.0985654	0.247994	0.0864737	0.547722	0.2958	0.237833	0.167541	0.432402	0.18258	0.0465597	0.0408101	0.00633971	0.0259541	0.0108763	0.265425	0.00615726
EPHA8	0.0462152	0	0.0309705	0.0270687	0.0164329	0.00842414	0.00372801	0	0.0121274	0	0.014408	0.00473499	0.00561369	0.00682593	0	0.00472435	0.0118283	0	0.0174251	0.0128086	0	0.00473003	0.0498701	0.00507279	0	0.00505109	0	0	0.0184205	0.0365321	0	0.011353	0.0246132	0	0	0	0.0298056	0.0180063	0.012637	0.00661955	0.0121158	0.00749489
AC016598.1	0.0491312	0	0	0	0	0	0	0	0	0	0	0	0	0	0	0	0.0377239	0	0	0.0204251	0	0.0226281	0	0.0485357	0	0	0	0.0191275	0	0	0	0.0543118	0.0336423	0	0	0	0	0	0	0	0	0
ADORA2BP1	0.0326763	0	0.0394157	0.0765552	0.130712	0	0.142337	0	0	0.305017	0	0.150654	0.107167	0	0.231155	0	0.100358	0	0	0.0271688	0.0321621	0.0601983	0	0.0968409	0.0579463	0.0964266	0.047717	0.152656	0.0502359	0.0581173	0.0954676	0	0.0671248	0	0	0.0400715	0.0632218	0.0163688	0.0402073	0.168492	0.154195	0.0953863
EPB41L3	1.03735	1.0824	0.940735	1.79786	3.04771	1.02518	1.71854	0.825811	2.75983	2.40661	1.69026	1.3161	2.0932	1.98035	2.85869	4.95131	3.69267	1.54934	0.858821	4.67	4.34734	1.95827	0.517181	4.40777	1.99472	7.81399	1.22647	1.46847	2.24424	8.32252	1.17578	1.05831	0.210528	0.636187	3.44698	0.674375	2.62609	0.924094	1.21184	2.65837	2.2549	3.17773
AC010307.1	0	0	0	0	0	0	0	0	0	0	0	0	0	0	0	0	0	0	0	0	0	0	0	0	0	0	0	0	0	0.117069	0	0	0	0	0	0	0	0.0164863	0	0	0	0
MIR4747	0	0	0	0	0	0	0	0	0	0	0	0	0	0	0	0	0	0	0	0	0	0	0	0	0	0	0	0	0	0	0	0	0	0	0	0	0	0	0	0	0	0
ADORA2B	1.95215	4.28658	1.4571	3.3291	11.0707	6.39626	1.89489	5.47904	1.61746	0.906084	3.50028	4.67422	3.04201	3.87095	7.08288	4.09812	1.77218	4.31076	2.53446	2.67681	4.02332	8.37995	9.14012	5.31667	1.53009	4.37094	1.84273	13.1803	5.65419	7.15511	3.51344	2.03877	2.25988	3.75682	1.40037	12.0359	8.95211	2.44746	6.17106	2.73897	0.983965	6.15509
AC254562.3	0.654044	1.17297	1.3149	2.78371	0.83722	2.8255	1.23457	0.117354	0.566374	0.174434	2.77309	1.40722	0.476674	0.753492	0.308452	1.08313	1.37265	0	1.73854	0.181269	0.257501	0.461886	0.294582	0.559968	0.54126	0.643353	0.509385	0.322529	1.67586	0.853063	0.445868	0.530207	0.865849	0.340878	0.130148	0.802066	0.295269	1.57265	0.214609	0.337251	0.857319	0.636413
MTND4LP20	0	0	0	0	0	0	0	0	0	0	0	0	0	0	0	0	0	0	0	0	0	0	0	0	0	0	0	0	0	0	0	0	0	0	0	0	0	0	0	0	0	0
AC121251.1	0	0.191773	0.266571	0.129437	0.176803	0	0.320878	0	1.04383	2.21019	0	0.203776	0	0.146881	0.130276	1.01659	0.254523	0	0.374954	0.22968	0.108757	0.0508906	0.139971	0.109157	0.58784	0.10869	1.61356	0.258105	0.0566247	11.3985	0.161413	0.244294	0.151323	0	0	0.406509	0.534465	0	0	0.28488	0.434513	0.322551
MIR6839	0	0	0	0	0	0	0	0	0	0	0	0	0	0	0	0	0	0	0	0	0	0	0	0	0	0	0	0	0	0	0	0	0	0	0.363376	0	0	0	0	0	0	0
OR4F15	0	0	0	0	0	0	0	0	0	0	0	0	0	0	0	0	0	0	0	0	0	0	0	0	0	0	0	0	0	0.0351543	0	0	0	0	0	0	0	0	0	0	0	0
AL138688.2	0	0.0315608	0	0.0532547	0.0145485	0	0	0	0	0	0	0.0167681	0	0	0	0.0334608	0.0418877	0.0567827	0.0154269	0.0151197	0	0.0167505	0.0076785	0	0.0483715	0	0.026555	0.0212387	0.0279568	0.711544	0	0	0	0.031592	0	0	0	0	0	0	0	0
MIR1269A	0	0	0	0.460425	0	0	0	0	0	0	0	0	0	0	0	0	0	0	0	0	0	0	0	0	0	0	0	0	0	0	0	0	0	0	0	0	0	0	0	0	0	0
SNORD82	0	0	0	0	0	0.322404	0	0	0	0	0	0	0	0	0	0	0	0	0	0	0	0	0	0	0.348505	0	0	0	0.402844	1.39814	0	0.434494	0	0	0	0	0	0	0	0	0	0
MIR646	0	0.761991	0.353064	0.34287	0.702508	0	0	0.984714	0	0	0.547503	0.269895	0.959941	0	0	0	1.57317	0.913959	0	0	0	0.269612	0	0	0	0	0.854845	0.341852	4.19986	1.04117	0	0.32356	0.400844	0	1.7473	0	0	0.733113	0	0	0	0.427209
RAC2	11.301	31.542	16.7906	28.1374	42.0852	23.8607	13.6872	11.9981	15.1026	58.2506	20.0719	25.2699	16.7972	35.6922	29.4922	21.994	58.4202	12.6731	17.4964	20.2832	40.4068	56.5975	10.3695	26.1924	34.0302	37.7417	32.6563	30.5096	43.9246	8.65829	33.8901	29.778	3.92121	18.2077	22.3146	23.0132	39.2518	11.2133	49.525	94.9023	22.5275	48.3256
DAZ3	0	0	0	0	0	0	0	0	0	0	0	0	0	0	0	0	0	0	0	0	0	0	0	0	0	0	0	0	0	0	0	0	0	0	0	0	0	0	0	0	0	0
IDI1	51.7382	14.356	21.9343	11.9346	9.21814	19.0909	11.9492	39.4547	11.6686	102.268	13.508	16.6825	12.5375	11.9024	11.4878	15.9326	22.3438	52.0045	4.17521	13.5287	28.5594	7.72168	21.6069	11.6172	22.5397	12.0878	13.6687	21.569	12.8503	11.1668	14.5022	3.7711	20.026	10.0752	22.5272	16.6022	10.4196	13.2718	38.4767	4.43715	11.4374	8.5149
AC068234.1	0	0	0	0	0	0	0	0	0	0	0	0	0	0.0262645	0	0	0	0	0	0	0	0.01365	0	0	0	0	0	0	0	0	0	0	0	0.00858146	0	0	0	0	0	0	0	0
LINC02050	0	0	0	0	0	0	0	0	0.684465	0	0	0.0356322	0	0	0	0	0.059341	0	0.786771	0.0160647	0	0	0	0	0	0	0	0.105308	0	0	0	0.512606	0	0	0	0	0.0373825	0	0	0	0	0
ARL2BPP10	0	0	0	0	0	0	0	0	0	0	0	0	0	0	0	0	0	0	0	0	0	0	0	0	0	0	0	0	0	0	0	0	0	0	0	0	0	0	0	0	0	0
SCFD2	6.34926	7.10649	4.3556	5.7629	6.32368	4.95297	5.85757	11.0785	6.05923	3.6862	3.8296	5.36078	4.03246	7.81992	5.34706	3.21083	3.9465	2.81878	4.38969	7.17169	6.4619	5.70925	3.52722	4.0962	6.87053	3.95122	4.75573	4.4897	5.43175	6.40685	5.16122	5.6341	5.77908	5.035	5.45338	6.28193	8.29829	6.96699	4.9214	4.51	3.98805	5.91332
TMED10P2	1.43861	0.0390126	0	0.421304	0.971114	0.368763	0	0.120998	2.91979	0	0.378421	0.331635	2.30992	0.239041	1.69615	0.289529	0.310667	2.38645	0.114416	0.186897	0.398242	0.931746	0.0189829	0.222059	0	0.972879	0.919098	0.54257	0.230385	1.3593	0.262692	0.149091	2.00095	0.663871	11.5402	0.882098	0.0869816	2.07188	0.387225	0	0.388932	0.459319
LYPD8	1.13153	0.0106731	0.0593438	0.0144076	0.236158	0.0201773	2.17873	0.794462	0.0435708	0.229615	0.0230064	0.80522	0	0	0	0.0678938	0.0283309	0	0.427794	0.0102263	0.121057	0	0.00519337	0.279455	0.0109054	0.33875	0.0359211	0.0430945	0.0189086	0.109376	0.0359337	0	0.0421093	0.160255	0	0.0150828	1.63006	0.154029	0	0	0.00967311	0
MBL3P	0.0854456	0.0370741	0	0.225208	0	0.525658	0	0	0.100898	0.170912	0.279703	0.236367	0.0934104	0.227164	0.100742	0.314448	0.0656068	19.477	0.0724871	0.035522	0.0420504	0.531269	0	0.042205	0.075762	0.210122	0.0623878	0.166326	0.0875748	0.911829	0.124819	0.0944553	0.555829	1.44732	1.14768	0.157175	0	0	0	0	1.44482	0
CYP21A2	0.0189161	0.180566	0.045635	0.188348	0.128636	3.76267	0.858314	0.0509113	0.122854	0.0504492	0.937662	0.218031	0.0723778	0.804639	0.401443	0.348066	0.167028	0	0.072213	0.106163	0.093092	0.0261363	0.00798732	0.0560605	0.0251585	0.251193	0.386723	0.150968	0.072703	0.151397	0.110531	0	0	0.0739409	0.141153	0.0231971	0.118946	0.104234	0.0116379	0.109731	0.0446313	0.124242
AC090692.1	0	0	0	0	0	0	0	0	0	0	0	0	0	0	0	0	0	0	0	0	0	0	0	0	0	0	0	0	0	0	0	0	0	0	0	0	0	0	0	0	0	0
Y_RNA	0	0	0	0.157989	0	0.221258	0	0	0	0	0	0	0	0	0	0	0	0	0	0	0	0	0	0.266471	0.23917	0	0	0	0	1.91901	0	0.298182	0.184703	0.234307	0	0	0	0.135123	0	0	0	0
AC099336.2	4.65779	3.57196	8.23168	10.3414	18.3722	16.7929	7.70677	6.19517	6.13971	9.82231	11.7519	6.89188	13.4996	28.3659	5.23619	37.87	10.3964	9.97799	3.40005	8.24082	5.65065	3.69177	11.3431	24.5048	3.6497	18.2201	34.4833	5.187	7.38283	7.1283	8.38649	10.1781	5.48873	35.0022	5.98141	12.4865	7.23043	6.837	18.3934	6.14399	8.94515	22.2922
UBE2Q2L	0.165412	0.0478471	0.0665091	0	0	0	0	0.0370995	0	0.220576	0.360979	0	0	0.0732933	0.130015	0.253638	0	0	0.514528	0	0	0	0.41907	0.0544689	0	0.108472	0.161033	0.107328	0	0.784526	0	0.182853	0	0	0	0.0676157	0	0	0	0.0710773	0.0867284	0
AC087749.1	0	0.074963	0	0.0505962	0.0345556	0.070858	0	0.319684	0.102007	0	0.0807932	0	0.0472185	0	0.101849	0	0	0	0	0	0	0.13925	0	0.256013	0.114892	0	0	0	0.0664029	9.98669	0	0.0477466	0.0591513	0.112556	0.0644608	0.0529674	0	0.0216366	0	0	0	0
AL356215.1	0.0226635	0.137669	0.191364	0.15929	0.145054	0.09295	0.115175	0.0457478	0.0535244	0.211552	0.211966	0.0626938	0	0.210884	0.133603	0.458721	0.139212	0.212304	0.0192264	0.113062	0.0669204	0.146132	0.0382786	0.0895552	0.140665	0.156051	0.132381	0.0617624	0.116141	0.0403087	0.132428	0.0501064	0.0465561	0	0.10147	0.277926	0.285019	0.0794709	0.362528	0.146077	0.588203	0.165394
GPR37	0.537337	0.0474195	0.120844	0.944168	19.1193	0.306289	6.95576	1.15819	2.24769	0.279329	1.1414	0.193152	1.13502	1.80385	6.63594	0.628428	0.706277	3.24197	0.533108	4.24432	1.26393	1.97564	0.561458	1.34955	0.734849	0.206046	2.27421	0.0638215	1.36282	1.92759	0.345908	0.704741	1.10381	0.624975	2.71841	0.357394	0.361228	0.100369	0.190509	0.246547	0.673301	3.1504
NPIPB1P	0.0971349	0.042146	0	0	0.116568	0	0.0528897	0.196074	0	0.194294	0	0	0.0530947	0.0645602	0.143155	0	0.0186455	0	0.721033	0.0201908	0	0.044737	0	0	0.0215317	0.0238868	0.0709227	0.04727	0.0248889	0.0863809	0	0.214754	0.232794	0.0843755	0.144966	0	0	0.206799	0	0	0.0190986	0.0354436
HORMAD2-AS1	0.0382397	0.0165919	0.0461265	0.0111987	1.05547	2.54069	0.0138809	0.0257298	0.0451554	0.535423	3.41552	0.0528911	2.46645	0.0508316	0	0.105544	0.528502	2.05974	0.0162202	2.44023	0.150552	0.0440297	0.00807336	0.0566643	0.254295	2.29449	1.06098	0.0372181	0.0293945	0.884159	0.0279304	1.62747	0.0130922	0	0.171209	0.023447	0.462411	1.15892	4.84645	0	0.721793	0.753479
TRPM5	0.00694434	0.0662879	0.184285	0.0691451	0.00555576	0.404429	0.115956	0	0.0328009	0	0.201341	0.0448235	0.129058	0.415396	0.016375	0.0447228	0.1333	0	2.274	0.0202086	0.0136701	0.00959497	0.0322547	0.0823221	0.00615734	0.0204925	0.192675	0.0162212	0.0213522	0.012351	0.618804	0.0460595	0.561101	0.470507	1.10893	0	0.0134358	0.671385	0	0.00895193	0.20754	0.0101357
AC124067.4	0.0578257	3.47247	0.558017	0.135476	0.0185052	0.0664052	3.03105	0.0155634	0.191194	1.14124	0.0216332	1.32236	0.0379296	0.860911	0.109084	0.0532011	0.0177599	0.0541691	0.313959	0.0625032	0	0.042612	0.00488338	0.822598	0.615268	0.0455044	0.0506655	0.0270148	0.78232	0.0617085	0.168944	0.0127846	1.29082	0.231057	0.06904	0	0	0	0	0.0149086	0.200106	0
VN1R85P	0	0.0560463	0	0.113485	0.465041	1.11252	0.562667	0.956051	0	0	0	0.833759	0	0	0	0.178261	0.0991802	0	0	0.375899	0	0.0297459	0.0272713	2.1693	0.114532	0	0	0.0754322	0.066195	1.03383	0	0	0	0	0	0	1.56199	0	0.238412	0.499543	0.10159	0.471334
LECT2	0	0	0	0.0370457	0	0	0.0275513	0	0	0	0.0118311	0	0	0	0	0	0	0	0	0	0	0	0	0	0	0	0	0	0	0.0224988	0	0	0	0	0	0	0	0	0	0	0.0198977	0
GRXCR2	0.036832	0	0.0444284	0	0.0294671	0	0	0	0	0	0	0.0339626	0	0	0	0	0.0565606	0	0	0	0	0	0.0155523	0	0	0	0	0	0.0188749	0	0	0	0.0252205	0	0	0	0	0	0	0	0	0
AC004231.1	0.675177	0	0.081443	0.355911	0.108034	0.0276911	1.07839	0	0	0	0.315738	0	0	0.179501	0.159209	0.155295	0.207366	0.0527069	0.0286391	0.0140345	0.0996827	0.108837	0.0285094	0.100049	0.239464	0.033207	0.147893	0.0525712	0.1038	0.0600427	0.295891	0.0373185	0	0	0	0.0413991	0.0326581	0.0845553	0	0	0.0265506	0.0492732
LINC02230	0	0	0	0	0	0	0	0	0.215876	0	0	0	0	0	0	0	0	0	0	0	0	0	0	0	0	0	0	0	0	0	0	0	0	0	0	0	0	0	0	0	0	0
RPS27AP17	0	0.157422	0	0	0	0.496006	0.175602	0.0406871	0	0	0	0	0	0	0.142588	0	0	0	0	0.125693	0	0.1114	0	0	0	0	0	0.0941659	0	0.430196	0.0883338	0	0	0	0.0902451	0	0	0.181748	0	0.0779507	0	0
MIR7152	0	0	0	0.596847	0.815256	0.417931	0	0	0	0	0.953061	0	0.557003	0.677284	0	0	0	0	0	0.211816	0	0.469324	0	0	0	1.00236	0	0	0	32.6232	2.23288	0.563233	0	0	1.5208	0	0	0	0	0.656807	0	0
AL354941.1	0	0	0	0	0	0.0486385	0	0	0	0	0	0	0	0	0	0	0	0	0.0503036	0	0	0	0	0	0	0	0	0	0	1.89833	0	0	0	0	0	0	0	0	0	0	0	0
AP000785.1	0	0.0778979	0.0541404	0.0788656	0	0.0368161	0.0325851	0	0.0530005	0	0.125935	0	0	0	0	0	0.206774	0	0.190382	0	0	0.0206717	0	0	0.11939	0.0882993	0.0655428	0	0.115004	0.159657	0	0	0.0307336	0	0	0	0.0434199	0.0224837	0	0	0	0
AL356361.2	0	0	0	0.0363767	0	0	0	0	0	0	0	0	0	0	0	0	0.0476871	0	0	0	0	0	0	0	0.275343	0	0	0	0	0	0	0	0	0	0	0	0	0	0	0	0	0
AC005021.1	0	1.61413	0.186975	0.817092	0.248022	1.97075	1.06907	1.30371	0.183038	0.10335	0.724863	0.0714651	0.169454	0.927211	1.46203	0.570436	0.476065	0.242006	0.460242	0.386639	0.305132	0.713901	0	0.153127	0.687194	1.0673	0.33953	1.14657	1.11208	12.5439	0.452866	1.62782	0.0530695	0.201966	0.578332	0.0950429	0.0749757	0.9706	0.19073	0.0999086	0.121908	0.22624
MAD1L1	4.30017	4.02222	1.6112	4.67844	9.17924	3.73328	7.15828	4.40155	7.34267	2.02983	5.08246	8.86374	2.82477	4.51223	4.6886	2.8289	4.32442	0.481251	6.23069	6.88183	4.62203	6.43227	2.49705	3.95858	2.92205	6.02664	5.09585	5.61051	4.55554	3.59397	3.80238	6.81489	6.44406	7.04089	3.02708	4.18136	5.44108	7.58515	7.57162	4.07656	4.41454	5.38212
APBA3	1.76292	3.02099	1.86966	2.6249	3.27247	3.32269	2.8941	2.27909	3.64306	3.13668	3.029	2.50231	1.55913	3.94302	2.7733	1.75406	3.39162	0.177824	2.68865	2.16162	1.6377	2.95355	1.60379	2.03997	1.58069	3.72638	2.48037	2.80894	3.1087	1.89363	2.61869	2.68783	4.18773	5.05861	3.03749	4.79748	4.04324	3.00407	3.46101	3.45355	4.00371	3.6934
RASA3	1.62897	5.23331	4.5988	5.60959	8.54504	2.80504	3.06141	2.73628	6.68476	2.5882	3.62515	3.76583	3.37219	7.05667	7.70958	3.16746	5.21593	3.4722	2.42082	4.44507	5.87322	2.94512	1.16346	5.64942	5.48038	8.29583	5.22994	3.6814	5.94709	5.85615	9.76317	3.7228	5.65626	1.53542	4.3622	1.28926	13.6239	2.7837	2.09681	6.76884	5.49714	6.2222
AC127496.5	0.0294262	0.485175	0.461438	5.79101	0.141253	7.96527	0.0213633	1.54437	0.0694958	0.313918	1.10086	0.189937	0.579045	1.64287	0.589797	25.6921	1.03932	1.83769	0.124817	0.440397	0.434446	2.20909	0.770362	0.406973	0.156548	0.173671	0.644563	0.423872	0.376993	1.93646	0.128958	0.715638	3.92913	1.68701	1.0979	0.0721716	0.0569334	0.22111	1.01383	0.341399	3.61031	0.214747
RPL12P39	0.0554707	0	0	0	0	0	0	0	0	0	0	0	0	0	0	0	0	0	0	0	0	0.0255479	0.046845	0	0	0	0	0	0	0.0986589	0	0	0	0.0481842	0	0	0	0	0	0.0715072	0	0
AP001340.1	0	0	0	0	0	0	0	0	0	0	0	0	0	0	0	0	0	0	0	0	0	0	0	0	0	0	0	0	0	0.225506	0	0	0	0	0	0	0	0	0	0	0	0
AL512604.2	0.0628161	0	0.0252573	0	0	0.0171752	0.0304029	0	0.49451	0	0.0391669	0.0193075	0	0	0	0.173377	0.0321543	0	0.0532896	0.0174096	0.0206092	0.0482182	0.00884137	0	0	0	0.122307	0.0326069	0	0	0	0	0.043013	0.0181882	0.0624985	0	0.020256	0.0524449	0	0.0809762	0	0
RPH3AL	3.36094	2.44819	11.4238	2.79473	3.08443	5.86715	4.74506	10.471	5.82194	2.61288	3.04159	2.64742	9.32691	3.62357	3.23533	4.31065	5.46418	2.51392	5.51392	2.93212	3.49109	11.8696	11.8378	7.46039	1.66094	2.73939	12.2136	10.0457	4.03741	4.25941	4.10135	2.10586	11.1964	16.4845	3.72302	4.383	2.68533	1.46096	2.54495	2.37971	8.29735	3.28358
DIAPH3-AS2	0	0	0	0	0	0	0	0	0	0	0	0	0	0	0	0	0	0	0	0.0311664	0	0.0345279	0	0	0	0	0	0	0	2.00006	0	0	0	0	0	0	0	0	0	0	0	0
Metazoa_SRP	0	0	1.09171	0.0530095	0	0	0.0657062	0	0	0	0	0	0	0	0	0	0	0	0	0	0	0	0	0	0	0	0	0	0	0	0	0	0	0	0.135071	0	0	0	0	0	0	0
SNORA70H	0	0	0	0	0	0	0	0	0	0	0	0	0	0	0	0	0	0	0	0	0	0	0	0.201333	0	0	0	0	0	1.08744	0	0	0	0	0	0	0	0	0	0	0	0
FZD7	0.855563	3.61322	6.75973	9.68813	7.81454	3.82473	7.26211	4.31753	4.97569	2.70962	2.93401	4.27985	4.59084	3.28866	5.22854	2.79434	4.0291	3.16132	0.852827	4.02808	5.99995	2.28216	3.72701	3.46529	7.04236	4.7479	4.43527	3.13097	2.3895	4.47629	6.43653	4.33481	3.29536	1.10857	4.09658	5.88421	5.7109	3.60367	0.97379	2.9227	1.53641	1.96678
AC005229.1	0	0.0583758	0	0	0.0538189	0	0	0	0	0	0.062916	0	0	0	0	0	0.0516513	0	0	0	0.0662114	0.0309823	0	0	0.119293	0	0	0.0261892	0.0344732	0	0	0	0	0	0	0	0	0.0336981	0	0	0.0529065	0
AC136469.2	0	0.0232254	0	0.0156759	0	0	0.0194306	0	0.0632087	0	0.0500635	0	0	0	0	0	0.0411	0	0.0681153	0	0	0.061633	0	0.0793191	0	0	0.0390834	0.0104196	0.027431	0.23801	0	0.0295862	0.0183265	0	0.0399431	0	0	0.0134071	0	0.0345015	0.0631481	0.0781277
SNED1	0.489866	1.59324	0.962043	4.75787	5.46573	2.83266	1.0199	2.48297	2.49311	0.561459	5.12494	1.92441	5.75362	2.64775	2.5131	2.18268	3.43334	2.12379	1.48714	2.23847	2.06809	2.57127	2.51036	1.3798	1.2169	2.48695	3.91963	2.96076	3.55497	5.65242	4.12209	4.25607	2.48387	3.40239	3.21133	1.40005	0.881207	3.79344	0.692435	1.64656	2.85927	1.62498
ZNF788P	0.10733	0.597375	0.165181	0.394526	0.743206	1.32058	0.161216	0.37354	0.314666	1.02655	0.439608	0.375398	0.31559	0.265666	0.519265	0.272403	0.687698	1.16144	0.100472	0.51236	0.276852	0.158525	0.171904	0.438741	0.213304	0.33857	0.0810689	1.2694	0.733995	1.46133	0.470365	0.548232	0.0760278	0.109306	0.386643	0.553714	2.22698	0.396753	0.960898	0.376908	0.197933	0.31331
LINC02238	0	0	0	0	0	0	0	0	0	0	0	0	0	0	0	0	0	0	0	0	0	0	0	0	0	0	0	0	0	0	0.0490743	0	0	0	0	0	0	0	0	0	0	0
AC017076.1	0.142803	0.454382	0.172256	0.0557608	0.609326	0.624727	0.587491	0.640575	0.899358	0.126952	0.13356	0	0.104077	0.44293	0.22449	1.35762	0.0730982	0	2.09987	0.692617	0.093704	0.0876938	0	0.0470242	0.0422065	0.0468231	0.139023	0.240913	0.0975747	0.338649	0.208608	0.368343	0.162973	0.413484	0	0	0.276294	0.286142	0	0.184088	0.598996	0.208431
CARMIL1	7.39978	5.52531	2.9786	3.39223	2.77884	4.3255	6.68786	6.99201	3.86054	2.47643	4.29068	10.346	6.38954	5.3821	6.93914	4.10807	4.0991	7.93996	4.13425	6.16445	6.3714	1.86288	2.60409	5.18521	14.1646	3.56514	4.51187	8.43753	4.82953	7.33187	4.75791	2.17924	5.39395	3.73682	3.61215	5.13036	7.27301	2.4903	2.93798	1.67841	3.90017	3.28243
EIF4G2	84.9182	178.832	185.305	88.5136	75.2958	133.689	112.818	87.0211	158.64	108.296	80.8281	110.529	149.306	103.483	170.998	104.174	81.9167	158.682	54.8935	127.179	119.846	106.607	78.0813	114.837	136.676	109.374	102.884	159.527	112.754	138.205	96.01	69.7691	109.891	106.513	160.546	115.06	88.3799	125.111	81.4309	115.381	64.6762	67.7414
HINT3	12.3537	9.55317	11.8171	15.58	6.55575	8.62143	11.7473	15.9095	12.98	11.1706	21.9512	28.8533	18.5697	8.85088	11.4035	9.6318	12.5324	30.9533	14.0721	15.8352	17.5443	9.75044	11.9821	7.09436	18.4327	9.78345	8.49867	20.5662	28.6245	17.0844	12.6979	8.71873	9.69272	11.5891	20.6051	8.34852	9.01134	15.9202	9.286	6.90301	7.69827	5.7922
IGLL5	29.1718	141.912	91.7773	26.5648	184.733	2.05415	78.2584	0.546692	464.05	177.836	60.6258	99.1917	9.14999	83.7103	104.928	46.3663	40.7809	20.6787	181.288	13.8488	28.6361	34.7602	16.0258	6.90495	127.03	34.8916	253.825	78.2077	44.6029	26.2292	72.1405	7.86202	97.6356	5.54945	60.2635	32.8258	152.807	12.4277	13.1063	69.816	73.4947	112.497
AC051649.1	0	0.0723506	0	0.048833	0.133406	0	0	0	0	0	0.0779777	0	0	0.110828	0	0	0.128033	0	0	0	0	0	0	0.0823636	0	0	0	0.0324587	0.0427259	0.296575	0.121794	0	0	0	0	0	0	0	0	0	0	0
GLIS1	0.0972207	0.161063	0.202561	0.108709	0.537393	0.253739	0.141164	0.00594688	0.166986	0.0235716	0.0578633	0.0814972	0.0289863	0.211474	0.270931	0.0569199	0.0882204	0	0.262425	0.0661373	0.0173983	0.0814118	0.0410515	0.192085	0.0783661	0.1391	0.335567	0.0619353	0.0407632	0.172914	0.916679	0.234485	0.0544674	0.153546	0	0.0325155	0.0855007	0.252362	0.0652513	0.467128	0.0278044	0.258
MFHAS1	7.19116	15.0511	12.4738	6.24882	3.75127	7.68888	4.35305	7.8214	25.5789	3.85922	6.03407	6.89633	22.8547	5.76523	12.3289	10.0105	9.95959	11.5769	3.6149	8.92546	9.56452	7.23521	4.56736	9.58783	7.87188	8.30038	13.6767	7.01849	9.43725	16.9278	5.7517	5.62955	14.3234	11.6389	15.5942	3.89216	7.70301	5.69883	7.18604	2.51978	13.0499	7.33958
SREK1IP1P1	0	0	0	0	0	0	0.0451916	0	0	0.0830073	0	0	0	0	0	0.171808	0	0	0.0528074	0	0	0.0286691	0	0.0614932	0	0.0612302	0	0	0	0.110712	0	0.137623	0	0.0540709	0.185799	0	0.060218	0.0311822	0	0	0.195826	0
CYP2F2P	0.0521088	0.113048	0.0314281	0.335727	0.125068	0.256458	0.170239	0.403211	0.215365	0.104231	0.316784	0.288297	0.341797	0.103902	0.307186	0.33559	0.460117	0.0813562	0.397856	0.108315	0.0769332	0.299994	0.286038	0.334602	0.300322	0.128143	0.304377	0.24344	0.453962	1.99261	0.228363	0.115207	0.231928	0.181056	0.311072	0.0958529	0.0756147	0.417652	0.288533	0.134347	0.348351	0
RNA5SP211	0	0	0	0	0	0	0	0	0	0	0	0	0	0	0	0	0	0	0	0	0	0	0	0	0	0	0	0	0	0.836492	0	0	0	0	0	0	0	0	0	0	0	0
GPR143	0.785783	0.124853	0.1335	2.31416	0.947416	2.73252	3.32644	0.752122	1.59441	0.162342	4.19216	3.31669	0.508159	2.23618	6.35467	0.926585	0.79029	0.673889	1.25812	1.98763	1.02396	2.93601	2.70578	1.23545	3.26776	1.81804	3.92727	4.82141	3.8907	1.81094	1.47122	2.21442	0.0454699	2.96098	3.00611	2.85014	1.4882	1.66322	1.7295	0.242538	2.49812	4.39376
RNU2-23P	0	0	0.170195	0	0	0	0	0	0	0	0	0	0	0	0	0	0	0	0	0	0	0	0	0	0	0	0	0	0	29.8628	0	0	0	0	0	0	0	0	0	0	0	0
AC010460.3	0	0	0.0210184	0	0	0	0	0	0	0	0	0.0160672	0	0.0231623	0	0	0	0	0	0	0	0	0	0	0.0154499	0	0	0.00678364	0.00892941	0	0	0	0	0	0	0	0.0168565	0.00872864	0	0	0	0
TMOD1	0.133561	0.109463	1.262	2.06868	0.795468	0.322578	0.312441	2.34154	0.289144	0.375995	0.957687	0.656831	0.535372	0.858112	1.67093	0.969379	0.809009	0.973115	1.10158	1.03338	2.2421	0.601464	0.767611	1.99379	0.335535	1.46705	1.51696	0.713514	0.866962	1.68923	1.13812	0.336299	0.472516	1.14083	2.55804	1.15561	0.215343	0.851186	0.465637	0.210433	0.700283	2.39343
AC108863.1	0	0	0	0	0	0	0	0	0	0	0	0	0	0	0	0	0	0	0	0	0	0	0	0	0	0	0	0	0	0	0	0	0	0	0	0	0	0	0	0	0	0
CALML3	0.0298735	0	143.995	0.0816534	0.127467	0.0163361	0.021688	0.107203	34.8998	0	0.0186266	0.257098	0	0.0132368	0.140885	0.0274843	0.0535207	0	0.0675812	0.0331179	0.0490056	0.0458623	0.0378422	0.0393485	0.0264879	0.0391802	0.159955	0.00387672	0.010206	0	0.0290929	0.0770547	49.4346	0.207595	0	0.0732687	0.00963314	0.019953	0	0	0.258443	0.0290681
AC087645.2	0.216263	0.229374	0.260867	0.774077	0.845873	0.867252	1.7794	0.711402	0.680998	0.192258	0.786587	0.952763	0.499113	0.479127	0.67994	0.817977	0.535054	0.375162	1.44734	0.699271	0.473021	0.664022	0.466732	0.569712	0.21306	0.898185	0.561436	0.299357	0.06157	0.128213	0.315919	0.557822	0.773332	0.939276	0.466201	1.00189	0.348686	0.457411	1.24183	0.123904	0.529157	0.491011
AL109827.1	0	0	0	0	0	0	0	0	0	0	0	0	0	0	0	0	0	0	0	0	0	0	0	0	0	0	0	0	0	0	0	0	0	0.0274075	0	0	0	0	0	0	0	0
OR13C7	0	0	0	0	0	0	0.0208287	0	0	0	0.0268328	0	0	0	0	0	0	0	0	0	0	0	0	0	0	0	0	0	0	0.153081	0	0	0	0	0	0	0.0277543	0	0	0	0	0.0418745
C3orf70	0.298401	0.182072	0.472428	0.677256	0.544609	0.195049	0.121859	0.671361	2.07015	0.143001	0.135182	0.507316	0.448547	0.353276	0.285853	0.514755	0.447496	0.160148	0.268968	0.459384	0.839811	0.19756	0.153562	0.151998	1.16168	0.252246	0.279154	0.388448	0.590169	3.54925	0.647047	0.314403	0.293722	0.186302	0.528839	0.0743303	0.234545	0.450776	0.0688451	0.342595	0.425368	0.279014
DNAJB13	0.166268	7.10431	0.410672	3.20443	0.576427	4.48118	0.218428	0.857707	0.617063	0.0739063	1.50323	1.58426	0.969425	3.06269	1.27888	6.71616	1.58668	0.519182	0.664963	0.487147	0.171445	0.594387	0.143757	1.2671	3.55927	1.58878	1.59555	0.446949	0.985953	0.816754	0.717092	0.69144	3.01977	1.36863	0.968934	0.49518	0.0229782	0.285566	0.370208	0.112271	2.92045	1.15562
AL583785.1	0.107474	0.0466322	0	0.314744	0.042992	0.0440787	0.429144	0	0.126911	1.07488	0.251295	0.049551	0.0587464	0.0714323	0.380142	0	0.082521	0	0.455876	0.15638	0.105783	0.049499	0.0453811	0.0530859	0	0.0528588	0.0784721	0.146445	0.137691	0.286727	0	0.178211	0	0	0.160397	0.131798	0	0	0.198367	0.346363	0.507158	0.0784329
TDP1	4.38749	4.39402	4.18914	2.22042	1.82048	2.32315	3.73062	3.58242	5.79141	2.38624	1.53313	1.84562	0.985377	2.77222	2.42757	0.975612	1.49272	2.56619	2.75877	2.40444	4.04011	0.549442	0.70336	2.37449	2.74629	2.67725	3.24545	1.23679	2.86202	1.5717	2.18806	1.16735	3.82724	2.05718	0.96274	3.76577	7.3989	2.34172	2.14207	2.67701	1.78962	5.27525
RNU1-70P	2.85201	0	0	0.0982614	0.134219	0	0.121797	0	0	0	0	22.7403	0	0.223008	0	0	0	0.785782	0	0	0	0	0	0	0.446257	0	0	0	0.0859728	0	0.490145	0	0	0	0	0	0.486885	0	0	0	0	0
PXN-AS1	2.28894	1.16369	1.0319	1.08335	1.38731	2.44648	2.08979	1.05009	2.19781	4.16222	1.28663	0.447708	1.60501	1.26009	0.831415	3.07373	2.05041	0.649756	2.38312	0.903512	0.762349	0.606966	4.32974	1.67876	0.984015	1.36456	1.35051	1.89924	1.57583	1.02804	0.911916	2.58141	1.9473	1.66693	1.08692	1.06324	0.760468	1.56935	4.23893	0.566289	1.62745	1.19798
BORCS7-ASMT	0	0	0	0	0	0	0	0	0	0	0	0	0	0	0	0	0	0	0	0	0	0	0	0	0	0	0	0	0	0	0	0	0	0	0.0153789	0	0	0	0	0	0	0
EVC	3.41801	0.975337	1.73648	3.72888	4.33587	3.90872	3.03756	3.75277	6.14969	0.82638	2.05559	4.22717	5.13365	3.17228	2.63668	1.34923	3.2421	2.73433	1.10696	4.21647	2.94748	3.36649	1.04994	1.75674	1.87709	2.85479	1.69187	4.27376	5.56644	7.96868	5.66217	2.75723	1.4786	1.7754	1.75781	1.37831	5.63382	5.83463	1.93712	1.86071	1.57114	3.43261
TTI1	15.0006	7.85729	10.2921	5.26729	9.48002	7.89058	12.5405	13.3875	8.10963	5.81588	8.40519	7.15392	8.69641	9.472	7.96667	5.60064	5.71173	6.63666	6.91002	5.00017	6.78372	4.92837	4.33681	9.8064	8.74726	8.15719	10.4952	10.1924	6.37769	11.0346	5.70708	9.03814	9.23687	10.9279	6.43563	5.51414	18.1662	10.5731	6.66661	5.08376	6.18388	8.39195
ZNF836	0.849261	2.33469	2.04102	1.60237	1.31221	1.40919	1.08722	1.6445	0.834433	0.760756	1.70985	1.9189	2.04112	2.18027	1.58984	0.966239	1.3838	2.00408	0.80846	1.40685	1.92065	0.880812	0.782899	0.979863	1.21287	1.06495	1.24964	1.09284	1.8538	2.55974	1.34478	1.3043	0.4084	1.35152	1.14167	0.826811	1.95672	1.5166	0.366944	0.919282	1.10131	1.05031
CYB5R4	2.19594	1.53637	2.91407	1.78961	2.8443	0.972064	2.11667	2.13275	2.20867	10.11	2.45442	2.34084	2.36005	1.42725	1.91569	1.42394	2.10925	2.83996	0.700105	2.21639	4.98607	2.52251	1.84482	2.03392	4.14228	1.85387	2.6396	2.86044	3.39208	5.26678	2.31098	1.03855	1.40002	1.07404	3.20054	1.82096	2.67959	1.70654	4.66269	2.13873	1.14089	2.80916
PHBP19	0.14596	0.379985	0.176064	0.235098	0.116774	0.0598628	0.185441	0.245526	0.0861785	0	0.409538	0.100942	0.0797829	0.242529	0.172089	0.0671434	0.476302	0.0569709	0.0619121	0.0151699	0.143663	0.0504181	0.0616316	0.0360477	0.161773	0.107681	0.159858	0.142061	0.056099	4.15362	0.0533049	0.201688	0.27485	0.253574	0.108917	0	0.105901	0.23763	0	0	0.172192	0.0532595
AL031282.1	0.977282	2.02498	3.10348	3.98929	3.27107	2.65028	2.36742	3.24088	1.74281	0.611708	3.73072	2.44597	5.28739	1.51119	1.78713	2.4313	4.78556	1.71264	1.48894	1.99824	2.61088	1.22171	0.467397	2.52196	0.84	1.52043	3.32023	1.56846	2.20768	7.67987	1.50046	2.65673	1.55689	1.16941	0.639959	0.158979	1.78471	1.6535	0.61353	0.617051	0.878412	1.60107
AL451069.2	0	0	0.111744	0.325553	0.148228	0.0759874	0.672548	0.186996	0	0	0.433209	0.0854212	0.202546	0.369428	0.109222	0.255688	0.782422	0	1.65036	0.115536	0.54708	0.170663	3.63782	0.549091	0	0.182247	0	0.0721305	0.189893	1.8124	0	0.204812	0.0634333	0	0.138254	0	0.0896174	0.185623	0	0	0.218573	0
HSPE1P11	0.0887531	0.0770184	0	0.0519835	0	0.218403	0.128869	0.0597182	0.104804	0	0.664068	0	0.0970263	0	0	0.571586	0.204439	0	0	0.036897	0	0.0408766	0.037476	0	0.0786948	0	0	0.310975	0.272894	21.1525	0	0.0981116	0.0607732	0.154189	0.264913	0	0.0858593	0.133379	0	0.114411	0.558419	0
FAXDC2	0.476209	1.11411	1.22238	6.40623	11.9142	13.3841	0.757832	4.22186	0.90423	0.452138	5.92542	5.22718	9.07925	5.63641	2.07066	2.30629	6.46749	17.136	0.681933	4.89706	4.56341	68.5103	5.35836	3.54522	3.1212	4.12964	1.5744	16.0715	3.26816	11.4579	9.24936	2.11411	6.45641	20.1897	2.95652	9.79691	2.89308	0.914127	4.88927	8.00991	22.7923	2.42436
RPL39P28	0	0	0	0	0	0	0	0	0	0	0.166017	0	0	0	0	0	0.136293	0	0	0	0	0	0	0	0	0	0	0	0	3.47279	0	0	0	0	0	0	0	0	0	0	0	0
PHC3	2.10917	5.74914	1.37899	4.22231	1.97625	3.21337	1.84529	1.9017	3.0859	1.54399	3.3567	2.06182	3.69244	2.49025	2.48099	3.09251	3.39125	5.00169	1.2761	3.08481	2.80744	1.7376	1.19135	1.81532	8.96713	1.86514	1.6623	2.942	3.30675	24.68	2.50858	1.78148	1.20929	1.52558	5.67421	2.3113	2.97171	1.78646	1.15056	0.786118	1.11781	1.18201
ZMAT4	0	0.00646863	2.66152	0.013098	0.0119273	0	0.00541173	0	6.93621	0	0.00697172	0.0068735	0	0.0495439	0.0175773	0.0274322	0.0286174	0.0349142	0.00632372	0.00619782	0.154075	0.0171657	0	0	0	0	6.96661	0.00870607	0.0916795	0.0928051	0.119781	0.0164804	7.34498	3.34759	0.578488	0.00914122	0	0.00746818	0	0.0192184	7.01749	0.108799
HPX	0.60619	0.894271	0.0639814	0.470442	0.181867	0.242402	0.880184	0.351796	0.340015	11.226	0.765388	0.0698708	0.149107	0.352538	0.241214	1.15725	0.593442	1.62076	0.411406	0.110254	0.0820394	0.335028	0.0479932	1.72167	0.107498	0.216152	0.29876	0.256648	0.0931944	0.417785	0.0996218	0.175904	10.0866	2.98166	0.882071	0.0371691	0.102624	0.341621	0.0186475	0.0586079	20.3575	0.387088
RWDD2B	5.39734	24.8743	5.08329	4.72292	4.66821	6.48131	8.57234	8.79554	3.97145	6.6354	0.909548	4.19223	6.45861	4.58917	4.03216	3.21353	6.21006	4.69417	3.08003	5.28948	5.00929	4.75891	11.4533	7.42947	4.46949	4.35252	3.97635	3.75766	5.14145	1.93145	4.99587	8.64509	3.08538	2.86511	3.24138	14.8576	5.73095	7.50224	6.68117	6.45624	4.37874	5.05076
AC087664.3	0	0	0	0	0	0	0	0	0	0	0	0	0	0	0	0	0	0	0	0	0	0	0	0	0	0	0	0	0	0.149191	0	0	0	0	0	0	0	0	0	0	0	0
LINC01489	0	0	0	0	0	0.0373029	10.1359	0.122398	0	0.0606433	0	0.0838681	0.0994319	0	0.0536179	0.167359	0.069836	0	0	0.226871	0	0.0418901	0	0	0	0.0447334	0.0664095	0.0354095	0.023305	0.161768	0.132866	0.0502721	0.03114	0.237018	0	0	0	0.615088	0.055958	0	0.143066	0
AC080078.2	0.0594243	0	0.0716804	0	0.0475419	0.0487436	0	0	0.0701713	0	0	0.054795	0.0649636	0	0.0700622	0.109344	0.0456272	0	0.201649	0	0	0.0547376	0.0501839	0	0	0.116906	0.260331	0.0231347	0	0.951216	0	0	0.0813809	0	0	0.0728731	0.0574868	0.0893036	0	0.153208	0.186944	0.173467
FCF1P10	0	0	0	0	0	0	0	0	0	0	0	0.105929	0	0	0	0	0	0	0	0	0.0565354	0	0	0	0	0	0	0	0	0.10216	0	0	0	0	0	0	0	0	0	0	0	0
AC000058.1	0	0	0	0.0300651	0	0	0	0	0	0	0	0	0	0	0	0	0	0	0.0870928	0	0	0.0236413	0	0	0.0455138	0	0	0.0199839	0.0526102	0.547778	0	0.0567436	0	0	0	0	0	0	0	0	0	0
RNU7-180P	0	0	0	0	0	0	0	0	0	0	0	0	0	0	0	0	0	0	0	0	0	0.201139	0	0	0	0	0	0	0	17.8651	0	0	0	0	0	0	0	0	0	0	0	0
SPATA7	1.13705	1.43491	0.965892	1.74937	1.04102	1.76356	1.49403	1.45472	1.57435	1.23863	1.83109	1.03001	0.647783	1.9053	1.66159	2.04435	1.46021	1.26893	0.76082	1.44308	1.24132	1.40326	0.923049	0.597232	1.08984	1.46109	0.97638	1.07238	1.73372	3.00502	1.32179	1.13745	1.28577	1.47458	1.26674	2.33707	1.39047	0.820293	1.06411	1.08901	1.14932	1.39664
Z98751.2	0	0	0	0	0.0488069	0	0	0.164192	0	0	0	0	0	0	0	0	0	0	0	0.0253616	0.120091	0.028097	0	0	0	0	0	0	0.0312628	0	0	0	0	0	0.0910455	0	0.0590163	0	0	0.078642	0	0
HAUS1P1	0.165345	0.0860903	0	0.309901	0	0.081376	0.0720241	0.333761	0.0390496	0	0.0927859	0	0.108455	0	0	0.212971	0.0507822	0	0.0280539	0	0	0.121844	0	0.163341	0	0.065057	0.0482905	0.0257485	0.0338931	0.588159	0	0.036556	0.0905754	0	0	0	0.0959725	0.281614	0	0	0	0.0482664
KIF2C	13.7265	4.19102	8.45631	1.06077	8.74198	3.81296	16.8026	4.36666	13.7229	2.99873	2.52668	5.24659	1.31994	3.23001	6.52157	2.46466	1.52965	4.08825	10.4925	7.74251	3.76572	3.29132	0.627718	14.1566	5.15876	6.19066	8.94798	2.22101	1.17561	2.64404	1.01417	2.87796	3.37936	3.88053	3.50251	10.42	12.6293	4.91423	11.7089	10.3407	4.61144	13.6576
ALPP	0	0.195127	0.0325479	0.194917	0.0863495	0.184442	1.10354	0.193659	0	0.0239877	1.77495	0.0248808	0.943937	0.729315	0.180275	0.0165499	4.99993	0	0.305209	0.280437	0.743628	0.0787065	6.95383	0.621968	0.0637996	1.49518	0.144477	0.0420191	0.387173	0.223958	0.394167	0.377821	0.00615877	0.0156256	0.120809	0.154418	26.2422	1.01826	0.0110672	0.301457	0.240509	0.262554
ST3GAL5	1.78498	46.8565	5.97492	23.1225	4.0779	51.4365	1.82504	19.7937	5.00601	5.81182	19.5742	22.2566	39.2387	25.2962	18.4145	169.437	14.1014	15.5057	8.86692	25.5888	10.9025	23.3613	13.8494	6.64683	7.70681	10.3397	6.68301	27.8469	15.0727	22.0643	7.61972	20.3732	16.7109	5.96084	17.7669	23.8839	2.94512	8.15426	43.3051	4.6212	9.12501	3.89346
CASC8	0.234957	0.0305837	3.74109	0.16514	0.112785	0.0192726	0.162049	0.063237	0.0138725	0.187989	0.13185	0.714956	0.141272	2.81093	0.166211	0.0432333	0.0451012	0	1.90355	0	6.13994	0.0811598	0.074408	1.11412	0.552073	0.577791	0.102932	0	0.0301015	0.271628	0.480518	0.350638	0.0965313	0.0102047	0.140261	0	0.931914	0.00588494	0	0.378603	0.0184789	2.72633
LINC01847	0	0	0	0.00287406	0.00392579	0	0.0106874	0	0.00579442	0	0.00458938	0	0	0.0065228	0	0	0.00376768	0	0	0.00203996	0	0	0.0103599	0.00969502	0.00870176	0	0	0	0.00502926	0.00872745	0	0	0	0	0	0	0	0.00491618	0	0	0	0
SCARNA15	0	0	0	0	0	0	0	0	0	0	0	0	0	0	0	0	0	0	0	0	0	0	0	0	0	0	0	0	0	0	0	0	0	0	0	0	0	0	0	0	0	0
AC003975.1	0	0	0	0	0	0.0269633	0.0238646	0	0	0	0	0	0	0	0	0	0.0252394	0	0	0	0	0	0	0	0	0	0	0	0	0.64311	0	0	0	0	0	0	0	0	0	0	0	0
LINC00677	0.0942242	0.122649	0.0568288	0.13797	0.150767	0.115933	0.307829	0	0.111265	0	0.0881255	0.0434419	0.103007	0	0	0.0433443	0.831993	0	0.119902	0.0587573	0	0.0433964	0	0.232705	0.459502	0.185368	0.0687975	0.091707	0.193144	0.418962	0	0.0520798	0.0322597	0.122771	0.210933	0	0.182304	0.118001	0	0	0	0.275052
AC123912.4	0.583902	0.30402	1.91578	0.259917	0.0560575	0.785483	0.203477	0.0314306	0.524021	0	0.218443	0.172293	0.485132	2.08015	0.0550744	0.0214882	0.735264	0	0.138698	0.436939	0.229885	0.236654	0.621313	0.392241	0	0.551383	0.375174	1.16388	0.718143	0	0.136475	0.43892	0.0159929	0.243457	0.069714	0.14321	0.0903782	0.116999	0.316129	0	0.0551071	0.0340897
AC097637.1	0	0	0.0261735	0	0.011573	0	0	0	0.00854082	0	0.00676463	0.00666932	0.00790698	0	0.00852755	0	0	0	0	0	0.00711895	0.0133247	0	0	0	0	0	0	0	0	0	0.00799542	0.0049526	0.00628269	0.0323829	0	0	0.00362316	0	0	0.00568842	0
LINC02310	0	0.0417408	0	0	0	0	0	0	0	0.064142	0	0.0443533	0	0.0639394	0	0	0.0369325	0	0	0	0	0.0664602	0	0	0.0426493	0	0.0702408	0	0	0	0	0	0	0	0	0	0.232661	0	0	0.248025	0	0
MEIS2	0.723636	1.90378	0.405707	1.10736	0.746098	1.44213	1.44658	1.66302	0.388138	0.326187	1.33453	1.13482	1.42062	1.70368	1.21668	0.991612	1.33623	1.01841	2.44692	0.970298	1.28907	0.753405	0.588517	1.78213	2.22084	0.969963	2.15809	0.995945	0.603259	3.0454	2.41196	0.591504	1.23527	0.896392	0.403086	0.687428	0.337696	0.412276	0.332338	1.0051	0.827635	0.40537
KC877982.1	0	0	0.211839	0	0	0	0	0	0	0	0	0	0	0	0	2.10045	0	0	0.0496614	0	0	0	0	0	0	0	0	0	0	0	0.0855146	0	0	0	0	0	0.0566306	0	0	0	0.230199	0
AC104462.2	0	0.0881023	0	0	0	0	0	0.273249	0	0	0	0	0	0	0	0	0.0779535	0	0	0	0	0	0	0	0	0.199732	0	0	0.208111	10.8343	0	0	0	0	0	0	0.0982154	0.101716	0	0	0.0798478	0
OR2Q1P	0	0	0	0	0	0	0	0	0	0	0	0	0	0	0	0	0	0	0	0	0	0	0.0126829	0	0	0	0	0	0	0.160267	0	0	0	0	0	0	0	0	0	0	0	0
AC093639.1	0	0	0	0	0	0	0	0	0	0	0	0	0	0	0	0	0	0	0	0	0	0	0	0	0	0	0	0	0	0	0	0	0	0	0	0	0	0	0	0	0	0
NACAP8	0.0572006	0.0992753	0.137996	0.335029	0.137288	0.187678	0.415274	0.153951	0.135091	0.0762769	0.58848	0.210978	0	0.304144	0.202321	0.473633	0.131759	0.178612	0.194103	0.261578	0.337802	0.210757	0.0724588	0	0.101436	0.168797	0.334118	0.0890759	0.146565	0.203471	0	0.31616	0.156671	0.14906	0.085367	0	0.166006	0.171923	0	0.147474	0.179948	0.0834878
AP000997.4	0	0	0.0147502	0.0214865	0.00978308	0	0	0.0329113	0.0144397	0	0	0.0225512	0	0	0.0144173	0.045001	0	0	0	0.00508359	0.0120358	0	0	0.01208	0	0	0	0	0.00626646	0.0217488	0.017863	0	0.00837319	0.0106219	0	0	0	0	0	0	0	0.0356957
OR6C70	0	0	0	0	0	0	0	0	0	0	0	0.0270182	0	0	0	0	0	0	0	0	0	0	0	0	0	0	0	0.0114072	0	0	0	0	0	0	0	0	0	0	0	0	0	0
ATP5MC1P8	0.187166	0	0	0	0	0	0	0	0	0	0	0	0	0	0	0	0	0	0	0	0	0	0	0	0	0	0	0	0	0	0	0	0	0	0	0	0	0	0	0	0	0
OR7E43P	0	0.0259519	0	0	0	0	0	0	0	0	0	0	0	0	0	0	0	0	0	0.0124327	0	0.0137736	0	0	0	0	0	0.0232856	0	0.05319	0	0.0330593	0	0	0	0	0	0	0	0	0	0
AF127577.5	0.555205	0	0.148825	0.072264	0.0987082	0.101203	0.179145	0.124524	0.437076	0	0	0.0568836	0.0674398	0.164006	0.145466	0	0	0	0.209335	0.0256459	0.0607185	0.198884	0.0520967	0	0.0546982	0	0	0.0240165	0.09484	0	0.0901163	0.136388	0.0422414	0	0	0	0.059678	0.154513	0.151814	0	0	0.180079
GEMIN8P3	0	0	0	0	0	0	0	0	0	0	0	0	0	0	0	0	0.0293408	0	0	0	0	0	0	0	0	0	0	0	0	0	0	0	0	0	0.0570299	0	0	0	0	0	0	0
FBLL1	0.0543386	0.015718	0.131092	0.106089	0.173893	0.0148573	0.644345	0	0.0213886	0.0241535	0.135524	0.0167018	0	0	0.0854215	0.433272	0.319871	0	0.0153659	0.03765	0	0.0417108	0.0305927	0.0178934	0	0	1.93086	0.0141032	0.0556927	0	0.158757	0.0800911	0.0124027	0.0314672	0.108128	0.0444243	0.0175223	0.0635139	0	0.163445	1.28208	0
MPIG6B	0.0281036	0.0243879	0.2373	0.19204	0.0674523	0.184419	0.102016	0.0630324	0.0442483	0	0.219038	0.129571	0.0614467	0.149431	0.0994039	0.0603308	0.309292	0	0.0158944	0.0934675	0.165968	0.202783	0.0276891	0.0925434	0.0913684	0.211939	0.164158	0.0510586	0.36485	0.349891	0.191585	0.103557	0.0898044	0.048824	0.111846	0	0.0815619	0.0703908	0.0115269	0.0362283	0.162088	0.0957111
B9D2	3.55417	6.09593	5.97687	7.18802	2.77658	3.66992	3.33923	2.72907	3.85131	7.24863	7.48906	4.18337	3.9769	5.61384	7.46882	3.55845	5.53819	0.45698	4.23896	2.70307	4.21846	4.54488	7.93631	6.09278	3.04015	3.70173	7.17459	4.44408	6.97477	3.38379	6.44414	6.74853	7.05772	8.08147	2.87056	3.94832	4.71247	6.53518	8.15494	5.74057	7.08685	3.81437
AL592504.1	0	0	0	0	0	0	0.0455004	0	0	0	0.0586165	0	0	0	0	0	0	0	0.0531682	0	0	0	0	0	0	0	0	0	0	0	0	0	0	0	0	0	0	0	0	0	0	0
STOM	40.2894	51.7979	35.7513	100.156	76.3672	28.482	61.8228	44.105	57.735	197.729	135.342	65.6068	94.5797	63.9176	90.9565	45.5525	109.98	105.187	21.9322	100.786	124.563	90.6914	144.446	79.8487	38.3857	72.3392	45.0398	61.2404	107.162	95.6662	99.4868	73.1072	31.7942	66.011	106.75	146.777	61.8718	54.9491	103.448	89.667	72.6975	53.7193
RNU6-945P	0.257135	0.223137	1.55084	0.301213	0.822875	0.210918	0.186679	0	0.303638	1.37156	2.40492	0	0	0	0	0	1.38203	0	0	0.213796	0.253089	0.118428	0.108575	0.254019	0.227994	0.252932	0.375493	0.200213	1.05417	5.48802	0.375625	0.852746	0	0	0.383753	0	0	0.257617	0.632796	0.331472	0	0
RNU6-185P	0	0	0	0	0	0	0	0	0	0	0	0	0	0	0	0	0	0	0	0	0	0	0	0	0	0	0	0	0	0.457335	0	0	0	0	0	0	0	0	0	0	0	0
PKD1P6	0.818772	0.448538	0.518649	1.22703	0.823388	0.41272	2.24819	0.547838	0.567145	0.237885	0.748664	0.375385	0.495052	0.583714	0.393688	0.2525	1.14846	0.071415	2.54557	0.195864	0.274632	0.642541	0.0830516	0.569357	0.600252	0.962866	0.708037	0.537795	1.79321	1.32608	0.541237	0.551154	0.438496	0.683406	0.812356	0.0673122	0.5664	1.8835	0.174479	0.188689	0.356149	0.634244
AL117339.2	0	0	0	0	0	0	0	0	0	0	0	0	0	0	0	0	0	0	0	0	0	0	0	0	0	0	0	0	0	0	0	0	0	0	0	0	0	0	0	0	0	0
HK1	31.0427	33.4056	31.9803	22.5125	25.0457	24.7459	14.2911	31.2364	29.1082	10.3428	19.7327	26.356	38.7108	21.62	28.8173	10.3828	22.9725	19.9679	12.0874	36.1977	40.4892	35.1212	17.2379	34.1171	33.6867	21.93	17.5716	15.3113	22.8383	9.1375	28.716	22.682	20.1736	21.5736	25.9432	29.1123	33.0721	41.7833	17.7105	33.5461	20.2171	29.6835
R3HDM2P2	0	0	0	0	0	0	0	0	0	0	0	0	0	0	0	0.0119627	0.00998364	0	0	0	0	0	0	0	0	0	0	0	0	0.0231261	0	0	0	0	0	0	0	0	0	0	0	0
AC106901.1	0	0	0	0	0	0	0	0	0	0	0	0	0	0	0	0	0	0	0	0	0	0	0	0	0	0	0	0	0	0.140214	0	0	0	0	0	0	0	0	0	0	0	0
SFRP4	11.071	2.46967	42.0235	24.4449	38.0661	71.8667	20.1132	26.5625	41.6252	11.2937	4.77402	15.9144	16.2152	8.78328	38.421	43.466	1.76338	50.449	8.71884	17.5917	31.8717	4.82482	0.35439	3.59536	24.4157	20.9845	41.3365	10.5361	30.158	12.5933	14.4896	43.2265	19.3047	12.7848	10.5671	9.21634	26.1292	36.3521	7.5295	1.33766	7.24292	11.5929
SLC6A11	0.496885	0.86594	0.0148603	0.141907	1.02175	0.613049	1.50555	0.0165785	0.0145474	0	0.0115221	0.469536	0.00448928	0.305688	1.77687	1.00875	0.0220713	0	0	0.00341435	0.0121256	0.00189131	0.097102	0.210949	0.036411	0.00807873	0.01799	0.00319742	0.0610279	0.284844	0.0239951	1.13033	0	0	0.0183858	0.00503586	0.603834	1.87813	0	0.031762	0	0
CSGALNACT2P2	0	0	0	0	0	0	0	0	0	0	0	0	0	0	0	0	0.0725958	0	0	0	0	0	0	0	0.0838329	0	0	0.0736177	0	0	0	0	0	0	0	0	0	0	0	0	0	0
AL627443.1	0	0	0	0	0	0	0.0192992	0	0	0	0	0	0	0	0	0	0	0	0.0451031	0	0.0261647	0	0.0112247	0.0525217	0	0	0	0	0	0	0	0	0.0182026	0	0	0	0	0	0	0.0342682	0	0
RPS3	340.352	294.242	332.348	96.3311	152.694	160.892	148.024	77.6783	333.321	562.053	109.313	120.282	160.143	210.306	124.015	224.592	144.265	90.03	171.975	193.429	109.59	172.313	536.338	203.961	68.8277	146.05	212.3	116.584	117.093	45.7882	144.367	140.478	131.753	196.604	114.56	297.852	290.454	159.009	365.197	253.46	202.98	191.59
CFAP20DC-AS1	0	0	0	0.075805	0.00862874	0.00884683	0	0.00725701	0	0	0	0	0	0	0	0	0	0	0	0	0	0	0	0	0	0	0	0.03779	0.00552706	0.345287	0	0	0.00738522	0	0	0.0132263	0	0	0	0	0	0
ANO8	2.58612	3.26079	5.37248	2.45332	5.49082	5.76105	6.99254	3.31658	2.41435	0.825305	6.57916	3.26616	3.17757	6.05271	3.64847	2.48606	5.18058	0.974902	3.48777	3.01631	4.24237	8.32737	1.44665	10.432	2.8761	5.4247	6.18119	10.3521	4.88486	4.05906	2.83337	4.45926	8.76335	19.3009	3.16683	1.71446	1.5663	7.72031	2.29142	1.2466	3.7506	4.49243
PRDM15	0.562795	5.93955	3.19783	1.11158	1.14088	0.947576	1.20733	1.14601	1.28418	0.448599	0.75789	0.987178	1.1033	1.28811	0.977854	0.72996	1.58554	0.412912	1.1272	0.698388	1.05998	0.737659	0.2296	1.03043	0.84232	0.969832	1.2235	0.984319	1.91261	3.03679	0.534696	0.792875	0.796818	1.23503	1.29778	0.511137	0.980409	2.0943	0.367079	0.430935	13.8146	1.21671
AC012531.3	0	0	0	0	0	0	0.0514149	0	0	0.0944381	0	0	0	0	0	0	0	0	0	0	0	0	0	0	0	0	0	0	0	0	0	0	0	0.0307585	0	0	0	0	0	0	0	0
AC025554.1	0	0	0	0	0	0	0	0	0	0	0	0	0	0	0	0	0	0	0	0	0	0	0	0	0	0	0	0	0	0	0	0	0	0	0	0	0	0	0	0	0	0
KIAA0895L	3.7241	3.23671	8.55391	8.26309	6.97658	5.97729	4.96024	7.11071	2.97705	1.38928	13.8784	2.31409	4.01462	6.48832	3.62392	5.47038	7.52205	0.970556	10.3618	2.19429	1.38235	7.2001	1.66486	4.11112	2.69472	6.69233	9.8427	2.8123	8.39778	3.27597	2.14413	4.54946	4.14237	9.00476	3.31585	1.30585	1.23059	11.1096	1.51566	2.41892	11.3264	5.52798
AL365226.1	0.138607	0	0.167194	1.58307	61.7664	0	0.0503141	77.5479	0	0.277248	15.9452	51.1875	0.0757636	22.0177	0.326839	0.382565	2.92669	0	216.653	15.2988	36.4938	2.39391	2.78002	0.547708	0.0614493	0.204512	0.101203	35.2099	3.69358	29.213	0.607434	1.68544	0.0949102	56.4073	44.3713	33.9102	7.84412	0.4166	29.7613	0.80405	46.5478	0.101153
AC087203.2	0.0173368	0	0.0418249	0.0203086	0	0	0	0	0	0	0.0162146	0	0	0.0230456	0	0	0.0532461	0	0	0	0	0	0	0.0685066	0	0.0170534	0	0	0.0177688	0.185009	0	0	0	0	0	0	0	0	0	0	0	0
SNX24	2.9296	1.05591	2.52416	3.90389	4.50779	3.32485	10.173	4.0467	3.25808	2.7181	7.30662	4.17356	5.29545	4.30638	3.26216	6.64557	5.34383	5.11843	2.11711	7.3687	4.69141	3.0555	5.61243	4.97662	3.58715	5.367	3.44057	3.51212	5.97741	8.22932	3.69086	5.63741	1.92642	2.93525	3.88639	4.2104	4.05618	4.23958	3.80506	4.31605	3.69382	4.49087
BAIAP3	1.93839	0.675948	2.16538	9.10624	5.85218	2.50432	7.08831	2.98805	3.27219	0.835745	4.41298	5.35389	3.28383	2.87421	8.16512	6.84516	3.54038	0.174732	3.33821	2.08625	1.10595	2.55662	0.463115	1.63628	0.587458	6.83419	9.56395	2.85997	3.70268	3.75809	4.81962	4.41422	2.5841	5.84068	3.6612	3.40367	1.04369	5.23628	2.1648	0.398188	2.76029	2.54824
AC009153.1	0	0	0	0	0	0	0	0	0	0	0	0	0	0	0	0	0	0	0	0.0691819	0.0545977	0	0	0	0	0	0	0	0	1.77586	0	0.0613197	0	0	0	0	0	0	0	0	0.0436265	0
RNA5SP481	0	0	0	0	0	0	0	0	0	0	0	0	0	0	0	0	0	0	0	0	0	0	0	0	0	0	0	0	0	0	0	0.2493	0	0	0	0	0	0	0	0	0	0
CYP51A1-AS1	0.0837407	0.0645944	0.145906	0.0599471	0.044664	0.0610572	0.155366	0.0375637	0.131847	0.0124076	0	0.0343187	0.0203437	0.111316	0.109702	0.119845	0.142884	0	0.513073	0.0696265	0.0366324	0.0299974	0.157153	0.036767	0.0412502	0.128134	0.040762	0.0833147	0.023841	0.496464	0.108737	0.123428	0.0254849	0.080823	0.0555449	0.114103	0.0810103	0.116525	0.103041	0.0119944	0.0439068	0.0679027
CMBL	37.9014	30.9436	54.2351	2.70036	9.54247	20.4364	40.9349	30.665	5.59082	11.148	21.0413	6.51044	8.79542	21.6975	3.34733	6.43488	6.77487	18.0922	26.255	11.7547	19.8134	0.770064	25.458	20.5404	9.91521	35.9384	5.37879	2.13003	12.1992	3.16516	12.6476	6.67035	3.19096	20.405	1.13648	45.3524	0.512469	13.3596	0.865716	3.36109	7.87041	1.49806
AC077690.1	0	0	0	0.15987	0.0436744	0	0.0198162	0	0	0.036398	0.127642	0	0	0.0725661	0	0	0.0419155	0	0.0231556	0.0340419	0.0268655	0	0	0	0	0	0	0.0531318	0.307728	0.145639	0.0398729	0.0603464	0	0	0.0814713	0	0	0.0273463	0	0	0	0
AC107398.2	0	0.11918	0.0552214	0.375388	0.219753	0.187756	0.332357	0.154015	0.0540587	0.183141	0.342531	0	0	0.0608541	0.107949	0.463301	0.210902	0.214423	0.0388367	0.11419	0.135177	0.105422	0.0193304	0.316572	0.568278	0.270187	0	0.0356452	0.140761	5.69956	0.200625	0.202427	0.0940417	0.079532	0.136644	0.11228	0.0885736	0.0458653	0	0.118028	0.144018	0.33409
MTND2P22	0	0	0	0	0	0	0	0	0	0	0	0	0	0	0	0	0	0	0.158167	0	0	0	0	0	0	0	0	0	0	0.0473715	0	0	0	0	0	0	0	0	0	0	0	0
PAF1	16.407	21.1284	26.135	31.4143	22.771	35.8572	22.8721	33.5559	29.3232	23.3914	34.1141	24.8851	21.1832	33.3382	31.7458	23.7761	23.2158	13.9591	23.5946	34.833	21.0006	25.9419	24.315	27.6384	22.338	24.264	26.5944	27.6496	29.1133	4.64037	22.0694	22.3892	25.4209	29.6503	18.8994	29.1623	32.4724	24.6102	26.1777	28.9536	27.5837	21.5689
MUTYH	7.11592	4.83133	2.95458	4.51827	4.01496	4.67646	7.22032	3.22515	5.07827	2.67496	5.65473	2.13527	2.69311	3.94831	2.7468	2.62909	4.42071	0.626374	10.3956	2.4111	1.28856	2.06171	3.57829	4.44309	2.7522	4.18868	8.45901	2.65524	4.01092	1.352	2.30314	3.76584	2.38087	3.96794	2.34247	5.99884	1.57969	6.0574	3.37766	2.83087	5.46366	5.84541
RSF1	4.56926	5.1847	7.42408	3.73488	3.33535	3.30638	3.71321	2.93567	10.8862	1.35661	3.06372	3.70397	3.92889	3.48539	4.85758	3.67795	2.91514	4.67496	1.89663	5.25977	3.45302	4.21211	1.29609	2.32083	5.02012	2.77343	3.04779	2.83164	3.93426	12.7933	3.74852	2.36901	1.9103	2.21684	6.02879	2.1586	3.35495	6.12333	2.41542	2.2939	2.38109	3.40345
AC092620.1	0.0523567	0.0681514	0	0.0306658	0	0	0	0.0352286	0	0	0	0	0	0	0.0308647	0.096339	0	0	0.0222082	0.0326491	0	0.0482274	0.0442153	0	0	0.0257505	0	0	0	1.35025	0.0382415	0.173632	0	0	0	0	0.0253248	0	0.0322118	0.134986	0	0
CACNA2D3	0.0942646	0.0971389	0.1066	1.03177	0.919127	0.106317	0.0684357	0.166495	0.0904413	0.157127	0.451836	0.260763	0.418647	0.266273	0.395934	0.0813054	0.538313	0.174768	0.184928	0.244927	0.643669	1.02297	0.425397	0.296827	0.402236	0.185447	0.464582	0.176611	1.26201	0.607756	1.04998	0.3061	0.0484103	1.00306	0.105511	0.151723	0.125388	0.174126	0.152237	0.151895	0.245579	0.137585
TPH1	0.0880275	0.0848763	0.0471924	0.220556	0.152589	0.120343	0.287584	0.0592299	0.103947	0.0130427	0.237842	0.0586227	0.0481165	0.266532	0.184508	0.0899861	0.217788	0.0305411	0.082975	0.0304961	0.0818287	0.0878419	0.0371696	0.0724671	0.0563704	0.129883	1.66396	0.102811	0.17543	0.887193	0.128591	0.0324365	1.57053	0.259129	0.0437912	0.0239888	0.0993501	0.142088	0.0240701	0.0441296	0.196156	0.0927923
LYPD1	0.136883	0.247468	7.88422	1.70369	3.8238	0.720463	0.215316	1.6118	0.9833	0.623656	0.213372	1.64085	4.40199	4.39729	1.82905	6.16036	0.262754	1.65627	0.870928	1.25667	1.89743	3.56196	2.37457	1.22828	2.47797	7.37184	1.54914	0.448528	0.169522	1.8665	1.43304	1.79058	1.11695	1.14939	0.255358	10.3095	1.28006	0.291421	2.96157	1.24989	2.29665	8.12476
AL139135.1	0	0	0	0	0	0	0	0	0	0	0	0	0	0	0	0	0	0	0.111679	0	0	0	0	0	0	0	0	0	0	0	0	0	0	0	0	0	0	0	0	0	0	0
RNU6-759P	0	0.231803	0	0.31291	0	0	0	0.718937	0.63086	0	0	0	0	0	0.31494	0	0.410202	0	0.453221	0	0	0.123027	0.112792	0	0	0	0	0	0.684444	14.2529	0	0	0.18291	0	0.797311	0	0	0.802865	0.328685	0	0	1.16964
HNF4GP1	0	0	0	0.0129022	0	0	0	0	0	0	0	0	0	0	0	0	0	0	0	0	0	0.0101455	0	0	0	0	0	0	0	0.0391792	0	0	0	0	0	0	0	0	0	0	0	0
CLCA3P	0.00800508	0.00694667	0.0193122	0.0140659	0.0448308	0.00656627	0.0464933	0	0	0.0106748	0.0374347	0.0221444	0	0.0957696	0	0	0	0	0.00679106	0.0299513	0	0.0294949	0	0.0711725	0.056783	0	0	0.0218154	0	0.953923	0.0116939	0	0	0.0417213	0.0238938	0	0.0154881	0.00401004	0.1182	0.061916	0.00629582	0.0350518
KDM2B	2.72651	1.95766	2.53606	2.14226	2.14577	2.56778	2.92223	1.54238	5.54724	1.42739	2.48203	2.35022	2.92988	1.61617	2.48833	1.44004	3.27511	2.92617	2.57344	2.02179	2.19856	1.55897	1.52649	2.64957	2.41035	2.55281	2.14706	2.23458	3.29434	2.61862	2.03865	2.04729	3.37021	2.08766	2.59818	1.66187	3.42889	2.14179	2.0527	1.22625	2.15863	3.15413
TCEA1	95.6048	54.9669	13.2042	14.1735	15.5602	19.4999	28.3812	17.6062	21.8494	29.0689	18.5362	32.6443	20.7965	16.3252	18.2768	20.6897	10.7094	25.4743	8.93023	16.8771	15.9671	15.6182	14.139	18.4893	15.8895	10.5827	13.1394	25.016	21.4239	25.8214	13.5926	12.1007	18.578	17.1775	27.5302	26.3944	16.5542	32.8288	42.0503	13.8688	14.4045	16.2697
AL109917.1	0.698466	0.0790586	1.20884	0.142295	0.558801	0.747294	1.67558	0.449534	0.430322	0.161983	0.198817	0.0840069	0.132795	0.363311	0.429653	0.949939	0.652882	0	1.13355	0.201997	0.239121	0.209797	0.628323	0.03	0.0807794	0.388332	0.842579	0.2601	0.311248	0	0.221809	0.234991	0.582242	0.422064	0.271931	0.111723	0.0881337	0.699775	0.560506	0.117442	0.286606	0.842158
RNA5SP524	0	0	0	0	0	0	0	0	0	0	0	0	0	0	0	0	0	0	0	0	0	0	0	0	0	0	0	0	0	0	0	0	0	0	0	0	0	0	0	0	0	0
AC002069.3	0	0	0	0	0	0	0	0	0	0	0	0	0	0	0	0	0	0	0	0	0	0	0.0100238	0	0	0	0	0	0	0.0422216	0	0	0	0	0	0	0	0	0	0	0	0
RNF11P1	0	0	0	0	0	0.0512915	0	0	0	0	0	0	0	0	0.0737246	0	0	0	0	0	0	0.0575989	0	0	0	0.0615085	0	0.0486881	0.0320444	1.66823	0	0	0	0.0543167	0	0	0	0	0	0	0	0
AC090907.1	0.0560356	0.0972534	0.0675928	0.229744	0.806954	0.505603	0.24409	0.339335	0.198509	0.0747234	0.157226	0	0.183777	0.148975	0.132134	0.927974	0.387227	0	0.332762	0.209659	0.0551537	0.180656	0.023661	0.0553564	0.19874	0.165359	0.327313	0.0218154	0.459456	2.1926	0.491143	0.433609	0.34533	0.0486749	0	0	0.162625	0.196492	0.1379	0.288941	0.616991	0.817875
RNA5SP459	0	0	0	0	0	0	0	0	0	0	0	0	0	0	0	0	0	0	0	0	0	0	0	0	0	0	0	0	0	0	0	0	0	0	0	0	0	0	0	0	0	0
ZNF470	0.202914	1.63189	0.917006	0.480416	0.605917	0.916609	0.663955	0.48844	0.725584	0.453518	0.737738	0.977699	0.99042	0.417894	0.596413	0.85455	0.739509	1.07535	0.392772	1.42813	0.970475	0.681829	0.266696	0.446083	0.238201	0.702808	0.459079	1.00249	0.886073	2.99902	0.46759	0.821418	0.350296	0.774551	0.268711	0.704455	1.14738	0.544028	0.414962	0.361049	0.456286	0.471363
AC245123.1	0	0	0	0	0	0	0	0	0	0	0	0	0	0	0	0	0.0122679	0	0	0	0	0	0	0.015784	0	0	0	0	0.00818789	0	0	0	0	0	0.0238453	0	0	0	0	0	0	0
AL137847.2	0.0522077	0.045305	0	0.642149	0.25061	0.171296	0.15161	0.281027	0	0.069619	0.585942	0.0481406	0.0570743	0.277596	0.184661	0.864583	0.400861	0.326042	0	0.173633	0.102772	0.192361	0.110224	0.051575	0.0925821	0.0513543	0.228716	0.0813007	0.107017	1.48569	0.228796	0.288564	0	0.226749	0.0779156	0	0	0.0523056	0.0642402	0.0673009	0.205301	0.152401
MARCHF7	16.2814	15.302	18.8002	13.0344	9.92427	13.9616	9.10424	11.9796	11.7908	16.5942	12.1706	11.3294	17.3303	10.8475	17.0861	10.4988	11.7352	21.4371	6.37716	17.2099	20.8099	12.047	11.4845	11.3596	15.0492	10.3168	7.7314	12.6482	14.5166	34.8567	11.141	6.22512	6.33383	11.0603	15.1826	13.8921	19.6406	8.63161	16.405	8.24079	6.63478	11.6232
RC3H2	2.79305	3.65012	6.45363	3.03733	4.44624	2.96545	3.33921	4.38723	5.10767	3.27009	5.59231	3.76651	4.03821	3.51319	5.10536	3.14194	4.91675	6.99874	2.28658	6.75783	5.95794	4.69991	1.61408	2.82276	5.78981	2.87164	2.89892	3.88374	3.4281	19.0695	5.04095	2.4553	2.77414	3.17554	7.12397	2.18311	6.6489	3.05615	2.1993	3.2718	2.87517	3.1027
AL008626.1	0	0	0	0	0	0	0	0	0	0	0	0	0	0	0	0	0	0	0	0	0.0698851	0	0	0	0	0	0	0	0	0.0631417	0	0	0	0	0	0	0	0	0	0	0	0
WEE2-AS1	0.863722	0.470155	0.397802	0.722042	0.188458	0.689157	0.570054	0.945708	0.26889	0.324591	0.763754	0.202729	0.394862	0.448817	0.944281	0.433443	0.470257	0.122592	0.472945	0.567987	0.726474	0.632864	0.812301	0.449897	0.473426	0.401631	0.171994	0.256779	0.635767	0.237412	0.917622	0.433998	0.408623	0.190977	0.187496	0.173323	0.11394	0.184868	0.637672	0.556711	0.48786	0.297973
AL163973.2	0	0	0	0	0	0	0	0	0	0	0	0	0	0	0	0	0	0	0	0	0	0	0	0	0	0	0	0	0	0	0	0	0	0	0	0	0	0.047856	0	0	0	0
ERG28	34.7863	20.838	16.3356	26.7888	14.5882	19.294	15.2939	24.8546	19.0148	28.8024	16.3993	34.0516	13.7539	26.2528	22.1269	23.7749	17.7235	26.9842	45.352	24.8527	19.449	14.2936	56.0096	13.6571	14.4908	27.2179	18.0212	13.795	16.4557	4.75781	16.2721	28.37	27.0539	18.1265	23.9227	40.3781	24.6351	15.0702	14.5036	19.0741	17.9323	17.6004
GLT8D2	1.27011	2.7299	3.99758	4.60143	8.97704	5.99567	2.61362	2.0884	4.41004	2.03019	1.39244	1.86146	1.65517	2.21386	3.77841	4.04731	1.91814	5.76513	1.06322	2.07011	2.90591	1.95635	0.245066	1.12177	2.64016	2.55662	3.04619	1.94842	2.23713	5.46047	10.8374	8.96352	0.898499	5.5602	1.69468	1.68134	1.90408	4.65597	2.40118	2.68907	1.79275	5.48776
AL158042.1	0	0.103807	0	0.280259	0.047852	0	0	0	0	0	0.0559405	0	0	0	0.0705192	0	0	0	0	0	0	0.0275473	0	0	0.0530334	0	0	0	0.0613024	0.31914	0	0	0	0.0519551	0	0	0	0	0	0.0771034	0.188163	0.174598
CCDC138	1.55701	1.33055	2.65688	0.870248	1.03679	0.950079	1.60942	0.689912	2.9709	1.3673	1.21648	0.595295	0.731715	0.713041	1.43837	0.938977	0.867468	1.1117	0.374517	1.30445	0.742891	0.362925	0.452997	1.10671	0.534543	0.611689	0.804109	0.927728	0.6933	2.41466	0.575556	0.388316	0.549328	0.647377	0.956402	1.1759	1.90576	0.791853	2.02683	0.397756	0.433073	0.866064
FOXE3	0.0138887	0	0	0.0650777	0.0111115	0.0569618	0.151247	0.0186902	0.131204	0	0	0	0.0151833	0	0.0818749	0.178891	0.010664	0	0.153171	0.00577389	0.0136701	0.147123	0.0175935	0.0548814	0.0985174	0.0273233	0.0202815	0.00540705	0.00711739	0.172914	0	0	0.00951019	0.0120643	0	0.0170319	0.0268716	0	0	0.0179039	0	0.0608142
RNU1-97P	0	0	0	0	0	0	0	0	0	0	0	0	0	0	0	0	0	0	0	0	0	0	0	0	0	0	0	0	0	0	0	0	0	0	0	0	0	0	0	0	0	0
OR10AG1	0	0	0	0	0	0	0	0	0	0	0	0	0	0	0	0	0	0	0	0	0	0	0	0	0	0	0	0	0	0	0	0	0	0	0	0	0	0	0	0	0	0
AC099542.2	0	0	0	0	0	0	0	0	0	0	0	0	0	0	0	0	0	0	0	0	0	0	0	0	0	0	0	0	0	0	0	0	0	0	0	0	0	0	0	0	0	0
LINC01782	0	0	0	0	0.00756944	0	0	0	0	0	0	0	0	0	0	0	0	0	0	0	0	0.0087151	0	0	0	0	0	0	0	0	0	0.0104589	0	0	0	0	0	0	0	0.0121965	0	0
BX284668.1	0	0	0	0	0	0	0	0	0	0	0	0	0	0	0	0	0	0	0	0	0	0	0	0	0	0	0	0	0.0842266	0	0	0	0	0	0	0	0	0	0.0404475	0	0	0
LARP1B	2.28131	3.13111	3.40109	1.91355	2.72145	4.58707	3.21249	2.03614	4.05747	3.20905	2.85073	2.41235	3.00713	2.87445	2.09199	1.75625	2.20336	6.17567	2.13445	1.3465	3.13557	2.28443	1.42577	2.56281	4.40904	1.65301	2.69619	1.84696	2.92832	6.78475	2.76113	2.04102	2.96995	3.73767	3.80632	3.32337	2.86084	2.33105	3.69659	1.43613	1.88773	1.90922
OR52B2	0	0	0	0	0	0	0	0	0	0	0	0.0235126	0	0	0	0	0	0	0	0	0	0.011744	0	0.05038	0.0226092	0	0	0	0	0.136056	0	0	0	0	0	0	0	0	0	0	0	0
MTRNR2L12	0.603251	1.86636	0.917496	1.30578	0.503609	0.731479	0.2285	2.1001	0.836235	0.174877	1.12841	2.12828	0.372751	0.174325	3.12328	0.482613	1.63123	0.859941	2.60332	1.62467	2.09106	1.00263	0.553745	0.855043	1	1.70277	0.76602	0.326753	0.564519	0.233245	0.881232	2.02957	0.772265	9.29546	0.66544	0.77194	0.685073	0.578104	1.16183	1.251	2.18656	0.459382
AC112492.2	0	0	0	0	0	0	0	0	0	0	0	0	0	0	0	0	0	0	0	0	0	0	0	0	0	0	0	0	0	0	0	0	0	0	0	0	0	0	0	0	0	0
AC073263.3	0	0	0	0	0	0	0	0	0.0378663	0	0	0.0295689	0	0.0426263	0	0	0.0246217	0	0	0	0	0	0	0	0	0.0315428	0	0	0	0.285168	0	0.0354482	0	0	0	0	0	0	0	0	0	0.0468038
TAS2R1	0.0477941	0	0	0	0.050983	0	0	0	0	0	0	0	0	0	0.0187833	0	0	0	0	0	0	0	0	0	0	0	0.0697934	0	0	0	0	0	0	0	0	0	0	0	0	0	0	0
SNHG32	27.3301	132.264	46.5665	40.5154	66.1458	58.2314	33.8161	49.1957	54.9486	44.0841	64.4959	45.3591	80.0136	62.8306	52.0534	51.1884	41.0778	29.7902	39.3464	51.2713	50.2665	37.0232	83.7419	81.3287	25.6009	47.5606	44.9964	61.7227	55.3883	38.6914	41.2407	47.9271	37.3865	112.623	37.2541	226.046	72.046	46.8422	68.4422	36.3734	64.1112	43.4354
KDR	8.54988	38.1577	5.60469	6.03246	83.8732	4.74514	2.11587	6.99806	6.87783	1.84062	3.66317	10.1618	9.66403	5.27067	18.3417	5.80757	8.23549	3.50018	1.26046	8.15962	11.3964	57.3417	1.85428	5.06341	2.74005	7.7745	17.8839	13.0628	4.03005	56.2606	10.0239	5.18005	2.44714	10.7832	10.9099	3.91902	3.72093	34.7965	1.94722	6.13131	6.62058	7.99432
LINC00244	0	0.038949	0.162421	0.0525771	0.107726	0.0368161	0.13034	0.1208	0	0	0.209891	0	0	0.298314	0	0.206469	0.413548	0	0.228459	0.167933	0.0441769	0.0413434	0.0568559	0.0886786	0.11939	0.176599	0.0655428	0.0349474	0.138005	3.03348	0.0655658	0.049616	0.0922007	0.0389875	0	0	0.0434199	0.224837	0	0	0.0352997	0.06551
PIRT	0.00722138	0.00626659	0	0.00422963	0	0	0.0052427	0	0	0.00962971	0.00675397	0	0	0.0191986	0	0	0.00554472	0	0.110272	0	0	0	0	0	0	0	0.0210907	0.00281138	0.00740133	0.10275	0.010549	0	0.143399	0	0	0	0	0	0	0	0.00567946	0
SYNGAP1	1.81773	3.05932	0.953055	2.52033	1.90234	1.6879	1.53205	1.33747	1.56778	0.406769	2.46476	2.49689	1.31749	1.79477	1.71274	1.02596	3.26365	0.737796	1.67569	0.785822	0.81458	1.43139	0.253382	0.913904	1.57404	1.4191	1.5189	0.92279	2.17054	1.79214	1.89929	1.13322	1.01869	1.83524	1.95904	0.374074	1.83102	2.128	0.664539	0.82835	1.66164	1.30647
RAB24	3.29096	4.08142	1.7036	5.16612	6.35308	7.30053	6.50023	3.05705	2.2184	4.08645	7.02819	1.84286	1.9955	4.58716	2.93756	6.33746	6.96677	1.0817	6.34103	1.89988	1.5868	4.27096	1.75529	4.60678	4.08755	6.15978	7.68533	3.28862	4.82047	1.44553	3.09468	4.07983	4.97222	6.26128	2.98268	2.30381	2.50052	5.00576	2.45917	2.64504	12.6165	5.27008
AHCYP7	0	0	0	0	0	0	0	0	0	0	0	0	0	0	0	0	0.0323018	0	0	0	0.0414074	0	0	0	0.0373018	0	0	0	0	0.0748239	0	0	0	0	0	0	0.0203489	0	0	0	0	0
AP000350.1	0	0	0	0.0908734	0.248255	0.127265	0.112639	0.243587	0.0610701	0	0	0.0953763	0.113076	0	0	0.142743	0.277966	0	0	0	0	0	0.152863	0	0.137568	0	0	0.0402683	0.106012	0	0.0755486	0	1.3811	0	0	0.190264	0	0.025907	0.127273	0	0.0813486	0.0754843
RN7SKP297	0	0	0	0	0	0	0	0	0	0	0.0912505	0	0	0	0	0.0897627	0.0749127	0	0	0	0	0	0	0	0	0	0	0	0	0.867638	0	0	0	0	0	0	0	0	0	0	0	0
AC245884.9	0	0.0494321	0.0687123	0	0.13672	0.0934504	0.0413554	0.306627	0.0672656	0	0	0.0525261	0	0.227164	0.134322	0	0.0874757	0	0.0483248	0.0236813	0	0.052471	0	0.112547	0.050508	0	0	0	0.0875748	0.7092	0	0	0	0.0494811	0.0850135	0	0	0.0570705	0	0	0	0.0831421
TIMM10B	9.19227	13.041	12.747	8.98215	6.94885	12.8834	12.0728	8.97324	10.2885	22.8146	9.05423	9.58574	14.4605	12.1951	12.2246	12.128	11.0663	11.5265	8.68087	8.19961	10.0272	7.99641	11.2126	8.93785	10.1962	8.36564	12.5514	15.5088	11.6468	18.9882	11.0623	9.20139	7.96706	9.02218	11.7338	12.6262	7.43088	9.25029	9.31808	5.34171	7.15836	5.8632
RPL32P24	0	0	0	0	0	0	0	0	0	0	0	0	0	0	0	0	0	0	0	0	0	0	0	0	0	0	0	0	0	0	0	0	0	0	0	0	0	0	0	0	0	0
NBEAL2	5.35755	7.10995	7.14866	9.48281	9.2585	7.62619	10.4664	12.9903	3.42132	2.95188	11.4315	7.38443	21.6848	9.90411	6.35297	10.0824	23.1134	2.91799	12.9576	6.87869	15.588	17.8365	5.55144	14.8952	27.7072	16.7636	9.09206	9.67067	16.6254	7.22634	10.884	6.33754	17.1225	19.6155	16.397	2.48095	6.85807	7.59379	3.98918	3.79635	15.347	13.2714
IMPDH1P7	0	0	0	0	0	0	0	0.036976	0	0.0244269	0	0.0337817	0	0	0.0215971	0	0	0	0	0.00761523	0.0180296	0.00843659	0	0	0	0	0	0	0	0	0	0	0	0	0	0	0.0354412	0.00917611	0	0	0	0
SV2A	0.638787	5.24632	2.16713	1.01553	4.11583	0.463155	0.832278	0.683094	11.3147	0.372672	0.277383	1.64611	0.473868	0.712665	0.665722	2.41377	0.486094	2.93854	2.24022	0.59277	1.01047	0.530616	0.0698402	0.54653	0.697878	1.47549	3.3065	0.552888	0.613786	0.73037	1.78297	0.989861	5.13952	4.19131	4.73263	0.328729	1.46765	1.16854	4.49149	0.999914	0.780502	1.4568
YBX2	4.11689	0.00517014	2.27817	0.58276	0.0571986	0.322543	10.4372	0.060132	1.4915	1.58897	0.0334335	2.32935	0.0325662	0.102957	0.561954	5.62391	0.494054	0.0651132	3.65427	0.0520138	0.00586411	1.75341	0.10566	0.0941706	0.0264134	2.13908	1.04403	0.167003	0.0854888	0.392072	0.0609231	0.428096	2.10508	1.55775	1.74276	1.19092	3.60226	1.68327	0.14662	0.0384014	0.229601	0.113047
AC027237.1	0	0.0364515	0	0.0246029	0	0.0344554	0	0	0.049602	0.0560141	0	0	0	0	0	0	0	0	0	0.0174627	0	0	0.0177367	0.124489	0	0.0413187	0	0	0	0.522967	0	0	0.0287629	0	0.0626894	0	0	0.021042	0	0	0	0
AC090503.2	0.35306	0	0	0	3.49043	0	0	0	0	0	0	0.0930159	0	0	0	0	0	0	0	0	0	0	0.0106485	0	0	0	0	0	0	0	0	0	0	0	0	0	0	0	0	0	0	0
DRD5P2	0	0	0	0	0	0	0	0	0	0	0	0	0	0	0	0	0	0	0	0	0	0	0	0	0	0	0	0	0	0	0	0	0	0	0	0	0	0	0	0	0	0
ITGB3BP	2.76697	1.75383	2.63851	2.56823	2.10482	3.42307	3.47974	1.90586	2.95195	3.85778	4.60067	2.06809	0.831984	3.01484	1.44991	1.71567	2.75919	1.43213	2.81766	1.84384	1.64199	1.17224	1.89405	2.09613	2.23442	1.9186	3.78299	1.23615	2.57248	4.27586	2.14985	1.33158	1.87741	1.16454	1.27119	2.51553	1.86739	2.59543	4.11787	4.48298	1.61726	2.56732
AC136443.5	0	0	0	0.0435537	0	0	0	0	0	0	0	0	0	0	0	0	0	0	0	0	0	0	0	0	0	0	0	0.0578993	0	1.32256	0	0	0	0	0	0	0	0	0	0	0	0
CASP9	5.57684	1.89411	4.45951	4.01266	2.53164	1.72614	9.7921	3.49593	2.6946	7.7431	4.45889	3.1827	4.32705	3.81073	3.47845	3.37251	3.77683	1.84249	3.18506	4.25482	5.56617	2.27991	3.07141	3.53355	2.81503	3.65199	2.58498	3.67956	4.85416	3.04624	2.70794	3.27293	3.04996	3.54249	2.25998	3.10571	1.86906	3.40051	3.21904	2.70601	2.48872	4.01653
WBP1LP10	0	0	0	0	0	0	0	0	0	0	0	0	0	0	0	0	0	0	0	0	0	0	0	0	0	0	0	0	0	0	0	0	0	0	0	0	0	0	0	0	0	0
AC073578.2	0.177889	0	1.35899	0	0.237197	0	0.0430489	0.119694	0.42012	0	0.221833	0	0	0	0	0	0	0	2.21336	0	0	0	0.0250379	0.351466	0	0	0.779309	0	0	0	0	0	2.51737	0.309043	0	0	0.458903	0	0	0	0	0
PRDM16-DT	0.0196525	0.358136	1.20307	3.14816	0.137574	0.084631	0.0677712	0.102481	0.945671	0.0458615	1.53017	0.0317126	0.939942	0.966581	0.266462	0.289292	0.909146	0	1.0295	0.0122551	0.135402	1.04768	0.948076	0.121339	1.15007	0.386625	0.0573968	0.833957	0.800652	0.463133	0.961734	0.391045	0.992448	0.0213387	0.161313	0.216901	0.161599	8.25721	0.0120909	0.291341	0.35163	0.4948
MIR4740	1.74689	3.41082	0.526794	0.511583	1.74698	1.07468	2.53647	0.881554	1.03141	1.16474	0	0	0.954862	2.90265	0	0	2.34727	0	7.03931	0.181557	0	2.41367	0.922029	2.58857	0.387228	0.429583	1.91323	0.680087	1.34281	2.33023	1.27593	1.44831	1.79426	1.51742	0	0.535559	1.26745	0.21877	0	2.81489	1.03042	2.54969
DDX39A	21.0363	18.4104	15.142	10.076	17.4318	16.0975	25.3897	15.1331	27.6413	27.0296	12.5246	11.0333	7.23756	19.3439	11.4296	12.6961	12.3947	6.55528	30.4768	16.061	12.2074	11.1571	9.20934	19.0543	9.75815	16.4849	18.1846	10.4715	10.4131	3.88675	7.78717	16.2766	19.1144	20.0531	14.3502	23.5567	31.8495	14.9705	31.5006	24.3932	32.4243	26.0293
HMGB3P23	0	0	0	0	0	0	0	0	0	0	0	0	0.0514156	0	0	0	0	0	0	0	0	0	0	0	0	0	0	0	0	0	0	0	0	0	0	0	0	0	0	0	0	0
RBM19	7.47871	4.79372	4.52462	6.12485	5.00779	6.74147	12.7984	4.76907	8.52899	3.35739	7.05123	6.16658	5.19957	5.98214	4.2853	6.96195	7.39317	3.66929	8.06981	4.93548	3.31635	3.02433	2.41902	8.07308	6.06583	5.00349	5.13775	4.70163	5.47335	5.23947	4.62968	5.68473	8.91316	6.22143	6.77877	2.87066	4.9433	4.67421	3.25833	5.15335	7.42276	9.33298
AC091180.2	0.0624596	0.0813021	0.0376709	0.164624	0.0249852	0.204933	0.0680182	0.210132	0.0737555	0	0.175251	0.0575939	0.136564	0.12454	0.110461	0.143661	0.263768	0.0975167	0.0529872	0.0519323	0.245907	0.0719169	0.0131868	0.185108	0.249215	0.092158	0	0.158057	0.192048	1.27753	0.136862	0	0.0213844	0.0271275	0.139824	0	0.0604231	0.109509	0.115282	0	0.0491231	0.0911638
AC023050.3	0	0	0	0	0	0	0	0	0	0	0	0	0	0	0.0838212	0	0	0	0	0	0	0	0	0	0	0	0	0	0	0.758679	0	0	0	0	0	0	0	0	0	0	0	0
RAP1GDS1	3.92615	12.0831	4.30759	5.20525	6.05896	4.4812	4.39708	4.78857	4.75599	9.00996	6.01567	5.54737	5.20711	6.95864	6.68632	4.33552	5.55788	7.29398	3.55449	6.72072	8.7023	8.12543	6.41708	5.98321	8.47811	5.54846	6.35555	5.38926	6.886	13.5148	7.32108	4.46911	6.77312	7.54786	8.58477	10.0151	9.57385	3.61334	11.341	13.575	5.24213	7.48514
LCT-AS1	0.0443289	0.0769357	0	0.0259638	0.130038	0.0121204	0.0536377	0	0.0523458	0.137929	0.0276398	0.0272504	0	0.019642	0.0174215	0	0.0340366	0	0.0626768	0.0798577	0.0145438	0.0204164	0.00623929	0.0437916	0.0655085	0.145348	0.0431555	0.0805366	0.0984393	0.0262808	0.0863413	0.114341	0	0	0.0441048	0.0543613	0.0428835	0.044412	0.163636	0.0380962	0.0348637	0.107835
TSPY24P	0	0	0	0	0	0	0	0	0	0	0	0	0	0	0	0	0	0	0	0	0	0	0	0	0	0	0	0	0	0	0	0	0	0	0	0	0	0	0	0	0	0
SAMD4B	9.42841	14.8701	19.6772	12.6727	14.0399	10.8626	14.8205	18.7263	17.8879	7.08101	14.4776	15.7189	16.8702	15.2067	16.2174	18.3541	13.1257	4.87835	7.79863	20.8006	18.0962	10.753	8.49004	14.6982	12.4172	14.6521	18.0817	14.4777	13.0093	10.4648	13.2692	15.749	13.824	19.0109	13.2557	12.5044	16.1773	16.7847	16.9252	12.9861	16.1384	13.4424
TRBV21-1	0.0790617	0	0.286104	0	0.126505	0.0648513	0.40179	0	0	0.105429	0.221833	0.0729026	0.0864315	0	0.466075	0.218216	0.0607051	0.493748	0	0.197208	0.155635	0.0364131	0.100151	0	0.210305	0.933232	0	0.246238	0.121548	0.421852	0	0	0	0	0.235986	0.0969547	0.229451	0.0396049	0	0	0.124361	0.230791
AC243960.4	0	0	0.115236	0	0	0.078362	0	0.06428	0	0	0	0	0.417752	0	0	0	0	0	0.0810446	0	0	0.0439991	0.0403388	0	0	0	0	0	0	0	0	0	0	0	0	0	0	0.047856	0	0	0.0751345	0
IGKV2-19	0	0	0	0	0	0	0	0	0	0	0	0	0	0	0	0	0	0	0	0	0	0	0	0	0	0	0	0.0378494	0	0	0	0	0	0	0	0	0	0	0	0	0.38231	0
AC008171.1	1.37567	0	0	0.402872	0.11006	0	0.0998734	0	0.162446	0	0	0	0	0	0	0	0	0	0	0.0571904	0.135402	0.126718	0	0	0	0	0	0	0	0.734022	0.200959	0	0	0	0	0	0	0.0689126	0	0	0	0
NPPA	0.294787	0.106588	0.118529	0.230212	0.353763	0.403005	0.39236	0.165291	0.0870249	0	0.597365	0.181215	0.0268555	0.326548	0.0289632	0.180808	0.641306	0.0383537	0.354281	0.0306377	0.120895	0.373364	0.0414913	0.121339	0.0871263	0.193312	0.035873	0.0860735	0.0881221	0.48061	0.0358856	0.325871	0.100927	0.0426774	0.0733242	0	0.0237646	0.270728	0.0302273	0.0633349	0.251164	0.645391
Y_RNA	0	0	0	0	0	0	0	0	0.345631	0	0	0	0	0	0	0	0	0	0	0	0	0	0	0	0	0	0	0	0	0.520583	0	0	0.200422	0	0	0	0	0	0	0	0	0
SNORD18	0	0	0	0	0	0	0.285353	0	0	0	0.367609	0	0.429688	0	0.463412	0	0	0	0	0	0	0	0	0	0	0	0	0.306039	0.604266	5.59255	0	0	0	0.341419	0	0	0.380234	0	0	0	1.54562	1.14736
NAT14	11.1682	8.96305	12.3208	8.40387	7.87666	6.21853	9.11466	3.89424	8.95221	2.86661	7.11425	5.6769	8.99703	13.9158	18.4465	11.574	6.37766	1.19157	26.9342	8.46619	2.71681	13.117	3.21725	4.8253	5.86482	13.4881	11.4794	6.42286	4.61511	2.05875	6.41063	9.32264	18.0993	12.7507	4.49911	19.0929	7.67851	12.7694	8.12322	12.872	13.9256	12.8103
AC136624.2	0	0	0	0	0	0	0	0	0.0573003	0	0.0453838	0	0	0	0	0	0	0	0	0	0	0	0	0	0	0	0	0	0	0	0	0	0	0	0	0	0	0.0243078	0	0	0	0
RNU6-539P	0	0.231803	0	0.31291	0	0	0	0	0.31543	0	0	0	0	0	0.31494	0	0	0.834099	0	0	0	0	0	0	0	0	0	0.103994	0.273777	8.07662	0	0	0	0	0	0	0	0.133811	0	0	0	0
COX11P1	0.0329503	0	0	0	0	0	0.0956871	0	0.0389093	0	0.0308175	0	0	0	0	0	0	0	0.0279531	0.0136983	0	0	0.0139132	0	0	0	0	0.012828	0	0.0586046	0	0	0	0	0	0.0404075	0	0.016506	0	0	0	0
LINC00272	0	0	0.0448487	0.0653306	0	0.0304977	0.0539856	0.0250171	0.0439045	0	0.0695477	0	0	0	0	0	0.0570956	0	0.0315417	0	0	0	0.0156994	0.110189	0	0	0	0	0	1.85159	0	0.0411008	0	0	0	0	0	0.018625	0	0.0479291	0	0
ZNF667-AS1	0.310844	0.368432	0.621876	1.29665	1.22524	4.34699	0.280713	3.72395	0.608783	1.15254	0.709083	2.56567	0.969728	0.947339	0.911755	0.502216	1.81041	1.08899	0.231543	6.19339	0.716375	0.436475	0.172871	0.614153	0.51762	0.790509	0.542493	3.5006	1.659	1.1192	1.5616	1.00572	0.155743	1.92301	0.543112	3.32847	7.73041	5.61327	4.907	0.801416	1.20447	2.43447
AC023983.1	0	0	0.117065	0.0568426	0.0388217	0.0398029	0.140915	0.0653003	0.171901	0.0647076	0.0907677	0	0	0.129006	0.114423	0.0446439	0.0372582	0.151521	0	0	0.0955219	0.0446975	0.0204895	0	0.0430254	0.0477314	0.354301	0.132239	0.248669	1.55349	0.14177	0	0.0664539	0.126452	0.144838	0	0.140827	0.0729234	0	0	0.152654	0
AC009107.1	0	0	0	0	0.0667028	0.0683887	0	0	0	0	0	0	0	0	0	0	0	0	0	0	0	0.0383992	0	0	0	0	0	0.0324587	0	0.296575	0	0	0	0	0	0	0	0.0417652	0.10259	0	0	0
RILPL2	4.78943	7.0799	2.42655	7.27938	3.08977	4.9282	3.36327	3.3462	4.30122	4.24785	7.02294	3.07366	4.56976	3.99025	6.50255	3.08736	7.39268	3.39256	3.93385	2.73985	4.09228	3.77821	4.37007	5.55019	5.10074	3.73278	3.18622	3.34022	10.279	2.4065	5.05916	4.91309	1.65357	3.18736	2.84843	2.40099	4.33854	5.4762	2.38156	3.60393	3.77031	6.12729
RPS18P1	0.120146	0	0.072463	0.0703706	0	0	0.130839	0.202103	0.0709373	0	0.11237	0.0553932	0	0.0798544	0	0	0.184501	0	0.458663	0.024974	0	0.0553352	0.0253659	0	0	0	0.0877243	0	0.18471	1.06845	0	0	0	0.052182	0	0	0.0581143	0.0601857	0	0	0	0.175361
AL132989.1	1.05086	2.4456	0.864272	4.67219	3.2865	3.80056	2.91297	1.96054	1.63575	1.27393	6.12044	0.836861	1.20104	2.09535	2.47797	5.80091	5.28135	2.83391	1.98559	0.853884	1.2694	1.20998	0.705928	1.08531	2.58354	3.05407	2.99938	2.02698	4.82224	14.2727	1.39555	3.27379	1.83164	1.90863	3.06536	0.292884	1.80215	1.00498	0.528978	0.431029	2.1789	2.92816
RNA5SP445	0	0	0	0	0	0	0	0	0	0.319037	0	0	0	0	0	0.660341	0	0	0.202964	0	0	0	0	0	0	0	0	0	0	0.42552	0	0	0	0	0	0	0	0	0	0	0	0
TRIM51JP	0	0	0	0.122082	0.0667028	0	0	0	0	0	0	0	0	0.0277071	0	0	0	0	0	0	0	0.0287994	0	0	0	0	0	0.00811468	0	0.185359	0	0	0	0	0	0.0255608	0	0.0104413	0	0	0	0
CLK1	11.5056	10.5293	7.24103	37.5131	16.2599	26.0692	20.8633	9.09518	7.05087	16.3789	44.0441	3.49882	10.6292	16.5818	12.1724	28.7649	25.5139	9.95385	22.3837	4.83187	7.63701	15.4782	6.34135	7.74393	21.2858	14.0658	13.7086	13.6658	22.9711	39.2898	12.3452	8.94201	10.422	12.338	20.3322	5.30577	4.01047	12.1217	8.62408	5.2481	22.0698	13.2279
AC090948.1	0.100231	0.565363	0.241807	1.29154	0.841986	0.904375	0.436605	1.24766	0.355074	0	1.68739	0.277269	0.76702	0.33309	0.236348	0.737722	2.15487	0.54771	0.722759	0.229178	0.78923	0.323141	0.507872	0.594098	1.19977	0.985928	0.658651	1.01456	0.719102	13.1919	0.805301	0.6094	0.446113	0.435325	1.04711	0.24583	0.533297	0.251048	0.123332	0.258416	0.512393	1.2435
IGHVIII-11-1	0	0	0	0	0	0	0	0	0	0	0.0963769	0	0	0	0	0	0	0	0	0	0	0	0	0	0	0	0.300957	0.120352	0	0	0	0	0	0	0	0	0.0996868	0	0	0	0.081044	0
TRAJ26	0	0	0	0	0	0	0.332911	0	0	0	0	0	0	0	0	0.421885	0.35209	1.43187	0	0.190635	0	0.211196	0	0.453	0	0	0	0	0	7.34022	0	0	0	0	0	0	0	0	0	0	0	0
KIAA2026	0.957594	4.18502	2.95888	3.64363	2.30945	2.37066	2.8161	2.16876	7.18616	0.966967	4.76038	2.82494	4.08502	3.77725	2.93299	2.84732	3.56441	4.57187	1.77485	2.05539	4.05012	2.64141	1.40641	1.93653	4.89138	2.54938	4.26603	3.12426	4.07518	17.9695	4.22192	2.91106	2.0669	1.91074	8.94758	1.63383	4.266	2.57227	1.02033	2.51806	2.17752	1.96484
ATP5MF	70.7852	27.1816	56.8063	20.2445	27.5754	38.7381	46.0164	52.4375	41.8862	108.842	19.7717	14.1738	22.4892	31.0592	29.9293	37.0405	26.1583	30.5696	79.5539	21.4483	37.9127	28.5351	74.9192	56.8211	28.17	36.8186	29.7227	33.5089	32.6118	8.5609	22.2601	50.4949	51.9396	37.9343	20.8286	65.6266	61.3171	25.5113	110.076	65.8371	41.8603	76.679
PRELID3BP7	0	0.0509077	0.0707634	0.0343601	0	0	0	0	0	0	0	0	0	0.0779815	0	0	0.0450435	0	0	0	0	0.0270187	0	0	0.0520157	0	0.0856668	0.0456775	0	10.4339	0	0.324249	0	0	0.0875513	0	0	0	0	0	0	0
BCL2L1	47.0236	36.3539	38.4457	34.6611	90.7112	40.2402	47.2003	31.7687	26.411	31.1205	51.3333	53.8866	32.6921	68.6661	48.4331	35.0213	34.5248	11.7695	25.2143	51.4058	27.1704	77.4109	30.7617	46.954	66.3696	38.5621	36.0072	56.3107	29.7137	9.2288	78.3341	115.482	22.7736	23.6109	62.695	53.2778	68.7737	52.4351	44.4277	66.3331	42.7943	56.9163
AC093063.1	0.0757947	0	0	0.177574	0.0606389	0	0.935453	0.203996	0	0	0.496222	0	0	0.302259	0.0893631	0.69733	0.17459	0	0.0642999	0	0.0746018	0.0698168	0.0640086	0	0.201615	0.0745557	0	0.0295079	0.0388417	0	0	0.0837868	0	0	0.113117	0	0.21997	0	0	0.390827	0.119222	0
HSP90AB7P	0.0224234	0.0097293	0	0.0131336	0	0.00919652	0	0.00754386	0.0132393	0	0.010486	0	0	0.0149036	0	0	0	0	0.0190227	0	0	0	0	0	0	0	0	0	0	0.0398817	0	0	0	0	0.0167325	0	0	0.0112327	0	0	0	0
LINC02178	0	0	0	0	0.0517928	0.0531018	4.04194	0	0	0	0	0	0	0.17211	0.152653	0.416921	0	0	0.109839	0	0.0637188	0.0596318	0	0.575576	0	0	0.0945358	0	0	0	0	0	0	0	0	0	0.18788	0.0324295	0	2.08633	0	0
AC000036.1	0.121981	0	0	0.0238151	0.0542165	0	0.0196795	0	0	0	0	0.0374927	0	0.0180164	0.0159797	0.0623475	0.0728462	0	0	0.011269	0	0.0124845	0.00572294	0.0133892	0	0	0	0	0.00694559	0.241058	0	0.0149826	0	0.0235462	0	0	0.0655576	0.0407365	0	0	0.0746163	0
AL161631.1	0	0	0	0	0	0	0	0.0761837	0.0668504	0	0	0	0	0	0	0	0	0	0	0	0	0	0	0	0	0.0556867	0	0.0220399	0	3.32273	0	0	0.89159	0	0	0	0	0	0	0	0	0
AP001360.1	0	0	0	0	0.0391671	0	0	0	0	0	0	0	0	0	0	0.0900821	0	0	0	0	0	0	0.0206718	0	0	0	0	0	0	0	0	0	0	0	0	0	0	0	0	0	0	0
ASH2LP3	0	0.0436219	0	0	0.0268111	0.109955	0	0	0	0	0	0	0	0	0.0197557	0	0.0128656	0	0	0	0	0	0.00707525	0	0	0	0	0	0.0171736	0	0	0	0.0114736	0	0.025007	0	0	0.0251812	0	0	0	0.0244565
BX005195.1	0	0	0	0	0	0	0	0	0	0	0	0	0	0	0	0	0	0	0	0	0	0	0	0	0	0	0	0	0	0	0	0	0	0	0	0	0	0	0	0	0	0
ACER3	5.73931	4.25928	5.6021	2.96642	3.56957	2.82037	3.95613	2.89246	10.1678	5.05009	3.47796	4.36659	2.04155	2.65137	3.76954	3.40626	4.98982	4.83905	2.1234	4.64189	3.936	3.49291	1.50827	1.8223	6.67535	3.76366	3.14588	2.59981	4.33241	9.47163	3.47073	5.07991	1.65143	2.31859	4.92233	2.84965	3.99782	3.36971	2.64677	2.94933	2.23769	4.33828
RPLP0P7	0	0.0357957	0	0	0	0	0	0	0	0	0	0	0	0.0548326	0	0	0	0	0	0	0	0	0	0	0	0	0	0	0	0	0	0	0	0	0	0	0	0	0	0	0	0
AC010729.2	0	0.139391	0	0.0134403	0.0734343	0.188226	0	0	0	0	0	0	0	0.152516	0.135274	0	0	0.10748	0	0.00953968	0.0225859	0	0	0	0	0	0.134037	0	0	1.42846	0.0335211	0	0	0	0.0342465	0	0	0.011495	0	0.354971	0.0360946	0
MEIS3P1	3.33148	1.6698	4.88467	4.37356	3.2857	2.80337	5.44195	3.7489	7.73232	1.22553	3.22329	6.27632	9.26206	1.45072	5.92567	1.45326	3.21953	1.30034	1.12075	3.78483	6.27543	3.79623	4.30505	5.44735	4.15078	3.81378	4.90688	5.09852	5.62216	3.42237	6.41895	0.888944	3.30383	7.73361	2.14309	4.86028	7.33478	3.85565	2.79177	0.814495	1.89734	1.59289
RNVU1-33	0	0.280891	0.390448	0	0	0	0	0.435591	0	0	0	0	0	0	0	0	0.124267	0	0	0	0.159297	0	0	0	0	0	0	0	0.165877	39.4357	0	0	0	0	0	0	0	0	0	0	0	0
ACTR5	7.42274	4.65413	6.02948	4.85017	7.12277	5.77185	11.1126	6.89983	5.12989	5.09215	4.43424	4.15417	4.01042	8.82608	3.11109	12.622	4.61217	3.96904	9.32724	5.48493	3.07229	2.26264	3.10708	6.56982	4.39402	6.19353	7.91024	6.51869	6.59078	3.39587	2.53843	7.5414	4.19394	4.50966	4.59441	3.18329	8.29102	9.08088	3.31286	3.69194	4.74956	5.6205
FAAP100	8.47912	10.2522	9.01916	8.29221	15.7545	8.13958	12.1475	10.0274	7.68845	3.27558	7.41123	5.87104	7.08977	14.0036	9.54261	16.3916	13.1392	0.906619	13.7674	13.0574	5.78128	8.54172	5.11008	12.331	6.58867	16.858	15.7814	11.0295	8.03995	4.28659	8.10743	10.2992	19.3886	9.50796	8.00677	5.91746	7.67072	14.3643	7.02511	7.42606	14.4204	13.3359
GOT2P3	0.159697	0.197974	0.0275191	0.133623	0	0.05614	0.0828138	0.168855	0.107759	0.121689	0.0640115	0.105183	0	0.0909784	0	0.167914	0.0700676	0.0356187	0.0193539	0.0569059	0.202093	0.042029	0.0577988	0.0450746	0.24274	0.0224409	0.333149	0	0.0935293	0.0405761	0.0333266	0.0252194	0.124973	0.0990852	0.0680954	0.0559539	0.17656	0.102855	0.0561436	0.0588185	0.0179426	0.0332982
LINC00365	0.146836	0.0955666	0.110701	0.166631	0.036711	0.180667	0.106603	0.01235	0.043348	0.146855	0.600829	0.135397	0.200655	0.341579	0.227223	0.295516	0.11979	0	0.179066	0.0763047	0.171624	0.0549476	0.143379	0.208519	0.0895094	0.036109	0	0.0285827	0.0423268	0.473352	0.361968	0.0304349	0.0251363	0	0.0547852	0.0225085	0	0.0597641	0.0677543	0.0236608	0	0.0267896
RNF19BPX	0	0	0	0	0	0	0	0	0	0	0	0	0	0	0	0	0	0	0	0	0	0	0	0	0	0	0	0	0	0	0	0	0	0	0	0	0	0	0	0	0	0
AGTRAP	63.3657	12.9625	10.0995	22.6138	22.265	26.6463	58.0209	25.0358	17.1586	39.6876	16.433	24.5991	38.9101	26.6753	23.1401	25.7497	30.1915	2.99899	52.04	23.468	22.4874	14.9823	33.0874	25.6731	20.438	30.2758	15.4276	19.5972	22.3624	4.58199	14.9378	28.541	13.0911	14.9187	8.2629	24.4426	23.7962	25.4538	31.2268	41.1045	24.4202	34.8638
MMP7	30.4389	286.837	7.5291	47.1098	15.9475	102.883	53.7846	4.32732	2.50348	25.9336	56.4279	37.5473	4.32462	83.3488	25.7639	5.54643	11.1311	4.93727	5.50615	90.2294	62.9857	3.79662	4.1009	30.9475	237.317	55.0129	3.49372	4.86922	6.11203	18.7903	274.474	43.9657	1.18407	2.53088	4.40134	17.865	11.2973	9.23186	372.502	27.7419	8.40213	205.456
AC034268.1	0	0	0	0	0	0	0	0	0	0	0	0	0	0	0	0	0	0	0	0	0	0	0	0	0	0	0	0	0	0	0	0	0	0	0	0	0	0	0	0	0	0
SPINT1	77.3515	48.958	71.3515	74.7645	138.274	91.3754	86.6829	70.7525	58.5211	23.5756	52.3371	107.755	73.1404	148.286	76.2248	55.3929	48.9367	26.7293	59.703	113.783	70.1477	259.599	47.182	132.439	101.542	52.7063	106.547	76.531	87.6265	28.3496	94.7947	67.8103	72.1727	94.2614	21.2611	84.8554	36.4378	118.004	56.6792	22.7505	76.0044	46.484
AC061975.2	0	0	0	0	0	0	0	0	0	0	0	0	0	0	0	0	0	0	0	0	0	0	0	0	0	0	0	0	0	0	0	0	0	0	0	0	0	0	0	0	0	0
LINC01639	0.491829	0	0	0	0	0	0.882163	0	0.0341633	0	0	0	0	0	0	0	0	0	0.589044	0	0	0	0	0	0	0	0	0	0	0	0	0	0	0	0	0	0.167927	0	0	0	0	0
TSPY11P	0	0	0	0	0	0	0	0	0	0	0	0	0	0	0	0	0	0	0	0	0	0	0	0	0	0	0	0	0	0	0	0	0	0	0	0	0	0	0	0	0	0
LINC02515	0	0	0	0	0.041067	0	0	0	0	0	0	0	0	0	0.12104	0.377807	0	0	0.0435464	0	0	0	0	0	0.0455138	0	0	0	0	0	0	0	0	0	0	0	0	0	0	0	0	0
AC074029.4	0	0	0	0.06068	0.0118407	0	0.0214897	0	0	0	0.0138422	0	0	0.059021	0.0523488	0	0.0454554	0.0462142	0.0125556	0.0861394	0.0145672	0.00681643	0	0	0	0	0.0216126	0	0.00758448	0.0526464	0.0216201	0.0163607	0.0101343	0	0	0.0181497	0	0.0889673	0	0.0572365	0	0.0432035
RN7SL689P	0.741104	1.28623	0.446977	1.89906	2.66811	1.89969	0.538039	1.05965	2.51601	0.617663	1.73284	1.623	2.12674	1.35457	1.09222	0.511375	0.99581	1.44633	0.314355	1.46346	1.45888	0.767985	0.469396	1.73879	2.87488	0.364495	1.35279	2.30817	2.99081	4.28385	1.89457	1.12647	0.697766	1.36798	1.38254	0.454414	0.806557	1.6242	0.227977	1.43303	1.02001	0.540844
TRPC2	0.0337382	0.0365967	0	0.0839831	0.242927	0.242149	0.342913	0.198633	0.00995993	0.134969	0.157772	0.0233324	0.0645454	0.0896955	0.0198889	0.0620799	0.692954	0.0263373	0.257594	0.0806486	0.0332072	0.0543852	0.00356148	0.0499939	0.0673079	0.215713	0.0123169	0.06239	0.449526	0.0300029	0	0.354309	0.011551	0.0073266	0.0881149	0.0206868	0.0407976	0.0380266	0.0415139	0.0326188	0.0331679	0.0738645
BIN2P1	0.0179827	0.0468151	0	0	0.0143869	0.0147505	0.0261107	0.0362993	0.0424697	0.0719396	0	0	0	0	0.0212018	0.033089	0.0552298	0	0	0	0.0353993	0.00828219	0	0	0.0318894	0.0353774	0.0525199	0.0210027	0.0645077	0.0959506	0	0.0397576	0	0	0.0536752	0	0.052189	0.0180164	0	0.0231814	0.014143	0
GFOD1-AS1	0	0	0	0.0970776	0.066301	0	0.120329	0	0	0	0.0775079	0	0	0	0	0.152488	0	0	0	0	0.163135	0	0	0	0	0	0.121017	0.0645263	0.084937	1.03176	0.12106	0	0	0	0	0.203254	0.16034	0	0	0	0	0
AC092924.1	0	0	0	0	0	0	0	0	0	0	0	0	0	0	0	0	0.0433786	0	0	0	0	0	0	0.111622	0	0	0	0	0	0	0	0.062453	0	0	0	0	0	0	0	0	0	0
H1-4	0.166748	0.180877	0.603419	0.219748	0.667028	1.88069	2.20932	0.336593	1.47679	0.500307	0.272922	0.0384395	0.045573	0.886626	0.245749	0.767063	0.256065	0	4.52671	0.0866521	0.246186	0.211196	0.105614	1.31782	0.147851	0.492068	1.46101	0.210982	0.0213629	43.893	0.121794	0.184331	0.199815	0.434534	0.373287	1.12467	0.403278	0.39677	0.820717	0.161216	1.04915	0.24338
CDY23P	0	0	0	0	0	0	0	0	0	0	0	0	0	0	0	0	0	0	0	0	0	0	0	0	0	0	0	0	0	0	0	0	0	0	0	0	0	0	0	0	0	0
NSUN4	3.99966	8.05819	3.42149	4.65672	2.7112	6.11379	3.59959	2.78739	3.94414	2.97656	4.08112	3.28361	2.68885	3.26517	3.3634	2.88165	3.5974	3.86037	3.3352	4.7357	3.09564	1.87502	3.01963	5.03607	3.34471	2.24359	5.17642	3.67966	4.46563	5.13157	2.40164	2.11911	2.08687	2.17883	2.86092	5.11602	2.34795	3.43912	2.93049	2.17798	2.29215	2.26207
KRTAP23-1	0	0	0	0	0	0	0	0	0	0	0	0	0	0	0	0	0	0	0	0	0	0	0	0	0	0	0	0	0	0	0	0	0	0	0	0	0	0	0	0	0	0
RPL23AP88	0.0606024	0.0525897	0.0731014	0.0354953	0.0484844	0	0.131991	0.12233	0.143125	0	0	0.0558813	0.198754	0.080558	0	0	0.0465317	0	0.0514116	0.25194	0	0.0279113	0	0	0	0.0596117	0	0	0.0931688	0	0.0885283	0.0669925	0	0.105284	0	0	0.0586264	0.0607159	0.149139	0.156245	0	0
AL162231.2	1.53082	0.53855	2.59516	3.15028	1.95294	3.29191	2.16267	2.03221	0.683985	2.42756	5.64957	1.48787	1.99013	1.37494	2.09755	1.59872	2.22373	3.61736	0.210594	0.756805	3.50214	1.10521	4.03557	1.22617	1.54076	1.5872	2.47712	1.06308	1.56897	2.6491	1.57141	1.32635	0.509946	0.575022	2.96384	1.52212	1.20074	1.18136	2.90182	0.960024	0.748408	0.966199
AL731568.1	0	0.275066	0	0.148524	0	0.416005	0.0920492	0.170623	0.14972	0.0845373	0.415043	0	0	0	0.0747438	0.174975	0.048676	0.197954	0.806712	0.05271	0.0623974	0.175186	0.0267686	0.0626267	0.0562105	0.124718	0	0.222125	0.0324874	15.3344	0.185216	0.0700797	0	0.110135	0	0	0.061328	0.0635139	0.0780059	0.163445	0.498588	0.0925291
HSFY6P	0	0	0	0	0	0	0	0	0	0	0	0	0	0	0	0	0	0	0	0	0	0	0	0	0	0	0	0	0	0	0	0	0	0	0	0	0	0	0	0	0	0
TMEM182	2.60529	3.43039	4.11534	1.00739	1.62867	2.20178	2.88218	1.90476	2.54374	3.75239	1.02319	1.51836	2.42894	1.7166	1.63557	1.61352	0.788035	2.45639	0.889813	3.12971	3.25809	0.849285	1.53107	1.44841	1.14002	1.70847	0.864657	1.83536	1.023	3.55051	1.51574	0.617144	0.903563	0.749457	0.765854	5.47008	2.35669	1.07062	4.6629	0.450705	0.589865	1.10292
STARD5	0.7422	0.787194	0.392665	0.411833	0.430585	0.370263	0.743654	0.245316	0.681665	1.2386	0.466833	0.344191	0.275206	0.467336	0.511734	0.2356	0.813156	0.420142	0.611229	0.234572	0.37594	0.227888	0.201598	0.300142	1.15454	0.473903	0.969742	0.344711	0.533821	0.949516	0.393105	0.403033	0.154545	0.131957	0.401612	0.218228	0.604631	0.267432	0.23499	0.318923	0.341359	0.576486
CAVIN2	5.32546	8.91735	3.81318	12.846	9.91866	10.2812	2.56102	15.2733	3.21975	15.4188	23.047	8.09266	6.90242	29.5056	7.52452	6.57717	27.0463	3.04644	2.52275	18.7529	26.4431	6.43987	17.2051	8.73733	9.89716	12.4129	6.18406	21.8241	19.3874	15.6397	22.019	4.57773	1.14357	2.40548	16.8112	3.5527	1.7475	9.71905	9.59335	8.29297	16.0632	1.5297
AC241929.1	0	0	0.283658	0	0	0	0	0	0	0	0	0	0	0	0	0	0.180559	0	0	0	0.694371	0	0	0	0	0	0	0	0	0	0	0	0	0	0	0	0	0	0	0	0	0
PMVK	53.4578	41.1856	30.9323	39.3052	38.2801	64.9719	48.9692	79.0692	28.6312	39.4122	42.9212	32.2874	44.6238	60.0031	34.4156	96.6445	41.013	12.7526	36.4154	65.072	32.7081	31.2834	92.5775	35.2278	34.2298	46.1141	37.6352	67.9084	37.4078	9.21351	29.8299	52.7265	41.3737	29.6875	24.7011	61.9977	22.3328	48.5403	40.3874	53.6447	40.8769	34.9183
UNC50	27.205	16.6488	18.6329	18.225	15.0826	15.312	19.7507	17.641	20.4697	36.3766	17.9551	14.4371	19.3957	16.8926	10.0517	16.6294	15.0057	24.2134	10.6028	15.4183	19.2721	14.0924	22.4745	19.4648	17.0111	14.4057	11.8371	17.412	14.4157	14.7682	11.8052	10.4337	11.4643	14.5647	16.3694	69.9618	13.6066	17.5526	31.2282	10.1631	9.08245	11.6151
AC010547.3	0	0	0	0.0366247	0	0.0512915	0.090794	0.0420742	0	0	0.0584833	0.0576593	0	0	0	0	0.0480122	0	0	0	0.0615465	0.0287994	0	0	0	0.0615085	0	0	0	1.66823	0	0	0	0.0543167	0	0	0.120983	0	0	0	0	0
LINC00629	0.0605357	0.525318	0.73021	0.0177281	0.21794	0.620689	0.791076	1.22196	0.39316	0	0.0566175	0.0837297	0	0	0.214118	0.529096	0.0232403	0	0.231098	0.0503326	0	0.111523	0.370637	0.089703	0.0268376	0.416823	0.2652	0.0471348	0.170622	0.161501	0	0.167297	0.0207257	0.210335	0	0.18559	0.263528	0.439706	0.446925	0.195091	0	0.3976
RASL12	8.34634	2.44551	1.42133	8.87411	6.91309	8.84367	4.24159	7.00996	1.37981	4.3079	3.15918	7.98588	3.12375	3.25009	4.21404	7.81435	8.67785	1.50239	1.6077	2.29415	5.99211	3.17472	1.12776	3.66668	3.99624	6.47134	3.81416	4.75551	5.39426	4.24381	7.08593	3.82082	0.692537	3.01088	2.6964	2.01093	2.19428	2.37087	4.0234	4.62015	7.08935	4.15622
AC005845.1	0	0	0.101648	0.148069	0.0337089	0	0.0305891	0.0567002	0.199016	0.0561856	0.157627	0	0	0.0560082	0.14903	0	0.0323513	0	0	0.105097	0.207354	0.0194054	0.0355821	0.0416233	0.0373589	0	0	0.0164033	0.0647758	0.149877	0.123099	0	0.028851	0	0.0628814	0	0.163041	0.0211065	0	0.0543148	0.0331374	0
NAA50	41.3899	25.5525	22.9779	15.1809	11.9397	17.091	29.8813	14.0714	28.2186	15.7964	17.3243	22.2047	19.8247	15.0533	19.2738	14.0252	13.3166	17.8939	10.5027	15.3657	24.3834	10.5808	12.4371	22.695	25.1914	13.3384	17.5356	14.0716	12.3491	36.8228	14.7129	8.96938	18.465	11.3481	26.5407	15.9632	37.985	13.1529	12.6402	14.6091	9.50141	14.588
TMEM131	6.41592	7.02757	6.55071	6.83564	7.57237	3.79933	7.23765	4.66344	9.86564	2.9244	6.1255	6.86761	10.4839	5.61908	6.91245	9.32987	5.28582	10.2949	3.08096	9.57769	9.56628	6.60083	2.82722	4.87921	9.43689	4.93546	5.57878	8.9535	7.19147	13.303	7.06646	3.21128	6.94537	7.9548	7.70635	8.98267	8.04128	5.35061	3.45455	4.25829	4.21276	5.37806
AC017083.2	0	0	0	0	0	0	0	0	0	0	0	0	0	0	0	0	0	0	0	0	0	0	0	0	0	0	0	0	0	0	0	0	0	0	0	0	0	0	0	0	0	0
TFIP11	8.8776	7.76532	10.7818	6.71157	6.95667	5.80813	6.41938	5.11175	4.29724	4.13057	4.79528	7.68197	6.14732	5.23437	5.3647	2.74272	5.00154	5.81598	1.83343	6.60278	6.61569	7.08881	3.48997	6.85	5.61866	5.05827	5.39546	5.19608	7.15611	2.21449	5.17555	3.39059	3.94053	3.82056	4.27536	1.77515	6.27218	5.76046	4.58369	5.19356	3.1447	5.06772
PGM5	0.459422	0.234706	0.925118	3.61532	4.32176	0.516645	0.408854	1.29135	0.713137	0.909078	1.27866	0.901926	1.45814	0.802781	0.751343	1.04988	2.45221	0.32972	0.226305	2.20105	1.28	0.436839	0.586667	0.519736	0.617604	0.874669	0.887308	8.95163	2.16069	2.45135	1.60746	3.49362	1.83424	0.40551	0.912356	7.41504	0.322579	2.72644	2.63506	1.7003	1.18596	0.632702
STYXL2	0.00639253	0	0.00771098	0.153511	0.0306858	0.110115	0.0185638	0.163448	0	0	0.00597877	0.0412618	0.0139768	0.127463	0.0075369	0.0176439	0.368124	0	0.0325384	0.0318906	0.0251677	0.0117767	0.010797	0.00631506	0.0226723	0.0817445	0	0.0024887	0.117933	0.0113696	0.0560295	0.0282664	0	0	0.00954032	0.0235178	0	0.115281	0	0.0082406	0.00502759	0.00933031
PALD1	1.28054	2.90912	1.8288	5.36337	6.73647	3.95874	2.46449	5.33229	2.32525	1.25653	3.37264	3.31399	1.49896	5.51611	3.24032	3.06202	10.9175	1.05622	3.14115	2.98068	3.71576	4.77938	0.734546	3.63394	3.267	7.70024	9.1293	2.45033	7.09465	2.70726	6.83835	3.92619	2.20865	1.84689	4.18278	2.17034	3.40666	4.79287	2.65337	8.425	7.8574	10.8351
AC112220.1	0	0	0	0.045394	0	0	0	0	0	0	0	0	0	0	0	0	0	0	0	0	0	0.0356951	0.0654511	0	0	0	0	0	0	0	0	0	0	0	0	0	0	0	0	0	0	0
ANKRD18B	0.197297	0.0122293	0.00566639	0.184343	0.255559	0.0308257	0.446762	0.0316077	2.6737	0.169132	0.0527218	0.68439	0	0.106154	0.293539	0.786577	0.0360686	0.00733415	0.17136	0.216771	0.0554833	0.00865409	0.029753	0.180983	0.00833033	0	0.0548782	0.0932696	0.0024073	0.0584845	0.0548975	0.0623143	0.373127	0.501899	0.021032	0.731605	0.490792	0	0.236988	0.0121112	0.014778	0.233116
CHFR	2.87392	1.69933	1.75755	1.49698	1.87385	2.55634	2.40485	1.29168	3.3102	1.53166	2.02982	1.53017	1.36104	1.5012	1.65726	2.10314	2.79378	1.19887	2.51166	2.27065	1.4262	1.83414	0.918443	2.34395	1.5013	2.53777	2.25204	1.84871	1.62342	3.9029	1.50893	1.80779	3.4166	2.57176	2.19129	1.51099	2.32332	1.51288	1.85412	1.95075	3.0158	3.82186
PRR23D3P	0	0	0	0	0	0	0	0	0	0	0	0	0	0	0	0	0	0	0	0	0	0	0	0	0	0	0	0	0	0	0	0	0	0	0	0	0	0	0	0	0	0
C6orf47-AS1	0	0	0	0	0	0	0	0	0	0	0	0	0	0	0	0	0	0	0	0	0	0	0	0	0	0	0	0	0	0	0	0	0	0	0	0	0	0	0	0	0	0
MIR5009	0	0.238757	0	0	0.220119	0.225683	0	0	0	0	0	0	0	0	0	0	0.211254	0	0	0.114381	0	0.126718	0	0.5436	0.243954	0	0	0.107114	0	15.1698	0	0	0	0	0	0	0.266164	0.137825	0	0	0	0
CD72	1.08071	1.55129	1.2938	1.4135	1.59271	1.6263	3.30945	1.2575	1.89025	8.22419	2.7131	0.996522	1.51013	1.39337	1.73403	1.32322	2.15247	0.799242	3.67415	1.2769	2.55929	1.14143	0.432313	1.8623	1.8156	3.05326	1.28151	1.03128	1.11181	0.867126	0.854641	1.27551	0.428428	1.14344	2.83768	0.896817	5.25882	0.887357	1.45977	1.34077	4.8505	3.26147
SLC20A2	6.67847	42.977	3.27333	15.5373	9.94033	11.5883	25.506	4.17308	8.90386	3.33136	11.2602	15.6514	11.7939	11.2898	13.0713	12.3154	7.96854	5.21346	3.43382	12.1425	9.5379	4.31805	4.19849	10.5061	12.6403	10.779	4.67661	11.734	14.7895	12.6961	10.1009	8.88027	9.32764	2.74945	17.6526	7.3567	7.53483	27.646	4.8939	4.14972	5.22314	8.21173
SDHDP4	0	0	0	0.0339976	0.278632	0.0476124	0	0	0	0	0.108577	0	0	0	0	0	0	0	0	0	0.0571318	0	0	0	0	0	0	0	0	0.412952	0	0	0	0	0	0	0	0	0	0	0	0
AC107952.2	0.0566121	0.933413	0.341441	0.563689	0.45292	0.464368	0.1233	0.495194	0.467953	0	1.37664	0.261009	0.247557	0.903045	0.867705	0.781268	0.521615	0.088387	0.0480265	0.329492	0.334327	0.547545	0.0239045	0.335556	0.250981	0.16706	0.248011	0.573036	0.899353	1.91309	0.578895	0.563233	0.930355	0.934337	0.253466	0.0694243	0.164299	1.2478	0.139319	0.437871	0.935007	0.74366
CTSC	27.9037	14.435	67.0706	23.8231	29.5227	31.6422	24.9102	21.2828	36.2955	56.9693	15.6275	50.7868	10.7477	77.6299	28.8657	21.4256	33.1891	27.5015	17.216	35.9106	32.2234	27.8077	16.2377	29.5003	37.1901	40.4096	18.9719	21.4199	30.899	13.2909	15.6108	16.652	51.3972	13.1268	23.5885	50.5586	23.8384	13.1007	79.3082	16.9559	12.6051	59.9429
HLA-DOA	5.25993	8.51004	5.26939	30.4383	11.2967	5.56331	31.1868	6.69076	9.0455	27.078	42.3832	13.9371	7.37709	10.4105	15.6939	14.4105	46.0525	7.71968	4.92764	12.1252	25.8385	9.75333	5.36284	12.1673	30.1172	29.843	10.3449	14.3423	19.4203	9.7089	16.4494	14.0019	0.577588	1.47733	31.7173	7.14835	16.6784	3.56587	11.9487	10.0073	14.2119	18.2171
HNRNPA1P1	0.0291456	0.0252921	0	0.0170708	0.0233177	0	0	0	0	0.0388657	0.0545183	0	0	0.0387429	0	0	0	0	0	0.0121166	0.0573739	0.0134235	0.0123067	0	0	0	0.0425612	0.0340404	0.014936	0	0.0425761	0	0	0	0.0434974	0	0.0563906	0.0292003	0	0	0	0.0425399
CFHR1	0	0	0	0.0440097	0	0.0102723	0.0363672	0.0758369	0.0295761	0.100198	0	0	0	0.0332939	0.0295301	0	0	0.0195522	0.0212479	0	0.0739567	0	0.264396	0.0989713	0.0222079	0.024637	0	0	0	0.133641	0	0	0.0171504	0.0108782	0	0.0153574	0	0.0125467	0	0.0645745	0	0.0365568
AP003040.1	0.0268686	0	0	0	0	0.0220393	0.0195065	0	0.0317278	0	0.0251295	0	0	0	0.0316785	0	0	0.0419493	0	0.02234	0	0.0123748	0	0	0.0238236	0	0	0	0	0	0	0	0.0367963	0.0233392	0	0	0.0519851	0	0	0	0	0
TMEM50A	44.8365	29.7711	84.0699	50.0459	39.5956	45.4807	39.9025	34.7397	43.2937	59.2299	30.4792	41.3064	53.0557	39.7159	43.9684	60.447	32.6917	43.4348	49.2759	64.4994	37.2456	38.3757	36.2427	22.565	46.5372	44.8575	30.3748	57.6655	36.7002	30.7385	41.8538	52.5254	22.9391	33.6133	32.3435	54.9046	29.1687	41.7558	58.1286	55.7288	34.952	40.5109
UBBP1	0.465344	0.403818	0.28066	0.238487	0.186147	1.14511	1.47804	0.547942	0.0686877	0.310268	0.326418	0.0536366	0.0635902	0	0.480067	0.053516	0.401963	0	0.197386	0.459458	1.14505	1.84852	0.589475	0.172389	0.412607	0.0572172	0.594596	0.860533	0.327896	0.206912	0.339889	0.578713	0.119491	0.101054	0.434054	0.213997	0.7878	0.699324	0	0.224953	0.182991	0.0848999
ZNF487	1.80253	0.633359	0.626944	1.78119	0.924536	0.875337	1.74216	0.889172	1.30584	1.10598	2.6891	1.37659	0.997366	1.27889	1.2647	1.59733	1.01891	0.379837	1.28056	0.774645	0.881639	1.23	0.849838	0.901266	1.42176	0.66354	0.629796	0.895484	0.63754	2.21269	1.44581	0.586777	1.04118	1.34962	0.313573	0.515325	0.353031	0.606586	0.632732	0.812561	1.00888	0.960362
AL161734.1	0	0	0	0	0	0	0	0	0	0	0	0	0	0	0	0	0	0	0	0	0	0	0	0	0	0	0	0	0	0	0	0	0	0	0	0	0	0	0	0	0	0
PRR13P3	0	0	0	0.0428587	0	0.240088	0	0.0492357	0	0	0.205314	0	0	0	0	0	0.112369	0	0.124154	0	0	0	0	0	0	0	0	0.0284877	0.0749976	0.780874	0	0	0.0501055	0.0635621	0.109206	0	0	0	0	0	0	0
TCERG1P1	0.0509509	0	0	0	0	0	0	0	0	0	0	0	0	0	0	0	0	0	0	0	0	0	0.021514	0	0	0	0	0	0	0	0	0	0	0	0	0	0	0	0	0	0	0
AL358335.3	0	0	0	0	0	0	0	0	0	0	0	0	0	0	0	0	0	0	0	0	0	0	0	0	0	0	0	0	0	0	0	0	0	0	0	0	0	0	0	0	0	0
RNU6-561P	0	0	0	0	0	0	0	0	0	0	0	0	0	0	0	0	0	0	0	0	0	0	0	0	0	0	0	0	0	0	0	0	0	0	0	0	0	0	0	0	0	0
RN7SKP148	0	0	0	0	0	0	0	0	0	0	0	0	0	0	0.117959	0	0	0	0	0	0	0	0	0	0	0	0	0	0	0.177945	0	0	0	0.0869068	0	0	0	0	0	0	0	0
AC090607.5	0	0	0	0	0	0	0	0	0.145041	0	0	0	0	0	0	0	0	0	0	0	0	0	0	0	0	0	0	0	0	0.218459	0	0	0	0	0	0	0	0	0	0	0	0
AC010723.1	0	0	0	0	0	0	0	0	0.0601654	0	0	0	0	0	0	0	0	0.0795483	0	0	0	0	0	0	0	0	0	0.0198359	0.0261103	0.09062	0	0	0	0.0442581	0	0	0	0	0	0	0	0
FURIN	349.848	49.9784	153.165	32.1888	80.2634	30.1579	361.027	83.8511	230.064	195.528	22.2222	73.7976	122.577	37.8187	35.5057	45.7167	60.0653	19.3339	66.5718	48.4691	232.131	110.701	46.4039	334.507	73.0881	41.002	142.22	31.9098	40.7241	15.3801	61.1549	43.8464	297.402	149.341	49.2078	31.4352	37.0254	27.5592	61.2289	57.2897	121.965	36.9131
HMGB1P19	0	0.0827581	0.172555	0.0558574	0.0762978	0.117339	0	0	0	0	0.133792	0	0	0.126771	0.0562198	0.0877403	0.0366125	0.148895	0.0809042	0.0396467	0	0	0.0201344	0.0471057	0.0422797	0	0	0.0371278	0.0244359	0.169618	0	0	0.0653022	0	0	0	0.0461289	0.047773	0.0586734	0	0	0
TTTY7B	0	0	0	0	0	0	0	0	0	0	0	0	0	0	0	0	0	0	0	0	0	0	0	0	0	0	0	0	0	0	0	0	0	0	0	0	0	0	0	0	0	0
ANXA8	0.016658	0.0144555	0.0267916	0.302459	0.0444237	0	0.439403	0.366143	0.0393412	0.0592359	0.342756	0.0358407	0	0.250957	0.196401	0.132823	1.13834	0	0.0518162	0.0184671	0.398966	0.186688	0.00703384	0.202959	1.18161	0.338638	0.016217	0.0151321	0.0711379	0.167889	6.25387	0.0552435	0	0.00964656	0.0580082	0.10214	6.00547	0.0166892	0.129816	0.272001	0.0436705	0.324179
MDP1	2.66922	1.42542	1.45507	1.69868	1.70428	2.31577	1.22978	1.43335	2.9701	4.03855	1.48827	0.804648	0.673391	1.84231	1.48274	0.684775	1.59623	0.200355	0.979793	1.35507	0.757849	1.66671	1.64727	0.456381	0.500651	1.81771	1.53665	0.849316	1.61776	0.502129	1.04979	1.53208	2.02105	0.980944	0.995896	3.3992	1.06763	1.82567	2.68436	1.19107	2.32132	1.08635
MIR4297	0	0	0	0	0	0.296951	0	0	0	0	0	0	0	0	0.426827	0	0.277966	0	0.307117	0	0	0.333467	0	0	0	0	0	0	0	0	0	0	0.247891	0	0	0	0.350215	0.181349	0	0	0	0
RN7SKP243	0	0.0772677	0	0	0	0	0.064643	0.179734	0.105143	0	0.166554	0	0	0.11836	0.20996	0.163839	0.136734	0	0	0	0	0.0410089	0	0.263883	0.0789494	0.0875849	0	0.0346646	0.136889	2.53384	0	0	0	0	0	0	0	0.133811	0	0	0	0
AC008446.1	0	0	0	0	0	0	0	0	0	0	0	0	0	0	0	0	0	0	0	0	0	0	0	0	0	0	0	0	0	0	0	0	0	0	0	0	0	0	0	0	0	0
SEPTIN7	14.509	16.0741	46.0603	18.12	16.9852	11.0638	11.2863	15.132	23.9528	16.8033	16.027	25.7595	11.8852	12.6328	19.4255	14.2953	11.9734	21.3633	5.47983	20.2541	17.1163	18.7288	7.25491	9.35921	19.3528	14.6636	11.263	13.5403	15.3664	22.9582	15.4833	13.0551	7.11681	12.515	15.5352	24.8259	20.3624	16.8175	21.5032	16.6882	8.69333	15.8446
SNORD116-1	0	0	0.349348	0	0	0	0	0.19487	0	0	0.54174	0	0	0	0	0	0	0	0	0	0	0	0	0	0	0	0	0.112751	0.148416	9.27186	0.423072	0	0	0	0	0	0	0	0	0	0	0
SLX1B	0	0	0	0.0392726	0.00894067	0.155833	0.219056	0	0	0	0.0209038	0	0	0.0594205	0	0.0102815	0.0343223	0	0.0948045	0	0.0219988	0.0257347	0	0	0	0.142904	0.0979149	0.013052	0.0343612	0.139132	0.0326498	0.0864753	0	0	0	0.0137044	0	0.0055981	0	0.014406	0.00878909	0.114177
MIR551A	0	0	0	0	0	0	0	0	0	0	0	0	0	0	0	0	0	0	0	0	0	0.131997	0	0	0	0	0	0	0.14687	3.56816	0	0	0	0	0	0	0.277254	0	0	0	0	0
AC134312.5	0.1278	0.459453	0.286294	0.0534667	0.70111	0.643952	0.212074	0.0982754	0.646768	0.389534	0.0341508	0.0168348	0.179631	0.145614	0.387458	1.24298	0.084109	0.171026	0.18586	0.121439	0.107819	0.126129	0	0.21643	0.0647522	0.233463	0.319929	0.142155	0.0467802	0.0649433	1.62688	0.968746	0.237528	0.523344	0.217978	0.044778	0.105971	0.320098	0.269579	0.400098	0.315894	0.772775
SNORD68	0	0	0	0	0	0	0	0	0	0	0	0	0	0	0	0	0	0	0	0	0	0	0	0	0	0	0	0	0	0	0	0	0	0	0	0	0	0	0	0	0	0
TAS2R46	0	0	0	0	0.0473375	0.024267	0	0	0	0	0.138348	0	0	0	0.0697609	0.299402	0.0454309	0	0.0250977	0.012299	0	0.0136255	0	0	0	0	0	0	0	6.73511	0	0	0	0.0513965	0	0	0	0	0	0	0	0.129541
UBAP2	4.79193	9.10343	3.10884	2.75813	3.51876	3.59282	6.04769	2.21691	8.40525	1.54397	4.84031	4.03409	4.72608	4.6104	4.85269	2.6905	4.19843	3.66393	2.76214	4.85219	5.03265	2.37759	2.4062	5.2098	3.90207	3.89318	5.8364	2.00876	3.32379	6.44509	3.71572	4.76463	5.13826	3.89023	5.2535	2.86833	6.10909	3.35156	2.1673	3.29566	2.71146	3.96964
AL008723.2	0.490218	0.425402	0.221746	0.681921	0.245122	0	0.222435	0.206154	0.0723592	0	0.802354	0.452028	0	0.32582	0	1.57854	0.235249	0	0.0519841	0.0254746	0.301564	0.0282222	0	0.484276	0	0.301378	0.178965	0	0.188413	1.63479	0	0.0677385	0.377633	0.479052	0	0.0751453	0.0592792	0.276264	0.0753999	0	0	0.357752
ACOT2	8.6691	4.60952	4.47962	6.22238	4.54404	8.02574	11.0516	10.5753	8.90638	10.395	6.33369	7.29403	4.23583	8.98668	6.23563	8.62104	9.09283	1.92073	11.3339	7.70983	7.42365	7.21755	12.8507	4.30473	4.18993	7.39644	4.26458	5.68021	7.3591	2.63794	4.23249	8.88416	8.51053	5.21332	8.66531	15.6505	10.9224	7.54496	5.67308	3.09767	3.84307	8.2564
RNU6-465P	0	0	0	0	0	0	0	0	0	0	0	0	0	0	0	0	0	0	0	0	0	0	0	0	0	0	0	0	0	0	0	0	0	0	0	0	0	0	0	0	0	0
AC105036.3	0.376897	0.893976	0.666792	0.206035	0.562862	0.886243	0.912086	0.118346	0.296706	0.43558	0.329002	0.278028	0.19228	0.334003	0.444367	0.300521	0.135048	0.235376	0.596844	0.250698	0.173117	0.347171	0.254632	0.297863	0.646088	0.17301	0.476996	0.273898	0.180268	2.54729	0.220229	0.166655	0.223667	0.240085	0.299993	0.184878	0.218765	0.289496	0.0927522	0.194343	0.256898	0.0366736
AC020914.2	0	0	0	0	0	0	0	0	0	0	0	0	0	0	0	0	0	0	0	0	0	0	0	0	0	0	0	0	0	0	0	0	0	0	0	0	0	0	0	0	0	0
AL357632.1	0.0427892	0.0371317	0.0516144	0	0.0342332	0.0701968	0	0	0.0505277	0.0570594	0	0	0	0	0.0504492	0	0	0	0	0.0177886	0.0842316	0.0394145	0	0	0	0	0.0624848	0.0166584	0.0219277	0	0	0	0.0292997	0.074337	0	0	0.041394	0	0.052651	0.110319	0	0
OR7D1P	0	0	0	0	0	0	0	0	0	0.0393239	0	0	0	0	0	0	0	0	0	0.0122595	0	0	0	0	0	0	0	0.0114806	0	0	0	0	0	0	0	0	0	0	0	0	0	0
MIR1256	0	0	0	0	0	0	0	0	0	0	0	0	0	0	0	0.212715	0	0	0.196142	0	0	0	0	0	0	0	0	0	0.236967	20.5608	0	0	0	0	0	0	0.223667	0	0	0	0	0
AC093824.1	0	0	0	0	0	0	0	0	0	0	0	0	0	0	0	0	0	0	0	0	0	0	0	0	0	0	0	0	0	0.142667	0	0	0	0	0	0	0	0	0	0	0	0
AC132825.2	0	0	0	0	0	0	0	0	0	0	0	0	0	0	0	0	0	0	0	0	0	0	0	0	0	0	0	0	0	0	0	0	0	0	0	0	0	0	0	0	0	0
AL158825.3	0	0	0	0.0959219	0	0	0	0	0	0	0	0	0	0	0	0	0	0	0	0.136168	0	0	0	0.161786	0.145211	0	0	0	0.0839258	0.582557	0	0	0	0	0	0	0	0.164078	0	0	0	0
VDAC2P5	5.6526	3.00818	3.16435	1.09749	2.99822	2.7666	6.07629	1.09269	5.75293	5.20562	1.43121	1.23827	0.37555	1.20389	2.43015	0.344787	1.79842	1.12144	1.80156	2.88224	9.52888	0.762319	1.62198	6.47877	1.05224	2.0582	3.00991	2.79639	0.880221	1.94406	4.74456	1.44996	2.01014	2.60424	0.699118	1.45531	3.89729	0.75092	2.03665	4.38815	0.687724	1.36746
CES4A	5.85771	0.319076	1.66705	4.32577	2.04904	7.75329	2.6142	3.34848	0.756087	1.12435	3.68795	0.888538	1.35837	1.92979	1.95081	3.19621	6.12344	0.969976	5.09842	2.26917	0.680132	0.884687	1.12428	1.23375	1.03427	3.90366	2.37919	1.24143	3.0928	0.924575	1.34282	1.56979	2.14008	2.87453	1.37187	1.27498	0.30664	4.73814	1.12329	0.286029	1.97441	0.869774
SNRPEP5	0.0989693	0.171768	0	0	0	0	0	0	0.116868	0.395927	0.0925634	0	0	0	0.116686	0.0910542	0.0759906	0	0.0839599	0	0.194824	0.0455818	0.0417898	0.0977698	0.175506	0	0.289048	0.0770602	0.152153	0.176024	0.28915	0	0.0677686	0.0859689	0	0	0	0.0495774	0.365337	0.255162	0.233512	0
RPS15AP9	0	0	0	0	0	0	0	0	0	0	0	0	0.0789453	0	0.0851413	0	0	0	0	0	0	0	0	0	0	0.0710334	0	0	0	0	0	0	0	0	0	0	0	0.0361746	0	0	0	0
AL050335.1	0.0316611	0	0	0	0	0	0	0	0	0	0.0888353	0	0	0	0	0	0	0	0	0	0	0	0.0133689	0	0	0	0	0	0	0	0	0	0	0	0	0	0	0	0	0	0	0
IQCN	0.477894	0.811159	0.76136	1.81147	0.449664	2.50978	0.283669	1.21543	0.443649	0.108216	12.4896	0.612496	0.420582	0.970867	0.811502	0.633242	1.63391	0.154856	0.285577	0.489811	0.464456	0.61047	0.389621	0.481009	0.24518	0.50556	0.19312	0.227005	0.839442	0.694945	0.878127	0.780799	0.0987879	0.843292	0.91507	0.63028	0.357637	0.722701	0.02219	0.158856	1.20793	0.31147
UBE2B	12.44	20.7997	17.0024	21.9517	22.0387	14.25	24.3993	14.8619	13.8408	36.8453	32.848	18.9871	17.4839	22.8597	16.6088	21.2673	17.0877	28.4547	8.39023	15.7999	16.3832	26.0289	18.9637	17.4593	23.024	11.365	20.0706	20.6318	22.4496	38.8088	20.4928	16.9124	10.7508	12.4326	18.5407	18.1465	13.5468	14.3186	32.8362	20.7029	13.8932	11.6166
CPXM2	2.37253	1.35127	2.47254	7.15369	13.4364	8.12346	4.65761	6.37407	11.0727	0.536105	1.1598	5.70161	3.13224	2.70969	6.44237	6.1785	1.79125	2.72288	2.82454	3.56631	4.42517	0.625894	0.246267	0.408343	9.7702	3.51455	9.2527	2.35214	5.83249	4.88442	5.61644	6.10295	3.40037	2.17893	1.11548	2.15954	5.71877	11.8877	0.606163	0.321172	2.16877	2.18185
TRAJ1	0.443766	0	0	1.81942	0.710062	0	0.322172	0	0	0	0	0	0	0.589893	0	0	1.36293	1.38568	0.752931	0.184485	1.31035	0	0.18738	0	1.96737	0	0	0.518292	0.682236	3.94635	1.29651	0	0	0	0.662283	0	1.71719	0	0.546041	0	0	0
PRMT7	4.44207	5.75057	4.03885	5.41308	3.39325	3.50288	5.27139	4.73288	3.69275	3.72788	3.87159	2.94259	3.39007	4.76791	3.10052	2.36858	4.10759	0.631307	7.58368	2.74765	2.41657	2.78543	2.39648	3.5261	2.46585	4.54114	4.11633	2.13933	4.47971	2.1213	2.22674	5.02944	2.93013	4.90723	2.14902	4.59478	2.48209	7.80203	1.64655	2.13	4.19368	3.34152
CNIH2	1.07713	0.207715	1.01056	0.926858	0.840474	0.796271	1.40952	0.393695	2.04138	0.24826	1.75365	0.18393	0.1163	0.654042	1.8971	0.77077	0.551363	0.290665	1.12812	0.331699	0.157064	0.514465	0.0673807	0.420377	0.306563	0.562465	0.660243	0.232968	0.143108	0.402074	0.349663	0.573306	0.273171	0.438944	0.476306	0.32615	0.218694	0.905956	0.130902	0.445702	1.02494	2.25147
Z97055.2	0.680545	0.144628	0.0670127	0.439275	0.333346	0.250632	0.534406	0.168212	0.213206	0.0555616	0.259794	0.0768403	0.167016	0.166159	0.114625	0.153335	0.309256	0.0650521	0.129606	0.0346434	0.0683505	0.127933	0.111425	0.178364	0.246294	0.136617	0.0811262	0.0486635	0.1637	0.345829	0.223175	0.168885	0.114122	0.108579	0.103638	0.0681277	0.0403075	0.410484	0.119627	0.0179039	0.0873851	0.101357
MT2A	29.335	31.0991	62.7737	82.7454	352.174	70.502	108.392	20.8071	84.137	109.757	125.593	37.479	15.7453	254.943	91.3481	59.3756	45.1293	9.58989	85.9425	67.114	33.3763	115.841	20.1049	29.2724	17.0336	65.3571	71.1384	36.0344	24.7366	19.6643	271.628	80.5437	12.3858	52.7662	94.9884	79.6623	213.32	68.8595	418.374	1153.86	333.543	241.348
SLC22A23	10.2287	0.692283	27.2166	6.42204	3.03289	1.87688	3.20565	13.8293	13.2579	1.47202	11.9467	3.95178	6.44966	3.77735	10.2661	2.67696	7.56411	14.869	9.99423	5.15986	5.29557	3.47341	2.12036	5.08594	4.11799	3.18451	17.199	6.29826	5.42875	7.17138	4.52599	2.34826	17.131	19.7066	11.8136	3.97769	3.53569	8.29615	3.63733	1.3951	7.82331	1.98125
PRSS55	0	0.0380793	0	0.0102806	0	0.0215964	0.00637151	0.0118103	0	0	0	0	0	0	0	0.0565204	0.0269542	0.0137021	0.029781	0	0	0	0	0.00866986	0.0155632	0	0	0.00341671	0	0.0156092	0	0	0.00600947	0.0076234	0	0	0	0	0	0	0.0414139	0.0128095
AL136985.1	0	0	0	0	0	0	0	0.281204	0	0	0	0	0.0761472	0.0925907	0	0	0.053482	0	0.886362	0	0	0	0.0294116	0	0	0	0.101716	0	0	1.36274	0	0	0	0	0	0	0	0.0348925	0	0	0	0
FTL	2764.01	2507.3	7473.32	2744.94	4835.68	1875.38	4382.69	7325.2	2657.02	16348.1	2155.91	3209.14	7169.43	1945.68	2627.8	3753.83	9770.37	2255.1	4333.03	3129.88	5022.66	3029.56	8068.09	6112.03	2817.69	9071.81	2358.18	2296.05	4389.69	1342.36	1753.24	5617.17	4931.36	2366.58	3645.03	4639.28	7103.14	3240.57	7768.31	5247.5	4752.22	6735.37
REG3A	0	0	0	0	0	0.0285133	1.47633	0	0.0410478	0.023177	0	0.0320532	0	0.0231038	0	0.0159906	0	0	0.0737235	0	0	0	0	0.0171699	0	0.0683859	0	0	0	0.0309127	0.710911	0	0	0	0	0	0	0	0	0	0	0
PRKAR2B-AS1	0	0	0	0.0441503	0.0201022	0.0103051	0	0.0422663	0.0148353	0	0.0822504	0	0.0274686	0.0167002	0.0148122	0.0924679	0.0096463	0.0392293	0	0.0104457	0.0123655	0.00578619	0.00530482	0.0248219	0	0	0	0.0195641	0.0193144	0.96082	0.0183524	0.0277759	0.0258078	0.0436518	0	0.0154065	0	0.00629339	0	0.0161952	0.0395228	0.0183368
AC144568.2	0	0	0	0	0	0	0	0	0	0	0	0	0	0	0	0	0	0	0	0	0	0	0	0	0	0.0556867	0	0	0	0	0	0	0	0	0	0	0	0	0	0	0	0
RNU6-187P	0	0	0	0	0	0	0	0	0	0	0.242761	0	0	0	0	0	0	0	0	0	0	0	0	0	0	0	0	0	0	0	0	0	0	0	0	0	0	0	0	0	0	0
AL138847.2	0	0	0	0.0354368	0.0121011	0.0248139	0.0109811	0	0.0357221	0.04034	0	0	0.0330711	0	0.0178333	0	0.0116137	0	0.0384951	0	0.0297751	0	0	0.0298846	0.0134114	0.0297567	0	0.0176658	0.0155025	3.49726	0	0.0167205	0.0103572	0.0262775	0	0	0	0.015154	0	0.0194984	0	0
AGBL4-AS1	0	0	0	0.056943	0	0	0.0705819	0	0	0	0	0	0	0	0.0573124	0	0	0	0.288668	0	0	0	0	0	0	0	0	0	0	0.259372	0	0	0	0	0	0	0	0	0	0	0	0
FOXP1-IT1	0.00777436	0.0269858	0	0.0227676	0	0.0255081	0.0112883	0.0261552	0.0275411	0	0.0218135	0	0	0.0310031	0	0.00715261	0.0298466	0	0.0131907	0.0258561	0.00765201	0.017903	0	0.0153603	0.0068933	0.00764728	0.0227057	0.02724	0.0199202	10.6608	0	0.0171882	0.0159703	0.0135063	0.0464103	0	0	0.0194723	0	0	0	0.0340415
TRIM54	0.676887	0.146848	3.75827	0.41978	0.238914	9.30819	0.267389	8.47937	0.188071	0.106192	0.316537	0.578262	0.228524	2.65964	2.31203	11.933	0.198719	0	1.06402	0.0413823	0.117571	0.0183383	0.483365	0.118003	4.58075	0.293745	0.915773	0.0271272	0.831485	0.0885217	1.52683	0.385134	0.654345	1.35753	0.549666	0.866699	0.144445	0.0648237	0.0367452	0.012832	0.344466	4.41676
AC005377.1	0.0603366	0.052359	0	0	0	0.0989836	0	0	0	0	0.0564312	0	0	0	0	0	0	0	0	0	0	0	0	0	0	0	0.0881091	0	0	0.429253	0	0	0	0	0	0	0	0.0604496	0	0	0	0
AL772337.3	0.852187	0	0.367124	0.0356524	0	0.0499298	0.397726	0.942014	0	0.243512	0	0.168386	0	0.404572	0.0717673	0.280012	0	0	3.14998	0.0759165	2.33659	0	0.0514051	0.66146	0.215888	0.0598755	0.0888888	0	0	0.216526	0	0	0	0	0	0.522526	0.529972	0.0609846	2.02229	0.235404	0	0.177689
AL138701.1	0	0	0	0	0	0	0	0	0	0	0	0	0	0	0	0	0	0	0	0	0	0	0	0	0	0	0	0	0	0	0	0	0	0	0	0	0	0	0	0	0	0
SELENOTP1	0.734446	0.196104	0.0681479	0.0661802	0	0.185366	0.205079	0.0380136	0.400279	0.678035	0.158517	0	0.0617621	0.150199	0.133219	0.103955	0.0867572	0.0882055	0	0.0234868	0.33364	0.10408	0.0238554	0.0558111	0.250466	0.111145	0	0.109973	0.0868555	0.100482	0	0	0.116056	0	0.337261	0.277127	0.382576	0.141504	0.417099	0.218486	0.0444327	0
POTEC	0	0	0	0	0	0	0.00280622	0	0.0730302	0	0	0.0142569	0	0	0	0	0	0	0.0229539	0	0	0	0.00163214	0	0.00342728	0	0	0.00150483	0	0	0	0	0	0	0	0	0	0	0	0	0	0
TALDO1	80.6909	73.1606	169.077	56.3458	49.8766	82.4174	104.38	234.214	55.0102	93.3041	46.4729	56.3292	110.654	57.9453	61.3477	57.9547	74.5821	29.0901	230.55	60.5971	115.892	66.319	269.152	271.303	51.4454	102.968	55.7942	69.2229	54.5542	11.0897	36.7812	58.6227	118.154	52.1491	43.8491	263.847	55.1548	69.1052	56.2177	64.538	68.9343	84.7119
OR52B5P	0	0.0251059	0.034898	0.0169452	0	0	0	0	0	0	0.162351	0	0	0	0	0	0	0	0.0245435	0	0	0.0133247	0	0	0.0256523	0.0284582	0	0.0112633	0.029652	0.411649	0	0	0.0198104	0.0251308	0	0	0	0.0144927	0	0	0.0910147	0
HSPD1P3	0	0	0.0213291	0	0	0.014504	0	0	0	0	0	0	0	0	0	0	0	0.0276067	0	0	0.0174039	0	0	0	0.0156783	0	0	0	0	0	0	0	0	0	0	0.021684	0	0	0	0	0	0
TH	0.0339358	0.00736223	0	0.039753	0.0814502	0.0139181	0.123186	0	0.0400731	0.0339401	0	0	0	0.0225552	0.120033	0.288802	0	0	0.575784	0	0.0417522	0	0.0071647	0.167623	0	0.0500717	0.0619453	0.00660584	0.0173907	0	0.0619671	0	0.0116187	0	0	0	0.073866	0.0169997	0	0.26248	0.0533796	1.42403
AL356580.1	0	0	0	0	0	0	0	0	0	0	0	0	0	0	0	0	0	0	0	0	0	0	0	0	0	0	0	0	0	0.307766	0	0	0	0	0	0	0	0	0	0	0	0
AC022973.5	0.150019	0.156221	0.18096	0.667792	0.432077	0.516831	0.370305	0.282636	0.31887	0.0800201	1.20666	0.110666	0.328006	0.0797674	0.318374	0.386459	0.7372	0.421597	0.127267	0.187101	0.236253	0.248737	0.215375	0.0889204	0.345845	0.324647	0.438143	0.198575	0.661156	2.72156	0.131489	0.630182	0.246539	0.10425	0.626894	0.0735883	0.232204	0.25551	0.0369188	0.0386778	0.259571	0.350339
NPHS1	0.0201601	0.0131209	0.00607951	0.0708476	0.00806445	0.574645	0.0622036	0.0101736	0.00595151	0.0336043	0.047138	0.00929478	0	0.093795	0	0.0139108	0.0425681	0.920656	0.0213783	0.0733345	0.0396856	0.0348189	0.00212815	0.0348525	0.183222	0.0347034	0	0.0627888	0.00258281	0.00896406	0.0515375	0.0891433	0.00345112	0.0131339	0.105305	0.0432646	0.0292541	0.0075742	0.800007	0.00649708	0.0990966	0.066206
OR2AI1P	0	0	0	0	0	0	0	0	0	0	0	0	0	0	0	0	0	0	0	0	0	0	0	0	0	0	0	0	0	0	0	0	0	0	0	0	0	0	0	0	0	0
ZNF696	2.38651	2.36853	1.36491	1.65487	2.21107	2.17695	3.86848	1.34277	3.78178	2.24049	1.71252	2.46619	2.48152	2.08756	1.78688	1.77923	2.95397	0.492518	2.84489	1.65641	1.22848	1.56028	1.94591	1.81561	1.50191	2.41496	2.44351	1.83151	2.21052	1.19532	1.2322	3.58577	5.19829	2.53171	5.05593	1.79129	4.49798	2.95094	1.81424	1.23765	1.76907	1.99187
RNU6-400P	0	0	0	0	0	0	0	0	0	0	0	0	0	0	0	0	0	0	0	0	0	0	0	0	0	0	0	0	0	0	0	0	0	0	0	0	0	0	0	0	0	0
SCHLAP1	0	0	0	0.0112221	0	0	0.486848	0	0	0	0	0.282675	0	0	0.0225897	0	0.0147113	0	0.0162541	0.0238957	0	0	0	0	0	0	0	0	0	0	0	0	0	0	0	0	0.0370702	0	0	0	0	0
TUBB1P2	0	0	0	0	0	0	0	0	0	0	0	0	0	0	0	0	0	0	0	0	0	0	0	0	0	0	0	0	0	0	0	0	0	0	0	0	0	0	0	0	0	0
XAGE2	0	1.50672	0.0537023	0.417214	0	0.0730365	2.16554	0.748893	1.15658	0.593677	0.124916	4.39256	0.0973403	0.650982	0.57739	0	44.0283	0	0.264379	0.111049	0.876391	1.04573	1.27831	0.659709	0	0.963434	0.26005	0.051997	0.205333	0.0791825	0.195106	0.0492146	0	0	0.332213	1.3649	0.559891	7.58262	0.164343	7.80516	3.36136	0
SCAMP4	11.6417	13.3681	9.53685	10.2256	16.0475	17.4723	11.7498	12.1598	11.8313	7.45604	13.5787	18.649	12.1645	15.7592	17.696	11.5589	16.018	4.76947	10.618	14.6904	9.8694	23.0034	8.09036	13.4786	7.68035	14.9818	14.5386	20.6725	11.6499	4.51132	13.4917	18.0615	22.5328	17.3445	12.1065	12.9225	10.6917	18.7897	9.66508	11.3906	16.5037	18.0198
AC027045.1	0	0	0	0	0	0	0	0	0	0	0	0	0	0	0	0	0	0	0	0	0	0	0	0	0	0	0	0	0	0	0	0	0	0	0	0	0	0	0	0	0	0
AC090425.3	0.494254	1.14375	0.198731	0.675474	0.659039	0.495511	0.199348	0.221708	0.194547	0.146464	1.07861	0.354472	0.48029	0.365003	0.388489	0.757877	0.548164	0.257222	0.32612	0.159814	0.216211	0.101172	0.208699	0.271257	0.486934	0.378136	0.32078	0.34208	0.393999	3.12558	0.320893	0.54637	0.488854	0.381626	0.327837	0.202037	0.318759	0.30261	0.135148	0.212381	0.820631	0.240465
HMGB3	168.556	20.9206	357.865	20.1812	40.5115	31.3009	55.4679	111.552	370.167	27.8568	21.4968	15.1504	93.0626	37.2371	82.017	118.296	35.722	116.037	93.4282	87.0932	103.025	161.101	37.9072	109.323	6.40786	25.1876	213.376	98.2384	54.7988	30.5056	16.7069	49.9575	236.819	174.326	137.489	44.2952	13.8886	70.7401	44.9744	23.3172	221.591	95.3073
AC023794.2	0.156327	0.0452191	0.691418	0	0.0416892	0.0854859	0.416139	0	0	0.555897	0	0	0	0.277071	0.0614372	0.0958829	0	0	0.530474	0	0	0	0.0660089	0.720682	0.231017	0.0512571	0.228283	0.162294	0.0267037	0.0926795	0	0	2.64041	0.0905279	0	0	0.0504098	0	0	0.134347	0.49179	0.152112
C2CD4C	0.0355242	0.123309	2.13183	0.156051	1.5063	1.73378	0.109609	0.0896351	0.115359	0.0473715	0.930295	1.15467	0.106798	2.14859	1.80099	1.73221	0.443238	0	0.143149	0.734725	0.122378	3.1618	0.0337502	0.131601	0.0629965	0.200925	0.311254	0.563574	0.0682676	0.537051	0.363258	0.107992	0.0486499	0.293149	0.119288	0.0653458	1.23717	0.164607	1.23485	0.709809	0.223512	0.751822
AL117379.1	0.731525	0.881673	0.539244	2.18991	1.20301	1.73346	3.54056	1.58602	1.67965	0.921295	0.684176	0.337269	0.488714	1.6747	0.622902	3.10338	2.02829	0.253803	8.6537	0.540648	0.120002	1.01075	0.257405	1.08399	1.33328	1.1593	1.72105	0.69616	3.64464	8.24013	0.771779	1.07821	0.751361	0.988452	0.727826	0.149514	0.432467	0.488597	0.200027	0.471504	2.33328	1.72019
MIR8076	0	0	0	0	0	0	0	0	0	0	0	0	0.362387	0	0	0	0	0	0	0	0	0	0.139971	0	0	0	0	0	0	5.30618	0	0	0.226984	0	0	0	0	0	0	0	0	0
AL451064.1	0	0.152075	0.140926	0.650069	0.233672	0.0479156	0.0848182	0.15722	0	0	0.382438	0.0538643	0.12772	0.155301	0.137744	0.591176	0.269113	0	0.24778	0.145708	0	0.13452	0.0246657	0.173121	0.155385	0	0	0.636769	0.0299353	4.6753	0	0.193724	0.0799987	0.0507417	0.0871795	0.0716353	0	0.175573	0	0.150605	0.229711	0.0852604
AC005954.1	0	0.141696	0.393923	0.286912	0.0653173	0.133936	0.059272	0.329602	0.0964074	0	0.38179	0.150564	0.0892527	0.217052	0.0962576	0.150226	0.313433	0.127466	0	0.0339409	0	0.150407	0	0.0806528	0.14478	0.240923	0.357665	0.0953535	0.0836768	1.01645	0	0	0.167712	0	0.121844	0	0.157961	0.122693	0	0	0.12842	0.119162
GREM2	0.0197939	0.0458047	1.20973	0.939068	1.30382	0.135301	0.0622712	0.195337	7.42501	0.131976	1.53038	0.158183	2.51733	2.78028	0.365617	1.15335	0.851095	9.97158	0.0447786	0.219436	0.636424	0.741465	0.0612917	0.123842	0.193057	0.272584	6.73483	0.0385301	0.419267	2.66384	1.07949	0.371977	0.384022	4.02908	0.187091	0.0242735	0.0638282	0.277633	0.0324744	0.178614	0.207566	0.0481507
SUSD6	9.1979	21.4349	10.6737	24.1806	15.835	12.5267	9.52823	14.41	16.7239	9.55304	20.3742	15.1568	15.0804	18.5251	22.2064	8.76623	21.4406	22.178	5.86124	15.203	19.7088	19.7814	9.01906	10.0328	27.1697	21.5349	18.7519	15.6261	28.5086	17.4252	28.9892	15.249	12.7192	13.9379	20.9815	14.1964	20.3846	14.4397	9.52922	8.76043	15.1991	18.8527
THRB-IT1	0	0.0408364	0	0.238875	0	0.051467	0	0.0316636	0.018523	0	0.088025	0	0.0171483	0.0208514	0.0369884	0.303064	0.0361324	0	0	0.0130423	0	0.014449	0.0927286	0.015496	0.0139084	0	0	0.00610683	0.00803851	1.92503	0.0229144	0.0867007	0	0	0	0.0192362	0	0	0	0.0808838	0.0493472	0
AC009161.1	0	0	0	0	0	0	0	0	0	0	0	0	0	0	0	0	0	0	0	0	0	0	0	0	0	0	0	0	0	0	0	0	0	0	0	0	0	0	0	0	0	0
TTC4P1	0	0	0.0286598	0.0139161	0	0.019489	0	0	0.112226	0	0.0444432	0	0.0259742	0.0315832	0	0	0.054729	0.0370951	0	0.0296323	0.0467711	0.0218856	0	0	0	0.0934844	0.0693916	0.0554993	0.0243515	0.21129	0.069416	0	0	0.0825539	0.035459	0.0582733	0.436711	0	0	0	0	0.0693569
AL139008.2	0	0	0	0.122391	0	0	0	0.0468674	0	0	0	0.192684	0.0761472	0	0.0821236	0.0640837	0.053482	0	0	0	0.0685582	0	0.0294116	0.0688101	0	0.0685158	0	0	0	0.619428	0	0	0.0476954	0	0	0	0	0.0348925	0	0	0	0
RPS6P7	0	0	0	0	0	0	0	0	0	0	0	0	0	0	0	0	0.0382014	0	0	0	0	0	0.0210083	0	0	0	0	0	0	0	0	0	0	0	0	0	0	0	0	0	0	0
GPR17	0.0309024	0.0446943	0.124253	0.29563	0.370849	0.109842	0.0224351	0.339618	0.0486549	0.0274723	0.529875	0.104482	0.191437	0.205391	0.0728689	0.445419	1.62138	0.0160824	0.183511	0.0813641	0.23319	0.109117	0.0173981	0.417215	0.0822008	0.283708	0.13538	0.120307	0.485645	3.31606	0.376187	0.11387	0.00705342	0.134216	0.215223	0.0126321	0.0797196	0.165122	0.0126749	0.132788	0.47798	0.526214
AC005253.2	0	0	0	0	0	0	0	0	0	0	0	0	0	0	0	0	0	0	0	0	0	0	0	0	0	0	0	0	0	0	0	0	0	0	0	0	0	0	0	0	0	0
DZIP1L	0.572629	0.818731	1.92747	2.58732	1.2304	2.31722	0.506791	0.557764	3.12979	0.429071	2.92776	0.427445	0.286175	0.601702	2.1283	2.70441	2.76368	1.44748	1.04097	0.448908	0.370377	0.90674	0.115139	0.894327	0.681813	1.05144	0.270772	0.409771	0.768558	2.18242	2.1032	1.05502	0.560149	0.677425	1.24528	0.434711	3.23406	0.467158	1.05355	2.05986	3.45705	0.74823
SPATA31A5	0	0	0	0	0	0	0	0	0	0	0	0	0	0	0	0	0	0	0	0	0	0	0	0	0	0	0	0	0	0	0	0	0	0	0	0	0	0	0	0	0	0
RNU6-1035P	0	0	0	0.150606	0.205719	0.421837	0.560038	0	1.21455	0	0.480984	0.237104	1.12442	0.683614	0	0.946283	0.592301	0	1.09069	0.106898	0	0.710565	0.325726	0	0	0	0.375493	1.50159	0.263543	0	1.5025	0.852746	0.176072	0.223358	0.383753	0.315329	0	1.15928	0	0	0.202231	1.12592
AC105384.2	0	0.149223	0	0.201436	0.0687872	0	0.0624209	0.028926	0	0	0.0402072	0.0396408	0.0469971	0	0	0	0	0	0.255291	0	0.0423132	0.0989981	0.0181524	0	0.0762355	0	0	0	0	0	0.1256	0.0950456	0.029437	0	0	0	0.166352	0.0215352	0	0	0.169053	0.0627463
PCBP2P3	0	0	0.039369	0.0191161	0	0	0	0	0	0	0	0	0	0	0	0	0	0	0	0.0135683	0	0	0	0	0	0	0.0476604	0	0	0	0.0476772	0	0	0	0	0	0.0315734	0	0	0	0	0
SUCLG2P2	0.191066	0.276339	0.0256081	0.111909	0.067938	0.121897	0.184951	0.228551	0.300827	0.339715	0.119133	0.371938	0.30171	0.197541	0.17521	0.11719	0.537915	0.430887	0.0360198	0.132385	0.773131	0.117331	0.286853	0.419444	0.489413	0.104413	0.341015	0.198359	0.108793	0.264308	0.248098	0.0469361	0.188978	0.202849	0.475249	0.130171	0.266985	0.0850773	0.156734	0.136835	0.116876	0.123943
ABHD17AP3	0.0241983	0.0629966	0	0.0141732	0.0580789	0.019849	0.0175679	0.016282	0.142873	0	0.0452641	0	0	0	0.0570604	0.0445261	0.0185799	0	0.0205285	0.0100599	0.0238175	0.0334347	0	0	0	0.095211	0.0353366	0	0.0124007	0.344308	0	0.0267499	0.381102	0	0	0	0.163865	0.0242437	0	0	0.0761257	0.0706379
CCDC66	0.81053	1.18515	1.05291	2.7632	1.37292	2.58633	1.34716	1.19063	1.01321	1.49655	3.30995	0.514684	1.45084	2.28509	1.06414	2.22073	2.03799	1.15885	0.755612	1.03803	0.984797	0.76985	0.592976	1.51342	1.34257	1.08932	1.85996	1.50378	1.85468	6.11487	0.902116	1.32594	1.10188	1.13991	1.75465	0.902944	0.815695	1.42332	0.858511	0.612367	1.30061	1.00102
AC105443.1	0	0	0	0	0	0	0	0	0	0	0	0	0	0	0	0	0	0	0	0	0	0	0	0	0	0	0	0	0	0.0687287	0	0	0	0	0	0	0	0	0	0	0	0
Metazoa_SRP	0	0	0	0	0	0	0.0753762	0	0	0	0	0	0	0	0	0	0	0	0	0	0	0	0	0	0	0	0	0	0	0	0	0	0	0	0	0	0	0	0	0	0.0816556	0
PREPL	5.12608	13.7755	4.60391	9.12577	5.5131	13.0571	5.6717	6.92549	8.95418	5.1436	8.76166	11.8184	7.71783	8.3213	4.11802	9.3981	5.63568	7.97161	1.6805	7.22228	9.08108	4.91141	4.67666	4.0905	7.60018	4.61408	5.44048	12.2196	9.43025	13.3306	4.26912	2.71206	4.56145	6.14999	11.8758	7.60221	4.1885	4.63531	4.8251	2.65365	3.1557	2.2411
NEK4P1	0	0	0	0	0	0	0	0	0	0	0	0	0	0	0	0	0	0	0	0	0	0	0	0	0	0	0	0	0	0.111342	0	0	0	0	0	0	0	0	0	0	0	0
RAB10	96.7859	42.2411	68.2498	31.3332	41.0715	43.2906	51.3532	43.9235	109.887	54.6145	31.5014	51.0686	43.4895	38.8497	42.141	40.685	27.3914	63.2807	29.7819	64.59	84.2843	36.5495	35.8765	56.3961	56.8195	37.7521	37.7102	51.011	38.2835	58.153	39.5499	25.0537	41.9444	60.2782	61.7902	54.8244	61.0762	42.5281	67.877	49.2013	31.1202	50.1777
MTRNR2L10	0.0719306	0.015605	0.0216915	0.0842608	0.0287738	0.103254	0.0261107	0.120998	0	0.0239799	0.13455	0.215563	0.0589768	0.0478083	0.212018	0.0165445	0.0552298	0.0842276	0.137299	0.0149517	0.212396	0.0331288	0.0607454	0.0355294	0.0478341	0.0707549	0	0.0140018	0.0552923	0.0639671	0.0262692	0.159031	0.0123135	0.187446	0.0536752	0	0.0173963	0.0180164	0.0442543	0.0463628	0.155573	0
MED28P5	0	0	0	0	0	0	0	0	0	0	0	0	0	0	0	0	0	0	0	0	0	0	0	0	0	0	0	0	0	0	0	0	0	0	0	0	0	0	0	0	0	0
WASF4P	0.018416	0	0.0444284	0.0107864	0.0147335	0.0604237	0.0401098	0.0619566	0.0652395	0.0245577	0	0.0339626	0.0201326	0	0.0651382	0	0.0424205	0	0.0312461	0.030624	0.0725046	0.0254453	0	0	0.130631	0.0362299	0	0.0286784	0	0.0655084	0.134511	0.0203578	0.0252205	0.303941	0	0.0225838	0.0178155	0.0184505	0.0226604	0	0.0144838	0
FRG2DP	0	0	0	0	0	0	0	0	0	0	0	0	0	0	0	0	0	0	0	0	0	0	0	0	0	0	0	0	0	0	0	0	0	0	0	0	0	0	0	0	0	0
RPL23AP25	0.356546	0.103135	0	0.174027	0.0950839	0	0.0431419	0	0	0.0792424	0.166734	0.054795	0.129927	0	0.0700622	0.0546719	0.0456272	0	0.0504122	0.0988171	0.116978	0.109475	0	0	0.158069	0.116906	0.086777	0.0231347	0.0304526	0.105691	0	0.0656903	0.122071	0.154855	0.0886858	0.218619	0	0.446518	0	0	0.0467359	0.0867336
DPY19L2P2	0.128199	1.14672	0.118954	0.721993	0.205129	0.614763	0.558432	0.222284	0.35517	0.0986269	1.76162	0.0727458	0.0323421	0.281838	0.552274	0.367448	0.745825	0.069284	0.196599	0.133239	0.0825032	0.19757	0.045804	0.209452	0.555235	0.164904	0.093604	0.105578	0.31585	1.9381	0.288114	0.239828	0.0303866	0.0556795	0.0956631	0.0483731	0.262348	0.125969	0.455035	0.190686	0.108581	0.0791638
LINC00882	0.0212623	0.0430525	0	0.220012	0.090724	0.133712	2.23313	0.0238442	0.0418461	0.0378044	0.192232	0.0588178	0.0619849	0.113055	0.108631	0.0847682	0.0489769	0.0331964	0.0420881	0.0235715	0.0837109	0.042435	0.113722	0.105023	0.0439896	0.0278864	0.0931478	0.0358701	0.0472164	0.327745	0.124241	0.141026	0.00485309	0.0184694	0.0423097	0.0347658	0.0274254	0.0994102	0.0261627	0.164455	0.044593	0.0310337
FBRSL1	5.53461	5.90546	18.0358	4.10011	8.69507	8.19497	12.2367	5.0104	10.6355	2.30514	6.99764	4.68111	7.50096	5.04744	7.65418	6.92976	9.91947	1.1626	16.1889	6.60537	5.74707	5.29543	3.50486	11.0781	2.7563	7.18231	8.19434	5.16529	6.4963	4.45149	4.71804	7.67633	21.4235	13.26	8.79355	3.8991	9.18752	5.70633	3.60325	4.51391	13.442	10.2001
AL157838.1	0.296908	0.515303	0.331615	1.35901	2.40178	1.18163	0.614728	0.325562	1.46734	0.175967	0.57595	0.253498	0.300541	1.00862	0.609362	0.465388	0.498161	0.240362	0.074631	0.731452	0.454588	0.703986	0.0325032	0.358489	1.70631	0.454307	0.818971	0.899036	0.946732	13.5343	0.337342	1.17914	0.406612	0.277011	1.47703	0.161824	0.244675	1.84538	0.148841	0.0283514	0.18162	0.385205
SERBP1	28.345	51.9412	45.2034	28.1276	26.5399	30.8741	34.7215	23.9753	57.8171	19.812	27.7273	38.8285	19.126	35.1582	37.9918	24.7393	24.6756	31.8533	21.5073	43.3696	32.8769	28.353	26.1879	43.9604	27.6752	27.6102	47.8406	45.434	36.9314	43.0443	27.2169	16.6932	20.4252	25.2537	27.7898	39.7929	34.9383	34.2821	31.6097	58.21	22.5211	34.518
SIGLEC8	0.112796	0.948704	0.470975	0.518359	0.222132	1.03198	0.113385	0.140114	0.184424	0.844627	0.430095	0.328027	0.635521	0.588218	0.480802	0.590718	2.07856	0.230291	0.736072	0.847666	1.46889	0.155849	0.0915923	0.222857	1.51558	1.7923	0.240737	0.466152	0.880388	0.509255	0.836538	0.239787	0.023765	0.0226106	0.776945	0.585214	2.34184	0.1217	0.362994	0.212515	0.266134	0.531889
TSPYL4	4.38373	4.20966	7.24897	10.2434	4.38659	3.47703	4.26732	6.43956	11.1692	2.34355	11.0256	6.8827	4.48294	5.82723	9.40571	3.81513	6.12535	4.6964	4.17679	5.92427	7.0487	3.68026	2.56809	4.30458	8.24657	5.54224	4.42147	6.00144	9.87642	6.41538	8.04799	3.39072	3.6192	3.97941	7.27909	4.64937	5.92182	7.34298	3.09389	3.33463	2.49518	5.92758
SRM	44.1694	27.0206	63.6833	16.5734	51.8869	34.8036	47.8319	21.9459	57.1045	31.2767	14.9135	20.1972	28.4459	32.546	27.397	29.4341	32.7343	8.44185	67.0097	33.7478	29.3919	20.443	29.8396	45.8108	15.938	41.993	54.911	20.881	18.319	7.96673	21.9806	73.0559	51.1093	38.0904	18.2159	41.8109	51.8164	39.0602	65.6757	109.86	57.6425	65.399
AP001596.1	0.0122445	0.0425024	0.620337	0.0645456	0.12735	0.0502187	0.142232	0.222448	0.014459	0	0.080164	0.0112907	0.0535437	0.0162765	0.0144365	0	0.094016	0.0382342	0	0.0101808	0.26514	0.0338365	0.144767	0.21773	0.0217137	0	0	0.0238348	0.106672	0.413779	0.160982	0.0676782	0.067075	0	0.0365479	0.0150157	0.0473812	0.00613374	0	0.25255	0.0674104	0.0893584
MIR1915	0	0	0	0	0	0.282103	0	0	0	0	0	0	0	0	0	0	0	0	0	0	0	0	0	0	0	0	0	0	0	0	0	0	0	0	0	0	0.332705	0	0	0	0	0
EPHA10	2.01153	0.987011	0.0692096	1.61307	2.38696	4.63159	3.0604	0.56092	0.0438398	0.315045	1.82136	0.435698	1.59394	3.05974	1.98962	2.98714	1.28794	0.542748	0.927679	3.01106	0.438496	2.42336	0.48169	2.07051	2.47784	2.52975	0.946286	3.7566	2.21213	2.07096	0.769128	1.36552	0.0300437	1.01731	0.639698	1.08025	0.607292	1.58249	1.4203	0.16968	0.238897	2.87685
ZNF677	0.350246	0.219652	0.195266	0.653352	1.94735	1.50648	0.132481	1.64966	0.264141	1.02045	0.324824	0.322961	0.267061	0.179971	0.447647	1.39996	0.933332	0.487093	0.109863	0.929925	0.457714	0.233156	0.474744	1.18338	0.407112	0.42848	0.287966	2.00294	0.488688	1.07837	0.8814	0.663733	0.0745687	0.47042	0.390937	1.2741	3.26014	1.96977	0.724317	0.201089	0.34722	0.833396
GOLT1A	26.4478	17.7597	18.902	9.9725	7.01436	30.2367	24.3881	21.006	0.343197	48.1223	14.6105	10.1391	33.8114	21.7959	6.65338	38.6158	8.18237	41.5192	24.2449	13.9049	8.41497	8.25449	10.3494	7.08211	3.32859	9.36272	19.0632	11.9466	11.6793	2.88612	3.07807	12.2354	49.7195	35.0075	29.3503	5.64317	3.63163	9.91225	60.0799	1.34252	29.5628	5.40856
SNRPFP3	0	0	0	0	0	0	0	0	0	0	0	0	0	0	0	0	0	0	0	0	0	0	0	0	0	0	0	0	0	0	0	0	0	0	0	0	0	0	0	0	0	0
RGMB-AS1	0.410824	0.325948	0.254857	2.41998	0.760651	0.539174	0.195997	0.181651	0.22177	0.234786	1.0539	0.216468	0.153984	0.982986	0.318299	0.334772	0.666928	0.109956	0.497885	0.18543	0.196403	0.31355	0.599712	0.394249	0.0624455	0.0923677	0.411376	0.237624	0.397001	4.92688	0.325787	0.830433	0.112524	0.356859	0.175177	0.431829	0.0567755	0.723229	0.231089	0.272362	0.24002	0.188453
AC093019.1	0	0.0947449	0	0	0.0873489	0	0.158529	0.146926	0	0	0	0	0	0	0.128725	0	0.167662	0	0.0926225	0.0453892	0	0	0	0.107857	0	0	0	0.0425054	0.0559506	4.85464	0	0	0	0	0.162943	0.13389	0	0.0546925	0	0.140744	0	0
RPS26P55	0	0	0.0932248	0	0	0.126788	0	0	0	0	0	0	0	0.102734	0	0	0	0	0.131128	0.0321294	0	0.0711896	0.0326336	0.0763483	0	0	0.112859	0.0902644	0.0792109	0	0.112898	0	0	0	0	0	0	0.0774299	0.190194	0	0	0.112802
AC006450.1	0.119624	0	0	0	0	0	0	0	0.0706289	0	0	0	0	0	0	0	0	0	0	0	0	0	0	0	0	0.0588342	0	0.0232856	0.0613024	0	0	0	0	0	0	0	0	0	0	0	0	0
AC114284.1	0.0493958	0.0428648	0.148959	0.144658	0.276631	0.0405175	0.0358612	0.132945	0.233316	0.263477	0	0.29606	0.0270001	0.0328306	0.262073	0.0227227	0.0568906	0.347042	0.0419046	0.0616055	0.0486184	0.079625	0	0.0243986	0.350382	0	0.108199	0.105768	0.0632834	0.351417	0.216473	0.0546043	0	0.0643609	0.0737191	0.0605749	0.0955704	0.111349	0.0911703	0.127352	0	0.180241
SLC22A18	3.89722	3.0451	2.96545	18.0974	8.17373	11.8318	21.9398	8.14193	3.19637	4.32044	12.8082	14.3363	3.38351	12.7965	4.94271	5.33784	6.23112	0.363624	25.6767	5.69107	6.94841	11.6873	7.12876	14.1984	10.5915	8.10486	7.55789	9.90338	8.55096	2.10799	4.78583	5.72133	10.9367	6.62672	3.56083	17.2382	1.66728	3.09562	4.87822	8.58	7.68509	4.74398
PIGN	4.86222	5.14333	5.3474	2.46371	3.32964	4.20083	2.87158	3.99618	7.09448	6.49997	2.76031	5.70416	8.29406	2.13111	4.27681	3.77685	3.18311	8.7543	3.29025	2.78715	5.49499	2.82299	4.1882	1.79174	6.55114	2.0708	4.75913	3.59515	6.39002	11.0816	3.9151	1.76329	4.24974	5.3137	5.5647	7.73007	3.96739	2.62022	5.02638	3.04261	2.81151	1.7077
AC131212.4	0.0564379	0	0.102117	0	0.067729	0.138882	0.143408	0	0.0333224	0.0752599	0.131962	0	0	0.112533	0	0	0.0216671	0	0.167575	0.0351941	0.111099	0.0259933	0.0357463	0.111508	0.0250209	0.111031	0	0.021972	0.0144611	0.401516	0	0	0.115937	0.0980486	0	0.0346054	0.0818965	0	0	0.181885	0.0887743	0.0411873
AC124945.1	0	0	0	0	0	0	0	0	0	0	0	0	0	0	0	0	0	0	0	0	0	0	0	0	0	0	0	0	0	0	0	0	0	0	0	0	0	0	0	0	0	0
AKAP8L	5.18754	7.28348	7.67486	8.92804	9.76045	11.735	9.25809	8.47114	8.51717	2.77281	12.3118	6.21145	5.6119	12.5102	7.27176	7.7917	11.176	2.94208	17.6997	4.64412	5.48431	6.89826	3.02043	6.03406	5.46867	9.20412	8.76145	7.26248	10.0398	4.86362	6.76324	7.42257	10.9901	9.92475	7.75005	4.95379	7.50141	8.70461	3.55137	6.18466	11.5966	10.8278
Y_RNA	0	0	0	0	0	0	0.197769	0	0	0	0	0	0	0	0	0	0	0	0	0	0	0	0	0	0	0	0	0	0	0.969006	0	0	0	0	0	0	0	0	0	0	0	0
STX18-AS1	0.306356	0.453509	0.0434754	0.364148	0.482986	0.273465	0.58547	0.539585	0.606481	0.204263	0.539345	0.228485	0.226559	0.293449	0.180599	0.265275	0.311329	0.211017	0.137591	0.185422	0.314838	0.236545	0.129359	0.28484	0.303594	0.239306	0.250001	0.236783	0.267815	2.21957	0.230345	0.17431	0.283814	0.129143	0.309289	0.220994	0.13075	0.376892	0.127502	0.0813076	0.255115	0.164392
AL022069.1	0.100905	0.0729698	0.0405722	0.177303	0.0403642	0.0137948	0.293027	0.0678947	0.417039	0.0448523	0.346038	0.077537	0.0183852	0.0894214	0.0793125	0.0773627	0.103303	0	0.214005	0.041949	0.11587	0.0619646	0.0071012	0.0664548	0.104381	0.0992557	0.0982341	0.0327365	0.137893	0.119645	0.0245672	0.0743633	0.0460628	0.073042	0.100395	0	0.0162692	0.176915	0.082774	0.0650383	0.0529065	0.0490925
PLRG1	8.86055	12.4036	11.1941	8.64311	7.43322	11.7915	10.7212	8.52116	7.26489	8.08776	10.5754	10.6575	7.45848	11.6406	11.8859	9.2599	7.52296	20.9974	7.24866	8.24611	10.2712	11.7532	9.35111	11.5686	10.4269	9.4179	8.14854	7.34458	10.3799	8.30603	7.6101	7.90936	8.98887	8.27413	10.7594	9.4625	10.1373	8.45131	8.81734	9.6238	6.99005	10.0772
ASS1P3	0	0.0191006	0	0	0	0.0180546	0.0319595	0	0	0	0	0	0.0240625	0	0.0259511	0	0.0507009	0	0	0.0274514	0.0433288	0	0.0464703	0.043488	0	0	0.0321422	0.0085691	0	0.0782957	0	0	0	0	0	0.0269922	0.0212931	0.011026	0.0270837	0	0.017311	0
ZNF10	1.22646	1.87007	1.86874	1.681	1.37053	7.96264	1.86012	1.87766	1.70626	1.17199	5.01092	0.755471	1.60135	1.3399	1.27039	2.57653	2.38666	2.20168	2.64117	1.27365	1.01656	1.52308	0.834469	1.70212	0.832111	1.25037	1.25442	1.86159	2.2087	4.8926	1.10254	2.05838	1.75443	2.67417	1.29684	0.876844	1.75329	0.95515	0.782058	0.736107	4.32306	1.2393
MIR1827	0	0	0	0	0	0	0	0	0	0	0	0	0	0	0.499059	0	0	0	0	0	0	0	0	0	0	0	0	0	0	3.01137	0	0	0	0	0	0	0	0	0	0	0	0
ALG12	9.32372	3.82011	5.47758	3.20791	2.59206	3.67842	3.02047	2.86513	3.94122	2.20821	3.72281	2.27145	5.25665	3.39072	3.18931	3.12273	4.4541	1.44525	1.5357	2.21706	3.26484	3.11938	2.4386	3.86616	3.83486	3.68775	3.47706	3.62185	3.87408	2.57937	2.89982	3.22906	3.10943	3.8105	2.91652	0.983827	2.87059	3.51647	3.17663	2.76448	2.54002	1.89154
Y_RNA	0	0	0.325373	0	0	0	0.19583	0	0.318523	0	0	0	0	0	0	0.496335	0	0	0	0	0	0.124233	0	0	0	0	0	0	0	0	0	0	0	0	0	0	0	0.135123	0	0	0	0
EML6-AS1	0	0	0	0	0	0.056847	0	0.0466313	0	0	0	0	0	0	0	0	0	0	0	0	0	0	0	0	0	0	0	0	0	1.97218	0	0	0	0	0	0	0	0	0	0	0	0
AC016700.1	0	0	0	0.0359707	0.0491337	0.0503756	0.0445863	0.0413228	0.362604	0	0	0	0	0	0	0	0	0	0	0.0255314	0.120895	0.0282852	0	0	0	0	0	0	0.0629444	0.218459	0	0	0	0.0533468	0	0	0	0	0.0755682	0	0	0
U6	0	0	0	0	0	0	0	0	0	0	0	0	0	0	0	0	0	0	0	0	0	0	0	0	0	0	0	0	0	0	0	0	0	0	0	0	0	0	0	0	0	0
MIR151B	0	0.248705	0	0	0	0	0	0	0	0	0	0	0	0	0	0	0	0	0	0	0	0	0	0	0	0	0	0	0.29374	4.0779	0	0	0	0	0	0	0.277254	0	0	0	0	0
AL513331.1	0.138607	0	0.0835971	0.202958	0	0.056847	0	0	0	0.0924161	0.0648177	0	0.0757636	0.0921243	0	0.191283	0.0532126	0	0	0.0576226	0.136426	0	0	0	0	0	0	0.161885	0.106546	0	0	0	0	0	0.10343	0.169976	0	0.10415	0	0	0	0
SETP15	0	0	0	0	0	0	0	0	0	0	0	0	0	0	0	0	0	0	0	0	0.0803575	0	0	0	0	0	0	0	0	0.290414	0	0	0	0	0	0	0	0	0	0	0	0
CDRT15P11	0	0	0	0	0	0	0	0	0	0	0	0	0	0	0	0	0	0	0	0	0	0	0	0	0	0	0	0	0	0.0492798	0	0	0	0	0	0	0	0	0	0	0	0
SZRD1	37.9114	22.7189	29.6993	25.885	22.0907	12.4085	29.7201	23.3017	37.0954	30.8461	20.366	26.8612	31.6305	24.8702	30.8808	22.9028	24.5877	13.8361	32.2406	33.8974	22.6479	22.2817	22.5009	21.4486	20.5308	28.1299	22.4122	28.2463	28.6238	12.4424	26.9329	34.2525	20.8677	20.2996	24.1421	33.8113	28.3321	44.0332	36.4149	41.6391	24.0091	43.5838
DAAM1	2.54279	3.15609	3.4638	4.64551	6.49138	2.66092	2.60126	4.15981	3.92468	1.86323	4.37926	6.65515	2.12277	3.46887	5.20862	2.97982	2.51446	5.6021	2.16151	5.05702	3.27382	3.96879	1.94349	1.40315	3.80779	2.6705	3.68696	3.14382	6.31399	10.8861	3.88711	3.73368	2.18612	2.91826	8.24911	4.85378	5.66517	2.09079	1.59602	2.07269	2.34325	2.20807
Y_RNA	0	0	0.325373	1.10592	0	0.221258	0	0.544489	0.318523	0	0.252281	0	0.294884	0.358562	0	0	0.414223	0	0	0.112138	0	0.124233	0	0.266471	0	0.795992	0	0.105013	0.829385	11.9938	0	0	0.184703	0.234307	0.402564	0	0.260945	1.08098	0	0.347721	0	0
CDH12P2	0	0	0	0	0	0	0	0	0	0	0	0	0	0	0	0	0	0	0	0	0	0	0	0	0	0	0	0	0	0	0	0	0	0	0	0	0	0	0	0	0	0
AC010624.1	0.0721665	0.109593	0.0217626	0.729132	0.014434	0.0443966	0	0.0121394	0.0213045	0.048117	0.455594	0.116453	0.0197234	0.0719475	0.701955	0.298777	0.318612	0	0.0153055	0.0375019	0.0177577	0.0498561	0.00761807	0.0891148	0.0479909	0.10648	0.421537	0.0421431	0.0647192	0	0.342619	0.139608	0.0123539	0	0.0538512	0.0663742	0.0349067	0.0451886	0.0443994	0.0465148	0.184461	0
RN7SL854P	0	0	0	0	0	0	0.0677108	0	0	0	0	0	0	0	0	0	0	0	0	0	0	0	0	0	0	0	0	0	0	0.331761	0	0	0	0	0	0	0	0	0	0	0	0
LINC00161	0	0.0274433	0.0381472	0.0185228	0	0	0.0688782	0	0.037344	0	0	0	0	0	0.037286	0	0	0	0	0.0394417	0.062254	0	0	0	0.0560813	0.0311077	0	0.0246238	0	0.618716	0	0	0	0	0.0471972	0	0	0	0	0	0.124361	0
PPIAP41	0	0.298446	0	0.335727	0.137574	0.141052	0.20807	0.231408	0.067686	0.0764359	0.214439	0.158563	0.0626628	0.380972	0	0	0.308079	0.0894919	0.0486268	0.142976	0	0.105598	0	0.169875	0.254118	0.0563828	0.0837036	0.111577	0.176244	4.38374	0	0	0	0.547694	0.427724	0	0.110902	0.0861407	0	0	0	0.0836618
TICAM2	0.0424067	0.0441598	0.0102306	0.0695463	0.108567	0.0486985	0.043102	0.0342404	0.050076	0.214887	0.063459	0.0391031	0.0370877	0.0225483	0.0299989	0.0156061	0.0520971	0.0662085	0.0143902	0.0528888	0.0834786	0.0624994	0	0.0502713	0.097762	0.083427	0.111467	0.0792457	0.0999659	0.407287	0.061948	0.0656295	0.0116151	0.029469	0.0759461	0.0624049	0.147686	0.0594807	0.0730524	0.0874662	0.00667039	0.0247581
GCC2-AS1	0.241044	0.29882	0.498444	0.484051	0.41324	0.19772	0.474992	0.185358	0.813249	0.551027	0.225442	0.0952569	0.414092	0.228869	0.56839	0.190086	0.237958	0	0.379764	0.171786	0.305037	0.412347	0.130861	0.510263	0.488518	0.372592	0.351995	0.241308	0.158818	0.612451	0.352119	0.266461	0.51874	0.239293	0.0513912	0.337825	0.966051	0.241496	0.254227	0.17756	0.162494	0.552859
AC132938.1	0.229279	0.0663214	0.092189	0.581926	0.183433	1.00303	0.388397	0.051424	0	0	1.21515	0	0	0.203185	0	0.210942	0.469453	0	0.129671	0.158862	0	0	0.032271	0	0.0677649	0	0	0.0892614	0.234992	0.81558	0	0.16897	0	0	0	0	0	0.267993	0	0.098521	0.180323	0.446196
ZNF121	2.732	7.92235	3.83555	3.06918	4.02231	9.77305	3.10736	4.23306	3.99227	2.67668	6.24241	3.76475	4.26014	5.89128	5.3416	7.63477	3.85157	5.58648	3.84991	4.5115	4.18289	4.81635	1.32021	4.62559	3.45189	3.31812	3.56286	4.72565	3.32898	35.6061	2.9433	5.75491	3.88174	3.72449	4.22451	3.62483	6.4311	5.11308	2.71266	4.0403	3.9959	5.54376
KRT18P66	0.0216812	0	0	0	0	0	0.031481	0	0	0	0.0202779	0	0	0	0.051125	0	0	0	0	0	0.02134	0.00998562	0	0	0	0	0	0.0084408	0	0.0385617	0.0316721	0	0	0	0	0	0	0.0108609	0	0.0279492	0	0
SLC25A47	0.0764688	0.0265433	0	0.00895768	0	0.0250898	0.0555161	0.041162	0	0.0611827	0.0429116	0	0	0.142309	0.0360632	0.0281413	0.0117429	0	0.0518974	0.00635802	0	0.0422626	0.00645779	0	0.0135605	0.0150438	0.0446667	0.0119081	0.00783743	0.0544022	0	0	0.0942508	0.0797088	0	0.07502	0.0443853	0.0229836	0	0.0591454	0.0360846	0.0223222
ZFP37	0.233826	0.154061	0.120133	0.48441	0.668603	0.763641	0.691601	0.215602	0.429509	0.461935	0.0931461	0.50309	0.421302	0.949733	0.219526	0.577651	0.392319	1.15604	0.062448	0.936072	0.183264	0.253275	0.0822774	0.141161	0.168932	0.276856	0.259252	0.257923	0.501495	2.42595	0.303621	0.177107	0.0296501	0.567958	0.491136	0.769961	1.34045	0.31669	0.431574	0.597266	0.0783272	0.246482
AC015911.4	0.102854	0.223137	0.248135	0.0301213	0.164575	0.0843674	0.0746717	0	0.151819	0.068578	0	0.0474207	0.0281104	0.102542	0.242533	0.544113	0.0987168	0.0401459	0.0872555	0.256555	0	0.0947421	0.0325726	0	0.0911977	0.177052	0	0.200213	0.0527086	0.411601	0.112687	0.255824	0.0352144	0.0446717	0.0383753	0.157665	0.124376	0.0644043	0.0949194	0	0	0.0375305
SP140	0.512612	1.74085	2.08094	1.89672	1.82578	0.468993	1.08426	0.182407	1.32704	2.4385	1.8578	0.513583	0.528065	1.69697	1.59811	0.67568	1.91877	2.13164	3.39534	1.09012	4.59427	0.560717	0.160257	1.04201	6.87458	1.41573	2.13773	1.63299	1.68982	2.70009	1.45445	0.615702	0.324007	0.196949	1.8758	0.586314	2.12187	0.41234	0.873353	0.984857	2.05456	2.78413
AC091133.2	0	0	0	0	0	0	0	0	0	0	0	0	0	0	0	0	0	0	0	0	0	0	0	0	0	0	0	0	0	0	0	0	0	0	0	0	0	0	0	0	0	0
SLC5A3	4.30507	7.81417	6.33136	4.98038	8.83406	5.35446	3.81062	3.22459	5.05838	2.18411	6.53877	6.28444	3.26405	2.84712	4.33583	3.82955	3.79651	6.58779	0.411399	3.67335	5.71371	3.99509	1.14028	2.2967	3.78767	4.05465	2.52022	9.13715	2.5156	89.3291	4.08378	5.89424	1.24686	5.85404	8.17044	28.5046	3.55069	24.4761	5.62195	0.974484	0.88619	1.99157
CYP11A1	0.0788126	0.471906	0.0950674	0.364673	0.075664	0.407276	0.217427	0.0848473	0.0465329	0.189174	1.20887	1.37352	0.491107	0.115241	0.371685	0.101513	1.44023	0.0492192	0.314242	0.0720819	0.240474	0.301276	8.22647	0.334787	0.0628927	0.22482	0.172634	0.0859119	0.121165	0.140174	0.218747	0.19167	0.0161899	0.280686	0.0823348	0.0579895	0.0457457	0.173713	0.058186	0.33527	0.384303	0.299083
AC006441.4	0.0279893	0	0.067524	0.0163936	0.0223926	0	0	0	0.0661023	0.0373237	0	0.0258088	0.0611966	0	0.0329998	0.0257508	0	0.043699	0.0237445	0.0232718	0.0275488	0	0	0	0.0248173	0	0.0408726	0.0108966	0.0143434	0.0497811	0.0408869	0.0309406	0	0.072938	0	0.0343237	0	0.0280417	0	0	0.0660389	0
IFNL1	0.256835	0.0278596	0	0.0940191	0	0	0.186461	0	0	0	0	0.0888101	0	0.341408	0	0	0.0986016	0	0.217884	0.04004	0	0.0147862	0	0.0317153	0	0.0947388	0	0.0124987	0.0164522	0.0571001	0.0468983	0.106469	0.0219833	0	0	0.0393702	0.0931728	0.0643291	0	0.2897	0.0504988	0.0937168
AC010480.1	0	0	0.0485205	0.0235598	0	0	0	0.0270652	0	0	0	0	0	0.0534698	0	0	0.0617701	0	0	0.0668894	0	0	0	0.0397368	0	0.0395669	0	0.0313198	0	9.15739	0	0	0	0.0349406	0	0	0	0.0201499	0	0	0	0
FBXO46	4.35857	9.00996	7.57645	5.22879	6.88067	4.07953	10.3009	5.7397	7.21474	4.88843	5.48866	4.62906	6.3815	7.93543	8.02941	8.29925	6.60953	2.35742	7.25646	6.66871	3.22514	5.43792	5.04468	6.55857	5.92114	6.62238	11.593	4.68149	6.36573	5.1911	5.60526	5.95386	7.29605	11.6759	6.27248	6.70032	7.77032	6.2304	2.64324	5.27749	12.1814	5.50961
AC091962.1	0	0	0	0	0	0	0	0	0	0	0	0	0	0	0	0	0	0	0	0	0	0	0	0	0	0	0	0	0	0.637677	0	0	0	0	0	0	0	0	0	0	0	0
AL139021.1	0.126209	0.109522	0.608955	0.147843	0.201944	0.569383	0.366508	0.12738	0.298067	0.336598	0.177059	0.0581883	0	0.167768	0.148802	0.0580575	0.0484527	0.394093	0.695943	0.0524683	0.186334	0.203446	0.0532916	0.124679	0.167858	0.124146	0.184302	0.147404	0.19403	0.561179	0.0921832	0.488308	0.0432103	0.10963	0.0941778	0	0.0610467	0.0316113	0.155296	0.162695	0.347411	0.0921047
COX7A2P2	0.220108	0	0	0.0644595	0	0	0	0	0	0	0.102931	0.10148	0	0	0	0	0	0	0.0933634	0.0457523	0	0	0.0464703	0	0	0	0	0.0428455	0	0	0	0.121658	0.0753587	0	0.164246	0	0	0.0551301	0	0.14187	0.086555	0
ATP6V1G1P7	0	0	0	0	0	0	0	0	0	0	0	0	0	0	0	0	0	0	0	0	0	0	0	0	0	0	0	0	0	0	0	0	0	0	0	0	0	0	0	0	0	0
CENPL	3.10184	2.10868	2.93114	0.875595	1.59468	1.60283	2.49582	1.9364	3.37852	2.82225	1.09969	1.23908	1.07728	1.56296	1.5051	1.0766	0.717936	2.41267	1.30621	3.55432	2.51847	0.789083	0.96222	2.5222	1.61345	1.96066	1.59435	1.62829	0.96981	3.70447	0.498922	0.866513	0.801281	1.29856	1.62943	3.68025	4.10024	2.29148	4.97416	3.18299	0.933539	2.27184
RN7SL658P	0	0	0	0	0	0	0	0	0	0	0	0	0	0	0	0	0	0	0	0	0	0	0	0	0	0	0	0	0	2.58402	0	0	0	0	0	0	0	0	0	0	0	0
AL512638.1	0.0346517	0	0	0	0	0	0	0	0	0	0	0.0319523	0	0	0.0408549	0	0	0	0	0	0	0	0	0	0	0	0	0.0404712	0	0	0	0	0	0	0	0.169976	0	0	0	0	0	0
AC023511.1	0	0	0	0	0	0	0	0	0	0	0	0	0	0	0	0	0	0	0	0	0	0	0	0	0	0	0	0	0	0	0	0	0	0	0	0	0	0	0	0	0	0
AC018816.2	0	0	0	0.182605	0	0.0639328	0	0.0524437	0	0	0.583176	0.07187	0.0852072	0.414429	0.183789	1.79271	0	0	0	0.064805	0	0.215384	0	0	0.276435	0.153336	0	0.0606877	0.0798841	4.02014	0	0	0.0533702	0.0677036	0	0.0955814	0	0.039044	0.191811	0	0.0612995	0
NLRP14	0	0.0460667	0.0274433	0.0577435	0.0121345	0.00622058	0.176182	0.0153081	0.0447758	0.050564	0.170227	0.0419572	0.00829056	0.0403234	0.0536474	0.0209314	0.0232915	0	0.0257341	0.0788181	0.0074643	0.0174638	0.0256176	0.0299669	0.0941387	0.0372984	0.0775204	0.0265718	0.0233179	0.472083	0.0110782	0.0167666	0.0103857	0	0.0679077	0.00929995	0.0220091	0.0113968	0	0	0.00596437	0.0332064
NME2P2	0	0	0	0	0.0557264	0	0	0	0	0	0	0	0	0.0925907	0	0	0	0	0	0	0	0	0	0	0	0	0	0	0	0.123886	0	0	0	0	0	0	0	0	0	0	0	0
ZMYM6	1.15608	2.29273	1.61944	2.36405	1.78556	3.40489	1.74526	1.25464	1.75133	1.65639	2.08737	1.25382	1.39869	1.95622	1.2176	2.17738	2.41408	2.02441	1.87632	1.34047	1.12941	1.40313	1.06473	1.32343	1.80339	1.74104	1.24835	1.45521	1.82437	5.9083	1.24041	1.60778	0.487149	1.1014	1.22444	0.949834	1.13781	1.82933	1.41546	1.3017	1.1371	1.59107
AC021517.1	0	0	0.0254607	0.0247255	0.00844339	0	0	0.056809	0.0249247	0	0	0	0.126912	0	0.012443	0	0.0405167	0	0.161157	0.00438745	0	0	0.0222815	0.0104258	0.00935764	0	0.030823	0.0041087	0.03245	0.35664	0.0154169	0.0116665	0.0794923	0.0183348	0.0472515	0	0	0	0	0	0.033201	0
MIR3124	0	0	0	0	0	0	0	0	0	0	0	0	0	0	0	0	0	0	0	0	0	0	0	0	0	0	0	0	0	0	0	0	0	0	0	0	0	0	0	0	0	0
BFSP2-AS1	0.0307757	0.0801198	0.0371231	0.0540768	0.0984873	0	0.0893722	0.0621229	0.0363415	0	0.0575674	0.113513	0	0.0409098	0	0.198201	0	0.288296	0.0522167	0.0127943	0.0605827	0.0283484	0.0259901	0.0304027	0.109152	0.0302726	0	0.0479256	0.0315426	0.437895	0.134872	0.0340208	0.0210735	0	0.0918603	0	0.0595444	0	0.0757373	0.158692	0.0726132	0.134757
AC127496.1	0.0196198	0.0283762	0.0394438	0.0114915	0.0261611	0.0160934	0.0284878	0.0220022	0.00772268	0.00872099	0.00611662	0.0301522	0.0214486	0.0434672	0	0.0300845	0.0451934	0.0102106	0.0610291	0.130503	0.038622	0.0331327	0.0110459	0.0581459	0.00579876	0.115794	0.00955021	0.0458295	0.0100543	1.2446	0.0191071	0.0216886	0.138823	0.0113617	0.0878426	0.00802002	0.0253067	0.0131044	0	0.101167	0.0308611	0.0286363
MIR5701-2	0	0	0	0	0	0	0	0	0	0	0	0	0	0	0	0	0	0	0	0	0	0	0	0	0	0	0	0	0	0	0	0	0	0	0	0	0	0	0	0	0	0
AL133383.1	0	0.105996	0	0.0357711	0.0244305	0	0	0	0	0	0	0.0281577	0	0	0.0360031	0	0	0	0	0	0	0.0281282	0	0.0301665	0	0	0	0.0356649	0	0	0	0	0.0627292	0	0	0	0.0886228	0	0	0.0393647	0	0
AL157392.3	0.230593	0.937254	0.355871	1.3943	0.892577	1.42973	0.691796	1.50707	0.484526	0.133399	1.43514	0.351776	0.569051	1.15623	0.651695	1.10287	1.85125	0.706802	0.737897	0.329179	0.443915	0.799647	0.158223	0.589595	0.849411	0.753855	0.943348	0.799376	1.02182	7.49387	0.520139	0.53793	0.676868	1.11492	0.56935	0.106043	0.406782	0.79245	0.121006	0.236057	1.18948	0.608787
IZUMO4	0.516498	0.327537	0.694912	2.18162	0.731082	1.8739	0.418242	0.735158	0.375328	1.01988	1.04974	0.128224	0.781815	1.50518	0.292769	0.859	1.9295	0.201599	4.25528	0.165171	0.625686	0.992697	0.700409	0.520051	0.695753	0.683921	2.85741	0.406027	1.96477	0.17666	0.449801	0.51606	2.88376	3.77903	1.39342	0.316695	0.153741	2.07484	1.00219	0.409733	1.89046	1.02931
TPD52L2	42.5421	33.779	44.2319	28.4053	39.2594	36.5593	52.4899	36.8872	33.9013	44.31	24.8281	24.808	37.5689	38.1394	27.8294	25.642	25.7564	17.2959	28.8653	49.7778	24.5478	20.7353	31.9471	44.5337	36.2656	28.0612	37.1563	27.7346	79.0043	16.3881	22.0995	26.8185	25.0728	31.6435	32.9175	32.9424	39.9189	44.9209	60.6267	46.2801	28.6826	44.6149
LGI1	0	0	0	0.00835617	0.0028535	0	0.00258941	0.00239987	0	0	0.00333584	0	0	0.00474116	0.00420519	0.0131258	0	0	0	0.00296554	0	0	0	0	0	0	0	0.00416569	0.0109667	0.0253745	0	0	0	0	0	0	0	0.00714676	0	0	0.00841538	0
LINC02450	0.164587	0.0476086	0.0330888	0.0482	0	0	1.31439	0.0184573	0	0	0.0256557	0.0505884	0	0.218784	0	0.100949	0	0	0	0	0.0539989	0.0126338	0.0347484	0.0541974	0.0729672	0	0	0.0213587	0	1.46365	0	0.0303236	0.0187833	0	0	0	0.371515	0.0549652	0.0337533	0	0	0.0400375
ZNF530	0.339875	0.861029	0.634798	0.33392	0.758729	0.867837	0.827801	0.449998	1.28818	1.15499	0.774184	0.768331	0.521379	0.619393	1.23447	0.43878	0.749217	0.830194	0.441797	0.959441	0.566537	0.499902	0.247675	0.63902	0.840885	0.889722	0.6244	0.808848	0.825915	1.33574	0.472469	0.787786	0.319062	0.72379	0.572685	1.0151	1.99928	0.933663	0.924104	0.537066	0.543232	0.896126
PTK2	11.7045	7.60124	9.5758	8.591	9.41377	8.55466	10.2097	16.2885	10.7856	8.9734	7.51269	16.3497	16.6325	7.47861	11.647	16.6445	9.98775	7.10204	12.6895	10.8346	10.1823	9.3512	10.379	7.33991	9.40523	6.82797	7.0023	10.2289	12.2301	22.6798	6.81466	15.6986	11.5407	9.51313	24.3823	13.9508	9.6204	11.1618	11.6207	6.00331	6.75049	7.54527
PMP2	0	0	0	0.120594	0.00610086	0	0	0	0	0	0	0.0210949	0	0.0304102	0	0.0280633	0.0175655	0	0.0064692	0.0126808	0	0	0.00321995	0	0	0	0	0.0148439	0	0.09494	0	0.00842977	0	0	0	0	0	0	0	0	0	0
PMS2P2	0	0	0	0.0142862	0	0	0.194789	0.0984714	0.11521	0.130104	0.0684379	0.0224912	0	0	0	0.179525	0.0187282	0.0761633	0	0.0912613	0.048015	0	0	0	0.0216271	0	0.142474	0.0759672	0.0249992	0	0.0356311	0	0.0334037	0	0.0364021	0	0.0943843	0.0122185	0.120052	0	0	0.0356008
AC018511.1	0	0.0628308	0	0	0.115852	0.0593902	0	0.0974349	0	0.0965505	0.0677175	0	0.079153	0.192491	0	0.133227	0.0555931	0	0	0.0301002	0	0	0	0	0	0	0	0.0281878	0.0371041	2.70429	0.105768	0	0	0	0	0	0.0700431	0.0362698	0	0	0	0.105678
MIR3148	0	0	0	0	0	0	0	0	0	0	0	0	0	0	0	0	0	0	0	0	0	0	0	0	0	0	0	0	0	0	0	0	0	0	0	0	0	0	0	0	0	0
INSL6	0	0.0846656	0.029422	0.0142862	0.0195141	0.0200073	0	0.0492357	0.0288026	0	0.0228126	0	0	0.0972695	0.0287578	0.0448813	0.0749127	0	0	0.0101401	0.0240075	0	0.0102993	0	0.108136	0.0239927	0	0.0094959	0	2.90659	0.0356311	0	10.2382	0	0	0.0299116	0.0235961	0.0244371	0	0	0.613865	0
LINC02827	0.0457947	0.00794797	0.464014	0.15557	0.124568	0.105178	0.0332468	0.0554639	0.486691	0.0122135	0.162756	0.0675635	0.0200254	0.0852242	0.15118	0.0421323	0.168778	0	0.0776993	0.0837676	0.0090148	0.299499	0.0889494	0.108575	0.0730887	0.0720738	0.454741	0.0855769	0.0234679	1.67786	0.0535178	0.111372	0.61461	0.0954701	0.0273379	0	0.0443015	0.123878	0.0112698	0.0944542	0.288132	0.120313
SNORD110	0	0	0	0	0	0	0	0	0	0	0	0	0	0	0	0	0	0	0	0	0	0	0	0	0	0	0	0	0	0	0	0	0	0	0	0	0	0	0	0	0	0
AC211476.1	0	0.0510165	0	0.137734	0.094068	0.0482228	0	0	0	0	0.0549843	0	0	0.0781482	0.138627	0.216351	0.180559	0	0.0997473	0	0	0	0	0.0580769	0.156381	0	0	0	0	0.418246	0.17176	0	0	0	0.0877383	0	0	0	0	0	0	0.0858069
MIR6806	0	0	0	0	0	0	0	0.28926	0	0	0.402072	0	0	0	0	0	0.330084	1.34238	0	0	0	0	0	0	0	0	0	0.167365	0	0	0	0	0	0	0	0	0.831762	0	0.528978	0	0	0
RNU6-1102P	0	0	0	0.335727	0	0	0	0	0	0	0	0	0	0	0	0	0	0	0	0	0	0	0	0	0	0	0	0	0	0.509738	0	0	0	0	0	0	0	0	0	0	0	0
AL158823.1	0.172679	0.699289	0.208293	0.168566	0.04605	0.141642	0.668609	0.154917	0.543754	0.767557	0.053834	0.212302	0.12585	0	0.610773	0.105912	0.0883907	0.449332	0.244151	0.263219	0.226615	0.397649	0.437481	0.227448	0.102073	0.169856	0.336215	0.380948	0.353963	1.74036	0.420417	0	0.118241	0.299992	0.0859028	0.56469	0.445462	0.0865012	0.283302	0.371	0.0452693	0.252035
ICMT	26.9363	15.2882	40.1974	27.2935	25.9615	13.8857	28.8148	18.9764	37.3991	10.1325	18.5055	24.9051	31.6525	22.2866	28.5343	19.6576	16.6077	17.9436	15.7016	39.565	26.8819	18.7676	17.211	21.052	25.9207	26.7826	16.6357	27.3827	16.371	22.5838	22.699	24.8334	14.4348	17.2114	17.0686	33.1286	24.2908	30.5882	29.8899	33.6906	15.297	25.4523
MRPS12	19.4673	13.6083	19.9221	8.63619	12.1866	12.0104	19.2387	13.7981	13.8504	58.8157	7.15329	13.0045	10.1991	13.9197	14.5097	16.2811	13.6172	2.62465	12.1712	15.1512	15.4349	13.0382	22.4223	29.5126	8.31764	15.1855	17.0156	11.8055	7.92442	2.87583	7.89215	13.6468	21.3792	19.1061	5.78385	18.0661	19.5774	9.94476	68.846	24.2516	18.399	14.2163
AC091982.3	8.1955	1.38174	1.15805	2.42752	2.34169	4.01427	8.14287	2.20576	2.9033	2.37309	1.70821	3.15237	0.537567	3.64177	2.37425	1.89579	3.52389	1.68169	0.536343	1.10974	1.6133	1.7363	3.87582	4.02495	1.32877	3.20158	1.43614	1.62266	0.815973	0.916226	1.53926	1.29424	0.865824	2.48147	0.803758	1.92391	0.61161	3.98813	2.04568	2.65629	1.91526	0.991125
AL139124.1	0.653527	0.340271	0	0.15311	0	0.214425	0.142337	0.175892	0.0771717	0.0871478	0.672349	0.0602615	0	0.0868725	0	0.360756	0.200716	0.204067	0.831622	0.190182	0.0643242	0.120397	0.0275952	0	0.0579463	0.128569	0.381736	0.305312	0.0669812	0.581173	0	0.144487	0.0894997	0.0567681	0.0975333	0.240429	0	0.392851	0.0804147	0.084246	0.102797	0.667704
AC015813.6	1.29325	0.859164	7.75988	2.49159	0.974012	1.22012	1.20027	2.14833	6.42738	0.328485	2.93302	3.18437	0.880387	1.37276	1.88221	3.83096	1.94959	2.36673	0.405893	1.44945	1.51535	3.12867	0.14802	1.25885	1.53731	1.61693	1.0584	1.41269	2.34507	3.95994	1.19717	2.46124	1.03151	1.57189	1.39983	0.784251	1.10443	4.63451	0.955949	0.598454	0.819649	1.32753
AC034105.5	0.175245	0.304149	1.7968	0.256606	0.210305	0	0.0636136	0	0	0.350534	0.163902	0.0807965	0	0	0	0	0.269113	0	0.594672	0.036427	0	0.0807118	0	0.259682	0.621538	0	2.815	0.0341127	0	0	0.255999	0	0.119998	0	0	0	0.423828	0	0.215634	0	0.0689132	0
RNA5SP209	0	0	0	0	0	0	0	0	0	0	0	0	0	0	0	0	0.217788	0	0	0	0	0	0	0	0	0	0	0	0	1.51345	0	0	0	0	0	0	0	0.142088	0	0	0	0
GNB1	57.5652	34.7513	214.644	54.2738	68.3203	51.9524	72.2164	50.6018	95.0123	37.0666	37.7669	59.699	82.2521	55.1364	69.0178	46.0661	52.7427	60.9699	46.2671	86.6884	67.6526	66.228	37.2751	43.4787	64.2674	56.582	70.1185	74.9379	57.9538	52.9078	68.3769	60.6823	46.8482	51.132	55.4142	53.1789	65.6097	66.2192	65.9365	116.987	47.9107	62.9493
FGF14-IT1	0	0.0301081	0	0.0270952	0	0.0189729	0	0.0622535	0.0273134	0	0.108166	0	0.0126432	0	0.0136355	0	0.00887994	0	0	0	0	0.010653	0.0146501	0.011425	0.0307634	0	0	0	0.0118533	2.24207	0.0506833	0	0	0	0	0.0141825	0	0	0.0284612	0	0	0
AP002893.1	0	0	0	0	0	0	0	0	0	0	0	0	0	0	0	0	0	0	0	0	0	0	0	0	0	0	0	0	0	0	0	0	0	0	0	0	0	0	0	0	0	0
KDM5B	7.65426	11.9833	14.2172	7.84554	7.28876	19.7556	10.8926	11.4579	11.4191	3.4802	3.43896	9.65331	19.6782	11.3089	12.5844	8.69169	7.50535	15.2222	5.24841	14.57	17.3654	8.39614	4.67124	13.2393	10.5474	8.42216	16.5934	12.4759	9.15444	31.6101	7.91738	3.74272	13.128	10.9278	11.5116	9.79393	9.75112	17.7183	4.17723	8.00161	6.42792	6.83132
RN7SL152P	0	0.24036	0	0.16223	0.0738655	0	0	0.0621229	0	0	0	0	0	0.245459	0	0	0	0	0.078325	0	0	0.0425227	0	0	0	0	0	0	0	1.80632	0	0	0	0	0	0	0	0	0	0	0	0.134757
AL670379.8	0	0	0	0	0	0	0	0	0	0	0	0	0	0	0	0	0	0	0	0	0	0	0	0	0	0	0	0	0	0	0	0	0	0	0	0	0	0	0	0	0	0
RNU6-1244P	0	0	0	0	0	0	0	0	0	0	0	0	0	0	0	0	0	0	0	0	0	0	0	0	0	0	0	0	0	0	0	0	0	0	0	0	0	0	0	0	0	0
MIR708	0	0	0	0	0	0.256458	0	0	0.369197	0	0	0	0	0	0	0	0	0.976275	0.530474	0	0	0.143997	0	0	0	0	0	0	0.160222	0.556077	0	0.34562	0	0	0	0	0	0	0	0.40304	0.737684	0
AC090617.7	0	0.142968	0	0.192993	0	0.135139	0	0	0	0	0.154088	0	0.180109	0	0	0.303151	0.252999	0	0	0	0	0	0	0.162754	0	0	0	0.19242	0.168857	13.7721	0	0	0	0.14311	0	0.404075	0.159379	0	0	0	0	0.240465
AC009831.3	0.0846568	0.220391	0	0.0991685	0	0	0.122921	0	0.0999671	0.11289	0.0791773	0	0	0.112533	0.199623	0.155773	0.195004	0.52869	0.215454	0	0	0	0.107239	0	0.225188	0	0	0.0988742	0.13015	1.20455	0.123667	0.28075	0	0.220609	0	0	0	0.127223	0.104168	0	0.266323	0
AL136367.1	0	0	0	0	0	0	0	0	0	0.269774	0	0	0	0	0.238521	0	0	0	0	0	0	0	0	0	0	0	0	0	0	0	0	0	0	0	0	0	0	0.405368	0	0	0	0
RPL23AP12	0	0.0504772	0	0.0340695	0.0465368	0.0954261	0	0.0391387	0.0686877	0	0.054403	0	0	0	0.068581	0	0.0446626	0.0908163	0.0493464	0.024182	0.114505	0.0803705	0	0	0.103152	0.114434	0	0	0	0.206912	0.0849722	0	0	0.151582	0	0	0.0562714	0.145693	0.143148	0	0	0
SLC26A3	0	0.00705964	0	0.00476489	0.0260342	0.113442	0	0	0	0.0216968	0	0.00750151	0.0088936	0.0108141	0	0.134724	0.0312321	0	0	0.00338205	0.0160145	0.0112405	0.0171756	0	0.0144266	0	0	0.0126687	0.016676	1.11413	0.0118841	0	0	0.00706663	0.0242824	0.00997641	0.00787001	0.00815051	0	0.0104872	0.0127964	0
AC010894.3	0	0	0.0726215	0.0352623	0.0963322	0	0	0	0.0710925	0.0802827	0.225231	0.222058	0.0658165	0	0	0.276948	0.184905	0.187992	0.153222	0.0500572	0	0.0831844	0	0.0594748	0.213526	0	0.175833	0.0234385	0.0308524	4.39021	0	0	0	0.0522962	0	0	0.116483	0	0	0	0.236748	0
KRTAP13-6P	0	0	0	0	0	0	0	0	0	0	0	0	0	0	0	0	0	0	0	0	0	0	0	0	0	0	0	0	0	0	0	0	0	0	0	0	0	0	0	0	0	0
CEACAMP4	0	0	0	0	0	0	0	0	0	0	0	0	0	0	0	0	0	0	0	0	0.0643242	0	0	0	0	0	0	0	0	0	0	0	0	0	0	0	0	0	0	0	0	0
MRPS24	4.50661	3.57268	5.80441	2.73207	4.32994	2.40106	6.33716	0.708482	7.7462	4.9284	2.12715	4.69924	2.10651	1.81957	4.92852	3.03214	3.46026	0.197273	5.13624	2.74461	3.42004	2.63813	4.3438	6.17869	1.71785	5.26153	5.35088	2.73831	3.59908	0.412004	2.72253	4.70245	6.19337	7.88414	2.02715	8.63843	9.65646	4.81043	8.875	3.88202	3.19654	3.48863
IMMP1LP2	0	0	0	0	0	0	0	0	0	0	0.0523021	0	0	0	0	0	0.0858756	0	0.474408	0	0	0	0	0	0	0	0	0	0	0	0	0	0	0	0	0	0	0	0	0	0	0
RNU6-1247P	0	0	0	0	0	0	0	0	0	0	0	0	0	0	0	0	0	0	0	0	0	0	0	0	0	0	0	0	0	4.99335	0	0	0	0	0	0	0	0	0	0	0	0
AC099520.2	0	0	0	0	0	0	0	0	0	0	0	0	0	0	0	0	0	0	0	0	0	0	0	0	0	0	0	0	0	0	0	0	0	0	0	0	0	0	0	0	0	0
LINC00469	0.108492	0	0.0785206	0.0889622	0.0520787	0.053395	0	0	0.0256225	0.115739	0.0405878	0.220088	0.0237209	0.0288433	0	0	0.0333208	0.101631	0	0.0721645	0.106784	0.0699545	0.00916212	0.0857413	0.0577178	0.0426873	0.0316859	0.0675796	0.144554	0	0.348668	0	0	0	0.841956	0.026609	0	0.0108695	0.0266992	0	0.119457	0.0316701
TUBAP4	0.0661381	0	0	0	0	0.0542506	0	0	0	0	0.0618573	0	0	0	0	0	0	0	0	0	0.0650973	0	0	0	0	0	0	0	0	0.352895	0	0	0	0	0	0	0	0.0331311	0	0	0	0
AP001610.3	0.195593	0	0.157289	0.114561	0.0521609	0	0.0946667	0.0438688	0	0	0.182933	0.601187	0	0	0	0	0	0	0	0	0.192515	0.330306	0	0	0	0	0.285624	0	0.0334112	0	0	0.0720725	0	1.86891	0	0.639625	0	0.09798	0.0802241	0	0.102553	0
RNU6-494P	0	0	0	0.179054	0	0	0	0.205696	0	0	0	0	0	0	0.360431	0.281256	0	0	0	0	0	0	0	0.302	0	0	0	0	0	7.61208	0	0	0	0	0	0	0	0	0	0	0	0
IGHVII-28-1	0	0	0	0	0	0	0	0	0	0	0	0	0	0	0	0	0	0	0	0	0	0	0	0	1.31867	0	2.17177	0	0	0	0	0	0	0	0	0	0	0	0	0	0	0
AC021613.2	0	0	0	0	0	0	0	0	0	0	0	0	0	0	0	0	0	0	0	0	0	0	0	0	0	0	0	0	0	0	0	0	0	0	0	0	0	0	0	0	0	0
AL136460.1	0	0	0	0	0	0	0	0	0	0	0	0	0	0	0	0	0	0	0	0	0	0	0	0	0	0	0	0	0	0.310369	0	0	0	0	0	0	0	0	0	0	0	0
AL845552.1	0.085181	0	0	0.0997825	0	0.279483	0	0.0573146	0.201172	0.113589	0.0796676	0	0	0	0.10043	0.156737	0.196211	0.132991	0.0722627	0	0.0838405	0.0392314	0.0359677	0.168297	0.151055	0.0837886	0	0.0331621	0.174607	0.454503	0	0	0.0583272	0.0739918	0.127126	0.104459	0.247211	0.0853407	0	0	0	0
SRGAP2C	0.278484	0.783774	0.699078	1.09769	1.41206	0.737767	0.453535	0.650765	1.10653	0.33623	0.872889	0.694025	0.629457	0.505253	0.909582	1.05601	0.563459	1.02234	0.539544	0.744703	0.766743	0.663833	0.244714	0.728666	1.08446	0.81069	0.489101	0.649041	0.869771	1.60639	1.25892	0.536655	0.59784	0.84666	0.943556	0.49842	0.775446	1.26307	0.833514	1.54755	0.532755	0.961235
MIR486-1	0	0	0	0	0.196535	0	0	0	0	0	0.229756	0	0	0	0	0.22601	0.18862	0	0	0.102126	0	0.226281	0.103728	0	0.217816	0.24164	0	0	0	0	0	0	0	0	0	0	0	0.123058	0	0	0	0
ARL15	4.58679	1.99331	2.87566	4.53695	4.1218	2.09813	3.30895	3.01312	9.66892	4.91831	3.86295	5.00453	4.78462	7.25302	4.3827	5.33995	4.30074	7.3875	2.95065	6.92551	6.13358	3.65769	2.9128	3.18544	5.43547	3.07202	5.06851	5.21887	6.27183	12.3336	6.91211	3.61258	2.38659	3.87727	4.52034	3.1812	2.9932	3.5391	2.14879	4.72652	9.3804	4.08239
AL590609.1	0	0	0	0	0	0	0	0	0	0	0	0	0	0	0	0	0	0	0	0	0	0	0	0	0	0	0	0	0	0	0.122536	0	0	0	0	0	0	0	0	0	0	0
AC087393.3	0	0	0	0	0	0	0	0	0	0	0	0	0	0	0	0	0	0	0	0	0	0	0	0	0	0	0	0	0	0	0	0	0	0	0	0	0	0	0	0	0	0
LINC01784	0	0	0	0	0	0	0	0	0	0	0	0	0	0	0	0	0	0	0	0	0	0	0	0	0	0	0	0	0	0.129457	0	0	0	0	0	0	0	0	0	0	0	0
C15orf40	2.5646	1.52091	1.21353	1.18313	1.22632	1.50098	1.92659	1.41913	1.74689	1.63732	1.48176	0.567919	0.80754	1.11618	0.817216	1.16426	1.48104	0.868831	1.44988	0.798599	1.05842	0.863755	1.56373	1.23839	1.33276	1.05193	0.870474	1.19966	1.21885	3.26514	1.04725	1.08366	0.843467	0.662294	0.809822	1.054	0.890852	1.23212	1.01859	1.06201	0.80057	1.01456
KRT222	0.0173641	0.0226024	0.0628363	0.0457664	0.013892	0.00712157	0.0378189	0.00584179	0.0307567	0.0578877	0.0406006	0.0880628	0	0.0230819	0.0511815	0.0718895	0.0199988	0.0271102	0.00736537	0.0505311	0.0341817	0.0199933	0	0.0171537	0.0153963	0.0256204	0.0253567	0.0371805	0.0489413	0.216184	0.0760969	0.0191951	0.02378	0.0226248	0.0259145	0.010647	0.00839898	0.00434917	0.010683	0.0783442	0.00682826	0.0633601
SLC4A7	1.16738	5.75291	5.22187	2.97797	3.06052	2.29766	1.47691	1.41694	2.79754	2.8921	3.59925	4.2688	1.72662	1.81041	2.44573	4.0881	1.96842	12.718	0.417495	1.84132	2.90067	7.53505	0.666898	2.17078	6.40582	1.73933	2.37323	1.92707	2.42226	24.9814	3.10551	1.29047	1.91414	2.02309	5.9184	1.02807	2.84543	2.87375	2.9151	1.18766	1.5527	1.86255
AC091564.1	0.0574394	0.448604	0.0692861	0.100928	0.22977	0.0471154	0.125102	0.115945	0.0678273	0	0.322329	0.105929	0	0.152707	0	0.317074	0.529237	0.358715	0.341098	0.0238791	0.508819	0.0793638	0.0727614	0	0.407438	0.169501	0.0838784	0.0670858	0.0588707	1.0216	0.167816	0.063496	0	0.149683	0.25717	0	0.444532	0.0575471	0	0.074045	0.632448	0.922201
TDRKH	5.71126	9.12454	11.5167	4.48128	7.84164	9.98996	4.7583	11.1032	6.94194	3.99172	3.9165	5.46065	5.72383	7.98695	4.84799	11.4833	3.84588	10.4691	1.58142	10.6025	4.90873	3.19282	5.0901	5.77015	3.3249	7.00511	10.4942	10.5115	6.08617	3.71912	2.04432	7.3707	6.42666	5.24265	9.66865	9.05791	5.52504	7.34869	6.81479	1.35128	2.45199	3.91955
TRIM49D2	0	0	0	0	0	0	0	0	0	0	0	0	0	0	0	0	0	0	0	0	0	0	0	0	0	0	0	0	0	0	0	0	0	0	0	0	0	0.00834798	0	0	0	0
AC005180.2	0.0489564	0.0849669	0.0590535	0.83155	0.54834	0.240942	0.0710843	0.494109	0.0578101	0.0652833	0.0915752	0.135428	0	0.0650771	0.173161	0.450411	0.902152	0.0764343	0.166127	0.0814098	0.578231	0.0676428	0	0.193452	0.130224	0.144468	0	0.0762375	0.301058	0.435363	0.429095	0.162355	0	0.0425255	0.146126	0.180108	0.0947202	0.245241	0.0602394	0.0631095	0.308025	0.643094
ERVFRD-1	0.0254597	0.0810095	0.0102369	0.313151	0.0271584	0.00696122	0.00616122	0.0970742	0.0501069	0.0226337	0.0396864	0.0547781	0.0556659	0.0451244	0.0200116	0.0156157	0.156388	0.0397496	0.367176	0.0493933	0.0417651	0.0625379	0.0286676	0.058686	0.0526735	0.108522	0.0247858	0.0495591	0.252243	3.32068	0.0991779	0.0469071	0.0116223	0.0294872	0.151986	0.0624434	0.0328394	0.0127537	0.020885	0.0875202	0.0600705	0
PHF3	5.66017	6.52913	8.86784	7.51707	6.64515	10.6187	12.2162	12.4797	7.15027	3.39388	11.4951	10.4898	7.77024	8.93717	5.0418	4.43674	9.89502	8.98609	4.67357	11.3488	10.268	6.54711	5.07555	7.73129	11.3115	5.75802	5.38516	9.84852	12.7749	28.4565	8.28778	4.55428	5.87991	10.1557	15.7631	3.60225	6.84003	10.5726	3.09578	3.69098	4.29105	6.56267
MS4A10	0	0	0	0	0	0	0	0	0	0	0.0112076	0	0	0	0.0141284	0	0	0	0.0101659	0.00498174	0	0.00551906	0.00505991	0	0	0	0	0.00466523	0	0	0.0175052	0	0	0.0104091	0	0	0	2.67727	0	0.0463426	0.0471227	0
ZNF416	0.795001	3.61725	2.41038	1.01937	1.82215	1.6479	1.41952	1.37345	2.04247	1.81942	1.12536	3.19974	1.84392	1.271	2.35596	1.08725	1.44355	3.254	0.847599	3.31396	2.30517	1.23204	1.05243	1.33724	1.68605	2.10296	1.66296	2.21254	1.97096	2.59865	1.63216	2.36334	0.647361	2.33301	1.60334	3.17509	4.47937	1.74905	1.83748	0.983286	1.50398	1.30148
MTND1P24	0	0	0	0	0	0	0	0	0	0	0	0	0	0	0	0	0	0	0	0	0	0.0147175	0	0	0	0	0	0	0	0.11367	0	0	0.0218812	0	0	0.0391873	0	0	0	0	0	0
PITPNM3	0.433099	1.91744	0.334727	2.07189	2.90269	1.99538	0.694755	3.39401	0.51755	0.0622496	3.0004	2.21441	1.92791	2.40628	1.12828	2.08536	2.51497	1.97997	1.13965	2.26411	1.10272	3.50686	0.920951	1.81132	0.940495	4.09693	1.95416	2.38984	4.62764	2.06643	2.25793	1.99534	0.800895	1.89456	1.9507	1.75237	0.82792	1.44204	1.11051	0.62517	0.550708	0.980378
AC090155.1	0	0	0	0	0	0	0	0	0	0	0	0	0	0	0	0	0	0	0	0	0	0	0	0	0	0	0	0	0	0.480932	0	0	0	0	0	0	0	0	0	0	0	0
AC098818.3	0	0	0	0	0	0	0	0	0	0	0	0	0	0	0	0	0	0	0	0	0	0	0	0	0	0	0	0	0	1.39814	0	0	0	0	0	0	0	0	0	0	0	0
AC106799.1	0.0164162	0	0.0198019	0	0.197004	0	0.30987	0	0	0.0656728	0	0.0151373	0	0	0	0	0.0126046	0	0.0139265	0	0.0323156	0	0	0.0486515	0	0	0.167807	0	0	0.0291974	0	0	0.0112409	0.327974	0.146998	0	0	0	0	0	0.0516438	0
MYOZ2	0.0105943	0.00919357	0.0127794	0.0682571	0.084759	0.0260704	0.00769144	0.0142569	0.0250206	0	0.0297258	0	0.0115819	0.0281658	0.0374726	0.0487352	0.0813454	0.0330813	0.0179752	0.00880869	0.0625656	0.0243969	0.00447346	0	0.0187874	0.104212	0	0.0164981	0.06515	0.301485	0.0464288	0.0468457	0.0072544	0.00920268	0	0	0	0.504174	0	0.0409714	0.0583254	0.0309262
GGA2	9.77395	8.92257	8.69719	31.5151	12.176	10.622	24.3356	17.8874	11.0324	9.57013	24.2101	10.5198	15.209	19.6308	12.5956	14.7678	24.621	12.4991	11.7286	11.5937	14.1834	10.2008	7.50745	9.81399	12.0243	17.2128	11.51	18.5871	27.1764	16.3968	10.7426	14.9135	7.49147	9.03013	16.0385	5.44369	9.4779	14.5394	8.32483	3.89536	11.5042	11.9239
AC016745.2	0	0.0346728	0.00963928	0.0234024	0.0703256	0.0196645	0	0.00537689	0.00943633	0	0.0298956	0.0221058	0.00873603	0.106225	0.00942167	0.00735204	0.0184073	0	0	0.0232549	0.0157307	0.00736088	0.00337426	0.00789428	0.0354275	0.0393025	0	0.00311106	0.00409513	0.767493	0	0.0176675	0	0.00694143	0.0238522	0	0.0154611	0.0440336	0.0196657	0.0103014	0.0125697	0.0349907
PRELID3BP1	0.101902	0	0	0.0298424	0	0	0.0739803	0	0	0	0	0	0	0	0	0	0	0	0.0432238	0	0	0	0	0	0	0	0	0.0396717	0	0	0	0	0	0	0	0	0	0	0	0	0	0
AC087318.1	0	0	0	0	0.113172	0	0	0	0	0	0.0661507	0	0	0.0940189	0.0833903	0	0.0543069	0	0.900033	0	0.0696156	0	0	0.0698715	0.062713	0.0695726	0	0	0	0.503186	0	0	0	0	0	0.520415	0.0684225	0	0	0.0911762	0	0.206466
PARP1P2	0	0	0	0	0	0	0	0	0	0	0	0	0	0	0	0	0	0	0	0	0	0	0	0	0	0	0	0	0	0	0	0	0	0	0	0	0	0	0	0	0	0
MIA-RAB4B	0	0	0.0540082	0.0393366	0	0	0	0.0150632	0	0	0.0209379	0	0	0	0	0	0	0	0	0	0	0	0	0	0.615343	0.0220209	0.0326914	0	0	0	0	0	0	0	0	0.0274534	0.0216569	0	0	0	0	0
RBPJP5	0	0	0	0.0111367	0	0	0	0	0	0	0	0	0	0	0	0	0	0	0	0	0	0	0	0	0	0	0	0	0	0	0	0	0	0	0	0	0	0	0	0	0	0
AC148477.9	0	0	0	0	0	0	0	0	0	0	0	0	0	0.0678541	0	0	0	0	0	0	0	0	0	0	0	0	0	0	0	0	0	0	0	0	0	0	0	0	0	0	0	0
AC093720.1	0	0	0	0	0.030829	0.0316082	0.19583	0.0518561	0	0	0.360401	0	0	0	0	0	0.0295874	0	2.48446	0	0	0	0	0	0.170836	0.0379044	0	0.0150019	0.276462	0	0.281456	0	0	0	0	0	0	0	0	0	0	0
RNU6-161P	0	0	0	0	0	0	0	0	0	0	0	0	0	0	0	0	0	0	0	0	0	0	0	0	0	0	0	0	0	0	0	0	0	0	0	0	0	0	0	0	0	0
Y_RNA	0	0	0	0	0	0	0	0	0	0	0	0	0	0	0	0	0	0	0	0	0	0	0	0	0	0	0	0	0	0	0	0	0	0	0	0	0	0	0	0	0	0
MIR7159	0	0	0	0	0	0	0	0	0	0	0	0	0	0	0	0	0	0	0	0	0	0	0	0	0	0	0	0	0	0	0	0	0	0	0	0	0	0	0	0	0	0
OSBPL11	8.04199	6.08429	4.78301	5.80997	3.78683	4.45873	7.1253	4.69994	6.75213	5.94416	9.2468	5.98688	5.77736	4.85201	4.02486	3.85343	7.62147	6.49825	3.17449	6.68927	7.18527	4.35393	5.65493	4.61755	6.63582	6.10887	4.37152	5.86301	9.50062	9.04903	5.85951	4.30347	3.47035	3.1307	10.6303	4.58081	8.67525	4.27847	4.32977	4.09599	2.70032	3.92857
CDKN2C	4.10463	1.74858	1.96047	2.7101	7.17145	7.80843	4.0455	2.61118	10.8885	5.4293	5.15738	2.62265	1.07875	3.54931	5.71932	2.5252	1.68723	3.06829	7.63959	4.25395	2.52196	3.55558	1.46708	1.72025	8.52147	3.9315	3.8991	3.79966	3.78622	3.36261	2.48322	4.60161	1.64095	1.79353	3.01959	6.60975	7.29183	4.0334	6.09137	3.45269	3.06516	4.22394
RPS24P1	0	0	0	0.0434363	0	0	0	0	0	0	0	0	0	0	0	0	0	0	0	0	0	0	0.0313142	0	0	0	0	0	0	0	0	0	0	0	0	0	0	0.0371496	0	0	0	0
SZT2-AS1	0	0.0683139	0.0949586	0.138325	0.0629812	0.161433	0.0857282	0.0794533	0	0	0	0	0.0430303	0.104645	0.0464075	0.10864	0.181334	0.0614536	0.200351	0.0163635	0.0387417	0.0543852	0	0.0388841	0.0698008	0	0.402352	0.0153239	0.0806841	0.210021	0	0	0.0269523	0.0341908	0.0587433	0	0.114233	0.0591524	0	0.202962	0.0619134	0.0574501
PLAGL2	8.69049	6.89278	16.2304	5.58159	8.16814	4.52552	8.46604	8.16438	13.2634	2.80394	11.7049	5.98565	12.7114	6.78899	10.5988	4.51243	6.42464	7.53708	5.1714	15.3757	5.33065	5.12201	4.38433	8.84243	7.68422	5.74482	8.68346	10.0073	8.9466	4.74337	5.53034	8.83383	8.79736	12.7352	6.98154	8.48089	12.1908	14.3865	4.26668	2.15106	5.82975	5.83535
AL390239.1	0	0	0	0	0	0	0	0	0	0	0	0	0	0	0	0	0	0	0	0	0	0	0	0	0	0	0	0	0	0	0	0	0	0	0	0	0	0	0	0	0	0
PAK1	33.2092	7.92951	34.0416	10.0005	10.6932	13.7688	23.6246	8.32907	15.4993	16.5652	10.2293	14.8821	10.9254	14.0104	14.4556	12.1562	9.00151	14.9006	10.6385	13.579	10.2836	19.8254	9.74739	11.6288	23.3497	16.1377	9.82278	8.32729	14.3458	8.83297	16.1303	8.66229	9.65762	8.67722	15.2082	13.0269	9.17354	13.4324	19.8699	15.9742	7.54728	21.2678
AC087627.1	0.0554148	0	0	0.129828	0	0.0909094	0.0201155	0.0745725	0	0.0369478	0.0518281	0	0	0.0368312	0.0326675	0.050983	0.0850972	0.0865178	0.0235054	0.172781	0.0272714	0.0638054	0	0.0821148	0.0491347	0.054509	0	0.0107869	0	0.689917	0	0.245032	0.037945	0.0481357	0.041351	0.0679562	0.026804	0.0555187	0.0681864	0.0714352	0.17433	0
AC097359.1	0	0	0.143361	0.0696107	0.23771	0	0	0	0	0	0.27789	0	0	0	0	0.218687	0	0.185555	0	0.0247043	0	0.0273688	0.12546	0	0	0.058453	0	0.0231347	0.0609051	0.634144	0.173615	0	0	0.0516185	0.0886858	0	0	0.0297679	0	0.383019	0.0467359	0.0867336
RNA5SP150	0	0	0	0	0	0	0	0	0	0	0	0	0	0	0	0	0	0	0.196142	0	0	0	0	0	0	0	0	0.0900115	0	0	0	0	0	0	0	0	0	0	0	0	0	0
THAP12P5	0.0483753	0	0.0145881	0.00708346	0.00967557	0.0297604	0	0.0162748	0	0.0161271	0.316709	0.0111517	0	0	0.0285176	0	0.0278577	0	0.0102597	0.0100555	0	0	0.0204265	0	0	0.0118961	0	0	0.0061976	0.0430196	0	0.0133691	0	0.0105052	0	0	0.023399	0.0121165	0	0	0.0856038	0
AL078599.1	2.15976	0	0.679619	0.164999	0.450756	0.15405	0.204519	0.315915	0	0	0.614773	0	0.205312	0	0.110713	0.0863928	0.216301	0	0.716955	0	0.462124	0.129745	0.317203	0	0.0832607	0	0.137125	0.329018	0.240606	0	0	0.103804	0.578693	0.244703	0.420425	0	0	0	0.462178	0	0	0
EDDM3CP	0	0	0	0	0	0	0	0	0	0	0	0	0	0	0	0	0	0	0	0	0	0	0	0	0	0	0	0	0	7.82957	0	0	0	0	0	0	0	0	0	0	0	0
NLGN2	1.53183	3.14471	2.08696	6.35884	12.3663	9.1493	5.21501	3.86597	7.39936	1.13042	4.54842	7.72531	1.9456	6.65569	5.67533	6.17548	3.79876	2.59285	1.95979	4.52989	3.03984	8.18298	0.872887	2.04707	2.14943	5.37861	9.07076	5.88643	4.18667	6.32185	7.01004	5.33762	3.33344	13.8315	5.44528	2.99711	14.603	10.1842	2.50097	3.649	4.27316	9.34841
FKBP9P1	0.0238694	0.642117	0.451081	0.205048	0.891171	0.0587375	0.398569	0.37475	11.1617	0.116709	0.104181	1.70944	0.965493	0.719198	0.825511	0.300126	0.287129	0.248445	0.445488	0.403541	0.924088	0.307816	0.120946	0.448022	0.253972	0.187834	0.499607	0.185854	0.277261	0.551896	1.61558	0.30784	0.0926185	0.10367	1.66241	0.624458	0.946736	2.60266	0.714686	0.379497	0.506865	0.522584
MTCO3P10	0	0	0	0	0	0	0.103496	0	0	0	0	0	0	0	0	0	0	0	0	0	0	0	0.0150487	0	0	0.0350566	0	0	0	0	0	0	0	0	0	0	0	0	0	0	0	0
FOXI2	0.0256576	0.0222652	0.0206329	1.77329	0	0.0491072	0	0.00575462	0	0	0.0559927	0.0236588	0.0186995	0.500226	0.262173	0.0629483	0.105069	0.0267057	0.00725547	0.0177776	0	0.023634	0.0036113	0.0168977	0.0379163	0.0336509	0	0.0166481	0.131485	0.0304226	0.162417	0.028363	0	0	0.0127639	0.0104881	0.00827366	0.00428428	0.0210473	0.0330751	0.00672637	0.0124829
SPATA32	0.1838	0.429419	0.409308	0.438894	0.226227	0.753822	0.266877	1.09401	0.0834771	0.0754146	0.476041	0.391111	0.432779	0.206735	0.516754	0.195116	0.445088	0.022074	0.203903	0.176332	0.473143	0.42326	0.0776096	0.265375	0.275796	0.152981	0.350987	0.291728	0.311552	3.7971	0.123921	0.265698	0.174262	0.245625	0.295407	0.208059	0.136775	0.177062	0.086985	0.127581	0.0667176	0.185724
AC008750.2	0	0.0545108	0	0.257544	0.854344	0.103051	0.182417	0.169065	0	0	0	0.0579226	0	0.167002	0	0.693509	0.144694	0	0.746055	0.078343	0.123655	0.260378	0.0265241	0	0.0556972	0.185368	0	0.0489104	0.0321907	0.893786	0	0.0694397	0	0	0	0.0770325	0.182304	0.440537	0	0	0.098807	0
AL160412.1	0	0	0.0325054	0	0.0431184	0	0	0	0	0	0	0	0	0	0	0	0	0	0	0	0	0	0	0	0	0	0	0	0.0414286	0.0958566	0	0.029789	0	0	0	0	0.0260689	0.0269981	0	0.104214	0.0423873	0.196658
AL160413.1	0	0	0	0	0	0	0	0	0	0	0	0	0	0	0	0	0	0	0	0	0	0	0	0	0	0	0	0	0	0	0	0	0	0	0	0	0	0	0	0	0	0
GFAP	0.081374	0.486459	0.059985	0.129745	0.0940371	0.196536	0.0361028	0.0517112	0.469776	0.00602846	0.0169127	0.212599	0.00988438	0.0721131	0.0692909	0.311942	0.00694229	0.0423491	0.0306814	0.0977292	0.0800934	0.966101	0.0057267	0.00893197	0.00400844	0.0489157	0.534735	0.10912	0.0139003	0.0884461	0.0396239	0.159919	0.368374	0.895342	0.0539751	0.194037	0.192429	0.0294402	1.19042	0.0407941	0.0604434	0.640041
AC106738.1	1.83934	0	0.0924458	4.08483	1.96207	1.32015	0	1.49545	0.995494	0	1.64861	0.141338	0.335133	0.203751	0.632512	0.42306	1.05921	0.478619	1.04026	0.382331	0	0.458866	1.68277	0.0757103	0.135907	0.150773	0.447663	0.119347	0.589117	0.272617	0.335865	1.18608	0.419826	0.865436	0.228755	0.939839	0.148281	5.95067	0	0.0987954	1.80825	0.223719
ATE1	6.45989	8.01422	7.29905	4.85982	3.44417	4.9516	9.25051	6.12017	5.33915	9.05043	4.85411	6.88807	6.21019	5.22385	3.9868	3.35885	5.17055	10.0932	3.43176	6.27495	11.7554	3.93223	3.9646	4.4809	10.4448	3.0565	3.32941	9.38743	4.54291	12.3791	5.58611	2.37149	4.86802	4.24088	6.58995	5.43855	5.59316	4.54197	6.78275	2.62906	3.62411	3.35583
AC103855.1	0	0	0	0	0	0	0	0	0	0	0	0	0	0	0	0	0	0	0	0	0	0	0	0	0	0	0	0	0	0	0	0	0	0	0	0	0	0	0	0	0	0
AL355816.2	0	0	0	0	0	0	0	0	0	0	0	0	0	0	0	0	0	0	0	0	0	0	0	0	0	0	0	0	0	0	0	0	0	0	0	0	0	0	0	0	0	0
AC078906.1	0	0.0598389	0.041589	0.0605822	0.0551677	0.0848431	0.475588	0.0463976	0	0.0459765	0	0	0	0	0	0.0634413	0.238256	0.0538297	0.526486	0	0	0	0.0145583	0.0681203	0.122283	0	0.100696	0.0134228	0.0353372	0.67454	0.0503657	0.0762271	0.0236086	0.299491	0.0514556	0	0.133415	0	0	0.0888911	0.0542324	0.150969
MIR2117HG	0	0	0.131178	0.0318476	0	0	0.236854	0.0365862	0.0642081	0	0.10171	0.100277	0.118886	0	0.0641083	0.0500258	0.0417498	0.169787	0	0	0	0.050086	0	0.0537154	0.0964244	0	0.0794026	0.0846749	0.0557294	0	0.158861	0.0601079	0.111698	0	0.0811493	0	0	0.0544764	0.0669063	0.070094	0	0
RNU4-75P	0	0	0	0	0	0	0	0	0	0	0	0	0	0	0	0	0	0	0	0	0	0	0	0	0	0	0	0	0	0.33517	0	0	0	0	0	0	0	0	0	0	0	0
AC011933.3	0.369805	0.064182	0.0892152	0.129959	0.118344	0.121335	0.214782	0.398121	0.26201	0	0.0691738	0.136398	0.0808553	0	0.174402	0.544367	0.0567887	0	0.376465	0.0922426	0	0.0681277	0.28107	0.0730645	0.262316	0.145504	0	0.115176	0.075804	2.49936	0.216085	0	0.202577	0.321228	0.11038	0.0906995	0.0715494	0.185249	0.0910069	0	0	0.323852
RPL35AP31	0.0816423	0	0	0	0	0.0669682	0	0	0	0	0	0	0	0	0	0	0	0	0	0	0	0	0	0	0	0	0.119222	0	0	1.74249	0	0	0	0	0	0	0	0	0	0	0	0
AC244098.3	0	0	0	0	0	0	0	0	0	0	0	0	0	0	0	0	0	0	0	0	0	0	0	0	0	0	0	0	0	0	0	0	0	0	0	0	0	0	0	0	0	0
HGH1	20.64	13.7111	5.0242	7.11254	15.363	11.0756	22.8424	17.914	23.6685	12.3471	7.61737	12.7121	19.7956	15.6613	10.0291	12.3957	20.5098	1.99973	28.583	11.7755	11.7118	8.90265	40.9794	16.6905	7.89772	14.9553	13.7638	10.5591	12.0402	2.27806	5.34178	42.6064	26.9808	16.4934	17.7583	20.611	19.0401	17.6959	22.1727	14.545	22.9767	18.1951
RNU6-1229P	0	0.223137	0	0	0	0	0	0	0	0	0	0	0	0	0	0	0	0	0	0	0	0	0	0	0	0	0	0	0	0	0	0	0	0	0	0	0	0	0	0	0	0
JTBP1	0	0.0966628	0	0	0.0891171	0	0	0.0749499	0.131536	0	0	0	0	0	0.131331	0	0	0	0.0944974	0	0	0.0513026	0	0	0	0.10957	0	0	0	2.3774	0	0	0	0.193517	0	0	0	0.111599	0	0	0	0
RNA5SP319	0	0	0.278891	0	0	0	0	0	0	0	0	0	0	0	0	0	0	0	0.196142	0	0	0	0	0	0	0	0	0	0	1.23365	0	0.255585	0	0	0	0	0	0	0	0	0	0
AC010326.3	1.98551	4.21957	8.01596	6.26558	5.12207	4.55354	4.97161	2.64466	3.49296	1.78313	9.05758	2.09238	3.63241	7.3793	3.96528	4.47359	8.68039	3.35298	8.18133	3.41963	4.22758	2.76203	0.752832	4.32318	5.24554	5.18157	3.84617	1.76682	5.52353	10.6662	4.67623	8.19716	3.85672	7.00438	3.44699	1.29197	3.33195	4.58741	1.5955	5.2235	7.07482	4.67224
AP001962.1	0	0	0	0.0864841	0	0.242235	0	0	0	0	0	0	0	0.261705	0.0580301	0	0.113374	0	0.0417547	0.0204617	0	0.0680058	0	0	0	0	0	0.0383233	0.0504456	7.96613	0	0	0.0337025	0	0.0734553	0	0.0476143	0.0986227	0	0	0	0
KRT81	1.79715	0.198036	0.705396	7.00901	2.7843	0.467979	3.33429	1.38197	0.454749	0.665693	2.01432	0.0789116	0.265074	0.853188	1.04262	0.419916	0.876118	0.0222686	2.6136	0.415068	4.28177	0.197072	0.734755	12.2162	0.164406	0.519107	2.08283	0.238771	1.2645	0.761039	5.2089	0.693749	0.166031	0.371685	0.0425729	0.50724	145.348	0.321521	0.351006	0.478049	0.100958	117.85
MIR1289-1	0	0.165804	0	0.111909	0	0	0	0.25712	0	0	0	0	0	0	0	0	0	0	0	0	0	0.0879983	0	0	0	0	0.279012	0.0743845	0	0.67965	0	0	0	0	0	0.234307	0	0.0957119	0	0	0	0
CMTM6	24.6331	21.0678	28.5178	38.664	28.4664	22.7166	27.9908	20.4423	28.5873	63.4184	25.8493	51.6658	33.6224	22.3186	35.0924	33.1026	25.8598	83.7707	7.10328	37.1187	33.2845	26.6069	19.4153	32.8279	72.2132	22.8137	19.447	39.1221	30.2918	40.8843	40.8476	18.5534	23.0149	44.1648	52.069	67.4193	28.6369	25.2133	41.6182	22.986	19.4665	26.2622
ZBTB37	0.589453	1.04266	1.00942	1.58218	0.827822	2.03374	0.849724	2.82768	0.993174	0.363801	1.36834	0.943688	1.05855	0.894416	0.694975	1.85582	2.12621	1.44997	0.833431	1.26874	1.11305	0.747389	0.641043	0.932811	1.16688	0.756405	1.3438	1.93712	1.3039	25.3222	0.61535	0.612542	0.754013	0.981072	1.68558	0.551243	0.711083	1.82691	0.300906	0.415465	0.748195	0.682911
RNA5SP527	0	0	0	0.507555	0.173322	0.355406	0	0	0	0	0	0	0	0	0.255424	0	0.99805	0	0.551359	0.270191	0.213232	0.199555	0.0914769	0	0.19209	0.2131	0	0.421708	0.5551	3.46782	0.949414	0	0	0	0	0	0.209578	0.217048	0	0	0.170384	0.316202
AC090971.5	0	0	0	0	0.225378	0	0	0	0	0	0	0	0.102656	0	0	0	0	0	0	0	0	0.0864966	0	0.0927645	0	0	0	0	0.0481213	3.50727	0	0	0	0	0	0	0	0	0	0	0	0
AC244097.1	0	0	0	0	0	0	0	0	0	0	0	0	0	0	0	0	0	0	0	0	0	0	0	0	0	0	0	0	0	0	0	0	0	0	0	0	0	0	0	0	0	0
SALL4P5	0	0	0	0	0	0	0	0	0	0	0	0	0	0	0	0	0	0	0	0	0	0	0	0	0	0	0	0	0	0.0556077	0	0	0	0	0	0	0	0	0	0	0	0
SLC2A13	0.589947	3.97413	0.357466	1.07197	1.21398	0.835028	1.18529	1.00253	1.39652	1.438	1.85803	1.69269	1.89282	0.977526	1.32641	5.22065	1.48744	6.70881	0.642473	1.6917	3.29222	0.774687	3.58827	1.66165	2.74439	0.85561	0.7493	1.74018	1.371	19.0381	1.96009	3.25166	1.44487	1.58264	1.96565	0.908533	0.42737	2.18277	0.381527	0.774648	0.608569	0.392485
ACAD10	6.76823	4.60351	2.90223	4.40628	2.94281	8.59671	6.04765	5.24431	6.12607	2.10333	4.15767	3.55937	4.43881	2.73962	2.48803	5.55805	6.56162	1.5728	7.23669	3.29016	2.69865	1.53236	4.35122	3.78895	3.73401	2.78183	4.1028	4.02981	3.65158	4.0053	2.67766	4.48165	7.91263	3.72767	3.93098	1.74916	1.96397	4.20065	1.37981	1.3145	6.04024	3.6556
AP000892.3	0.0849181	0.0736905	0.307297	0.447635	0.067938	0.0696552	0.246601	0.171413	0.200551	0	0.47653	0	0.185668	0.338642	0	0	0.782422	0	0.0720397	0.282422	0	0.156441	0.0717134	0.503333	0.0752944	0.41765	0.124005	0.0991794	0.348137	0.4531	0.248098	0.375489	0.116294	0.295054	0	0	0.246448	0.170155	0.208979	0	0.667862	0.74366
ADAM2	0.842926	0	0.0114245	0	0	0	0.123767	0	0.0223678	0	0	0	0.0103539	0	0	0	0	0	0.0723125	0.0157495	0.0559321	0	0.00399916	0	0.00839772	0	0.0138305	0.00368722	0	0.10107	0	0	0.0389116	0.115178	0.0141348	0	0.0824604	0.0379553	0	0.0122091	0.0148976	0.0552945
LYPD3	8.14809	0.900434	11.739	1.6697	8.62476	2.7236	9.49967	2.17536	1.16079	2.37409	0.684433	11.8139	1.14629	3.94917	2.29222	12.129	1.1741	3.0354	0.639349	2.62	3.97768	0.472864	0.691796	30.2336	11.1663	5.27522	21.2931	1.27142	0.878772	0.388526	5.90353	1.53341	0.815215	1.44212	0.407518	4.01829	19.1777	3.05853	18.5736	1.25312	1.1425	5.18112
CCDC39-AS1	0	0	0	0.170829	0.0777806	0.0797465	0.0705819	0	0.344409	0	0	0	0	0	0.22925	0	0.298592	0.455365	0.164953	0	0	0.089553	0.0821029	0	0	0	0	0.0378494	0	1.03749	0	0	0	0.08445	0	0.119223	0	0	0	0	0	0
KRT18P4	0.0213614	0.0556111	0.154603	0.337812	0.10254	0.385483	0.201608	0.114985	0.353145	0.0569708	0.119873	0.0393946	0.163468	0.340745	0.125927	0.314448	0.410042	0.033351	0.253705	0.0799245	0.147176	0.157413	0.00901985	0.358742	0.132584	0.168098	0.249551	0.0831628	0.295565	0.341936	0.0312049	0.212524	0.146271	0.24122	0.1594	0.157175	0.144654	0.395926	0.0788538	0.0550738	0.453607	0.18707
AC132825.3	0	0	0	0	0	0	0.00848182	0	0	0	0	0.0161593	0	0	0	0	0	0	0.0148668	0	0	0	0	0	0	0	0	0	0	0	0	0	0	0	0	0	0	0	0	0	0	0
RSBN1L	6.94518	7.39862	6.35114	5.07643	5.141	10.1911	5.47183	6.89535	6.4158	4.99474	5.53505	2.86232	6.61168	5.02465	7.55825	9.83929	6.29423	6.18768	3.72171	6.65079	5.54687	3.80891	5.68787	4.68087	7.89481	5.1228	5.46966	7.48874	8.17679	16.4542	5.09788	8.04471	3.82493	3.35307	8.73541	7.35112	5.91352	6.1415	4.4679	2.83996	2.33624	3.96227
PPP2CB	11.3198	16.1039	18.1373	21.3961	15.4951	34.7419	14.9058	18.8119	10.0792	14.5587	15.4817	16.3703	29.925	15.7356	21.7935	25.7054	21.1722	26.9379	8.35226	14.0975	22.8889	25.1162	28.1898	17.2072	30.2565	15.5934	17.402	22.9004	22.4013	36.0293	27.7676	13.665	16.5744	19.0888	27.7138	23.258	15.7305	13.7306	19.5061	30.3783	13.7566	17.3311
AC067852.2	8.38608	3.22059	2.00879	1.54669	1.90332	1.8441	3.04845	1.80884	2.45812	1.95105	1.20152	1.55752	1.92459	2.4825	2.03356	2.28726	2.12807	0.46429	2.15951	2.70498	1.56886	2.10922	1.67759	1.70389	2.24653	2.34014	2.20604	2.63964	2.35907	0.528911	2.39796	2.06446	2.95668	2.30417	2.16581	1.69212	2.07131	2.8006	2.66387	2.10076	1.22554	2.37855
FAR2P2	0.374438	0.155789	0.0123744	0.243345	0.0738655	0.00841472	0.0595814	0.0724767	0.109024	0.0205197	0.0287837	0.0614861	0.0616815	0.109093	0.0725701	0.0613479	0.0551371	0	0.143596	0.0127943	0.045437	0.0118118	0.0758044	0.136812	0.0181919	0.0403635	0.029961	0.0139783	0.210284	0.109474	0.0374644	0.0510312	0.0386347	0.00891102	0.199031	0.00629013	0.0496204	0.0205556	0.00631144	0.0132243	0.0806814	0
LINC02212	0	0	0.171394	0.022697	0	0	0.0281334	0	0	0.017225	0.0604052	0	0	0	0.0152295	0	0	0.0403344	0.0657489	0	0	0.00594918	0	0.0382817	0	0	0	0	0	0.0689223	0.0188694	0	0	0.0112204	0	0	0	0	0	0	0	0
AC108134.1	0.78199	0.491398	0.162633	5.25405	0.402701	0.434998	0.776539	3.91904	0.148595	0.191776	2.46314	0.580172	0.736969	0.908061	0.445093	0.678103	2.09805	0.0561334	0.884528	0.332568	0.309643	1.52343	0.478214	0.754753	1.99244	1.21128	2.25762	0.580885	1.12852	1.183	0.85347	0.268276	0.750879	0.569962	0.254874	0.242498	0.0347813	2.80063	0.0552999	0.0695215	0.494842	0.774028
AC005332.2	0.0377026	0.245382	0.034109	0.772896	0.361964	0.0927781	0.0684299	0.0507369	0.0222606	0.0754146	0.440778	0.095605	0.0103043	0.213	0.122243	0.6157	0.267776	0.206024	0.0319847	0.133229	0.315429	0.182327	0.0159199	0.0186228	0.518161	0.268876	0.178935	0.31925	0.289816	6.16924	0.165229	0.135454	0.0129083	0.0573126	0.211005	0.069353	0.237076	0.0708249	0.034794	0.0364518	0.200153	0.137573
FTH1P4	0.79605	0.561273	0	0.145704	0.318436	1.1427	0.61405	0.30129	0.411257	0.398075	0.465328	0.137632	0.217563	0.198409	0.293299	0.137322	0.573021	0.155357	0.422077	0.124102	1.22425	0.320804	0.084033	0.24575	0.926407	0.734098	0.363271	0.4455	0.43344	9.02595	0.290719	0.384995	0.511022	0.172871	0.96528	0.427092	1.01075	0.523387	0.367319	0.320683	0.156519	0.0726178
MIR3909	0	0.200636	0	0.541676	0.184974	0.189649	0	0	0	0	0	0	0.252758	0.307339	0	0	0.710097	0	0	0.0961183	0	0.106485	0	0	0.205003	0	0	0.0900115	0.473934	1.64487	0	0.255585	0.158317	0	0	0	0	0.231639	0	0	0	0
AC104662.1	0	0.186894	0	0.220752	0.0430762	0.0883298	0	0.108685	0.12716	0.0717988	0.151072	0	0.0588614	0	0.126962	0	0.165365	0	0.13703	0	0	0.0743938	0	0	0	0	0.0786257	0.0419232	0.110368	1.34068	0.0786533	0	0	0	0	0	0.104174	0.080915	0	0	0.0423459	0
FO393411.1	4.97863	1.9328	0.474115	0.498794	0.681321	1.93442	0.523146	0.57301	3.481	1.39768	0.796486	0.72486	0.358073	0.870794	1.69918	3.19427	0.653881	0.715935	1.33376	0.680838	3.35282	1.56888	1.38304	0.194143	0.40659	1.15987	0.860951	1.40268	0.805688	1.74767	3.15793	1.23107	0.941984	1.02426	1.56425	0.723005	1.01396	1.11573	1.04788	3.71565	1.18498	0.191227
MRPL33	36.2734	39.0016	29.0692	21.0362	22.2265	27.9207	18.0797	23.9978	37.4714	54.3067	23.7764	15.7759	19.6221	16.6826	19.3705	39.5897	16.6368	21.8269	8.3111	28.0564	24.3179	29.4686	28.9571	23.9304	12.5702	21.3661	15.3506	29.8095	19.6239	23.3068	14.7292	14.229	22.2795	21.1507	15.795	31.5698	19.3526	19.3976	118.788	13.4127	12.9354	13.5424
ARL5AP5	0.0631043	0	0	0	0	0	0.0458135	0	0	0	0	0.0581883	0	0	0	0	0	0.0985232	0.0535341	0	0	0	0	0	0	0.0620728	0	0	0	0	0	0	0.0432103	0	0	0.0773859	0	0	0	0	0	0
MIR5588	0	0	0	0	0	0	0	0.293851	0	0	0	0	0	0	0	0	0	0	0	0	0	0	0	0.431429	0	0	0	0	0	0.776743	0	0	0.299043	0	0	0	0	0	0	0	0	0
PPP6R1	11.41	18.7618	19.6618	12.7024	14.1775	6.83253	16.728	11.6734	20.2793	7.72463	10.1828	14.4366	14.918	15.756	20.6617	9.6515	14.5532	2.49919	14.4378	19.9345	19.4002	15.3012	4.1543	14.1784	22.0385	16.0294	19.5182	13.2253	14.8577	5.6346	15.0193	10.0396	19.3262	16.6965	14.7954	17.0264	26.3899	15.1476	12.9751	20.6836	12.0405	18.3677
AL135923.1	0	0	0	0	0	0	0	0	0	0	0	0	0	0	0	0	0	0	0	0	0	0	0	0	0	0	0	0	0	0	0	0	0	0	0	0	0	0	0	0	0	0
AC025034.2	0	0	0	0	0	0	0	0	0	0	0	0	0	0	0	0	0	0	0	0	0	0	0	0	0	0	0	0	0	0	0	0	0	0	0	0	0	0	0	0	0	0
AC090506.2	0	0	0	0	0	0	0	0	0	0	0	0	0	0	0	0	0	0	0	0	0	0	0	0	0	0.0645912	0	0	0	0	0	0	0	0	0	0	0	0	0	0	0	0
AC011479.3	0.0291148	0.164224	0.122919	0.230212	0.0698791	0.0597044	0.0422745	0.352621	0.154711	0.0194123	0.258688	0.0536933	0.0795718	0.251563	0.137307	0.107145	0.156484	0.11364	0.0246993	0.0726227	0.0573132	0.0804556	0	0.014381	0.180706	0.0286389	0	0.124683	0.216342	1.16511	0	0.144831	0.0996809	0.0505807	0.0869027	0.0357039	0.0422482	0.226062	0	0.0375318	0.320574	0.0424949
AC002059.2	3.50171	1.95347	1.50855	4.24847	1.80098	1.02583	1.63429	1.17808	0.590714	0	2.1054	0.461274	0.546876	1.32994	2.06429	1.61083	3.45688	0	1.69752	0.935843	1.23093	0.806384	0.105614	0.988364	1.10888	2.21431	2.19151	1.16851	2.81991	2.66917	1.09614	1.10599	0.51381	1.52087	0.373287	0	1.69377	1.50355	1.23108	0	1.57373	1.46028
SLC16A7	0.104698	3.27079	0.313301	3.46119	3.14916	3.03883	0.188564	0.337332	0.922492	0.70076	4.28406	0.73149	8.65036	0.869838	1.78514	3.62515	1.75311	2.59654	0.128106	2.25665	6.26626	1.64135	1.10352	2.37887	4.37385	2.17857	0.417507	0.61219	3.19445	10.9007	1.68532	0.863583	0.0689341	0.0717068	0.555901	0.123455	0.356443	2.58706	0.173423	0.503528	0.247028	0.64358
KLF3P2	0	0	0	0	0	0.08421	0	0	0	0	0	0	0	0	0	0	0	0	0.0870928	0	0	0	0	0	0	0	0	0	0	0.365185	0	0	0	0	0	0	0	0	0	0	0	0
IFNA6	0	0	0	0	0	0	0	0	0	0	0	0	0	0	0	0	0	0	0	0	0	0	0	0	0	0	0	0	0	0	0	0	0	0	0	0	0	0	0	0	0	0
HTR1DP1	0.0309836	0	0	0	0	0	0	0	0	0	0.0579564	0	0	0	0.0365302	0	0.0713696	0	0	0.0386422	0	0.02854	0.0130828	0	0	0	0	0	0.0317557	2.25938	0	0.0685013	0.0212159	0	0.0462405	0	0	0.0155209	0	0.0399409	0.0731039	0.0904451
AC055764.1	0	0	0	0.136278	0	0.0954261	0.0844595	0	0	0	0.108806	0	0	0.0773221	0	0	0.133988	0	0	0.096728	0.0572526	0.0535803	0	0	0.154728	0	0	0.0452912	0	4.9659	0	0	0	0	0.173622	0.0713324	0	0.0291385	0	0	0	0
AC145098.2	0.00909236	0.0710117	0.0767734	0.175741	0.429181	0.320699	0.13202	0.128475	0.118104	0.0727479	0.391177	0.0670723	0.0298197	0.338418	0.1072	0.259321	0.132645	0	0.0462806	0.0415793	0.0268478	0.125629	0	0.215572	0.217672	0.098381	0.0929425	0.0495569	0.135124	0.760058	0.106257	0.0703576	0.0124519	0.086878	0.122126	0.0111501	0.387019	0.204961	0.0335637	0.293023	0.100113	0.172521
ZNF324	0.796647	2.73997	1.85159	1.9916	1.13091	0.884561	1.16378	0.931515	1.81261	0.479343	1.53106	1.9798	1.77368	1.82738	2.65742	1.45246	1.77164	0.856998	1.51238	1.44794	1.23354	1.51685	0.705586	0.959746	1.65392	1.56725	1.95072	1.11388	2.15825	1.94391	1.57532	1.29949	1.30055	1.75954	1.34117	1.15565	2.16634	1.51111	0.687372	0.989384	1.48614	1.17694
RNU6-657P	0	0	0	0	0	0	0	0	0	0	0	0	0	0	0	0	0	0	0	0	0	0	0	0	0	0	0	0	0	0.914669	0	0	0	0	0	0	0	0	0	0	0	0
AL450471.1	0	0	0	0	0	0	0	0	0	0	0	0	0	0	0	0	0	0	0	0	0	0	0	0	0	0	0.31636	0.168683	0	3.08251	0	0	0	0	0	0	0	0.108524	0	0.279272	0	0
NIP7P2	0	0	0	0	0.0404631	0	0.0367182	0.0680611	0.059723	0.0674434	0	0	0	0	0	0	0.0388334	0	0	0	0	0	0	0	0	0	0	0	0.0259183	0.0899537	0	0.0559092	0	0	0.0754808	0	0.0978543	0	0	0	0	0
RN7SL795P	0	0	0	0	0	0	0	0	0	0	0	0	0	0	0	0	0	0	0	0	0	0	0	0	0	0	0	0	0	6.07347	0	0	0	0	0	0	0	0	0	0	0	0
TCAM1P	0.698311	0.0134663	0.0280779	0.0636233	0.0434527	0.00636443	0.664696	0.140959	0	0.0206933	0.0145136	0.0429274	0	0.0618838	0.027444	4.49725	0.0238301	0	0.0658231	0.0548357	0.00763691	0.00357353	0	0.00766497	0.0137594	0.641104	0	0.0604138	0.0159047	0.0276	0.0340033	0.0943487	0	0.0539185	0	0.22836	0.878205	1.81124	0.00954726	0.0100021	0.0183069	0
RNU6-366P	0	0	0	0	0	0	0	0	0	0	0	0	0	0	0	0	0	0	0	0	0	0	0	0	0	0	0	0	0	0	0	0	0	0	0	0	0	0	0	0	0	0
POU5F1P3	0.0510454	0.199333	0.09236	0.822187	0.612577	0.334965	0.166764	0.103039	0.150692	0.170173	0.739992	0.0706032	0.0837054	0.203562	0.18055	0.117408	0.881858	0.0796959	0.151564	0.0954942	0.125605	0.282117	0.0754387	0.30256	0.316823	0.426794	0.521789	0.228536	0.928634	1.18025	0.223702	0.169283	0.174765	0.133021	0.457086	0.0625978	0.148143	0.178994	0.219835	0.0329013	0.120438	0.260764
MIR4436A	0	0.561781	0.390448	0	0.258964	0	0	0	0.382227	0	0.908211	0	0	0	0	0	0	0	0	0	0	0	0	0	0.574009	0.318397	0.472679	0.126016	0	0	0	0.357819	0	0	0	0	0	0	0	0	0	0
AC018462.1	0.179827	0.143046	0.0361525	0.193098	0.0599453	0.110629	0.0435178	0.201663	0.194653	0	0.0560624	0.0414544	0.131059	0.0796805	0.0706728	0.0413612	0.115062	0.0467931	0.0508515	0.0622989	0.0737486	0.0690183	0.0126553	0.0296078	0.119585	0.0442218	0.1313	0.110848	0.15359	5.14402	0.043782	0.11596	0.0307838	0.0650854	0.178917	0.0367541	0.0289939	0.127616	0.0553179	0.0386357	0.14143	0.0218724
ACTG2	0.801363	1.29684	2.73446	12.7659	31.8252	5.74422	2.3586	8.46694	13.1628	0.741293	1.96489	1.68424	1.30226	2.76387	11.3634	6.13067	7.00115	2.40085	3.17254	6.57592	9.25184	5.35997	0.323133	1.2481	6.97102	2.15175	3.47905	2.29349	5.03529	3.56963	9.97678	12.6814	0.524011	1.37338	1.03435	1.19521	1.78793	12.6723	3.11807	3.09911	10.8052	3.94095
AC092648.1	0	0	0	0	0	0	0	0	0	0	0	0	0	0	0	0	0	0	0	0	0	0	0	0	0	0	0	0	0	0.115685	0	0	0	0	0	0	0	0	0	0	0	0
TAS2R5	0.406367	0.373382	0.259507	0.336018	1.14745	0.686264	0.364438	0.498602	0.366951	0.0318759	1.14019	0.0661254	0.104529	0.921483	0.253648	0.351876	0.917697	0.223924	0.385297	0.337876	0.164694	0.418355	0.171589	0.425056	0.254339	0.611344	0.279254	0.307103	0.624741	4.84671	0.0698382	0.739886	0.360098	0.539864	0.321072	0	0.554989	0.502924	0.205892	0.0924437	0.225599	0.767566
LINC02076	0	0.0255219	0.0532144	0.0775168	0	0.0964971	0.117435	0.019789	0.052094	0	0.0412602	0.0406789	0.016076	0.0781899	0	0.148821	0.0338729	0	0.199601	0.00611335	0.0434214	0.0541817	0.0248371	0.014527	0.0521547	0.0723242	0	0	0.0150717	0	0	0.0650232	0.0100693	0.127736	0	0.126233	0.0426772	0.0147328	0.0542831	0.0568694	0	0
TBC1D8B	2.24671	2.06523	1.47029	3.15243	1.21606	3.37942	0.908036	1.76691	0.786335	0.895706	1.51368	1.0572	1.24389	1.65105	1.72725	1.12674	0.835857	3.70662	0.38316	2.00524	1.61577	1.35478	0.97679	1.2413	2.15895	1.58629	1.30219	1.18464	2.78044	5.55106	2.30079	1.10738	1.05271	0.68406	1.28763	0.937327	0.280084	1.12546	2.0912	0.832291	0.541936	0.40145
AC130456.3	0.738908	0.22631	0.419438	3.5132	0.17387	0.178264	1.73556	0.380196	0.975192	0.405726	5.60996	0.200396	0.475168	0.924445	1.74237	0.679814	1.33494	0.542889	0.700594	0.162627	0.684498	1.081	0.275298	1.20227	1.73427	0.342038	2.28499	0.439962	1.91558	3.55608	0.888919	1.77779	1.69646	0.377557	3.82722	0.0533021	0.21024	2.89585	0	0.0560309	0.957164	0.507522
PIGPP3	0	0	0	0	0	0	0	0	0	0	0	0	0	0	0	0	0	0	0	0	0	0	0	0	0	0	0	0	0	0	0	0	0	0	0	0	0	0	0	0	0	0
AC108516.1	0	0	0	0	0.0856495	0	0	0	0	0	0.100127	0	0	0	0	0	0	0	0	0	0	0.0493064	0	0	0	0	0	0	0	0	0	0	0	0	0	0	0	0	0	0	0	0
H2AZP2	0.0720248	0.250007	0	0.0843711	0.0576228	0.0590792	0.0522897	0	0	0	0	0	0	0.0957417	0	0.0662646	0	0	0.0611017	0.0299426	0.141783	0	0	0.142304	0.0638622	0.0708475	0.105177	0.0560805	0	0.256203	0	0	0	0.125128	0.107491	0.0883252	0	0.0721598	0.0886245	0.092847	0.0566459	0
HSPD1P9	0	0	0	0.0197003	0.0134547	0	0	0	0	0	0.015729	0	0	0.0223553	0	0.0154725	0.0129128	0	0.014267	0	0.0165529	0	0	0.0166137	0.0447348	0.0165426	0.0245585	0	0	0.299112	0	0	0	0	0	0	0	0	0	0	0	0
PPIAP45	0.520213	0.0501591	0.0697228	7.61733	1.43355	0	0.209818	0	0.0682548	1.46449	0.270301	0.266493	0	0.230504	0.0681488	0.0531787	0.177524	0.992683	0.0980708	0.0720887	0.284459	0.0266213	0.0488133	0.913613	1.64003	0.17057	0.422035	1.77773	0.118484	0.102804	0.168873	0	0	0.602505	0.172527	0.0708828	0.3355	0.463278	1.20909	0.0745117	0.272757	1.4342
KIF25-AS1	4.53509	0.0309271	5.56716	0.0104371	1.44703	0.0146168	0.0388109	0	0.0526057	0.415843	0.00833311	0.0082157	0	0	0.0210096	0	0.0205234	0.0278213	0.990172	0.107417	1.06989	0.0369319	0.00376216	0.0528109	0.0553004	0.052585	0.572481	0.0312184	5.99504	0.0475403	0.0911085	0.0196986	2.84304	1.71041	0.0265943	0	2.27549	3.88749	0.186376	0.0114856	0.0210221	0.0520177
AC093716.1	0	0	0	0	0	0	0.370883	0	0	0	0	0	0	0	0.0860446	0	0	0	0.495297	0	0	0	0	0	0	0	0	0	0	0	0	0	0	0	0	0	0	0	0	0	0	0
AL356859.1	0	0	0	0	0	0	0	0	0	0	0	0	0	0	0.0783546	0	0	0	0	0	0	0	0.0280617	0	0	0	0	0	0	0	0	0.0734652	0	0	0	0	0	0	0.0817743	0	0	0
AC022447.3	0	0	0	0	0	0	0	0	0	0	0	0	0	0	0	0	0	0	0	0	0	0	0	0	0	0	0	0	0	0.790865	0	0	0	0	0	0	0	0	0	0	0	0
LINC00632	0.0182935	0.0079374	0.0220665	0.466088	0.124402	0.38264	0.0199216	0.0553902	0.0216019	0.0487888	0.0256642	0.0337368	0.0799951	0.0121587	0.0215684	0.218797	0.0491615	0.114245	0.108634	0.0874587	0	0.0252761	0.03476	0.370472	0.0405508	0.0179945	0.0534278	0.0142438	0.112496	0.17895	0.106893	0.0303337	0.00626319	0.00794527	0	0.0112168	0.00884853	0.0183278	0.0225097	0.353732	0.201424	0.0400508
RPS3AP6	1.52276	4.14446	0.960157	1.7027	0.913702	2.782	1.03014	1.11774	5.27185	7.10709	1.4242	1.56369	0.794517	0.782071	4.24357	1.17809	1.32864	1.56695	0.616551	0.848864	4.32606	1.83302	3.5218	0.683774	1.68773	1.08936	1.41506	1.36082	1.17053	1.78504	5.46003	0.918176	0.734629	2.25466	1.39454	6.40852	2.20966	1.00552	13.9677	3.56906	1.11596	0.303077
AC004706.2	0	0	0	0	0	0	0	0	0	0	0	0	0	0	0	0	0	0	0	0	0	0	0	0	0	0	0	0	0	0	0	0	0	0	0	0	0	0	0	0	0	0
RNA5SP159	0	0.463606	0	0	0	0	0	0.359468	0	0	0	0	0	0	0.31494	0.983032	0	0.834099	0	0	0.262917	0	0	0.263883	0.236848	0	0	0.415976	0	10.9272	0	0.295287	0	0	0	0	0	0.133811	0	0	0	0
FAM184A	0.434367	0.404517	0.0851958	2.28144	0.632867	4.81433	0.579422	2.28111	0.512923	0.141275	11.56	0.498219	2.95724	0.586788	1.21994	2.02414	4.01033	1.10271	1.79153	1.20826	0.618704	0.608296	2.78547	0.341887	0.28181	1.99739	0.448654	4.64833	4.43201	8.26572	0.784131	1.70597	0.0749622	0.38958	1.34395	1.85786	0.0854074	1.02604	0.443225	0.386952	0.897101	0.273181
PTPN6	18.2251	10.2576	14.1856	18.2961	16.8396	9.70945	16.3578	19.4366	11.9411	23.6806	11.5846	12.9763	10.8807	17.0126	15.6009	10.86	35.9794	6.52617	29.8086	16.8888	12.586	15.0396	10.0265	13.6253	15.2879	24.4054	15.1759	13.9639	27.1041	4.19106	11.0169	19.6611	14.9318	11.3557	11.3782	12.2728	19.8042	16.5478	13.2336	8.84388	16.4591	25.5264
AL732618.1	0	0	0	0	0	0	0	0	0	0	0	0	0	0	0	0	0	0	0	0	0	0	0	0	0.0810478	0	0	0	0	0	0	0	0	0	0	0	0	0	0	0	0	0
IDSP1	0	0.317496	0	0.385728	0.878135	0.420154	0.159372	0.34465	0.0864077	0.0975777	0.342189	0.0674737	0.0799951	0.194539	0.0862735	0.471254	0.955137	0	0.310384	0.0912613	0	0.539223	0	0.144574	0.129763	0.863736	0.641134	0.0284877	0.374988	1.4316	0	0.16178	0.300633	0.572059	0.546031	0	0	0.219934	0	0	0.287749	0.534011
AC100827.4	0.0112714	0.0391245	0.0135961	0.0990263	0.00901758	0.0092455	0.0490979	0.0455042	0.0266197	0	0.105418	0	0	0.0149829	0.0398675	0.01037	0.0259632	0.0175977	0.057372	0.00937164	0	0.0467209	0.0190374	0	0.039976	0.0332614	0.0164595	0.0131643	0.0346568	1.00235	0	0.0124599	0.00771802	0	0.0336432	0	0.0218078	0.0112925	0.0138691	0	0	0
AC021193.1	0	0	0	0	0	0	0	0	0	0	0	0	0	0	0	0	0	0	0	0	0	0	0	0	0	0	0	0	0	0	0	0	0	0	0	0	0	0	0	0	0	0
LINC01593	0	0	0	0.706064	0	0	0	0.143139	0	0.0945598	0.132642	0	0	0.0942612	0	0	0	0	0	0.0294796	0.069795	0.0653183	0	0	0	0	0	0	0.508746	0.504482	0	0	0	0	0	0	0	0	0.43627	0	0	0
AC016987.1	0	0	0	0	0	0	0	0	0	0	0	0	0	0	0	0	0	0	0	0	0	0.0253943	0	0	0	0	0	0	0	0.588394	0	0	0	0	0	0	0	0	0	0	0	0
LSS	13.312	20.0559	7.91873	8.32906	9.78037	7.94785	10.1253	17.6481	9.56544	2.74738	12.1446	14.7986	10.8502	9.65116	6.00553	5.75297	15.5828	1.95848	5.26604	6.22315	6.55873	4.86877	4.71412	6.93957	6.50498	10.6864	7.72136	8.06535	9.43021	6.26728	6.38583	7.63937	5.27084	10.0048	10.7448	9.7566	8.93954	10.7244	5.70167	3.91525	5.77591	7.58435
AC008667.2	0	0	0	0.0687201	0	0	0	0	0	0	0	0	0.0641325	0.0779815	0.0691659	0	0.270261	0	0	0	0	0	0	0	0	0	0	0	0	0	0	0	0	0	0	0	0.0567513	0	0	0	0	0
AC118282.3	0	0	0	0	0	0	0	0	0	0	0	0	0	0	0	0	0	0	0	0	0	0	0	0	0	0	0	0	0	0.0880122	0	0	0	0.0429845	0	0	0	0.0247887	0	0	0	0
CCDC92	4.24262	7.89179	6.43339	5.49705	7.21952	8.18693	7.36753	5.57878	6.03322	2.79307	5.44194	6.48522	6.88399	4.17638	7.86611	8.13909	7.55304	2.78434	4.34572	7.42091	4.04412	7.92235	4.8629	4.62751	3.70841	6.83587	6.51795	6.39843	6.35277	2.84456	6.26119	15.076	10.4268	8.64074	4.95355	6.85637	4.8617	8.39555	5.92445	5.09822	7.50238	9.23973
RNU7-51P	0	0	0	0	0	0	0	0	0	0	0	0	0	0	0	0	0	0	0	0	0	0	0	0	0	0	0	0	0	0	0	0	0	0	0	0	0	0	0	0	0	0
RPL31P47	0	0	0	0	0	0	0	0	0	0	0	0	0	0	0	0	0	0	0	0	0	0	0	0	0	0	0	0	0	0.203049	0	0	0	0	0	0	0	0	0	0	0	0
GALNT8	0.651383	0.0103717	0.014417	0.0542529	0.0143431	0.0122547	1.19093	0.0100525	0.0105851	0.0119535	0.0251514	0.024797	0.00979957	0.0476629	0.0281832	0.0329884	0.0390021	0.0139953	0.0253485	0.0124219	0.0235278	0.0206425	0	0.0118071	0.0105975	0.038209	0.0436335	0.0314082	0.0321558	0.0318863	0.0349191	0.0198184	0.00409203	0.005191	0.00445933	0	0.0260151	0.0104776	0.00367665	0.0115555	0.0211499	0.00872234
MIR3135A	0	0	0	0	0.285869	0	0	0	0	0	0	0	0	0	0	0	0	0	0	0	0.351694	0	0	0	0.633646	0	0	0	0	1.90655	0	0	0	0	0	0	0	0	0	0.460618	0	0
KRT86	3.39034	0.588416	0.762465	4.79273	1.5355	1.14067	6.64154	2.62146	1.09926	0.735623	2.7087	0.76301	1.7087	0.488867	2.45256	1.0785	1.19128	0.0179432	1.8232	1.40945	1.49316	0.465795	2.29537	2.11173	0.550272	2.86012	1.51044	0.684561	5.76585	1.22644	0.436503	1.37209	0.440694	0.62893	0.497404	1.15568	25.9271	1.42776	0.876768	0.725944	0.388666	5.06584
KARS1P1	0	0.0136277	0	0	0	0	0	0	0	0	0.0146876	0	0	0	0.0370306	0	0	0	0	0	0	0.0144655	0	0	0	0	0	0	0	1.92723	0	0	0	0.0136412	0	0	0	0	0	0	0	0
HLTF	13.9805	15.8181	17.2606	6.5032	5.78434	10.5686	11.4065	6.87463	16.1206	3.5934	6.65529	1.16237	6.20137	9.4044	4.29179	8.02169	4.52737	9.59809	2.34029	12.3324	5.90699	6.16549	3.52345	4.66987	6.94928	6.81086	6.74965	6.63771	4.8356	16.9452	3.78967	3.42821	4.2283	3.88801	10.6471	8.32304	12.398	7.91397	7.81173	2.9674	2.48213	4.65973
AC069282.1	2.45843	4.76606	7.94999	7.81234	6.27716	5.57771	3.3038	6.15914	5.74431	1.25552	15.8994	5.83609	4.40308	5.00624	3.70025	6.40045	8.39393	2.93996	2.17434	4.52304	5.35431	2.74635	0.971811	3.10038	4.40601	6.12278	5.1177	6.84225	6.00437	40.5619	2.36872	5.55095	2.43555	7.95131	3.51287	2.30922	3.99752	6.89126	1.86651	2.02286	2.38602	4.12265
LINC00265	1.29839	1.46397	2.80207	2.96948	3.28589	0.441947	3.96287	2.9953	2.81609	0.40046	5.17131	2.41077	1.23596	1.53808	2.21813	1.25143	2.97044	1.02047	2.66003	1.49815	1.6257	1.76143	0.305823	1.35246	2.57659	3.63167	2.28297	1.23791	1.37601	1.52381	1.58703	1.84538	1.20961	2.95385	1.41046	0.714881	1.20479	1.81407	0.380388	0.421284	1.5352	2.68147
AC016573.1	0	0	0.0615734	0.0597955	0.0408384	0	0	0	0	0	0	0	0	0	0.0601833	0	0	0	0	0	0	0	0	0	0	0	0	0	0	0	0	0	0	0	0	0	0	0	0	0	0	0
WWC2	1.31963	7.9394	0.982387	2.45458	4.59189	1.79124	2.31294	3.065	4.27388	1.35109	3.48834	5.42481	3.53417	1.86426	2.80902	2.63646	5.28665	1.67669	0.679194	2.09687	5.46174	2.64472	2.0575	2.23636	4.31803	4.52963	1.56825	3.51027	6.1231	6.01987	4.69026	1.43131	2.17017	1.47003	4.19433	1.41515	5.44292	2.75208	2.59871	2.16378	2.13217	2.06309
BIN1	18.345	6.28508	12.027	6.71666	7.32883	6.40015	10.2453	9.2336	4.5998	5.85629	6.19826	13.313	6.54175	10.678	5.14976	6.17757	8.89041	0.781133	10.8401	11.1178	4.9557	12.8126	4.75668	8.54744	8.52025	9.68654	5.3694	5.46931	5.45749	2.22463	6.43279	6.77733	11.4006	11.2547	6.97495	5.98939	11.2973	5.71271	3.96248	8.35374	8.5006	11.8288
U2	0	0.16466	0	0.222274	0.151806	0	0	0	0	0	0.177466	0	0	0	0	0	0.874154	0	0	0	0	0	0	0	0	0.186646	0	0	0	0.674963	0	0	0	0	0	0	0	0.0950519	0.23348	0	0	0
SPSB2	42.9084	9.77619	25.4866	16.3449	4.66811	10.4466	16.0156	41.2155	5.1543	13.1375	7.44064	12.3333	11.4326	11.4254	7.18364	19.3358	18.894	0.858421	24.4165	23.9491	6.97996	6.97153	30.5364	37.9655	6.91468	12.1301	9.15961	6.71427	7.60754	3.03348	6.65493	10.2209	21.8593	14.2499	5.09083	11.5724	9.11817	6.26172	11.4321	12.0636	9.628	11.7099
AC019133.1	0	0	0	0	0	0	0	0	0	0	0	0	0	0	0	0	0	0	0	0	0	0	0.0276609	0	0	0	0	0	0	0.116511	0	0	0	0	0	0	0	0	0	0	0	0
SATB2-AS1	0.0369308	0.0267066	0	0.0108154	0.0246218	0.0858301	0.241305	0	0.0218049	0.0410394	0.0115135	0.0567564	0.00672889	0.0818195	0.021771	0.0283144	0.00472604	0.0192197	0.00522167	0.122825	0.0242331	0.0283484	0.00519801	0.0364832	0.0272879	0	0.00898831	0.0551144	0.0220798	0	0.0449573	0	0	0	0.0367441	0.128319	0.05359	0.0339167	0.0302949	0.0793458	0	0.0718705
AC134026.2	0	0	0	0	0	0	0	0	0	0	0	0	0	0	0	0	0	0	0	0	0	0.00565956	0	0	0	0.0120874	0	0.009568	0	0	0	0.013584	0	0	0	0	0	0	0	0	0.00966447	0
MIR769	0	0	0	0	0	0	0	0	0	0	0	0	0	0	0	0	0.179029	0	0	0	0	0	0	0	0	0	0	0	0	0.829403	0	0.257751	0	0	0	0	0	0	0	0	0	0
MLF2	96.7374	29.2116	97.4048	44.0953	39.4945	32.1125	59.3218	57.418	59.4964	46.3152	40.4535	52.4646	45.7974	45.3273	44.0296	50.1441	43.9493	26.6644	67.1027	47.1106	34.0135	50.8144	68.3258	76.0264	35.5898	44.7006	58.7099	36.0804	47.4112	9.38316	34.2178	55.6327	112.36	85.465	27.0956	40.8791	102.045	46.9393	95.8153	64.078	97.1941	77.129
AC091912.1	0	0	0	0	0	0	0	0	0	0	0	0	0	0	0	0	0	0	0	0	0	0	0	0	0	0	0	0	0	0	0	0	0	0	0	0	0	0	0	0	0	0
AC087258.1	0	0	0	0	0	0	0	0	0	0	0	0	0	0	0	0	0	0	0	0	0	0	0	0	0	0	0	0	0	0	0	0	0	0	0	0	0	0	0	0	0	0
AC021660.2	0	0	0	0.0830664	0	0.0581656	0	0	0	0	0	0	0	0.0942612	0.0836052	0	0.108894	0	0.0601569	0	0	0	0.0299422	0	0	0	0.103551	0	0	0	0	0	0	0	0	0	0.0685989	0	0	0	0	0
PIK3R3	6.61289	1.43061	8.27238	7.28323	2.75372	1.76343	2.62825	4.13973	7.76937	1.88645	6.75091	5.72111	1.71701	2.91698	7.58219	2.85925	5.12027	3.17678	2.23959	2.97143	3.35856	1.48094	1.84689	3.00411	4.32927	3.55736	13.2353	2.46174	6.5189	6.74257	6.16709	3.91162	2.2094	2.12546	5.87385	1.98526	3.66379	8.69359	1.43002	2.30228	6.18208	2.41163
RBP5	5.16506	2.21491	2.2788	7.18048	3.875	1.76392	3.96867	5.355	1.21034	9.1924	4.28564	3.3172	2.59257	5.18278	4.28884	3.21729	6.4657	1.25511	3.23942	2.82401	3.14521	3.36926	0.975909	5.22158	4.20548	5.00155	4.37289	4.89014	5.57184	8.65027	4.66801	1.79955	2.49086	2.74083	4.10915	1.92238	3.94677	2.29541	1.6816	0.88086	12.3289	2.90402
HPS5	2.92969	4.53909	4.63281	3.94543	4.61932	4.82729	6.27838	4.04901	4.77769	9.23361	4.63211	3.05246	4.43715	3.7807	5.6628	2.97083	6.93233	6.73088	2.95707	7.03212	7.11846	3.72687	2.12378	4.8504	7.44414	4.97269	3.8098	4.85533	6.29033	7.05915	5.10442	3.22443	2.44831	3.00182	5.45104	3.68714	4.60087	4.56989	4.29432	3.24187	3.61935	4.66935
PPIAP86	0	0.137744	0	0	0.0423306	0.086801	0	0.0712024	0.0624794	0.0705562	0.0494858	0	0	0	0	0.097358	0.0812515	0	0.0448863	0.0219963	0.104156	0	0.0223415	0	0.0469142	0.104091	0	0.0205988	0.0271145	1.6939	0	0	0	0.0919206	0	0	0.0511853	0	0	0	0	0
MIR512-1	0	0	0	0	0	0	0	0	0	0	0	0	0	0	0	0	0	0	0	0	0	0	0	0	0	0	0	0	0	0	0	0	0	0	0	0	0	0	0	0	0	0
UBE2L3	35.0406	24.137	34.3727	20.0491	20.9853	24.2971	19.2096	18.8599	18.7927	20.4477	17.8747	23.4201	22.8368	21.0978	21.8484	20.5776	21.852	14.8634	17.2654	22.5156	28.0189	24.8053	22.0062	29.432	23.4292	18.8417	21.188	17.2699	18.3096	7.52255	19.6666	25.2161	16.0515	18.9053	14.4967	30.6458	21.7342	19.1871	22.0434	44.8935	28.6975	27.267
AL365436.2	0.156921	0.0907822	0.12619	0.36764	0.585869	0.386149	1.13924	0.492732	0.1853	0	0.782742	0.0964642	0.228731	0.139062	0.185012	1.05872	0.240974	0	0.0887485	0.195709	0.205935	0.0481816	0.0662599	0.258365	0	0.411616	0.611068	0.183274	0.241247	9.11713	0.152821	0.173467	0.214901	0.272616	0.156128	0.449014	0.0506015	0.31443	0.0643623	0.269715	0.0822766	0.152691
DUX4L50	0.230882	1.13535	0.232084	1.01422	0.708076	0.441896	2.06731	0.388377	0.999671	1.38547	1.0437	0.67417	9.63342	0.818424	0.499059	0.84967	1.71367	0.120157	1.27314	0.575903	0.681746	0.708909	1.07239	0.456168	0.648269	0.908433	1.01147	1.00372	1.40009	0.752843	0.786973	1.06345	0.34254	0.568236	1.26343	0.707837	4.35541	0.30842	0.189396	1.73617	0.332904	1.90959
KXD1	18.8687	14.5275	16.9653	12.4663	16.2306	13.1173	14.4078	12.8445	9.86056	21.9761	12.1404	12.7529	9.71396	16.1254	11.8963	14.4294	11.9652	7.10363	10.5295	13.541	14.9298	16.4529	16.0843	19.8298	8.73298	14.7495	12.9757	13.7721	11.4559	5.55753	12.8336	14.0608	16.92	22.5974	9.63628	28.7596	17.5414	13.6853	17.8741	18.4583	17.5499	19.7468
SNORD57	0	0	0	0	0	0	0	0	0	0	0	0	0	0	0	0	0	0	0	0	0	0	0	0	0	0	0	0	0	0	0	0	0	0	0	0	0	0	0	0	0	0
AL356310.1	0.61141	0.0816264	0.0567317	0.303015	0	0.65583	0.614606	0.411392	0	0	0.0879748	0.0867354	0.205663	0.250074	0.332706	0.173081	0.252782	0	0.119697	0.0391045	0.0925828	0.0649833	0.0794363	0.789846	0.083403	0.0462628	0.0686799	0	0	0.250948	0.137408	0.0519908	0.193228	0.163414	0	0.115351	0.0454981	0.0706796	0.289355	0	0.147957	0
ZNF560	0.00970151	0.0084188	0.0234048	0.00568225	0.00776161	0.0397889	0.00704326	0	0.011456	0.0258739	0	0	0	0	0	0.00892563	0	0	0.0164604	0.00806635	0	0.00893635	0	0	0	0.00954292	0	3.16507	0.0198865	0.0690195	0	0.0321734	0	0.320231	0	3.52155	5.56541	0.00971969	4.53623	0	0.00763002	2.10983
FUT11	4.1018	7.0217	3.81223	4.9198	5.0345	4.97329	3.29114	4.04186	5.12153	3.31772	3.77342	2.03064	4.27588	4.07446	4.49915	4.82031	4.12612	5.43294	1.91576	4.07671	4.80389	6.95785	1.08131	2.14783	6.58824	4.17807	3.37133	3.74789	3.17024	9.15908	7.11339	5.70506	2.46336	3.99621	5.05115	5.75164	4.45594	6.21196	2.64079	7.26688	3.50363	3.46779
GLS	2.5478	3.55937	11.2698	19.7882	43.269	51.4865	5.55315	10.2274	9.90846	9.66979	14.6718	8.23553	5.6012	8.01286	14.6795	34.6248	16.2928	77.7992	2.39893	23.4814	10.7142	7.96256	4.18856	4.95087	12.1617	42.3595	7.41246	16.5428	38.9714	336.996	10.1349	14.3361	14.2366	27.6763	15.243	33.3866	18.3338	8.01958	30.5025	13.834	28.161	41.5021
OR5T3	0	0	0	0	0	0	0	0	0	0	0	0	0	0	0	0	0	0	0	0	0	0	0	0	0	0	0	0	0	0	0	0	0	0	0	0	0	0	0	0	0	0
AC026401.3	2.55794	3.73566	8.54159	14.2147	9.68325	3.35198	21.0617	6.1289	9.87203	3.91019	5.92259	3.04901	6.68403	11.113	11.0704	9.61438	3.66461	6.08788	8.41541	7.63836	6.81617	9.10872	1.7782	7.55	4.28717	4.63336	10.295	3.5826	4.1883	4.8269	3.32654	8.03469	6.45078	9.91742	4.18995	5.08781	7.39344	5.00046	10.6707	12.0638	18.94	7.92226
AC017100.1	0.541326	0.0816962	0.0567802	0.317059	0.131808	0.48264	2.13587	0.0316726	1.8065	0.0627702	0.374213	3.42898	0.102919	0.344146	0.138746	0.173229	0.144571	0.18373	0.0598996	0.802329	1.13511	1.59345	0.198761	0.813772	0.58432	0.115756	0.893602	0.0824657	0.168857	0.293023	0.275051	0.234159	0.644643	0.940437	0.52688	0.0577249	1.07012	0.04716	0.0868808	1.517	0.111063	0.515282
ITPK1	7.62573	11.7108	15.3586	6.64979	6.34104	10.0448	18.9764	10.9935	9.85264	5.73353	8.55478	6.53421	9.03276	12.768	6.69532	6.65387	15.7187	4.00873	7.15057	7.86484	11.574	8.85323	9.39613	7.48923	9.43015	9.21675	9.19888	6.98932	12.0334	3.96067	12.07	14.4876	13.3903	9.03053	11.6168	8.54573	43.411	5.71986	6.17897	10.5205	11.1687	12.2137
RNU6-261P	0	0	0	0	0	0	0	0	0	0	0	0	0	0	0	0	0	0	0	0	0	0	0	0	0	0	0	0	0	0	0	0	0	0	0	0	0	0	0	0	0	0
HYPK	0.322777	0.339854	0.249183	0.819229	0.44072	0.716621	0.55303	0.503863	0.284593	0.373033	1.34037	0.0793684	0.268177	0.377575	0.152223	0.411788	0.674109	0.161262	1.0807	0.121663	0.24145	0.442015	0.174454	0.412398	0.690687	0.275167	0.314232	0.229541	0.59327	2.36522	0.257761	0.380599	0.15324	0.325238	0.147726	0.0897206	0.112411	0.396681	0.121798	0.26075	0.514483	0.282668
AC087379.1	0	0	2.43981	0.0324569	0.0886684	0	0	0	0.261747	0	0.025914	0.0255489	0	0.515636	0	0	0.0212743	0.129777	0.0235054	0.103668	0.0272714	0.701859	0	0	0	0.0272545	0	0.118656	0	0	0	0.030629	1.02451	0.649831	0.165404	0	0.026804	0	0	0	1.85226	0
AKR1B1P8	0	0	0	0	0	0	0	0	0	0	0	0	0	0	0	0	0	0	0	0	0	0	0	0	0	0	0	0	0	0.261404	0	0	0	0	0	0	0	0	0	0	0	0
SPSB4	0.00735654	0.0893743	0.0709905	0.146499	0.411988	0.205166	0.0427266	0.0395992	0.130305	0.0392398	0.123847	0.0407007	0.0402114	0.127127	0.251531	0.0609138	0.1864	0.114856	0.0312044	0.0703411	0.0796484	0.0643752	0.0279567	0.058139	0.0326141	0.130253	0.0966844	0.0630081	0.101788	0.196263	0.623296	0.341554	0.0352614	0.0511216	0.0658741	0.0360858	0.0284667	0.125296	0.0271561	0.341399	0.167787	0.096636
AC093788.1	0.148401	0.952968	0.214809	1.28641	0.878577	1.8746	1.61607	0.659026	0.420573	0.0791569	1.30468	0.0821039	0.292021	1.1836	0.5249	2.26644	2.00543	0.741421	3.49987	0.283793	0.321343	0.628803	0.175454	0.908932	0.815811	0.583899	0.650125	0.49686	0.775703	7.39037	0.433569	0.393716	0.548729	1.00547	0.132885	0	0.545535	0.28249	0.109562	0.306085	1.09711	0.69312
TVP23BP2	0	0.0388223	0	0	0	0	0	0	0	0	0	0	0	0	0	0	0	0	0	0	0	0	0	0	0.0396673	0	0	0	0	0	0	0	0	0	0	0	0	0	0	0	0	0
SNORA50A	0	0	0	0.118492	0.485557	0	0	0.272245	0	0	0.189211	0	0	0	0	0	0	0	0	0	0	0.0931746	0	0.199853	0.179378	0	0	0	0	8.27574	0	0	0	0	0	0	0	0	0	0	0	0
AC004494.1	0.0744866	0.169675	0.0224623	0.41446	0.126634	0.0610985	0.17575	0.0939727	0.0659681	0.0496639	0.322202	0.0257564	0.0508937	0.148521	0.0987984	0.0428309	0.693456	0.101757	0.110583	0.0658028	0.183286	0.0814766	0.00393149	0.101178	0.412781	0.174014	0.203948	0.155868	0.1336	1.09296	0.217621	0.0514629	0.0127511	0.0323511	0.138956	0.022836	0.198159	0.0839544	0.0229134	0	0.139132	0.380512
GPR34	2.98253	2.72441	3.70095	3.15109	5.73132	3.24243	1.16035	1.4499	3.63988	11.9887	3.24327	3.75025	4.493	1.23302	2.57424	2.94094	9.52176	7.86489	1.06535	4.95967	7.346	2.93133	0.85565	3.08735	5.40292	4.91302	1.35454	4.46122	8.11747	18.1475	4.37774	2.80799	0.537439	1.35116	11.884	3.32502	4.77659	1.19382	12.274	2.70422	0.673405	4.41567
RPL5P16	0	0	0	0	0	0	0	0	0.0822514	0	0	0	0	0	0	0	0	0	0	0	0	0	0	0	0	0	0	0	0	0.743313	0	0	0	0	0	0	0	0	0	0	0	0
AC009951.1	0	0	0	0	0	0	0	0	0	0	0	0	0	0	0	0	0	0	0	0	0	0	0	0	0	0	0	0	0	0	0	0	0	0	0	0	0	0	0	0	0	0
Metazoa_SRP	0	0	0	0	0	0	0	0	0	0	0	0	0	0	0	0	0	0.283539	0	0	0	0	0	0.179406	0	0	0	0	0.0465331	1.29201	0	0	0	0	0	0	0	0.0454869	0	0	0	0
IFIT6P	0	0	0	0.0404896	0	0	0	0	0	0	0	0	0	0.0306309	0	0	0	0	0.0977423	0	0	0.0106129	0	0	0	0	0	0	0.0118087	0.450823	0	0.0254729	0	0	0	0	0	0.0115431	0	0	0	0
PRR34	0.644618	0.21189	0.141376	0.217382	0.218791	0.160229	0.226904	0.210296	0.288332	0.208387	0.0548086	0.189127	0.192193	0.16878	0.1497	0.260589	0.337466	0.0609955	0.0745714	0.162415	0.182651	0.220417	0.148467	0.144728	0.121241	0.182538	0.156889	0.212935	0.175181	1.11176	0.271085	0.172749	0.046815	0.101808	0.102034	0.167683	0.132279	0.146779	0.456682	0.125905	0.222763	0.384898
AL158069.1	0	0	0	0	0	0	0	0	0	0	0	0	0	0	0	0	0	0.094409	0.205194	0	0	0	0	0	0	0	0	0.0235415	0	0	0	0	0	0	0	0	0	0	0	0	0	0
LINC00334	0	0.13279	0.0369166	0.0358507	0.146909	0.125519	0.0888751	0	0	0	0.0286236	0	0	0.122047	0.0360832	0.0844708	0.0469975	0	0.103853	0	0.0301229	0.0281908	0.0129228	0.0302336	0	0	0.0893832	0.0476591	0.0470507	0	0.0447073	0.0338316	0	0	0.0456747	0.0750617	0	0.0306619	0	0.0789045	0.0481396	0.0893385
RPL9P31	0	0.0413075	0	0	0	0.0390454	0	0	0.0562099	0	0.0445201	0	0	0	0	0.0437943	0	0.0743185	0	0	0	0.0219234	0.0602988	0	0	0.0468231	0	0.0370636	0.0243937	0	0	0	0.0325946	0	0	0	0	0.0238452	0	0	0	0
Y_RNA	0	0	0	0	0	0	0	0	0	0	0	0	0	0	0	0	0	0	0	0	0	0	0	0	0	0	0	0	0	0	0	0	0	0	0	0	0	0	0	0	0	0
AL512844.1	0	0.0402626	0	0.00905839	0	0.0126859	0.0224561	0	0.0365253	0	0.043394	0.0285217	0.0169073	0	0.0182343	0	0.0237497	0	0	0.0192885	0.121778	0.0142459	0.0195912	0.0152782	0.0548519	0.0456387	0.0677533	0.036126	0.0237766	0	0.0903696	0	0	0	0.0692437	0.0379317	0.0149614	0.0309894	0.0190301	0.0199368	0	0.0225732
[truncated: 54,857 more rows]
