# Supplementary material for: GPR65 is a novel immune biomarker and regulates the immune microenvironment in lung adenocarcinoma
Source: Front Immunol. 2025 May 30;16:1572757. doi: 10.3389/fimmu.2025.1572757 (PMC12162609; doi:10.3389/fimmu.2025.1572757)
Supplement: Supplementary file 18 [file Table11.xlsx]

## Sheet: Sheet1
id	TCGA-05-4430-01A-02R-1206-07	TCGA-95-7043-01A-11R-1949-07	TCGA-MP-A4TH-01A-31R-A262-07	TCGA-38-4626-01A-01R-1206-07	TCGA-50-5930-01A-11R-1755-07	TCGA-78-7535-01A-11R-2066-07	TCGA-50-6592-01A-11R-1755-07	TCGA-NJ-A55R-01A-11R-A262-07	TCGA-91-8499-01A-11R-2403-07	TCGA-55-6986-01A-11R-1949-07	TCGA-55-6712-01A-11R-1858-07	TCGA-44-2662-01B-02R-A277-07	TCGA-67-6215-01A-11R-1755-07	TCGA-MP-A4TD-01A-32R-A262-07	TCGA-78-7536-01A-11R-2066-07	TCGA-86-6562-01A-11R-1755-07	TCGA-05-4418-01A-01R-1206-07	TCGA-MP-A4T9-01A-11R-A24X-07	TCGA-78-7143-01A-11R-2039-07	TCGA-69-8255-01A-11R-2287-07	TCGA-05-4384-01A-01R-1755-07	TCGA-73-7499-01A-11R-2187-07	TCGA-86-8075-01A-11R-2241-07	TCGA-50-5946-02A-11R-2090-07	TCGA-44-5645-01A-01R-1628-07	TCGA-NJ-A4YQ-01A-11R-A262-07	TCGA-49-4487-01A-21R-1858-07	TCGA-62-8398-01A-11R-2326-07	TCGA-MP-A4SW-01A-21R-A24X-07	TCGA-73-4677-01A-01R-1206-07	TCGA-86-8673-01A-11R-2403-07	TCGA-75-5146-01A-01R-1628-07	TCGA-49-4490-01A-21R-1858-07	TCGA-71-8520-01A-11R-2403-07	TCGA-55-7913-01B-11R-2241-07	TCGA-44-7669-01A-21R-2066-07	TCGA-55-8505-01A-11R-2403-07	TCGA-50-6595-01A-12R-1858-07	TCGA-62-A471-01A-12R-A24H-07	TCGA-78-7161-01A-11R-2039-07	TCGA-53-A4EZ-01A-12R-A24X-07	TCGA-62-8397-01A-11R-2326-07	TCGA-67-4679-01B-01R-1755-07	TCGA-38-7271-01A-11R-2039-07	TCGA-50-5944-01A-11R-1755-07	TCGA-80-5608-01A-31R-1949-07	TCGA-91-7771-01A-11R-2170-07	TCGA-55-8207-01A-11R-2241-07	TCGA-62-A46O-01A-11R-A24H-07
BX088651.1	0	0	0	0.0205805	0	0	0	0.0227971	0	0	0	0	0.0276188	0.0494983	0.0283832	0	0	0.0442113	0	0	0	0	0	0	0	0.127719	0	0	0	0	0.0610318	0	0	0	0	0	0	0	0.0993335	0	0	0	0	0	0	0	0	0	0
RPS3AP50	0	0	0	0.0115589	0	0	0.0243927	0	0	0	0	0.0789807	0.0155119	0	0	0	0.0166121	0	0	0.013124	0	0	0	0.0200682	0	0	0	0.0213957	0	0.0284032	0	0	0	0	0	0	0	0	0.027895	0	0	0	0	0	0	0	0	0.0183604	0
OR1AB1P	0	0	0	0	0	0	0	0	0	0	0	0	0	0	0	0	0	0	0	0	0	0	0	0	0	0	0	0	0	0	0	0	0	0	0	0	0	0	0	0	0	0	0	0	0	0	0	0	0
UQCRC1	41.0656	21.3539	34.1155	34.4512	51.8651	42.326	41.8925	60.2306	62.6678	40.167	38.0556	6.34999	38.038	36.721	41.7174	26.0672	162.836	32.1087	45.7098	68.9438	49.9959	60.7858	36.1042	47.448	29.431	54.6196	69.6636	56.2143	32.9749	47.2648	45.2007	35.1813	53.2684	30.195	49.9754	85.8887	101.954	42.3466	96.5347	32.8481	56.5764	38.1049	33.456	30.0211	28.2911	40.1181	35.8981	33.5873	39.7939
ANK2	0.437203	0.161666	1.04672	1.01829	0.524418	0.0393397	0.489361	0.532366	0.315631	0.350042	0.631526	1.81433	0.0916491	2.01517	0.304346	0.457386	0.125983	0.569319	0.329644	0.474503	0.408106	0.258386	0.550517	0.604349	1.27305	0.476003	0.547855	0.267918	0.324708	0.365686	0.228219	0.400717	0.341354	0.310814	0.252282	1.76449	0.245661	0.257849	0.0245989	0.243702	0.58706	0.102364	0.532053	1.88586	1.00918	1.22648	1.33906	0.607968	0.122425
STX4	11.0332	8.71601	10.165	13.636	7.84777	19.0452	11.9599	11.9127	10.646	7.8702	11.7473	6.96734	11.4328	17.6871	15.5757	10.5235	8.08942	18.4969	10.9405	11.7816	10.2035	14.3564	14.0091	7.52392	12.0982	17.4371	9.48673	11.0213	23.4741	8.57669	32.5944	6.26729	36.8305	19.4402	9.93928	7.27333	11.1484	14.135	9.51356	10.3994	9.89856	7.83687	10.3448	9.41783	7.68137	9.93983	11.2985	11.8403	6.91691
AC108039.1	0	0.116496	0	0	0	0.0452479	0	0.135061	0	0.0515661	0.054741	0	0	0	0.0210194	0.0432849	0.021904	0	0.138357	0.0346095	0	0	0.0449811	0.0793832	0	0.0945831	0	0	0	0.0749024	0.0451976	0.050993	0	0	0	0	0.0879811	0.0481932	0.110343	0	0.147034	0	0	0	0.0437382	0	0.0406541	0	0.042571
CHORDC1P1	0	0.0361969	0.0624796	0.0568275	0	0.0702958	0.0999355	0.167861	0	0	0.0680352	0.582442	0	0.0227793	0.0130621	0.134492	0.0952824	0	0.0859788	0.0860294	0.0597174	0.0683526	0.0698813	0.0657746	0.0560614	0.17633	0.156033	0.052594	0.0205947	0.0232732	0.0280871	0	0.0375361	0.0604824	0.0808331	0.061957	0.109348	0	0.0228569	0.0151467	0.073097	0	0.025159	0.0690567	0.0271802	0.0149753	0.0252636	0.120354	0.0793644
AL365503.1	0	0	0	0	0	0	0	0	0	0	0	0	0	0	0	0	0	0	0	0	0	0	0	0	0	0	0	0	0	0	0	0	0	0	0	0	0	0	0	0	0	0	0	0	0	0	0	0	0
AL603650.1	0	0	0	0	0	0	0	0	0	0	0	0	0	0	0	0	0	0	0	0	0	0.139553	0.171209	0	0	0.240005	0	0	0	0	0.229378	0	0.153273	0	0	0	0	0	0	0	0	0	0	0	0	0	0	0	0
MMS22L	0.393715	0.698293	0.277216	0.30921	0.45106	0.468475	0.888005	0.35525	0.920408	0.448152	0.532344	5.01423	0.46068	0.369792	1.32513	0.602374	0.454792	0.656927	1.41508	0.677976	0.43235	0.649323	1.09672	0.698039	0.458823	0.416288	0.919173	0.517952	0.412122	0.183672	0.555735	0.728168	0.425362	0.678592	0.778485	1.37216	0.488034	0.942723	0.749295	0.264958	0.54894	0.305514	0.257951	0.360224	0.50968	0.36432	0.432843	0.312553	1.72378
POLR2J4	1.65675	4.58358	3.16756	2.18358	0.980548	6.44391	0.742779	1.97832	1.2535	2.33764	1.54513	1.64789	2.21305	3.11968	2.63388	3.36911	1.15222	2.74445	2.72186	2.47184	1.58226	5.91533	2.75089	3.146	2.23773	3.13489	0.939596	1.17032	1.60159	0.961002	3.22804	3.11856	2.47992	2.31014	2.17882	2.72889	1.90015	2.06107	1.95054	1.28215	1.79842	1.57101	1.47173	1.80595	1.21586	2.99906	3.40775	1.25278	0.964932
AC106895.1	0	0	0	0	0.136224	0	0.334418	0	0	0	0	0.103124	0	0.0181494	0	0	0.0542258	0	0	0	0	0.0136149	0	0	0	0.0468302	0	0	0	0	0	0	0	0	0.107339	0.012341	0	0	0	0	0	0	0	0	0	0	0	0	0
CCNYL4	0	0	0	0.0406029	0.0488644	0	0.0171368	0.00899518	0.052938	0	0	0.221947	0	0.0195308	0.0223986	0	0	0	0	0	0	0	0.0239663	0.0563947	0	0.075592	0.0334454	0.0150313	0	0.00997715	0	0	0	0	0	0.0132804	0.0234385	0	0.0195973	0.0129867	0	0	0.0215712	0	0.0233041	0	0.0216609	0.0257978	0
AL161630.1	0.0108106	0	0	0	0	0.0318198	0	1.13183	0.88503	0	0	0	0	0.0687413	0.0886893	0	0.0205382	0	0	0.478659	0	0.0386752	0	0	0	0.199542	0	0	0	0.0175579	0	0	0.48141	0	1.42293	0.23371	0	0	0	0	0	0	0.0379613	0	0	0.564889	0.0381191	0	0
MTND5P13	0.0130148	0	0	0	0	0	0	0	0	0	0	0	0	0	0	0	0	0	0	0	0	0	0	0	0	0	0	0	0	0.0211379	0	0	0	0	0	0	0	0	0	0	0	0	0	0	0	0	0.0229457	0	0
CT47A8	0	0	0	0	0	0	0	0	0	0	0	0	0	0	0	0	0	0	0	0	0	0	0	0	0	0	0	0	0	0	0	0	0	0	0	0	0	0	0	0	0	0	0	0	0	0	0	0	0
AL121603.2	1.55885	1.0724	1.57148	1.33725	1.10807	1.76374	1.21207	0.655645	2.41518	1.45374	1.57474	2.03716	0.835504	0.980684	2.7331	2.35339	0.919968	2.2699	2.23882	1.00557	1.97657	1.71656	2.07036	1.48436	1.68687	1.27882	3.4129	1.08749	1.17265	1.92848	1.35221	0.850814	1.99826	0.839954	5.47567	0.874772	1.37938	1.46956	0.476139	2.47513	1.51425	0.528369	1.85181	1.61437	0.993997	0.928937	2.61969	0.905359	0.734786
SYTL3	4.04413	3.66243	6.20193	5.21141	7.65651	6.78908	3.78761	5.9715	2.43411	8.81605	7.54002	8.47518	6.36997	9.25017	8.49115	8.53803	4.22388	8.22083	12.7436	2.47453	10.5992	7.95106	6.23353	6.09869	8.74566	5.1117	11.3391	2.61626	7.924	17.346	8.54464	6.24097	11.2922	9.01576	2.51654	8.37596	5.14343	2.41202	4.91927	5.94572	16.1401	8.69964	5.61908	6.74185	6.51198	6.04567	8.1217	6.5877	1.08322
DR1	8.32008	4.11783	3.84563	5.34919	5.80506	5.01967	6.22738	4.04912	14.3824	5.11971	7.5206	18.53	4.15923	3.09706	8.22484	5.21961	5.93938	5.52524	8.0169	4.66821	6.32587	8.75174	7.40567	7.52975	6.76403	4.24025	8.45635	3.77697	3.91896	4.84319	4.59551	10.1086	7.18977	4.30646	4.48934	8.49157	3.888	7.71471	3.85024	5.51778	5.51378	4.53399	6.14088	7.65824	7.34702	3.50241	6.47394	5.64072	15.455
Y_RNA	0	0	0	0	0	0	0	0	0	0	0	0	0	0	0	0	0	0	0	0	0	0	0	0	0	0	0	0	0	0	0	0	0	0	0	0	0	0	0	0	0	0	0	0	0	0	0	0	0
AC091043.1	0	0.0783067	0	0.0204897	0	0.030415	0	0.0907858	0	0	0	0.140003	0	0.837756	0	0	0	0.176065	0	0.302432	0	0.295742	0.0604712	0	0	0	0	0.0379265	0.0445537	0	0	0.274214	0.81204	0.981337	0	0.0670175	0.177419	0	0	0.0983032	3.16269	0.352746	0	0	0.117601	0.42116	0.163963	0	0
MAPK13	62.1308	9.58662	18.8474	21.9413	12.3391	12.3517	24.7774	17.1972	22.0358	19.317	24.8883	11.544	23.531	10.7075	35.6207	24.1446	21.4597	26.3336	25.2502	13.744	28.9484	14.0356	27.148	23.0493	15.0729	14.0381	11.0695	28.1213	24.9418	32.2104	13.0647	21.208	19.3153	14.1243	16.4883	16.7571	20.0266	19.5542	23.2494	14.3014	28.0837	87.4644	31.1649	17.8193	31.6367	25.9279	12.9864	32.7092	22.8962
AC015813.5	0.695654	0.515459	0.674042	0.747941	0.221342	0.418618	1.21612	1.03222	2.51784	0.974886	0.0880773	1.34048	0.732226	0.810968	0.955411	0.278579	0.317188	1.317	0.862627	1.17637	0.753764	0.564112	1.00419	0.298028	0.399169	0.970164	0.252498	1.45253	0.426586	0.218436	1.29082	0.287164	0.753202	0.861295	0.880764	1.01263	0.760886	0.213241	1.47951	0.960827	0.709726	0.211088	0.537413	0.201149	1.72417	0.348963	0.359765	0.876425	0.753455
NOLC1P1	0.0134963	0	0.00980779	0	0	0	0.00941247	0	0	0	0	0.42667	0.00598562	0	0.00615128	0	0	0	0	0	0	0	0	0.00774377	0	0	0	0.016512	0.00969863	0	0	0	0	0	0	0	0	0.0141036	0	0.00713301	0	0	0	0	0	0	0	0	0
AC139099.3	0.00400769	0	0	0.00264892	0	0	0	0	0	0	0	0.0180997	0.00355481	0	0	0	0	0.0284522	0	0.00300759	0	0	0.00390888	0	0	0.00821934	0	0	0	0	0	0	0	0	0	0	0	0	0	0	0	0	0	0	0	0	0	0.0042076	0
TRGC1	0.0699386	0.111579	0.192598	0.318721	0.175681	0.0938997	0.148895	0.0296452	0.0793029	0.123475	0.183508	0.5486	0.0293852	0.081922	0.13086	0.0552776	0.115388	0.141117	0.132518	0.22928	0.107382	0.219481	0.0753949	0.11405	0.38883	0.166084	0.120246	0.0945728	0.0793559	0.218213	0.440117	0.0895418	0.0385692	0.0466103	0.0484504	0.21486	0.021067	0.0769323	0.152659	0.0661453	0.0516373	0.0698095	0.206812	0.434614	0.097749	0.180803	0.441303	0.0618335	0.0339787
OR4C1P	0.0150837	0	0	0	0	0	0	0	0	0	0	0.272488	0	0	0	0	0	0	0	0	0	0	0	0	0	0	0	0	0	0	0	0	0	0	0	0.0652178	0	0	0	0	0	0	0	0	0	0	0	0	0
TMEM106C	36.7622	18.844	9.60885	11.1329	19.0781	26.0533	25.4213	25.9626	87.0708	7.8532	6.17818	8.13985	13.7178	18.6749	55.5795	46.2352	41.151	16.4793	39.0987	15.6093	14.2813	81.4766	27.6851	33.6022	15.8338	27.1347	22.3098	26.8365	11.4592	11.0593	24.1431	61.1621	11.1362	32.5702	24.7452	75.609	14.1931	19.9578	20.4015	12.96	24.8146	20.846	12.6437	9.98093	22.3901	12.1841	11.3924	11.956	43.8536
AP000897.1	0	0	0	0	0	0	0	0	0	0	0	1.88731	0.0077223	0	0	0	0	0	0	0	0	0	0.00849146	0.00999057	0	0	0	0.0106514	0	0.00706999	0	0	0	0	0	0	0	0	0.027774	0	0	0	0	0	0	0.00909846	0.0153493	0	0.016073
AC004812.1	0	0	0	0	0.382548	0	0	0.281685	0	0	0	6.5159	0.0853155	0.152902	0	0	0	0	0	0	0.200421	0	0	0	0	0	0	0	0	0	0	0	0	0	0	0	0	0	0.460268	0	0	0.364826	0	0	0	0	0	0	0
PSG11	0	0	0	0.00184456	0	0	0	0	0	0	0	1.08391	0	0	0.00254388	0	0	0	0	0	0	0	0	0.00320246	0	0	0	0	0	0	0	0	0	0	0.010495	0	0	0	0	0	0	0	0	0	0	0	0	0	0.0257608
RN7SL515P	0.0472826	0	0	0	0	0	0	0	0	0	0	0.21354	0	0	0.0431004	0	0	0	0	0	0	0.0563851	0	0	0	0	0	0	0	0	0	0	0	0	0	0	0	0	0	0	0.0602989	0	0	0	0.0896855	0	0.0833615	0	0
AC026904.2	0.0551424	0	0.106859	0.0607449	0	0.018034	0	0.0134574	0	0	0.0872703	0	0	0.0876587	0	0.0690065	0.0349203	0.0260986	0	0.027588	0.0383004	0.109597	0.0717106	0.0843706	0.0719113	0	0.0500368	0.0674636	0.0264173	0.0149266	0	0.081295	0	0	0	0.0596052	0.0701316	0.115247	0	0.019429	0.0234408	0	0.032272	0.132871	0	0	0.129625	0.057893	0
MIR4756	0	0	0.261667	0	0	0	0.25112	0	0	0	0	0	0	0	0	0.337955	0	0	0	0	0	0	0	0	0	0	0	0	0	0	0	0	0	0	0	0	0	0	0.287176	0	0	0	0	0	0	0	0.317415	0	0
RAP1GAP	8.25007	40.3917	41.923	11.8527	3.5229	4.15135	8.14806	46.691	0.346962	16.4631	0.747264	0.584073	15.5511	29.1353	2.1976	5.89962	5.57919	11.0524	22.5472	4.06345	19.0975	9.94307	21.0342	6.37871	20.6873	5.4048	3.44086	9.64568	15.757	33.7658	2.37708	23.8509	26.1173	58.835	24.1205	4.5024	11.9171	0.571184	17.5267	15.3596	52.0459	69.3875	39.9335	7.61424	37.4393	15.9789	5.82929	11.5283	5.96449
LINC01243	0	0	0	0	0	0	0	0	0.0419612	0	0	0.175926	0	0	0	0	0	0	0	0	0	0	0	0	0	0	0	0	0	0	0	0	0	0	0	0	0	0	0	0	0	0	0	0	0	0	0	0	0
AC011500.3	0	0	0	0	0	0	0.0302741	0	0	0	0	0.196048	0	0	0	0	0	0	0	0	0	0	0	0	0	0	0	0	0	0	0	0	0	0	0	0	0	0	0	0.0229425	0	0	0	0	0	0	0	0	0
MOK	0.505132	1.82053	0.4709	0.487319	0.400791	0.585711	1.43405	1.25799	0.689778	0.273845	0.284649	2.62696	0.270415	0.930747	4.06617	0.720729	0.594942	1.05592	2.32289	0.96493	0.707018	1.42228	0.878362	1.10662	1.10789	1.52257	0.319465	0.538409	1.26498	0.492038	1.04511	0.220026	0.594768	0.998737	1.94641	0.286795	0.640007	0.901098	1.17808	1.0908	4.54836	0.503181	0.837613	0.301218	0.77183	0.569223	0.3126	0.796833	1.38942
DNM1P41	0	0	0	0.00277069	0	0	0	0	0	0	0	0	0.00743646	0	0	0	0.00398195	0.00595203	0	0.00314585	0	0	0	0	0	0	0.0114114	0	0	0	0.00821651	0	0	0	0	0	0	0	0	0	0	0	0	0	0.0159024	0.00438084	0.00739056	0.00440102	0
MTND2P8	0	0	0	0	0	0	0	0.0100307	0	0	0	0.247498	0	0	0	0	0	0	0.020551	0	0	0	0	0.0314435	0	0	0	0	0	0	0	0	0	0	0	0.0148092	0	0	0	0	0	0	0	0	0	0	0	0	0
EEF1A1P9	3.35081	0.949023	2.58261	1.95972	3.31155	1.58402	1.27466	1.75447	2.12194	12.3072	4.98974	1.55917	8.69133	1.61415	3.07294	1.56295	9.64536	1.58592	5.52894	3.20806	2.49664	1.76788	1.25776	3.56553	3.85336	1.54103	2.29424	1.21743	1.70744	7.05837	1.67182	4.69301	4.76109	0.857162	1.90929	1.76709	1.97585	3.79869	1.58725	2.60813	1.51506	2.54191	3.10204	3.13177	1.65636	0.997489	7.03546	3.29408	1.6309
AL121749.1	0.0456575	0	0	0.0258667	0	0	0	0.00955085	0.014052	0.0145861	0	0.117829	0	0.0103687	0.0237823	0	0	0.0185223	0	0	0	0.00777816	0.0127234	0.0299392	0.025518	0.147146	0.0532673	0	0	0	0.0255693	0	0	0	0.00613225	0.0141007	0	0.013632	0	0.0206834	0	0	0	0	0.0247437	0	0.0344984	0.00684785	0
AC016252.1	0	0.0748374	0.215295	0	0	0	0.082647	0.0650727	0.127654	0	0	2.27461	0.0525572	0.0470965	0.0270059	0	0	0.504793	0.222203	0.0222333	0	0.0353299	0.0288961	0.0339974	0.0579538	0	0	0	0.0851597	0	0	0	0	0	0.0557077	0.0640483	0	0	0	0.187896	0.151129	0	0	0.0713878	0	0	0.156699	0.0311043	0
AC006946.1	0.0856277	0	0.311128	0.16979	0	0.042006	0.119435	0.47019	0.092238	0	0	9.28119	0.265831	0.13612	0.0780538	0.0803674	0.0406693	0.486325	0.128444	0.0321299	0.0892119	0.051056	0.167033	0.0982609	0.418752	0.351226	0	0.261901	0.307665	0.0347679	0.0839187	0	0	0.542129	0.0402522	0.231394	0.0816776	0	0	0.271533	0	0.162392	0.300681	0.103164	0.0812091	0.13423	0.52838	0.134848	0.316167
IGLVI-38	0	0	0	0	0	0	0	0	0	0	0	0	0	0	0	0	0.0346481	0	0	0	0	0	0.106728	0	0	0	0	0	0	0	0	0.161323	0	0	0	0.0394272	0	0	0	0	0	0	0	0	0	0	0	0.0382946	0
FAM180B	0.0202348	0.0766706	0.161751	0.033436	0	0.019853	0.0141119	0.0370371	0.0435937	0.0226252	0.0240182	0.0456927	0.0358964	0.0643335	0.00922249	0.0379834	0.00961062	0.057462	0.0151764	0.022778	0	0	0.0296039	0.0232202	0.0197911	0.062249	0.0275419	0	0.116328	0.00821606	0.0198309	0.0447474	0.0530049	0.0427037	0	0.0874896	0.0386027	0.0211453	0	0.0106944	0.0387077	0	0	0.0487576	0.0383813	0	0	0.0424883	0
EIF4A3P1	0	0	0	0	0	0	0	0	0	0	0	0.196048	0	0	0	0	0	0	0	0	0	0	0	0	0	0	0	0	0	0.0176258	0	0	0	0	0	0	0	0	0	0	0	0	0	0	0	0	0	0	0
BTD	6.32766	4.91296	7.1964	5.28493	7.10213	2.23557	3.83392	10.2232	3.52038	7.18116	5.18419	2.84232	5.26962	3.92353	2.42607	4.07079	4.98072	4.41421	3.66814	3.05005	5.86178	3.90176	5.45429	4.02435	5.44359	3.53009	3.88061	5.44087	3.62354	17.8909	2.81644	5.29875	6.5447	4.70469	5.04014	4.31533	4.81704	3.91434	3.05396	3.64683	2.47067	5.07624	5.83779	4.48552	5.17055	3.43519	5.06664	6.42039	2.37979
AL121885.1	0	0	0	0	0	0	0	0	0	0	0	0.562496	0	0	0	0	0	0	0	0	0	0	0	0	0	0	0	0	0	0	0	0	0	0	0	0	0	0	0	0	0	0	0	0	0	0	0	0	0
MIR4705	0	0	0	0	0	0	0	0	0	0	0	2.67978	0	0	0	0	0	0	0	0	0	0	0	0	0	0	0	0	0	0	0	0	0	0	0	0	0	0	0	0	0	0	0	0	0	0	0	0	0
RN7SKP211	0	0	0	0	0	0	0	0	0	0	0	0.201338	0	0	0	0	0	0	0	0	0	0	0	0	0	0	0	0	0	0	0	0	0	0	0	0	0	0	0	0	0	0	0.0782725	0	0	0	0	0.0468045	0
LINC01427	0	0	0	0	0	0	0	0	0	0	0	0.251673	0	0	0	0	0	0	0	0	0	0	0	0	0	0	0	0	0	0	0	0	0	0	0	0	0	0	0	0	0	0	0	0	0	0	0	0	0
FAM32BP	0	0	0.0953738	0.0650595	0	0.0965746	0.183059	0	0	0.0733733	0	0	0.0582059	0.104317	0	0	0.0311671	0.0465872	0.0492168	0	0	0	0	0.0376514	0.25673	0.269164	0	0	0.188625	0.0266446	0	0	0	0.0692439	0.0308475	0.035466	0	0	0	0.0346818	0.125529	0.2489	0	0	0	0	0	0.0344472	0.0605741
AC021231.3	0	0	0.165487	0.100344	0	0.111713	0.0529388	0.194515	0.0817677	0.254625	0	0.685638	0.0673301	0.422341	0	0.284978	0	0	0	0.0569654	0.15817	0.181042	0.0740364	0.304874	0.296974	0.233518	0	0	0.218193	0.123285	0	0	0	0	0.107049	0.0410255	0	0	0	0.361065	0.0484021	0.143958	0.133275	0.0914535	0.143982	0.0793288	0	0.119541	0.140139
RNF169	1.9351	1.81378	2.66898	2.01346	2.1704	0.679829	3.00458	1.61917	1.92979	2.34836	4.29553	14.1387	2.82304	1.83487	4.36075	2.42949	1.38801	1.7077	2.78423	2.40059	2.43877	0.81131	2.62099	2.78502	3.53955	2.53657	1.52463	2.14347	1.26933	2.23471	0.510184	1.56008	0.780567	2.39046	2.03872	3.68863	1.99994	2.32231	1.54046	4.07573	0.936301	1.14386	2.87121	1.92914	2.88736	1.6171	4.02248	2.39347	4.52035
RPS10P16	0.509623	0.214554	0.0822984	0.0748535	0.112605	0.0277782	0.118472	0.16583	0.0609961	0.31657	0.0672122	0.895061	0.326469	0.36006	0.0774243	0.106292	0.215154	0.160801	0.297285	0.361202	0.058995	0.202577	0.0552288	0.877216	0.443066	0.116131	0.0770728	0.173193	0.162765	0.459834	0.0554946	0.0626103	0.222492	0	1.75682	0.0612075	0.0540126	0.6509	0.0903214	0	0.180532	0.107388	0.0994187	0	0.214811	0.0591767	0.24958	0.148623	0.0522696
ACSS3	0.740394	0.0942572	0.319687	3.26594	0.499899	0.0838182	1.90518	0.223589	1.34547	0.535803	0.186489	1.58764	0.154166	2.01836	0.0707129	0.517957	0.161369	1.33709	0.268079	0.355192	0.994412	0.944992	0.591887	1.20345	0.393775	0.80354	0.970339	0.283522	0.357056	0.373989	0.125106	1.01409	0.499012	0.321211	2.13629	3.1588	0.340943	0.408404	0.0845804	1.54448	6.12111	0.0744908	0.396535	1.06475	1.4826	0.396117	0.822336	0.475262	0.26649
BX088651.2	0	0	0	0.0025683	0	0	0	0.00568981	0.00837135	0	0	0	0	0	0	0	0	0	0	0	0	0	0	0	0	0	0	0	0	0	0	0.00859289	0	0	0	0	0	0	0	0	0	0	0	0	0	0	0	0	0
AP001469.1	0	0.0317573	0.584709	0.299146	0	0.0740088	0.0175357	0.349773	0.216681	0.0281144	0	3.6906	0.122665	0.419694	0.0573	0	0.0358269	0.178508	0.0377167	0.0943474	0.130983	0.134931	0.159407	0	0.098371	0	0.136896	0.0615245	0.198757	0.0102094	0	0	0.0658647	0.185725	0.248216	0.5164	0.239841	0.0262754	0	0.0797339	0.192395	0.190742	0.242806	0.0302935	0.119233	0.0919702	0.13299	0.14519	0.139261
DSTYK	3.464	2.4247	3.88424	3.12882	2.19014	2.59566	2.518	4.52489	1.55279	3.35541	2.64251	4.06129	4.20629	4.17884	4.39486	6.48344	1.28932	3.3547	3.29145	1.43817	4.77925	2.0564	3.9157	4.28233	5.41891	3.1118	3.47945	2.45174	1.85637	3.42841	2.36997	2.26421	2.72615	3.06706	3.5544	4.05562	2.96849	2.9494	1.30815	8.85394	3.45118	1.60963	2.95373	3.73315	4.55176	3.5022	3.25995	5.45784	3.55045
OR2AK2	0	0	0.0184372	0	0	0	0	0	0	0	0	0.0572913	0	0	0.161889	0	0	0	0	0	0	0	0	0	0.0248149	0	0	0.0155201	0	0	0	0	0	0	0	0	0	0	0	0	0	0	0	0	0	0	0	0	0
STAT2	15.8245	12.0372	31.2682	25.457	18.3126	8.88611	40.0661	18.6814	16.8133	12.8566	24.1694	26.5043	13.3818	23.9755	23.326	23.1976	39.2653	26.2974	32.1748	31.1328	27.4557	21.4175	31.1287	24.3107	16.134	28.3951	20.6941	29.9601	26.1858	10.4911	16.5314	14.254	13.6929	25.9349	15.9172	33.2164	21.1244	36.3448	38.0344	22.731	18.6856	14.09	22.432	17.5476	19.3463	17.501	25.6054	16.4714	50.8499
AL139230.1	0	0	0	0	0	0.0324188	0	0	0	0	0	1.6415	0	0	0	0	0	0	0	0	0	0	0	0.0758343	0	0	0.0899485	0	0	0	0	0	0	0	0	0	0	0	0	0	0.0421383	0	0	0	0	0	0	0	0
GPAT2P1	0.0125104	0.0158009	0.00909132	0.11163	0.0497568	0.122744	0.174498	0.0228986	0	0	0.0296991	0.0565002	0	0.00994376	0.279394	0.0117419	0.0415932	0.00888165	0.112596	0.0563311	0.0130341	0.0298376	0.030505	0.0574246	0.0734168	0	0	0.275504	0.0809112	0.553685	0.0735643	0.0138328	0.311324	0.0396032	0.00588095	0	0.322199	0	0.279373	0.0132239	0	0.237259	0.0219651	0.36174	0	0	0.0110282	0	0.415735
YOD1	3.25178	3.29652	3.97183	2.51795	1.21622	2.83758	1.94342	3.76667	1.04388	2.0419	2.05003	13.4118	3.66939	2.44428	5.26873	5.73212	1.25397	2.90788	6.56074	2.54536	3.4911	3.66463	4.1756	3.47947	2.72974	4.07651	5.024	2.6821	3.09815	3.03066	2.08097	3.35263	2.29592	4.08574	3.46417	5.98472	2.53482	2.43943	2.55908	3.97898	4.5534	1.42943	7.56198	3.34175	2.20167	2.73892	4.13842	6.99753	7.49822
AP000561.1	0	0	0	0	0	0	0	0.0236356	0	0	0	0	0	0	0	0	0.398653	0	0.0484248	0	0	0.230985	0	0.222273	0	0	0	0	0	0	0	0	0	0	0	0.209372	0	0	0.669417	0	0	0	0	0	0	0	0	0	0
DNAJA1P1	0	0	0	0	0	0	0	0	0	0	0	0	0	0	0	0	0	0	0	0	0	0	0	0	0	0	0	0	0	0	0	0	0	0	0	0	0	0	0	0	0	0	0	0	0	0	0	0	0
BACH1-IT3	0	0	0	0.0228616	0	0	0	0	0	0	0	15.3086	0	0	0	0	0	0	0	0	0	0	0.101207	0	0	0	0	0	0.0497114	0	0	0	0	0	0.0325191	0	0	0	0	0	0	0	0	0	0.0656074	0.0361473	0	0	0
TKTL2	0	0.0267317	0	0.0104919	0.0210445	0.0207656	0.0147606	0.0154958	0.216589	0.0118326	0	0.167276	0	0.00841136	0.00482322	0	0.0050262	0	0.007937	0.023825	0.0330763	0	0	0	0.0103505	0.0217035	0.0288079	0.0323676	0.0152094	0.00429687	0	0.0117011	0.0277207	0	0	0.00571946	0.0302829	0	0.1266	0.00559299	0	0	0.00929007	0.0127497	0	0	0	0.00555517	0
ATIC	18.4296	34.2357	17.0066	13.9676	19.3804	28.9345	34.976	18.5397	48.5467	36.1687	26.3694	14.8705	25.1119	19.4821	30.3465	24.8237	29.7694	24.6094	21.9389	62.0565	26.9224	15.8596	21.3471	17.8009	14.9799	26.4323	21.2065	29.0253	21.5907	24.3755	22.564	14.5628	33.0488	25.6828	40.4989	28.3108	33.1741	34.58	29.009	15.6336	39.971	16.9639	29.012	23.1558	17.4752	22.1931	19.1108	27.1147	60.2403
AC133561.3	0	0	0	0	0	0	0	0	0	0	0	0	0	0	0	0	0	0	0	0	0	0	0	0.387641	0	0	0	0	0	0	0	0	0	0	0	0	0	0	0	0	0	0	0	0	0	0	0	0	0
CDY4P	0	0	0	0	0	0	0	0.00679543	0	0	0	3.35342	0	0	0	0	0	0	0	0	0	0	0	0	0	0	0	0	0	0	0	0	0	0	0	0	0	0	0	0	0	0	0	0	0	0	0.0490913	0	0
AC105265.2	0	0	0.0411492	0	0	0	0	0	0	0	0	0.255732	0	0	0	0	0	0	0	0	0	0	0	0	0	0.0580656	0	0	0	0	0	0	0	0	0	0	0	0	0	0	0	0	0	0	0	0	0	0	0
ABHD6	2.89545	0.85989	2.01313	5.26289	2.56773	2.06535	2.88162	3.82727	1.60164	1.89	1.35615	3.00408	2.17955	1.59233	1.1235	1.491	5.43765	1.83337	2.39466	1.9057	2.4867	2.2257	2.20201	1.63438	2.93913	4.75061	1.40599	2.15417	2.01885	2.76439	1.73327	1.68729	1.10694	2.0809	0.93806	1.50145	2.24683	1.55376	2.46528	1.41035	0.573839	2.43394	1.53884	3.13959	1.27654	2.30626	3.06979	1.72123	0.823497
AL590714.1	0	0.0935962	0	0.0244903	0	0.109061	0	0.0813838	0	0.0828596	0.175922	0	0	0	0.0337752	0.208658	0.10559	0.105221	0	0.111225	0	0.0883714	0.0361391	0	0.0724805	0.151982	0.100866	0	0.106506	0.0300894	0.145252	0	0	0	0.0348357	0.200257	0.0706867	0	0.0591021	0.0391657	0.0472527	0	0.065055	0.0892818	0.0702812	0	0	0.0389009	0.205217
MAP7D1	24.9554	8.34499	17.2387	25.6848	13.2663	32.3865	24.3959	12.5442	11.6975	21.8891	37.3471	6.07624	14.3631	19.2405	11.0353	19.9192	18.4162	43.4572	23.9062	10.6006	19.7353	21.8075	37.247	21.5231	23.6083	15.4576	22.1638	16.0269	23.7783	7.83192	31.3583	13.3092	42.536	44.5192	9.61337	16.4782	33.7178	29.784	21.9918	15.1536	6.07151	16.1279	12.7933	20.6134	21.0273	11.7941	11.0663	15.7476	9.1436
PPP1CA	79.6215	79.7651	62.269	55.9957	60.5905	122.691	44.1456	49.8184	100.75	62.9813	74.2618	9.42783	89.2187	58.0038	101.901	71.818	129.361	57.3393	60.2806	90.964	65.01	96.8646	44.0609	74.9329	64.2422	79.0183	75.4833	77.2784	78.7511	74.3882	72.5243	116.12	95.6611	65.9521	68.2539	56.2944	66.6644	75.8696	71.0825	59.7092	93.5536	60.6128	58.6429	71.4451	46.7	113.942	49.7725	46.237	55.9636
AP003122.3	0	0	0	0	0	0	0	0	0	0	0	0	0	0	0	0	0	0	0	0	0	0	0	0	0	0	0	0	0	0	0	0	0	0	0	0	0	0	0	0	0	0	0	0	0	0	0	0	0
ELOCP9	0	0	0	0	0	0	0	0	0	0	0	0	0	0	0	0	0	0	0	0	0	0	0	0	0	0	0	0	0	0	0	0	0	0	0	0	0	0	0	0	0	0	0	0	0	0	0	0	0
CDH26	2.37225	17.5637	1.65112	1.9426	0.349804	0.369139	1.74473	1.04282	0.631609	0.901466	0.29579	4.50173	0.275212	2.92446	1.38297	0.550324	0.157809	0.593184	0.989474	0.157676	1.0996	0.888595	5.85471	0.504638	2.2605	0.37579	0.299281	1.06707	0.333572	1.98397	0.18197	1.62081	0.396781	1.44366	5.48966	4.632	0.773692	0.204243	0.674174	1.83869	7.45575	0.213133	1.14958	0.288457	2.55337	2.31065	9.17886	0.228282	0.257092
LINC00616	0	0.0149991	0	0	0	0	0	0.0173894	0	0.0132786	0	0.40225	0	0	0	0	0	0	0	0.00445607	0	0	0	0	0	0	0	0.00726458	0	0	0	0	0	0	0.0111651	0.0128367	0.0113278	0	0.0189427	0	0	0	0	0	0	0.0186163	0	0	0
AC022188.1	0	0	0	0.00557802	0	0	0.0117712	0.0123576	0	0.0188725	0	0.0381139	0.00748562	0	0	0	0.00801655	0	0.0126591	0.0063333	0	0	0	0.00968437	0	0	0	0	0	0	0	0	0	0	0	0	0	0	0	0	0	0	0.0148172	0	0	0	0	0.00886023	0
C15orf54	0.0319365	0.149821	0.0596784	0.0180932	0.0362911	0.00895255	0.0318183	0.0233822	0.0294874	0.0714186	0.0541541	1.75141	0.00809361	0.021758	0.0166352	0.0256925	0.00866766	0.0647801	0.061593	0.0068477	0.0950666	0.108813	0.120147	0.0837676	0.597952	0.0187138	0.0248396	0	0.0196714	0.0111149	0.0178852	0.0201785	0.203168	0.539193	0.150129	0.024658	0.00870379	0.1621	0.00727736	0.139854	0.0465465	0	0	0	0.103846	0.0190719	0	0.0239497	0.0336916
MIR659	0.289545	0.3657	0	0.191378	0.575794	1.56245	0.403863	0.953953	1.87139	0.647501	0.343683	3.92298	0.385239	0.230142	1.31967	0	0.137521	0	0.434326	0	0.301665	0.690572	0.42361	1.16292	1.13279	0.593826	0	0.531363	0	0.235132	0.567532	0	1.89616	0	0.408332	0.938935	0.828565	0.605148	0.692775	0.459086	0	0.54912	0.762552	0.348843	0.549208	0.302594	1.02096	0.151994	0
AC079910.1	0	0	0	0	0	0	0	0	0.282748	0	0	0.254025	0	0	0	0	0	0	0	0	0	0	0	0.0215151	0	0	0	0	0	0	0	0	0	0	0	0	0	0	0	0	0	0	0	0	0	0	0	0	0
AC018992.1	0.0130693	0	0.0189949	0	0	0.00641134	0.0182293	0.0334902	0	0	0.0155129	0.413169	0.0405735	0	0.0238266	0.0122664	0.00620732	0	0.0196043	0	0.0136163	0.0389632	0.00637354	0.0299949	0	0	0	0.00799475	0.00939174	0.0477594	0	0.0144508	0.0342349	0.0275815	0.018431	0	0	0	0	0.0483511	0	0	0.0114732	0	0.0247898	0.0273166	0	0.0068606	0
CXorf58	0.131311	0	0.0212052	0.0626825	0	0.00715739	0.0101752	0.0373872	0.0157164	0.0163137	0	1.7132	0.0388241	0.046387	0.0864471	0.0547751	0.124733	0.0725066	0.109428	0.027373	0.0456023	0.0956936	0.113843	0.0837132	0.0713509	0.164575	0.0397175	0.0267752	0.0733922	0.0355446	0.0285977	0.0967939	0.0573279	0.030791	0.0891613	0.0236563	0.0417511	0.0152466	0.0930897	0.0231332	0.0930325	0.0276699	0.0640411	0.0351562	0.0830231	0	0.025723	0.0459535	0.242422
AC005306.1	0.0750959	0.113817	0.436578	0.158833	0	0.221037	0.188541	0.52782	0.226501	0.0335869	0.0356548	0.474813	0.19983	0.811772	0.109526	0.197351	0.128402	0.362533	0.360467	0.112712	0.312957	0.214927	0.0732446	0.241291	0.323178	0.646857	0.122657	0.0918755	0.625992	0.0121967	0.706532	0.0332136	0.157371	0.412057	0.183567	0.0487041	0.0286527	0	0.215612	0.349266	0.191538	0.170903	0.580137	0.10857	0.113953	0.0784803	0.291275	0.0946102	0.249552
RBM6	3.24822	5.60125	17.7882	8.32212	7.31232	6.26821	6.2555	16.146	9.01573	7.8961	7.95766	22.452	9.55101	11.972	8.74425	5.06849	6.26238	10.0871	6.21963	12.3095	11.8978	5.63258	8.94545	6.89436	11.143	15.0392	12.4495	7.67274	10.8626	3.75132	9.44652	3.93394	7.95456	9.81385	10.5484	9.074	9.20892	4.46555	12.0465	12.626	19.964	7.89268	14.7624	4.91209	6.48587	7.96699	11.5247	7.60593	8.35076
MAGOH	14.1677	13.1902	8.45418	11.8703	17.103	34.6568	15.785	12.1649	27.8966	12.9221	16.7712	11.141	12.0304	9.75042	17.5694	10.5947	18.4091	12.307	20.892	31.0107	12.9807	41.5512	19.857	21.5451	13.5003	16.7921	35.8242	9.9115	16.4029	8.62112	24.3269	25.8754	25.9987	21.5335	16.3703	25.6795	17.2315	19.8406	19.4141	17.0962	28.5096	14.3447	12.724	13.4842	16.7321	12.8301	15.6538	14.5116	26.9181
AC114752.2	0	0	0	0.0229748	0.138248	0	0	0.0254492	0.0748863	0	0	1.41285	0	0	0	0	0	0.0493547	0	0	0	0	0	0	0	0	0	0	0	0	0	0	0.091053	0	0	0	0	0	0	0.0734841	0	0	0.0610293	0	0	0	0	0	0
UGT1A11P	0	0	0	0	0	0	0	0	0	0	0	0.448208	0	0	0	0	0	0	0	0	0	0	0	0	0	0	0	0	0	0	0	0	0	0	0	0	0	0	0	0	0	0	0	0	0	0	0	0.0347313	0
GPR32P1	0.0173156	0	0	0	0	0	0	0	0	0	0	0.391008	0	0	0	0	0	0	0	0	0	0	0	0	0	0	0	0	0	0	0	0	0	0	0	0	0	0	0	0	0	0	0	0	0	0	0	0	0
LINC02194	0	0	0.0212604	0	0	0	0	0	0	0	0	0.198192	0	0	0	0	0	0.0207701	0	0	0	0	0	0	0	0	0	0	0.0210238	0	0	0	0	0	0	0	0	0	0	0	0	0	0	0	0	0	0	0	0
SUZ12P1	1.06735	2.4801	2.85935	1.25855	1.16851	2.14551	1.87263	3.87734	4.2064	1.83799	0.48558	18.2572	2.31572	4.85376	1.69163	1.41017	1.09161	2.87261	3.96639	2.45045	1.50337	3.29517	2.28158	1.92473	1.22219	2.99752	1.90331	2.10664	2.94511	0.727843	2.46387	1.47214	1.79251	3.27287	1.8951	3.10745	1.19903	0.575179	2.76437	3.96254	5.28821	1.22723	3.54558	0.734825	0.966423	1.96274	1.89491	2.02254	2.7807
OR2L9P	0	0	0	0	0	0	0	0	0	0	0	0.208395	0	0	0	0	0	0	0	0	0	0	0	0	0	0	0	0	0	0	0	0	0	0	0	0	0	0	0	0	0	0	0	0	0	0	0	0	0
AC099786.3	0	0	0	0	0	0	0	0	0	0	0	0.0449798	0	0	0	0	0	0	0	0	0	0	0	0.0228579	0	0.0204259	0	0	0	0	0	0	0	0	0	0	0	0	0	0	0	0	0	0	0	0	0	0	0
PATZ1	11.6872	15.2597	11.2285	5.04118	5.03286	6.0625	5.09897	7.79103	15.8046	19.1854	10.3004	3.14155	6.65797	9.61493	16.0162	14.1827	3.8287	13.0185	12.536	5.34798	10.8452	10.1837	8.5361	12.1632	14.3937	11.1145	13.8731	10.9096	8.66093	6.06351	10.8544	6.58406	16.7676	12.0149	16.5539	15.2248	8.52225	6.83605	7.48362	12.3694	11.5732	7.02648	8.18974	9.62888	12.062	8.09709	7.46709	5.60939	4.68147
AC087863.2	0	0	0	0	0	0	0	0	0	0	0	0.556329	0	0	0	0	0	0	0	0	0	0	0	0	0	0	0	0	0	0	0	0	0	0	0	0	0	0	0	0	0	0	0	0	0	0	0	0	0
MIR6736	0.238016	0	1.38373	0	0	0	0.331989	0.174263	0	0	0	1.07494	0.21112	1.13511	0.216963	0.446788	0	0	0	0	0	0	0.232148	0	0	0	0	0	0	0.193286	0	0	0	1.50693	0	0	0	0	0	0.25159	0.303538	0	0	0	0	0.746228	0	0.249889	0
RN7SL328P	0	0	0.136067	0.0618789	0	0	0.195873	0.102815	0.100847	0.104679	0	16.2782	0	0.148825	0.170678	0.0878683	0.0889302	0	0	0.0351287	0	0.111643	0.182623	0.053716	0.091567	0.0960018	0.127427	0.114538	0.0672762	0	0	0	0	0	0.0440091	0.151795	0	0	0.149331	0.148438	0.179088	0	0.164372	0	0	0.0978388	0.0825279	0.147434	0
OLAH	0.130687	0.0150055	0.025901	0.102084	0.0708782	0.046626	0.0828568	0.0173968	0.0383935	0.0265683	0.0423062	1.09995	0.0105381	0.047216	0.0324894	0.0111508	5.82899	0.0759111	0.0356426	0.0757852	0.0247559	0.0283357	0.0753204	0.027267	0.0697211	0.0852808	0.194051	0.138085	0.0256127	0.0530638	0.0349306	0.0131365	0.0311213	0.0376096	0.00558491	0.0642109	0.634625	0.310381	0.161081	0.0439537	0.0606049	0.0225316	0.135586	0.0429414	0	0.0434563	0.0523654	0.0249466	0.0877351
LINC02060	0	0	0.0355782	0.0161798	0	0	0.0796696	0.0776638	0	0.0182474	0	0.773882	0.0506638	0.0518855	0.00743801	0	0	0.0347576	0.0367196	0	0.0510079	0.0291918	0.0477515	0.00936362	0.0638469	0	0	0.019966	0.0234548	0	0.0639752	0	0.0427489	0.0688818	0	0.0529208	0.0155667	0	0.0780931	0	0	0	0.0573058	0.0393234	0	0.017055	0.0287721	0.0171336	0.0301287
AP000959.1	0	0	0	0	0	0	0.0200485	0	0	0	0	0.194744	0	0	0	0	0.0136536	0.0408174	0	0	0	0.0685625	0	0	0	0	0	0	0	0	0	0	0	0	0	0.0155368	0	0	0.022927	0	0	0	0	0	0	0	0	0	0
AL513542.1	0	0	0	0	0	0	0	0	0	0	0	0	0	0	0	0	0.170147	0	0	0	0	0.0427204	0	0	0	0	0	0	0	0	0	0	0	0	0.0336804	0	0.0683425	0	0.457137	0	0	0	0	0	0	0	0	0.0376108	1.38888
AL513548.2	0.0465383	0	0.0338194	0.02307	0	0	0	0.00851822	0.0250655	0	0	0	0	0	0	0	0	0.0165197	0	0	0	0	0	0	0	0	0	0	0	0	0	0.0257288	0	0	0	0.0503047	0	0	0	0.0368943	0	0	0.0204274	0.0280346	0	0	0	0.0244299	0.0214795
RETREG2	23.5908	35.1612	18.5373	17.7218	28.9127	19.4355	21.2951	26.4546	25.6965	19.1216	26.4694	6.87837	16.1125	22.4493	15.915	24.521	26.2734	22.7047	25.1452	17.1093	25.4399	18.8128	19.5568	21.5336	23.1726	26.1073	15.6098	16.1932	21.8325	24.9286	32.4991	29.8975	32.8088	35.3407	23.6856	20.5079	23.4279	19.1916	24.3487	18.802	49.1523	20.1299	21.0066	24.9992	29.2633	24.2929	13.465	24.0394	36.9449
PFN1P11	0	0.0911901	0	0.095443	0	0.212514	0.352472	0.0792917	0.155548	0.0807295	0	0.326074	0.0320207	0.114775	0.032907	0.0677648	0	0.153774	0.162453	0.35219	0.30089	0	0.0704202	0.124279	0	0.444224	0.393091	0.220832	0.207536	0	0.141518	0	0	0.304744	0.0678804	0.0780435	0	0	0.0575828	0	0.0920759	0.136927	0.0633826	0.173973	0.273898	0	0	0	0
SUB1P4	0	0	0	0	0	0.365787	0	0.0303289	0	0	0	2.05792	0	0.0658517	0.0377605	0	0	0	0.124276	0	0.0863171	0.0987987	0.0808067	0	0	0.169915	0	0.0506806	0.238146	0.100919	0	0.0916068	0	0	0.0389461	0.134331	0	0.0865772	0	0.043787	0	0	0.218193	0.0998165	0	0.086583	0.0730335	0.173964	0
RNU7-70P	0	0	0	0	0	0	0	0	0	0	0	24.9842	0	0	0	0	0	0	0	0	0	0.253733	0	0	0	0	0	0	0	0	0	0	0	0	0	0	0	0	0	0	0	0	0	0	0	0	0	0	0.392814
AC069113.1	0	0	0	0	0	0	0	0.115522	0	0	0	0.712601	0	0	0	0	0	0	0	0	0	0	0	0	0	0	0.143177	0.0643473	0	0	0	0	0	0	0.0494484	0	0	0	0.0838941	0	0	0	0	0	0	0	0	0	0.0971
AC026412.1	9.5512	2.44641	5.36339	2.635	8.86593	4.23906	3.70902	4.87484	10.2975	2.87526	0.34685	2.77139	2.17352	5.42167	13.2651	2.99337	3.27937	5.45901	7.01325	5.75801	2.53994	5.53069	1.47798	4.10055	4.27077	3.50161	3.72736	2.91112	3.61779	1.16615	5.77672	5.8066	0.962282	5.76165	4.96869	3.13155	3.24127	1.46574	12.4517	3.73742	9.0715	0.950023	4.11908	2.31352	1.49653	3.49445	3.72406	0.902837	2.99795
PRR23A	0	0	0	0	0	0	0	0.333731	0	0	0	0	0.0155506	0	0	0	0	0	0	0	0	0	0	0	0	0	0	0	0	0	0	0	0	0	0	0	0	0	0	0	0	0	0	0	0	0	0	0	0
PDE11A	0.0471918	0.0283829	0.0179637	0.0341626	0.0402199	0.0154338	0.134783	0.0641668	0.823042	0.0402033	0.0213393	0.228354	0.0129564	0.0732336	0.0307269	0.0337468	0.0149427	0.0494574	0.01854	0.00674579	0.039802	0.0254586	0.0471243	0.0425498	0.0373653	0.0184353	0.0183524	0.130594	0.0726699	0.00912457	0.0242262	0.0124239	0.229578	0.0260842	0.0876802	0.0874476	0.0900297	0.00939339	0	0.105705	0.040122	0.0127856	0.0138095	0.0162447	0.230177	0.0387504	0.164422	0.0342102	0.0269671
CCNYL1	5.17623	4.44636	6.77298	8.73166	5.36331	2.74564	8.85113	4.17201	3.88219	8.26626	4.44072	18.4592	12.5407	3.14913	6.46432	10.6181	9.66387	7.0997	10.2751	8.04892	6.07983	3.85305	6.50064	5.39214	5.6551	18.6803	4.57243	6.85112	16.8169	4.41425	2.42681	7.66636	3.72778	12.5484	3.5931	9.04898	9.91473	10.2072	5.92472	4.16585	4.94993	4.71879	7.67385	6.57777	5.14963	4.4305	5.29672	6.88465	23.1332
AL591222.2	0	0	0	0	0	0	0	0	0	0	0	0.168227	0	0	0	0	0	0	0	0	0.0388084	0	0	0	0	0	0	0	0	0	0	0	0	0	0	0.0201319	0	0	0	0	0	0	0	0	0	0	0	0	0
C17orf113	0.756584	2.56375	2.11878	0.3903	0.660537	0.0905255	1.44138	2.0536	2.10705	0.825329	0.657107	0.333359	1.03119	2.55212	1.68211	1.28165	0.105174	1.10046	1.07954	0.387754	1.53806	1.16631	0.75593	1.35525	1.62438	1.36244	0.150702	0.383801	0.848687	0.884138	0.25319	0.897771	0.628397	1.79142	1.61347	0.957443	0.422448	0.308538	0.176607	1.93106	1.10606	0.349965	1.03678	0.889298	0.630038	1.58136	0.455476	1.41428	0.545087
AC018558.4	0	0	0	0	0	0	0	0	0	0	0	0	0	0	0	0	0	0	0	0	0	0	0	0	0	0	0	0	0	0	0	0	0	0	0	0	0	0	0	0	0	0	0	0	0	0	0	0	0
THAP12P7	0.116513	0.201375	0.106952	0.0770108	0.121948	0	0.29937	0.0583665	0.0792683	0.0548538	0.160135	0.636984	0.0815899	0.0584901	0.117387	0.0690668	0.0524261	0.0783641	0.0827874	0.0598261	0.0894457	0.117005	0.0956977	0.0774073	0.16794	0.03773	0	0.12004	0.0352539	0.0946174	0	0.162732	0.032127	0.0388249	0.207554	0.192229	0.105289	0.140981	0.156505	0.0777841	0.132947	0.0232597	0	0.0147763	0.0814219	0.0897212	0.172984	0.0386291	0.113213
EME2	0.96953	1.62244	2.77983	1.61078	0.590129	3.82688	0.844844	8.30079	0.801345	0.681802	1.38	3.82787	2.33292	3.73516	1.45813	0.702031	0.866906	3.05626	1.92995	2.39479	2.74869	0.940454	1.62362	0.471152	2.06354	4.88972	0.863162	2.92687	6.33325	0.359827	2.67724	0.184288	1.53872	2.69383	1.3434	5.22679	2.53982	0.492772	2.00686	2.77153	3.44748	2.28971	2.41598	0.328142	0.655409	0.968617	1.23272	1.78398	2.76181
RN7SL604P	0	0	0	0	0	0	0	0	0	0	0	0.642785	0.0420813	0	0.043246	0	0.045066	0	0	0	0	0	0	0	0	0	0	0	0	0	0	0	0	0	0.0446038	0	0	0	0	0.150444	0	0	0	0	0	0	0	0	0
AP004609.1	0.0170631	0.021551	0.235595	0.0338341	0.067864	0.0753352	0.1547	0.124927	0	0.0190788	0.0607605	0.231184	0.00756748	0.0949369	0.00777693	0.0320298	0.0162084	0.0363414	0.0767854	0	0.0355547	0.010174	0.0499273	0	0.033378	0.139978	0.0696746	0.0208757	0.0245235	0.00692824	0.0334451	0	0	0.0720204	0.0481266	0.00922203	0.0488279	0.0178309	0.0680429	0.0090181	0.0326405	0.03236	0.0299585	0.0411152	0	0	0.0601661	0.0626999	0.157507
RNU6-609P	0	0	0	0	0	0	0	0	0	0	0	0.592724	0	0	0	0	0	0	0	0	0	0	0	0	0	0	0	0	0	0	0	0	0	0	0	0	0	0	0.209343	0	0	0	0	0	0	0	0	0	0
IGHVII-53-1	0.440563	0	0.160078	0	0	0	0	0.161278	0	0	0.130734	0.248712	0	0	0	0.103375	0.0523119	0	0	0	0	0	0	0.12639	0	0.112943	0	0	0.158297	0.134163	0	0	0	0	0	0	0	0	0	0	0	0.626643	0	0	0.104457	0.0575522	0	0	0.101669
SPTSSA	51.5953	44.7595	20.8069	59.8589	122.927	23.8646	74.6816	33.873	22.5952	48.2987	56.2304	34.2343	29.725	39.9448	46.1742	46.418	48.838	52.171	33.6642	14.2804	64.2025	22.5898	35.9755	22.5909	14.1752	32.7727	372.177	28.8799	23.0391	146.271	86.9075	63.9881	26.4267	26.36	142.202	26.0352	30.8324	24.2132	55.5435	146.375	98.4627	20.2164	43.4696	36.3114	24.536	102.498	80.4357	55.3529	72.9785
AC008033.3	0.00998076	0.0504235	0.594748	0.00659689	0.198479	0	0.20882	0.146148	0.150518	0.0223197	0.0236939	0.540908	0.0177058	0.12693	0.0363918	0	0.104289	0.155887	0.0449143	0.104862	0.0207971	0.10712	0.175225	0.0458132	0.0390478	0.675493	0.353209	0.0366327	0.114757	0.0243153	0.0391263	0.0441432	0.0522891	0.0210635	0.0563016	0.0647311	0.0380814	0.0208597	0.0159202	0.0210999	0.0254567	0	0	0.0480992	0.0189315	0.0312917	0.0703863	0.0104786	0.0737049
SRIP2	0	0	0	0	0	0	0	0	0	0	0	0	0	0	0	0	0	0	0	0	0	0	0	0	0	0	0	0	0	0	0	0	0	0	0	0	0	0	0	0	0	0	0	0	0	0	0	0.0888158	0
MAPKBP1	1.78299	0.962431	1.75388	2.24854	1.27267	0.995069	1.38626	1.63499	1.98636	1.73438	1.61263	2.32082	1.25198	1.93773	0.664946	1.5882	1.47344	2.32372	2.48132	1.67791	1.61324	0.858581	2.17809	1.62439	3.5939	2.67233	1.59822	1.68208	1.84154	0.903987	1.56536	1.19937	1.12945	1.77412	1.70309	1.86427	3.70154	1.32338	2.44825	1.86318	1.31934	1.296	1.89495	2.05503	1.75914	0.864367	1.41278	1.58153	2.45314
AL391119.1	0	0	0	0	0	0	0	0.644964	0	0	0	0	0	0	0	0	0	0	0	0.0388878	0	0	0	0	0	0	0	0	0	0	0	0	0	0	0	0	0	0	0	0	0	0	0	0	0	0	0	0	0
TSPY14P	0	0	0	0	0	0	0	0	0	0	0	0.277252	0	0	0	0	0	0	0	0	0	0	0	0	0	0	0	0	0	0	0	0	0	0	0.0144292	0	0	0	0	0	0	0	0	0	0	0	0	0	0
GTF3AP5	0	0	0	0	0	0	0	0.0737553	0	0	0	0.0909921	0	0	0	0	0	0	0	0	0	0	0	0	0	0	0	0	0	0	0	0	0	0	0	0	0	0	0	0	0	0	0	0	0	0	0	0	0
PPIAP38	0	0	0	0	0	0	0	0	0	0	0	0.131307	0	0	0	0	0	0	0.0436124	0	0	0	0	0.0333639	0	0	0	0	0	0.0472211	0	0	0	0	0	0	0	0	0	0.0307325	0	0	0	0	0	0	0	0	0
PROCR	20.3977	49.2621	9.65993	15.5684	13.9216	21.0656	30.2383	15.3536	5.36404	7.4549	9.66978	5.92812	8.61206	16.3288	1.58586	13.8647	14.0322	15.5609	17.7051	29.1844	7.64099	12.9076	11.5528	17.8123	16.5677	19.8271	8.13908	11.1012	16.9338	4.89826	11.7003	9.72187	19.5388	48.0602	2.31146	5.34884	36.2106	24.7556	17.6971	6.17757	6.88185	6.16415	11.45	11.8734	10.1369	4.91009	9.20174	16.0231	9.84715
AC119751.2	0	0	0	0	0	0	0	0	0	0	0	0	0	0	0	0	0	0	0	0	0	0	0	0	0	0	0	0	0	0	0	0	0	0	0	0	0	0	0	0	0	0	0	0	0	0	0	0	0
LINC02111	0	0	0	0.00802926	0.0483149	0.00595933	0	0.017788	0.0523427	0	0	0.109726	0	0	0.0276834	0	0	0	0.00911107	0	0.0759382	0	0	0	0	0.012457	0	0	0	0.00493248	0.0238108	0.013432	0	0.0128185	0	0.105048	0.0463499	0	0.0193769	0.00642032	0.023238	0	0	0	0	0.00634767	0.0214173	0	0
DNM1P50	0	0	0	0	0	0	0	0	0	0	0	0.249691	0	0	0	0	0	0	0	0	0	0	0	0	0	0	0	0	0	0	0	0	0	0	0	0	0	0	0	0	0	0	0	0	0	0	0	0	0
KRTDAP	0.063735	0.0536656	0.154387	0.140421	0.0844963	0.0208441	0.20743	0.0466633	0.0457701	0.095019	0	0.191896	0.810304	0.236409	0.0193658	0	0.100904	0.271488	0	0.207265	0.0442685	0	0.0621637	0.0243794	0.0831168	0.392141	0.520504	0	0.0916014	0	0.20821	0.0939628	0.0556512	0.0896713	0.159791	0.114822	0.0810598	0	0.0677752	0.224566	0.0270934	0.0805819	0.0746016	0.0511918	0.0402974	0.0444049	0.0749119	0.245352	0
AC019349.1	0	0	0	0	0	0	0	0	0	0	0	0	0	0	0	0	0	0	0	0	0	0	0	0	0	0	0	0	0	0	0	0	0	0	0	0	0	0	0	0	0	0	0	0	0	0	0	0	0
KLF10	18.1614	12.4594	15.4388	23.3147	12.4178	10.7078	25.6059	9.24897	13.6873	15.6744	23.2353	16.604	7.35913	11.99	25.3522	22.3172	10.7469	33.1043	40.4088	6.04726	8.45024	20.8671	31.8826	16.9723	17.904	14.3175	14.1911	14.3652	14.5208	10.5521	12.7072	10.9541	11.8912	23.6987	9.62418	27.6362	17.7286	34.5773	9.6974	9.21479	10.084	11.4034	11.2901	22.1049	19.3836	19.8782	27.6344	25.5938	11.5348
TBC1D15	5.67214	5.03184	3.96193	5.36918	5.41752	2.22069	7.68066	4.46027	21.9063	6.49299	2.87299	14.6701	3.59132	3.82057	7.1356	5.31247	6.53438	4.22198	24.3857	4.18624	5.45252	5.68323	4.61497	5.12414	6.07034	5.77621	4.90223	6.90194	3.34377	4.24302	3.18848	10.3352	2.79456	3.75723	8.19253	9.2014	4.38635	5.76505	5.83748	6.34384	5.25922	3.94289	5.64324	5.59782	5.70807	4.28483	5.38683	5.38161	11.6976
AC127024.7	0	0	0	0	0	0	0	0.308445	0	0	0	0	0.124561	0.558093	0.0640041	0	0	0	0	0.105386	0	0.167464	0.136967	0	0	0	0	0.171807	0.100914	0.114039	0	0	0	0.148182	0	0.0758973	0	0.146748	0.111999	0.148438	0.268631	0	0	0	0	0	0	0	0
AL024507.2	0.310974	0.303188	0.237879	0.338963	0.238684	0.305107	0.608775	0.275611	0.282089	0.512416	0.207225	0.542064	0.0919445	0.104073	0.273522	0.122893	0.253938	0.364082	0.229143	1.16686	0.215994	0.253733	0.218169	0.250424	0.0640329	0.335671	0.356439	0.420507	0.258754	0.10633	0.545374	0.205101	0.528772	0.287844	0.241076	0.265375	0.728562	0.376278	0.443817	0.138404	0.139151	0.144853	0.0670516	0.236628	0.424281	0.10833	0.0288559	0.0515504	0.292092
AC007967.4	0	0	0	0	0	0	0	0	0	0	0	0	0.0322696	0	0	0	0	0	0	0	0	0	0	0	0	0	0	0	0	0	0	0	0	0	0	0	0	0	0	0	0	0	0	0	0	0	0	0	0
AC096677.1	0.74345	0.730325	4.74232	0.764386	3.12114	6.88899	1.32503	8.79975	1.95762	0.923641	0.980507	0.932669	3.55364	3.21724	0.602392	3.56642	0.431573	2.05258	3.4695	0.309959	3.44253	5.17168	3.26304	1.3745	2.82781	2.45652	2.36115	1.71807	4.03657	4.05844	8.09568	3.37948	2.813	3.22513	2.56288	0.892909	1.5759	0.863225	2.23997	5.36996	1.52751	3.28987	2.5381	1.79141	3.99549	0.863284	3.13121	1.64779	1.83005
AC093591.1	0.291953	0.147497	0.212162	0.135079	0.464466	0.687467	0.122166	0.363379	0.314491	1.30577	0.277233	0.131853	0.595612	0.4177	0.558872	0.219214	1.02612	0.165815	0.613113	0.394376	0.0608347	0.417789	0.199329	0.335027	0.171331	0.299382	0.397382	0.0714375	0.125881	0.592718	0	0.581065	1.14715	0.0616141	0.247037	0.0946743	0.222788	0.122036	0.139707	0.339463	0.186162	0	0.153779	0.492442	0	0.366133	0.257364	0.367819	0.161699
RPS4Y1	0.00617272	0.0155925	0	0.00815985	29.7305	17.6358	0	14.0913	0	0.0138039	21.4824	15.1654	0.0438015	94.476	8.30506	23.4174	112.275	0.0175291	0.166667	228.611	83.7715	0.0956936	0.246842	20.209	0.0120748	0	0.0672143	16.5388	19.1626	172.813	11.3852	140.326	0	0	0.0406238	18.0485	30.9707	0.0129009	10.7912	0.0326237	280.14	0.374608	157.743	0.0297475	0	0	121.343	25.767	0.113959
AC112786.1	0	0	0	0	0	0	0	0	0	0	0	0	0	0	0	0	0	0	0	0	0	0	0	0	0	0	0	0	0	0	0	0	0	0	0	0	0	0	0	0	0	0	0	0	0	0	0	0	0
LINC02603	0.0958199	0.0268938	0.170212	0.154814	0.169377	0.208916	0.0297003	0.226052	0.0229371	0.0952351	0.0505493	0.384664	0.066105	0.0846237	0	0.0599556	0.0707936	0.211638	0.0958217	0.0159797	0.310585	0.0507851	0.0623051	0.0733046	0.124959	0.174681	0.115931	0.0130256	0.214223	0.207501	0.229552	0.0235441	0.111555	0.0449376	0.0700676	0	0.020311	0.133509	0.0849117	0.0450153	0.0678876	0	0.149543	0	0	0.0556324	0.0938528	0.0782441	0
CBX1P1	0.0657749	0	0	0.0434746	0	0	0.045872	0.0722353	0.141705	0.0735452	0	0	0.145856	0.0522804	0.0299785	0	0	0.140089	0.197328	0.0987223	0.0685281	0	0	0.188698	0.128666	0	0.0895272	0.0402359	0	0.026707	0	0.0727277	0	0.138812	0.0309198	0.106647	0	0	0.0524583	0.104289	0.0419409	0	0.115484	0.0792454	0.124762	0	0	0.103584	0.060716
BLACE	0.00571781	0	0	0	0	0	0	0.0209314	0	0	0	0.0774692	0	0	0	0	0	0.00811861	0	0.00858193	0	0	0.0111537	0	0	0	0	0	0	0	0	0	0	0	0	0.00618056	0	0	0.0091204	0	0	0	0	0	0	0	0	0	0
MIR3672	0	0	0	0	0	0	0	0	0	0	0	2.3203	0	0	0	0	0	0	0	0.12852	0	0	0.167033	0	0	0	0	0	0	0	0	0	0	0.361419	0	0	0	0	0	0	0	0	0	0	0	0	0	0	0
CLEC4A	8.98923	1.21843	3.99915	5.84009	2.44162	3.02234	5.45877	1.2601	14.1233	2.72117	4.00776	8.11953	2.64485	2.38747	2.45824	2.44879	5.10255	3.92249	4.57144	1.72764	3.92895	4.62781	3.41082	1.48442	9.22104	4.96871	4.26747	2.48121	3.2614	1.98522	1.16032	4.29093	1.46452	1.73515	1.86549	4.41993	1.17116	4.10116	0.699445	0.69526	1.41201	2.91063	7.17926	4.83397	3.74285	1.69557	4.21337	4.26995	0.809546
MRPS36P4	0	0	0	0	0	0	0	0	0	0	0	0.638471	0.0417989	0.299647	0	0	0	0	0	0.0707289	0	0	0	0	0	0	0	0	0	0	0	0	0	0	0	0.0509378	0	0	0	0.0498114	0	0.17874	0	0	0	0	0	0.0494746	0.086999
EIF4A1P13	0	0.15423	0	0.0403558	0	0	0.0851624	0	0	0.273076	0	0.551491	0.108314	0	0.0556557	0	0.057998	0	0.0915861	0	0	0	0	0	0.119435	0	0	0	0.0877515	0	0	0	0.159937	0	0.0574032	0	0	0.255214	0	0	0	0	0	0	0	0	0	0	0
AC091133.4	0	0.574793	0	0	0	0	0.136023	0	0.140065	0	0	0	0	0.155026	0	0	0	0.0461558	0.0487611	0.0975797	0	0.0387648	0	0.0373027	0	0	0	0	0.0467196	0	0	0	0.0851514	0	0.0916857	0	0	0	0	0.103082	0.0414555	0	0	0	0	0	0	0	0.0600132
MIR8057	0	0	0	0	0	0	0	0.149007	0	0	0	0	0	0	0	0	0	0	0	0	0	0	0	0	0	0	0	0	0	0	0	0	0	0	0	0	0	0	0	0	0	0	0.357331	0	0	0	0	0	0
IDH3A	3.18391	1.55765	2.82012	3.34483	2.23997	0.536438	2.03557	3.03087	3.02009	4.77124	2.19581	3.11909	4.02926	2.29707	3.32199	2.0681	7.8198	2.64126	2.22303	5.98041	2.66403	1.81141	2.76661	2.07803	3.31314	2.94245	1.7178	5.87192	1.48004	2.5355	1.68407	3.00911	1.41607	1.7178	7.16179	5.95447	5.62313	3.10594	4.03929	3.31552	2.52694	2.51042	3.66662	2.62996	3.59079	2.07292	3.38833	3.17225	3.73024
RHEBP1	0.0757712	0	0.0734173	0.0834697	0.100453	0.0247805	0.176145	0.166427	0.108828	0	0.239836	0	0.044806	0.0401506	0.0920922	0.0948219	0.0959679	0.17931	0.265204	0.056863	0	0.210836	0	0.173901	0.0988133	0.103599	0.0687556	0.0309006	0.0726002	0.0820424	0	0.0558538	0.132322	0.0533028	0.0474919	0	0.0963678	0	0.0805745	0	0.28989	0	0.044345	0.0608593	0.143723	0.0263954	0	0.0265169	0.093258
EIF1	138.976	256.408	118.815	130.271	149.288	72.5977	165.187	105.962	198.451	236.608	77.7164	47.2816	168.581	190.691	155.207	139.042	216.706	179.597	196.659	114.168	127.933	262.52	146.517	189.392	107.234	143.24	141.612	149.073	88.9594	175.421	140.027	244.838	166.138	109.776	168.265	115.821	114.755	132.564	190.085	144.689	109.608	90.5631	141.449	141.88	160.253	141.537	130.653	171.769	166.725
TAAR1	0	0	0	0	0	0	0	0.0604793	0	0	0	0	0	0.043772	0.0376495	0	0.026156	0	0	0.010332	0	0	0.0402845	0	0.0269315	0.0564717	0	0.168438	0	0	0	0	0	0	0	2.72337	0.026265	0	0.0219605	0	0	0	0	0	0	0.0431642	0.0728187	0	0
CTTN	33.2734	58.6179	41.1402	32.0783	42.0116	56.371	31.5275	43.7566	14.2454	53.48	80.6206	38.0036	84.7224	43.8476	48.8491	40.8172	33.1578	34.3292	44.776	41.8723	77.2825	14.7148	45.393	38.4816	49.0738	61.439	12.3448	64.013	62.3725	36.3172	37.2418	32.2971	54.5932	60.9019	49.6684	50.3157	84.7465	35.1782	86.0241	41.3422	58.5868	58.5305	41.3142	21.7323	39.9721	51.4805	40.6167	33.8808	69.5021
AL357146.1	0.0341179	0	0.0099174	0.0180405	0	0	0	0.0199835	0	0	0.0161989	0.338987	0	0.0216946	0	0.0128088	0	0	0.0102356	0.0051208	0.0995289	0	0	0.0313213	0	0.0279889	0	0	0	0.0110825	0	0.0301795	0.053623	0	0	0.0516308	0	0	0.0108842	0.0288509	0	0	0.0359415	0.0493262	0.0388288	0	0	0.0644756	0
ARPIN-AP3S2	0.141848	0.119438	0.198526	0.281268	0.0417898	0.041236	0.051295	0.0923142	0.101866	0.152731	0.212021	0.0237267	0.135139	0.133625	0.201135	0.16765	0.0798476	0.223786	0.102448	0.0236557	0.218941	0.11277	0.189592	0.114546	0.195261	0.14007	0.114413	0.115695	0.105709	0.358371	0.185356	0.0813255	0.0275237	0.0665239	0.0691501	0.136291	0.0601353	0.0439202	0.00837999	0.0555323	0.0401992	0.179342	0.0645682	0.101273	0.209266	0.0823559	0.120411	0.193049	0.0581946
SNX2P2	0	0	0	0	0	0	0	0	0	0	0	0.196351	0	0	0	0	0	0	0	0	0	0	0	0	0	0	0	0	0	0	0	0	0	0	0	0	0	0	0	0	0	0	0	0	0	0	0	0	0
COL9A3	0.51451	0.242312	0.261938	0.0576392	0.820843	0.627439	0.445996	0.272414	0.187875	0.104008	0.110411	0.275688	0.167594	0.808664	0.029147	0.381957	0.386573	8.69223	0.702015	0.445017	0.248338	0.363976	0.337386	0.270192	0.136469	0.512699	0.427307	0.234719	0.259022	0.20773	0.928716	0.089995	0.685301	0.895655	1.81193	0.207378	1.15901	0.10328	0.783596	0.537707	0.0815551	0.518203	0.0612441	0.50431	0.0551368	0.282519	0.456116	0.103762	0.397123
AC012568.1	0	0.0751545	0.0864831	0.0196649	0	0.0875719	0	0	0	0	0	25.5298	0	0	0	0	0	0	0.0446288	0.0223276	0	0	0.058037	0	0	0	0	0	0.0427603	0	0	0	0	0	0.0279719	0	0	0	0	0	0.0379423	0	0.156711	0	0	0	0.157363	0	0.164782
AC009318.1	0.0998431	0.0378311	0.551426	0.247471	0.0992749	0.0244898	0.1323	0.526319	0.161326	0.111638	0.130363	3.20151	0.323247	0.333309	0.0273036	0.112451	0.346174	0.361502	0.531675	0.104899	0.145631	0.154783	0.16068	0.00572868	0.664048	0.337866	0.434874	0.116045	0.193721	0.0891879	0.136991	0.198715	0.0915385	0.221246	0.366091	1.19256	0.0571424	0.0313007	0.429998	0.073876	0.0509314	0.170416	0.184064	0.168407	0.094691	0.135646	0.404865	0.796658	0.313357
SRSF9P1	0.185473	0.13386	0.770189	0.262693	0.84305	0.233966	0.40653	0.213389	0.570831	0.118505	0.377403	2.39326	0.399534	0.547563	0.362287	0.248684	0.251689	0.489077	0.317959	0.218726	0.165631	0.284372	0.594386	0.152026	0.362813	0.271703	0.288514	0.324165	0.799698	0.193651	0.0519346	0.292969	0.138813	0.167753	0.59786	0.343686	0.202191	0.16613	0.169054	0.19605	0.912333	0.401997	0.0930409	0.191535	0.201031	0.692256	0.280283	0.389449	0.489164
WAPL	7.19122	5.21862	9.00507	8.3205	7.67965	3.61483	8.72552	5.99659	6.75314	7.27722	9.74474	20.8733	8.64738	5.65453	12.5775	8.49112	7.02524	9.5369	9.83217	5.68766	9.89184	3.22276	9.04398	10.2023	10.3164	6.81639	7.22029	11.1179	7.21093	10.5392	6.21966	8.00256	5.13379	6.30994	13.9735	9.3141	8.33884	10.1393	7.53529	8.35371	8.1106	5.99959	7.96573	10.3419	10.0985	6.24529	12.7125	6.30038	8.60748
MTCYBP17	0	0	0	0	0	0	0	0	0	0	0	0.40191	0	0	0	0	0	0	0	0	0	0	0	0	0	0	0	0	0	0	0	0	0	0	0	0	0	0	0	0	0	0	0	0	0	0	0	0	0
SNORD114-25	0	0	0	0	0	0	0	0	0	0	0	3.52342	0	0	0	0	0	0	0	0	0	0	0	0	0	0	0	0	0	0	0	0	0	0.823233	0	0	0	0	0	0	0	0	0	0	0	0	0	0	0
SLC25A53	0.23593	0.476773	0.593366	0.339	0.212148	0.235504	0.34911	0.530221	1.65303	0.334913	0.360403	0.750495	0.254762	0.313087	0.226282	0.358148	0.397555	0.428207	0.310817	0.341793	0.367639	0.535786	0.554272	0.350782	0.754475	0.521734	0.374183	0.479404	0.330238	0.248237	0.213125	0.367484	0.408428	0.402656	0.451343	0.56327	0.403126	0.162935	0.317425	0.505274	0.277331	0.249009	0.680782	0.726685	0.389139	0.319459	0.632975	0.396317	0.314366
CXCL10	29.077	4.31346	9.80583	11.9969	15.1028	1.20674	59.0119	1.3289	55.8002	3.73855	38.8084	29.985	5.50778	3.35995	63.3945	6.90394	51.6453	11.6143	8.54414	54.082	6.51915	157.681	25.3902	41.0817	14.1322	44.3029	37.708	12.3304	8.16925	4.131	9.05808	12.7282	7.03803	8.44233	15.5267	29.4425	2.80204	224.839	4.81899	3.88766	9.39601	0.634103	6.26879	21.0048	5.36809	15.8114	33.2217	4.16226	2.73366
AC010326.4	0.990207	9.92939	3.75056	2.05271	2.14816	5.96163	1.23467	4.85515	2.87672	4.99911	1.74522	6.09822	3.16725	4.60308	2.5164	1.68978	1.72445	4.92092	2.99318	2.29688	2.84487	1.75336	2.92665	1.56672	1.99569	3.90777	3.75747	2.66154	2.8463	0.572631	5.94029	1.26077	1.88643	2.78633	4.02006	1.63795	2.66185	2.1636	11.0802	2.58498	5.24252	1.59339	3.42442	1.77142	1.13832	3.70031	3.2006	1.40189	3.35151
IGHA1	3540.18	761.679	11938.8	466.303	11071.2	420.997	1486.98	4262.83	591.995	1404.44	4115.2	30.1138	562.427	16731.5	199.357	4815.86	5674.85	1115.79	123.415	395.207	904.738	994.663	874.78	8061.38	2238.86	12039.7	5536.55	1269.6	12853	3133.31	1833.9	3850.28	415.49	1042.39	646.15	971.239	7682.83	1471.92	468.581	2073.41	334.163	5054.49	842.378	9110.98	440.869	1342.27	4451.25	359.623	1037.28
CCDC173	1.24352	0.333154	0.17343	0.560397	0.274764	0.0985902	0.7884	0.280488	0.257078	0.0702231	0.268368	0.907642	0.072419	0.179708	0.68126	0.613035	0.161077	0.329944	2.87333	0.108402	0.0654327	1.33312	0.477793	0.367556	2.0148	0.682661	0.136773	0.14599	0.523526	0.295807	0.443163	0.319436	0.148063	0.477151	0.047237	0.583825	0.131795	0.380653	0.220391	0.916119	0.0480557	0	0.74982	0.514528	0.333553	0.466003	0.332178	0.685741	0.127542
AC126763.1	0	0	0	0	0.0263702	0.0195156	0	0.0582521	0	0	0	0.029944	0.00588105	0.01054	0	0	0	0	0	0.0447816	0	0.00790669	0.00646682	0	0	0	0	0.00811177	0.0190584	0.0107685	0	0	0	0	0	0	0.0126488	0	0	0	0	0	0.0116411	0	0	0	0	0	0.0734439
KLHL17	1.34432	0.877681	4.7433	2.33754	1.79319	3.69713	1.89239	4.65165	3.50216	1.28575	1.49257	1.77468	2.28208	3.64281	3.00131	1.3355	4.21207	2.76038	3.02167	4.36755	3.22351	1.51433	2.44484	1.31481	2.03902	4.69971	2.30833	2.89972	9.17888	0.382929	7.30495	1.54587	2.40541	3.57033	2.65221	2.00306	3.61412	0.769402	7.82505	3.00811	3.83495	3.09076	2.94853	0.677753	1.01211	1.59078	0.860527	2.62298	3.71895
LINC02785	0.138127	0	0.133836	0.715157	0	0	0.513767	0.0674196	0.247984	0.0514816	0.327907	1.97542	0.204198	0.0365963	0.146895	0.388925	0.0437362	0.326874	0.27626	0.0518292	0.239848	0.247078	0.134722	0.132088	0.225165	0.047214	0.125338	0.0563302	0.463213	0.0747796	0.090247	0.356365	0.120608	0.194337	0.0432877	0.149306	0.131755	0.240571	0.0734417	0.0486682	0.146793	0.087319	0.0404194	0.166415	0.0436665	0.120294	0.243525	0.435052	0.127504
AC004471.2	0.0463769	0.16401	0.0134808	0.0674373	0	0.0546023	0.025875	0.129028	0	0.0414845	0.0220193	0.20945	0.0411363	0.0884692	0.0676397	0.0174112	0	0.10536	0.0695667	0.0348038	0.0773091	0.022122	0.0271402	0.0745069	0.0907203	0	0.0757493	0.0340437	0.173301	0.0301292	0.181805	0.0820468	0.0485937	0.117449	0.0523226	0.0501303	0.017695	0	0.0443852	0.0490218	0.0591439	0.140726	0.0651409	0.0446999	0.0703741	0.00969341	0.0490589	0.0876425	0.051372
RBM4B	3.11704	7.23402	4.20942	1.98942	3.08639	3.998	2.06063	4.5405	8.2403	3.20936	2.18137	7.91852	4.25378	4.45959	6.60907	3.62038	2.72959	3.21334	4.54415	4.57851	3.74141	5.26591	4.42096	4.32584	4.69374	5.79341	2.87263	3.27725	2.9166	3.39348	4.06038	3.36755	2.70468	3.04929	4.25235	5.91384	3.70418	2.72799	3.91024	5.82769	7.18421	1.55176	2.26321	2.78526	2.53125	3.14555	2.85079	1.96352	3.89036
AP001017.1	0	0	0	0	0	0	0	0	0	0	0	0.13158	0	0	0	0	0	0	0.0437029	0	0	0	0	0	0	0	0	0	0	0	0	0	0	0	0	0	0	0	0	0	0	0	0	0	0	0	0	0	0
SLC6A5	0.00394797	0.0249318	0	0.00130473	0	0	0	0.00289049	0.0085055	0	0	0.0891502	0.00875461	0	0.00179938	0.00370544	0	0	0	0	0	0	0	0.00226522	0.00772283	0	0	0	0	0	0.112206	0	0	0.00416592	0	0.0128025	0.00376585	0	0	0	0	0	0	0.161721	0	0	0	0	0.00364432
NOB1	17.3698	33.146	13.5617	13.1715	14.9185	11.1966	24.9487	19.2093	21.9445	48.3283	15.0403	6.04584	31.8955	21.8497	17.4101	14.0822	20.0817	18.4432	12.6747	28.3284	18.1728	18.327	10.1998	18.2061	39.306	14.7469	12.1233	36.0155	16.1634	20.7627	18.4195	14.0838	40.5698	17.9301	17.3773	12.5863	16.1197	25.0282	22.442	19.1239	18.2975	14.6044	16.9414	18.7952	13.5131	17.2245	15.9486	13.0318	13.9478
MTND4P22	0	0	0	0	0	0	0	0	0	0	0	0.868044	0.0106553	0	0	0	0	0	0.0180195	0	0	0	0	0.0137851	0	0.0246369	0	0	0	0	0	0	0	0	0	0	0	0	0	0	0	0	0	0	0	0	0	0	0
GPAA1	36.5125	43.3426	45.5603	25.5421	26.798	51.7391	18.2508	58.052	58.277	32.7875	30.0627	2.87221	26.9818	91.4672	45.8526	34.3058	39.9696	34.6131	63.9292	61.8837	48.1543	49.245	38.9695	67.8567	39.3643	56.0941	18.4707	35.1658	84.4987	65.4921	67.1035	50.8202	70.4641	29.854	56.6611	47.74	39.2344	24.1766	47.9661	63.8901	112.834	57.0459	32.721	31.3735	39.8326	105.937	54.0623	30.8854	37.6431
AC011466.4	0.0348028	0.153848	0.0126456	0.0402558	0	0.153658	0.0970872	0.0828125	0.0562343	0.0583713	0.0206551	0.550124	0.00771751	0	0.0237933	0.0163324	0.0413245	0.0370619	0.0391539	0.0914129	0.0725192	0.0311271	0.0594034	0	0.0510597	0.0356884	0.0236853	0.0638689	0.0375146	0.0141312	0.0341082	0.0192408	0.0683744	0.0918103	0.0409007	0.0564292	0.0829934	0.0181844	0.0138784	0.0459845	0.0332877	0.0660032	0.0611049	0.0419304	0.0330069	0	0.122718	0.0365388	0
AC097376.1	0	0	0	0.146171	0.43978	0.867904	0.925387	0.809566	0	0.494548	0.262498	4.49443	0.392317	0.175777	0.100794	0	0	0	0.165865	0.248943	0.230406	0	0	0	0	0	0	0	0.15892	0	0	0	0.289649	1.40014	0.311876	0.239047	0	0	0.176376	0.11688	0	0	0.19414	0	0.209737	1.15558	0	0.11609	0
Z83839.2	0	0	0	0.0338753	0	0	0	0	0	0	0	0	0	0	0	0	0	0	0	0	0	0	0.0499881	0	0	0	0	0	0	0	0	0	0	0	0	0	0	0	0	0	0	0	0.0899848	0	0.0972138	0.0535614	0	0	0
Y_RNA	0	0.361969	0.208265	0	0	0.140592	0	0.104913	0.308715	0	0	3.88295	0	0	0.130621	0	0	0	0	0.107537	0	0.170881	0	0.164437	0.280307	0.293883	0	0	0.205947	0	0	0	0	0.907236	0	1.08425	0	0.299486	0	0.302934	0.182742	0	0.25159	0.345284	0.271802	0	0.252636	0.150443	0
BCKDHB	3.00107	4.0431	3.06827	4.27498	5.92682	2.17957	2.93497	5.23293	4.25088	5.70838	4.56125	7.24416	2.93732	1.97958	5.79197	3.98872	5.14118	4.14361	5.77975	4.52246	7.33874	3.55825	4.07437	3.05195	4.88537	2.43365	3.98151	4.38908	3.82735	4.09263	3.6714	8.68861	3.17162	3.74914	2.73395	6.4879	4.92899	2.05469	3.20782	7.25964	2.69665	5.15506	8.88482	2.50189	5.29329	2.06565	4.83491	4.31329	9.1259
SIRLNT	0.0443554	0	0	0	0.282259	0.00870371	0	0	0.248454	0	0	0.240385	0	0.0141022	0	0.0166522	0.0168535	0	0	0	0	0.0105789	0.00865239	0	0	0	0	0	0.0127497	0	0	0	0	0	0	0	0.0507712	0	0.566007	0	0	0	0	0	0	0	0	0	0
CCDC85A	0.426719	0.0712666	0.148641	0.554765	0.0701306	0.0311406	0.226273	0.144592	0.349494	0.402208	0.150696	0.0637082	0.115739	0.325157	0.0546494	0.337616	0.0401995	0.515758	0.14283	0.0529312	1.41825	0.0799049	0.209819	0.246861	0.0275943	0.549684	0.41281	0.10355	0.13685	0.177559	0.0967741	0.545914	0.0461896	0.885668	0.0596809	0.228721	0.100918	0.0589647	0.0337515	0.682173	0.0134923	0.0936344	0.390085	0.356903	0.200677	0.210076	0.267356	0.303606	0.0195322
BLK	0.21636	0.110784	6.08518	0.12368	1.1396	0.0286862	0.522003	2.97763	0.201568	0.71922	1.16608	0.198068	0.230812	3.03506	0.07729	0.208557	0.605459	0.734803	0.526291	0.239165	0.0792004	0.662464	0.273764	0.308674	1.83592	4.04755	3.11205	0.0572333	1.01692	0.315785	1.8568	1.18322	0.176153	0	0.0357351	1.4127	0.172912	0.109992	0.228521	0.0432673	0.503369	0.288336	0.272071	12.8574	0.122008	0.152778	0.824764	0.310032	0.0539782
UBE2T	19.9634	17.1869	3.29626	5.29892	17.1489	19.8325	18.7965	22.3876	49.7701	5.39614	10.0168	8.87305	14.8537	22.2609	42.0324	15.8411	22.0322	9.58584	26.8008	26.3218	4.36862	69.2655	14.1083	38.5242	3.24998	25.0686	39.0896	27.0375	13.5879	4.39023	41.7144	6.93993	6.52812	18.9784	27.2237	46.2795	16.2754	23.5624	39.2258	8.29301	77.1002	8.7524	4.46815	6.32274	4.47695	25.3416	6.32326	4.40226	29.7476
AP003174.3	0.027215	0	0	0	0	0	0.03796	0.0398507	0	0.06086	0	0	0.0241397	0	0	0	0.0258518	0	0	0	0	0	0	0.0624604	0	0	0	0	0.156456	0.0442011	0	0	0	0	0	0	0.0519191	0.170638	0	0	0	0.103226	0	0	0	0	0.0479813	0	0
RRM2P2	0	0	0	0.0142359	0.0856626	0	0.0600839	0.56769	0	0	0	0.0972722	0.0573132	0	0	0	0	0	0	0.0808175	0	0	0	0.0494319	0.0421321	0	0	0	0.0619106	0.0524719	0	0.0476299	0	0.0454546	0.0404992	0	0	0	0	0.0227665	0	0	0	0	0	0	0	0.0226126	0.0795267
MLNR	0	0.200412	0.0988378	0.0149828	0.315548	0	0.505888	0	0.0244181	0.0253461	0.0269066	0.153563	0.0100533	0.0720702	0	0	0.0107664	0	0.153013	0.0255172	0.0944681	0.0270321	0.033164	0.0390189	0.0443424	0.04649	0	0.0415998	0.0488689	0.00920411	0	0.075193	0	0.167437	0.0852477	0.0857596	0	0	0	0	0.0578168	0	0.0198998	0.0273106	0.0214985	0.0947591	0.139878	0	0.0418494
LINC01948	0.180038	0.206719	0.285455	0.0865439	0.0650956	0.256932	1.16428	0.0838816	0	0.146405	0.0777092	2.21753	0.188728	0.286202	0.4625	0.184339	0.108831	0.0697178	0.417368	0.0982621	0.647982	0.117108	0.159636	0.112691	0.928477	0.100701	0	0.340411	0.446939	0.0930387	0	0.217166	0.257241	0.379954	0.261593	0	0.249793	0.0342071	0.0522138	0.294108	0.0417454	0.06208	0.114946	0.157752	0.155225	0.102628	0.14428	0.463954	0.181299
AC093677.1	0	0	0	0	0	0	0	0	0.0446225	0.0463183	0	0.187084	0	0	0	0	0	0	0	0	0	0	0	0	0	0.0424787	0	0	0.0893046	0.0504597	0	0.0458034	0	0	0	0.0447771	0	0.0432886	0.0330379	0	0	0	0	0	0	0	0	0	0
AC135776.3	0	0	0	0	0	0	0	0	0	0	0	0	0	0	0	0	0	0	0	0	0	0	0	0	0	0	0	0	0	0	0	0	0	0	0	0	0	0	0	0	0	0	0	0	0	0	0	0	0
RNU1-36P	1.10641	0.429975	0	0.168761	0.676994	0.167006	0.237422	0.436184	0	0.570978	0.404088	0	0	0.270591	1.08613	0	0.0808457	0.120844	2.93631	0	1.06405	3.0448	3.07139	0.292996	4.16214	0	0	0.104126	0.856242	0.138229	0.16682	0	1.56059	0.179614	0.880182	0.459983	0	0.355753	0	0.539774	0	0.322816	0.298859	0	0.807169	0	0.150051	0.357416	0
RDM1P5	0.0606025	0.289158	0.0538264	0.0511825	0.0267811	0.105705	0.103314	0.165155	0.0725343	0.0451745	0.0399631	0.380133	0.0836178	0.0588734	0.0644491	0.139039	0.0703596	0.148194	0.444426	0.0682192	0.15434	0.582169	0.157622	0.119769	0.111962	0.241673	0.109983	0.0741436	0.232265	0.0273409	0.0593929	0.0893446	0.202845	0.206055	0.202583	0.0181964	0.0256919	0.0281464	0.0537035	0.0533821	0.23615	0.0383107	0.200983	0.00811263	0.0957921	0.109075	0.0474867	0.183807	0.13053
C16orf82	0.00571083	0	0	0	0	0	0	0.0125435	0	0	0	0	0	0	0	0	0	0	0	0	0	0	0	0.00655339	0	0	0.0155462	0	0	0	0	0	0	0	0	0	0	0	0	0	0	0	0	0	0	0	0	0	0
FAM76B	2.20104	2.24274	2.63486	1.9679	1.55299	2.50612	1.8349	1.7289	7.03525	1.7152	2.0084	12.995	2.95218	1.973	5.39406	2.19453	1.5013	3.54433	3.55612	2.75239	2.81864	2.39472	2.6659	2.11503	3.93729	2.7075	2.83453	1.90518	3.454	1.41558	3.28463	3.10444	1.83257	2.33971	3.19033	3.91922	1.81794	2.0742	2.25777	3.96031	5.13965	1.03144	2.6688	1.73613	1.42838	1.00802	3.3929	2.01313	4.24372
CDH9	0.00334117	0	0	0	0	0	0	2.12332	0.323919	0	0	0.377239	0	0.00531138	0	0	0	0.00474406	0	0.0275814	0	0	0	0	0	0	0	0	0	0	0	0	0	0	0	0	0	0	0	0	0	0	0	0	0	0	0.00589064	0.00350783	0.0123368
AC096576.3	0	0	0	0	0	0	0	0.01426	0	0	0	1.31945	0	0	0	0	0	0	0	0	0	0	0	0	0	0	0	0	0	0	0	0	0	0	0	0	0	0	0	0	0	0	0	0	0	0	0	0	0
GLUD1P9	0	0	0	0	0	0	0	0	0	0	0	0	0	0	0	0	0	0	0	0	0	0	0	0	0	0	0	0	0	0	0	0	0	0	0	0	0	0	0	0	0	0	0	0	0	0	0	0	0
AL024493.1	0	0	0	0	0	0	0	0	0	0	0	0	0	0	0	0	0	0	0	0	0	0	0	0	0	0	0	0	0	0	0	0	0	0	0	0	0	0	0	0	0	0	0	0	0	0	0	0	0
AC012414.3	0	0	0	0	0	0	0	0	0	0	0	0	0	0	0.0119188	0	0	0	0	0	0	0	0	0	0	0	0	0	0	0	0	0	0	0	0	0	0	0	0	0	0	0	0	0	0	0	0	0	0
RPS4XP2	0.212503	0.134198	0.128689	0.0585235	0.211294	0.069498	0.123502	0.0777918	0.0763028	0.673221	0.294276	0.159953	0.408396	0.112604	0.451984	0.066483	0.218681	0.125721	0.451578	0.0930268	0.0737995	0.084471	0.155448	0.79253	0.138563	0.145274	0.0964139	0.0649964	0.101805	0.517705	0.0694207	0.117483	0.231938	0.0373725	0.166491	0.0382836	0.0337834	0.555164	0.169481	0.13103	0.225836	0.201505	0	0.128012	0.134359	0.0370134	0.124885	0.0557759	0.0980796
RCHY1	3.44603	2.79893	4.28719	3.46814	2.05032	1.69155	2.61364	2.60444	7.48863	4.02772	3.50384	7.7381	2.7872	1.6662	4.02061	2.88299	3.60259	2.85498	4.43436	7.8257	4.10508	5.01499	2.26992	2.003	6.26394	3.94829	2.03223	1.80836	3.3264	3.62875	1.99574	5.68587	1.97235	1.83281	3.0669	4.66135	2.32604	2.72708	2.75006	2.82405	2.45785	3.02631	2.50502	3.0771	3.82204	2.09239	3.64682	2.68593	4.26896
AC004466.2	0.190505	0.068746	0.27688	0.143904	0	0.320418	0.07592	0.418433	0.117264	0.18258	0.193821	4.54766	0.193117	0.302841	0.0744234	0	0.0258518	0.0386421	0.0408233	0.22466	0.226833	0.259634	0.212352	0	0.212947	0.44652	0.222257	0.199776	0.0782281	0.0442011	0.213375	0.0601835	0	0.459479	0.3838	0.470681	0.207676	0.0568792	0.173641	0.143835	0	0.206452	0.143348	0.0655771	0.206485	0	0.191925	0.0857176	0.100487
AC005884.2	0	0	0.0826316	0.0751565	0	0.167344	0	0.0416255	0.244972	0.127141	0.269937	0.513534	0.403435	0	0.10365	0	0.270031	0	0.0852826	0.298665	0	0	0.0554524	0.130484	0	0.116601	0	0.0695576	0.0817119	0.0923392	0.111439	0.125728	0.148929	0	0.106905	0.122911	0	0.118825	0.362748	0	0.0725051	0.215646	0.0998212	0	0.431362	0	0	0.23876	0
AC130509.1	0.0324317	0	0	0	0	0	0	0	0	0	0	0.14647	0	0	0	0	0	0	0	0	0	0	0	0	0	0	0	0	0	0	0	0	0	0	0	0	0	0	0	0	0	0	0	0	0	0	0	0	0
MTND2P6	0	0	0	0	0	0.0267534	0	0	0	0	0	0.307871	0	0	0	0	0	0	0	0	0	0	0	0	0	0	0	0	0	0	0	0	0	0	0	0	0	0	0	0	0	0	0	0	0	0	0	0	0
AL356966.1	0.0193163	0.0487936	0.0449189	0.0306415	0.0614603	0.0568555	0.140102	0.0339416	0.00832299	0.0259178	0.00917118	0.610661	0.0274136	0.0245653	0.0528232	0.0290074	0.0660555	0.0164561	0.0463599	0.0318912	0.0321997	0.00921396	0.101736	0.0487655	0.00755711	0.0713081	0.105167	0.0236324	0.0943902	0.0219607	0.0151446	0.034173	0	0.0896837	0.0617459	0.137805	0.0294803	0.0242226	0.0308112	0.028585	0.019707	0	0.0203487	0.0279267	0.0146556	0.0282616	0.0340555	0.0365037	0.0427935
AC079466.2	0	0	0	0	0	0	0	0.0555756	0	0	0	1.02846	0	0	0	0	0	0	0	0	0	0	0	0.174214	0	0	0	0	0	0	0	0	0	0	0	0	0	0	0	0	0	0	0	0	0	0	0	0	0
RPL41	294.721	147.695	139.381	137.521	218.069	60.304	201.292	102.097	585.755	342.411	171.129	34.7419	179.834	166.854	508.974	224.694	424.241	129.074	191.829	631.871	137.513	195.939	90.9549	218.438	156.968	212.907	246.269	303.995	120.522	152.286	165.127	309.748	142.003	86.1307	198.077	163.36	148.479	208.712	186.568	192.014	132.373	174.138	231.851	213.477	185.477	166.843	236.024	147.936	153.553
AL356417.1	0.0166189	0	0.169077	0.0439376	0	0.0326106	0.0231803	0.0121674	1.50375	0	0.0394524	0.30022	0.0442227	0.132093	0	0	0	0	0.0249288	0.0374152	0	0.178364	0.162091	0	0	0.272668	0.316683	0	0.19108	0	0.0651487	0.367511	0.870661	0.280581	0.0312491	0.23353	0.0634089	0.0347333	0.0530171	0	0.211938	1.32374	0	0.280313	0.567407	0	0.0585997	0.0523435	0.0306813
MINK1	9.08111	8.52222	22.222	11.4191	15.3473	4.98101	26.1073	24.9428	10.4072	11.5178	8.73839	4.584	10.5997	15.487	11.5497	9.59391	24.3122	18.067	9.87353	10.2029	19.8845	7.07174	9.89101	13.5276	12.6158	17.4417	10.842	28.6052	14.2264	11.223	10.377	7.63158	7.65637	10.5739	10.8382	15.9154	29.8507	9.70938	31.1653	10.8998	17.0153	10.4594	12.4115	10.8955	9.6944	10.3427	12.045	9.66046	14.709
SEC16B	0.0114217	0.00480859	0.0387339	0.0213896	0.0075711	0.0186769	0.0796557	0.133797	0.0164045	0.00851397	0.0180763	0.386874	0.006754	0.0786793	0	0.0536	0.0325487	0.0378406	0.0228438	0.0214286	0.00396659	0.027241	0.0204235	0.0174757	0.0186188	0.117123	0.0103641	0.107132	0.0355669	0.00772935	0.0410436	0.0210483	0.029919	0.060261	0.0161074	0.0226344	0.123474	0	0.151821	0.0261582	0.0461253	0.00722036	0.0467916	0	0.00722152	0.0179046	0.140959	0.0359742	0.0070288
ENPP5	4.76551	0.324448	3.94893	7.98446	9.31304	3.27001	2.04877	9.76066	8.67037	4.74297	4.32352	5.10168	11.6819	4.66474	8.90714	3.88854	2.45893	5.6582	7.099	2.64207	5.72329	7.44633	7.53256	6.67418	11.8732	5.36971	5.30747	2.8648	5.59478	9.67619	6.46819	9.93401	8.94617	10.78	4.84885	2.87997	4.88181	1.12883	3.27801	9.42706	6.45539	11.3175	6.69593	4.88839	15.7733	5.02158	6.11411	11.9254	7.08336
MIR450A2	0	0	0	0	0	0	0	0	0	0	0	0	0	0	0	0	0	0	0	0	0	0	0	0	0.247478	0	0	0	0	0	0	0	0	0	0	0	0	0	0	0	0	0	0	0	0	0	0	0	0
RP9	3.25548	6.39186	3.72069	3.00755	3.64892	9.95238	2.79672	4.23069	4.25597	4.08679	5.4801	2.94051	3.05167	4.73997	3.96569	5.87486	3.52816	5.58889	7.55802	3.25931	4.03926	8.9467	5.97518	5.79046	7.38133	4.94678	5.59927	2.57982	2.39259	2.35528	7.26564	2.51972	6.68649	4.98103	6.60137	7.08588	3.16176	7.88637	2.07711	4.34052	6.21806	4.7708	4.16993	4.43921	3.55061	3.44085	2.42627	2.91295	5.80528
TMEM202	0	0	0	0	0	0.0136146	0	0	0	0	0	0.188008	0	0.022059	0	0	0	0	0	0	0	0	0	0	0	0	0	0	0	0	0	0	0	0	0	0	0	0	0	0	0	0	0.0243635	0	0	0	0	0	0
RNU6-298P	0	0	0	0	0	0	0.204035	0.107099	0	0	0	1.98192	0.129751	0	0.266684	0.549177	0.277907	0	0.219425	0	0	0.174441	0.142674	0	0	0	0	0.357932	0.210238	0.11879	0	0	0	0	0	0.474358	0	0	0	0.463868	0.373099	0	0.256832	0	0	0	0.515799	0	0
AC147651.1	0.0668711	0	0.0485952	0	0	0	0	0.122399	0	0	0	0.151004	0	0	0	0	0	0	0	0	0	0	0	0.115106	0	0	0	0	0	0	0	0	0.0875843	0	0	0.0361416	0	0	0	0	0	0	0	0	0.0634205	0	0.0589485	0	0
Y_RNA	0	0	0	0	0	0	0	0	0	0	0	0	0	0	0	0	0	0	0	0	0	0	0	0	0	0	0	0	0	0	0	0	0	0	0	0	0	0	0	0	0	0	0	0	0	0	0	0	0
MIR3613	0	0	0.469195	0	0	0	0	0	0	0	0	0.728982	0.143173	0	0	0	0	0	0.242124	0	0	0	0.157434	0	0.631497	0	0	0	0	0.655396	0	0	0	0	0	0	0	0	0	0	0	0	0.2834	0	0	0	0	0	0
HOMER3	16.6324	3.77328	3.50107	6.49077	3.3459	4.8235	6.06738	3.20283	19.636	5.59799	5.11457	1.85335	4.41167	16.446	4.65348	9.28241	4.20613	15.0798	5.25697	1.37045	4.51493	9.88536	8.35332	21.94	3.08256	15.8395	7.8981	6.27583	8.51077	3.84573	12.5159	3.81151	10.0617	11.5791	7.04506	2.37761	8.25159	14.7692	14.4989	5.96875	5.41136	4.23377	2.50737	6.06153	2.57648	4.93626	2.5178	7.30709	4.25782
IP6K1	14.6803	4.92528	12.3324	12.6394	10.4615	9.31338	9.27009	14.2913	7.88351	12.9359	11.4949	3.85407	9.1073	9.83962	8.10637	9.93081	11.9338	9.17975	14.1539	9.80698	14.5295	6.42159	9.66937	15.6499	13.0536	8.61247	9.67466	8.28639	7.11057	12.7438	13.1804	8.122	6.81945	8.9935	9.76241	7.80574	13.9258	9.42576	7.93898	9.16033	7.72487	7.99994	10.5925	11.4983	9.28183	8.28902	9.75099	8.20528	7.9223
AC027369.5	0	0	0	0	0	0	0	0	0	0	0	0.168004	0	0	0	0	0	0	0	0	0	0	0	0	0	0	0	0	0.0267322	0	0	0	0	0	0	0	0	0	0	0	0	0	0	0	0	0	0	0	0
SNRPEP2	2.16432	1.39857	1.09731	0.665364	1.20112	1.72842	1.54452	2.57959	5.63875	2.25117	0.71693	1.3639	2.76801	2.08035	2.56934	2.36205	1.72123	1.85814	2.86904	4.07946	1.25856	4.68178	2.30733	3.8121	0.984592	2.06456	3.0144	2.21687	0.795739	2.04371	3.15703	1.00176	2.5051	1.8058	2.79198	2.12186	1.53636	2.94549	1.44514	3.13901	3.91554	1.33639	1.41395	1.33411	0.668302	1.89365	1.3311	1.691	0.836313
PER1	10.1501	3.14606	16.3816	25.9936	43.6319	7.43798	9.56988	28.8269	5.88922	12.8629	27.6382	6.73887	18.3603	30.1476	5.89401	11.313	10.7143	18.655	6.64555	7.6353	40.6744	4.36477	14.1095	11.8387	9.43917	3.8047	23.2797	6.14403	13.0892	39.2263	5.43273	22.0115	15.8868	5.03674	2.45312	15.9079	6.67652	6.01915	5.80627	53.2295	5.14858	11.4867	39.2761	30.8223	12.3444	42.7154	26.9789	49.149	13.944
RPL3L	0.112018	0.360131	0.0444017	0.0437505	0	0.334708	0.163346	0.678474	0.0438783	0.0569322	0.0241749	0.114977	0.0361307	0.169978	0.0371307	0.105136	0.169283	0.137363	0.053464	0.324794	0.159145	0.425035	0.0297971	0.116858	0.0298805	4.43808	0.0554433	0.0373765	0.256127	0.124045	0.0598811	0.0450395	0.453482	0.0859648	0.0430836	0.132091	0.0485683	0.0319249	0.129948	0.0538208	0.084414	0.0193128	0.0268193	0.0245379	0.0579476	0.0425695	0.00897693	0.0588026	0.103402
AL391336.1	0	0	0	0	0	0	0	0	0	0	0	0.131036	0	0	0	0	0	0	0	0	0	0	0	0	0	0	0	0	0	0	0	0	0	0	0	0	0	0	0	0	0	0	0	0	0	0	0	0	0
ADPRH	2.62297	0.768644	4.05104	7.99062	3.36443	2.80336	3.2299	3.3685	1.59956	2.49733	2.50661	3.6555	2.60727	2.94103	1.80016	2.39901	1.93662	4.35079	4.4777	1.39297	5.15484	3.53797	3.42789	3.52675	4.1726	4.22491	4.24113	1.86885	2.41407	4.97422	2.47519	2.53013	4.12889	2.37605	3.60179	3.17075	3.58171	2.81731	0.849393	1.81085	4.0707	1.70816	2.8636	7.28081	3.6362	1.49143	4.26498	3.86236	3.97734
AL807752.4	0.024212	0	0.0703793	0.0160032	0.0962966	0	0.0675426	0.868609	0	0	0	0	0.0429519	0	0	0	0.0689976	0	0.0363186	0.01817	0	0.0577461	0	0.0277841	0	0.0993122	0	0.0296219	0.069596	0	0.0474575	0.0535426	0	0.0510972	0.0227633	0.0523429	0.0461901	0	0.0772404	0	0.0308772	0	0	0	0	0.0253031	0	0	0.134099
CD320	16.701	24.2874	10.4784	9.67316	13.9323	24.7786	12.155	25.9001	51.7255	24.039	7.58397	0.752033	8.93861	30.5493	10.687	12.422	19.6197	12.9689	11.0643	3.40642	6.07848	14.9372	9.15522	48.7336	5.77874	16.5695	39.9742	13.0232	13.6236	18.2202	34.8267	15.0841	15.929	22.66	22.6134	18.606	13.2834	15.5062	19.478	11.9559	19.6391	30.2231	22.1004	13.8502	12.2947	12.9936	7.52428	17.7219	10.0765
AC006557.5	0.0173156	0	0	0.0228898	0.137736	0.0169889	0.0241521	0.0380326	0.447656	0	0.123319	0.860217	0.0307178	0.0275262	0	0.0650074	0	0.0737582	0.0259739	0.0129946	0.0360808	0.0412981	0.0168887	0	0.0338719	0.0710248	0.047137	0.0423692	0.0746591	0.0140615	0.10182	0.0382919	0.0453581	0	0	0.018717	0	0.108568	0.0276199	0	0	0	0.0304018	0	0.0328441	0	0	0.0181793	0
DHX30	7.63802	5.60678	11.4411	9.12122	13.4726	5.45675	11.5617	13.8981	12.279	12.701	8.36875	6.06861	8.77747	11.3002	13.0256	7.85641	14.7744	9.43152	13.851	16.8258	12.8397	6.43775	9.72602	16.9971	10.2694	10.2052	11.1663	14.2167	7.40698	10.5174	10.6348	6.13154	8.85909	9.75122	12.3707	18.9488	16.564	7.67093	13.6064	11.1386	11.1884	7.67605	10.857	8.85708	8.16227	9.63859	10.1828	10.5226	9.1664
AC090001.1	0.288762	0	0.0441775	0.220996	0	0.0447337	0.148389	0.500722	0.0327425	0.10196	0.0721586	1.9905	0.121325	0.0483198	0.0415611	0.741746	0.0433102	0	0.113987	0.216703	0	0.308104	0.0148233	0.0174402	0.0891887	0.0623389	0	0.0185939	0.480544	0.0617093	0.0297893	0.302481	0.676788	0.192444	1.32885	0.0657119	0.0289938	0	0.218179	0.144582	0.0775271	0.172937	6.03054	1.02539	2.19089	0.0952975	0.0535895	0.0159561	0.168349
AC108868.1	0.0253483	0	0	0.083771	0	0.04974	0.0353562	0	0	0	0.0601755	0.915834	0	0.0402956	0	0.0475821	0.0481572	0	0	0	0.211274	0.0302281	0.0494467	0.14544	0.049585	0	0	0	0.0364311	0.0617539	0.0993694	0	0.0663997	0.0534953	0.0238317	0.0547995	0	0	0	0	0.129305	0	0.0445051	0	0.192322	0.0264906	0.0446902	0.0266127	0
AC110769.3	0	0.151206	0	0.0079129	0	0.0234919	0	0.0438256	0	0	0	6.75847	0.010619	0	0.0327387	0	0	0	0	0.00898432	0	0	0.0233533	0	0	0	0	0.0146468	0.0172062	0.00972198	0	0	0.0313601	0	0	0.0258814	0.0456782	0	0.0381922	0.0506182	0.0152675	0	0	0	0	0.0125114	0.0211069	0	0.0663062
AL360182.1	0	0.0757969	0.0872222	0.0396659	0	0.0588803	0	0.065907	0	0.0671021	0	6.09822	0	0	0	0	0	0	0	0	0	0.0357829	0.0292665	0	0	0	0	0	0	0	0	0	0	0	0	0.0324347	0	0	0	0	0	0	0	0	0	0.125434	0	0	0
NNT	17.0883	1.30792	7.87933	8.54559	11.2381	3.40063	5.88214	9.91238	33.8207	7.60242	7.49229	12.2843	9.79565	7.22374	17.9677	15.4358	5.12225	9.64922	16.0649	5.96399	7.12639	16.5006	8.77455	12.2723	13.2103	4.34541	9.56515	7.35364	12.5797	6.36654	8.91026	9.43129	5.56354	7.23926	15.2364	25.0475	8.55859	7.46467	11.3832	4.63227	19.8115	8.97972	12.9006	8.51588	14.1986	11.3046	9.37785	7.62116	8.4176
AC093827.3	0.253026	0.191746	0.827433	0.359566	0.553489	0.794406	0.211755	0.592807	0.272559	0.509251	0.42047	1.02846	0.20199	0.583233	0.207581	0.237482	0.156229	0.502973	0.683183	0.142414	0.210894	0.150868	0.283806	0.362946	0.519705	2.20545	0.516596	0.170259	1.14551	0.184928	0.322369	0.0279772	0.79536	1.60197	0.249781	0.259828	0.362031	0.158647	0.928276	0.494793	0.16134	1.43958	0.222125	0.121938	0.503935	0.251208	0.245353	0.2258	0.303634
POLR1B	7.41975	7.72345	3.95043	3.18682	3.01807	2.08117	6.0195	3.98816	5.62155	9.66079	2.61262	5.58157	4.46757	3.52369	6.4176	4.77313	4.58421	4.68159	4.10712	6.59891	4.64652	2.87353	3.44095	3.81673	5.16936	5.2286	2.84491	5.53508	2.90832	4.54065	4.68831	4.0824	6.06212	4.7997	7.04466	6.4301	6.11659	9.17728	5.48225	2.76049	4.88395	2.96242	3.89569	5.26092	4.40646	3.33447	4.51432	4.83139	7.00064
TIMP3	9.32331	1.68001	1.07748	4.45036	1.91715	0.0778248	2.92768	1.59483	2.06382	1.85571	1.25295	0.289344	1.74271	2.39581	1.00393	5.75544	0.996915	4.01125	0.366106	0.366321	1.41127	0.985937	8.56976	5.31441	1.66504	1.48289	4.30201	1.50047	1.73635	1.24122	2.05707	0.958021	2.07782	10.1921	0.639629	1.38175	4.59794	4.30394	0.433103	0.854574	0.276238	3.79552	2.87642	3.52125	5.16182	0.953307	3.23263	6.88005	0.202765
AC104009.1	0	0	0	0	0.0439434	0.0216805	0	0.161786	1.19017	0	0	0	0	0	0.0100715	0	0	0	0	0.646744	0	0	0	0.190182	0	0	0	0	0	0	0	0.0244333	0	0	0	0.0716575	0.10539	0	0	0	0.0140903	0	0	0	0	0	0	0.0115999	0.0407958
ZNF574	4.06411	8.81141	6.19449	2.71992	4.54499	3.42537	6.91958	5.07487	2.65579	5.28539	4.50715	0.704382	3.60752	6.823	3.87688	4.39154	3.94032	5.15305	4.25165	3.36506	4.65609	3.02951	4.67772	3.82046	3.85473	5.92374	8.89976	3.78328	4.0952	3.03974	9.18883	3.04445	5.60188	3.54472	6.26298	4.30873	4.96667	3.86147	3.4877	3.81399	9.01941	2.91238	2.66991	4.02556	3.15748	4.97448	2.41661	2.52232	7.12099
LINC01605	0.341385	0.0466136	0.01341	0.0975751	0.110089	0.0271576	0.193042	0.81063	0.1789	0.0412665	0.262843	0.875066	0.032736	0.146674	0.563505	0.277114	0.0788803	0.157209	0.069201	0	0.26916	0.440115	0.575947	0.20117	0.0180487	0.151383	0.0502341	0.101594	0.0795644	0.0224781	0.0904248	0.244847	0.145015	0.38944	0.64192	0.628322	0.35204	0.250687	0.412084	0.633933	0.741296	0.0349965	0.0971978	0.111162	0.0525031	0.539978	0.065068	0.116242	0.017034
AC091180.4	0	0.289575	0.583143	0.113655	0	0.562367	0.159897	0.251792	0.493944	0	0	0.258863	0.203364	0.364469	0	0.107594	0.108894	0	0.257936	0.172059	0.119435	0.136705	0.167715	0	0.560614	0.235107	0	0.280502	0.494274	0.093093	0.449393	0.126754	0	0.120965	0.161666	0.185871	0	0	0.0914274	0.121174	0	0.434813	0.100636	0.552454	0.217442	0.359408	0.303164	0.120354	0.105819
TRBV8-2	0.0520109	0	0.226778	0.137509	0.206859	0.0510296	0	0	0	0	0	0	0.0461336	0	0.189642	0.390526	0.0494057	0	0.312071	0.0390319	0	0.0620236	0	0	0.101741	0	0	0	0	0	0	0	0.272485	0.109764	0	0	0	0.217405	0	0.054977	0	0	0.273954	0	0	0	0.183395	0.109211	0
BMPR1A	3.31418	1.63937	2.74888	2.2363	2.40911	0.982409	1.70872	2.17939	3.32901	2.02908	2.36237	4.4998	2.19297	1.91599	4.00476	2.56179	1.78134	2.15015	3.05959	1.34145	2.24613	1.41961	2.76225	3.6315	3.06379	1.16368	1.96861	2.3079	2.10179	2.35205	2.05955	4.84956	2.28614	2.73667	3.77487	2.35709	2.24038	1.83435	1.99152	3.8782	3.10408	1.66452	2.04235	2.31146	3.57109	2.24917	3.82055	1.7378	2.3963
MET	35.8146	21.181	33.0985	15.4016	15.0679	22.5138	39.0356	3.59611	13.2509	37.7256	124.189	207.924	45.8303	1.65549	20.3206	41.7334	33.905	25.5424	180.584	9.73163	26.9668	22.3872	102.437	46.5381	35.4547	15.9408	3.13906	43.4436	74.4778	42.479	50.0492	3.90004	73.3043	98.1887	4.09831	5.7082	27.2584	56.4019	25.8588	1.13875	8.06772	106.196	31.4862	11.5997	31.556	3.34006	4.80817	7.41674	47.3617
AC010591.1	0	0	0	0	0	0	0	0.015842	0	0	0	0.488609	0	0	0	0	0	0	0	0	0	0.0258034	0	0	0	0	0	0	0	0	0	0.0478501	0	0	0	0	0	0	0	0	0	0	0	0	0	0	0	0	0
ETV6	8.03673	9.06001	7.27548	7.64455	8.67581	11.3281	10.7308	11.9832	8.55238	6.80896	17.7642	25.0548	10.0212	11.1918	18.976	13.5435	6.49536	8.68875	15.646	6.93686	8.16013	6.71275	16.6045	11.4478	10.5726	7.87283	13.6649	11.3041	14.0524	3.84428	10.8545	5.22773	11.397	8.64586	10.5174	11.191	10.2276	10.1303	7.92459	4.88219	7.82164	5.89487	7.2591	9.56546	6.93493	8.32425	13.4728	6.94556	4.31301
COL1A1	679.825	180.201	113.485	350.386	613.718	199.533	444.642	273.078	75.8185	67.3363	311.752	266.029	57.2213	1217.36	100.858	562.881	121.096	990.741	65.196	40.2311	50.1519	96.6102	859.465	1317.12	38.6131	126.351	402.238	468.061	232.093	52.1764	375.327	14.3714	376.572	1275.95	71.8224	127.932	666.144	1533.67	141.466	301.491	68.9959	79.4819	120.565	170.705	216.193	82.4949	79.2853	440.118	33.2474
AC011474.3	0	0	0	0	0	0	0	0	0	0	0	1.01474	0	0	0	0	0	0	0	0	0	0	0	0	0	0	0	0	0	0	0	0	0	0	0	0	0	0	0	0	0	0	0	0	0	0	0	0	0
AC004076.2	0.0549378	0.160125	0.36238	0.108935	0.100846	0.0953637	0.0648393	0.262993	0.300447	0.141756	0.140452	2.23302	0.236152	0.248564	0.250392	0.269713	0.124443	0.174011	0.228207	0.133199	0.12328	0.075593	0.210212	0.223076	0.107467	0.312013	0.50618	0.108575	0.200432	0.0892269	0.347898	0.0467269	0.121769	0.142697	0.20263	0.392848	0.161241	0.0353291	0.0876305	0.169745	0.317971	0.0961745	0.89037	0.0712803	0.144285	0.0574137	0.230969	0.115356	0.257463
CT47B1	0	0	0	0	0	0	0	0.0309683	0	0	0	0.0955143	0	0	0	0	0	0	0	0	0	0	0	0.0121346	0	0	0	0	0	0	0	0	0	0	0	0.0114303	0	0	0	0	0	0	0	0	0	0	0	0	0.0195224
GLYR1	19.1184	14.7145	24.895	21.148	16.0919	16.7049	17.6215	20.9408	26.8968	18.3543	25.9141	14.6438	32.7046	16.7816	21.8737	17.2813	16.6488	20.169	30.0222	20.873	25.8272	13.8441	30.273	14.3324	28.5147	27.6527	18.3174	31.5629	36.104	18.4922	19.9974	13.8185	21.2037	25.4916	19.0848	32.8592	18.7532	16.1665	16.7773	14.9442	13.4332	20.0205	27.6668	17.3952	33.8143	19.5347	21.5267	21.8052	14.6691
MT-ATP6	1683.34	5260.99	2887.61	4054.22	5962.23	12394	1678.62	8080.44	774.388	3050.82	2851.04	593.424	3069.51	7084.23	3553.72	3596.18	2451.5	3094.28	4063.74	2758.08	4115.47	2269.98	1104.69	3088.83	1462.45	7069.33	5722.09	4367.26	5054.81	2977.92	9357.48	350.631	6160.07	1746.11	7229.9	2275.22	4047.73	2119.38	5668.02	3726.66	12431	15523.7	6727.93	6199.87	4826.39	3278.91	3085.13	2314	9185.81
LINC02800	0	0.0383699	0.0110384	0	0	0.0149032	0.0423739	0	0.0163624	0	0	0.137202	0.0202099	0	0	0	0	0.0215677	0	0.00569962	0.0158256	0	0.0222229	0	0	0.0155763	0	0	0.0982399	0	0	0	0.0198948	0.0160283	0	0	0	0	0.072687	0.00802801	0.0484282	0.0288073	0.0266694	0	0	0	0	0.00797373	0
BX322639.1	0.263905	0.0151507	0.0697381	0.145359	0.588418	0.612006	0.515897	0.393753	1.54199	0.438151	0.023731	4.63201	0.00532007	0.0985245	0.0200468	0.045035	0.252585	0.377552	0.0179938	0.351087	0.141642	0.02861	0.575247	1.33525	0.17599	1.14399	4.55537	0.303304	0.0287341	0.0519539	0.192019	0.0884246	0.267092	0.0253158	2.30634	1.02435	0.114423	0.217281	0.749421	0.547344	0.127483	0.25783	0.435268	0.163793	0.0492989	0.234011	0.489951	0.0881583	1.25495
AMOTL1	4.92727	1.15592	4.48471	8.08217	3.86818	0.643933	2.67996	2.09318	8.40843	9.3382	1.72085	6.61707	5.96178	3.08995	0.710519	3.77216	2.58948	8.57778	5.77471	1.54377	6.47048	0.811035	7.00874	9.62873	7.79073	3.45836	4.21709	7.01268	2.23852	3.31491	2.82522	2.1941	3.32113	4.8759	2.66818	3.71205	7.74475	7.58967	6.67639	2.58121	1.03509	3.06265	6.51101	4.14079	8.19669	1.76227	5.17372	3.15143	4.93454
RNY4P19	0.146281	2.21706	0	0.193371	0.581792	0.430562	0.40807	1.28519	0	0.327123	0	10.5702	0.259501	2.09285	12.4008	0.549177	0.416861	0	0.43885	0	0.609615	0.697766	0	0.671449	0.286147	0	0.796419	1.61069	0	0.712743	0.286722	0.323487	0.383181	0.926137	3.16316	1.42307	0.55813	0	1.63331	1.85547	2.61169	0	0	0	0.277464	7.49078	5.15799	0	4.86107
AL162426.1	0.056701	0.0954857	0.741682	0.224863	0	0.0370874	0	0.152216	0.0407188	0.253597	0.0448684	0.170717	0.100587	0.39059	0	0.0354785	0	0.241526	0.340212	0.0567354	0.236297	0.315544	0.0553031	0.0216888	0.147888	0.077525	0.0514511	0.0231234	0.27164	0.0613937	0.0740924	0	0	0.398874	0.071078	0.0817198	0.0360569	0.0395016	0.0602953	0.519433	0.385653	0.0716886	1.75876	0	0	0.217273	0.266577	0.357176	0.0348933
LHFPL2	8.8127	1.19622	3.36457	21.2631	7.62478	3.61851	21.5959	4.66192	5.38558	6.8697	9.45747	36.6122	7.29063	4.56997	8.6077	9.43453	7.15388	8.87358	7.44939	4.11398	9.5154	6.2938	10.9958	6.70086	3.78459	8.88532	4.67249	5.65799	10.0168	4.51609	4.35119	2.79909	3.57386	8.46701	1.67662	12.6239	6.8848	10.8171	4.01549	2.26834	3.00612	10.3231	5.05357	9.57826	6.862	2.38066	10.354	8.27088	8.71991
SLC9A3R2	46.4406	71.0558	28.5165	19.3873	17.9356	138.874	7.58665	37.5549	13.397	16.1088	82.066	4.96653	34.1401	38.0007	27.6822	56.7011	8.93937	41.7321	29.7103	8.33589	51.1046	26.7046	32.413	23.4777	25.9148	24.9307	20.9339	31.356	55.1134	30.1544	29.8126	53.2479	87.3213	34.3949	45.3021	19.3271	14.995	52.3003	9.78016	29.4242	22.9636	15.7993	44.8875	28.8717	43.0387	39.3849	19.0116	57.5201	4.29417
AL391427.1	0.145674	10.8185	0.169378	0.115541	0.579378	0.51453	6.33947	15.3796	0.376607	0	0	2.6316	0.10337	8.15141	0	0	0.857937	0.124104	0	0.131186	26.651	0.173718	0.0284165	0	0.0569919	5.97522	0	1.81788	0.66997	3.19403	0.97081	0	0	0.0614863	0.438265	2.20448	5.55814	0	16.0795	4.58864	30.1699	0.331523	0.920757	0	0.110525	0.213134	0.25683	0.061176	4.46439
RN7SL717P	0	0	0	0	0	0	0	0.0346178	0	0	0	0	0	0	0.0431004	0	0	0	0.0709252	0	0	0	0	0	0	0	0	0	0	0	0	0	0	0	0	0.153328	0	0	0	0	0	0	0	0	0	0	0	0	0
AC020656.2	0.00529024	0.380855	0.184532	0.0087416	0	0.00778564	0.236126	0.139436	0.00569864	0.029576	0.0125588	0.585355	0.00469243	0.037844	0.0337562	0	0.0452273	0.0938939	0.063484	0.0794018	0.0606285	0.18926	0.0257991	0.00910611	0.0362198	0.0976474	0.0936082	0.194169	0.296527	0.00644409	0	0.0350967	0.0207866	0.189798	0.017408	0.117227	0.222033	0	0.113918	0.0251637	0.323835	0.090296	0.088239	0.0701103	0.0100345	0.0359363	0.363751	0.044433	0.214867
LINC01533	0	0	0	0	0	0	0	0	0	0	0	0.547622	0	0	0	0	0	0	0	0	0	0	0	0	0	0	0	0	0	0	0.0148545	0	0	0	0	0	0	0	0	0	0	0	0	0	0	0	0	0	0
AC126773.1	0	0	0	0	0	0.104379	0.148389	0	0	0	0	0	0	0	0	0	0	0	0	0	0	0	0	0	0	0	0	0	0	0	0	0	0	0	0	0	0.202956	0	0	0	0	0	0.186787	0	0	0	0	0	0
UBE2V1P14	0	0	0	0	0	0	0	0	0	0	0	0	0	0	0	0	0	0	0	0	0	0	0	0	0	0.0516139	0	0	0	0	0	0	0	0	0	0	0	0	0	0	0	0	0	0	0	0	0	0	0
AL110118.1	0.0457922	0	0.0887391	0.141245	0.0607087	0.0149761	0.0638718	0.156457	0.0657697	0.0341345	0.144945	1.37873	0.067696	0.0970597	0.111311	0.0573054	0.0144995	0.238405	0.114483	0.057275	0.15903	0.145621	0.104214	0.0525482	0.179153	0.156525	0.0831046	0.0373494	0.175503	0.0495821	0	0.101265	0	0.0322135	0.17221	0.082497	0	0.0638036	0.048695	0.145211	0.136262	0.0578963	0.0803995	0	0.0579056	0.0638079	0.0538225	0.0480764	0.169081
LINC01107	0	0	0.0206684	0.0563959	0.0282795	0	0.0198353	0.140557	0.0459555	0.0636026	0	0.192673	0.0189206	0.0339095	1.11481	0.0133471	0.0202626	0.0302876	0.0853258	0	0	0	0.00693505	0	0.0695446	0	0.058068	0	0	0	0.0139369	0.0943434	0.0186255	0	0.00668493	0.0307432	0.0406941	0.0148606	0	0.0150317	0	0.0269694	0.0624198	0.0171331	0.0134869	0.0594464	0.0626794	0.0447901	0.0131269
RPSAP51	0	0	0	0	0	0.0213612	0	0.0159403	0	0	0	0.393311	0.0193117	0.0692209	0	0	1.22021	0	0	0.0163389	0	0	0	0	0	0.044652	0	0.0532736	0.0625825	0.0176804	0	0	0	0	0	0	0.124606	0.0455033	0.382011	0	0	0.0825808	0	0	0	0.0910128	0.15354	0	0.200975
C9	0.0047587	0.0240413	0.0345815	0.0408891	0.246044	0.00933784	0.0929254	0.0627133	0.123026	0.0106417	0.0564847	0.386847	0.0168839	0.0075648	0.00433779	0.00893273	0.00452034	0.067568	0.0285528	0.457113	0	0.0226993	0.0974691	0.00546079	0	0	0	0.017466	0.0341966	0.0115932	0.0186549	0.0315704	0.0124654	0.0100428	0.0894797	0.030863	0.00907837	0.0397827	0.0379528	0	0.103168	0.0180497	0.0167102	0	0.0451315	0.0198927	0.00838982	0.0299765	0.0351416
AC096743.1	0	0	0	0	0	0	0	0.289619	0	0	0	0	0	0	0	0	0	0	0	0	0.412134	0	0	0	0	0	0	0	0	0	0	0	0	0	0	0	0	0	0	0.209067	0	0	0	0	0	0	0	0	0
ZIM2-AS1	0.0093526	0.0118125	0.0271862	0.0154543	0.204586	0.0137642	0	0.00684748	0.13097	0.0104575	0.0111013	0.190074	0.0165915	0.0446029	0.00426268	0.00877805	0.0399786	0.0199194	0.0140292	0.00350936	0.0292323	0.0390359	0.0319271	0.574187	0.00914756	0.16304	0.0636499	0.00572119	0.060488	0.0037975	0	0	0.0122496	0.00986892	0	0.0101095	0.0267635	0.0293203	0.0149182	0.014829	0.00596362	0.0177371	0.0246312	0.022536	0.02661	0.00977411	0.0247336	0.0981913	0
RNU6-622P	0	0	0	0	0	0	0	0	0	0	0	0	0	0	0	0	0	0	0	0	0	0	0	0	0	0	0	0	0	0	0	0	0	0	0	0	0	0	0	0	0	0	0	0	0	0	0	0	0
IGHD1-20	0	0	0	0	0	0	0	0.604793	0	0	0	7.46135	0	0	0	1.55062	0	0	0	0.619918	0	0	0	0	0	0	0	0	0	0	0	0	0	0	0	0	0	0	0	0	0	0	0	0	0	0	0	0	0
DIP2A-IT1	0	0.248642	0.190748	0.043373	0	0.193149	0.274589	0.240222	0.141374	0	0	10.2245	0	0.0521583	0.119634	0.0615899	0.0311671	0.232936	0.196867	0.123115	0.068368	0.156508	0.0640034	0	0	0	0.178636	0.0401419	0.0471562	0	0	0	0.0859472	0.0692439	0.0308475	0.248262	0.0625941	0	0	0.104045	0.251057	0.12445	0.115214	0	0	0	0	0.206683	0.363445
Z95118.1	0	0	0	0	0	0	0	0	0	0	0	0.513534	0	0	0	0	0	0	0	0	0	0	0	0	0	0	0	0	0	0	0	0	0	0	0	0	0	0	0	0	0	0	0	0	0	0	0	0	0
CYTH1	7.6499	13.8159	20.1678	13.2751	7.99533	12.7563	11.1376	8.80304	4.95911	9.35957	13.6204	19.4583	13.7187	14.3432	7.05745	14.6761	8.5157	16.8638	12.866	10.1268	10.6532	7.65617	14.3962	14.1134	11.7866	21.1268	12.8528	8.18932	15.3102	7.85653	10.866	7.49334	9.35053	12.1007	10.9007	12.7774	10.8453	6.87753	11.7892	7.18069	9.65419	8.40803	10.4169	13.4583	7.97655	10.5706	10.5528	9.37768	11.6622
SNHG21	0.320067	0.94325	0.969136	0.528879	0.63649	0.471042	0.855668	1.34743	1.29291	1.1631	0.126637	0.180688	0.567798	0.572404	0.449791	0.450607	0.772756	0.738493	0.480109	3.05249	0.944816	0.763368	0.325184	0.4132	0.730449	0.820529	0.290432	0.848431	0.728346	0.335727	0.862617	0.914241	0.62881	0.422171	0.689602	1.22531	1.17032	0.278724	0.850891	1.56473	0.561243	1.26459	0.72586	0.514155	0.860061	0.222994	0.752391	0.854082	0.61552
AC091860.2	0	0	0	0	0	0	0	0	0	0	0	0.0673979	0	0	0.0136034	0	0	0	0	0	0	0	0	0	0	0	0	0	0	0	0	0	0	0	0	0	0	0	0	0	0	0	0	0	0	0	0	0	0
AC113410.3	0.069177	0	0.100542	0.228616	0	0.135744	0.0964894	0.709068	1.34131	0	0	5.936	0.12272	0.219938	1.5134	0	0.459984	0	0.311302	0.778715	0.144145	0.577461	0.269886	0	0	0.141875	0.188316	0	0.894806	0	0.271185	0	0.181209	0	0	0.448654	0.395915	0.289159	0.220687	0.0731221	0.264661	0.262387	0.485829	0	0	0.216884	0.365887	0.217883	0.510851
FRG1HP	2.39675	2.13179	4.36656	2.75554	3.72571	2.27701	3.13115	5.14692	4.89083	2.9441	2.86492	8.19448	3.35356	2.61606	3.71562	2.64555	2.82183	2.14491	2.51917	1.71632	4.4666	5.94778	3.00439	2.12088	2.69088	4.95009	2.80278	2.01337	3.00802	2.52201	1.72033	5.33753	2.56437	2.08381	2.34856	2.83703	1.85149	2.1342	1.92498	3.91612	1.56056	1.21638	3.6154	3.09095	1.9049	1.85212	3.34774	3.0745	2.44612
AP005131.5	0	0	0.0409839	0	0	0.0276666	0.078664	0	0.0607511	0.0630598	0	4.58468	0.0250122	0	0	0	0	0	0.0845976	0	0	0	0.110014	0	0	0.115665	0	0	0	0	0	0	0	0	0	0.0609617	0	0	0	0	0	0.106957	0	0	0.0534871	0	0.0497156	0	0
RNU2-55P	0	0	0	0	0	0	0	0	0	0	0	0	0	0	0	0	0	0	0	0	0	0	0	0	0	0	0	0	0	0	0	0	0	0	0	0	0	0	0	0	0	0	0	0	0	0	0	0	0
ITFG2-AS1	0.127663	0	0	0	0	0	0.0890334	0.0934681	0	0	0	0	0	0	0.0581855	0	0	0	0	0	0.133007	0.0761199	0.0622579	0	0	0	0	0.156188	0	0	0	0	0	0.134711	0	0.137995	0	0	0.101817	0.0674718	0	0	0	0	0	0	0	0.134031	0
AC020629.1	0.00851087	0	0.0123697	0	0	0	0.0474845	0.0124624	0	0	0	0.115312	0	0	0	0.0159761	0.0242537	0	0.0255331	0	0	0	0.00830105	0.0488327	0	0	0.0231686	0.0104126	0	0.00691145	0	0	0.0668826	0.0179614	0	0.00919967	0	0.053363	0	0	0.0108538	0.0322816	0	0	0	0	0.0150051	0	0
ORAI3	5.83927	2.88562	4.4017	4.86392	3.8249	16.2385	7.63336	3.69558	3.12499	3.74279	9.19518	1.75171	4.35939	6.49525	2.79942	6.3732	3.78534	6.14852	3.99299	3.64445	6.18887	8.97829	3.75196	3.40221	5.34228	7.0721	4.58506	7.17651	8.47634	4.37516	28.8896	3.31344	17.6759	8.08469	14.3267	1.61386	5.26074	7.44013	3.78837	3.9707	4.94642	7.43649	3.39566	4.25053	4.92822	3.46489	3.2318	3.0569	2.32478
MSH2	6.08671	9.42153	5.27288	3.77023	5.81588	6.35325	13.1802	10.1234	23.2156	5.32595	8.30502	11.383	7.59623	4.51183	38.4334	9.1092	5.86682	9.64113	17.5941	12.826	7.52751	14.2337	12.1923	19.7116	7.54342	7.28239	13.0086	5.88795	4.24319	5.87481	5.26077	9.94678	5.52751	9.72037	10.3864	35.2075	7.07423	8.04666	6.02312	6.97841	14.785	3.47531	4.89108	5.16636	8.37367	5.32289	7.78322	6.72717	12.6553
LCE1C	0	0	0	0	0	0	0	0	0	0	0	0	0.0180001	0	0	0	0.0192768	0	0	0	0	0.0242	0	0	0	0	0	0	0	0.0164796	0	0	0	0	0	0	0	0	0.0323695	0	0	0	0	0	0	0	0	0	0
IGKV6D-41	0.113555	0.191229	0.0550135	0.0250184	1.95708	0	0.105592	0.138565	0	0.0846463	0.0898578	0	0	0.120344	0.0345036	0.0710526	0.503379	0	0	0.0568119	0	0.0451385	0.22151	1.21621	0.0740434	0.232889	0.206082	0	0.43521	0.0614765	0.222577	0.167411	0	0	0.213521	0.040915	0.288844	0.0791096	0	0.200051	0	0.14357	0.398747	1.18569	0	0.0395575	0.200202	0	0
LINC01897	0	0	0	0	0	0	0	0	0	0	0	0	0	0	0.031607	0	0	0	0	0.0520425	0	0.0413491	0	0	0	0	0	0	0	0	0	0	0.0908282	0	0	0	0	0	0	0	0	0	0	0	0	0	0	0	0
AC040914.1	0	0	0	0	0	0	0	0	0	0	0.104834	0.199439	0	0	0	0	0.0419482	0	0	0	0	0.210646	0	0	0.086384	0	0	0.108055	0	0	0	0	0	0	0	0.0477341	0.0842461	0	0	0.140036	0.0563169	0	0	0	0.0837629	0.0461504	0.0778565	0	0
AC006023.1	0	0	0	0	0	0.212787	0	0.0396969	0	0	0	5.63202	0	0	0	0	0	0	0.325325	0.0406896	0	0	0.158649	0	0.106062	0.111199	0	0	0.233778	0	0	0	0.284057	0	0.203903	0.0586079	0	0	0	0	0	0.205655	0	0	0	0	0.0955922	0	0
RN7SL638P	0	0.12232	0	0	0	0	0	0	0	0	0	0	0	0	0	0	0	0	0	0	0	0	0	0	0	0	0	0	0	0	0	0	0	0	0	0	0	0	0	0	0	0	0	0	0	0	0	0	0
RNU6-986P	0	0	0	0.0909983	0	0	0.192033	0.201598	0	0	0	9.94847	0	0	0.125498	0	0	0	0	0.10332	0	0	0.134282	0	0.269315	0	0	0	0	0	0	0	0	0	0	0	0	0	0	0.291055	0	0	0.483448	0	0	0	0.242729	0	0
AGBL1	0.0245936	0	0.0119148	0.243831	0.0652096	0	0	0.0240081	0	0.109996	0.0194613	0.0740473	0.029086	0	0	0.030777	0.00778724	0.18624	0.024594	0.0184564	0.512461	0.0195521	0.0159915	0	0	0.0504388	0.0669494	0	0.0353465	0.0532581	0	0.0181288	0	0	0.0539516	0.115197	0	0	0.0130763	0	0	0	0.158327	0.0395071	0	0.0599712	0	0	0
HNRNPCP7	0.186205	0.313573	0.383392	0.317941	0.864009	0.304486	0.692591	1.52234	1.30377	0.728707	0.405204	1.47166	0.798289	1.06069	0.127301	0.466042	0.280057	0.46268	0.954317	2.44542	0.355665	0.314573	0.620515	0.908126	1.27486	1.3366	0.633615	0.284763	1.4273	0.441034	0.334562	0.377461	0.487762	0.13099	1.45887	1.57665	0.680857	0.389167	2.77212	0.967717	1.12796	0.941695	0.354172	0.0747797	0.529789	0.259462	0.766005	0.553897	1.31777
MPRIP-AS1	0	0	0.0192911	0	0	0	0.0925678	0.00971785	0.0285955	0	0	6.53397	0	0	0.0241981	0	0	0.0753849	0.0597301	0.0597652	0.0553148	0.0633133	0.0388376	0.0304627	0.0519284	0.0544434	0.0361324	0.0811943	0.114458	0	0.0260164	0	0.0347688	0.0560234	0	0.0717365	0	0	0.0211718	0.0701502	0.033854	0.201379	0.0699126	0	0.100705	0.0554851	0	0.139352	0.0980178
RNU7-116P	0	0	0	0	0	0	0	0	0	0	0	0	0	0	0	0	0	0	0	0	0	0	0	0	0	0	0	0	0	0	0	0	0	0	0	0	0	0	0	0	0	0	0	0	0	0	0	0	1.25447
AC053481.3	0	0.0420794	0.0242112	0	0.0662539	0	0	0	0	0	0	0.526631	0.0147759	0	0	0	0	0	0.0749637	0.0125013	0	0	0.0324952	0	0	0	0	0	0	0	0	0	0.0436363	0	0	0	0	0	0	0	0	0	0	0	0	0.0696362	0	0.0174892	0
AC093895.1	0.492465	0.0388745	0	0.0610312	0.183623	2.6952	0.107328	0.653508	1.07754	0.0516227	0.237471	7.0198	0.0546019	0.0122322	1.22046	0.24555	0.482416	0	0	0.259856	0.0641348	0.0734088	0.66795	0.529801	0.0451563	0	0.0418938	0.00941409	0.431305	0	0.693789	0.0680651	0.443441	0.162391	0.513641	0.0415875	0.381669	0.048246	1.55877	0.601885	0.107943	0.0583722	0.162121	0	0.0437862	0.0402077	0.298457	2.981	0.468794
HEXD	3.85141	8.92589	10.6989	4.67556	2.63593	12.1059	2.98079	10.581	3.90469	6.50307	5.98834	2.70301	7.32128	38.8744	5.47418	3.15463	6.50114	10.457	12.3305	5.69181	7.09519	9.55265	4.40947	2.5571	5.70833	14.9585	3.73721	6.13095	13.5006	2.72672	11.4264	4.80813	5.09309	11.6105	6.50441	5.96871	3.73503	2.28974	12.3568	13.0424	8.66762	7.23362	9.64148	3.60947	3.50836	7.0393	3.96444	5.77951	4.08893
RNU6-897P	0	0	0.388762	0	0	0	0	0.0979189	0	0	0	6.64415	0	0	0	0	0	0	0.200617	0	0	0	0	0	0	0	0	0	0	0	0	0	0	0	0	0.289132	0	0	0	0	0	0	0	0	0	0	0.235794	0	0
LINC02683	0.0410612	0.051861	0	0	0.081655	0	0	0.120251	0	0	0.0974773	0.185443	0.127474	0.032637	0	0	0.17552	0.524719	0.061593	0	0.04278	0.073449	0	0	0	0.0421061	0	0.075354	0.295071	0	0	0	0.0537798	0.043328	0.0579067	0	0	0.0429089	0.0982444	0.0217014	0	0.155744	0.0360465	0.0494705	0	0	0	0.0646641	0.454837
CHCHD2	280.462	173.354	95.9919	110.349	158.231	128.542	145.452	114.858	300.99	185.898	160.59	34.2319	99.5935	170.938	174.247	145.728	317.25	262.681	238.002	219.263	107.456	564.554	211.549	216.468	122.329	219.337	166.488	271.628	240.376	130.681	274.986	173.16	263.217	207.559	319.362	174.631	193.235	280.274	279.363	134.643	168.425	133.397	102.631	138.849	143.042	154.187	129.391	109.273	163.181
WASF1P1	0	0.0313642	0	0	0	0	0	0	0	0	0	0.392529	0	0	0	0.0699217	0	0	0	0	0	0	0	0	0	0	0	0	0	0	0	0	0.0650494	0	0	0	0	0	0	0.0131245	0.14251	0	0	0	0.0235514	0	0	0	0
LRRFIP1P1	0.306369	0.979217	0.454363	0.3802	1.0693	0.196302	1.43896	0.567633	0.983324	0.545302	0.65309	4.37682	0.343845	0.467149	1.44194	0.410782	0.255387	0.683583	1.35993	0.689748	0.859866	0.723241	1.85388	0.739013	0.782764	1.10278	0.697842	0.696102	0.386404	0.274181	0.612763	0.152093	0.491346	0.263904	1.25208	0.723153	0.703751	0.718714	0.608363	0.674117	0.558154	0.118577	0.461062	0.18079	0.581119	0.810241	0.959029	1.66733	0.554067
RNU6-456P	0	0	0	0	0	0	0	0	0	0	0	0	0	0	0	0	0	0	0	0	0	0	0	0	0	0	0	0	0	0	0	0	0	0	0	0	0	0	0	0	0	0	0	0	0	0	0	0	0
RPL21P112	0	0	0	0	0	0	0	0	0	0	0	0.136979	0	0	0	0	0	0	0.0454963	0	0	0	0	0.0696103	0	0	0	0	0	0	0	0	0	0	0.0285156	0	0	0	0	0	0	0	0	0	0	0	0	0	0
AL359094.2	0	0	0	0	0	0	0	0	0	0	0	0	0	0	0	0	0	0	0	0	0	0	0	0	0	0	0	0	0	0	0	0	0	0	0	0	0	0	0	0	0	0	0	0	0	0	0	0	0
CTSB	310.563	90.4063	154.616	631.523	249.913	130.31	511.692	125.262	178.185	137.351	279.852	175.212	250.241	114.083	244.649	241.979	331.867	201.318	148.591	128.675	230.298	215.649	176.671	168.997	136.5	195.714	181.131	200.705	179.461	128.407	164.3	165.424	95.0686	128.596	146.787	190.111	173.841	442.659	125.611	48.0085	62.6903	80.8148	166.546	162.921	158.364	116.871	290.721	246.526	79.9411
C8orf58	2.40047	0.994568	3.18733	2.247	1.38073	4.61897	2.43292	2.41772	0.729673	2.17753	2.17089	1.66345	1.63728	3.17661	1.17704	3.17884	2.69043	2.82529	2.76884	0.832413	2.58475	2.25675	1.33375	4.2121	1.87164	2.5614	2.21278	2.2583	1.8254	2.2072	4.69681	2.26567	2.51742	2.18006	1.35729	2.22406	3.5618	2.91992	2.88353	1.81688	1.64132	0.610207	1.613	1.61181	2.50546	2.03966	2.10487	1.29344	2.40733
G3BP1P1	0.0502251	0.12687	0	0.0199181	0.0799028	0.0492775	0.126099	0.125025	0.238051	0.0224634	0.0715392	0.499024	0.0445496	0.111778	0.100722	0.0377117	0.0190837	0	0.210949	0.120614	0.0627929	0	0.0391895	0.207487	0	0.185411	0.191414	0.110606	0.0577478	0.0326291	0.0590672	0	0	0	0.0661081	0.173728	0.11498	0.146958	0.112159	0	0.179344	0.0381006	0.035273	0	0.0381067	0.0524886	0.106259	0.0527304	0.0741794
ABI2	1.62573	2.21069	2.16426	1.66732	1.93666	1.34231	3.14912	2.41492	4.46724	1.71751	2.02473	9.18525	1.71697	1.76248	11.9098	3.02122	0.922235	2.57926	3.98977	2.55391	2.20737	1.59633	2.50382	2.24202	2.30654	2.3195	1.56478	1.53464	1.81145	0.824095	2.31236	2.27609	1.49626	3.30267	1.2806	4.07999	1.71781	2.11968	1.02825	2.55572	2.11242	1.5844	2.04593	1.84483	3.00605	1.99213	2.34202	3.0781	2.68469
OR1X5P	0	0	0	0	0	0	0	0	0	0	0	0.0709412	0	0	0	0	0	0	0	0	0	0	0	0	0	0	0	0	0	0	0	0	0	0	0	0	0	0	0	0	0	0	0	0	0	0	0.0276939	0	0
AC106791.2	0	0	0.156598	0	0.142844	0.140951	0	0.34184	0	0	0	2.10864	0	0	0	0	0	0	0.0538742	0	0.0748376	0	0	0.0412143	0	0	0.0977702	0	0.154856	0	0	0	0.0940803	0	0	0	0	0	0	0.0379637	0	0	0	0	0.0681243	0	0	0	0.663062
C12orf65	2.95912	4.89817	3.56096	3.26762	3.63156	5.26051	4.81534	4.37362	6.17029	2.12607	5.19102	2.67461	4.42726	3.52961	3.33291	1.95194	2.9727	2.20767	3.28302	5.27079	3.15314	8.1181	3.37878	2.54564	3.50254	3.74935	4.84726	2.89576	4.38386	1.78698	5.47401	5.22543	2.80171	3.78292	3.25134	4.67801	4.31894	2.43408	5.38351	3.58638	10.3083	3.12526	3.36627	2.90175	5.19583	3.68034	2.55615	3.28972	3.94919
HMGB2	18.9618	42.478	20.3291	15.6637	14.5115	32.8686	26.1165	15.613	59.1889	11.4298	48.0537	26.8998	22.4523	19.4599	92.3689	21.4209	14.1375	15.3119	92.6168	46.6167	10.144	90.8589	21.6877	47.3223	18.056	17.6643	69.0862	19.5644	23.1866	14.5805	50.8549	24.855	15.9867	36.9307	31.777	126.173	12.4152	27.7315	43.4998	16.0152	57.8114	16.488	19.0849	28.8383	27.5485	39.4528	23.768	17.9843	25.8697
TDRD5	0.60052	0.141692	0.239779	0.0828735	3.77946	0.00323731	2.89484	2.2225	2.5733	0.0737871	0.822465	1.23684	0.105361	0.215055	1.18504	0	0.805512	0.318579	0	1.96608	0.859419	1.2001	0.0772372	0.0605819	0.0258178	3.80985	1.08684	0.0242209	0.0189688	0.0348333	0.362175	0.809932	0.164221	0.0278537	2.67095	0.527857	2.64378	0.0482725	3.89995	1.11956	0.488115	1.01373	0.14483	0.556543	0.588308	0.0862066	1.00057	0.478053	12.0552
B3GAT3P1	0.121961	0.132033	0.0759678	0.0460637	0	0.136754	0.0243019	0.127562	0.150144	0.116888	0.330891	0	0.123633	0.193879	0.0794096	0.0327053	0.0993018	0.123693	0.026135	0.104602	0.0363046	0.0623314	0.0679739	0.139955	0.068164	0.178663	0.284577	0.0639481	0.0250408	0.056595	0.0341505	0.154118	0.182558	0.110309	0.0163806	0.0753323	0.265908	0.109242	0.22233	0.0920831	0.111097	0.0660851	0.122361	0.0839648	0	0.0910411	0.0614352	0.128045	0.0964977
OR2A41P	0	0	0	0	0	0	0	0	0	0	0	0	0	0	0	0	0	0	0	0	0	0	0	0	0	0	0	0	0	0	0	0	0	0	0	0	0	0	0	0	0	0	0	0	0	0	0	0	0
LINC02109	0.00498684	0.0125969	0	0	0.0991691	0	0.306052	0.671802	0.376027	0	0	0.135131	0	0.317099	0.00909149	0	0.175271	0	0	0.0673632	0	0.11299	0.11187	0.108729	0	0	0.081452	0	0.0143344	0	0.215042	0.0330839	0.026126	0	0.107835	0.00539043	0	0.0104225	0.755672	0	0.0127193	0	0	0	0	0.0104232	0	0	0.101272
U3	0	0	0	0	0	0	0	0	0	0	0	0.297753	0	0	0	0	0	0	0	0	0	0	0	0	0	0	0	0	0	0	0	0	0	0	0	0	0	0	0	0	0	0	0	0	0	0	0	0	0
HNRNPA1P19	0.0379539	0	0	0	0	0	0	0.0277878	0	0	0	0.514228	0.033665	0	0	0	0.0360528	0	0.0569319	0	0	0	0.0370182	0.087107	0	0	0	0	0	0.0308213	0	0.0839316	0	0	0	0	0.0724061	0.23797	0	0	0	0	0	0	0	0	0.0669145	0	0
CREB5	0.386139	0.1337	0.776258	0.971594	0.215294	0.41544	0.436244	0.234271	0.339496	2.57977	0.319837	5.48704	0.607118	0.430259	1.1996	0.237095	0.194254	2.95144	3.69184	0.207631	0.300786	1.19207	9.3005	0.236048	1.31774	0.463809	0.373309	0.657854	0.724397	0.150437	0.323023	0.101086	4.81796	1.95223	0.186607	2.06354	0.576011	1.26208	0.408698	0.326782	0.639708	0.428891	0.680074	0.263769	0.584116	0.341941	0.523841	0.760283	0.011104
AL592146.1	0	0	0	0	0	0	0	0	0	0	0	0	0	0	0	0	0	0	0	0	0	0	0	0	0	0	0	0	0	0	0	0	0	0	0	0	0	0	0	0	0	0	0	0	0	0	0	0	0
AC244517.12	0.0211809	0	0	0	0	0	0.059087	0.0310151	0.0456321	0.0473662	0	0.286975	0	0.235696	0.0772297	0.119278	0.02012	0	0.15886	0	0	0.050517	0.0206587	0.145835	0	0.260638	0	0	0.0304417	0	0	0	0	0	0.119482	0	0	0	0.371639	0.425388	0.135059	0	0	0	0.0401759	0.0221355	0	0	0.0391036
XRCC6P5	0.0156467	0	0.0113705	0	0	0.00767575	0	0.0343671	0	0	0	0.0353323	0.00693931	0	0.00713138	0.0146855	0.0222945	0.0111082	0.0586763	0.0117422	0.0163017	0	0.030522	0.0359104	0.0153037	0.0802244	0	0.00957143	0	0.044472	0	0	0	0	0.00735528	0	0	0	0	0	0	0	0.0137358	0	0.0296787	0	0.0275859	0.00821361	0
ZDHHC19	0.10971	0	0.0251768	0.041982	0.0229655	0.0169959	0.12081	0.0338207	0.01244	0.103302	0.0274155	0	0.0665826	0.0826125	0.642146	0.0433561	0.02194	0.409936	0.0779536	0.736662	0.0842231	0.0964019	0.112638	0.311429	0.0790669	0.177635	0.0157188	0.00706444	0.165977	0.0234455	0.237678	0.0383076	0.0605023	0.012186	0.103146	0.00624155	0.0110157	0	0.0276312	0.0183106	0.0073638	0.0657047	0.0304143	0.097395	0.0766678	0.00603447	0.0305408	0.0848717	0.0852819
FOXN3P2	0	0	0	0	0	0	0	0	0	0.166158	0	0	0	0	0	0	0	0	0	0	0	0	0	0	0	0	0	0	0	0	0	0	0.194632	0	0	0	0	0	0	0	0	0	0	0	0	0	0	0	0
RPL32P29	0	0	0	0	0	0	0	0	0	0	0	0	0	0	0	0	0	0	0	0	0	0	0	0	0	0	0	0	0	0	0	0	0	0	0	0	0	0	0	0	0	0	0	0	0	0	0	0	0
TAF13P2	0	0	0	0.0324539	0	0	0	0	0	0	0	1.99578	0	0	0.0447581	0	0	0.209154	0.0736531	0.0368483	0	0	0	0	0	0	0	0	0	0.0398737	0	0	0	0	0	0	0	0	0	0	0.062618	0	0	0	0	0.0513141	0.0865677	0	0
HSPE1P28	0	0	0	0	0	0	0	0	0	0	0	9.31785	0	0	0	0	0	0	0	0	0	0	0.0649134	0	0	0	0	0	0	0	0	0	0	0	0	0	0	0	0	0	0	0	0	0	0	0	0	0	0
HTR5A	0	0	0	0	0	0	0	0.0956735	0	0	0	0.0632318	0	0	0	0	0	0	0.0070006	0	0	0	0	0	0	0	0	0	0	0	0	0	0	0	0	0.00504468	0	0	0	0	0	0	0.00819403	0	0	0	0	0	0
ZDHHC11B	1.87142	1.94955	10.5002	2.61579	0.0692381	5.26353	0.392556	5.10251	0.243783	0.40228	0.117094	0.393108	0.123531	1.37448	2.57339	0.778833	0.170878	1.1288	6.68503	0.10016	2.76292	1.35978	1.8168	0.46946	1.9808	0.190417	0.323833	0.113592	7.45598	0.794031	8.61588	1.73239	4.55257	4.92919	3.20248	0.671158	0.559053	0.0545758	1.83733	2.13149	3.80376	3.47761	4.91079	0.188765	2.06379	0.706501	6.13332	1.99524	0.198192
PRPF40A	15.1916	14.5113	9.04923	9.01708	7.6082	5.90361	16.9089	7.6475	16.1803	11.4669	12.1903	26.3569	11.961	7.13536	24.2083	12.8043	11.3532	14.2436	13.5477	12.34	11.1357	8.83681	12.0995	9.48873	10.1515	12.0596	11.9383	13.0711	9.22366	9.24533	11.3438	10.6946	7.44118	12.565	13.9158	22.3696	14.2042	14.878	15.5478	10.4168	14.0119	4.41824	7.84974	10.7375	9.14515	10.559	15.4039	12.5526	20.0614
EPG5	1.85665	3.18803	4.10439	2.7686	3.38175	1.42566	3.77996	3.72464	2.86722	3.45843	3.88833	12.5359	2.16877	2.57927	2.65845	3.31169	1.18032	4.22261	2.38298	2.12776	3.9479	1.3691	2.16243	1.6321	4.03364	3.53188	1.9177	3.49268	1.48918	2.16736	2.16378	1.91438	1.91795	2.07617	5.41047	2.18784	2.82889	3.49406	1.68714	1.82902	3.8201	3.70028	2.6576	2.61547	3.76711	2.59067	3.5739	2.11852	1.57545
CAPN3	0.126269	0.121509	0.952554	1.0651	0.119572	0.244824	0.0964481	0.460037	0.136017	0.497512	0.164153	0.665308	0.893338	0.482701	0.0602907	0.0846516	0.105665	1.1611	0.680964	0.169213	0.958469	0.211526	0.196463	0.096599	1.00565	0.789225	0.392839	0.176552	0.92899	0.151368	0.094285	0.0997261	0.110254	0.551994	0.172419	0.454961	0.177799	0.0565504	0.191819	0.441723	2.2084	0.216662	6.11249	0.195594	0.176779	0.219933	0.424035	0.940599	0.255316
AL138689.1	0	0	0.0305539	0.11116	0.167222	0.123754	0.381191	0.0307829	0.090581	0.141035	0.449155	12.6273	0.0186468	0.401025	0.0574887	0.0394618	0.0599081	0.149246	0.157671	0.0315527	0.0438047	0	0.205041	0.0482479	0	0	0.286139	0.128598	0.0906415	0.0512151	0.164822	0	0.330408	0.399292	0	0.0908949	0.240631	0.659049	0.067065	0.111106	0.107238	0	0.0369099	0.0506554	0.0398751	0.153789	0.148254	0.463491	0.194055
KRT18P67	0	0	0	0	0	0.0109003	0	0	0	0	0	0	0.019709	0	0.0303817	0.0208548	0.0211069	0	0.0166652	0.0083375	0	0	0	0	0	0	0	0.0135923	0	0.0180441	0	0	0	0	0.0208904	0.0120091	0	0.0232197	0.0177213	0	0	0	0	0	0	0	0	0.0116641	0
ABHD17AP9	0	0	0	0	0	0	0	0	0	0	0	0	0	0	0	0	0	0	0	0	0	0	0	0	0	0	0	0	0	0	0	0	0	0	0	0	0	0	0	0	0	0	0	0	0	0	0	0	0
Y_RNA	0.272678	0	4.55757	0.901148	0.542253	0.133767	2.47219	2.59533	0.293729	1.52446	1.29465	213.047	3.26518	1.08368	1.2428	0.767782	0.64755	2.32303	3.47671	0.204633	1.98865	1.46328	1.46276	1.09518	1.6002	1.39809	3.34032	0.333606	4.50685	0.775021	0	0.904506	1.42856	2.01412	0.897273	2.2106	1.8207	0.284948	3.26209	2.30583	1.91259	1.5514	3.35128	0	0.517215	0.997386	2.88447	4.00792	6.79606
PANX2	1.89684	16.5014	1.36198	1.79532	2.48471	9.22974	7.77306	7.2156	0.224321	1.22497	0.365399	0.245344	1.86319	11.5649	1.32878	2.19246	3.54775	2.59687	5.4869	2.34757	20.4227	5.13944	7.3738	0.924704	3.4714	4.7351	3.20416	13.0655	5.73214	12.9038	11.8283	5.61628	4.94504	20.092	1.18322	38.4869	9.38782	0.842076	20.8905	5.39296	16.4539	18.1841	2.4322	2.20349	8.5955	1.3389	1.16529	1.36883	15.3615
TNNI1	0.367685	0.0848635	0.577795	0.307174	0.311774	0.873484	0.48682	0.267833	0.39808	0.500858	0.319017	1.10423	1.27805	0.382744	0.387904	0.87588	0.285442	0.55652	0.713919	0.459418	0.738927	2.44385	0.553403	0.471193	0.565905	0.700492	0.213395	0.67362	0.493573	0.200068	1.92794	0.218753	0.713805	0.661737	0.973886	0.0423669	0.430837	0.413485	0.541833	1.62564	0.723586	0.877833	0.89461	0.25185	0.148689	0.263322	0.342221	1.03463	0.248093
RN7SL525P	0	0	0	0	0	0	0.0699548	0.0734392	0	0	0	0.226505	0	0	0.0457172	0.0941446	0	0	0.150463	0	0	0.119617	0.0978338	0	0	0	0.136529	0	0.0720816	0	0	0	0	0	0.0471526	0.108425	0	0	0	0	0.0639599	0.190231	0	0	0	0	0	0.0526551	0
RN7SKP210	0	0	0	0	0	0	0	0	0	0	0	0	0	0	0	0	0	0	0	0	0	0	0	0	0	0	0	0	0	0	0	0	0	0	0	0	0	0	0	0	0	0	0	0	0	0	0	0	0
UBE2K	15.3602	10.9361	17.3281	15.3553	19.0078	19.9564	31.5041	16.5896	22.3344	18.6267	18.0828	50.3986	16.4173	10.9171	24.2447	16.5752	21.9511	14.024	26.8641	38.2444	16.8707	19.24	16.4805	18.7171	19.1793	17.9338	15.867	15.0909	21.3526	17.4048	22.3824	37.8577	14.2162	14.2221	15.0453	38.0022	13.4896	20.2678	32.2607	18.2003	13.7363	13.2425	12.6546	14.0835	15.4995	16.377	20.8829	14.9177	57.8868
RBPMS2P1	0	0	0	0	0	0	0	0	0	0.100815	0	0.509001	0	0	0	0	0	0	0	0	0	0	0.0659554	0	0	0	0	0	0	0	0	0	0	0	0	0.0243651	0	0	0	0	0	0	0	0	0.0427554	0	0	0	0
USP17L22	0	0	0	0	0	0	0	0	0	0	0	0	0	0	0	0	0	0	0	0	0	0	0	0	0	0	0	0	0	0	0	0	0	0	0	0	0	0	0	0	0	0	0	0	0	0	0	0	0
CASP4LP	1.28789	0.378861	1.65384	0.924519	0.726193	0.43506	0.477518	0.666017	0.75161	0.452063	0.688882	1.9879	0.300773	1.09882	0.261544	0.403945	0.675184	1.50922	1.62376	0.73895	0.665806	1.69525	1.53599	0.722116	1.15442	1.65836	1.00297	0.430814	1.03093	0.299196	0.504876	0.785921	0.819921	1.0115	0.291214	0.817653	0.311008	0.654183	0.426463	0.420465	0.474019	0.160771	0.56101	0.958489	0.544235	0.681487	0.701305	0.581932	0.222719
AC106785.2	1.38406	0	0.0154738	0	0.0846885	0	0	0.0545644	0	0	0.0252746	0.336581	0	0	0	0	0	0	0	0	0.0665538	0	0	0.281001	0	0	0	0	0.0612065	0.622502	0	0	0.0557777	0	0.400386	0	0.0406221	0	0	0.483914	0	0	0	0	0	0	0	0	0
AC011944.2	0.0205607	0.051937	0	0.0271796	0	0.0605182	0	0	0	0.0459792	0.0976201	9.37858	0.109424	0.0326848	0	0	0.0390616	0.145969	0.0616832	0.0925793	0	0	0	0.0235941	0	0.0843354	0	0.100619	0	0.0166968	0	0	0	0	0.115983	0.155573	0	0	0	0.0869329	0	0	0.0721986	0	0	0.0429746	0.181247	0.129518	0.0759172
AC006457.1	0	0	0	0	0	0	0	0	0	0	0	0.323579	0	0	0	0	0	0	0	0	0	0	0	0	0	0	0	0	0	0	0	0	0	0	0	0	0	0	0	0	0	0	0	0	0	0	0	0	0
IER5	18.1908	11.5194	17.7052	7.972	4.32093	19.3148	16.7297	6.13501	3.51808	6.68868	8.95521	10.8428	22.7053	11.9668	20.2557	35.0907	12.9446	10.1696	29.2583	9.15208	11.1373	14.5231	10.0567	21.4518	18.8972	76.8015	13.6464	8.19653	11.0215	5.69922	14.0321	6.81454	7.95788	11.4285	9.85476	6.42263	18.5318	18.27	37.8249	4.05121	8.01789	3.75193	9.89059	18.551	5.40618	8.04577	5.33239	25.713	12.1581
HLA-E	335.529	105.167	398.918	375.41	279.917	135.209	420.769	186.276	265.27	306.269	588.842	69.3692	260.97	190.071	126.928	195.28	385.394	218.615	259.122	261.906	221.551	540.551	281.734	269.217	382.107	362.877	333.311	289.121	278.109	295.55	147.934	259.221	422.89	251.386	99.755	192.532	139.832	415.137	219.389	105.134	278.167	566.807	336.853	631.737	301.974	253.361	402.126	216.329	71.4155
AL033527.2	0.0939327	0	0.307174	0.0698465	0.046699	0.0806404	0.0982643	0.455618	0.682993	0.0525147	0.0557479	0	0.0729034	0.242649	0.214061	0.0220406	0.178455	0.116702	0.176127	0.220289	0.269128	0.238034	0.148878	0.121265	0.0459366	0.288969	0.159817	0.0574606	0.337506	0.0286051	0.46029	0.207724	0.030757	0.371694	0.110391	0.152302	0.537597	0	0.112373	0.719849	0.239582	0.0890713	0.185537	0.0565849	0.0890856	0.0245415	0.0828039	0.0493091	0.346832
AP001619.3	0	0	0	0	0	0	0	0	0	0	0	1.32128	0	0	0	0	0	0	0	0	0	0	0	0	0	0	0	0	0	0	0	0	0	0	0	0	0	0	0	0.309246	0	0	0	0	0	0	0	0	0
ZNF394	5.513	10.0093	6.90039	4.68726	4.86016	6.93813	4.26954	6.67637	7.1384	6.24492	4.48935	8.63111	4.33919	6.12072	4.56155	7.55843	4.72307	5.73433	6.26836	5.86614	5.87735	8.78647	5.39663	4.74018	6.95962	8.44707	6.92578	4.20082	5.35522	5.06912	11.7326	5.72364	9.71849	5.41995	5.38657	6.11509	5.2434	4.83997	5.41939	5.38696	10.9803	5.39485	6.07075	5.86007	5.12973	5.10409	5.06469	4.70696	6.08015
AC107909.1	0	0	0	0.0155997	0	0	0	0	0	0	0	1.70545	0.0209346	0	0.021514	0	0	0	0.035403	0	0	0	0	0	0	0	0	0	0.0339207	0	0	0	0	0	0	0	0	0	0.0376466	0.0249475	0	0.0895204	0.0414384	0	0	0	0	0	0.0871453
INHBE	0.111785	0.0588274	0.108312	0.0677281	0.203772	0.0365585	0.402791	0.126174	1.50518	0.0624951	0.0221143	0.294494	0.0289196	0.133276	0.106143	0.0786881	0.0973366	0.231468	0.0698667	1.98538	0.0485265	0.0610979	0.0908573	0.892593	0.0911115	0.0573145	0.0887552	0.10827	0.046859	0.0416062	0.246495	0.0515003	0.061004	0.0688075	0.367837	1.05728	0.168827	0.136284	0.0371471	0.0492331	0.0831584	0.0353331	0.0163554	0.123455	0.123686	0.116822	0.0328469	0.156481	0.103187
CD164	55.021	29.0108	64.9011	49.7642	47.8973	32.5699	55.1204	44.0043	41.7823	48.6795	54.2787	93.3056	60.1224	17.4243	41.7649	50.1814	55.2811	39.7896	59.4025	36.2598	59.1804	57.3824	59.7595	42.791	55.9332	26.4655	35.47	31.6522	42.2695	63.8693	36.4203	113.038	55.2258	65.1966	59.8933	77.5564	36.9369	57.5328	44.0543	35.7884	46.7578	35.9981	28.5403	37.127	53.1888	42.9792	55.7705	37.8097	92.618
MIR150	0	0	0	0	0	0	0	0	0	0	0	0	0	0.597957	0	0	0	0	0	0.0940947	0	0	0	0	0	0.257148	0.341323	0	0.180204	0.10182	0.245762	0	0	0	0	0	0	0	0	0	0	0	0	0	0	0	0	0	0
FAM153A	0	0.00831917	0.0335061	0.133873	0.17683	0.00323123	0.310072	0.365302	0.0106428	0.0294595	0.00390915	0.0892422	0.00876365	0.0366478	0.042029	0.0154553	0.00625682	0.0607906	0.0370511	0.0716744	0.0240186	0.259208	0.0481827	0.00944816	0.0450963	0.0472805	0.103101	0.0221609	0.0496998	0.0454658	0.558382	0.360508	0.00431349	0	0.00619265	0.0836579	0.00628289	0.00688313	0.00262661	0.0174059	0.424199	0.424718	0.170579	0.0198392	0.021864	0.0103254	0.046451	0.240307	0.0820819
CD200R1	0.758786	0.118092	1.65162	0.850933	0.5292	0.762111	0.516645	0.184303	0.526831	0.699649	0.648817	5.39204	0.229664	0.697438	0.21963	0.425278	0.444082	0.485079	0.954794	0.577532	0.621948	1.25651	0.319181	0.416797	2.04003	0.921913	0.900637	0.334375	0.516846	0.329997	0.211462	0.914543	0.244922	0.295984	0.649149	0.466462	0.205815	0.263057	0.550672	0.254682	0.279753	0.354643	0.751356	1.14381	0.552513	0.217976	1.20463	0.622962	0.458098
RNU6-706P	0	0	0	0	0	0	0	0	0	0	0	3.04911	0	0	0	0	0	0	0	0	0	0	0	0	0	0	0	0	0	0	0	0	0	0	0	0	0	0	0	0	0	0	0	0	0	0	0	0	0
LINC01714	0.310809	0.0713741	0.0410664	0.0933786	0.337135	0.0831669	0	0.248245	0.0608734	0	0.268308	0.382826	0	0.044917	0.0772685	0.0530392	0.0805203	0.521551	0.169536	0.169635	2.35505	0	0.330706	0.194545	0.110544	0.0579488	0.461507	0.0691377	0.0406093	0.206509	0	0.124969	0.888179	0.715566	0.637557	0.152711	0.161712	0.118107	0.0450698	0.597336	0.108101	2.67931	0	0.0680841	0.428758	0.50199	0.149447	0.385643	0.782466
RN7SKP102	0	0	0	0	0	0	0	0	0	0	0	0.402676	0	0	0	0	0	0	0	0	0	0	0	0	0	0	0	0	0	0	0	0	0	0	0	0	0	0	0	0	0	0	0	0	0	0	0	0	0
COA3	40.4045	131.076	20.0277	21.268	24.962	17.2977	20.4536	42.1958	37.0384	27.2536	21.0049	4.98264	48.4309	64.8457	18.109	24.5638	48.5623	31.9631	28.8353	27.8379	23.8568	143.529	34.7407	20.5585	14.9785	27.5269	32.48	23.3665	39.5991	39.4567	54.5351	37.7762	63.0252	37.7933	25.114	15.7481	22.0371	21.348	66.0454	21.7869	57.5466	28.212	16.279	17.6759	24.7102	50.3498	26.8709	27.4771	23.6866
AL121917.2	0.0360075	0.636694	0.157	0.0713987	0.14321	0.812548	0	1.1336	0.232724	0.0805225	0.25644	0.975715	0.319386	0.171721	0.0984678	0.135182	0	0.511264	0.648148	0.351287	0.525207	0.386455	0.0351198	0.12396	0.140872	0.516933	0.392083	0.176213	0.258754	0.0584815	0.0705778	0	0.848894	0.379954	0	0.0778434	0.274772	0.150511	0.0574352	0.494793	0.0459199	0.136576	0.379321	0.260291	0.0682989	0.112891	0.253932	0.151215	0.132952
AC021242.3	0.163171	0.0772831	0.148221	0.10785	0.0811213	0.130075	0.284493	0.089599	0.065913	0.136836	0	0	0.045229	0.0648475	0.130146	0.0382869	0.0290622	0.144803	0.076488	0.0765331	0.0850007	0.218907	0.0397872	0.0702169	0.0598477	0.0418309	0.111048	0.0374308	0.0732856	0.0496901	0.559702	0	0.160285	0.0860897	0.0383522	0.231495	0.0778221	0.25577	0.146403	0.237156	0.195085	0.0773633	0.107433	0.0491471	0.135408	0.0426313	0.431518	0.0963622	0.0376554
SNORD115-13	0	0	0	0	0	0	0	0	0	0	0	0	0	0	0	0	0	0	0	0	0	0	0	0	0	0	0	0	0	0	0	0	0	0	0	0	0	0	0	0	0	0	0	0	0	0	0	0	0
ZNF135	0.953992	2.71381	0.457937	0.329738	0.600466	0.933846	1.05902	1.11498	1.67345	0.122327	0.124664	1.8479	0.0931585	1.32871	1.62553	1.28558	0.10808	0.413202	0.305239	0.142857	0.341947	1.68038	2.10637	1.41613	1.34397	0.376947	0.208474	0.203449	0.650958	0.122603	0.874909	0.193548	1.30107	0.244738	3.28731	0.215228	0.713795	0.182921	0.422307	0.168837	0.98501	0.971013	0.679975	0.374335	0.381827	0.112047	1.14958	1.89059	0.395874
LINC01706	0	0	0	0	0	0	0	0.0412359	0	0	0	0.0847881	0	0	0	0	0	0	0	0	0	0	0	0	0	0	0	0	0	0	0	0	0	0	0	0	0	0	0	0	0	0	0	0	0	0	0	0	0
U1	0	0	0	0	0	0	0	0.211263	0	0	0	0	0	0	0.0876768	0	0	0	0	0	0	0	0	0	0	0	0	0	0	0.0781088	0	0.212703	0	0.202989	0.0904297	0	0	0	0	0	0	0	0	0	0.182442	0	0	0	0
RMND5A	7.56841	12.3613	7.1213	6.1074	6.37816	6.23897	38.5327	8.35031	10.685	7.7494	5.6542	9.23731	4.78544	3.9831	10.7633	7.72141	6.83445	5.78486	8.89465	7.96746	7.33688	5.37292	8.62185	10.1132	9.57659	9.30811	6.09605	4.62849	5.14063	5.75725	5.18628	13.2453	8.25023	5.72343	6.55674	11.4247	13.3439	4.64574	7.04189	7.55934	5.88536	3.42885	8.27297	6.6492	8.03717	6.07394	10.8982	5.03582	15.874
P2RY10	1.54994	0.295116	5.49021	0.942082	1.82766	0.229251	2.43348	1.1804	1.22493	1.0973	2.49613	2.77887	0.455962	2.05532	1.00816	1.09653	2.56729	0.973188	1.34357	1.71844	0.454422	2.73998	1.32941	1.22447	5.25634	4.66432	4.64335	1.46746	1.66791	1.20807	0.305328	2.51469	0.387644	0.246559	0.439359	1.90269	0.326892	0.927859	0.447249	0.189355	0.387378	0.384049	1.08032	11.9361	0.531845	0.358145	4.64134	1.03032	0.388239
XIRP2	0.0096989	0	0	0.00712288	0	0	0	0.011835	0.0116085	0.00481986	0.00511661	0.238481	0	0	0.00196467	0.0161833	0	0.0290727	0.00808257	0.000808733	0.00224553	0.21333	0.00105109	0.00123665	0.00421612	0.00663047	0	0.00395535	0.00154883	0	0.00422459	0	0.00564583	0	0.00202636	0.0163082	0	0.0135138	0	0	0	0	0.00189209	0	0.00204409	0.00225245	0	0	0
IGKV1OR2-6	2.23065	0.896428	6.77877	0.435609	11.2914	0.04974	7.91979	6.64399	1.0922	0.906968	4.33264	0	0.0899355	11.8469	1.38637	2.75976	15.4585	0.143966	0	1.82618	0.73946	2.72053	7.07088	13.8459	0.991701	2.59933	5.93433	0.43417	2.47732	3.00536	0.894325	7.06298	0	0.213981	0.667286	1.36999	3.77191	1.37742	0.404327	0.643052	0.129305	3.07666	0.17802	9.0397	0.288483	2.06627	3.12831	0.212901	5.42849
TMEM185AP1	0.0257197	0	0.0747619	0	0	0	0	0.0564917	0.0554104	0	0.122114	0	0	0	0	0.0965586	0	0	0.0385802	0	0	0	0.0250856	0	0.100623	0	0	0	0	0	0	0	0	0	0.0241808	0.750632	0.0981328	0.053754	0	0	0	0	0.0451572	0	0	0	0	0.0270026	0
AC007566.1	0.320523	0.506033	1.51401	1.07251	0.398374	0.845154	0.586782	1.9067	0.302109	0.94077	0.856021	9.22823	1.29714	1.08275	0.401738	0.864895	0.209322	1.90575	0.570943	0.796785	1.54447	0.860014	1.15279	0.436777	1.76342	1.72557	0.927073	0.931337	2.0442	0.439237	1.09944	1.01891	0.944561	1.09921	1.86458	1.79728	0.535041	0.0418683	0.511263	0.931707	1.73723	0.60787	3.13034	0.241354	0.455976	0.523389	0.953603	1.68256	2.293
RAB1C	0.0231732	0.117072	0.10104	0.0612662	0	0.0227359	0.0969671	0.186628	0.199697	0.310929	0.110024	0	0.349428	0.0368379	0.147864	0.130498	0.132075	0.0658063	0.243323	0.0347809	0.0482863	0	0.0226019	0.505249	0.0453302	0.0475257	0.126165	0.028351	0.166525	0.639822	0.0908427	0.153736	0.121404	0.0489049	0.174294	0.150292	0.0442083	0.193727	0.0739264	0.0244947	0.206867	0.0878954	0.122059	0	0.131864	0.0726526	0.122566	0.0973163	0.171127
R3HDM4	35.8696	27.8913	24.9586	24.3958	22.7601	39.6892	19.6668	24.339	38.2447	68.7124	25.964	5.94107	38.0295	65.2046	27.1125	39.1351	43.5689	30.6406	29.9694	28.4546	17.8815	33.2436	17.7312	62.4101	23.7542	29.5116	33.4577	32.142	46.8908	22.102	59.3977	21.9179	34.6955	47.767	33.6699	22.5869	39.9	25.5383	50.7989	34.4063	34.4367	15.6353	29.7671	45.1667	13.8813	35.7391	23.4606	25.2887	17.728
RPL23AP68	0	0	0	0	0	0	0	0.115522	0	0	0	0.28504	0	0	0	0	0	0	0	0.094729	0	0	0	0.36213	0	0	0	0	0	0	0	0	0	0	0	0.0341111	0.0602028	0	0	0	0	0	0	0	0	0	0	0	0
AC023866.2	0	0	0	0	0.432962	0	0	0.637612	0.0781759	0	0	0.32776	0	0	0	0	0	0	0	0	0	0	0	0	0	0	0.0987807	0	0	0	0	0	0	0	0.0341156	0	0	0	0	0.038356	0	0	0	0	0	0	0	0.0380967	0
AC009052.1	0	0	0	0	0	0	0	0.0345016	0	0	0	0	0	0.0749119	0	0	0	0	0	0.0353644	0	0	0	0	0.0921816	0	0	0	0	0	0	0	0	0	0	0	0	0	0	0	0	0	0	0	0	0	0	0	0
RPS26P20	0.201766	0	0	0.0800158	0.160494	0.158368	0.168856	0.059089	0	0.631685	0.0957967	1.82246	0.250553	0.192446	0.18392	0.0757486	0.114996	0.0572969	0.484248	0.242267	0	0.0481218	0	0.231534	0.0789371	0.0827602	0.109851	0.0493699	0.0579967	0.196619	0.0790958	0	0.317116	0	0.0758778	0	0.307934	0.253014	0.193101	0.0426546	0.308772	0	0.0708501	0	0	0.0421719	0.0711447	0.0423662	0.223498
AC073023.1	0	0	0	0	0	0	0.0253394	0	0	0	0	0.492275	0	0	0	0	0	0	0	0	0	0	0	0	0	0	0	0	0	0	0	0	0	0	0	0	0	0	0	0	0.0463357	0	0	0	0	0	0	0	0
AC098798.1	0.00970486	0	0	0	0	0	0	0	0	0	0	1.05191	0.0172164	0.0308552	0.0530787	0	0	0.0137798	0.0727878	0.0145661	0	0	0.00946561	0.0890935	0	0	0.0264189	0.0237467	0	0.00788106	0	0.0429229	0	0	0.127739	0	0	0	0	0.0512916	0.2104	0	0.119275	0.0233848	0	1.53148	0.0684406	0.010189	0.698758
Y_RNA	0	0.328453	0.566945	0.171886	0	0	0	0	0	0	0	22.315	0.346002	0.206701	0.355578	0	0.123514	0	0	0.292739	0	0	0.507286	0	0.254353	0	0	0	0	0.211183	0	0	0	0	0.733485	0.281101	0	0	0	0.137443	0	0	0.228295	0	0	0	0.229244	0	0
MIR4447	0	0	0	0	0	0	0	0	0	0	0	1.39388	0	0	0	0	0	0	0	0	0	0	0	0	0	0	0	0	0	0	0	0	0	0	0	0	0	0	0	0	0	0	0	0	0	0	0	0	0
RPS3AP52	0	0	0	0	0	0	0	0	0	0	0	0	0	0	0	0	0	0	0	0	0	0	0	0	0	0	0	0	0	0	0	0	0	0	0	0	0	0	0	0	0	0	0	0	0	0	0	0	0
PCOLCE-AS1	0.103829	0.118025	0.0980887	0.0926467	0.0412954	0.295424	0.0579293	0.380092	0.022369	0.0464381	0.147892	0.211014	0.0874918	0.214572	0.00946456	0.0682157	0.0493144	0.28748	0.14796	0.101295	0.205534	0.117627	0.111397	0.0774463	0.142174	0.766595	0.169589	0.120678	0.141765	0.0674537	0.14246	0.0803634	0.380773	0.416334	0.0536895	0.044893	0.19808	0.0217003	0.0662468	0.0878006	0.185377	0.0590735	0.182298	0.0750561	0.0984717	0.0325527	0.0732225	0.196216	0.0479218
CARD10	6.4525	4.54395	6.52167	3.36491	2.66809	2.19395	6.4702	11.1255	1.62725	6.3841	7.30801	0.650822	5.91509	10.759	0.627358	8.507	7.64215	18.6481	5.22893	6.95861	6.04179	3.02513	4.47591	2.70576	2.96475	1.29429	1.83295	20.184	8.17384	3.5168	3.16064	2.2802	9.10524	9.24957	10.3155	0.845989	11.3522	5.22914	13.8631	4.17843	3.5488	7.24708	4.8858	3.53225	3.56286	3.37814	5.36607	3.08068	4.98148
LINC00320	0	0	0	0	0	0	0	0	0	0	0	0.409171	0	0	0	0	0	0	0	0	0	0	0	0	0	0.0123873	0	0	0.00868079	0	0	0	0	0	0	0	0	0	0	0	0	0	0	0	0	0	0	0	0
RNA5SP331	0	0	0	0	0	0	0	0	0	0	0	0	0	0	0	0	0	0	0	0	0	0	0	0	0	0	0	0	0	0	0	0	0	0	0	0	0	0	0	0	0	0	0	0	0	0	0	0	0
MCF2L2	0.0464274	0.020696	0.0734316	0.0794244	0.0923264	0.0194264	0.103803	0.136467	0.300069	0.0274829	0.0470041	0.653702	0.0508707	0.0792315	0.0721944	0.0269142	0.039562	0.0930656	0.0860289	0.0133218	0.0739789	0.219833	0.0885679	0.0963691	0.0988326	0.603512	0.0929311	0.0568013	0.0735956	0.0205146	0.190033	0.0362365	0.0500774	0.041786	0.0282439	0.220666	0.155	0.099887	0.167715	0.0721693	0.0687861	0.0233072	0.0347637	0.0411292	0.0530971	0.0485198	0.0734277	0.0415752	0.0731083
AL049766.2	0	0	0	0	0	0	0	0	0	0	0	0	0	0	0	0	0	0	0	0	0	0	0	0	0	0	0	0	0	0	0	0	0	0	0	0	0	0	0	0	0	0	0	0	0	0	0	0	0
ACBD7	0.815578	0.734086	0.122624	0.123923	0.447413	0.147161	2.71974	0.576532	2.44375	0.0628914	0.311563	0.677399	0.224509	0.640802	2.08505	0.334345	0.0623343	0.346076	1.67337	0.28844	0.117202	2.11286	0.987481	1.75348	0.605149	0.86517	2.09259	0.263789	0.889231	0.144642	0.900361	0.352423	0.073669	0.296759	0.105763	3.94179	0.125188	0.450629	0.0747654	0.109	1.19551	0.711143	0.477316	0.112943	0.480099	0.813146	0.512356	0.167315	0.207683
SPDEF	34.2416	1.89041	16.9763	4.05413	36.3009	16.8374	2.00581	9.653	0.221294	63.2834	16.3899	0.29822	18.9379	43.0496	71.6819	17.1192	2.14659	13.0428	18.7976	0.445991	24.8738	49.8542	29.3542	2.32376	3.43018	2.96432	13.4418	69.6475	24.9386	29.3856	9.16073	20.8816	29.1554	8.17555	393.626	0.824798	22.9551	37.4615	52.898	22.7775	8.86081	8.71046	15.8833	3.25295	8.97628	76.7452	18.1872	9.08176	6.24439
RPL13P	0	0	0	0	0	0	0	0	0	0	0	0	0	0	0	0	0	0	0	0.016675	0	0	0	0	0	0	0	0	0	0	0	0	0	0	0.0208904	0	0	0	0	0	0	0	0.0390124	0	0	0	0	0	0
ASPDH	0.0849542	0.321896	0.456848	0.190915	0.0337883	0.100022	0.213292	0.559791	0.0549076	0.284971	0.18151	0.728982	0.203457	0.607724	0.030976	0.0159471	0.524543	0.422187	0.267611	0.267769	0.212425	0.11144	0.215436	0.136483	0.265893	0.261348	0.046253	0.488502	0.866898	0	0.28308	0.0939344	0.17803	0.555794	0.0638971	0.229574	0.291727	0.0177554	0.28457	0.134699	0.390027	0.064446	0.268485	0.0409411	0.0966845	0.0799046	0.134801	0.579747	1.55272
AC005324.4	0.0491872	0.124248	0.142977	0.146299	0.0978144	0.386073	0.0343036	0.612208	0.105969	0.659974	0.175152	0.333213	0.152701	0.156383	0.089673	0.323158	0.0467234	0.20952	0.258237	0.609061	0.409969	0	0.191898	0.169332	0.144326	0.40351	0.535596	0.0902665	0.282772	0.139802	0.0482055	0.16316	0.708651	0	0.115611	0.345592	0.187673	0	0.156916	0.129981	0.470458	0	0.0863602	0.118521	0	0	0.0433597	0.129102	0.272424
AL031432.3	0.405363	0.21942	0.420825	0.248791	0.345476	0.767022	0.242318	0.635968	0.311898	0.19425	0.20621	1.04613	0.205461	0.138085	0.0263934	0.0543515	0.192529	0.41112	0.130298	0.130374	0.301665	0.725101	0.169444	0.232585	0.339836	0.356295	0.394104	0.106273	0.499369	0.0705395	0.283766	0.384182	0.227539	0.488847	0.108889	0.312978	0.276188	0.0605148	0.323295	0.153029	0.184626	0.109824	0.254184	0	0.274604	0.0907783	0.102096	0.0607976	1.33638
CEP250-AS1	0.234328	0.04228	0.85143	0.287637	0.199709	0.410548	0.536959	0.269598	0.324537	0.33687	0.596018	2.79689	0.178156	0.478936	0.183087	0.157095	0.397483	0.380249	0.276177	0.464754	0.279013	0.578838	0.342826	0.153657	0.491122	0.892508	0.592331	0.204776	0.697619	0.190291	0.492109	0.407153	0.219222	0.282588	0.157363	0.180923	0.0638624	0.0699634	0.293679	0.229999	0.341526	0.253943	0.440808	1.25026	0.222236	0.139936	0.413131	0.351452	0.247206
FAM227B	0.272927	0.318196	0.355988	0.234358	0.45461	0.29982	0.510833	0.898349	1.0604	0.307778	0.448558	1.99114	0.258639	0.51174	0.259419	0.424746	0.684704	0.480266	0.461886	0.238081	0.714525	0.603649	0.571076	0.530021	1.08603	0.870714	0.361961	0.727755	0.378847	0.721741	0.352068	0.753154	0.659938	0.315071	0.331165	0.453871	0.404969	0.160887	0.706968	0.4463	0.333186	0.291982	0.561105	0.404705	0.486715	0.195028	0.398931	0.609819	1.00344
TMEM185B	29.8388	19.7923	7.18325	9.73481	12.1087	6.94395	18.8428	13.4176	18.8822	11.9367	10.0121	9.91053	9.02495	7.45871	27.3136	14.6832	9.80278	15.2703	10.0431	12.1854	10.2985	7.41839	11.8007	9.99707	10.2094	14.2043	6.3863	11.5291	7.7568	11.0775	11.1212	8.72913	20.5246	17.6761	15.6562	14.517	17.3238	20.3561	10.9528	10.7201	13.69	5.6489	7.68253	11.004	10.7496	10.8399	12.2223	9.77591	24.259
MIR222HG	0.156313	0.35664	0.835454	1.10649	0.0401092	0.400724	0.393857	0.461467	0.0543161	0.879531	1.80751	25.6646	0.362277	1.25045	0.0551561	0.416467	0.182012	3.05712	1.38415	0.942231	0.357232	0.51111	1.11148	0.266169	1.50913	0.63082	0.42552	0.487353	1.3117	0.196548	0.326153	0.211863	2.27185	0.702334	0.161182	0.528692	0.731081	0.252923	0.723869	0.175887	0.803804	1.62567	1.31911	0.1944	0.468651	0.252941	0.488944	2.00108	0.502689
STRA8	0	0	0.0205539	0.0467363	0	0	0	0.0310619	0	0.0316252	0.0335723	0.191606	0	0.0224811	2.68134	0	0	0.0401597	0.0212133	0.0106129	0	0	0.0275866	4.0571	0	0.203025	0	0.0346037	0.0406502	0	0	0	0.0740894	0	0	0.0305729	0.0269791	0	0	0.0896906	0.03607	0.0536401	0	0	0	0.62073	0	0	0.208868
C4B-AS1	0	0	0	0	0	0	0	0	0	0	0	0	0	0	0	0	0	0	0	0	0	0	0	0	0	0	0	0	0	0	0	0	0	0	0	0	0	0	0	0	0	0	0	0	0	0	0	0	0
AL133243.2	0.641072	0.437667	0.465867	0.194684	0.58574	0.824469	1.34127	0.279078	0.597242	0.658685	0.802068	28.6786	0.391893	0.358061	0.623852	1.13833	0.139896	1.42687	2.0662	0.890678	0.523494	1.39467	0.726662	1.48125	0.576177	1.31477	0.518827	0.741919	0.448231	0.393965	0.764121	0.708837	1.52043	0.457069	0.708598	1.08625	0.413175	1.05014	0.53892	0.503645	1.28156	0.295732	0.304205	0.417493	0.772313	0.2535	1.05387	0.536621	3.07078
CDCA4P3	0	0	0	0.0134714	0	0	0	0.581971	0	0	0	0	0	0.421203	0.0557365	0	0	0.318334	0	0	0.169878	0	0	0	0	0	0	0	0	0	0	0	0	0	0.0766487	0	0	0	0	0.21544	0.0259924	0	0	0	0	0	0.107801	0	0.037628
AC009987.1	0	0	0	0	0	0	0	0	0	0	0	0	0	0.0830908	0	0	0	0	0	0	0	0	0	0	0	0	0	0.021316	0	0	0	0	0	0	0	0	0	0	0	0.0184166	0	0	0	0	0.0330479	0	0	0	0
LINC02024	0	0	0.021063	0	0	0	0	0	0	0	0	0.0654504	0	0	0	0	0	0	0	0	0	0	0	0	0	0	0	0	0	0	0	0	0	0	0	0	0	0	0	0	0	0	0.0254446	0	0.0274887	0	0	0	0
RNU7-196P	0	0	0	0	0	0	0	0	0	0	0	24.5502	0	0	0	0	0	0	0.339755	0	0	0	0	0	0	0	0	0	0	0	0	0	0	0	0	0	0	0	0	0	0.577702	0	0	0	0	0	0	0	0
Metazoa_SRP	0	0.130896	0	0	0	0	0.072278	0.151756	0	0.231762	0.246031	2.5743	0	0	0	0	0.0492234	0	0.15546	0.0388878	0	0	0.0505414	0	0	0	0	0.126795	0	0	0	0	0.13574	0.109359	0	0.0560127	0	0	0	0.164322	0	0	0	0	0	0	0.0913593	0.108808	0
DEFB108B	0	0	0	0	0.0838619	0	0	0.0154377	0	0	0	0.666592	0	0	0.0192204	0.0395803	0	0	0	0	0.0439362	0	0	0	0	0	0	0	0	0	0	0	0	0	0	0.022792	0	0	0	0.0445759	0	0	0	0	0	0	0	0.0221373	0
ARFRP1	3.70084	6.44159	8.60876	4.36405	2.95114	12.0998	2.97906	6.72536	6.83067	7.62552	6.75312	4.34895	4.86027	7.63052	4.14554	9.19351	4.28327	8.10696	10.3957	3.32725	4.53482	4.73387	5.67659	4.19825	6.14449	8.63224	3.96466	3.92631	6.57325	3.11301	4.8504	4.07575	4.98703	5.26903	7.18214	4.37253	5.7922	8.13879	5.53311	4.77991	5.67764	7.5354	3.89218	4.79151	8.95453	5.48587	6.43062	6.35589	1.22711
CCDC194	0.0328106	0	0.190748	0.0867461	0	0.0482873	0.0228824	0.0600554	0	0.0733733	0	1.48181	0.189169	0.0260791	0.0299085	0.030795	0.0623343	0.302817	0.492168	0.750999	0	0.352144	0.112006	0.225908	0	0.538328	0.044659	0.0200709	0.660187	0.0399669	0.418025	0.0362789	0.171894	1.62723	0.0771188	0.017733	0.0625941	0.068574	0.0785037	0.346818	0.0418429	0	0.0576071	0.0790603	0.0311175	0.0514339	0.115693	0.223907	0.0605741
LINC02280	0.0331201	0.11155	0.0534853	0.0218911	0.0439088	0.0108317	0.0205318	0.105078	0.00792821	0.0082295	0.0174724	0.0664795	0.0293775	0.0234001	0.0167726	0	0.00349569	0.109729	0.0276006	0.0165701	0.069013	0.0394962	0.00358929	0.0295607	0.0143973	0.0603785	0.0100179	0.117059	0.00528901	0.0418382	0.0793445	0.00813803	0.0578387	0.0155327	0.0449779	0.00397784	0.00702051	0	0.0234798	0.0388988	0.103248	0.0139582	0.00646117	0.0177347	0.00698024	0.0807632	0.0259522	0.00772716	0.00679395
OR8B9P	0	0	0	0	0	0	0	0	0	0	0	0.205691	0	0	0	0	0	0	0	0.0113931	0	0	0	0	0	0	0	0	0	0	0	0	0	0	0	0	0	0	0	0	0	0	0	0	0	0	0.0267658	0.0159388	0
AC009237.3	1.00145	1.05464	0.492005	0.637683	0.448791	1.26211	1.08207	0.553523	0.540902	0.63716	1.09829	1.54158	0.200178	0.30046	1.22917	0.571903	0.139344	2.21103	3.98615	0.107969	0.517279	2.52306	2.61663	2.04915	0.546312	0.364491	1.02136	0.59708	0.725739	0.394027	0.398116	0.723653	3.53962	2.50641	1.63907	0.0884299	0.532791	0.725192	0.16649	1.00191	0.744699	0.4173	0.832097	0.747722	0.829384	0.807789	0.825611	1.86884	0.229155
SPTLC1P4	0.0540113	0	0	0.0356993	0	0	1.0547	0.0790884	0	0	0	0.975715	0	0	0.0984678	0.101387	0.102612	0.153379	0.0810185	0	0.112544	0	0.0526797	0.18594	0.105654	0.886171	0	0.198239	0.310505	0.0438611	0	0	0	0	0.10156	0	0.206079	0.225767	0.258458	0.0570915	0.275519	0	0.18966	0	0	0	0	0	0.498571
AC006427.1	0	0	0	0	0	0.0774044	0	0	0	0	0.046822	0.712601	0.0174945	0	0	0	0	0	0	0	0.0410976	0	0.019237	0.0226331	0	0	0	0	0	0	0	0	0	0	0.0370863	0.0213195	0	0	0	0.041696	0	0	0	0	0	0	0	0	0
TVP23B	7.91742	5.62774	3.29025	3.8793	8.33684	2.37154	10.3083	5.34946	8.4538	6.12861	2.69564	5.69084	2.44362	3.72824	4.14029	6.22813	7.15902	5.08517	2.83164	3.01129	4.07325	2.66537	3.31086	5.43757	4.51743	4.43652	3.16285	8.40279	3.30183	6.6902	1.81248	10.9078	3.35097	2.9879	5.51353	3.91786	6.8918	4.24574	8.74284	4.21359	6.53783	1.42657	3.49522	3.96564	4.52122	3.95311	4.69235	5.40995	13.4847
C9orf16	47.6716	44.3518	16.775	16.6202	21.6754	57.4331	13.0582	19.8516	52.8263	17.9315	12.4363	2.7475	16.6231	31.3096	23.5067	24.8061	14.7762	23.0226	14.6516	15.586	14.5603	78.7241	12.8891	26.5477	14.3135	21.0026	30.9367	19.5893	28.6349	18.8487	43.6232	18.0685	45.0411	23.0743	26.3101	10.3297	17.1026	18.0831	36.659	16.2639	47.7244	28.6834	23.1278	23.7598	10.4815	21.3073	11.4407	13.9539	7.83075
KCNJ10	0.0636747	0.0402112	0.350899	0.0245505	0.147729	0.0494581	1.56166	0.217557	0.302941	0.0593308	0.371604	0.191714	0.0494195	0.10544	0.413554	0.109566	0.239421	0.210958	0.139291	0.868096	0.0663401	0.224635	0.0698681	0.219207	0.217976	1.48546	0.722239	0.88614	0.11058	0.0430904	0.15601	0.0293356	0.0833979	0.0951858	0.0523819	0.444515	0.055676	0.216255	0.0677112	0.143025	0.0879705	0.0301897	0.0931639	0.920582	0.0452918	0.052681	0.547276	0.06128	0.142045
CCL4	4.29166	1.11726	4.80117	4.28919	5.08495	2.94952	17.2064	1.06256	5.7173	1.79274	8.26869	1.40451	0.894973	3.2409	7.17526	3.0875	6.06581	3.76806	1.26472	13.0177	7.02737	12.8317	5.99906	3.18013	2.32523	13.6349	10.8175	3.06074	4.4299	3.63667	5.03908	3.86656	1.14049	1.1522	2.05968	5.92387	1.68758	6.4419	3.39523	1.03001	1.43658	0.498045	2.8029	10.9906	0.812731	2.25337	7.40802	3.37386	0.484831
AC010099.2	0	0	0	0	0	0	0	0	0	0	0	0	0	0	0	0	0	0	0	0	0	0	0	0	0	0	0	0	0	0	0	0	0	0	0	0	0	0	0	0	0	0	0	0.082733	0	0	0	0	0
Z68694.1	0	0	0	0	0	0	0	0	0	0	0	0	0	0	0	0	0	0	0	0	0	0	0	0	0	0	0	0	0	0	0	0	0	0	0	0	0	0	0	0	0.0425892	0	0	0	0	0	0	0	0
AC139700.1	0	0	0	0	0	0	0	0	0	0.0407841	0	0.247097	0	0	0.00831222	0	0	0	0	0	0	0	0	0	0	0	0	0	0	0.00740512	0	0	0	0	0.0085732	0.00985679	0	0	0.0145453	0.00963882	0	0	0	0.0219726	0	0	0.0482306	0	0.0505046
AC022017.1	0	0	0	0	0	0	0	0	0	0	0	0.340366	0	0	0	0	0	0	0	0	0	0	0	0	0	0	0	0	0.0722105	0	0	0	0	0	0	0	0	0	0	0	0	0	0	0	0	0	0	0	0
LINC02265	0.542935	0	0.0426541	0.0484944	0	0.345529	0.0409349	0.0214869	0	0	0.139341	0.132542	0	0.139961	0.0936319	0.192815	0.0278778	0	0.726372	0.0991091	0.183458	0.664956	0.0715608	0.15155	0.602792	0.150473	0.559241	0	0.126538	0.0714977	0.14381	0.551651	0.115315	0.123872	0.151756	0.0793075	0	0	0.0468124	0.480833	0.0935672	0	0.206109	0	0.0556669	0.0766762	0.103483	0.169465	0.0270906
ZFP90	4.20788	2.25024	3.35463	2.47295	2.35669	1.81088	2.85643	5.04768	4.38177	2.63228	4.41012	7.96498	4.05732	4.31836	3.5127	4.26503	1.60683	4.23515	3.34815	1.31451	3.84592	4.51902	2.80768	3.38146	11.4658	6.8604	2.45227	2.01564	3.17344	3.01557	2.84867	2.43037	4.09542	3.68818	1.69198	2.07081	1.88277	3.62739	1.62849	4.88374	1.37092	1.77675	3.25464	3.56467	3.56547	2.59416	2.79524	3.84401	2.21006
MIR548XHG	0.0386326	0	0	0	0	0	0	1.39302	9.88355	0	0	1.52665	0	0	0	0	0.706427	0	0	1.60181	0.0402497	0.0575873	0.339121	0.86448	0	0	0.0262917	0	0	0	0	0	0.227695	0	0.145285	0.0104398	0.497481	0.0201855	2.81922	0	1.52729	0	0	0	0	0	0	0	0.0534918
TLK2P2	0.0313458	0.0158361	0.0273348	0.00414367	0	0.0246035	0.0174887	0.0550794	0.0405188	0.0280391	0	0.906021	0.0111215	0.0498298	0.0514319	0.0235362	0.0119103	0.00890148	0.0564236	0.00940947	0.078379	0.0299042	0.0428023	0.0287764	0.0490538	0.115717	0	0.0383498	0.0270306	0.010182	0.0368643	0	0.0164221	0.0132305	0.0471526	0.0135531	0.0119599	0.0131025	0.00999987	0.086147	0.01599	0	0.0220141	0	0.0118913	0.0131034	0.0442114	0.118474	0.0462959
AL122034.1	0	0	0	0	0	0	0	0.0620613	0	0	0.134154	0	0.0250625	0	0	0	0	0	0	0	0	0	0	0	0	0	0	0	0	0	0	0	0	0	0	0	0.0539039	0	0.0450698	0	0.0360337	0	0	0	0	0.0295288	0	0	0
TBL1XR1-AS1	0.032849	0	0.0238713	0.0217119	0	0.0483438	0.0916367	0.0240503	0.0707697	0	0	21.4372	0.029137	0.0261096	0.164689	0	0.0312036	0	0	0.0246517	0.068448	0.0783456	0.0640783	0.0565431	0.0321288	0.0336849	0	0.0401888	0.070817	0	0	0	0.0430239	0.0693249	0.0463254	0.14203	0	0	0.0261985	0.0347223	0.0628378	0	0.0288372	0	0	0	0	0.120706	0
MIR5701-1	0	0	0	0	0	0	0	0	0	0	0	0	0	0	0	0	0	0	0	0	0	0	0	0	0	0	0	0	0	0	0	0	0	0	0	0	0	0	0	0	0	0	0	0	0	0	0	0	0
SSR1P2	0	0	0	0	0	0	0.0248886	0	0	0	0	0.161173	0	0	0	0	0	0	0.0267659	0	0	0	0	0.0204762	0	0	0	0	0	0	0	0	0	0	0	0	0	0	0	0	0	0	0	0	0	0	0	0	0
GNRHR2P1	0	0.224868	0	0.0147097	0.0885135	0	0	0.0488819	0.0479462	0	0.105665	0	0.177662	0.0353783	0.0202866	0	0.211403	0.0315995	0	0	0	0	0	0.0255385	0	0	0.0605834	0.0816833	0	0.0180727	0	0	0	0.140902	0.0209235	0.0481124	0.0849137	0	0	0	0.0851447	0	0	0	0.0422133	0	0	0.0467303	0
APOF	0.0245649	0.0620518	0.0238018	0.0108243	0.0651336	0.00803381	0	0.605499	0.141127	0	0.0583159	0.147922	0	0.0130168	1.24649	0	0.0155563	0	0.0245654	5.64107	0.0341242	0.029294	0	0.0281891	0.0160176	0.235107	0.0222905	0.0200358	0	0.0066495	0	0.0362154	0	0	0.19246	0.0973609	0.0624846	0.0171135	0.0130611	0.00865527	0.0104424	0	0	0	0	0.222491	0	0	0.015117
CASR	0.0182105	0.013143	0.0264672	0.0464263	0	0	0.0108859	0.0876155	3.90646	0.017453	0.00617585	0.0117491	8.46403	0	0	0	0.0074136	0.653808	0.156093	0	0.0433664	0.0713536	0.0329858	0.0358239	0.0763341	0.0106708	0.00708191	0.108215	1.80965	0.0338018	0	0.005753	0.0545171	1.33962	0	0.126542	0.00992599	0	0.00829926	0.0137493	0.00331767	0.00986747	0.054811	0.0438801	0.666161	0.0054375	0.0275195	0.0628193	0
SNORD115-9	0	0	0	0	0	0	0	0	0	0	0	0	0	0	0	0	0	0	0	0	0	0	0	0	0	0	0	0	0	0	0	0	0	0	0	0	0	0	0	0	0	0	0	0	0	0	0	0	0
CXCL14	14.242	0.251454	83.6448	27.963	3.4501	23.9911	1.10086	5.77325	0.903792	12.323	99.134	2.85798	322.603	29.2639	0.220369	3.24334	76.829	457.322	58.6401	1.0672	3.03727	11.7861	10.0974	40.4787	52.6313	5.00182	16.8978	30.586	562.534	6.08592	2.7595	82.692	383.593	11.3444	4.45216	17.8464	8.07099	2.08048	2.2343	5.18593	129.251	5.50176	1.9475	262.05	6.1635	40.7356	79.4023	554.965	0.498824
AC023827.1	0	0	0	0	0	0	0	0	0	0	0	0.65383	0	0	0	0	0	0	0	0	0	0	0	0	0	0	0	0	0	0	0	0	0	0	0	0	0	0	0	0	0	0	0	0	0	0	0	0	0
NDUFS8	16.4678	22.948	11.4617	12.1589	19.5105	44.6726	8.61791	16.6009	24.6822	13.6988	14.2032	4.02431	16.3391	20.1669	18.7328	11.3473	30.1946	13.794	14.3444	25.651	12.8225	23.9699	10.8017	16.3571	14.0782	19.7459	22.8625	12.7706	18.4916	13.837	34.8159	19.1766	25.4074	13.2161	20.042	13.2027	18.9658	12.7444	24.7125	16.127	13.9849	16.8873	11.5239	11.2743	9.38729	23.0634	10.3073	12.1487	13.8714
RNU6-885P	0	0	0	0	0	0	0	0	0	0	0	0	0	0	0	0	0	0	0	0	0	0	0	0	0	0	0	0	0	0	0	0	0	0	0	0	0	0	0	0	0	0	0	0	0	0	0	0	0
BRD7P1	0	0	0	0	0	0	0	0.00536892	0	0	0	0.0662365	0	0	0	0	0	0	0	0	0	0	0.00715234	0	0	0	0	0	0	0.0119101	0	0	0	0	0	0	0	0	0	0	0	0	0	0	0	0	0	0	0
RPS2P6	0.0156904	0	0	0	0.0624045	0.0307888	0.0218853	0.0114877	0	0.070176	0	0	0.125257	0	0	0.0294531	0	0.0222786	0.0470722	0.0470999	0	0	0	0.126037	0.0306929	0.0643588	0	0.0191963	0	0.0891924	0.0307546	0	0	0	0.0147517	0.0169603	0	0.0983787	0	0	0.0200098	0	0.0275484	0	0.0297616	0	0	0.0329462	0.0579346
AC002398.1	0.591974	3.98759	2.00754	1.13034	1.43881	3.6139	1.83488	1.85404	1.70046	1.02963	1.32724	2.07939	1.1085	2.77086	1.46895	1.97549	0.843484	1.72776	2.86126	1.40679	1.91879	0.90203	1.09061	3.0569	1.02932	1.88856	3.9392	1.36802	3.02506	0.293777	3.86773	0.436366	1.89527	1.1105	2.00978	1.67081	1.31755	1.64963	3.19996	2.74628	3.48109	0.623707	0.981614	0.950945	0.748569	2.64646	0.985696	1.17395	6.01088
AC084880.2	0	0	0	0	0	0	0	0	0	0	0	0	0	0	0	0	0	0.039799	0	0	0	0	0	0	0	0	0	0	0	0	0	0	0	0	0	0	0	0	0	0	0	0	0	0	0	0.0292931	0	0	0
SAGE1	0.00951096	0	0	0.0125727	0.0189137	0.0466576	3.92012	0.0104451	0.194659	0	0	0.193293	0.00843621	0.00755968	0.00866971	0	0.0587247	0	0.00713336	3.97919	0.0198182	0.0567097	0.0139147	1.2715	0	0.243825	0.025891	0	0.0205041	0.0038618	0	0.031549	3.27618	0.010036	0.00447096	0.0102807	0.00907222	0	0	0.0100534	0	0	0.0417471	0	0.00902018	0	0	0.00499269	0.149251
AC138230.1	0.084596	0.480808	1.04509	0.615061	0	0.332	0.147495	0.851629	0.364507	0.331064	0.100413	0.477571	0.487737	0.840502	0.269897	0.158798	0.341524	0.66064	0.190345	0.253942	0.661028	0.327866	0.165021	0.0485385	0.248224	0.780738	0.69087	0.181122	0.911876	0.137396	0.0829076	0.327384	0.387798	0.178532	0.318138	0.274327	0.363121	0.132604	0.269876	0.558878	0.053942	1.04283	1.29963	0.101921	0.160461	0.198919	0.44744	0.310855	0.0780895
SNRPGP7	0	0	0	0	0	0	0	0	0.285416	0	0	0	0	0	0	0	0	0	0.198725	0	0	0	0	0	0	0	0	0	0	0	0	0	0	0	0	0	0	0	0	0	0	0	0	0	0	0	0	0	0.244582
MTCYBP2	0	0	0	0	0	0	0	0	0	0	0	2.5962	0	0	0	0	0	0	0	0	0	0	0	0	0	0	0	0	0	0	0	0	0	0	0	0	0	0	0	0	0	0	0	0	0	0	0	0	0
TTL	3.65534	1.86474	1.51272	2.45026	2.04493	1.35836	2.32702	3.48598	4.96734	1.26957	1.37528	5.84548	1.53365	2.1881	2.41012	2.15147	2.02145	2.92144	1.76745	1.89845	2.41986	1.44982	2.56835	2.01691	1.95217	1.68241	2.13836	2.23332	1.81789	0.996717	1.39271	1.76869	1.28136	1.8989	2.75267	4.90833	2.90177	3.34876	2.33224	1.88803	3.80555	0.958167	1.43089	1.44755	1.4324	2.04484	2.13244	1.52382	4.80216
AL441992.1	3.02026	2.47789	2.21358	3.46362	3.79876	7.57282	1.83631	5.40534	7.39667	1.21228	4.84126	4.31359	1.23645	2.91358	4.47087	1.98673	2.8935	1.97927	3.36882	3.17708	3.81906	11.2361	1.88834	4.20643	3.93873	4.50009	3.58389	1.51595	3.45038	1.50934	3.49126	3.99601	3.38101	1.57988	1.96585	5.41326	2.26535	2.48177	6.46462	5.812	14.7484	2.83947	3.08198	2.17706	1.32204	2.21216	2.3211	1.76162	4.24152
AC015936.1	0	0	0	0	0	0	0	0	0	0	0	0	0	0.0217157	0	0	0	0	0.020491	0	0	0.0162903	0	0	0	0	0	0	0	0	0	0	0	0	0	0	0	0	0	0	0	0	0	0	0	0	0	0	0
HASPIN	0.532196	2.91697	0.539986	0.401538	0.658962	0.192113	1.8768	0.801346	2.16332	0.471562	0.691298	1.49654	0.694725	0.622543	1.98168	1.10267	1.41169	0.826943	0.835964	2.13259	0.167388	1.00586	0.812891	1.63049	0.392851	1.09148	2.35082	1.96562	0.800964	0.179396	0.77744	0.133234	0.22358	0.434427	1.82676	2.61041	1.408	1.95175	2.78695	0.297194	1.65834	0.0571304	0.387864	0.302447	0.199989	1.02316	0.770103	0.142321	1.95578
PART1	0.00576002	0.0109125	0.0627871	0.00285536	0	0.00141284	0.00401709	4.47654	0.0775586	0	0.0034185	0.0975515	0.0140501	0.700478	0.00262527	0.00270309	0.00683938	0.00408927	0.0475211	0.00108066	0.021004	0.0858613	0	0.00495738	0.0112675	0	0.0156801	0.371732	0	0.0713328	0.0733858	0.05732	0.0150884	0.003039	0.0555078	0.108958	0.00274716	0.0030096	0.121738	0.80825	0.12304	0	0.0657354	0.00693966	0.0218512	0.558319	0.266574	0.00453551	0.0398775
RN7SKP245	0	0	0	0	0	0	0	0	0	0	0	1.18915	0	0	0	0	0	0	0	0	0	0	0	0	0	0	0	0	0	0	0	0	0	0	0	0	0	0	0	0	0	0	0	0	0	0	0	0	0
AL096800.1	0	0	0	0	0	0	0	0	0	0	0	0.213062	0	0	0	0	0	0	0	0	0	0	0	0	0	0.0322515	0	0	0	0	0	0	0	0	0	0.0849913	0	0	0	0	0	0	0	0	0	0	0	0	0
RBM12B-AS1	0.129032	0.271615	0.968928	0.312711	0.342126	0.210995	1.88974	0.97619	2.73352	0.288549	0.510525	8.54684	0.495954	2.08537	1.9015	0.24221	0.10214	0.580164	0.870979	1.04902	0.716974	1.00017	0.985829	0.370171	0.294473	0.52926	0.292712	0.815624	0.525434	0.139711	0.505825	0.095114	0.337998	0.771544	0.788525	1.97589	0.328211	0.224729	1.02908	0.886536	1.23414	0	0.755156	0.310914	0.285538	0.629285	1.85783	0.632184	1.6675
IDI2-AS1	0.132065	0.0556002	0.159953	0.116387	0.0437712	0.0107978	0.383765	0.193382	0.0474202	0.0738333	0	0.497033	0.0585708	0.419882	0.040128	0.0206587	0.0418167	0.0781321	0.0825423	0.330364	0.0458644	0.0918689	0.0429365	0.378874	0.0645849	0.293423	0.239675	0.107716	0.126538	0.0178744	0.0215716	0.0973502	0.0864861	0.046452	1.66586	0.130857	0.0629865	0.0230013	0.210656	0.116331	0.659649	0.208717	0.0966138	0.0265187	0	0.0460057	0.0194031	0.0231088	0.467313
AC061975.6	0	0.959345	0	0.0836739	1.04295	0	0.163964	0.0662041	1.16886	0	0	0.040838	0	0.114997	0.741838	0.373426	0	0.0770353	0.0678197	5.51699	0	0.0323497	1.32293	1.54611	0	0.185451	0.861548	0	0.103968	0	0.0531719	0	0.402674	0.0381666	1.47075	0	0.138005	0	0.100965	0.0286744	0.0230634	0	0	0	0	0.21735	0.0318846	0	0.88478
Y_RNA	0	0	0	0	0	0	0	0	0	0	0	0.647158	0	0	0	0	0	0	0	0	0	0	0	0	0	0	0	0	0	0	0	0	0	0	0	0	0	0	0	0	0	0	0	0	0	0	0	0	0
AC007992.1	0	0	0	0	0	0	0	0	0	0	0	0	0	0	0	0	0	0	0	0	0	0	0	0	0	0	0	0	0	0	0	0	0	0	0	0	0	0	0	0	0	0	0	0	0	0	0	0	0
AL021393.1	0	0	0	0	0	0	0	0	0	0	0	0	0	0	0	0	0	0	0	0	0	0	0	0	0	0	0	0	0	0	0	0	0	0	0	0	0	0	0	0	0	0	0	0	0	0	0	0	0
TNRC6B	1.11091	2.22792	3.11284	1.57807	1.32383	1.09133	1.64746	2.50893	0.968227	2.82348	3.30072	12.73	1.93524	1.5684	1.49977	2.54009	0.608344	2.21448	2.28892	1.8671	2.83133	0.900208	2.27799	1.9251	3.08795	2.11561	2.22319	1.92529	2.43934	2.18748	1.39843	1.13982	2.92473	3.57599	2.64873	2.77205	1.79513	1.58504	1.43821	2.42423	0.956423	1.6487	1.83211	2.47717	2.47345	0.918064	1.99449	1.30935	1.97444
AC007551.1	0	0	0	0.0178841	0	0.0265472	0	0.0792408	0	0	0.0642336	0.122199	0.0240001	0	0	0.0507909	0.0257024	0	0	0	0	0.0322666	0.0527812	0	0	0.110985	0.0736573	0.066207	0	0.0439456	0	0	0	0	0.0254388	0.0292475	0	0	0	0	0	0.102629	0	0	0	0	0	0	0
SCML1	0.513486	1.41969	1.5223	1.86751	0.325135	0.541394	0.570125	1.07173	1.23284	0.69126	1.66777	13.0604	0.922252	1.34422	2.31472	0.815224	0.849343	2.48471	1.4102	2.00918	1.18175	3.80807	1.22341	0.829632	2.0339	0.759702	1.55778	1.8034	1.50903	0.408689	0.415609	1.38975	0.816413	1.48263	2.99265	3.3772	1.10631	0.934362	0.920927	1.93615	4.89665	0.649214	2.06774	0.689437	1.53123	0.568665	2.27451	3.0844	4.40034
AL121790.1	0.11417	0.480663	0.0553117	0.012577	0	0.0186693	0	0.0696578	0.0819893	0.127658	0.0451724	0.257811	0.0168781	0	0.971336	0.0714377	0.0361505	0.13509	0.0570862	0.0285599	0.0792995	0.0226916	0.074237	0.0655073	0	0.624402	0.103599	0.0465602	0.027348	0	0.0372972	0.0420795	0	0.0401577	0.0894494	2.44764	0.0363012	0	0.15176	0.663747	0.0242666	0	0.100227	0.0458507	0.0360929	0.517034	0.234835	0.0399551	0.0702594
VWA8P1	0	0	0	0	0	0	0	0	0	0	0	0.360349	0	0	0	0	0	0	0	0	0	0	0	0	0	0	0	0	0	0	0	0	0	0	0	0	0	0	0	0	0	0	0	0	0	0	0	0	0
PLD4	2.21042	0.299306	2.23875	0.220096	0.243753	2.03042	0.250755	0.234826	0.202457	1.29288	0.717765	0.212205	0.976698	1.07819	0.119181	0.609735	0.43469	0.76288	1.79881	0.216169	0.970559	0.640718	1.02417	0.147692	2.87729	0.871474	0.823067	0.652338	1.04526	0.452904	0.212226	1.77094	1.77131	1.44862	0.122923	0.483605	0.171483	0.418427	0.156413	0.347665	0.487189	1.86744	1.77548	3.22429	0.767245	0.362946	0.8284	1.24399	0.0528019
NXPE2P1	0	0	0	0	0	0	0	0	0	0	0	0.174715	0	0	0	0	0	0	0	0	0	0	0	0	0	0	0	0	0	0	0	0	0	0	0	0	0	0	0	0	0	0.0733672	0	0	0	0	0	0	0
AC117522.2	0	0	0	0	0	0	0.0298133	0.0312983	0.0460488	0	0	0.0965319	0	0	0	0	0.0203037	0	0	0.0481215	0	0	0	0	0	0	0	0	0	0	0	0	0.05599	0	0	0	0	0	0	0	0	0	0	0	0	0	0	0	0
AC023824.3	0	0	0	0	0	0	0.0155209	0.798404	0	0	0.0264162	0.0502547	0	0	0	0	0.116272	0	0	0	0	0	0	0.0766155	0.174137	0	0	0	0	0	0	0	0	0	0	0	0	0	0	0.305815	0	0	0	0	0	0	0	0	0.0410867
RPL3P7	0.208558	0.0585362	0.134719	0.137849	0.230413	0.215991	0.193934	0.288425	0.149773	1.34736	0.522614	0.523279	1.08939	0.221027	0.359099	0.130498	0.264149	0.180967	0.764729	0.434761	0.193145	0.138171	0.158213	1.30301	1.33724	0.0237628	0.441579	0.226808	0.166525	1.55251	0.363371	0.28185	0.60702	0.0978098	3.02835	0.0500972	0.331563	0.82334	0.351151	0.208205	0.384181	0.307634	0.203431	0.362947	0.307683	0.157414	0.592403	0.316278	0.320863
AC103739.2	0.0174014	0	0.101165	0.149521	0.0692095	0.0512193	0.0485436	0.114663	0.0374895	0.0389142	0.206551	10.4524	0.0926102	0.193638	0.0317245	0.0979944	0.0495894	0.0247079	0.208821	0.0914129	0.0362596	0.14526	0.084862	0.0199688	0.102119	0.0713768	0.0947413	0.212896	0.175068	0.0423936	0	0.0384817	0	0.110172	0.130882	0.583102	0	0.0363688	0.138784	0.165544	0.0887671	0.19801	0.183315	0.0419304	0	0.0363713	0.245436	0.0548083	0.257008
SDAD1P2	0.0207736	0	0.0100641	0.0137305	0	0.0203816	0.0193169	0	0	0	0.0164385	0.0938187	0.0184261	0	0	0	0.00657768	0.019664	0.020774	0.00519655	0	0.00825758	0	0.0635692	0.0135454	0.0284029	0	0.00847176	0.00995209	0.0224929	0	0	0	0.0292272	0	0.0149699	0.0132102	0.0289444	0.0110452	0.0146388	0	0	0	0	0.0131344	0.0072366	0.0122083	0	0.0383516
MYEF2	1.12607	2.54189	1.63228	1.09202	1.49288	0.086192	1.23091	2.27747	3.22822	1.77926	0.547445	3.02071	1.54959	1.06802	0.0673392	0.976315	0.87432	1.46848	2.27464	0.313903	1.78685	1.35833	1.4352	1.78366	1.99381	0.775959	1.50554	1.4705	0.806338	0.692324	1.57712	1.7661	0.787119	1.37363	2.84196	4.46093	0.748459	0.484049	0.14172	2.69081	3.23496	0.526323	1.34435	0.853943	1.34442	0.848187	1.45907	0.921267	3.19579
GLRX5P2	0	0.615138	0.707861	0.107304	0	1.03534	0.339665	2.61495	0.524637	0.181525	0.192701	7.69856	2.01601	0.903273	0.443959	0.761864	0.0771071	1.95935	0.974095	0	0.676567	1.7424	0.791719	0.652043	0.635147	2.99659	0.441944	0.0993105	1.2833	0.527347	0.159106	0	0.425265	1.02785	0.915797	1.14065	0.154857	0	0.517912	1.11543	0.517594	0.307888	3.27794	0.195594	0	0.593819	0.286224	1.10789	1.04902
AC024255.1	0	0	0	0	0	0	0	0	0	0	0	0	0	0	0	0	0	0	0	0	0	0	0	0	0	0	0	0	0	0	0	0	0	0	0	0	0	0	0	0	0	0	0	0	0	0	0	0	0
AL356752.1	0.0473623	0.119639	0.0688364	0.125219	0.0941856	0.302047	0	0.138705	0	0	0	4.49191	0.336083	0	0	0	0.04499	0.100873	0.14209	0.0355434	0.0493449	0	0	0.027175	0.046324	0	0.0644657	0	0.0680703	0.0384617	0.0928341	0.157106	0.124065	0.149931	0.0445286	0	0.0451775	0	0.0377735	0.275349	0.0604005	0.179645	0.291047	0.0570621	0	0.272233	0.375759	0.447524	0
AC005324.5	0	0	0	0	0	0	0	0.0167724	0	0	0	0	0	0	0	0	0	0	0	0	0	0	0	0	0	0	0	0	0	0	0	0	0.0600088	0	0	0	0	0	0	0	0	0	0	0	0	0	0	0	0
RNU7-141P	0	0	0	0	0	0	0	0	0	0	0	3.06878	0	0	0.206465	0	0	0	0	0	0	0.810309	0	0.259916	0	0	0	0	0.32553	0.735735	0	0	0	0	0	0.48966	0	0	0	0.239416	0	0	0	0	0	0	0	0	0.418157
MRPL49P1	0	0	0	0	0	0	0	0.0192177	0	0	0	0	0	0	0	0	0	0	0	0	0	0	0	0.0301211	0	0	0	0	0	0	0	0	0	0	0	0	0	0	0	0	0.0334743	0	0	0	0	0	0	0	0
TTC39C-AS1	0.481276	0.130256	0.724468	0.181774	0.546899	0.202369	0.239747	0.33978	0.55546	0.269065	0.244827	1.24204	0.167707	0.655777	0.235021	0.06453	0.244912	0.21965	0.850843	0.322479	0.214895	0.532933	0.284999	0	0.874202	0.282013	0.748654	0.399552	0.419961	0.418747	0.741196	0.380107	0.63035	0.0725493	0.21008	1.80221	0.098373	0.0359237	0.548341	0.617734	0.548004	0.195586	0.271607	1.07685	0.130412	0.23352	0.363648	0.252641	0.602924
TMEM150A	11.4513	16.2002	14.2949	9.98082	5.34331	24.4165	5.69768	7.6729	2.98238	9.42925	9.8805	1.68085	12.283	11.1114	5.99909	12.4987	5.33754	11.7612	8.72821	9.9834	21.0051	15.2146	6.29058	6.24487	8.3458	8.28458	5.93067	4.98097	13.0269	11.6803	31.0038	34.8688	17.4297	17.9025	10.0237	3.88072	7.45521	4.62916	5.54563	12.824	18.366	9.98496	14.9417	11.9209	17.3129	13.3429	7.52194	9.8353	3.84612
LINC02527	0	0	0	0	0	0	0	0	0	0	0	0.166461	0	0	0.671959	0	0.122542	0	0	0	0	0	0.0539241	0.761328	0.0721	0	0	0	0	0	0	0	0.579298	0.0388929	0	0	0	0	0.293959	0	0	0	0	0	0	0	0.0649826	0	0.170116
GSTA5	0.0137811	0	0	0.154849	0	0.0135211	0	0	0	0.0308182	0.098147	0.248956	0.0122238	0	0.087935	0.284559	0	0	0.0413441	0.0206842	0.0287159	0.0657365	0	0.0316286	0.269579	0	3.45141	0	0.277291	0.0111913	0	0.121903	0.072199	0	0	0.0297928	0.0262907	0	0	0	0.0351497	0.0522715	0.193569	0.0664137	0.0522799	0.0288044	0.0242967	0.0144685	0
AC092447.1	0	0	0	0.0192569	0	0	0.0203188	0	0.0313839	0	0	0.0657899	0	0	0.0132789	0.0273449	0.0138377	0	0.0218515	0	0	0	0	0.150449	0	0.0896283	0	0	0	0	0	0	0	0.0307431	0.0273916	0.0157463	0	0	0	0	0	0	0	0	0	0	0	0	0
CASP5	0.308733	0.044564	0.179485	0.233212	0.210498	0.380798	0.701306	0.0258329	0.437088	0.138082	0.272226	0.99594	0.164307	0.0701122	0.377914	0.314604	0.37706	0.764006	0.185243	0.708311	0.441128	0.441801	0.189276	0.161958	0.120786	0.253271	0.216114	0.323757	0.836726	0.057306	0.138318	0.136547	0.207958	0.167542	0.174157	0.438602	0.0841403	0.811172	0.182912	0.037296	0.0224984	0.234204	0.139386	0.255059	0.234241	0.147496	0.186621	0.129653	0.146565
UGT1A10	0.00444819	0.078654	0	0	0.0176915	0.00436426	13.507	0.683913	0	0	0.0211196	0.0401783	0.0197277	0	0	0	0.00422538	0	0	0.00333817	0	0	0	0	0	0	0	0.0435368	0.703235	0	0	0	0.524341	0	0.0209103	0	1.25593	0	0.979145	0.00470187	0.0226909	0	0	0	0.00843731	0	0.0705814	0.060711	0.156031
AC243547.2	0	0	0	0	0	0	0	0	0	0	0	0	0	0	0	0	0	0	0	0	0	0	0	0	0	0	0	0	0	0	0	0	0	0	0	0	0	0	0	0	0	0	0	0	0	0	0	0	0
RN7SKP271	0	0	0.318906	0	0	0	0	0.192778	0	0.196274	0	4.36023	0.272476	0.279047	0.120008	0.329506	0	0.186931	0.131655	0.395198	0.0914422	0	0.214011	0.352511	0.0858441	0.0900017	0	0.214759	0.189214	0.106911	0.0860166	0.097046	0	0.185227	0.123776	0.56923	0	0	0.0699991	0.139161	0.0559649	0	0.154099	0.105743	0.249718	0.0917239	0.0773699	0.0460732	0
RNU6-661P	0	0	0	0	0	0.386299	0	0	0	0	0	1.77817	0	0	0	0	0	0	0	0	0.273472	0	0	0	0	0	0	0	0	0	0	0	0	0	0	0	0	0	0	0	0	0	0	0	0	0	0	0	0
RPL35AP18	0	0	0	0	0	0	0	0	0	0	0	0	0	0	0	0	0	0	0	0	0	0	0	0	0	0	0	0	0	0	0	0	0	0	0	0	0	0	0	0	0	0	0	0	0	0	0	0	0
KYNUP2	0	0	0	0	0	0	0	0.00773626	0	0	0	0.0477212	0	0	0	0	0	0	0	0	0	0	0	0	0	0	0	0	0	0	0	0	0	0	0	0	0	0	0	0	0	0	0	0	0	0	0	0	0
MED27	9.79073	9.54587	4.97899	6.25543	7.15712	7.08189	7.5858	7.59766	31.4028	4.85887	5.53775	3.61204	4.41608	7.71319	25.0184	7.24382	6.07781	6.49187	5.28869	4.49654	7.62438	23.1286	6.26656	8.39009	5.93208	13.0812	13.8616	4.32168	4.79905	6.31084	8.85722	5.51232	5.48202	6.24516	9.92555	15.3019	4.76808	11.1855	6.75074	14.8367	8.87363	5.10653	7.38388	7.43564	4.07071	21.5296	5.05273	4.59726	4.47886
AC087623.3	0.060617	1.68433	0.117468	0.146907	0	0.0594733	0.0281832	0.0443805	0.043531	0.0903706	0	0.365016	0.0716896	0.0321205	0.0368369	0.0758575	0	0.0286896	0.0303091	0	0	0.096382	0	0	0.0790507	0.0828793	0.0550045	0.0247205	0.0580801	0.0164085	0	0.044683	0.264643	0	0	0.174728	0.115641	0.0422297	0	0.0640739	0	0	0.070952	0.097375	0.0766521	0	0.106871	0.0636407	0
PER3P1	0	0	0	0	0	0	0	0	0	0	0	0.306014	0	0	0	0	0	0	0	0	0	0	0.033044	0	0	0	0	0	0	0	0	0	0	0	0	0	0	0	0	0	0	0	0	0	0	0	0	0	0.0312735
TNNT2	0.0657749	0.0684145	0.520161	0.241668	0.0692476	0.153742	0.0620621	0.628872	0.0541814	0.259571	0.477624	0.305793	1.05531	0.848788	0.11286	0.232411	0.198467	1.19487	0.751589	0.0421022	0.515976	0.184559	0.0811351	0.0776991	0.230841	0.575297	0.4845	0.331354	0.261357	0.190091	4.43272	0.042781	0.998309	0.130647	0.360124	0.156834	0.4724	0.0242593	0.129603	0.545983	0.130757	0.0880528	0.217382	0.177137	0.0550419	0.0768262	0.252393	0.584944	2.28578
FBP1	77.7244	14.0361	69.8565	101.466	29.5668	72.64	22.7227	20.1068	16.2516	39.0853	55.3822	22.5093	162.952	56.7462	63.536	66.0751	15.027	45.0308	93.1877	26.5171	80.3639	84.1937	36.8859	15.6607	66.6496	46.4124	39.0074	23.3608	196.335	38.9975	35.6608	40.6988	41.0418	30.7202	36.727	34.9728	15.7722	21.6251	19.2842	30.0435	50.0329	88.6786	46.6214	46.3748	80.852	67.6689	61.3319	93.9584	10.7713
AC073429.1	0	0	0	0	0	0	0	0	0	0	0	0.252173	0	0	0	0	0	0	0	0	0	0	0	0	0	0	0	0	0	0	0	0	0	0	0	0	0	0	0	0	0	0	0	0	0	0	0	0	0
SVEP1	1.68634	0.597465	2.8853	3.36932	2.94807	0.145645	0.971775	1.17886	0.475451	1.72843	1.12064	2.30624	0.608319	5.15224	0.512394	2.06203	0.277319	1.90962	0.779353	0.488682	1.9652	0.558213	4.28083	3.99633	2.36564	0.925515	1.08838	0.468565	0.718276	0.818926	0.649823	0.932298	1.06545	1.01503	0.850409	1.44841	1.22718	2.724	0.323604	0.87138	0.196883	0.653139	2.05726	5.70402	8.40395	0.39301	5.86768	3.46195	0.272229
HNRNPA1P31	0	0	0	0	0	0	0	0	0	0	0	0.326915	0	0	0	0	0	0	0	0	0	0	0	0	0	0	0	0	0	0	0	0	0	0	0	0	0	0.0302574	0	0	0	0	0	0	0	0	0	0	0
AC107074.1	0	0	0	0	0	0	0.0256379	0.0134574	0.118799	0	0	0.166025	0	0	0	0	0	0	0	0	0	0	0	0	0	0	0	0	0	0	0	0	0	0	0	0	0	0	0	0	0	0	0	0	0	0	0	0	0
IDO2	0.0347597	0.0478933	0.293933	0.0814562	0.012568	0.0589068	0.0132228	0.0485849	0.0340392	0.0565325	0.0900196	0.627935	0.0728753	0.311447	0.0115219	0.0177951	0.0240136	0.0762755	0.274923	0.0877427	0.0592605	0.060293	0.206499	0.0398881	0.278163	0.174981	0.154839	0.0966512	0.131706	0.0487565	0.0371629	0.13976	0.0993305	0.120039	0.0118837	0.136629	0.0120568	0.112274	0.0504044	0.577852	0.161195	0	0.133155	0.0761427	0.107889	0.075955	0.155993	0.016588	0.0233355
AL117351.2	0	0	0	0	0	0	0	0	0	0	0	0	0	0	0	0	0	0	0	0	0	0	0	0	0	0	0	0	0	0	0	0	0	0	0	0	0	0	0	0	0	0	0	0	0	0	0	0	0
AP005899.1	0.413028	0.521661	1.38818	0.477741	1.3347	0.253272	1.7643	3.66656	1.50158	0.46182	0.306409	12.9408	0.435046	0.902798	0.682397	0.484568	0.367818	0.366531	1.20038	0.736153	0.430316	0.400189	0.604268	0.296228	0.605958	1.64121	0.351361	1.67386	0.371008	0.356371	0.455382	0.285429	0.405721	0.163436	1.35911	1.08823	0.344728	0.323709	1.11175	2.07376	2.76532	0.391652	1.13308	0.0622018	0.34275	1.51075	1.59291	0.460732	2.23991
FEN1P1	0	0	0	0	0	0	0	0.0179589	0	0	0	0.33234	0	0	0	0	0	0	0	0	0	0	0	0	0	0.0251533	0	0	0	0	0	0	0	0	0	0	0.0233976	0.0512658	0	0	0	0	0	0	0	0	0.021623	0	0
PDE6C	0.0296981	0.0750183	0.16032	0.0869295	0.0168737	0.0999008	0.0650939	0.145991	0.0639814	0.0948755	0.0402867	0.747262	0.0451579	0.290006	0.0502751	0.0398195	0.0483609	0.138551	0.254559	0.0827806	0.132605	0.030356	0.0331039	0.0730277	0.0995895	0.156619	0.0461971	0.0726677	0.201219	0.0378981	0.0914739	0.103203	0.0777939	0.0537215	0.0478649	0.114648	0.0647499	0.0354679	0.351899	0.278041	0.265115	0.0482761	0.0893867	0.0306687	0.0241419	0.137447	0.0897584	0.0623589	0.234976
NDUFB10P1	0	0	0.0783493	0	0	0	0	0	0.0580692	0	0.063987	0	0	0.0428479	0.0245697	0	0	0.0382712	0	0	0	0	0	0	0	0.0552794	0	0.0329764	0	0	0	0	0	0	0	0	0.102842	0	0	0	0	0	0	0	0	0	0	0	0
TRAPPC12-AS1	0.386645	0.390671	1.88815	0.541781	0.553599	0.288306	0.690303	1.21159	1.3661	0.587956	0.403865	1.4668	0.535007	1.05718	1.57896	0.754816	0.940232	1.86656	0.672774	0.70799	1.0957	0.479522	2.30793	0.780893	1.39166	2.25203	0.378913	1.72186	0.555695	0.414458	0.363771	0.513018	0.567176	0.78334	0.407133	1.12007	0.619598	0.355558	2.12156	2.2233	0.29585	0.527953	0.95039	0.372663	0.498703	0.436396	1.58148	0.552066	2.54118
CHRM5	0.0241412	0.0426871	0.066665	0.0207433	0.0576091	0.01658	0.0538762	0.0706996	0.0468088	0.0269931	0.017193	0.795903	0.0192719	0.0614028	0.310283	0.0226582	0.0275184	0.0342776	0.0072425	0.413066	0.0251517	0.0316676	0.0447375	0.127433	0.0283343	0.0643643	0.0722897	0.0118141	0.0312267	0.00392088	0.037855	0.0213544	0.00632378	0.0203791	0.0181574	0.294873	0.0276331	0.020182	0.0115522	0.0331733	0.0277082	0.00915672	0.0678173	0.0174512	0.0137373	0.00252292	0.021281	0.0253454	0.32981
AC068790.9	0.148445	0	0.0359584	0.0654111	0.0196801	0.00970964	0.0207054	0.159403	0.0426414	0.0663928	0.0704804	0.312861	0.0395013	0.0629281	0.0405946	0.046442	0.0376026	0.0140517	0.0519569	0.0408473	0.154659	0.0413054	0.0434357	0.0170347	0.0290382	0.0507409	0.0269402	0.096861	0.0284466	0.0522377	0.0484942	0.109425	0.0388852	0.0208854	0.0232606	0.101624	0.0660789	0.0827334	0.0236783	0.120299	0.0567931	0.0375367	0.0521265	0.0953849	0.122014	0.155136	0.11341	0.0623401	0.0274056
CRYZP1	0.13346	0.149833	0.47415	0.0784104	0.0589779	0.101844	0.248203	0.31485	0.223631	0.099484	0.140812	10.8493	0.197298	0.330024	0.121655	0.306194	0.0563444	0.231608	0.244681	0.133541	0.37079	0.176836	0.303729	0.119117	0.34809	0.273712	0	0.16328	0.44756	0.0602106	0.0581316	0.0983782	0.155377	0.469425	0.362483	0.256464	0.226317	0.185953	0.0946134	0.109722	0.340399	0.168737	0.312429	0.0714631	0.253146	0.247955	0.13072	0.0622742	0.465403
CRTC3-AS1	0.161413	0.667203	0.0639812	0.126085	0.291808	0.331132	0.16374	0.408251	0.853563	0.295333	0.383187	2.0544	0.117142	0.186614	0.107008	0.137725	0.12545	0.166682	0.330169	0.484534	0.611526	0.577461	0.186058	0.252583	0.143522	0.662082	0.119837	0.26929	0.210897	0.238326	0.0575242	0.292051	0.307506	0.278712	0.124164	0.682044	0.251946	0.153342	0.257468	0.806559	0.0748538	0.166974	0.309164	0.212149	0.111334	0.153352	0.284579	0.292712	0.43345
AC069157.2	0	0	0	0	0	0	0	0	0	0	0	0	0	0	0	0	0	0	0	0	0	0	0	0	0	0	0	0	0	0	0	0	0	0	0	0	0	0	0	0	0	0	0	0	0	0	0	0	0
IGKV1OR22-5	0.714048	0.400824	2.42153	0.131099	6.78429	0	1.38329	1.04558	0.0854634	0.177422	0.753384	0.895783	0.0703733	2.58552	0.289284	0.595717	7.08427	0.225303	0	1.60758	0.165319	3.35874	1.70242	4.46116	0.465595	1.22036	1.72783	0.582397	0.969233	1.09529	0.388776	1.66678	0.103914	0.167437	0.111888	0.171519	3.40554	0.165817	0.063276	0.0838632	0.0505897	0.30093	0	1.24263	0	0.248743	2.37792	0.124944	0.146473
AC008734.1	0	0	0.0380075	0.120992	0	0.0513146	0.0364755	0.0191462	0.112678	0.05848	0.0620805	0.472413	0	0.207856	0	0.0490885	0.0248408	0.0371309	0.0392268	0.11775	0.0544907	0	0.025506	0.0300089	0.153464	0	0	0.0639878	0.187922	0.0212363	0	0	0.0685017	0.165566	0.0983444	0.169603	0	0	0.125138	0.110568	0.133399	0	0.045914	0	0	0.0546585	0	0.137276	0.0965576
C1QTNF5	0	0	0	0	0	0	0	0	0	0	0	0	0	0	0	0	0	0	0	0	0	0	0	0	0	0	0	0	0	0	0	0	0	0	0	0	0	0	0	0	0	0	0	0	0	0	0	0	0
AC009312.1	0.0948847	0	0	0	0	0	0	0.243143	0	0.0530469	0	0.107131	0.0210407	0.037709	0	0	0.022533	0	0.14233	0	0	0.113151	0	0	0.0464022	0	0	0	0	0	0	0.104915	0	0	0.267623	0	0	0.0495771	0.0378374	0	0	0	0	0	0	0	0.0418216	0.0249044	0
RPS20P4	0.0395576	0	0.287465	0.13073	0.15733	0.155245	0.220703	0.202734	0	0.0884614	0.0939078	16.2573	0.175438	0.188651	0.252411	0	0.0751523	0.168501	0.118675	0.504666	0.0824268	0.141519	0.0771647	0.499331	0.0773806	0.243385	0.107685	0.338775	0.170559	0.192742	0.155072	0	0.310863	0	0.111572	0.513108	0.150931	0.16535	0.189293	0.0418135	0.151342	0	0.138906	0.0953177	0.0750326	0.124021	0.209226	0.124592	0.584241
ACVR2B	0.986502	0.540746	1.05395	0.527055	1.29839	0.848872	0.669334	1.01679	1.47965	1.03522	1.02061	2.59019	1.0562	0.652243	2.0107	0.882367	0.618513	0.705424	1.90124	0.787182	1.80654	0.429722	0.788188	2.25591	0.985811	0.846967	1.13393	0.385213	0.608921	0.4882	1.27451	0.510872	0.876177	0.734133	1.92875	3.29833	0.576848	0.49028	0.682918	2.28352	1.47306	0.541307	1.1714	0.431999	0.673359	0.91351	1.07249	0.815645	1.85419
LINC02873	0.0039591	0	0	0	0	0	0.0331334	0.00289864	0	0	0.00939872	0.303965	0.0105352	0.0188811	0	0.00743177	0.0376079	0.0281073	0	0	0	0	0	0	0	0.146154	0	0.0387499	0.00569012	0	0.00776017	0	0	0	0	0.0213976	0.0377647	0.016549	0.056836	0.0585884	0	0	0	0	0	0.00413753	0	0	0.0146184
RNU4-23P	0.501533	0	0.437357	0.265195	0	0.984141	0.559639	0.440635	0	0.224313	0	8.6072	0.711775	0	0	0.376579	0.190565	0.427271	0.150463	0.225827	0	0	0.195668	0	0.588645	0	0	0.736317	0.144163	0.570194	0	0	0.262753	0	0.0943053	0.325274	0.382718	0	0.479994	0	0	0	0	0.725096	0.190261	0	0.884227	0.631861	0.185184
AL358944.1	0	0	0.0475758	0	0.130191	0	0	0.0958647	0.352611	0	0	0	0	0	0	0.0614464	0	0	0	0	0	0.0390359	0	0	0	0.0671342	0	0	0	0	0	0.0723886	0	0	0	0.4246	0	0	0	0	0	0	0.114946	0	0	0.0342094	0	0.034367	0
RNU6-669P	0	0	0	0	0	0	0.366119	0.0960887	0	0	0	0.592724	0	0	0.119634	0	0	0	0	0	0	0	0	0	0	0	0	0	0	0	0	0	0	0	0	0	0	0	0	0	0	0	0	0	0	0.137157	0.69416	0	0
AC021074.3	0	0	0	0	0	0	0	0	0.0293729	0	0	0.153936	0	0	0	0	0	0	0	0.378571	0	0	0	0	0	0	0.0185573	0	0	0	0.0133618	0	0	0	0	0	0	0	0	0.00720572	0	0	0	0	0	0	0	0	0
RN7SL833P	0	0.124905	0	0.0980475	0	0	0.206909	0.14481	0.106528	0	0	1.11658	0.0877188	0	0	0	0.0469702	0	0.0741718	0	0	0	0.0482279	0.0567422	0	0.10141	0.134606	0.120991	0	0	0	0	0	0	0	0.106898	0	0	0	0.104534	0	0	0	0	0	0	0.0871774	0.0519135	0
AL445649.1	0.0203226	0.205343	0.0590738	0.147757	0.404139	0	0.255117	0.491012	0	0.0454469	0.19298	1.0096	0	0.193839	0.0185251	0	0.444008	0.461692	0.823082	0	0.169386	0	0.0792864	0.139926	0	0.083359	0.165969	0.0497271	0.0584163	0	0	0	0.63882	0	0.0382134	0.0659021	0.0387703	0.0424742	0.0324164	0	0.207337	0	0.642265	0.0489693	0	0.0212385	0.0358298	0.298709	4.23966
AL022324.1	0	0.160511	0.369412	0.055999	0.0842414	0	0.147718	0.294643	0.136896	0.189465	0.20113	0.0956583	0.0563623	0.0673416	0.0386148	0	0	0.0300744	0.285947	0.0635813	0.17654	0.126292	0	0.145835	0.248598	0.390958	0.0576593	0.0777408	0.426184	0.0172004	0.0415163	0.140519	0.0554833	0.0894008	0.21905	0.137371	0.0808153	0	0.0337854	0.223888	0.32414	0.0803388	0.371883	0	0.120528	0.132813	0	0.0444749	0.273725
AL360182.2	0.0298786	0	0	0	0	0.0293149	0	0.0218755	0.257481	0	0	1.07951	0	0.0474973	0.136179	0	0.028382	0.169696	0	0	0.0622585	0	0	0.0685736	0.058447	0	0	0.0365547	0.0429422	0	0	0.132148	0	0.0630561	0	0	0	0	0	0.410573	0	0	0	0	0	0.0312251	0	0	0.0551611
AC013640.1	0	0.062784	0	0	0	0	0	0.0181973	0	0	0	0.898003	0.0220461	0	0	0	0	0	0	0	0	0	0	0	0	0	0	0	0	0	0	0	0	0	0	0	0	0	0	0	0	0	0	0	0	0	0	0	0
AC096741.1	0.0440908	0.0556875	0	0	0	0	0	0	0	0	0	16.2287	0	0	0	0	0	0.0313019	0.0330688	0.0165441	0	0	0	0	0	0	0	0	0.0316842	0	0	0	0	0	0	0	0.0420569	0	0	0	0	0	0	0.0531206	0.0836314	0	0	0	0.0406997
AC006058.1	0.0277145	2.22625	0.67268	0.124564	0.0110227	0.0625407	0.0193283	0.239435	0.0358248	0.210722	1.76983	1.52702	0.0491654	0.145388	0	0.0572263	0.071081	1.00739	0.565386	0.0436769	0.0923987	0.0561848	0.245984	0.0159017	2.16855	0.397876	0.173524	0.0915491	0.103563	0.00450124	0.0325936	0.0858034	0.137936	0.0116978	0.0312676	0.101855	0.280222	0.608193	0.00442071	0.0205065	0.0671534	0.0525603	0.102185	0.166952	0.0210275	0.0839942	0.0635206	0.113478	0.0767487
AC069213.1	0.229327	0.102227	0.137243	0.160493	0	0.0661767	0.225791	0.207408	0.203437	0.181002	0.0640485	0.913854	0.0478619	0.0857781	0.0614833	0.0506446	0.0256283	0.28731	0.364233	0.0911119	0	0.241302	0.157887	0.139321	0	0.22133	0.183613	0.132032	0.174491	0.0657285	0.290854	0.0298316	0.247356	0.227753	0.0253655	0.204143	0.180146	0.0281937	0.129105	0.128332	0.154831	0.0511668	0.0473695	0.162525	0.358225	0.0563912	0.1427	0.113302	0.0498092
FAM74A6	0	0	0	0	0	0	0	0.0057056	0	0	0	0	0	0	0	0	0	0	0	0	0	0	0	0	0	0	0	0	0.0336007	0	0	0	0	0	0	0.00842367	0	0	0	0	0	0	0	0	0	0	0	0	0
AC100757.2	0.15046	0.380067	0	0	0.199472	0	0.209864	0.0367196	0.2161	0.112156	0	0.453011	0	0.239183	0	0.0941446	0.476412	0	0	0.0752758	0	0	0.391335	1.15106	0	1.64575	0.409587	0	0.288326	0.0407282	0	0	0.131376	0	0.0943053	0.108425	0.191359	0	0	0.0530135	0	0	0	0.362548	0	0.0524136	0.265268	0.157965	0.462959
RN7SL494P	0.0461939	0	0	0.152662	0	0	0	0.101462	0	0	0	0	0.0819478	0.146867	0	0	0.0438801	0.524719	0.0692921	0	0.096255	0.0550868	0	0	0	0.0947387	0	0	0.0663909	0.150051	0	0	0	0	0.0434301	0.0499324	0	0	0	0	0	0	0.0811047	0	0	0.0482757	0.081442	0	0.0852819
TRDN	0.00628788	0	0.00913881	0.00138535	0	0	0.228032	0.0936076	8.32664	0.0281228	0.00995142	0.283977	0	0	0	0.0039344	0.0318556	0	0	0.00157293	0	0.432407	0	0	0.0123	0.0515831	0.136937	0.00256429	0	0.00170207	0	0	0.334912	0	0.0216761	0.00226559	0.00399855	0.00876109	0.193908	0.00221549	0	0.174899	0.0147199	0.0303025	0.0318049	0	0	0.0110026	0.170258
AC092941.2	0	0.0703828	0	0	0	0	0	0.0509995	0	0	0	0.0629181	0	0	0	0	0	0	0	0.0627298	0	0.0166135	0.013588	0	0	0	0	0	0	0	0	0	0	0	0	0.0451769	0.0265776	0	0	0.014726	0	0	0	0	0	0	0	0	0
MRO	0.29738	0.057784	0.0369412	0.730786	0.0303269	0.291769	0.354522	0.0781579	0.0602343	0.170518	0.0603389	1.72185	0.0856707	0.0484859	0.298879	0.515282	0.147278	0.245407	0.0648148	0.0820199	0.444881	0.0697134	0.324755	0.163335	0.0696075	0.0625532	0.0138382	0.0777408	0.164385	0.0371529	0.149459	0.14614	0.00665799	0.0429124	0.0191171	0.296721	0.286086	0.169989	0.10541	0.0214933	0.00972421	0.0578439	0.116027	0.140863	0.0916009	0.0371876	0.143397	0.0773863	0.239314
AC097505.1	0.298257	0	0.0361239	0.032856	0.197706	0.121929	0.0346679	0.655104	0.160641	0.0555819	0.118008	0.785753	0.154323	0.118533	0.0226563	0.0466557	0.0472196	0.388199	0.26098	0.205176	0	0.207477	0.12121	0.0855652	0.340338	0.203898	0.0676604	0.0304084	0.357219	0.0605516	0.243587	0.494677	0.195321	0.209815	0.070103	0.107465	0.0948328	0.0519463	0.317164	0.131361	0.0633938	0.0942737	0.130916	0	0.188578	0.129875	0.0876402	0.313135	0.0458862
AC124293.1	0	0	0	0	0	0	0	0.0208549	0	0	0	0	0	0	0	0	0	0	0	0	0	0	0	0.0980616	0	0	0	0	0	0	0	0	0	0	0.0267804	0.15395	0	0	0	0	0	0	0	0	0	0	0	0	0.0525877
ZNF571-AS1	0.243288	0.171141	0.156656	0.0651356	0.097986	0.398836	0.519752	1.35283	0.258752	0.0964151	0.036554	2.68429	0.0792162	0.254569	0.0393008	0.104055	0.0321787	0.227378	0.217115	0.593952	0.070587	0.132208	0.105128	0.155494	0.1747	0.284216	0.243117	0.0414447	0.265564	0.017506	0.621734	0.0612922	0.0887367	0.259968	0.0405347	0.123167	0.0411254	0.0965449	0.152279	0.14323	0.106039	0.455553	0.227093	0.0742057	0.0934617	0.041839	0.119448	1.28682	0.608345
BZW1	29.1315	16.3478	12.3773	14.0243	33.304	8.91947	32.5172	15.6225	28.7872	13.5831	19.1323	23.9801	18.8081	10.923	51.8825	23.9087	37.8044	16.8171	15.5517	17.1511	25.7472	13.6208	17.5084	10.8947	12.731	24.4333	11.0547	28.813	12.936	22.7246	17.717	21.5443	13.5676	16.4659	18.7663	25.9111	37.1816	33.3755	49.1824	23.2617	16.9674	5.62622	13.9793	17.5781	13.0201	26.166	15.6206	21.3502	46.6887
AC083760.1	0	0	0	0	0	0	0	0.030691	0	0	0	0.0946589	0	0	0	0	0	0	0	0.0471878	0	0	0	0	0	0	0	0	0	0.0170207	0	0	0	0	0	0	0	0	0	0	0	0	0	0	0	0	0	0	0
CLC	2.96339	0	0	2.17794	0	0	0.0925387	0	2.0487	0.197819	0.104999	0.0998763	0.0392317	0	0.0201588	0.456639	2.81496	0.251204	0	0.26554	0.276487	0.0791168	0.237266	0	1.2978	0.0453552	0.0602018	0.0541125	0.063568	0.610602	0	0.0978101	0	0.0933429	0.0207917	0.31076	0.0421894	0.0924399	0	0.023376	0.169217	0.67105	2.95093	1.06576	0.335579	0	0.194948	0.34827	0.0816558
AC092818.1	0	0	0.0319405	0.0145256	0	0	0	0.0643599	0	0.0491452	0.052171	0	0	0	0	0	0.0208756	0	0	0	0	0	0	0.0504375	0	0.0450713	0	0	0.031585	0	0	0	0	0.0927586	0	0	0.419253	0	0.105163	0.0696892	0	0	0	0	0	0	0	0.0461453	0.162289
RNU6-1099P	0	0.994568	1.14449	0.260238	0	0.515065	0	1.63351	0.848245	0	0.311563	8.29814	0.465647	1.2518	0.119634	0.24636	0.498674	1.30444	0.984336	1.37888	0.273472	0.469525	0.384021	0.753027	0.51346	0.538328	0.714544	0	0.377249	0.213157	0.257246	0	1.71894	0	0.49356	2.26982	0	0	1.04672	2.08091	1.50634	0	0	0	0.99576	0.137157	0	0.413367	0.242296
MAGEA12	9.41737	0	0.0105044	0.00477706	1.12107	0.00709109	0.0504049	16.9541	47.6311	0	0.0686305	0.587538	0	0	0.039529	0.0407007	7.51765	0	0	0.970875	0.01506	0.00861883	0.00704927	17.4667	0	9.08633	0.0590244	0.0176847	0	0	0	0.0159829	26.4863	0.0457587	0.0611552	27.7496	13.3607	0	0.322796	0.00763962	0	0.109654	0	0	0	0	0.0254847	0	1.88138
DDX18	14.1664	16.198	8.29034	8.87513	9.0419	6.99516	13.9464	8.01723	19.206	13.8439	8.35236	13.7328	11.2757	7.02895	17.6221	13.6889	13.4517	13.0745	11.8967	9.88892	11.2782	8.03511	13.0129	11.2645	11.1546	12.7954	10.6928	14.7779	7.60938	11.7903	10.0761	13.4646	11.6949	15.4844	14.3379	21.4728	12.1479	20.3141	12.0116	8.48541	11.3256	4.99335	9.79199	12.6024	11.6541	9.8194	13.002	16.4129	21.7715
AC002451.2	0	0	0	0.00387065	0	0	0	0.0128626	0	0	0.0139021	0.476058	0	0	0	0	0.00556278	0	0.00878432	0	0	0	0	0.0201603	0	0	0	0	0	0	0	0	0.01534	0	0	0	0	0	0	0	0	0	0	0	0.0222157	0	0	0.00614822	0
RNU6-741P	0	0	0	0	0	0	0	0	0	0	0	1.18545	0	0	0	0	0	0	0	0	0	0	0	0	0	0	0	0	0	0	0	0	0	0	0	0	0	0	0	0	0	0	0	0	0	0	0	0	0
WBP1LP6	0	0	0	0	0	0	0	0	0	0	0	0	0	0	0	0	0	0	0	0	0	0	0	0	0	0	0	0	0	0	0	0	0	0	0	0	0	0	0	0	0	0	0	0	0	0	0	0	0
AC008453.1	0	0	0	0	0	0	0	0	0	0	0	0	0	0	0	0	0	0	0	0	0	0	0	0	0	0	0	0	0	0	0	0	0	0	0	0	0	0	0	0	0	0	0	0	0	0	0	0	0
AC003684.1	0	0	0	0	0	0.00803381	0	0	0	0	0	0	0	0	0.00746403	0	0	0.0116264	0.0122827	0	0	0	0	0	0	0.0167933	0	0	0	0.013299	0.0160498	0	0	0	0.0153968	0	0	0	0	0.0173105	0	0	0	0	0	0	0	0	0
MUC20-OT1	0.298429	1.31419	1.26178	0.638162	1.1901	0.541756	1.85868	2.45835	2.29497	0.504987	0.318237	8.70653	0.671675	1.95978	0.592072	0.381949	0.630632	1.11259	1.8708	1.6234	1.49641	0.677506	1.04288	0.891858	0.872538	4.70327	0.975307	1.3267	1.73399	0.330472	1.00411	0.32821	0.576895	1.38592	2.76073	1.06262	1.17975	0.19512	3.01141	1.06443	3.38454	0.656766	2.87761	0.326861	0.299679	0.628761	0.756861	0.747266	1.93423
FCER2	0.332309	0.0144728	3.12271	4.10127	0.364599	0.0168641	0.45552	0.797015	0.0246871	0.448442	0.462451	0.284633	0.0711485	0.619345	0.0365588	0.161325	0.397302	0.0976221	0.27502	0.45147	0.131325	0.327958	0.184411	0.0723226	2.12947	2.02109	2.47992	0.280387	0.732874	0.246596	0.0786117	1.03896	0.120067	0.0483662	0.0269334	0.303465	0.0437214	0.13172	0.0548341	0.0363373	1.17638	0.0651954	0.080476	8.2282	0.0543382	0.0658646	1.00003	0.150382	0.0105776
GK-AS1	0.107857	0	0.815146	2.33828	0.343177	0.63493	1.23361	1.02657	0.13942	0.578872	0.512093	53.8742	0.45921	2.4004	0.53091	0.445415	0.286872	1.25578	2.26503	1.10081	1.52825	0.514482	0.841581	0.123769	0.590755	0.530886	0.5285	2.7183	0.43404	0.227727	0.338253	0.0477031	0.113012	0.819439	1.88611	1.14254	0.946507	0.180336	3.33759	4.14988	0.797779	0	4.43123	0.0519782	0.122749	0.45087	0.836688	0.77001	0.398244
FP325330.3	0.00147247	0	0.00214009	0.000973244	0	0	0	0.101338	0.0317228	0	0	0.133001	0	0	0.0201334	0.00552805	0.019582	0	0	0.0408859	0	0	0	0.00675885	0	0.00301988	0.0040084	0.00180148	0	0	0	0	0	0	0.00415311	0.074807	0.0280909	0	0.108041	0.080935	0.0338007	0	0	0	0	0	0	0.00154592	0.0271843
LINC02404	0.0118207	0	0.0343603	0.00781299	0.094027	0	0	0.0605812	0	0	0.0280617	0.10677	0	0.0375821	0	0	0.0112286	0	0	5.98784	0.0246309	0	0	0.162776	0	0	0.0321786	0.0144619	0	0.0191985	0	0	0.0928925	0	0	0.0127773	0.0225507	0	0	0	0	0	0	0	0	0.0617669	0.0208404	0	0.327345
SSR4	77.3463	52.7998	63.0665	30.0153	124.456	109.056	25.6044	78.0721	61.7011	67.0495	70.2043	4.13138	44.5922	86.7464	31.1208	47.8739	122.291	41.3947	31.0006	44.1887	29.0448	222.603	46.0974	73.0256	51.1698	88.3907	106.556	63.5986	66.2472	68.3389	105.538	121.1	63.6893	60.0282	114.688	23.6621	55.2731	33.6914	89.0328	193.972	39.329	90.0276	66.4633	63.7242	45.6942	154.409	80.5429	57.1717	36.9117
AC012676.2	0.0754997	0	0.109731	0.199609	0	0.296301	0.105308	0.276384	0	0	0	2.38683	0.0669681	0.24004	0.0688216	0	0.143436	0.107201	0.226503	0.736569	0.15732	0	0.368192	0	0.147689	0	0.205528	0.0923695	0.21702	0	0	0.166961	0	0	0.141965	0.24483	0.144034	0	0.120429	0.0798053	0	0	0.397675	0.181924	0	0	0.13311	0	0
TMEM185A	1.93301	1.42359	1.46803	1.30104	1.57009	1.33292	1.60253	1.73617	3.14975	1.5708	1.75153	1.22957	0.944227	1.7788	1.00511	1.90626	1.44309	2.14933	2.11138	0.512832	1.55441	4.11679	4.52752	2.26507	3.17413	1.6416	1.66757	1.80867	1.50256	0.948482	2.93504	1.81223	1.88991	2.92457	1.94534	1.04178	2.04121	2.24191	1.40704	2.32816	1.71519	0.908741	2.21797	2.29609	2.03467	1.60757	1.92	1.85793	1.39229
MIR6068	0	0	0	0	0	0	0	0	0	0	0	0	0	0	0	0	0	0	0	0	0	0	0	0	0	0	0	0	0	0	0	0	0	0	0	0	0	0	0	0	0.298479	0	0	0	0	0	0	0	0
PSMC1P13	0	0	0	0	0	0	0	0	0	0	0	0.128775	0	0	0	0	0	0	0	0	0	0	0	0	0	0	0	0	0	0.0115776	0	0	0	0	0	0	0	0	0	0	0	0	0	0	0	0	0	0	0
ARMC7	8.69538	36.8426	7.64923	7.80226	4.47133	11.0497	3.89249	5.59782	12.9354	6.01822	4.46386	0.876173	16.6125	7.93944	4.68411	5.6867	8.42522	8.99847	12.2001	10.1354	7.44235	8.3287	7.23894	13.135	7.14242	7.32511	7.50208	10.0845	10.3166	6.43918	10.2476	6.80937	8.89991	7.77915	4.89198	4.23713	13.1911	6.09242	10.0612	4.53254	6.48344	5.56609	9.31035	7.971	10.7471	5.24025	5.77958	5.42107	6.42862
RSPH14	0.864713	0.14562	0.0418925	0.0685849	0.252205	0.158368	0.321631	0.472712	0.29807	0.0644577	0.273705	0.0520702	0.0204533	0.302415	0.0683131	0.0541061	0.114996	0.0491116	0.475601	0.85226	0.16817	1.29241	0.202415	0.23815	0.755541	0.0472915	0.141237	0.176321	0.215416	0.102991	0.418078	0.293209	0.588929	0.255486	0.0758778	0.105932	0.681854	0.132531	0.064367	0.298582	0.0367585	0.0437312	0.455465	0.0277814	0.153084	0.144589	0.101635	0.108942	0.202212
B4GALNT1	0.215829	1.91039	0.303485	0.214562	0.446649	0.0912449	4.62578	3.66141	0.181456	0.153036	0.0874775	0.332838	0.112063	1.78523	0.0271915	0.283269	0.906748	1.45752	0.0868597	0.892812	0.142596	0.663327	0.56649	0.253713	0.356978	2.68824	0.200622	0.210385	0.842318	0.182394	2.68615	0.0931292	0.799783	0.677678	0.077537	0.93698	3.67893	0.854488	2.15516	0.129834	0.351328	0.28619	0.0893439	0.651133	1.13496	0.078853	0.160869	0.300285	0.71269
ATP5MFP4	0	0	0.229326	0.0347634	0.209184	0.567632	0.293443	0.192537	0	0.235234	0.499434	2.61287	0.139956	0.585267	0.0479431	0.197457	0.0499608	0	0.473366	0.118411	0	0	0.256493	0.301775	0	0.431469	0.143177	0.0643473	0.453547	0.0427112	0.618547	0	0	0.110998	0.148345	0.284259	0.301014	0.109924	0.41947	0.0555947	0.201222	0	0.092344	0	0.0997625	0.109931	0.278184	0.110438	0.0971
TMEM78	0	0	0	0	0	0	0.0180114	0.0898153	0	0	0	0.204115	0.00572693	0.0307914	0	0.0242395	0.0306656	0	0.0290549	0.00484534	0.0134536	0	0.0125947	0.0074091	0.0126299	0.0132416	0.0175762	0.0631935	0.0463973	0	0	0	0.0169128	0.0272518	0.0424916	0.0279162	0.0123174	0	0.0205974	0.0136495	0	0.0244895	0.034008	0.0155576	0	0	0	0.0135572	0.0238397
Y_RNA	0	0	0.187248	0.425772	0	0.632017	0	0.282977	0	0.288108	0	0.581848	0.114276	0	0	0	0.244762	0	0	0.0966845	0.268454	0	0	0.147842	0.252019	0	0	0	0.185164	0	0	0	0	0.271893	0	0.139261	0	0	0	0.136182	0	0	0.2262	0	0	0.134641	0	0	0
AC005920.2	0.084596	0.213692	0	0.0838719	0	0	0	0	0	0	0	30.7556	0.0750365	0	0	0	0	0.0600581	0	0	0	0	0.123766	0	0	0.173497	0	0	0.0607917	0.0686981	0	0	0	0.0892662	0	0.0914425	0	0	0.067469	0.178841	0.215768	0	0	0	0.160461	0.0442043	0.149147	0.222039	0
AC087289.5	0.132689	0.268142	0.475698	0.242643	0.0175912	0.520743	0.308462	0.463072	0.133404	0.395638	0.167999	0.479406	0.24716	0.351555	0.290286	0.207563	0.159654	0.389366	0.344998	0.0863004	0.202757	0.18988	0.38394	0.126888	0.190344	0.0544262	0.0963228	0.194805	0.451333	0.0538766	0.650205	0.166277	0.220133	0.513386	0.469893	0.320322	0.531586	0.147904	0.373916	0.411418	0.321512	0.117434	0.209672	0.117233	0.218126	0.235738	0.163756	0.162526	0.0408279
AC006065.4	0	0	0	0	0	0	0	0.11213	0	0	0.11187	0.106412	0	0.0561839	0.161084	0	0	0.0334552	0.0176718	0.123776	0.368224	0.477665	0.0229811	0	0.0230454	0	0	0	0.0338638	0	0	1.17237	0.0925807	0	0.0553806	0.738598	0	0	0	0	0	0	0	0.0283874	0	0	0.0415409	0	0
Z97652.1	0	0.323461	0.186109	0	0	0	0	0.0937522	0	0	0	6.55419	0.0757208	0	0.23345	0	0	0	0	0.0640645	0.177882	0	0.124894	0.0489811	0	0.0875397	0	0.104442	0	0	0	0.283174	0	0	0.0401299	0.0922763	0	0	0	0	0.108868	0	0	0	0	0	0	0	0.0788016
UEVLD	5.05698	7.33258	4.61862	5.07766	2.09635	2.6032	5.31682	5.43437	4.5916	4.39027	4.87818	8.99285	7.90503	3.94663	7.88475	6.43837	7.19827	4.42172	6.81407	3.37656	7.18936	5.10438	5.77175	4.88557	9.40409	3.40489	4.95614	6.75702	6.52878	7.36342	3.70831	7.37655	2.86146	5.8198	7.95037	5.02587	4.32336	5.22067	3.07869	3.717	2.8706	1.89299	5.28882	4.00041	4.20196	5.08265	7.25916	5.48033	9.30787
PRAMEF18	0	0	0.00970057	0	0	0	0.00930958	0.00488664	0	0	0	0.211003	0	0	0	0	0	0	0	0	0	0	0	0	0	0	0	0	0	0	0	0	0	0	0	0	0	0	0	0	0	0	0	0	0	0	0	0	0
SPHKAP	0.00801423	0	0	0	0	0	0	0.0014669	1.63162	0	0.00475635	0.0904858	0.00177715	0.00318501	0	0.00376095	0.0019032	0.0540515	0.00300539	0	0.0083497	0.0119463	0	0	0.015677	0	0	0	0.00287956	0	0	0.00443069	0.00524831	0.00422833	0	0.101788	0	0.0167497	0.0287627	0	0	0	0	0.115866	0.0532048	0	0	0.0147245	0.00739783
GGTA1	2.93588	0.346769	2.58016	1.95494	1.62555	1.50606	1.00526	0.573351	1.51237	2.18382	2.60713	1.94449	1.23703	1.67143	1.44759	2.13765	1.41368	2.44091	2.29789	1.49615	2.88649	2.71231	1.09245	0.809141	3.80834	2.82823	1.57125	0.698527	1.27348	2.08265	0.96623	2.60802	0.980726	0.711115	0.442927	1.70647	0.464261	1.29762	0.109485	0.461704	0.413799	0.970384	2.62937	3.42814	2.39084	0.922741	3.28938	3.45902	0.0518399
Y_RNA	0	0	0	0	0	0	0.186546	0	0.288134	0	0	2.41606	0	0	0.121913	0.251052	0	0	0	0	0	0.159489	0	0	0	0	0	0	0	0	0	0	0	0	0	0	0	0	0.213331	0.848217	0	0	0	0	0	0	0.235794	0	0
CRB1	0.0121431	0.0306739	0.00802217	0.00656681	0.0439054	0.0097478	0.00461929	0.10022	0.026161	0.00246866	0.0209652	0.209394	0	0.00701949	0.00503137	0.0290108	0.00314587	0.0172418	0.00827954	0.00248532	0.0161018	0.0223794	0.00538351	0.00380036	0.0431886	0.0181121	0.00901536	0.00270116	0.011106	0.00896462	0.00865508	0.0366182	0.00578342	0.00232972	0.00415148	0.0238652	0	0	0.00528254	0	0.0366031	0	0.009691	0.0398999	0.0523477	0.00230734	0.0116776	0.0243386	0.0142662
F8	2.05332	1.20347	1.37214	2.91041	1.68562	1.96869	1.61037	1.67132	1.20588	2.37595	4.23611	1.57085	1.46222	1.06635	0.424962	1.9066	1.03007	1.37162	1.93132	0.607596	3.33451	5.23357	1.67058	1.90345	4.03375	0.842227	1.25319	1.3392	1.22034	1.90955	1.79893	2.30753	1.09487	1.10724	0.362735	1.23691	0.883808	0.687238	0.389297	2.11635	0.272107	1.62416	2.76349	2.28896	1.73253	0.922489	2.91411	2.91217	1.04955
AC115284.1	0.0354172	0	0.0257377	0.0117047	0.0704313	0	0	0.0259306	0.0381514	0	0	0	0.0628301	0	0.0161423	0	0.0672864	0.0251441	0.0265634	0.0265791	0.0368998	0	0	0.0812852	0	0.0363185	0	0.151658	0.0254513	0	0	0	0.231938	0.0373725	0.0332982	0.0382836	0.0675669	0.0740218	0	0	0.0225836	0	0	0	0.0671793	0.0370134	0	0.0371839	0.0326932
ZEB2P1	0.0217383	0	0	0.00478938	0	0	0.171819	0.228124	0	0.0162042	0.0516057	0.294527	0	0	0	0	0.0412989	0	0	0.087006	0	0.0432053	0.00706746	0.299346	0.0708723	0.0891658	0.0394511	0	0	0	0	0	0	0	0.00681256	0.0391627	0.0138237	0	0.184931	0.00765933	0	0	0	0	0	0	0	0.00760755	0.147153
KIR2DS4	0.00873317	0	0.0253856	0.0230891	0	0.0514104	0.353254	0.0127879	0	0.0195297	0.0829285	0.0394412	0.0309852	0.0416488	0.135332	0.0655734	0.0497744	0.0620003	0	0.235939	0.0181975	0	0.0340715	0.170368	0.0512502	0.0716432	0.213963	0	0.025103	0.0709197	0.171177	0	0.0228765	0	0.0164213	0.0660797	0.0166606	0.292036	0.195022	0.00923121	0	0	0.0153332	0.0210434	0	5.16574	0.046191	0	0.016123
AC016877.3	0.835889	0.703828	0.0809921	0.055249	0.221635	0.437396	3.45888	0.265197	0.780363	0.186927	3.37341	0.377509	0	0.487224	3.70817	0.836841	0.132337	1.10774	0.585133	0.313649	1.21923	0.299042	0.108704	2.04632	0.0545042	0	0.227548	0.136355	0.280317	0.0678803	1.09227	0.184849	0.364935	0.0588023	0.157175	0.481887	0.425242	0.873502	0.222219	0.854107	1.56346	0	0	0.335692	0.105701	0.0291187	0.0982475	0.146264	2.572
TSR1	5.46775	9.74306	9.38234	6.28888	9.39765	3.39915	13.0912	7.81727	11.8288	14.2605	5.39288	6.19918	7.52081	5.80941	9.59888	11.6376	12.37	11.0215	5.90346	11.3349	10.7125	5.39991	6.25184	9.89846	7.32206	6.82487	7.74904	13.0567	4.34959	7.39967	6.21492	6.54137	8.56447	4.27042	8.58118	15.445	11.5085	11.5387	11.9452	6.6255	8.43601	2.89137	6.25622	5.63251	5.3081	4.49406	6.25099	5.37091	9.41648
AP000851.2	0.0779081	0.147599	0	0.0643677	0.0774647	0.0191095	0	0	0.629419	0	0	2.72686	0	0	0	0	0.0925072	0.248896	0.0292161	0.0292333	0	0.185813	0.189969	0.0894024	0	0	0	0	0.19595	0	0	0	0.30612	0	0.0549351	0.0210533	0	0.0407069	0.12427	0	0.19871	0.073876	0	0	0.036944	0	0	0	0
ACADS	7.22299	8.17164	9.68859	10.393	6.28546	7.91922	5.9842	16.0318	8.87742	7.44772	4.41895	0.886176	7.65803	12.6456	8.22772	7.33674	47.6203	9.03594	9.67326	7.08411	14.0672	11.257	4.40695	5.14846	9.32614	6.92823	9.74471	19.9058	15.3582	16.757	10.7274	20.6523	11.5163	15.9262	11.0089	3.9955	15.9345	2.67117	18.7369	3.70534	32.2195	22.8306	22.9612	8.33166	7.88636	10.2199	8.7795	20.1998	6.03106
MIR579	0	0	0	0.0947125	1.13984	0	0.199871	0.209826	0	0.320447	0.340176	4.53011	0.254205	0.227793	0.130621	0.268985	0.136118	0	0	0	0.298587	0.512644	0.279525	0.328873	0	0	0.780166	0.350627	0.617842	0	0	0	0.375361	0	0	0.61957	0	0	0.457137	0.151467	0.73097	0	0.25159	0	0	0.149753	0.252636	0.300886	0.793644
AL627082.2	0	0	0	0	0	0	0	0	0	0	0	0	0	0	0	0	0	0	0	0	0	0	0	0	0	0	0	0	0	0	0	0	0	0	0	0	0	0	0	0	0	0	0	0	0	0	0	0	0
RPL11P1	0	0.1219	0.0701375	0.0797408	0.0959657	0	0.0336552	0.229655	0.0519829	0	0	0.65383	0.0214022	0.191785	0.131967	0.045293	0.0458403	0.03426	0.0723876	0.0724303	0.100555	0.0863215	0.141203	0.110755	0.235997	0.148456	0.197052	0	0.104035	0	0	0.0533586	0.0632052	0.152765	0.0907405	0.0260815	0	0	0.0384875	0.102019	0.0923132	0	0.042364	0	0.0457673	0.0252162	0.0850803	0	0
RBM17	8.9915	9.8146	9.98084	9.53777	9.84089	9.67829	15.2665	9.93872	15.6573	7.04004	8.11229	12.3997	8.3752	13.5354	8.89816	9.63006	9.85659	9.43071	12.5293	14.0225	10.3662	14.5654	10.1568	13.3407	9.15813	12.702	24.7926	13.3426	10.6024	8.54892	13.8506	10.8515	5.90263	6.92085	16.1152	13.7393	11.5984	10.5529	13.7909	13.7176	16.6421	7.742	8.6885	8.92993	7.53161	14.5889	13.4071	8.45927	13.9019
ODF2L	2.20734	1.4973	2.45152	1.73917	2.94686	5.59185	3.22442	3.13313	3.39241	3.04586	4.75984	31.2161	3.75236	2.62608	5.26222	1.52145	2.23754	4.61799	4.73755	2.08006	3.43416	4.52235	5.52117	2.85388	3.34491	3.44084	6.56662	2.13143	4.93552	1.12176	3.12937	3.31406	4.1349	1.96887	2.45689	4.64939	3.63579	2.40227	6.59577	3.19404	2.45346	4.26195	2.96377	1.72635	3.21897	2.64079	4.0961	3.08451	11.4546
LINC01978	0.0299263	0.15119	0.108737	0.0296702	0.059512	0.051383	0.0521773	0.46012	0.0161183	0	0.0355218	0.135155	0.0663616	0.0951465	0.0340991	0.014044	0.0852821	0.148722	0.0673355	0.0224584	0.093537	0.0267657	0.05108	0.0257562	0.0439053	0.35291	0.0203666	0.210526	0.182796	0.0486047	0.205303	0.0496346	0	0.0315784	0.0633056	0.169829	0.542371	0	0.155139	0.13444	0.753752	0.0283775	0.0262715	0.0360552	0.0283821	0.0312751	0.435283	0.0235643	0.0552493
PPP1CC	25.5115	15.5894	16.4971	14.8138	18.2938	9.14941	27.8778	18.6439	24.1866	12.6234	21.1049	26.9353	16.4656	16.8834	31.8	13.1764	30.239	13.2986	11.3499	40.8131	15.7875	27.8161	14.7598	22.3614	15.6444	22.4616	21.8486	22.4797	15.726	12.7563	13.8025	24.2511	10.1471	14.7238	21.2284	24.5891	22.395	18.7207	22.4873	14.7815	30.906	11.8006	15.7732	22.3037	15.5978	15.6874	17.115	15.5333	29.8788
AL133230.1	0.0642907	0.0386668	0.160183	0.384466	0.170466	0.0780962	0.491072	0.286904	0.138508	0.027385	0.145355	9.62314	0.1575	0.365006	0.12279	0.0747082	0.049438	0.130407	0.110215	0.12866	0.133964	0.105874	0.355333	0.0948549	0.131751	0.10046	0.150012	0.262187	0.343201	0.074584	0.0240029	0.0338508	0.0240585	0.187368	0.112253	0.314377	0.0700857	0.0639844	0.048833	0.0970817	0.10151	0.185793	0.704145	0.11803	0.0464558	0.127978	0.507366	0.48534	0.135648
ZNF467	4.73577	2.02406	3.47134	3.27274	2.90087	6.49087	3.43173	6.2238	2.03612	6.47832	0.938906	0.95109	4.4922	8.28771	1.17989	4.28093	6.19161	3.52256	2.65044	17.6273	8.54085	3.9324	1.95882	5.54056	1.60761	10.3446	1.20249	8.40184	3.80182	3.65392	15.6252	5.11142	8.31506	9.30066	14.7287	0.860576	5.32082	3.20978	6.16934	13.7688	2.39089	16.1119	5.55523	4.97542	4.80316	5.46452	1.51231	2.52375	3.13878
NCOR1P2	0	0	0	0	0	0	0	0	0.20581	0	0	0	0	0	0	0	0	0.203462	0	0	0	0	0	0	0	0	0	0	0	0	0	0	0	0	0	0	0	0	0	0	0	0	0	0	0	0	0	0	0
PRPF3	6.49744	16.69	13.9485	5.9063	7.38041	8.7699	8.10762	17.8343	22.7483	6.35908	6.04947	16.8321	12.2289	12.1528	9.64886	8.62493	6.86963	11.9383	20.3238	8.95183	16.1311	17.6128	12.231	8.43679	12.577	19.4201	10.5086	6.89403	8.73726	6.26121	19.5439	4.90125	7.42828	13.453	14.6623	18.5922	8.55613	6.1944	18.5768	21.6648	21.6485	5.036	15.0652	6.86455	6.13241	6.33412	9.31261	15.1111	26.1959
AC135626.1	0	0	0.0469195	0	0	0.0316735	0	0	0	0	0	7.87301	0	0	0	0	0	0	0	0	0	0	0.0314867	0	0	0	0	0	0	0	0	0	0	0	0	0	0	0	0	0.0682473	0.0411696	0	0	0	0	0	0	0	0
ZNF426	2.36568	1.64475	1.33952	1.93233	1.26886	1.36736	2.68555	1.66646	3.95108	3.60474	2.20565	4.33932	2.27542	2.25996	2.43874	2.98381	1.33449	2.54837	2.9161	1.3063	1.41895	1.75317	1.87245	3.71452	3.46707	2.00881	2.42259	1.23257	1.86357	1.44386	2.29652	1.74108	1.08494	1.88599	1.85754	2.45832	1.85435	2.30056	1.91351	2.51636	1.39901	0.9624	1.55266	1.99601	2.14806	1.17375	2.07553	2.17028	1.8944
AC078841.1	0	0	0	0	0	0	0	0	0	0	0	0.107221	0	0	0	0	0	0	0	0	0	0	0	0	0	0	0	0	0	0	0	0	0	0	0	0	0	0	0	0	0	0	0	0	0	0	0	0	0
SLC26A7	0.0223863	0.0339292	0.0748334	0.0133168	0.178071	0.0285531	0.149879	0.262241	1.85682	0.0500618	0.116917	1.84006	0.121125	0.0747327	0.514237	0	0.059542	0.0540361	0.010074	0.0201599	0.00932935	0.0507223	0.100438	0.028258	0.0788238	0.0734591	0.0304704	0.224585	0.476177	0.0218152	0.043879	0.064357	0.134874	0.0425199	0.172585	0.050816	0.00427072	0.0888958	0.0678455	0.0141978	0.0228392	0.0339644	0.0353742	0.053942	0.0509547	0.0116976	0.00789363	0.047006	0.231443
AC087241.2	0.0162911	0	0	0	0.0647935	0	0.590802	0	0.070195	0	0	0	0	0	0.0742507	0.0611612	0	0	0	0.31787	0	0.0971368	0.0476684	0.0373893	0.0318679	0	0.0443482	0.0199312	0.0702419	0	0.0638639	0	0.0426745	0.0343809	0	0.158486	0.0621584	0	0.103943	0	0	0	0	0.039255	0	0.0340506	0.028722	0	0.120305
SLC25A13	8.13052	21.9148	6.78316	6.43223	8.11435	5.10639	13.9223	8.82379	13.8141	9.5481	8.71621	27.7106	8.37007	9.55528	11.0204	18.5802	8.44598	13.7855	11.4011	12.9787	7.42185	10.0027	14.3428	9.46907	11.7655	8.5082	7.55289	12.045	8.9762	4.7675	12.494	9.49219	12.9889	17.2226	22.2205	20.9689	18.7387	11.3997	9.28592	5.37737	35.1128	9.05929	5.84828	6.23856	7.96226	9.39885	9.86998	5.37678	20.5938
PCYT1A	9.46112	18.0255	7.56997	9.67274	6.36369	3.86675	14.5739	7.59964	5.40387	8.35676	6.55212	14.0071	7.23976	7.05137	8.03381	5.90782	6.06449	9.82969	8.07686	5.65238	8.95304	8.18847	7.66729	8.15839	8.33607	11.8661	7.50858	8.66143	8.52547	6.59104	10.6437	3.079	7.7739	7.71185	12.1701	5.66233	11.7531	12.6331	8.89475	3.64304	13.316	4.48657	7.11428	7.63874	8.52718	4.16287	6.86457	6.70458	10.7271
AC104506.1	0	0	0	0	0	0	0	0	0	0	0	0	0	0	0	0	0	0	0	0	0	0	0	0	0	0	0	0	0	0	0	0	0	0	0	0	0	0	0	0	0	0	0	0	0	0	0	0	0
FBXO21	8.90188	8.13187	7.23117	8.93187	10.7943	5.89663	9.83455	10.169	8.33304	6.47147	8.61136	7.61167	8.17917	7.46266	13.1066	6.94955	7.34068	6.99267	6.55073	14.4256	9.15027	6.75735	6.94593	7.99826	9.71673	7.94927	8.27937	10.619	5.06822	7.82961	5.60488	9.95234	5.38362	6.95595	9.77523	11.3633	11.8434	4.78532	9.54139	8.09797	9.3242	8.5389	7.82359	7.84468	9.9087	8.77508	10.8917	9.77874	10.6889
EIF5AL1	0.153595	0.304846	1.0205	0.125691	0.494523	3.08928	2.70346	1.54222	4.19145	5.34846	0.546939	0.132128	1.46294	0.127896	0.296686	0.123565	4.63063	0.155776	0.208454	0.949572	0.160024	0.29655	0.884581	0.40287	0.0572294	0.0675013	0.497762	0.178966	0.515083	0.305886	0.157697	1.39099	5.22085	0.100331	0.216607	0.30438	2.12787	0.374514	0.326662	1.01278	0.49902	0.166452	0.16052	0.537528	0.104049	1.84976	0.515799	0.088307	0.195793
ITGA7	1.40584	2.33777	2.01122	2.78615	2.02445	0.572911	2.76614	3.35564	6.66985	0.926394	1.49607	0.557289	0.783757	3.84965	0.512193	1.20779	0.460489	1.94293	4.9084	2.68715	2.13045	1.11415	2.03098	1.72451	1.11639	0.822486	1.5476	2.1513	3.19227	0.597662	2.44458	0.872241	1.77203	2.3763	0.34804	0.886044	1.76136	0.902641	0.741619	1.56753	1.84342	1.62142	3.70244	2.59637	1.53809	0.697752	3.90042	4.28677	0.715978
CHPF2	32.9483	9.02641	21.7739	20.4531	101.251	18.5519	18.8048	28.0106	16.5192	37.1394	16.0859	13.4082	21.2123	24.5375	22.6518	28.9997	15.4872	33.4155	19.7423	18.3906	22.0314	13.5803	32.4357	30.5472	23.263	52.2999	21.5732	28.7517	26.2449	16.1038	112.955	9.69675	45.6996	42.6891	34.6097	19.7243	41.055	30.3687	32.7659	33.5459	45.5066	24.8653	17.1682	21.4051	28.936	33.8783	19.1826	16.4018	14.1127
AL355987.6	0	0	0	0	0	0	0	0	0	0	0	0	0	0	0	0	0	0	0	0	0	0	0	0	0	0	0	0	0	0	0	0	0	0	0	0	0	0	0	0	0	0	0	0	0	0	0	0	0
AC011290.1	0	0.171367	0.0492995	0.0448397	0	0.0665603	0	0	0.0730774	0	0	0	0	0	0.123679	0	0.161106	0	0.152643	0.152733	0.14136	0.242701	0.0992517	0.0389246	0.0663529	0.0695666	0	0	0.0487508	0.0275456	0	0	0.0888537	0.0715854	0.127563	0.109996	0.129422	0	0.0541056	0.0717091	0	0.128658	0	0	0.193019	0	0.0598028	0.106836	0.125245
AL138930.1	0	0	0.160709	0.160788	0.351824	0.108488	0.0308462	0.0323826	0	0.0989096	0.0524996	0.499382	0.0588476	0.105466	0.141111	0.0415126	0	0.0314005	0.0995187	0.0331925	0.0460811	0.0527445	0.0862786	0	0.08652	0.136066	0.120404	0.0270563	0.127136	0.0538766	0.0866939	0	0.0579298	0	0	0.0239047	0.0421894	0.0462199	0.0705503	0	0	0	0.0388281	0	0	0.138669	0.0779791	0.046436	0.0408279
MTMR4	5.47628	13.9994	10.7907	5.03888	9.78812	2.31507	6.78417	8.29671	9.70558	8.00324	3.20662	9.88442	7.97521	8.71746	8.4905	8.67163	7.39876	9.4775	9.2516	7.3594	8.94091	7.54763	9.87814	7.25866	7.26534	9.27397	5.1039	5.70009	5.10849	6.29159	5.75546	6.13201	6.27936	6.25238	6.40796	10.0499	8.40802	4.45251	6.93417	9.67279	7.72413	2.23034	5.01363	5.65397	11.8662	6.19231	6.1573	4.51869	11.8825
AC140063.1	0	0	0	0	0	0	0	0	0	0	0	0	0	0	0	0	0	0	0	0	0	0	0	0	0	0	0	0	0	0	0	0	0	0	0	0	0	0	0	0	0	0	0	0	0	0	0	0	0
UPP2	0.0284943	0.0719776	0.0138045	0	0.188881	0.0139783	0	0.041724	0.030694	0.0106201	0.0901921	0.772125	0.0042124	0.0150989	0.0303029	0.106975	0.00902234	0.107889	0.13535	0.0178198	0.0494784	0.056633	0.00463197	0.0326982	0.0557391	0.116877	0.012928	0.0232407	0.061429	0.0192829	0.121011	0.0525105	0	0.0400898	0.0223245	0.0051334	0.0181199	0.00992549	0.0151503	0.0301193	0.0787331	0.0540392	0	0.0343299	0.018016	0.0148892	0.0083728	0.0349016	0.00876757
PDCD5P1	0.0908928	0.344397	0.0660518	0.0300383	0	0.0891779	0	0.0665469	0	0	0.107888	0.410495	0.282176	0	0.12428	0	0.12951	0.0645285	0.204513	0.102317	0	0.162586	0.044326	0.0521514	0.0889	0	0.247431	0.055601	0.0653167	0.147623	0	0	0.238093	0.191821	0.213636	0.0982489	0	0.189965	0.144982	0.240191	0.289786	0.172377	0	0	0	0.142484	0.0801242	0	0.587314
AC104076.1	0.105984	0	0	0.0350258	0.210762	0.467931	0	0	0	0	0.503204	0.717979	0	0.168481	0.28983	0.0994736	0.100676	0.526699	0.15898	0	0	0.379163	0	0.0608105	0.207322	0.108681	0	0	0.304647	0.0430335	0.311607	0.234375	0	0.111835	0.0498216	0.057281	0	0.110753	0	0.112029	0.0675802	0.200999	0.0930409	0.12769	0.100515	0.110761	0	0.0556356	0
LINC01852	0.916354	0.0989206	0.43256	0.869686	0.342651	0.699273	0.600839	0.200698	0.168734	0.75313	0.390453	0.672062	0.437664	0.535371	0.335549	0.705691	0.193434	1.28999	0.834133	0.205717	0.767033	0.72851	0.656954	0.799897	1.16438	0.208816	0.447736	0.632419	0.517797	0.426135	0.568007	0.536919	0.492387	1.02479	0.279813	0.533355	1.13556	0.703868	0.237365	0.579512	0.249704	0.653554	0.687558	0.585037	1.47073	0.294662	0.552334	0.509812	0.101216
AD001527.1	0	0.280788	1.07704	0.563277	0.294734	0.290828	0.671862	0.542559	0.159652	0.414298	0.175922	4.01614	0.29579	0.471213	0.168876	0.556422	0.351967	0.263052	0.722539	0.278063	0.154414	0.3093	0.578226	0.340154	0	0.607927	0.403463	0.498649	1.38458	0.180536	0.290505	0.327754	0.388237	0.62557	0.313521	0.720924	0.0706867	0.0774397	1.00474	0.391657	0.992306	0.28108	0.65055	0.178564	0.210844	0.425947	0.261302	0.583513	0.342028
ZGPAT	1.63378	3.38243	6.86045	2.45474	1.30628	3.18525	2.14374	3.64399	2.404	2.51419	1.44945	1.14102	2.17001	4.71242	2.84036	2.38707	2.19992	3.19268	4.77511	3.97844	2.65854	1.70226	2.80916	2.86539	2.77584	5.54421	2.64789	2.45733	3.72187	1.65844	1.85703	1.63887	2.81268	2.5593	3.15916	2.85383	3.38995	1.12646	4.31203	3.30258	5.17663	3.11442	1.71519	2.06984	3.79382	3.08478	3.78614	2.57734	1.96678
AC084121.1	0	0	0	0	0	0	0	0	0	0	0	0	0	0	0	0	0	0	0	0	0	0	0	0	0	0	0	0	0	0	0	0	0	0	0	0	0	0	0	0	0	0	0	0	0	0	0	0	0
SGK3	1.1081	0.631864	2.52449	2.43828	1.42257	2.57119	1.78363	1.32477	1.73254	1.54745	2.69717	4.87776	1.24001	3.87609	5.68546	1.25066	1.20804	1.76257	2.38807	2.02456	1.47598	2.35012	1.14234	1.17233	1.54111	2.33013	1.95373	0.900937	2.92982	1.78073	1.1593	2.87955	0.802212	0.937392	0.648378	2.17571	1.15064	0.796403	1.15224	4.12918	2.42977	1.41873	1.18621	1.47586	1.68945	3.99939	3.81247	1.88987	1.85584
ABCB10P4	0	0	0	0	0.102293	0	0	0.00470764	0.0138526	0	0	0	0.0114067	0.0102215	0	0	0.0244314	0	0	0.120634	0	0.0153355	0	0.00737857	0	0	0.0175037	0.00786663	0	0.0156647	0.0126032	0	0	0.0135698	0.0241808	0	0	0.0134385	0	0	0	0	0	0	0	0	0	0	0.249286
LINC02659	0	0	0	0	0	0	0	0	0	0	0	0.128644	0	0	0	0	0	0	0	0	0.059354	0	0	0	0	0.058419	0	0	0	0	0	0.0629913	0.0746154	0	0	0	0	0	0	0	0	0	0	0	0	0	0	0	0
AC091932.4	0	0	0	0	0	0	0	0	0	0	0	0	0	0	0	0	0	0	0	0	0	0	0	0	0	0	0	0	0	0	0	0	0	0	0	0	0	0	0	0	0	0	0	0	0	0	0	0	0
NMT1	15.6854	24.8614	18.6105	17.3959	17.5202	11.9248	24.0546	18.0331	12.8384	16.7732	32.9124	8.654	17.7381	18.0056	11.8181	18.5579	22.3986	24.3105	22.1356	17.2562	17.7789	20.2468	27.1203	18.6447	16.8841	21.2215	14.2331	19.185	20.5036	14.4784	16.7777	14.8033	22.3779	24.4015	17.96	17.9176	20.3709	20.5698	28.7243	12.8228	15.0757	8.81753	11.2243	16.3887	20.1382	14.1411	11.8724	13.249	19.2587
CR559946.1	0.0264462	0	0.153748	0.0699196	0.105183	0	0.0368877	0.1549	0	0	0	0	0.0469155	0.0840819	0	0.0496431	0	0.112651	0.0793401	0.0396934	0	0	0.128971	0.030348	0.103466	0	0.0719927	0.0970662	0.152037	0	0.15551	0	0	0.334874	0.174047	0.0285865	0	0.0552724	0.084368	0.0559088	0	0	0.0928657	0	0.0501631	0	0.0932519	0.0555308	0
AC015722.2	0.0254863	0.0643792	0.889002	0.909653	0	0.125027	0.106646	0.335874	2.69047	0	0.302516	0.115102	4.81514	0.40515	0	0	0.0726291	0.072375	0.382301	0	0.0531062	0.0607854	0.174006	0.116986	0.249275	0.156809	0.555036	0.062362	0.109888	0.0413934	0.0999104	0	0	0.16136	0.143768	0	0	0	0.0406528	1.50862	0.552539	8.89355	0.447474	0.36847	0	1.17193	0.494269	0.0267576	0.0470521
LINC01415	0.129084	0.0343231	0.0246855	0.0830739	0.121594	0.00666569	0.0521192	0.0373058	0.146367	0.0759646	0.0725775	0.398877	0.0180785	0.0324002	0.0154824	0.0573886	0.0322679	0.0241162	0.0152865	0.0152955	0.0637043	0.0810178	0.0927693	0.0857584	0.0531594	0.0348338	0.0277417	0.0249357	0.0195286	0.0468955	0.0332914	0.142728	0.0622878	0.0788583	0.0191622	0.71234	0.0842461	0.0993941	0.0270921	0.0394973	0.00433207	0.025769	0.149104	0.065482	0.0579897	0	0.119779	0.0962923	0.106613
ACSL3	9.92704	12.6703	21.4784	14.1843	13.5696	8.47232	35.1165	18.6061	20.1164	17.2461	19.9793	34.7942	12.8896	10.3386	27.9762	15.7726	13.4132	8.98646	11.1376	15.6667	17.0557	6.76794	19.9719	10.1318	12.9724	27.6509	11.5529	28.1133	12.4108	29.6722	12.6601	21.6782	8.33261	17.221	50.7102	14.67	23.3971	23.196	18.2292	17.0622	15.4154	5.70903	14.1022	10.8571	14.4735	31.2996	18.8458	12.2448	52.9293
SYPL1P2	0.367009	0.731904	0.252669	0.127673	0.230476	0.265326	0.942995	1.18796	0.24969	0.172786	0.0917118	1.83198	0.599673	0.429893	0.510624	0.145037	0.275231	0.493683	0.579499	0.681313	0.482996	1.03657	0.282601	0.354658	0.302285	0.63385	0.210334	0.307221	0.694046	0.0941174	0.4922	0.256297	0.303593	0.652245	0.363211	1.69125	0.84756	0.0403709	0.585412	1.24549	1.6012	0.0732663	0.203487	0.0465444	0.146556	0.121121	0.374611	0.324477	0.784547
SLIT2	4.01537	0.668405	3.05141	2.92351	1.75975	0.540508	2.60371	1.95954	4.36117	2.46393	2.36505	8.06482	1.14916	4.85688	0.514036	2.65993	0.946349	3.9583	1.45102	0.654322	3.79026	1.08458	2.68378	7.76868	3.06041	1.07053	2.0783	3.97676	1.2926	1.64624	0.561163	2.02406	2.08698	2.22761	0.890423	1.93025	1.16959	4.07366	0.309057	1.71486	0.309789	1.10785	5.51405	5.07288	7.55874	0.747995	4.90222	5.15989	0.277623
AC008549.1	0	0	0	0	0	0	0	0.0319797	0	0	0	0.197267	0	0	0	0	0	0	0	0.0983385	0	0.0260441	0	0	0	0	0	0	0	0	0	0	0	0.0460908	0	0	0	0	0	0	0	0	0	0	0	0	0	0.0458582	0
LEMD1-DT	0.00486757	0	0.014149	0.00321727	0	0.0286544	0.00678938	0.231645	0.0419467	0.0108852	0.0115554	0.0219832	0.0129526	0.0851165	0.00443703	0.00913709	0.0138713	0.0760251	0.00730149	0.00730579	0.0101426	0.00580464	0.251621	0	0.0095217	0.00998286	0.159008	0.0535967	0.0559663	0.00790564	0.00954084	0.0107642	0.140256	0.0205451	0.00457634	0.142061	0.0371442	0	0.0310568	0.0205806	0.0558679	0	0.0170924	0.0351866	0.0461639	0	0.0171635	0.0459933	0.00898638
GHRHR	0.0045832	0.0231547	0	0.00605863	0.0182285	0.00449673	0.338815	0.00335558	0	0	0	0.103495	0	0	0	0	0.491961	0.00650761	0.00687493	0.00343949	0	0	0.0178809	0.0105188	0.0179309	0	0.0124765	0.0168219	0.00658709	0	0.0898346	0	0.0120057	0.0386898	0	0.00495413	0.218589	0	0.160833	0.00968916	0.0058449	0	0	0	0	0.00957952	0.00808041	0	0
AL133343.2	0.0299423	0	0.0435181	0.0197907	0.119087	0	0	0.460365	0.0645076	0	0	0.946589	0.0265588	0	0.0272939	0	0	0	0.359314	0.0224704	0.0623913	0.0714131	0.0292041	0.0687198	0.117143	0.0614084	0.0815099	0	0	0.0243153	0.0586894	0.0662147	0	0	0.0563016	0.0647311	0	0	0	0	0	0	0	0	0	0	0.158369	0.0314359	0
CR382285.2	0	0	0	0	0	0.00921604	0	0.00687725	0	0	0	0.254534	0	0	0	0	0	0	0	0	0	0	0	0	0	0	0	0	0	0	0	0	0	0	0	0	0	0	0	0	0	0	0	0	0	0	0	0	0
AC092175.1	0	0	0	0	0	0	0	0	0	0	0	0	0	0	0	0	0	0	0	0.052693	0	0	0	0.0805739	0	0	0	0	0	0	0	0	0	0	0	0	0	0	0	0	0	0	0	0	0	0	0	0	0
RPS4XP9	0.0720151	0.0909563	0.0523333	0.0118998	0	0	0	0.0263628	0.0387873	0	0	0.162619	0.0159693	0	0.0164113	0.0337955	0.017102	0.0255632	0.108025	0.0405331	0	0	0.0351198	0.16528	0.0704362	0	0	0	0	0.102343	0.0705778	0	0	0	0.0169266	0	0	0.0376278	0	0.038061	0.0229599	0	0	0	0	0.0188152	0	0.0189018	0.16619
RN7SL552P	0.0508802	0.128525	0	0.0336298	0	0.149761	0	0.0372518	0	0	0	2.52767	0.0451307	0	0.0463798	0.191018	0	0	0	0.0381834	0	0	0	0	0.0995294	0	0	0.124498	0.0731263	0.0413184	0	0	0	0.214756	0	0	0	0	0	0.0537818	0.129774	0.192988	0.0893327	0.122601	0	0	0.0897042	0.0534182	0
AC109454.4	0.129827	0.0546578	0.157242	0.24313	0.0860586	0.254755	0.0905424	0.142578	0.0932329	0.193552	0.205468	5.86331	0.0959635	0.206383	0.177515	0.162468	0.061662	0.122892	0.227201	0.0811911	0.135261	0.0516067	0.105522	0.0496604	0.338615	0.0887536	0.0589031	0.158836	0.124394	0.123	0.339295	0.430651	0	0.0456647	0.122059	0.187112	0.0412793	0.0904458	0.103543	0.0914872	0.0551888	0.0820718	0.265934	0.0521384	0.123128	0.135678	0.419633	0.0454343	0.159789
CRYGEP	0	0	0	0	0	0	0	0	0	0	0	0	0	0	0	0	0	0	0	0	0	0	0	0	0	0	0	0	0	0	0	0	0	0	0	0	0	0	0	0	0	0	0	0	0	0	0	0	0
RNA5SP505	0	0	0	0	0	0	0	0	0	0	0	0	0	0	0.118526	0	0	0	0	0	0	0	0	0	0	0	0	0	0	0	0	0	0	0	0	0	0	0	0	0	0	0	0	0	0	0	0	0	0
LINC00870	0.0191516	0	0	0.00316462	0.0571279	0	0.333913	0.1928	0.0206301	0.0107071	0	0.324351	0.00424687	0.00761123	0.00436441	0.00898755	0	0	0	0.269484	0.00997665	0	0	0	0	0.019639	0	0.0117155	0	0.00388813	0	0.010588	0.0125419	0	0.00450144	0.0051754	0.0822067	0	0.00763713	0	0	0	0.00840635	0	0.00908169	0.0100074	0.118178	0.00502674	0
IL9RP2	0.0107035	0	0	0	0	0	0	0	0	0	0	0.241698	0	0	0	0	0	0	0	0	0	0	0	0	0	0	0	0	0	0	0	0	0	0	0	0	0	0	0	0	0	0	0	0	0	0	0	0	0
SLC30A5	14.3634	12.1187	12.301	9.32195	17.2751	5.35255	12.0287	13.4651	9.94869	17.9225	11.4121	21.0747	15.4344	9.39033	6.24992	10.2498	11.4092	10.4557	17.7907	11.4296	13.9377	12.0126	16.2755	9.43651	16.7366	12.1596	9.4645	11.9231	7.99079	15.3846	9.43685	12.7945	6.9704	10.1299	9.70575	12.9933	9.62022	10.1232	8.54706	7.9557	9.77799	6.62124	9.42924	12.0105	5.45258	8.29955	15.7907	10.0048	16.8535
HEIH	15.9981	15.761	16.0735	15.9847	22.9561	14.195	12.3547	23.8989	13.3689	13.896	20.9064	5.52826	17.8698	22.594	18.7596	11.3133	12.8873	16.1977	21.0393	24.1138	16.4906	48.7997	15.4296	9.10115	22.864	36.4191	15.2033	10.192	14.734	17.4234	12.1465	28.8553	24.5607	11.1944	15.1048	9.88686	11.4167	11.6368	8.2982	7.86218	17.9521	14.896	17.7009	19.2949	42.3896	16.6125	26.4519	19.9732	8.4902
OR2G2	0	0	0	0	0	0	0	0	0	0	0	0.398877	0	0	0	0	0	0	0	0	0	0	0	0	0	0	0	0	0	0	0	0	0	0	0	0	0	0	0	0	0	0	0	0	0	0	0	0	0
COX7B2	7.58701	0	0	0	0.761304	0	0	23.557	0.0374895	0	0	2.51485	0	0	0	0	2.3307	0	0	8.18799	0	0	0	0.0599063	0	0.0356884	0	0	0	0	0	0.23089	0.683744	0	0.0490808	0.263336	0.099592	0	27.4237	0	0	0	0	0	0	0	0	0.0182694	9.76632
ADHFE1	0.419416	0.0945945	3.61393	1.48509	0.521286	0.672365	0.114912	0.748492	0.137152	0.870932	0.871214	1.31917	1.37515	1.85138	0.641748	0.485033	1.32328	2.11091	2.71315	1.40515	4.43995	1.11643	0.540564	0.348079	1.72879	0.983059	0.570873	1.08124	3.49298	2.97717	1.11569	1.09313	0.735708	0.513697	0.866099	0.922911	0.993026	0.054786	1.2066	1.05292	3.22835	2.05957	3.39922	0.388007	1.91783	0.383528	1.80901	2.06408	0.891845
LINC02729	0	0	0	0	0	0	0	0	0	0	0	0.228135	0	0	0	0	0	0	0	0	0	0	0	0	0	0	0	0	0	0	0	0	0	0	0	0	0	0	0	0	0	0	0	0	0	0	0	0	0
AC005481.1	0.0162534	0.112906	0.0708681	0.0188	0.533309	0	0.0510087	0.297497	0	0.00908674	0.0192924	0.275267	0.00360419	0.0387565	0	0.0457648	0.0115795	0	0.0609514	0.00609873	0.0169337	0.00969119	0.0554844	0.0979197	0.00794853	0.0416675	0.0221228	0.0397702	0.0350397	0.00989921	0.0238935	0.0179715	0.0425757	0.180082	0.198652	0.320631	0.100774	0.0594466	0.0907396	0.137443	0.0103639	0.0462366	0.00713421	0.0195821	0.0539514	0.00424648	0.0859666	0.157843	0
RNU6-795P	0	0	0.198155	0	0	0	0	0.299461	0.293729	0.304891	0.323663	12.3148	0	0	0.12428	0	0	0	0	0.204633	0.284092	0.162586	0	0	0.5334	0	0.371147	0.333606	0	0	0	0	0	0	0	0	0	0	0	0.144114	0	0.517132	0	0	0	0	0.480745	0	0
ZNF736P9Y	0	0	0	0	0	0	0	0.00764423	0	0	0.0495721	0.188614	0	0	0	0	0.297536	0	0	0	0.0217558	0	0	0.0119813	0	0	0	0.0127738	0	0.0254362	0	0	0	0	0	0	0.099592	0	0.0166541	0	0	0	0	0	0	0	0	0	0
AC138028.5	0	0	0	0	0	0	0	0.0368512	0	0	0	0.227317	0	0	0	0	0	0	0	0	0.05244	0.0300114	0	0	0	0.0516139	0	0.0307898	0	0	0	0	0	0.0531118	0	0.16322	0.0480112	0	0	0	0	0.0954563	0.0441861	0	0	0	0	0	0
LINC00398	0.0464998	0	0.135166	0.0922036	0.184941	0	0.259435	0.136179	0.300537	0.17331	0.147184	0.770018	0.0412452	0.123199	0.0423868	0.0872864	0.0294471	0.11004	0.0465007	0.0465281	0.161487	0.0739355	0.302356	0.124507	0.303202	0	0.126583	0.303412	0.0668306	0.100697	0	0.0342767	0.081204	0.294401	0.233161	0.0335087	0.177419	0.0971843	0.0247237	0.147455	0.0593005	0.117582	0.0816418	0.149394	0.441003	0.0161985	0.0546542	0.504466	0
IGHG1	205.85	444.869	680.18	60.7925	3675.05	23.0348	1002.19	2486.7	744.769	288.716	1495.36	36.3026	9.66084	1841.44	1259.61	216.44	3223.8	117.036	20.1095	3430.77	103.93	2683.55	1113.21	1861.73	346.707	3694.71	5377.55	174.071	611.947	341.293	1258.45	291.72	69.0961	166.571	262.999	1004.27	724.427	212.651	248.476	406.04	109.774	237.192	31.8635	2327.12	66.1664	781.72	1529.24	200.824	517.223
LINC01874	0	0	0	0	0	0	0	0	0	0	0	0	0	0	0	0	0	0	0	0	0	0	0	0	0	0	0	0	0	0	0	0	0	0	0	0	0	0	0	0	0	0	0	0	0	0	0	0	0
ZFPM2	1.04577	0.282871	0.65627	0.642267	0.351994	0.214423	0.330025	0.583169	0.202342	0.880518	0.806097	6.74592	0.148992	1.516	0.12842	1.41719	0.262501	0.959138	0.560825	0.111147	0.583348	1.03386	2.37821	1.78247	0.749024	0.314861	0.801439	0.612098	0.84106	0.293348	0.346943	0.387435	0.955711	1.29218	0.188489	0.443181	0.789064	1.06451	0.420625	0.534567	0.868373	0.321985	0.92281	1.04886	1.5862	0.164218	0.872514	1.06759	0.346788
RNU6-1086P	0	0	0	0	0	0	0	0	0	0	0	0	0	0	0	0	0	0	0	0	0	0	0	0	0	0	0	0	0	0	0	0	0	0	0	0	0	0	0	0	0.179088	0	0	0	0	0	0	0	0
AC026951.1	0	0	0	0	0	0	0	0	0	0	0	0	0	0	0	0	0	0	0	0	0	0	0	0	0	0	0	0	0	0	0	0	0	0	0	0	0	0	0	0	0	0	0	0	0	0	0.102732	0	0
ZNF971P	0	0	0	0	0	0	0	0	0	0	0	0.278164	0	0	0	0	0	0	0	0	0	0	0	0.010097	0	0	0	0	0	0	0	0	0	0	0	0	0	0	0	0	0	0	0	0	0	0	0	0	0
PRSS40A	0	0	0	0	0	0	0	0	0.00741158	0	0	0	0	0	0.00313592	0	0	0	0	0	0	0	0	0	0	0	0	0	0	0	0	0	0.00901161	0	0	0.00371863	0	0.00719002	0	0	0	0	0	0	0	0	0	0	0
RETSAT	13.9448	12.6126	23.7938	23.1988	12.4534	12.3125	16.8828	11.4624	9.63144	16.5448	23.257	6.3659	24.1564	24.0795	11.1516	9.99132	41.3143	17.2807	17.0307	17.9827	20.5525	13.1337	15.4922	12.1475	19.0405	16.6187	7.8938	19.9562	18.0814	38.3974	11.0239	29.4806	12.0138	16.5017	23.5012	10.3281	27.1515	13.7991	15.0786	21.8265	11.4115	16.784	20.2541	15.6558	22.6128	19.6337	25.6176	16.0834	16.8371
ZC2HC1A	3.56028	2.51984	3.27068	2.58186	2.75186	2.94936	4.65205	1.84432	14.0452	2.59883	11.3543	16.246	2.21653	4.29282	3.89138	3.02632	1.91431	4.02983	10.5954	0.50916	2.49153	7.56611	6.94173	2.85988	3.20627	2.84492	3.09043	1.91901	6.30442	1.86837	2.46879	7.94751	2.39312	4.11833	5.69666	5.8888	1.58909	2.53414	1.22687	7.21775	2.17167	1.92369	2.55935	2.35513	3.51672	4.86503	9.44501	4.58418	8.40214
LAMA5-AS1	0.0499749	0.0841588	0.145267	0.0220209	0.0662539	0.0817199	0.162647	0.207337	0.107666	0	0	0.902797	0	0.132407	0	0	0.0949433	0.0473056	0.0749637	0.0375039	0.0347112	0.0595957	0.178724	0.038232	0.0977584	0.341644	0.0453477	0.163044	0	0	0	0	0.0872726	0.0351558	0.0156616	0.0900323	0.127119	0	0.0531429	0	0.10622	0.126369	0	0.0401397	0.0315974	0.017409	0.234955	0.0524677	0.0922623
AC008694.2	0.0917839	0	0	0.0303328	0	0	0.128022	0.0671993	0	0.102627	0	0	0.0814122	0	0	0	0.13078	0.130322	0.413035	0	0	0	0	0	0.0897716	0	0.124929	0	0.065957	0.223606	0	0.202972	0	0	0	0	0	0	0	0	0	0	0	0	0	0	0	0.0481811	0
AC100774.1	0.0262812	0	0.0254648	0.0231611	0.104527	0.00859512	0	0.0256556	0	0	0	5.53899	0.0233114	0.0278525	0.0798554	0.032889	0.00832161	0	0.0657043	0.0065743	0	0	0.0427222	0	0.0856834	0.0359333	0	0.0857428	0	0.00711409	0.0171711	0.0193729	0.0229479	0.0554642	0.00823627	0.0378776	0	0.0183092	0	0.01852	0.0782042	0	0.0461432	0	0.0332334	0.0366209	0.0772251	0.0183948	0.0485197
ZSWIM7	6.11875	4.90716	5.4315	6.42365	7.48622	6.63324	4.82986	7.05923	15.2866	7.71902	3.63466	8.07948	8.20182	8.29616	3.76171	5.10934	8.0694	7.07499	5.63045	3.30284	8.0958	11.2035	3.08832	4.39551	7.28886	4.60314	7.1407	3.2495	6.98	7.29956	4.23797	11.0312	9.21432	2.62894	4.51442	4.52002	6.63737	2.85583	9.66365	6.97235	8.62196	4.05885	7.91029	6.73054	5.00672	5.13854	3.51203	8.94169	5.4911
AC092639.1	0	0	0	0	0	0	0	0	0	0	0	0	0	0	0	0	0	0	0	0	0	0	0	0	0	0	0	0	0	0	0	0	0	0	0	0	0	0	0	0	0	0	0	0	0	0	0	0	0
KIF9	2.70537	0.757969	0.694289	0.87741	0.849715	0.932663	0.686394	1.54486	0.620596	2.00769	0.906089	1.10581	0.821887	1.13718	1.35667	1.02288	1.69424	0.930501	2.51697	1.81408	1.45057	2.08686	1.11213	1.34152	1.72803	0.82217	1.12397	1.27754	1.04537	1.32168	2.71019	0.992689	2.03106	1.10946	0.950146	1.03791	1.19526	0.827811	1.37844	1.07332	0.642879	0.646459	1.30233	0.792441	1.06546	0.933232	1.19771	1.52727	0.917371
GNG13	0.256883	0.0720995	0	0	0.0567602	0.0700101	0.0199058	0.188076	2.85938	0	0.0338793	0	0.0506344	0.0453735	0.182125	0.133946	0.0271129	0.222899	0.0856293	0.246329	0.118949	0.051056	0.0974361	0.0163768	1.1725	0.234151	0.466197	0.244441	0.164088	0.0115893	0.139864	0.0315597	0.897205	0.120473	0.0402522	0.138836	0.0544517	0	0.182111	0.0301703	0.0182	0.162392	0	0	0.162418	0.0149145	0	0.0299663	0.0790418
THAP11	16.5274	14.0449	12.3773	9.19402	15.6671	8.42712	13.4165	13.2093	18.6047	9.75983	12.9312	2.25005	14.4241	12.4291	11.3718	12.5692	13.207	13.1577	7.77225	12.1239	14.2432	20.9369	9.43351	12.4787	20.5181	13.5692	8.15558	11.1341	9.27036	17.2461	11.7966	14.7488	14.0599	16.0659	13.6087	9.00427	12.6981	16.1742	10.6383	13.4675	8.52233	8.06276	9.867	16.9349	9.48787	11.7393	9.50984	7.27407	8.89127
LINC01065	0	0	0	0	0	0	0	0	0	0	0	0	0	0	0	0	0	0	0	0	0	0	0	0	0	0	0	0	0	0	0	0	0	0	0	0	0	0	0	0	0	0	0	0	0	0	0	0	0
MIR4632	0	0	0.33459	0.152161	0	0	0	0	0	0	0	0	0	0	0.629549	0	0	0	0	0.345528	0.479697	0	0.449073	0.264177	0	0	0	0	0	0	0	0	0	0	0.216438	0.248843	0	0	0	0	0	0	0	0	0	0	0	0	0
AL022578.1	0	0	0	0	0	0	0	0	0	0	0	0.0442578	0	0	0	0	0.00930882	0	0.0146998	0.00735423	0	0	0	0	0	0	0	0	0	0	0	0	0	0	0.0644935	0	0	0	0	0	0	0	0	0	0	0	0	0	0
USP3	4.81663	5.41872	7.51837	5.32952	7.72605	2.99907	4.7606	4.02705	6.61661	8.66799	3.80862	15.5286	8.29121	4.24393	4.384	4.65145	6.13371	4.78708	5.30418	3.67575	7.47744	3.78541	4.54794	6.99262	8.95503	7.5377	5.0124	6.52575	4.60639	4.76631	3.25099	6.15974	3.43027	2.43153	7.0401	10.2135	8.21927	3.60255	5.72687	7.03952	4.99849	6.2293	6.22747	5.46094	5.3726	4.23792	15.2938	3.15605	7.81712
ARL4C	17.6193	42.9335	14.9833	36.2206	14.9616	36.7161	81.6392	19.3486	10.2757	9.72711	20.7932	34.4053	8.27818	24.955	30.0483	38.828	15.5368	28.2271	11.2594	8.40095	21.7657	11.7304	27.7177	20.6163	20.1251	14.3249	23.1579	12.2744	9.65638	9.12197	14.9733	14.8812	14.9782	25.774	10.5148	36.8271	44.0741	40.7882	8.69643	15.4948	43.9039	2.78733	8.75519	35.1448	8.94745	18.79	23.7898	39.9869	4.66443
AC103792.1	0	0.0385995	0	0.0201998	0	0	0	0.0111877	0	0.0341717	0	0	0	0	0	0	0	0.151877	0	0	0	0.0182224	0.014904	0	0	0	0	0.018695	0	0	0	0	0.0400277	0	0.0143664	0	0	0	0	0.0161521	0.0194872	0	0	0	0.0579686	0.0319387	0.0269406	0	0
PSMB10	17.5063	4.72845	20.0796	16.9207	9.91652	15.4658	17.0821	17.1062	16.7026	10.3888	27.0764	1.88245	17.7531	13.8785	13.6643	9.97232	33.5036	13.5368	13.1868	13.0922	12.2699	53.836	8.88477	8.26176	32.9701	28.4586	16.8344	33.6661	21.98	12.0686	19.3108	11.0443	20.3084	19.9922	9.00608	9.83019	10.1494	18.5158	16.15	6.71295	10.9695	11.6992	11.4697	27.3734	6.89993	20.798	14.9245	7.82125	5.23271
MYLPF	0.389036	0.190203	0.182395	0.107832	0.249562	1.10815	0.0875217	0.137822	0.351477	0.140321	0.119168	0.226708	0.200366	0.398994	0.320306	0.1649	0.0357628	0.231645	0.131773	0.0659251	0.287647	1.18227	0.110161	0.144011	0.245488	0.102951	0.341628	0.184244	2.56118	0.122294	3.76352	0.305274	0.657469	0.317816	0.0943895	0.0949564	0.19153	0.0786854	0.0800705	0.318365	0.128034	1.23761	0.110169	0.241915	0.380863	0.131151	0.376133	0.11858	0.0926746
RNU6-658P	0.132481	0.33465	0.192547	0.175129	0	0	1.2935	1.55192	0.285416	0.296262	0.943507	8.97474	0.47004	0.210601	0.48305	0.746052	0.125845	0.56432	1.19235	0.198842	0	0.157985	0.387643	0.760131	0	0.543407	0	0.324165	0.380808	0	0	0	0	0.279588	0.124554	0.429607	0	0	0.633954	0.420107	1.3516	0	0.465204	0	0	0.553805	0.700709	0.695444	0.489164
AC104590.1	0.159909	0.183607	0.0316926	0.105694	0.0867268	0.128366	0.0405535	0.164972	0.140935	0.0650182	0.120787	1.54286	0.11605	0.103993	0.0993852	0.0682208	0.0690452	0.0722439	0.17445	0.0490929	0.0908742	0.260037	0.0992517	0.200184	0.255933	0.119257	0.0395736	0.0978198	0.104466	0.0472211	0.0854824	0.273256	0.190401	0.122718	0.150342	0	0.207999	0.0303827	0.173911	0.115247	0.0741564	0.0551394	0.127618	0.0700576	0.193019	0.0987503	0.166594	0.122099	0.107353
LRRC74A	0.00609238	0.0461687	0.026564	0.0483219	0.0242308	0.0179323	0.0169955	0.0133815	0.131254	0.0408726	0.014463	0.907986	0.00540393	0	0.0277675	0.0114362	0.0115744	0.0519027	0	0.00914413	0.0253896	0.0363262	0.0475375	0.0629211	0.0357529	0.0249896	0.0497546	0.022361	0.0262683	0.00989491	0.0477663	0.0404183	0	0	0	0.0460981	0.0116227	0	0	0.00643982	0.0233086	0.0924332	0	0	0	0.0127339	0.0107412	0	0.0224952
PGM2	6.41865	2.32719	3.28411	6.74837	7.59974	2.71542	13.9713	3.70567	13.8692	8.35117	5.94022	13.7322	6.10697	3.24249	7.64801	9.84249	9.48605	10.5672	6.28418	8.50998	4.77158	6.09	6.04594	5.68629	4.95411	11.3134	2.88982	10.6405	5.01847	4.91685	5.31334	10.3544	5.72041	7.4651	2.50225	9.37651	9.45326	15.1582	13.4435	5.3941	1.91949	2.9911	6.09074	7.14394	4.5521	5.86399	6.7778	6.55573	20.6622
AC007656.2	0	0	0.0356196	0	0	0	0.0341839	0.197376	0.0527994	0	0	0	0	0	0	0	0	0	0	0.036784	0	0	0	0	0.0958817	0	0	0	0	0	0	0	0	0	0.0921657	0.344386	0	0.051221	0	0	0	0	0	0	0	0	0.0432083	0	0
AL161912.3	0	0	0	0	0	0	0	0	0	0	0	0.302969	0	0	0	0	0	0	0	0	0	0	0	0	0	0	0	0	0	0	0	0	0	0	0	0	0	0	0	0	0	0	0	0.0538818	0	0	0	0	0
AC026765.1	0	0	0	0	0	0	0	0	0	0	0	0	0	0	0	0	0	0	0	0	0	0	0	0	0	0	0	0	0	0	0	0	0	0	0	0	0	0	0	0	0	0	0	0	0	0	0	0	0
CD79A	9.91321	3.49301	74.5651	1.4389	93.2725	0.925866	13.5535	52.4199	5.69654	11.5544	30.9418	6.32949	1.28456	45.2564	8.07397	7.29605	49.2045	5.45246	6.47501	28.6779	2.90084	25.7937	23.6298	37.9335	21.1463	83.4699	106.673	12.0368	33.1278	13.6877	12.1785	28.9265	4.65019	2.76054	5.4111	12.6344	12.4593	3.55398	5.85701	3.1406	5.5883	6.87514	3.16605	217.593	2.28617	8.12394	23.7206	3.98259	5.64052
RAD1P1	0	0	0	0.0114168	0.0686987	0	0.0240927	0.0379391	0	0	0	0.0780092	0	0	0.0157452	0	0	0	0	0.0388878	0	0.0205983	0	0.0594642	0.0337886	0	0	0	0.0248251	0	0.0338565	0	0	0.0364531	0	0	0	0	0	0	0	0	0.030327	0	0	0.0180514	0	0	0
MT1G	4.64353	0.236486	0.299347	5.14832	7.67035	2.49841	12.3009	2.42643	8.79385	1.67487	2.57808	1.94493	1.79367	1.16083	6.60522	0.878683	5.14017	3.722	2.10648	0.730677	0.975384	5.26953	2.35584	4.94187	0.952297	7.10414	3.46602	2.45112	2.01828	1.01875	7.89059	74.7797	45.4177	2.44994	11.3896	4.97886	0.964449	2.38711	1.76211	1.99896	4.94282	1.20733	0.328744	1.80468	0.461701	1.31104	17.793	0.943579	5.04687
AC026202.1	0	0	0	0	0	0	0	0.0175752	0	0	0	1.19254	0.0212924	0	0	0	0	0	0	0	0	0	0	0	0	0	0	0	0	0	0	0	0	0.0506605	0	0	0	0	0	0	0	0	0	0	0	0	0	0	0
AP000907.3	0	0	0	0	0	0.0581349	0.082647	0.0433818	0.127654	0	0	5.08442	0.105114	0	0.0540119	0	0	0	0	0.0444667	0	0	0.0577921	0.13599	0	0	0	0	0	0	0	0	0	0	0.0557077	0	0	0	0.0945136	0	0	0.224745	0.312099	0	0.112391	0	0	0.124417	0.109391
FAM107A	2.73152	0.499994	1.2121	10.5552	2.80257	0.214917	0.41965	0.942937	0.699352	1.75285	1.63522	0.39333	0.575868	2.37879	0.327177	2.16987	0.378551	4.74781	0.344416	0.837781	2.71663	0.780512	0.764505	1.65358	0.996379	1.19078	1.3794	0.461726	0.948264	6.87534	0.620755	3.81691	1.37574	0.540261	0.106694	5.52577	0.624317	0.546066	0.294678	1.36693	0.289448	0.590606	4.83293	14.3784	0.740879	2.61743	3.80146	3.2169	0.199766
MIR1197	0	0	0	0	0	0	0	0	0	0	0	0	0	0	0	0	0	0	0	0	0	0	0	0	0	0	0	0	0	0	0	0	0	0	0	0.413985	0	0	0	0	0	0	0	0	0	0	0	0	0
EIF4BP6	1.39815	0.87324	1.5073	1.15261	1.58879	0.48238	2.01445	1.52423	2.51565	4.08868	1.9696	0.728584	2.39854	1.35554	2.73803	2.0477	1.96298	1.35256	1.38281	2.98056	1.82484	0.567984	0.899129	2.36256	1.92351	1.67005	0.209125	2.82899	0.81703	2.04621	0.752881	1.69884	1.2074	0.551224	1.36505	1.16254	1.52417	1.68584	1.29889	1.81893	0.519236	1.19467	2.10411	2.18428	1.428	1.06777	2.77651	1.22593	2.14157
AF181450.1	0.0342511	0	0.099561	0.0226386	0	0.0336048	0	0.0501536	0	0	0	7.11558	0.0303806	0	0.0312215	0	0	0	0	0	0.0713695	0	0	0	0.0670003	0	0	0	0.0984529	0	0	0	0	0.0722838	0	0.111069	0	0	0	0	0	0	0	0	0.0649673	0	0	0	0.0632334
AL365209.1	0.00216946	0.0109603	0.0031531	0.0143393	0	0.121326	0	0.00953019	0	0.0145545	0.0206008	1.00918	0.00192431	0.02759	0.00197757	0.00814475	0.00618239	0.00308038	0.00325426	0.00488426	0.00452055	0.00258711	0.0190438	0.00995816	0.0084876	0.00889867	0.00590578	0	0.00623601	0.00704705	0.0212616	0.00959515	0.0284145	0	0.00203966	0.00234504	0.0124163	0.00453417	0	0.0183455	0	0.0164575	0.00761805	0.00522753	0.00823006	0.00453447	0.00764974	0.050109	0
IGKV2OR2-10	0.0451541	0	0.131254	0	0	0	0.0629818	0.132238	0	0	0.214387	0	0	0.0717805	0	0.0847604	0.0857848	0	0	0	0	0	0.0440409	0.466344	0	0.0926063	0	0	0.129793	0	0	0.0998544	0	0	0	0	0	0	0	0	0	0	0	0	0	0	0.0796089	0	0.0833624
AL035419.1	0	0	0	0	0	0	0	0.0182296	0	0.0556805	0	0.674696	0	0	0.0226965	0	0	0	0.0373489	0	0	0	0.024285	0	0	0	0	0.0304623	0	0	0	0	0	0	0.0468182	0.0269139	0	0.104077	0	0.0526376	0	0	0	0	0	0	0	0	0.0919352
KPNA4P1	0.0391168	0.0494052	0.0852786	0.0840277	0	0.0767575	0.0409206	0.100237	0.0421366	0.0656068	0.139292	0.441654	0.0433707	0.0621831	0.00891422	0.0183569	0.0836043	0.0277706	0.146691	0.0587109	0.183394	0.0466473	0.085843	0.022444	0.229555	0.0401122	0.0532425	0.0119643	0.0983843	0.0397071	0.0191681	0.173007	0.0512332	0	0.0735528	0.126848	0.0186562	0.0817539	0.109191	0.0310107	0.0498851	0	0.103019	0.11782	0.0185492	0	0.13793	0.123204	0.0361082
NSUN5P1	0.763013	3.39869	6.00618	1.43982	1.79533	2.44586	1.06426	6.21751	3.30649	1.34811	0.822715	3.05139	2.21378	5.65269	2.37593	1.57441	2.14119	4.23845	3.70447	4.42569	2.94921	2.8339	1.83778	1.4905	4.72267	4.27051	1.85512	2.12354	8.19954	0.402045	6.19919	0.579619	3.65413	3.30044	2.39029	7.69676	2.52235	0.462583	6.05749	3.98646	7.47993	6.78235	5.85972	0.343852	1.01089	1.31784	1.72518	1.69999	4.44103
ANKRD26	0.732121	0.741532	0.932985	0.665075	0.766638	0.966419	1.71183	1.07592	1.18106	1.08357	0.617123	8.07444	0.602333	1.02047	2.07624	1.04898	0.671932	0.913979	1.63139	0.984718	1.17547	0.765513	1.27981	1.58692	0.854441	1.10255	1.46346	1.27217	0.673524	1.02967	1.65686	0.539674	0.523454	0.806127	1.55287	1.38204	1.14367	1.01269	0.741862	1.53092	1.2945	0.731122	0.88489	0.74144	0.801681	0.959168	1.24712	1.02671	1.45283
AC026410.4	0	0	0	0	0	0	0	0	0	0	0	0	0	0	0	0	0	0	0	0	0	0	0	0	0	0	0	0	0	0	0	0	0	0	0	0	0	0	0	0	0	0	0	0	0	0	0	0	0
TNS4	2.05415	0.0658668	0.538989	0.612788	38.6367	1.04323	0.468771	0.248181	0.299607	0.12958	5.1378	1.05986	0.187599	3.37596	0.266739	0.777708	18.2879	5.79215	0.999568	0.11741	14.2293	0.722095	2.55171	2.68635	0.22103	3.91573	0.33914	17.7124	2.65662	0.929345	1.76612	0.365199	10.6326	1.1923	11.8925	0.238011	7.50591	38.7716	16.586	3.45447	0.432293	3.61544	0.33573	0.565476	1.97837	2.37986	0.188995	0.58706	61.8216
ZNF28	3.72582	1.32415	3.49163	1.52574	3.4218	1.26387	6.83951	3.23383	3.71212	3.65344	3.75002	5.39305	3.43616	1.47978	3.93624	4.81408	3.58832	3.98853	3.61423	3.30941	2.56173	3.11997	6.10094	3.26666	3.35214	3.59163	3.21234	4.89193	2.96966	2.20098	1.99966	3.54005	3.28199	3.3238	3.98248	4.26366	3.53377	3.65028	2.72591	1.75671	3.31555	0.873775	2.67855	2.09008	2.58608	3.23291	2.33327	2.05579	3.59766
AC106872.6	0.0900188	0.113695	0.0654167	0.0297494	0.179013	0.0883204	0	0.065907	0.0969681	0.100653	0.10685	0	0.199616	0	0.123085	0	0.213775	0.447356	0	0.0675552	0	0.107349	0.0877996	0.1033	0	0.0923095	0.122526	0	0	0.219306	0	0.0995343	0.117902	0	0.465481	0	0	0.0940694	0.143588	0.0951525	0.1148	0.17072	0	0.108454	0	0.0470379	0	0.0472546	0
OR5E1P	0	0	0.0220173	0.0300383	0	0.029726	0.0422597	0.0665469	0	0	0	0.478911	0	0	0	0	0	0.150566	0	0.0113685	0.0315658	0	0	0.0173838	0.0592667	0	0.0412385	0	0	0	0.0296929	0	0	0	0.0142424	0	0	0.0316609	0	0	0	0	0	0	0	0.031663	0	0	0
TPT1P13	0	0.0710881	0	0.0186009	0	0	0	0.453292	0	0.0629334	0.0668081	0.127097	0	0	0	0	0.0267325	0	0	0.105597	0	0.0335599	0	0	0	0	0	0	0.0808932	0.251388	0.110322	0	0	0	0.185209	0.121679	0.0536879	0	0	0.0297471	0	0	0	0	0	0	0	0.0590919	0.311732
TPH2	0.00405338	0	0	0.00133956	0	0	0	0.0504504	0.0349304	0	0	0.137296	0.00359534	0.00966535	0.0406434	0	0	0	0.00304009	0.0334607	0	0	0.00197673	0	0.00396451	0.0124696	0.0275856	0	0	0	0	0	0	0	0.00190543	0.0547678	0	0	0.00323275	0.00214227	0.00258461	0	0	0	0	0.00635409	0	0.00212779	0.00374162
C1orf195	0.0251215	0	0	0	0	0.345066	0.03504	0.128749	0	0	0	34.15	0.0445655	0	0.0686985	0.14147	0	0	0.301464	0.0565578	0.157038	0.0898732	0.22052	0	0.098283	0.103043	0.0683866	0.0614695	0.0722105	0	0	0.055554	0.263223	0.0530168	0.165329	0.271547	0	0	0.280497	0.0531084	0.0320371	0.0952855	0.044107	0	0	0.0787611	0.0442905	0.0527493	0.0927575
ZNF778	0.807223	1.07303	2.6506	0.685866	1.00081	0.793215	0.632466	2.24272	0.316684	1.15609	0.384444	2.0366	1.14251	0.813897	0.53597	0.731911	0.255597	0.900302	1.14359	0.866609	1.9987	0.567472	0.515161	0.853413	1.16236	0.868641	0.434064	0.463314	1.37142	1.24529	0.495666	0.460049	0.531892	0.709822	0.553969	0.841582	0.891187	0.408755	0.898135	1.16796	0.768903	1.30882	1.90064	0.543302	0.834092	0.520742	1.04761	1.20715	0.604849
AC013549.3	0	0	0	0	0	0	0	0	0	0	0	5.57694	0	0	0.0261775	0	0	0	0	0.0215513	0.0598395	0.0342462	0.0560194	0	0	0	0	0	0.165095	0	0	0	0	0	0	0	0	0	0	0	0.0366232	0.108926	0	0	0	0	0.0506306	0	0.0530178
TRAJ52	0	0	0	0	0	0	0.283875	0	0	0	0	1.8383	0	0	0	0	0	0	0	0.305467	0	1.21351	0	0	0	0	0	0	0	0	0	0	0	0	0	0	0	0	0	0	0	0	0	0	0	0	0.358817	0	0
LINC01145	0.306088	0.251872	1.36831	0.435277	0.516465	0.188833	0.734202	1.03901	2.37297	0.108897	0.589017	0.806383	0.359942	0.527129	0.22617	0.239403	0.381067	0.589355	0.295659	0.668234	0.8504	0.86829	0.291757	0.436398	0.748443	0.370945	0.239873	0.24398	0.389926	0.668491	0.409062	0.353827	0.394824	0.758527	0.961428	0.238119	0.287544	0.518562	0.473442	1.07113	0.709726	0.0967488	0.403059	0.458174	0.483822	0.281109	0.531471	0.443082	0.804827
LINC01276	0	0	0.0408609	0.00929112	0	0	0	0.0514589	0	0.0314352	0	0.190455	0.0249371	0.0223461	0.0128136	0.0263869	0	0	0.0210859	0	0	0.0502894	0	0.0161309	0.0549952	0	0	0.0171979	0	0	0	0.0310858	0.0368222	0	0.013216	0.0607786	0	0	0	0.0445759	0	0	0.0740415	0.0338717	0.0266633	0.0146905	0	0	0
AC020911.2	0.0699524	0.088351	0.0254172	0.0115589	0	0.120107	0	0.0256077	0	0.0391081	0	0.315923	0	0.0278004	0	0	0.0166121	0	0.236094	0.013124	0.0364402	0.104274	0.017057	0	0.136837	0	0	0.0213957	0	0.0426048	0	0.0386734	0.04581	0	0	0.0378069	0.0333627	0	0	0.0369708	0.0223023	0	0.122819	0	0	0.0365525	0.0616647	0.0183604	0
RNU6-946P	0	0	0.190748	0	0	0	0	0	0	0	0	24.3017	0	0	0	0	0	0	0	0	0	0	0	0	0	0	0.357272	0	0	0	0	0	0	0	0	0	0	0	0	0	0	0	0	0	0	0	0	0	0
NPDC1	25.7308	4.96388	10.1192	12.3136	6.85652	10.4203	9.16748	103.555	8.5777	36.8194	5.43238	1.71472	14.0171	35.5451	2.17011	7.43526	5.08823	17.5571	8.86615	4.03909	13.0217	12.5491	6.76079	6.61195	8.61138	14.4582	5.92208	29.8105	16.894	5.56236	55.815	6.92122	20.0122	13.9249	54.7549	16.6159	16.1211	13.0931	11.3022	31.8678	14.3623	7.76492	34.0966	17.9265	11.2016	7.59261	6.93813	7.55217	1.87552
MIR548S	0	0	0	0	0	0	0	0	0	0	0.406552	0.773433	0	0	0	0	0	0	0	0	0	0	0	0	0	0	0	0	0	0	0	0	0	0	0	0	0	0	0.273167	0	0	0	0	0	0	0	0	0	0
ZBTB45P1	0.077159	0.194906	0.0140179	0	0	0.0189258	0.201793	0.0494302	0.0207789	0.0215685	0	0	0.0513299	0.0153322	0.0527506	0.0362095	0.0549706	0.0136946	0	0.101333	0.0602916	0.0115016	0.159921	0.0996106	0.0754673	0.0197806	0.0262556	0.153399	0.124757	0.0861557	0	0.234617	0.176853	0.203547	0.108814	0.0208509	0.0183999	0.221735	0	0.0713644	0.1599	0	0.016934	0	0.0731774	0.0604773	0.0680175	0.0911338	0.124643
AC103702.2	0.052793	0.57788	0.166247	0.139576	0.244965	0.0604297	4.67593	0.0386522	0.0568685	0.0393531	0.041776	0.158951	0.00780455	0.167848	0.0401028	0.0660664	0.760588	0.0374799	0.0395955	0.0594282	0.0366686	0.566607	0.0600734	0.0403879	0.0860592	0.126318	0.263477	0.258357	0.189688	0.00714529	0.137972	0	0.553164	1.00273	11.085	0.00951094	0.889651	1.3976	2.32979	0.0837056	3.29898	0	0	0.0212016	0.0166896	1.45287	1.22551	0	0.536058
H3P25	0.0387926	0.0979916	0.169144	0.256404	0.154287	0.0761214	0.216435	0.426029	0	0.0867508	0	11.7382	0.137636	0.246671	0.0707228	0	0.0368495	0.330486	0.11638	0.0291122	0.161666	0.0925214	0.151345	0.044516	0.151769	0.0795595	0	0.0474606	0.334522	0	0	0.0857865	0	0.327474	0.182358	0.167729	0.0740062	0.0810764	0.0618777	0.16402	0.0494717	0	0.27244	0	0.147163	0.121623	0.20518	0.0814554	0.071618
AP003400.5	0	0	0	0	0	0	0	0	0	0	0	0.10279	0	0	0	0	0	0	0	0	0	0	0	0	0	0	0	0	0	0	0	0	0	0	0	0	0	0	0	0	0	0	0	0	0	0	0	0	0.084038
AP003419.1	0.0592529	0	0	0	0	0.0193783	0	0	0	0.0441685	0.140664	0	0	0	0	0.0370752	0.0187617	0.0841321	0	0	0	0	0	0	0	0	0	0.555776	0	0	0.193568	0	0.103475	0.0416827	0	0	0.0753594	0.0412794	0.0315045	0.0208773	0.0251881	0	0	0.0475918	0	0.123847	0	0.0414724	0
AC090186.1	0	0.124031	0.356818	0.0649079	0	0.0722621	0	0.0539239	0.105783	0.109803	0.0582819	1.8849	0.065329	0.15611	0.24617	0.0460848	0.0466417	0.383448	0.257786	0.128969	0.255782	0	0.215508	0.112691	0.0960493	0.201402	0.133665	0.0300362	0.317562	0.0797475	0.144364	0	0	0.155436	0.13849	0.10615	0.0468361	0	0.0391603	0.103803	0.125236	0.18624	0.129314	0	0.325972	0.179599	0.259703	0.0515504	0.226623
CASC2	0.37795	0.166191	0.0732416	0.160989	0.322908	0.241719	0.080052	0.230596	0.159835	0.150257	0.22597	1.28967	0.13658	0.186921	0.310068	0.291668	0.256632	0.162981	0.554337	0.0630299	0.180843	0.814617	0.140626	0.102806	0.805045	0.149285	0.0914549	0.109606	0.539175	0.18188	0.282606	0.427188	0.113671	0.384044	0.151347	0.0771683	0.149547	0.201867	0.064752	0.140566	0.0589104	0.361044	0.294926	0.215871	0.414205	0.166771	0.192499	0.207219	0.273936
NAP1L4P1	0.0728242	0.0613188	0.40573	0.120335	0.0482731	0.226259	0.389377	0.550953	0.183041	0.10857	0.259322	4.16597	0.193785	0.21224	0.475744	0.159484	0.0345883	0.155103	0.236683	0.0637599	0.0758725	0.202636	0.674774	0.181065	0.166198	0.149355	0.264326	0.519728	0.279106	0.068995	0.118951	0.0268407	0.158969	0.179304	0.0912894	0.472308	0.370479	0.152202	0.464644	0.153955	0.201222	0.184147	0.191791	0.116985	0.0690664	0.241003	0.855951	0.484227	0.358523
RAB23	3.23848	0.655306	1.43359	1.61104	3.16336	0.265714	1.98021	2.02249	5.01778	1.17302	2.04382	6.91379	1.40845	1.81273	0.92511	2.16728	2.55092	2.88606	2.77101	1.1189	1.7286	2.23353	7.20705	3.90929	2.35331	0.415111	2.86362	2.06476	1.07347	1.34504	1.21813	2.61626	1.99385	2.59905	1.36423	1.75029	2.66489	4.17664	1.20957	1.18124	1.26517	0.421705	1.34141	2.27371	4.28803	1.00401	2.11095	2.26868	2.34205
AC007952.2	0.0226718	0	0.0856732	0.0119882	0.12624	0.146811	0.139142	0.165991	0.0195377	0.0405603	0.0107644	0.0409567	0.0120659	0.0432491	0	0.0425581	0.0689159	0.10945	0.00680168	0.0136114	0.0755867	0.0270365	0.0132677	0.00520335	0.0266097	0.074396	0.0246872	0.0776655	0.0260676	0.062598	0.115541	0.0401094	0.0118778	0.0191388	0.0937876	0.0196054	0.0865039	0.0094768	0.0940253	0.0431366	0.0578262	0.0687951	0.0159224	0.021852	0.0172015	0.0710808	0	0.142816	0.13394
LINC01271	0.0873783	0.0945945	0.299347	0.152635	0.0992925	0.220448	0.452685	0.80881	0.0134462	0.0418717	0.118532	0.507372	0.143937	0.486161	1.58161	0.152305	0.0770729	0.1861	0.205967	0.37939	0.468184	0.1563	0.176536	0.279323	0.366268	0.230404	0.135922	0.183261	0.269105	0.278762	0.183502	0.0828126	0.277934	0.118546	0.569185	1.02546	0.285763	0.104354	0.258841	0.435418	0.413891	0.0473463	0.164372	0.0751951	0.23677	0.541375	0.165056	0.1245	0.253496
LINC00364	0	0	0	0	0	0	0	0	0	0.0513974	0	0.103799	0	0	0	0	0	0	0	0	0	0	0.0224169	0	0	0	0	0	0	0	0	0	0	0	0	0	0	0.144106	0	0	0.0586211	0	0	0	0	0	0	0	0
Metazoa_SRP	0.198487	0	1.15392	0.295182	0.197357	0.340798	0.0692132	0.472295	0.21381	0.110967	0.117799	0.224104	0.220072	0.709942	0.18093	0	0.0942723	0.493198	0.521037	0.111717	0.620385	0.473396	0.193593	0.113885	0.194135	0.508844	0.135082	0.121419	0.28527	0.0402964	0.0972626	0.109734	1.16985	0.418889	0.0466528	0.429101	0	0	0.158302	0.786773	0.379691	0.188214	1.04548	0	0.282367	0.51858	0.787369	0.364678	0.274831
Y_RNA	0	0	0	0	0	0	0	0	0	0	0	0.581848	0	0	0	0	0	0	0	0	0	0	0	0	0	0	0	0	0	0	0	0	0	0	0	0	0	0	0	0	0	0	0	0	0	0	0	0	0
CD5L	0.102921	0	0.0747924	0.0566887	0	0.151468	0.0079753	0	0.0246369	0	0.0271476	1.0071	0.0912904	0.0272684	0.00521206	0.0858648	0.0162942	0.430286	0.0514612	0.0772373	0.274029	0.061367	0.0167305	0.0065614	0.234883	0.0234532	0.0311304	0	0.0575244	0.0232164	0.0112074	0	0	0	0.0161271	0.0370834	0	0.0358506	0	0	0.0145837	0	0.0602341	0.0137776	0.021691	0.011951	0.120969	0.0240121	0
CHD4	28.5143	28.311	31.3714	30.8111	19.2949	28.0813	36.7007	51.1942	37.2084	35.2736	47.789	24.0822	44.7862	31.9205	51.6486	40.1015	20.2181	37.8964	41.3884	26.1421	46.394	19.2716	40.8446	44.6897	41.5286	23.8836	42.2893	32.3248	26.4316	24.651	36.3641	12.2199	56.6104	36.1553	56.6584	76.2588	26.3099	39.4379	21.5875	40.4997	26.5157	40.6433	28.1296	35.5401	51.2026	32.3422	32.7152	44.2165	24.1948
TPPP	6.26126	0.936599	10.6456	3.87642	0.389536	5.70384	0.406579	5.3644	0.180861	1.36629	1.18468	4.70764	0.95975	1.1603	9.99068	2.74461	1.0101	3.01308	5.92207	1.08676	5.75318	1.16518	6.33661	1.38081	4.72584	0.707818	1.32675	0.736072	3.28114	6.26248	7.86634	5.64162	12.4247	4.57194	4.60846	3.60959	1.24564	1.40364	0.881556	2.3121	2.66163	8.69464	1.74417	1.92733	6.74098	1.97643	5.21727	2.84243	0.206648
SETP9	0	0	0.171719	0.011156	0	0	0.0235425	0.0370727	0	0	0	0.0762277	0	0.0268314	0.0153856	0	0	0	0.0506365	0.0126666	0.0351701	0.0805114	0.0164624	0	0.033017	0.0692321	0.0459473	0.0206499	0	0	0	0.0373254	0	0.0356206	0.0158687	0	0	0	0.0538455	0.0178411	0.021525	0	0.0592688	0.0406704	0	0.0352784	0.0595153	0	0
AC087294.1	0.0924486	0.467057	0.147801	0.0916573	0.220614	0.0725634	0.167634	0.304587	0.637347	0.330784	0	5.21902	0.0574012	0.16166	0.345513	0.121477	0.219545	0.315038	0.221881	0.270576	0.2119	0.0771723	0.396745	0.0742617	0.0904217	0.132721	0.100667	0.192279	0.186017	0.06006	0.163086	0.0408884	0.0968674	0.117063	0.112992	0.309785	0.158731	0.0193217	0.339166	0.244302	0.518753	0.105197	0.162316	0.0668291	0.122749	0.0676305	0.211889	0.0970601	0.324285
MTCYBP36	0	0	0	0	0	0	0	0.023367	0	0	0	0	0	0	0	0	0	0	0	0	0	0	0	0	0	0	0	0	0	0	0	0	0	0	0	0	0	0	0	0	0	0	0	0	0	0	0	0	0
AC104365.3	0	0	0	0	0	0	0	0	0	0	0	0	0	0	0	0	0	0	0	0	0	0	0	0	0	0	0	0	0	0	0	0	0	0	0	0	0	0	0	0	0	0	0	0	0	0	0	0	0
GPX5	0	0	0	0	0	0	0	0	0	0	0	0.0633581	0	0	0	0	0	0	0	0.194769	0	0	0	0	0	0	0	0	0	0.0113925	0	0	0.0183743	0	0.00659477	0	0	0	0	0	0	0	0	0	0	0	0	0.0147287	0
TCF25	14.4773	14.79	22.5271	15.2942	14.5816	11.9134	10.9445	25.6315	6.47659	22.4416	10.8243	8.77142	14.3891	22.3961	12.8976	15.6689	19.1733	18.31	11.6818	10.3906	32.5181	14.1996	11.3344	11.3113	13.7202	22.9891	12.5981	27.1634	22.5708	40.6237	9.17139	12.3397	20.1316	20.5661	11.3357	11.7905	17.3283	10.473	17.5077	15.1846	13.6638	14.5679	20.7463	16.046	12.2786	17.2546	12.8005	12.0532	12.9348
BARHL1	0	0.0151529	0.017437	0.0039649	0	0	0	0	0	0.0134147	0	0	0.00532083	0.00953598	0.0109362	0	0	0.00851743	0	0	0.0249992	0	0	0	0	0	0	0	0	0	0	0	0	0	0	0	0	0	0.00956844	0	0	0	0.0105322	0	0	0	0.010576	0.00629792	0
AC017104.1	0.571566	0.0444245	0.536769	0.668385	0.9093	2.07921	0.282097	0.663114	0.795661	0.393285	0.459248	0.0794258	1.02956	1.5656	0.280544	0.495188	0.258939	1.26103	0.619941	0.098985	0.476393	0.209723	0.343062	2.06859	0.498831	0.847605	0.598437	0.118339	3.76612	0.17852	1.13755	0.602815	0.783158	2.46815	0.405093	0.123565	0.201304	0.404316	0.43481	1.52435	1.42418	0.100059	7.25626	0.868722	0.333583	0.551377	0.341067	1.0986	1.15261
PARP3	10.7001	3.94951	10.9927	8.72073	4.78786	7.28897	10.2285	9.81096	6.92289	8.55882	11.4654	3.22739	10.9203	7.09816	3.25267	8.52575	7.01601	10.8209	17.4029	5.67602	13.8113	8.8193	7.11968	8.09592	8.24666	11.4101	6.91971	9.7287	9.69852	9.79145	15.9436	4.847	13.1664	14.6967	9.5323	4.58287	11.0711	8.53025	5.14857	8.06573	7.98188	9.8052	14.871	8.70214	8.81518	6.74145	11.3476	14.9902	1.74432
SNX19P4	0	0	0.0718662	0.065365	0	0.363855	0	0	0	0.221153	0	1.22823	0.416664	0.117907	0.969076	0.324865	0	0.140418	0.259601	0	0.15455	0.442246	0.024114	0	0.145089	0.10141	0	0.0302478	0.284265	0.100386	0.19384	0.109348	0.064763	0.208707	0	0.0267244	0.0943319	0	0	0.653336	0	0	0.0868163	0.0595736	0.0468954	0.0775131	0.0435887	0.0259567	0
AC103808.5	0	0	0	0	0	0	0	0.0890172	0	0	0	0.137276	0	0.193279	0	0	0	0	0	0	0	0	0	0	0	0	0	0	0.0873716	0	0	0	0	0	0	0	0	0	0	0	0	0	0	0	0	0	0	0	0
AC022182.2	0.196176	0	0.665285	0.118859	0.260079	0.0481187	0.045605	0.119691	1.19748	0.0731171	0.271666	0.295327	0.0580026	0.337845	0.07451	0.214812	0.155291	0.185698	0.0490449	0.466201	0.0340646	0.877284	0.12756	0.262639	0.479688	0.234696	0.133509	0.120005	0.258453	0.172585	0.224304	0.361522	0.214118	0.069002	0.0307398	0.141369	0.0623755	0.273338	0	0.0518409	0.0625451	0.124015	0.0574059	1.65447	0.0930265	0.187933	0.201756	0.102981	0.0603625
RPSAP47	0.221398	0.079894	0.0919369	0.156788	0.377379	0.124126	0.19852	0.2663	0.0340699	1.02557	0.18771	0.142841	0.364705	0.100557	0.201815	0.0593705	0.856254	0.157179	0.426989	0.474712	0.0329521	0.0754341	0.185091	0.471829	0.278413	0.0648661	0.301348	0.212824	0.136371	0.244002	0.092991	0.384687	0.455675	0	0.178415	0.136752	0.0905076	0.23136	0.201799	0.16716	0.100838	0.119965	0.94403	0.152423	0.149981	0.0661073	0.139405	0.0664118	0.0291956
DEFB131A	0	0	0	0	0	0	0	0	0	0	0	0.297753	0	0	0	0	0	0	0	0	0	0	0	0	0	0	0	0	0	0	0	0	0	0	0	0	0	0	0	0.0696892	0	0	0	0	0	0	0.232473	0	0
VPS37A	5.89538	1.8092	6.38414	5.68211	5.07147	7.87603	7.33948	14.9645	3.80852	6.32334	4.49149	11.798	5.37425	7.93704	5.73999	6.45801	6.95292	3.02146	6.58585	4.67744	6.56486	5.41098	3.13547	7.33052	4.74977	4.38546	4.94193	8.48146	3.12679	11.3501	5.47342	9.93348	1.85988	4.21567	4.30296	16.833	10.6782	3.68169	10.8895	11.9643	4.60126	1.35046	4.63387	3.90551	5.6854	10.3817	12.4485	4.1944	7.82663
TIMM10	45.6712	82.5419	12.2407	16.4851	12.8668	37.9471	18.5286	18.6575	47.4253	43.5692	22.0961	3.10169	27.1084	28.4721	35.1075	16.0131	38.2846	18.5279	20.3057	93.3826	16.7209	42.2862	23.392	28.5379	27.8236	36.9181	54.3164	22.377	24.0791	21.6923	15.2682	34.2121	49.71	16.6299	26.4395	45.1086	23.4113	34.1846	25.4555	11.5579	20.4211	10.9683	24.8145	17.5068	21.6658	35.8113	21.8587	22.9785	14.3476
Y_RNA	0	0	0	0	0	0	0	0	0	0	0	0	0	0	0	0	0	0	0	0	0	0	0	0	0	0	0	0	0	0	0	0	0	0	0	0	0	0	0	0	0	0	0	0	0	0	0	0	0
ZNF663P	0.0370771	0.0117072	0.0269439	0.0428863	0.405526	0.0136416	0.00646447	1.03833	1.88713	0.2902	0	0.188381	0.0863292	0.051573	0	0.00869983	0.00880497	0.230322	0.0278083	0.0243466	0.0289718	0.210021	0.0497241	0.0744578	0.154123	0.760411	0	0.0340212	0.026644	0.0188183	0.172601	0.0614945	0.060702	0	0.0871468	0.0200389	0	0	0.0147853	0	0.0177314	0	0.0406862	0	0.0439548	0.0048435	0.196106	0.20923	0.0342254
AC139769.1	1.6015	0.902704	1.03877	1.22037	0.605371	0.194788	1.31075	1.2549	1.95325	1.50951	1.47677	3.07842	1.37944	1.84102	2.09325	1.8261	0.4589	1.14637	1.4791	0.36751	1.64096	1.21534	1.18765	1.85297	2.05832	0.678618	0.414348	0.421017	0.913079	3.78876	0.259428	1.62445	0.398711	1.0754	0.311092	1.78834	0.391375	0.843699	0.633357	1.47598	0.58233	1.05425	6.13491	0.797309	0.112973	0.864504	0.268352	2.75136	1.58829
Y_RNA	0	0	0	0	0	0	0	0	0	0	0	1.11266	0	0	0	0	0	0	0	0	0	0	0	0	0	0	0	0	0	0	0	0	0	0	0	0	0	0	0.196489	0	0	0	0	0	0	0	0	0	0
VMA21	9.59284	8.19301	6.56763	6.69658	7.54314	12.4485	8.80261	8.33145	13.4482	10.9289	22.3162	36.1238	7.85788	4.91131	4.59767	7.52789	8.23244	10.1394	13.8206	4.37304	8.66562	27.9664	18.509	10.5256	18.7489	8.9519	11.9122	6.34231	7.55326	5.54012	18.4203	10.4853	14.7026	14.3048	12.7583	8.51226	8.01243	14.1607	10.996	11.6449	15.1431	7.55859	9.28032	10.8753	9.12912	5.73359	7.90388	7.35295	13.006
LINC00333	0	0	0	0	0	0	0	0.0335448	0	0	0	0.103461	0	0	0	0	0.0435221	0	0	0	0	0	0	0	0.0896252	0	0	0	0	0	0	0	0	0	0.0215379	0	0	0	0	0	0	0	0	0	0	0	0	0	0.0845863
RIMS2	0.0271865	0.649541	0.0148173	0.00823587	0.157685	0.00444559	1.42043	1.8619	1.91086	0.00253318	3.21621	0.291605	0.00100476	0.0612251	0.00619544	0.00212636	0.280844	0.332938	1.72297	0.799088	0.0118018	0.0310694	0.0452985	0.0896927	0.0155111	0.104543	0.129514	0.396361	0.153036	0.00183978	0.00444064	0.0125251	0.0178037	0.00478122	0.00638997	1.85259	0.108051	0.298303	0.187914	0	0.00722302	0	0.00795542	0.0136476	0.00429726	0	0.015977	0.0404353	0.322059
KLF4P1	0.0118506	0	0	0	0	0	0	0	0	0	0	1.44505	0	0	0	0	0	0	0	0	0	0.014132	0	0	0.0231815	0	0	0	0	0	0	0	0	0	0	0	0	0	0	0	0	0	0	0	0	0	0.0417863	0.0124417	0
TRIM58	0.104506	0.0549968	0.177203	0.155417	0.0692738	0.0256335	0.0182208	0.0286925	21.07	0.0973761	0.0310114	0.53097	0.0270364	0.0346104	0	0.0653904	0.00827258	0.06801	0.0326586	0.00980335	0.0725867	0.0103854	0.084941	0.0349778	0.0425893	0.0535824	0.0118537	0.00532736	0.0125165	0.0318248	0.01707	0.0674056	0.0228127	0.0183791	0.0204694	0.527162	0.0664565	0.027302	0.0138913	0.0230136	0	0	0.152904	0.0839387	0.0495564	0.0318545	0.0767701	0.210294	2.0419
DEFB130A	0	0	0	0	0	0	0	0	0	0	0	0	0	0	0	0	0	0	0	0	0	0	0	0	0	0	0	0	0	0	0	0	0	0	0	0	0	0	0	0	0	0	0	0	0	0	0	0	0
ENAM	0.0581354	0.0217559	1.55532	0.180741	0.0599455	0.00211254	0.0270295	0.890684	0.0139163	0.0625957	0.0357806	0.466763	1.05806	0.362821	0.013739	0.0444596	0.0429516	0.0366869	0.523229	0.436281	1.44019	0.0256768	0.100804	0.111188	0.30747	0.0397432	0.0703369	0.677008	0.133067	0.0839293	0.751228	0.0761845	0.214328	0.0363525	0.0587058	0.770377	0.0698305	0.0045001	0.0103035	1.67738	0.573893	2.03356	0.136095	0.11933	0.134776	0.22502	0.417574	0.0813804	0.00795023
EPHA8	0.0131046	0	0.00761852	0.010394	0.0208481	0	0.0109672	0.974803	0	0.0527499	0	0.0473471	0.00697428	0.00416643	0.00477821	0	0.0049793	0	0.0157259	0.017702	0.0163838	0.00312549	0.0204505	0.00902284	0.00512693	0.0161257	0.0927521	0	0.00753372	0	0.200352	0.0115919	0.0343276	0.0110625	0.0172488	0.0198313	0.00500005	0	0.00418061	0.0166224	0.00334243	0	0	0	0.0149141	0.0246514	0.0277249	0.00550333	0.00967738
AC016598.1	0	0	0.0364464	0	0	0	0	0.0367196	0	0	0	0.226505	0	0	0.0228586	0	0	0	0.0376157	0	0	0	0.0244584	0.0575528	0	0	0.0682645	0	0	0.0407282	0.0491524	0	0	0	0	0.0271062	0	0	0.0399995	0	0.0639599	0	0	0	0.0951307	0	0	0	0
ADORA2BP1	0.116746	0	0.0727197	0.0771648	0.132665	0.0490902	0.441995	0.0732648	0.143725	0.0372967	0.118779	0.30129	0	0.0530255	0.0608115	0.093921	0.0950561	0.0710427	0.0250176	0.0625808	0.0347524	0.0795552	0.0976014	0.0574161	0.0652497	0.0684099	0.227008	0.102023	0.0239701	0	0.0326904	0	0	0	0	0.0540836	0.0318174	0.0697142	0.079809	0.0705168	0	0	0	0.241124	0	0.0174297	0.0294042	0.01751	0
EPB41L3	2.25182	0.52531	1.46673	6.75119	1.59838	1.66733	2.84904	17.0583	2.81459	4.88161	2.01411	17.4413	1.28329	1.03435	2.70391	1.73629	1.50762	2.58865	4.15287	1.15468	2.27829	1.16389	8.55999	1.14928	2.12134	1.79235	6.52938	1.50782	1.24504	2.45856	8.20983	1.6505	0.8355	0.718898	4.52326	7.55318	3.65333	2.25849	0.329677	1.1827	0.462078	0.914601	1.43585	4.27315	3.78967	0.55066	3.10183	2.61328	1.71943
AC010307.1	0	0	0	0	0	0	0	0	0	0	0	0.75863	0	0	0	0	0	0	0	0	0	0	0	0	0	0	0	0	0	0	0	0	0	0	0	0	0	0	0	0	0	0	0	0	0	0	0	0	0
MIR4747	0	0	0	0	0	0	0	0	0	0	0	0	0	0	0	0	0	0	0	0	0	0	0	0	0	0	0	0	0	0	0	0	0	0	0	0.562202	0	0	0	0	0	0	0	0	0	0	0	0	0
ADORA2B	2.58179	3.04531	1.0321	3.11092	17.4715	3.27841	4.40735	3.74825	3.9137	12.2858	7.29212	8.5026	8.61817	0.883849	1.51542	7.01638	2.93355	4.9477	11.1063	0.359411	4.00324	2.03504	3.48459	4.12503	4.92114	3.00312	1.93314	1.77128	6.43224	12.0834	1.48902	3.91988	6.76298	3.17159	1.07651	0.833055	4.4948	6.48891	5.53188	2.40899	5.63729	1.29455	3.67276	4.45688	3.91561	1.51878	1.31993	8.84837	0.934992
AC254562.3	0.200295	0.393519	0.905674	0.691356	0.265541	0.218352	0.310418	0.86358	0.431516	0.199073	0.105665	0.402038	0.809348	1.13211	0.953468	0.334206	0.253684	0.916386	0.867963	0.384133	0.602852	0.265394	0.390715	0.306462	1.21896	1.36928	0.666417	0.190594	1.79119	0.379527	0.872435	0.0984301	1.57402	1.54992	0.41847	0.144337	0.382111	0	0.532481	1.48203	0.53925	11.3958	0.429816	0.321754	0.633199	0.0697741	0.823971	0.537399	0.24652
MTND4LP20	0	0	0	0	0	0	0	0	0	0	0	0	0	0	0	0	0	0	0	0	0	0	0	0	0	0	0	0	0	0	0	0	0	0	0	0	0	0	0	0	0	0	0	0	0	0	0	0	0
AC121251.1	0	0	0.327872	0.0745528	0.672916	0.553333	0.235992	0.37162	0.243005	0.12612	0.267769	6.36762	0	0.0896536	0.257045	0.105865	0.589297	0	0.169195	0.169295	0.117516	0.201764	0.275035	0.129436	0	0.23133	0.614107	0.0689989	0	0	0	0.124718	0	0	0	0.121923	0	0.23574	0	0	0.0719227	0.213914	0.396078	0.27179	0	0	0.397725	0.0592105	0.104119
MIR6839	0	0	0	0	0	0	0	0	0	0	0	0	0	0	0	0	0	0	0	0	0	0	0	0	0	0	0	0	0.178609	0	0	0	0	0	0	0	0	0	0	0	0	0	0	0	0	0.129875	0	0	0
OR4F15	0	0	0	0	0	0	0	0	0	0	0	0.0455614	0	0	0	0	0	0	0	0	0	0	0	0	0	0	0	0	0	0	0	0	0	0	0	0	0	0	0	0	0	0	0	0	0	0	0	0	0
AL138688.2	0	0.0234454	0.0404693	0.0245389	0	0	0	0.0135909	0.0599882	0.020756	0	0.628765	0.00823269	0.0442639	0.00846055	0	0.00881661	0.039536	0.0139225	0	0	0	0	0.0213018	0	0	0	0	0.0133396	0	0.0545776	0	0	0	0.0087262	0	0	0	0	0	0.0118366	0	0.032592	0.0223647	0.0176051	0.0193996	0	0	0
MIR1269A	0	0	0	0	0	0	0	0.0979189	0	0	0	0	0	0	0	0	0	0	0	0	0	0	0	0	0.26162	0	0	0	0	0	0	0	0	0	0	0	0	0	0	0	0	0	0	0	0	0	0	0	0
SNORD82	0	0	0	0	0	0	0.279819	0.146878	0	0	0	1.81204	0	0	0	0	0	0	0	0.150552	0	0	0	0	0	0	0	0.245439	0.864979	0	0	0.443639	0	0	0	0.433699	0	0	0.319996	0	0	0	0	0	0	0.209655	0	0	0
MIR646	0.298786	0	3.25692	0.394971	0	0.732871	0	0.109378	0	1.00225	0	1.34939	0.265023	0.949946	0	0	0	0	1.56866	0	0.311293	0	0.874259	0.171434	0.292235	0	0	0	0.429422	0.121318	0	0	0	0.315281	0.983182	0.484451	0	0	0	0.631651	0.190519	0	0.262296	0	0	0	0	0.62738	0
RAC2	27.6755	10.6475	48.7438	19.8247	20.3158	36.3549	24.6698	12.9006	13.0121	31.5278	68.215	11.5722	18.7972	22.2885	13.3013	21.5923	25.009	42.6585	25.7736	34.1922	20.8367	51.6148	16.5583	14.4537	44.0368	50.1848	53.0695	41.2079	39.7838	22.2808	25.025	28.2706	26.9643	27.4125	14.8609	14.3521	7.20544	42.7494	13.0665	10.6345	15.8222	21.3311	31.5112	119.341	21.2924	9.29121	26.3815	24.1881	1.95569
DAZ3	0	0	0	0	0	0	0	0	0	0	0	0	0	0	0	0	0	0	0	0	0	0	0	0	0	0	0	0	0	0	0	0	0	0	0	0	0	0	0	0	0	0	0	0	0	0	0	0	0
IDI1	21.4655	17.7711	23.424	26.9584	10.8778	8.13089	27.8229	16.6412	26.3596	9.38001	9.32588	11.5746	30.1805	23.6237	12.9934	19.8971	18.3609	13.9392	11.2044	41.0327	17.8472	22.5743	13.1701	16.9095	11.9172	30.4697	30.165	28.2963	17.8716	37.5067	10.1772	43.8954	4.85826	11.1807	27.1486	17.2603	14.3916	9.22441	15.2598	12.5773	39.056	13.8022	13.6641	14.9908	13.1216	29.1104	22.882	9.85907	39.8385
AC068234.1	0	0	0	0	0	0	0	0	0	0	0	0	0	0	0	0	0	0	0	0	0.0105068	0	0	0	0	0	0.0137264	0	0	0	0	0	0	0	0	0	0	0	0	0	0	0	0	0	0	0	0.0088899	0.0105877	0.00930905
LINC02050	0	0	0.0859972	0	0	0	0	0.332127	0	0	0	6.41341	0	0	0	0	0.0187353	0	0	0	0	0.188162	0	0.746893	0	0	0	0	0	0	0.154637	0	0	0	0.0185432	0	0	0	0	0	0	0	0	0	0.0748219	0	0	0	0
ARL2BPP10	0	0	0	0	0	0	0	0	0	0	0	0	0	0	0	0	0	0	0	0	0	0	0	0	0	0	0	0	0	0	0	0	0	0	0	0	0	0	0	0	0	0	0	0	0	0	0	0	0
SCFD2	4.64718	6.13676	3.83208	5.65652	6.59352	4.37781	3.44393	3.2862	6.90571	7.23717	5.11834	6.45167	5.93276	4.52783	6.09697	6.73703	2.80612	4.53877	6.27645	3.80184	4.89682	6.61968	4.31329	4.13874	6.29613	7.66809	3.7448	3.15025	5.25958	4.55081	8.8928	4.81665	5.359	5.44342	4.10798	5.75723	3.37296	5.25253	3.80479	5.37359	2.80018	4.16417	7.08323	6.15136	4.55791	7.68119	6.12546	6.34638	1.68497
TMED10P2	0.298298	0.0579623	0.166748	0.439825	3.37668	0.0450261	0	0.0671993	0.0494347	0.0513134	0.163418	0.414519	0.427414	0.10943	0	2.28285	1.48217	0.195483	5.98901	0.0172199	0.239065	1.72389	0.80569	0.895266	0	0.141179	3.43553	0	0.527656	0.763986	6.34162	0.202972	0.420748	0.387404	0.496181	0.148818	0.26265	0	0.292807	7.34913	0.292627	0.0870337	0.523735	0.497615	0.0870477	2.35005	0.525913	0.168634	2.20284
LYPD8	0.376655	0.0158574	0.319334	0.0414923	1.99739	0.0246365	0.0788047	0.93301	0.933183	0.0280767	0	1.2191	0	0.0199586	0.423451	0.836654	0.852729	0	0.0282496	0.499371	0.0130807	0.157208	0.0551053	1.46956	0.0245598	1.78957	0.0854451	0.430094	0.460136	0.00509785	0.0123046	0.0555292	0.0493322	0	1.60534	0.183212	1.46107	0.144321	2.27302	0	0.0160114	0	0	0.151264	0.0357218	0.013121	0.0553383	0	0.370864
MBL3P	0.0872232	0	0.158463	1.00889	0	0.0213944	0	0.12772	0.140935	0.243818	0.155298	0	2.05022	0.346642	0.655943	0.122797	0	0	0.0981279	0.0163643	0.31806	0.0260037	0	0.100092	0.0853109	0	0	0.213425	1.72369	0.0177079	0.983047	0.0964432	0.11424	0.59825	0.348519	0.0235706	0	0	0.0347822	0.276592	0.19466	0	0.0382855	0	0.0827223	1.04827	0.192223	3.22799	0.0402573
CYP21A2	0.13034	0	0.238549	0.0606238	0.0191997	0.175244	0.161601	0.0989624	0.0520008	0.0863631	0.0916803	0.174414	0.0942019	0.268591	0.00880084	0.0543702	0.0137568	0.116524	0.246203	0.0978145	0.0804717	1.69248	0.277796	0.0166189	0.103875	0.039602	0.0131413	0.0295303	0.0832568	0.0784042	0.293326	0.0427016	0.518461	0.295447	0.0272315	0.0365267	0.0644661	0.0201785	0.0385007	0.801126	0.00615633	0.146482	0.110184	0.0465284	0.0366265	0.0403598	0.0680876	0.121637	0.035649
AC090692.1	0	0	0	0	0	0	0	0	0	0	0	0.0700016	0	0	0	0	0	0	0	0	0	0	0	0	0	0	0	0	0	0	0	0	0	0	0	0	0	0	0	0	0	0	0	0	0	0	0	0	0
Y_RNA	0.137676	0.347774	0	0	0	0.135078	0	0.302397	0	0	0	3.73067	0.122118	0.21886	0.125498	0	0	0.195483	0.206518	0.10332	0.286878	0	0.134282	0.157988	0	0	0	0	0	0	0	0	0	0	0.258877	0	0.26265	0	0	0	0	0	0.241724	0	0	0	0	0	0.508347
AC099336.2	7.57434	11.7312	9.80323	4.09277	14.073	5.09894	10.6419	10.1196	32.398	10.7564	8.79368	4.24474	11.3282	8.78887	7.66033	9.85924	7.45754	5.88759	8.12736	51.4483	5.29933	12.4609	4.9071	13.0695	6.38085	10.7719	17.609	27.8003	8.50222	11.4488	54.8339	10.8814	8.68947	10.7344	10.5518	2.98808	8.3324	7.62629	6.87865	11.688	22.8442	24.5353	9.90116	11.0572	2.93632	22.0715	3.21664	13.1182	10.4111
UBE2Q2L	0.0281422	0.142176	0.0818036	0.0372017	0.223856	0.0552224	0.157013	0.0412084	0.0606294	0	0	0.254194	0.0499241	0	0	0	0.160395	0	0.042214	0.211194	0	0	0.0823451	0.0968825	0.110101	0	0	0	0.0808932	0.045707	0.055161	0	0	0	0	0	0.107376	0	0.0897784	0.0594941	0.107668	0	0.098821	0	0	0.0882314	0.0992319	0.118184	0
AC087749.1	0.0661363	0.334125	0.160204	0.0145712	0	0	0.122997	0.0484215	0	0	0	10.5537	0.0977713	0.0700902	0.100477	0	0.0209412	0.0939057	0.0992063	0.0992647	0	0.0525789	0.0430039	0.0252979	0.0431242	0.0904256	0	0.0539426	0	0.0179025	0	0	0	0.139575	0.0829057	0.0714888	0	0.0460748	0.0703288	0.0932106	0	0.0836179	0.0387062	0.0531206	0.0418157	0	0.0777343	0.0231451	0.0813994
AL356215.1	0.0347025	0	0.117685	0.0611653	0.0460066	0.0340477	0.855131	0.0338764	0	0.0776041	0.329528	0.31345	0.0307811	0.110331	0.0210887	0.0651413	0.0659285	0.14782	0.173516	0.078128	0.14462	0.0689719	0.0451293	0.0132741	0.248905	0.0237237	0.0314894	0.113217	0.282626	0.00939365	0.0226732	0.127902	0.090903	0.0732365	0.0326262	0.037511	0.154474	0.12088	0.110707	0.0122272	0.0442556	0.0438753	0.182786	0.027873	0.329118	0	0.0611821	0.182167	0.106778
GPR37	1.80824	3.01772	1.04719	0.620632	0.332783	1.32261	4.81741	2.29385	3.92572	5.97722	5.06514	0.230929	0.127818	1.07887	4.16948	0.218144	5.90366	8.3889	5.93384	0.456987	1.25918	2.08983	11.8288	4.2674	0.472839	10.5917	3.60643	0.454968	1.75038	0.215168	0.628682	1.01768	7.48859	12.0664	0.485105	2.83892	1.35681	1.3407	1.35688	1.27752	0.0296405	0.0176315	0.114261	1.53452	3.35051	1.48167	0.48353	0.190332	15.6447
NPIPB1P	0.0123945	0.0313089	0.180141	0.0409613	0	0	0.0518641	0.154268	0	0	0.0294239	0.16793	0.0659633	0.374361	0.0225963	0.0465322	0.0117736	0.0879934	0.0557762	0.0837135	0.0774797	0.0295611	0.0846223	0.0711156	0.0484909	0.101679	0	0.0151639	0.0890682	0	0	0	0.0324673	0.156945	0.174793	0.0803855	0	0	0.0395405	0.393039	0.363549	0.094024	0.0870462	0	0.0235098	0.129531	0.174816	0.0520509	0.0228824
HORMAD2-AS1	0.0780705	0	0.0709173	0.619219	0.232879	1.46493	0	0.157187	0.0420487	0.414643	0.023167	0.749246	0.147153	0.0310267	0.0444782	2.23487	0.70452	1.62119	3.44005	0.0146471	0.894723	1.18703	1.99883	1.43342	0.744499	0.220157	0.0265658	0.0596967	1.68307	0.0713238	0.707739	1.74804	0.945838	2.03892	0.385347	0.0632917	0	0.387522	0.0311323	0.629236	0	5.51524	0.051402	0.0705444	0	0.52013	0	0.0102456	0.036033
TRPM5	0.00708881	0.0268599	0.298783	0.0538824	0.0281939	0.0104326	0.0049438	0.0648756	19.5559	0.00792624	0	0.0640298	0.0188633	0.0225378	0.138929	0	0.282817	0.055359	0.0744339	0.031919	0.0295422	0.0084535	0.0483983	0.134222	0.138668	0.0072692	0.0385948	0.00867275	0.0101882	0.100741	0.319577	0.00783814	0.0928456	0	0.236596	0.0229876	0.0202854	0	0.0395755	0.0224792	0.325449	0.228546	0	0.0170812	0.020169	0.0444497	0.487419	0.00372121	0.0261744
AC124067.4	0.194795	4.84603	0.0171585	0.0195078	0.0234771	0	3.53214	0.678518	0	0.0264008	0	0.0533178	0.0157075	0.056302	0.0430461	0.088644	0.0672864	0.134102	0.106254	0.323379	0.221399	0.232295	3.18381	0.155797	0.254032	0	0.128552	0.115549	0.00848375	0.0143807	0	0.0652684	0.340176	0.373725	0.854654	0.0574254	0.506751	0.012337	0.0564936	0.024958	0.0225836	0.0671685	0.0932755	0	0.0559827	0.0678579	1.34251	0.0495786	0.860921
VN1R85P	0.197788	0	0	0.0871533	0.786648	0.679196	0	0.0965398	4.54521	0	0	0.89326	0.0584792	0.0524031	0	0.0618791	0.0626269	0	0.0494479	0.197908	0	0.0393108	0	1.58878	0.0644838	0	0	0.201652	0.236888	0	0	0	0	0	0	0.926446	0.0628879	0	2.62907	0.0348446	0	0.125034	0	0.0794315	0	0	0.174355	0.034609	0.243434
LECT2	0	0	0	0	0	0	0	0.00945424	0	0	0	0.204115	0	0	0	0	0.0183994	0	0	0	0	0	0.0314867	0	0	0	0	0	0	0	0	0	0	0	0	0.00697906	0	0	0	0	0	0	0	0	0	0	0	0	0.0238397
GRXCR2	0	0	0	0.0124255	0	0	0	0	0	0	0	0	0	0	0	0	0	0	0.0281992	0	0	0	0.0183357	0	0	0	0	0	0.0810556	0	0	0	0	0	0	0	0	0	0	0	0	0	0	0	0.0356581	0	0	0	0
AC004231.1	0.0516918	0	0.0250429	0.0341662	0	0.202866	0.120168	0.037846	0	0	0.0818092	0.389089	0	0.0273911	0.0314131	0.0323442	0.0654701	0.269119	0.129232	0	0.502652	0.184929	0.487368	0.079091	0.572996	0.0353381	0	0.0632419	0.222878	0.05597	0	0	0.586761	0.0363637	0.145797	0.0186251	0.0328715	0.108036	0.494718	0.0546397	0.0659218	0.0653554	0.0302526	0	0.0980488	0.0360143	0	0.0180901	0
LINC02230	0	0	0	0	0	0	0	0	0	0	0	0	0	0	0	0	0	0	0	0	0	0	0	0	0	0	0	0	0	0	0	0	0	0	0	0	0	0	0	0	0	0	0	0	0	0	0	0	0
RPS27AP17	0	0	0	0	0	0	0.172196	0	0	0.0690193	0	0.557551	0.0547519	0	0.0281337	0	0.087953	0	0	0.0463235	0	0	0.0903081	0	0	0	0	0.0377598	0.0443579	0.0751905	0	0	0	0	0.087051	0.100084	0	0	0	0	0.11808	0	0	0	0	0.129018	0.054414	0	0
MIR7152	0.260054	0	0.755926	0.687543	0	0	0	0	0	0	1.23471	1.17447	0	3.30722	0	0	0	1.84623	1.17027	0	0.54188	0	0.507286	0.298422	0.508706	0.533344	0	0	1.49503	0	0.509728	0	0	0	0	0	0	0	0	0.274885	0.663287	0	0.45659	0	0	0	0.916977	2.45724	0
AL354941.1	0	0	0	0	0	0	0	0	0	0.0676806	0	2.05026	0	0	0	0	0	0	0	0	0	0	0	0.0347301	0	0	0	0	0	0.0491547	0	0	0	0	0	0	0	0	0	0.0319909	0	0	0	0	0	0.0316289	0.0533586	0	0
AP000785.1	0.0229085	0	0.166476	0.0151416	0	0	0	0.0167724	0.0493541	0	0.0543838	0	0	0	0	0	0	0.0650548	0	0.0171919	0	0.0273187	0	0	0	0.046983	0	0	0	0	0.269416	0.0506602	0.0600088	0.0483465	0.0215379	4.28392	0.0437035	0	0.0365411	0.04843	0.0292149	0.0868917	0.0402216	0	0.0869057	0.023941	0	0.0240513	0
AL356361.2	0	0	0.0460722	0	0	0	0	0	0	0	0	0.715818	0	0	0	0	0.0602236	0	0	0	0	0	0	0	0	0.195038	0	0	0	0	0	0	0	0	0.208621	0	0	0	0	0	0	0	0	0	0	0	0	0	0.0585231
AC005021.1	0.237345	0.499619	0.517437	0.078438	1.25864	0.155245	0.331054	0.202734	0.255668	0.353845	0.0939078	11.2551	0.350875	0.50307	0.0360586	0.816804	0.300609	0.449336	0.356025	0.0593724	1.07155	0.0943458	0.578735	0.136181	0.773806	0.243385	0.107685	0.338775	0.682237	0.160618	0.387681	0	0.207242	0.250448	0.632244	0.256554	0.603724	0.0826751	0.315489	0.292694	0.554919	0.750206	1.73633	0	0.600261	0.537424	0.627677	1.74429	2.04484
MAD1L1	3.5758	1.94782	4.58166	4.38287	3.93977	7.88756	2.73085	4.24485	3.05888	3.02745	9.41097	1.74563	4.65681	3.66813	2.95322	4.95125	3.04245	5.56536	7.59556	4.73873	6.02633	3.47899	5.84053	7.10789	4.2592	3.77235	4.86444	4.61004	5.39326	4.43222	5.29948	1.8126	6.2988	9.34591	6.09371	14.0184	5.61002	7.01469	2.79144	3.98503	3.57184	4.4203	2.23369	4.68487	3.70996	3.82221	3.39015	2.72641	2.82924
APBA3	2.71709	1.78769	2.76615	2.23192	1.76925	2.42032	2.55594	2.02262	5.30916	3.04655	1.52406	2.06611	1.81371	5.30771	2.36847	2.06386	2.15363	2.93922	2.2369	2.30651	1.40093	3.03521	2.18665	1.51402	2.96159	3.19833	2.29121	2.09038	3.48005	1.4963	4.01287	2.07926	1.95977	4.00592	2.11253	1.71028	3.62122	2.01792	3.21724	3.01899	2.45617	1.3901	2.76025	3.12433	1.39511	2.41956	1.67997	2.43335	1.36721
RASA3	4.60825	4.38664	7.05758	5.71954	3.71721	1.91497	6.42356	8.66684	1.98179	2.54501	4.11554	8.17568	1.78616	6.28983	2.3973	4.6932	3.64086	5.47986	3.72382	2.30553	3.98099	2.53499	13.6967	5.65016	5.38675	6.44581	6.70979	9.43984	4.04674	2.26498	3.17844	2.29504	5.25175	4.61688	1.21965	9.29315	4.27474	9.95165	3.87045	2.12232	5.13613	1.95702	3.78405	11.5658	4.32852	1.31568	7.60996	4.34595	1.02875
AC127496.5	0.345441	0.227634	1.09144	0.734605	0.11947	3.80184	0.146643	2.27622	0.0970719	0.705326	0.641787	0	1.3322	0.525264	0.0273814	0.0845791	0.0856013	0.618438	0.450584	0.236696	1.65867	0.214927	0.0732446	0.155116	0.352558	0.123211	0.245314	0.624754	1.12247	1.56117	0.353266	0.232495	0.472112	3.04288	0.917837	0.113643	0.085958	0.03139	0.119785	2.65124	0.0957688	7.34881	0.843836	0.651423	0.17093	0.643539	0.132398	0.441514	0.665473
RPL12P39	0	0	0	0.0187134	0	0.0277782	0.0394906	0	0	0	0	0	0.025113	0	0	0.0531462	0	0	0	0	0	0	0	0.0324895	0	0	0	0	0	0	0	0.0626103	0	0	0	0	0	0	0	0	0	0	0	0	0	0	0	0	0
AP001340.1	0	0	0	0	0	0	0	0	0	0	0	0	0	0	0	0	0	0	0	0	0	0	0	0	0	0	0	0	0.0930085	0	0	0	0	0	0	0	0	0	0	0	0	0	0	0	0	0	0	0	0
AL512604.2	0	0.0269962	0.0465982	0.0070638	0	0.0104855	0.0298133	0.172141	0.0460488	0.0238994	0.0761124	0.434394	0.0094795	0.0169891	0.077935	0	0	0	0	0.0160405	0.0445381	0.0127446	0.0104237	0.0367918	0	0	0.0581859	0	0	0.00867876	0.0418955	0.0945349	0	0	0.040191	0.0231042	0.0203883	0	0.017047	0.0225933	0.0817752	0.0405362	0.018764	0	0.0202714	0.0111688	0.018842	0.0112203	0.138113
RPH3AL	1.99324	1.71341	7.95405	5.82218	5.05486	8.14732	2.4347	13.3985	2.82291	8.05544	4.19876	2.04923	4.0206	6.91131	4.42099	6.87042	5.52405	4.26003	2.9274	1.16401	11.2106	2.13402	1.41574	3.56778	4.10286	1.1015	2.81701	7.59906	4.83776	10.165	3.82977	5.84644	3.12912	1.93472	5.68288	13.4453	5.34834	1.64505	4.22072	9.06631	4.41962	2.08106	8.06009	2.08627	2.09457	8.6371	4.52638	4.61795	1.97883
DIAPH3-AS2	0	0	0	0	0	0	0	0.028015	0	0	0	5.01151	0	0	0.0348796	0	0	0	0.114795	0	0	0	0	0	0	0	0	0	0	0	0	0	0	0	0	0	0	0	0	0	0	0	0	0	0	0.0799772	0	0	0
Metazoa_SRP	0	0	0	0	0	0	0	0	0	0	0	0	0	0	0	0	0	0	0	0	0	0.0550868	0	0	0	0	0	0	0	0	0	0	0	0	0	0	0	0	0	0	0	0	0	0	0.0876204	0	0	0	0
SNORA70H	0	0	0	0	0	0	0.290183	0.0761592	0	0	0	0.469789	0	0	0	0	0	0	0	0	0	0.248095	0	0.119369	0	0	0	0	0	0	0	0	0	0	0	0.224881	0	0	0	0.219908	0	0	0.182636	0	0	0	0.183395	0	0
FZD7	4.01383	3.54821	3.66523	4.27652	6.33926	1.01398	8.92318	7.95557	10.6622	3.41788	2.75579	2.59668	2.36275	6.56581	2.18267	3.96193	3.07304	4.63993	5.39857	1.05686	4.67092	3.00298	7.0489	6.40165	4.76224	2.62705	5.19086	4.35417	3.99054	7.28738	2.58919	2.03598	4.35629	4.64628	0.489244	1.31773	3.85297	4.47204	3.40146	1.76556	11.0033	3.5749	7.81396	10.1101	4.53492	1.25499	4.13174	4.91702	1.62582
AC005229.1	0	0	0	0	0	0	0	0	0	0	0	0.155065	0.0304549	0	0	0	0	0	0.103006	0	0.143088	0	0	0.0394005	0	0	0.0934673	0.0420067	0	0.167294	0	0.0759284	0	0	0.0322805	0	0	0	0	0	0	0	0	0	0	0	0	0	0
AC136469.2	0	0.0345068	0.0198541	0.00902902	0	0.0134027	0	0.0200029	0	0	0	0.061694	0.0242336	0.0651471	0.0871651	0	0	0.0193962	0	0.0615094	0.056929	0.0162903	0.0266473	0	0.0267219	0	0	0	0.0196331	0	0	0	0	0.0288292	0	0.059064	0.0521211	0.0285503	0	0.0721974	0.0522629	0.0518138	0	0	0	0	0	0.0430256	0
SNED1	2.1831	0.49065	5.53647	2.74112	2.26005	2.65382	0.808454	5.03711	0.30717	3.03132	1.75369	1.95042	1.79253	5.49717	0.460536	4.45289	1.2523	2.77114	2.88417	0.279903	3.61463	2.09946	6.44629	3.41692	4.00168	1.33493	2.75911	1.75953	2.31942	4.1204	1.83273	3.42488	2.27338	8.34886	2.40509	1.82149	2.37903	1.66916	0.576803	3.32653	2.00802	1.92806	3.31054	3.16669	3.00034	1.9932	3.59936	4.4636	2.07909
ZNF788P	0.808498	0.0811192	0.521644	0.505669	0.360627	0.31878	0.666613	0.199157	0.801729	0.77728	0.165924	2.49113	0.31668	0.465453	0.440814	0.187935	0.301458	0.477428	0.937913	0.83498	0.326702	0.608222	0.348222	0.576612	0.720564	0.534635	0.390818	0.164088	0.45068	0.14113	0.488747	0.325836	0.277103	0.21129	0.0745917	0.189896	0.14415	0.28031	0.587563	0.279544	0.0505897	0.35825	0.464328	0.382348	0.476549	0.134242	0.39632	0.561258	0.72539
LINC02238	0	0	0	0	0	0	0	0	0	0	0	0	0	0	0	0	0	0	0	0	0	0	0	0	0	0	0	0	0	0	0	0	0	0	0	0	0	0	0	0	0	0	0	0	0	0	0	0	0
AC017076.1	0.121479	0.0613719	0	0.128468	0	0.476747	0.101664	0.391337	0.104685	0	0.173031	1.64589	0	0.115867	0.531522	0.0912128	0.253867	0.82793	1.09333	0.0546986	0.0506254	0.231784	1.11375	0.223042	0.0475261	0.24914	1.38891	0.356693	0.698368	0	0.904812	0.0537279	0.381855	0.564014	0.251263	3.17771	0.0463499	0.101556	0.348784	0.410901	0.247872	0.0921533	0	0.0585429	0	0.0507814	0.0856691	0.0255077	0.807375
CARMIL1	3.31231	2.61008	2.3465	4.97482	3.92729	1.94171	4.89611	4.97983	20.4521	3.11662	3.86734	8.01589	3.32236	3.61299	6.54188	5.06015	4.55337	3.98135	5.31229	7.74019	3.49871	3.60466	4.84394	5.625	2.72215	5.42173	6.65774	7.04713	4.33537	8.21669	3.09512	3.3031	4.14184	4.63824	3.64686	7.77325	7.1695	2.6167	6.72224	3.92399	3.65826	4.44069	7.15425	4.70346	4.963	6.75989	7.23542	7.02068	7.70733
EIF4G2	107.09	116.223	107.363	120.029	148.61	37.8986	91.1202	80.2384	117.657	124.904	125.075	98.5066	181.562	73.4813	198.959	137.108	111.297	100.001	128.487	85.5557	136.834	89.9313	136.508	117.868	201.381	100.637	126.557	128.225	97.8547	114.674	54.774	158.872	71.399	108.376	162.825	271.203	91.2138	128.854	87.0056	49.8017	73.996	80.3616	85.7727	121.757	148.882	125.169	114.921	121.072	186.363
HINT3	9.41987	15.2746	14.7132	15.0207	14.8984	11.5579	13.5764	8.28662	12.2696	12.1957	8.89262	21.032	16.1921	7.73315	8.93817	15.0734	9.63232	11.6242	22.0564	5.52688	17.5004	8.79766	11.9361	11.5245	18.0868	13.1488	12.8042	8.85476	13.2888	21.538	143.324	27.8968	15.2736	12.1801	24.5609	15.0924	17.809	7.88208	15.0728	12.8595	14.9042	10.19	8.727	12.947	20.1583	15.008	21.4787	8.48392	18.8458
IGLL5	31.358	14.1203	94.743	3.68344	148.894	4.28054	23.7552	54.9469	11.076	15.6384	67.4971	4.07929	6.00632	185.236	18.3364	27.6935	87.3491	15.9789	1.50828	25.2892	8.215	109.529	41.7883	104.733	23.3251	310.841	54.605	22.0597	88.2755	42.4832	40.9539	66.946	5.29758	13.8711	10.81	37.7092	43.3066	14.0337	15.3137	9.37345	2.15166	31.739	6.18391	89.8372	4.66571	26.5138	45.9011	9.45917	20.4092
AC051649.1	0	0	0	0	0	0	0	0	0	0	0	0	0	0	0	0	0.0808457	0.120844	0	0	0	0	0.0415052	0	0.166486	0	0	0	0	0	0	0	0	0	0	0	0	0	0	0	0	0	0	0	0	0	0	0	0
GLIS1	0.180442	0.0341853	0.118015	0.18188	0.0538246	0.0398335	0.0251685	0.128808	0.0291559	0.0302638	0.0856723	0.203731	0	0.394412	0.00822411	0.0338715	0.0214255	0.0896724	0.0203002	0.00677071	0.0563987	0.0914515	0.387187	0.465895	0.0794189	0.0832653	0.233323	0.0165571	0.0648341	0.00732662	0.194525	0.0798065	0.129984	0.628333	0.233264	0.0243807	0.283996	0.254559	0.0215866	0.014305	0.0345174	0.0342208	0	0.152178	0.00855657	0.0188575	0.0477193	0.146819	0.0333128
MFHAS1	10.1318	2.53562	18.9481	8.68309	10.2648	12.5629	16.2094	8.87736	4.67679	4.90014	9.15406	6.35781	11.059	10.5732	13.3216	11.003	4.91681	6.07478	14.3319	3.4848	10.3221	6.33311	5.37681	13.9421	12.0768	4.78266	11.0191	6.21032	4.93209	9.10919	5.94256	7.66555	2.74167	5.85149	11.2155	24.0472	10.8671	13.6792	5.29809	13.5477	9.13261	1.71796	10.9398	7.90515	12.9178	13.3347	15.1147	10.378	5.53318
SREK1IP1P1	0.095314	0	0.0461765	0	0	0.0311719	0.0443153	0.139568	0.0684481	0	0	0	0.112725	0	0	0	0.0603599	0	0	0.023843	0	0.151551	0	0	0	0	0	0	0.0456625	0.103203	0.0622745	0	0	0	0	0	0	0	0.0506781	0	0	0	0	0.0765561	0	0	0	0	0
CYP2F2P	0.146281	0.235143	0.193277	0.386743	0.158671	0.143521	0.166938	0.38945	0.085949	0.237907	0.410402	0.300291	0.259501	0.147979	0.133342	0.124813	0.227378	0.0377638	0.339111	0.109777	0.415646	0.158583	0.181585	0.198383	0.286147	0.0545465	0.325808	0.0813481	0.210238	0.161987	0.390985	0.205855	0.278677	0.0280647	0.112523	0.258741	0.126848	0.138966	0.0848474	0.182736	0.0678362	0.30264	0.466967	0.0961301	0.201792	0.319644	0.187563	0.139616	0.27006
RNA5SP211	0	0	0	0	0	0	0	0	0	0	0	2.16826	0	0	0	0	0	0	0	0	0	0	0	0	0	0	0	0	0	0	0	0	0	0	0	0	0	0	0	0	0	0	0	0	0	0	0	0	0
GPR143	1.55907	1.29849	0.484389	0.601116	1.685	2.76003	0.890334	0.277096	2.99376	1.88221	0.02682	0.255115	0.651363	2.81067	1.2255	2.22675	0.541952	0.63363	2.16071	0.46631	2.68368	3.73863	0.600541	0.427826	1.62434	0.0926808	1.01491	0.380104	0.308507	0.536707	2.51337	0.0999347	0.577084	0.989469	13.309	0.262557	0.700469	0.755583	0.982127	1.96444	10.0854	3.17102	0.406633	1.06168	2.45365	0.915025	3.04749	0.397349	0.959439
RNU2-23P	0	0	0	0	0	0	0	0	0	0	0	29.9219	0	0	0	0	0	0	0	0	0	0	0	0	0	0	0	0	0	0	0	0	0	0	0	0	0	0	0	0	0	0	0	0	0	0	0	0	0
AC010460.3	0	0	0	0	0	0	0	0	0	0	0.0211129	0	0.00788858	0	0	0.0166944	0.00844809	0	0	0.0200227	0	0	0	0.0102057	0	0.0182397	0	0	0	0	0	0	0	0	0	0	0	0	0	0	0.0113418	0	0	0	0	0	0	0.00933719	0.0164191
TMOD1	1.10208	0.373097	0.44585	0.98876	0.256064	0.304691	0.485986	1.18675	0.611935	0.779166	1.37557	0.256559	1.39744	1.04755	1.01495	0.462091	2.47508	1.22604	3.2438	0.648005	0.804928	2.95365	0.565156	1.69492	0.563034	0.854385	0.597959	0.834016	0.3919	0.338303	0.296929	0.67838	1.03174	0.663382	0.185152	0.753241	0.361249	0.459083	3.75141	0.260207	1.97054	0.545862	0.897664	1.63349	1.33614	0.621387	1.32873	1.65804	0.356583
AC108863.1	0	0	0	0	0	0	0	0	0	0	0	0	0	0	0	0	0	0	0	0	0	0	0	0	0	0	0	0	0	0	0	0	0	0	0	0	0	0	0	0	0	0	0	0	0	0	0	0	0
CALML3	0.0254125	0.115547	0	0.00335933	0	0.0398928	0.0141783	0.00372113	1.41251	0	0.0120656	0.0229538	1.58687	0.403976	66.6356	0.00954054	0	0.0649489	0.0457433	0.0152568	0.0847239	0.733374	0.0198288	0.116647	0.0298264	0	0.0138357	0	0.0292187	0.0123821	0.0298863	0.0337185	0.252958	0.0214523	0.0621193	0.648272	0.0775686	0.0212448	5.00204	0.0376064	0.75187	0	0	0.0244935	0.00964046	0.780798	0.0896068	0.0160081	0.0281495
AC087645.2	0.453789	0.185884	0.588236	0.988981	0.439012	1.09502	1.23169	0.574686	0.634146	0.219415	1.28108	0.775459	0.369874	0.682385	0.268314	0.414401	0.372808	0.748812	0.367944	0.0828362	1.22668	0.599652	0.394753	0.492592	0.35987	0.3773	0.567579	0.585195	0.722705	0.239033	1.56257	0.244098	0.546159	0.905915	0.634193	0.344686	0.608338	0.410126	0.215194	2.21685	0.609993	0.232597	0.193801	0.472843	0.465268	0.615231	0.302722	0.231774	0.0905702
AL109827.1	0	0	0	0	0	0	0	0	0	0	0	0	0	0	0	0	0	0	0	0	0	0	0	0	0	0	0	0	0	0	0	0	0	0	0	0	0	0	0	0	0	0	0	0	0	0	0	0	0
OR13C7	0	0	0	0	0	0	0	0	0	0	0	0.132266	0	0	0	0	0	0	0	0	0	0	0	0	0	0	0	0	0	0	0	0	0	0.0309034	0	0	0	0	0	0	0	0	0	0	0	0	0	0	0
C3orf70	0.633015	0.378715	0.332039	0.805337	0.615215	0.189123	0.298739	0.365889	0.548582	0.404455	0.186431	0.784573	0.137205	0.722561	0.110632	0.455647	0.221534	0.574425	0.346261	0.0803656	0.778522	0.167435	0.466538	0.781025	0.539999	0.117135	0.803303	0.218362	0.119708	0.237702	0.592394	0.468373	0.467532	0.391737	0.0984444	2.05531	0.217918	0.611762	0.0721224	0.382351	0.148709	0.0361055	0.417825	0.510348	0.731254	0.189012	0.742625	0.427237	0.404197
DNAJB13	1.18809	1.20455	0.516858	0.128209	1.51082	1.20136	0.462205	1.40834	0.208949	0.0813335	0.297397	2.3361	1.35135	1.54178	0.390471	0.159301	0.606517	0.418869	2.71569	0.58531	0.463132	1.15658	0.717354	0.737338	3.76281	1.40066	0.24202	0.128546	3.83329	0.538198	0.879226	0.384274	0.508115	2.04683	0.0417928	0.803747	1.27976	0.135135	0.33519	3.11826	1.31932	0.321887	1.26295	0.301862	0.122643	1.65974	1.76693	3.83117	0.208898
AL583785.1	0.246848	0.0692831	0.11959	0.0543857	0.218172	0.0269101	0.0765131	0.120486	0.05909	0	0.130224	0.12387	0.0243283	0.174404	0	0.823766	0.182376	0.155776	0.0411422	0	0.0571514	0.163539	0.240763	0.0314742	0.268263	0.168753	0.373322	0	0	0.0445464	0	0.181961	0.21554	0	0	0.0296474	0.0523247	0.171971	0.0437494	0.0869753	0.034978	0	0.0481559	0.198268	0.104049	0.0573274	0.145069	0.115183	0
TDP1	3.39403	2.11345	1.84205	1.2029	1.91047	1.69929	2.86245	2.7392	11.1406	2.60732	0.835171	5.02116	1.94632	2.82139	5.84846	4.63542	1.85301	3.91613	3.32193	3.82484	1.84676	6.14778	4.02302	5.01533	2.43071	3.17745	5.05247	2.43902	1.70162	0.880885	2.09965	1.77042	2.91235	1.53727	3.78251	1.47724	1.1272	4.31737	2.21947	3.76637	4.05802	1.16332	1.79762	2.54313	1.92492	0.801313	2.14702	1.75917	4.76713
RNU1-70P	0	0.648895	0	0	0	0	4.65797	0.062692	2.21371	0	0	0	0	0	0	0	0.0813386	0	0	2.12057	0	0	0.0835167	0	0	0.351226	0	0.104761	0	0	0	0	0	0	0.161009	0.0925576	0	0.178961	0	0	0	0	0	0	0	0	0	0.0898989	0.790418
PXN-AS1	1.22138	0.760134	1.60364	1.27918	1.2907	1.39517	1.3991	1.34351	3.03812	1.04239	0.364188	1.1725	1.30318	2.21361	2.03845	0.697778	2.74638	0.569694	1.2037	5.50399	1.91798	2.7723	0.529453	1.08335	0.877197	2.95266	1.09223	1.46541	1.80628	0.733107	1.02931	3.67959	0.726435	0.821849	1.90275	1.44779	1.87982	0.443944	3.38819	1.24738	2.46057	1.27567	1.92688	1.0521	1.30945	1.44908	0.801006	1.38762	2.58168
BORCS7-ASMT	0	0	0	0	0	0	0	0	0	0	0.0124859	0	0	0	0	0	0	0	0	0	0	0	0	0	0	0	0	0	0	0	0	0	0	0	0	0	0	0	0	0	0	0	0	0	0	0	0	0	0
EVC	3.23176	0.878387	3.70909	3.23202	2.30503	1.17579	3.22254	2.85229	0.969247	1.3268	3.94096	6.43265	1.64327	2.97004	0.453079	3.9939	1.72996	4.1675	2.18369	2.30145	4.01179	1.155	6.25244	5.56623	5.58779	2.99368	1.90392	2.66316	1.79296	2.01179	1.67509	3.06289	1.7806	6.80791	2.50091	4.79083	3.42187	4.86561	1.54178	3.4223	1.40304	2.38454	2.13514	2.34801	6.94981	2.22355	3.28703	4.17263	2.17257
TTI1	5.11365	10.6126	4.28341	5.21805	9.0281	9.13303	9.69965	7.92402	15.7181	9.55645	9.06559	13.0694	3.2482	7.17709	17.5708	13.7835	6.51341	8.15557	11.1979	10.4421	8.1859	11.4671	9.17091	11.1893	9.31616	8.05052	8.94465	8.09746	4.15463	7.08065	4.40012	3.4459	5.88862	8.03934	10.7679	14.9354	6.50766	10.255	9.80706	6.95627	5.29386	2.5568	5.38366	6.55754	5.71506	9.43001	8.84978	6.82694	12.5548
ZNF836	1.39304	0.30926	1.81786	0.743596	1.0265	0.986924	2.48303	1.61587	1.67524	2.27167	0.769805	2.42089	1.17399	1.01519	0.907881	2.24847	0.930373	1.73365	1.95559	0.414691	1.51685	1.1009	1.75566	1.37074	2.27192	2.14443	1.75648	0.931095	1.79762	0.733568	1.1804	1.48542	0.788754	1.04049	1.3688	1.05512	0.801688	1.79113	1.14532	0.996814	0.835517	0.828338	1.26649	1.28367	1.02931	0.978619	1.42926	1.13598	0.733055
CYB5R4	4.00956	2.78335	3.00166	4.85429	3.11867	1.09823	3.086	2.70189	3.67382	3.27238	2.40471	8.10952	2.83897	1.6682	2.90028	2.13948	3.13586	2.15638	2.34369	1.27316	2.82441	3.09378	2.46641	1.53371	3.18465	2.09241	4.99525	2.19328	2.17434	2.27959	1.50268	2.99105	1.3019	1.30419	1.69505	5.23207	2.3829	2.66234	3.24778	3.04271	1.15984	1.12776	1.82712	2.77797	1.74168	1.57497	2.98334	2.44525	2.54279
PHBP19	0.0372492	0.329324	0.324828	0.172342	0	0.219278	0.207823	0.409078	0.0401247	0.124949	0.132642	5.0468	0.23128	0.20725	0.339544	0.104883	0.0707668	0.290892	0.0558748	0.153746	0.271659	0.0444201	0.0363309	0.149607	0.182163	0.38197	0.101401	0.0911444	0.214142	0.030249	0.0365057	0	0.097574	0.117917	0.175103	0.140923	0.177654	0.0389253	0.237663	0.216554	0.166262	0.0706427	0.2289	0.0448777	0.035327	0.136248	0.262688	0.0977681	0.24069
AL031282.1	0.305392	1.45286	3.85415	1.99833	0.870474	2.16732	0.63185	3.73025	4.59458	3.24396	1.61913	4.18366	1.61626	2.14418	1.33622	2.36948	1.523	2.26205	2.06143	1.66158	2.83176	0.946878	4.34383	3.15988	5.58562	1.80591	0.831348	3.01394	5.27431	0.359601	0.698359	1.29442	0.679977	1.69719	0.650805	3.3726	4.30159	1.18079	2.07841	1.31813	0.856816	3.80324	2.60052	0.686813	1.45782	0.42554	1.13068	0.935157	4.15338
AL451069.2	0.18913	0.358313	0.343603	0.312519	0	0.185562	0.329753	0.484649	0	0.105737	0	0	0.167758	0.150328	0.0431004	0.0887559	0.224571	0.134271	0.14185	0.070967	0.295571	0.11277	0.0461169	0.162776	0	0.387886	0.128714	0.347085	0.0679557	0.49916	0.0926779	0.104561	0.37157	0.399143	0.266722	0.102219	0.63142	0	0.22626	0.499791	0.120598	0.538026	0.166033	0.113932	0.448427	0.444722	0.250085	0.0496412	0.087292
HSPE1P11	0	0.572144	0.131677	0.0299414	0	0.0888902	0.189555	0.265329	0	0	0	23.3227	0.160723	0.36006	0.123879	0.0850339	0.0430308	0	0.067951	0.135982	0.094392	0.0540206	0.044183	0.363882	0	0.18581	0.123317	0.0554217	0.065106	0	0	0	0.118663	0	0	0.146898	0.0864202	0.0946763	0.216771	0.0478832	0.173311	0	0.15907	0	0.171849	0.142024	0.0798657	0.380475	0.752682
FAXDC2	3.93754	0.589415	5.23674	4.2078	9.18751	0.749757	0.593967	6.6441	3.9001	2.29158	1.1217	5.69933	1.12453	5.74322	0.866741	17.2208	0.583674	4.94755	5.90059	0.507814	30.4689	0.841725	2.16015	2.65977	6.05925	19.9275	1.14335	1.31793	14.7752	3.32232	2.93471	1.52651	1.71142	3.86972	8.15528	3.17797	0.990446	4.77511	0.44663	3.40573	0.778642	2.55924	3.91243	2.69878	4.82793	7.63663	4.15496	9.07633	0.272827
RPL39P28	0	0	0	0	0	0	0	0	0	0	0	0.818342	0	0	0.165172	0	0	0	0	0	0	0	0.088366	0.103966	0.177227	0	0	0	0	0	0	0	0	0	0.0851789	0	0	0	0	0	0	0	0	0	0	0	0	0	0
PHC3	2.11818	1.83246	3.70586	2.24544	2.26128	1.11159	3.74404	1.9762	2.24237	2.87514	1.90341	25.67	2.69603	1.78521	3.02713	2.6736	1.44678	2.38885	4.41241	1.11497	2.88309	2.522	4.23636	3.06694	3.59471	2.72872	2.20977	1.92127	2.17825	2.47705	1.81073	2.20626	1.67197	2.66078	3.45227	3.42096	1.58978	2.43207	1.31864	1.88629	2.24931	1.47336	3.71171	2.42199	2.7567	1.3471	6.75188	3.36278	3.83852
ZMAT4	0.0190232	9.90859	0.0110593	0.135795	0	0.0298629	0.0424543	0.20056	1.59016	0	0.00903204	0.257741	0	0.483852	21.485	0.0285673	0.0180704	0.0108043	0.0399495	0.00571043	0	0.00453708	0.0296868	0.00873194	0	0	0.082857	0.018619	0.0164044	0.00926894	0	0.58054	0.039865	0.00802936	0	9.74265	0.0217748	0.111324	0	0.0563026	4.11935	0	0.01336	0.0458383	0	1.28428	0.207941	0.00798885	0.00702403
HPX	0.0773502	0.840174	0.179873	0.112476	0.092292	0.113836	0.0539448	0.515349	0.299958	0.371898	0.220351	0.541467	0.322465	8.35526	1.12814	0.094378	0.0808234	0.214165	0.388692	28.6089	0.185352	0.106077	0.147114	0.0710098	0.128612	0.444184	0.589583	0.208194	0.739278	0.320352	0.363871	0.248027	0.131702	0.342806	1.91623	0.781756	4.88437	0.0242492	0.141887	6.01764	0.0789149	0.0146694	0.407422	0.270255	0.0806947	0.129338	0.136372	0.198961	1.75647
RWDD2B	4.17772	5.19295	3.28845	4.85553	4.42539	8.72538	5.58485	4.08837	6.2736	6.50276	5.59712	4.03506	4.93473	7.04233	5.28246	5.07799	4.20028	8.08731	3.74761	4.9325	7.04172	17.2544	5.31328	3.51725	6.15751	3.93622	6.46331	7.1658	6.0935	4.8941	7.19955	8.6258	10.8568	5.0456	5.81776	3.52324	6.19451	5.97367	3.72119	5.33415	5.89222	6.90322	4.50995	5.15291	12.7809	2.06629	4.14949	6.41849	4.16186
AC087664.3	0	0	0	0.0282983	0	0	0	0	0	0	0	0.580074	0	0	0	0	0	0	0	0	0	0.051056	0	0	0	0	0	0	0	0.0347679	0	0	0	0	0	0	0	0	0	0	0	0	0	0	0	0	0	0	0
LINC01489	0.0696344	0.234532	0	0.0153419	0	0	0	0	0.100013	0.103814	0	0.94346	0.0205885	0.0368987	0.0211584	0.0871421	0	0	0.0696357	0	0.145098	0	0.113196	0.079908	0.272431	0	0	0.0283979	0.0333601	0.0188494	0.136489	0.0513301	0	0.293914	0.0436454	0.02509	0.0442814	0	0	0.0736056	0	0	0.0407534	0.11186	0	0.0485151	0.0409229	0.0731079	0
AC080078.2	0	0	0.0881642	0	0.120631	0	0	0	0	0.0678267	0.0720027	0.547918	0.0538059	0	0.0276476	0	0.0288111	0	0	0.0910463	0	0.108508	0.0591651	0	0	0	0	0.0371074	0.0871829	0.0492609	0	0	0	0	0	0	0.0578623	0	0	0.03206	0	0	0.0532523	0	0.0575304	0.0950917	0	0.0318432	0
FCF1P10	0	0	0	0	0	0	0	0.0214645	0	0	0	0.529616	0	0	0	0	0	0	0	0	0	0	0	0	0	0	0	0	0	0	0	0	0	0	0	0	0	0	0	0	0	0	0	0	0	0	0	0	0
AC000058.1	0	0	0	0	0	0	0.0365436	0.0767275	0	0	0	0.591618	0	0	0	0	0	0	0	0	0	0	0	0	0	0.0537324	0	0	0.0376546	0	0	0	0.0686295	0.0552917	0	0	0	0	0	0	0	0	0	0	0	0	0	0	0
RNU7-180P	0	0	0	0	0	0	0	0	0	0	0	8.05352	0	0	0	0	0	0	0	0	0.464468	0	0	0	0	0	0	0	0	0	0	0	0	0	0.209567	0	0	0	0	0	0	0	0	0	0	0	0	0	0
SPATA7	1.55919	1.13563	0.870217	1.0103	0.755856	0.631558	1.46791	1.15652	1.86226	1.47605	0.86836	3.14708	1.03498	1.33838	2.10491	2.00619	0.782281	1.9034	1.92195	0.671698	1.20929	3.08755	1.40316	1.46797	2.09863	0.825627	1.21271	0.415017	0.863469	0.750081	1.1095	1.12524	1.05453	1.35848	0.82421	0.510252	0.869358	0.785847	1.00395	2.2702	1.52975	1.22465	1.61813	1.17191	1.25198	1.04217	1.25377	1.26581	1.62979
Z98751.2	0	0	0	0.0205805	0	0	0	0	0	0.0696314	0.0739185	0.562496	0	0	0	0	0	0.0884226	0	0	0	0	0	0	0.0609093	0	0	0.0380947	0	0	0	0	0	0.0657126	0	0	0	0	0	0	0	0	0	0	0	0	0	0	0
HAUS1P1	0	0	0.0490625	0.011156	0	0.0165601	0.047085	0	0.0363631	0.0377449	0	2.36306	0.0449137	0	0.0153856	0	0	0.0239655	0.0506365	0.0379998	0	0	0.345711	0.0581062	0.198102	0.0692321	0.0459473	0.0412998	0.0485165	0.0137066	0	0.0373254	0.221066	0.0356206	0.111081	0.0547336	0	0	0.0269227	0.0356822	0.021525	0	0	0	0	0.0176392	0.119031	0.124043	0.155804
KIF2C	3.63591	4.42682	0.884471	1.63692	4.39647	11.0194	12.2166	4.27502	21.4915	1.51593	9.95729	8.95833	2.66135	2.43688	13.7804	4.20785	7.05759	4.88365	9.9662	15.5882	0.762436	10.9224	8.42991	19.7656	1.15275	6.42206	19.7956	6.77145	5.55222	0.641195	6.98325	1.67794	3.13776	5.80372	7.4451	24.4428	7.61972	10.7868	17.6077	1.51858	13.1295	0.920371	1.16314	1.67054	2.35974	4.49613	1.97605	0.833007	22.7543
ALPP	1.40475	0.0579813	0.0533769	1.42004	0.511231	0.315286	0.128064	0.231913	0.00989018	0.400375	7.9992	0.22806	0.386834	0.0437863	0	0.0775562	0.213677	0.351985	0.172154	0.103353	3.79759	0.0109489	0.0582077	0.453047	0.260423	0.13181	1.06224	0.117945	0.468448	1.47255	1.21475	0.253798	0.120253	0.0193765	0.310754	0.277885	0.81448	5.79509	0.153774	0.0339675	0.00585445	0.0870621	0.677048	0.32079	0.269936	0.321438	0.655583	0.183148	24.1035
ST3GAL5	12.6156	15.1442	20.719	15.3203	4.32805	11.5955	2.23795	8.21926	1.99549	15.784	13.2952	10.3321	26.0098	21.6599	2.97586	8.47488	3.08187	14.3445	31.0752	2.20306	22.8808	6.53377	8.82673	5.36385	19.6187	6.29574	6.73074	3.38722	12.0246	20.2615	28.6662	26.7119	10.4078	30.8434	4.3565	3.44677	1.40976	2.57583	1.39267	19.5786	13.0935	19.2459	28.8236	14.001	14.6408	19.8093	8.40152	42.033	0.91574
CASC8	0.0839458	0.136318	0.156866	0.0317056	0.333872	0.005883	0.158907	0.228282	0.245443	0.187725	0.498208	0.2708	0	0.162043	0.0109315	0.157578	0.381618	0.374607	0.116927	1.47144	0.337344	0.200213	0.526347	0.240827	0.152481	0	0.0489686	1.95869	0.844543	0.170425	0.881469	0.0397797	0.753928	0.329012	0.0676485	0	0.571953	0.338361	1.24337	0.278876	0.657623	0.0909729	0.0210554	0.0144482	0.0341203	0.162925	0.148001	0	0.254608
LINC01847	0	0	0	0.0049662	0	0	0	0.00366738	0	0	0	0.0791779	0.00222152	0	0.00228301	0	0	0	0	0	0.00521875	0	0.00488558	0	0	0	0	0	0	0.00813546	0	0.00553856	0	0	0	0.00541447	0	0	0	0	0	0	0	0	0	0	0.00441562	0.00262947	0
SCARNA15	0	0	0	0	0	0	0	0	0	0	0	0	0	0	0	0	0	0	0	0	0	0	0	0	0	0	0	0	0	0	0	0	0	0	0	0	0	0	0	0	0	0	0	0	0	0	0	0	0
AC003975.1	0	0	0	0.0110894	0	0	0	0	0	0	0	0.0757724	0.0297636	0	0.0152937	0	0	0.0476447	0	0	0	0.0200076	0	0	0	0	0	0	0.0241133	0	0	0	0	0	0	0.0181355	0	0	0	0	0	0	0	0	0	0	0	0.0352292	0
LINC00677	0.0721384	0	0.24464	0.238403	0	0.0943697	0.06708	0.0704212	0.932488	0.0537736	0	0.65159	0.149302	0.114677	0.263031	0	0.0456833	0.0682853	0.10821	0.108273	0.150316	0.200727	0.117267	0.0827814	0.0940757	0	0.130918	0	0.587514	0	0.18853	0.0531759	0.0629887	0.101494	0.113037	0.103969	0.137621	0	0	0.20334	0.183994	0	0.0422189	0	0	0.0251298	0	0.126228	0
AC123912.4	0.154973	0.0301129	0.17326	0.0157586	0.0474126	0.175441	0.0831382	0.0698234	0.0256826	0.0799757	0.0282999	0.215353	0.401809	0.776972	0.108666	0	0.226478	0	0.67951	0.778318	0.32292	0.0568638	0.139525	0.766068	0.163235	1.61361	0.324517	0.0145847	0.428329	0.106488	0.0934646	0.553607	0.093681	0.603797	0	0.0902005	0.295648	0.0498296	0.171135	0.378025	0.516891	0.180865	1.42326	0.201074	0.27134	0	0.987813	0.88861	0.594223
AC097637.1	0	0	0.00536541	0	0	0	0	0.00270281	0.00795322	0	0	0	0	0.00586849	0	0	0.00350671	0.00524167	0	0	0	0	0	0.00423627	0	0	0	0.00451649	0	0	0	0	0	0	0.00347075	0.00399039	0	0	0	0	0	0	0	0	0	0	0	0.00387577	0
LINC02310	0.0491012	0	0.0356818	0	0	0	0.0342436	0	0	0	0.0582819	0	0.0217763	0	0	0.0460848	0.186567	0.174295	0	0	0	0	0	0.0281727	0	0	0	1.4117	0	0	0	0	0.0643102	0	0	0	0.0468361	0	0.0391603	0	0	0	0	0	0	0	0	0	0
MEIS2	0.589132	0.58147	0.540587	1.40629	1.08621	0.678819	0.653033	0.911223	1.05629	1.10806	0.475453	2.36113	0.576776	1.1226	0.574958	1.33292	0.505267	1.23905	1.00662	1.45225	1.20862	0.74132	0.728091	1.56104	0.971808	1.72569	0.637254	1.6452	0.562608	1.8313	1.10632	0.503294	0.912992	0.699877	1.06497	2.08616	1.75906	0.796393	0.93142	4.18178	0.25873	0.641267	1.35404	1.17827	0.991657	1.65269	4.67057	0.797385	0.549823
KC877982.1	0	0.0754743	0	0	0	0	0	0	0	0	0	0	0.0795068	0	0.108943	0	0	0	0.0448187	0.0896903	0	0.249414	0	0	0	0	0	0	0	0	0	0.264295	0	0	0.0280909	0	0	0	0	0	2.43864	0	0	0	0	0	0	0	0
AC104462.2	0	0.130896	0.0753137	0	0	0.0508413	0	0.113817	0	0	0	9.12708	0.0459633	0	0	0	0	0.147154	0	0	0	0	0.101083	0.0594642	0.101366	0.106275	0	0	0	0	0	0	0	0	0	0.112025	0	0	0	0	0	0	0.181962	0	0	0.0541543	0.0913593	0.108808	0
OR2Q1P	0	0	0	0	0	0	0	0	0	0	0	0.138475	0	0	0	0	0	0	0	0	0	0	0	0	0	0	0	0	0	0	0	0	0	0	0	0	0	0	0	0.016205	0	0	0	0	0	0	0	0	0
AC093639.1	0	0	0	0	0	0	0	0	0	0	0	0	0	0	0	0	0	0	0	0	0	0	0	0	0	0	0	0	0	0	0	0	0	0	0	0	0	0	0	0	0	0	0	0	0	0	0	0	0
NACAP8	0.0875859	0.0737483	0.0848649	0.115782	0.116116	0.143222	0.122166	0.128251	0.0628983	0.391731	0.415849	0.131853	0.388443	1.16028	0.159678	0	0.249596	0.248723	0.131381	0.306737	0	0.870394	0.142378	0.134011	0.114221	0.299382	0.397382	0.107156	0.461562	0.18967	0.343351	0.322814	0.382385	0.800983	0.329382	0.0631162	0.111394	0	0.186276	0.0617205	0.446788	0.221475	0.205038	0.140698	0.110755	0.0305111	0.205891	0.0919548	0.0538996
AP000997.4	0.0124826	0	0	0	0	0.0551119	0.00870549	0.00456955	0	0	0	0.253686	0.00553603	0	0	0	0.00592868	0.00886191	0	0	0	0.00744284	0.00608744	0.00716213	0	0	0	0	0.0269105	0	0	0	0.0163491	0	0	0.00674642	0	0	0	0.00659724	0	0	0	0	0	0	0	0.0131053	0
OR6C70	0	0	0	0	0	0	0	0.350381	0	0.0334439	0	0.0675415	0	0	0	0	0	0	0	0	0	0	0.029173	0	0	0	0	0	0	0	0	0	0	0	0.0140604	0	0	0	0	0	0	0	0	0	0	0	0	0	0
ATP5MC1P8	0	0	0	0	0	0	0	0	0	0	0	0	0	0	0	0	0	0	0	0	0	0	0	0.109624	0	0	0	0	0	0.0775775	0	0	0	0	0	0	0	0	0	0	0	0	0	0	0	0	0	0	0
OR7E43P	0	0	0	0	0	0	0	0.0111755	0.0328848	0	0	0	0	0	0	0	0	0	0	0	0	0	0	0	0	0	0	0	0	0	0	0	0	0	0.0143508	0	0	0	0	0	0	0	0	0	0	0	0	0	0
AF127577.5	0	0.0795357	0.0457623	0	0	0.0308923	0	0.069158	0	0.140824	0	0.568802	0	0	0.0861042	0.118209	0.0299093	0.223535	0.0472305	0.0945166	0	0.112644	0.0307102	0	0.123184	0.258301	0	0.0770436	0.135759	0.102277	0.123432	0	0.0824785	0.0664493	0.148013	0.102104	0.0600678	0.0658064	0	0.133128	0.160617	0.119427	0.110564	0	0.0597233	0.0329054	0	0	0
GEMIN8P3	0	0	0	0	0	0	0.0272047	0	0.0420195	0	0	0.176171	0	0	0	0	0	0	0.0292567	0	0	0	0	0	0	0	0	0	0	0	0	0	0	0	0	0	0	0	0	0	0	0	0	0	0	0	0	0	0
FBLL1	4.93675	0	0.0268729	0.0244419	0.110307	0.507944	0.0257898	7.16794	4.50126	0	0.0219468	0.125256	0.270606	0.0293927	0.0252814	0	0.0351272	0.183772	0.152543	1.93566	0.0385273	0.0771723	0.0360678	0.0212176	0.0180843	1.83914	0.0503333	0.0226211	0.0797216	0.045045	0.398655	0	1.5741	0.0975523	0.00869173	0.139903	0.0529103	0.135252	0.0294927	0.00977208	0.0235797	0	0.194779	0.0668291	0.122749	0.0869535	1.01055	0.116472	0
MPIG6B	0.114753	0.217403	0.264072	0.0600459	0.0570501	0.0562941	0.0933684	0.143528	0.185418	0.0641548	0.0567539	0.410285	0.106027	0.0684078	0.161263	0.13463	0.0227095	0.217248	0.107583	0.0287058	0.448338	0.0627205	0.0419716	0.0877891	0.177709	0.0980611	0.117144	0.0643473	0.137439	0.046594	0.0374877	0.0634417	0.187872	0.0302721	0.0224766	0.118872	0.118581	0.0399723	0.0457604	0.0707569	0.0304882	0	0.755541	0.207382	0.253941	0.039975	0.101158	0.120477	0.0617909
B9D2	10.1907	3.53112	6.15712	4.31647	3.4377	7.85219	4.03356	5.78138	4.06913	5.2976	1.69726	1.83132	4.95971	6.4291	3.1613	3.48535	4.31812	3.56059	5.81043	3.25127	4.84727	8.52589	4.65231	2.43681	10.2282	3.87363	7.43648	5.65293	8.03633	3.4489	8.42911	12.2001	3.57791	5.31473	2.97964	4.33699	4.1529	4.37123	5.61695	3.88014	5.42978	3.60224	4.77754	3.6769	3.86595	4.68377	3.61216	3.55142	3.11266
AL592504.1	0	0	0	0	0	0	0	0.0468405	0	0	0	0	0	0	0	0	0	0	0	0	0	0	0	0	0	0	0	0	0	0	0	0	0.0837936	0	0	0	0	0	0	0	0	0	0	0	0	0	0	0	0
STOM	124.898	19.0897	91.7238	181.477	156.763	71.0225	135.782	28.0603	31.7582	98.1393	139.802	116.887	150.914	51.5303	61.5744	145.683	56.0444	86.3288	135.913	84.5659	108.646	158.389	99.5133	103.053	307.626	115.301	60.7132	47.7439	76.1117	127.372	64.3118	148.282	61.7116	108.963	31.6775	51.144	62.4436	192.223	65.8123	45.4086	8.42798	11.8588	169.337	131.669	96.9429	52.9119	66.9126	58.923	33.765
RNU6-945P	0.262485	0.994568	0.953738	0.173492	0	0	0.366119	0.864798	0	0	0	7.70541	0.116412	1.2518	0.837437	0.49272	0.374006	1.11809	0.196867	0	0.820416	0	0.256014	0	0	0.538328	0.357272	0	0.943124	0.106578	0.514492	0.290231	0.343789	0	0.12339	0.851184	0	0	0.628029	0.554908	1.33897	0	0.230428	0	0.24894	0	0	0.137789	2.42296
RNU6-185P	0	0	0	0	0	0	0	0	0	0	0	3.55634	0	0	0	0	0	0	0	0	0	0	0	0	0	0.269164	0	0	0	0	0	0	0	0	0	0	0	0	0	0	0	0	0	0	0	0	0	0	0
PKD1P6	0.277824	0.247691	0.763466	0.523115	0.61284	0.3413	0.283308	1.14011	0.563334	0.313255	0.28266	0.885686	0.530133	0.790516	0.663983	0.31992	0.239513	0.679561	0.949054	1.39989	0.544853	0.292331	0.926778	0.396507	0.712442	0.679913	0.470305	0.594113	1.35223	0.12513	0.57659	0.165212	0.397515	1.10367	0.355585	1.13562	0.547831	0.24885	0.338882	0.752678	0.583561	0.796977	0.938684	0.196895	0.473835	0.334262	0.592719	0.691213	1.16806
AL117339.2	0	0	0	0	0	0.0850493	0	0	0	0	0	0	0	0	0	0	0	0	0	0	0	0	0	0	0	0	0	0	0	0	0	0	0	0	0	0	0	0	0	0	0	0	0.152197	0	0	0	0	0	0
HK1	39.8558	28.1949	30.1596	29.6994	22.6793	15.3638	37.5298	22.7283	8.07041	31.1763	27.0079	13.8059	32.2877	20.9526	26.8157	37.2424	15.6305	28.5973	23.9021	6.17254	30.3215	11.11	20.0004	28.1113	35.5804	32.5328	17.0903	33.6683	23.7422	38.2433	14.6487	23.3639	25.1616	24.7173	41.7322	24.4776	34.8719	38.3484	21.4665	24.6916	25.4786	34.1444	19.654	27.7923	26.2375	33.7764	23.0176	17.9164	22.8691
R3HDM2P2	0.00663655	0	0	0	0	0	0	0	0	0	0	0	0	0	0.00604954	0	0	0	0	0	0.0138287	0	0	0.00761568	0	0	0	0	0	0	0	0	0	0	0.00623948	0.00717365	0	0	0	0	0	0	0	0	0	0	0	0.00696759	0
AC106901.1	0	0	0	0	0	0	0	0	0	0	0	0.181723	0	0	0	0	0	0	0	0	0	0	0	0	0	0	0	0	0	0	0	0	0	0	0	0	0	0	0	0	0	0	0	0	0	0	0	0	0
SFRP4	25.5585	39.6538	5.92603	4.66923	32.9753	9.23117	16.8605	17.0218	7.09787	4.90303	6.27731	19.1003	0.732303	76.084	17.6996	53.3497	19.6098	6.80126	7.00407	0.526054	4.57667	26.7403	48.1361	44.3179	20.8883	6.24571	11.6084	10.4914	22.7407	4.23455	24.0217	8.46555	59.4728	32.743	0.677345	7.27822	34.1973	12.518	0.503155	23.4965	7.89654	18.0355	15.3911	18.3452	118.469	6.63383	6.63244	37.6313	1.5242
SLC6A11	0.0272475	0	0.0152313	0.0193949	0.0166722	0.0123385	0.573003	0.130437	0.469615	0.623389	0.0149271	0.151454	0.0111547	0.0099957	0.00764228	0.00786881	0.117468	1.5505	0.122616	0.0912297	1.1792	0.0124973	0.183986	0.00240519	0.0287001	2.45449	0.00570569	0.00769286	0.0210866	0.258715	1.02706	0	0.30197	0	0.00197056	0.00906236	0.123955	0.0219027	0.140416	0.13736	0	0	0.00735995	0.00505042	0.091439	0.00438084	0.0221717	0.341079	0.112216
CSGALNACT2P2	0	0	0	0	0	0	0	0	0	0	0.114561	0	0.0428043	0	0	0	0	0	0	0	0	0	0	0	0	0	0	0	0	0.0391886	0	0	0	0	0	0	0	0	0	0	0	0	0	0	0	0	0	0	0
AL627443.1	0	0	0	0	0	0	0	0.0794704	0	0	0	0	0	0	0.0123679	0	0	0	0	0.0712756	0.028272	0.0161801	0	0	0	0	0.0738708	0.0165997	0	0	0	0	0.0710829	0	0.114806	0.0439984	0	0	0.0865689	0.0430255	0	0	0	0	0	0	0.0717634	0	0
RPS3	241.217	369.138	155.021	134.36	240.332	313.936	124.31	84.7918	411.484	361.223	254.107	29.6663	287.107	147.926	400.628	138.529	319.735	107.061	131.696	513.413	152.459	160.713	74.2933	226.643	172.38	167.311	235.628	190.545	97.1989	224.398	86.9845	270.709	211.082	74.7949	196.89	165.272	112.811	184.757	155.43	501.211	122.952	119.66	248.294	262.596	108.779	152.831	211.883	192.81	158.902
CFAP20DC-AS1	0	0	0	0	0	0	0	0.00806075	0	0	0	0.372921	0	0.0262529	0	0.0103334	0.00522914	0	0.0165149	0	0.0114706	0	0	0.0126341	0	0	0.0149855	0.0067349	0	0	0	0	0	0.0116176	0	0	0.0105019	0	0	0.0232752	0	0	0	0	0.0104416	0.00575297	0	0	0.010163
ANO8	4.36321	0.740949	4.89037	3.21947	2.03037	2.6759	1.98273	3.47122	4.0043	2.56074	2.08902	1.00629	5.79148	9.50519	3.29597	3.22954	5.13059	4.48925	8.57569	1.38003	4.36072	2.45865	2.64637	4.64769	2.55998	3.60368	2.26497	5.84883	4.87647	1.63763	5.99266	0.56758	3.2951	6.27965	4.89501	2.30786	6.02633	1.85093	6.90572	7.48301	2.87389	4.42891	6.27909	1.77378	1.65843	2.8208	4.21176	6.35161	3.36894
PRDM15	0.617699	0.605582	1.55068	0.649528	0.665723	0.809472	0.63564	1.05788	2.49403	0.828322	0.661413	1.71673	1.0479	1.33386	1.03655	0.800707	0.765249	1.27572	1.05454	1.41903	1.56838	0.737902	1.16808	0.812927	1.17663	1.14502	1.04948	1.19039	1.5148	0.844505	0.698505	0.468065	0.80903	0.863749	0.909693	2.19684	0.945611	0.54393	1.2006	1.12207	1.11138	0.471042	1.0959	0.660935	0.557148	0.53381	0.974799	0.963697	1.09253
AC012531.3	0	0	0	0	0	0	0	0	0	0	0	0	0	0	0	0	0	0	0	0	0	0	0	0	0	0	0.0491997	0.0221116	0	0	0	0	0	0	0.0169919	0	0	0	0	0	0	0	0	0	0	0.0188878	0	0	0
AC025554.1	0	0	0	0	0	0	0	0	0	0	0	1.01204	0	0	0	0	0	0	0	0	0	0	0	0	0	0	0	0	0	0	0	0	0	0	0	0	0	0	0	0	0	0	0	0	0	0	0	0	0
KIAA0895L	1.76271	4.69015	8.65504	3.71273	1.67089	4.99236	2.10216	14.321	3.90518	1.53077	1.26235	3.90082	4.29187	8.86411	2.41555	2.05149	1.42047	5.74402	4.22177	1.63811	9.21921	3.84676	3.0087	1.32155	5.16645	5.33232	1.50353	4.70493	7.23711	1.01394	7.27866	1.8256	3.11676	6.58448	2.52454	9.21564	4.70231	1.25258	5.72645	13.8128	4.43972	5.20389	5.3954	0.856564	1.63832	3.2514	2.51727	4.33975	1.82239
AL365226.1	40.3955	0	68.5817	3.95121	0.28137	1.3188	0.148015	0.310775	0.22862	0.711925	0.58781	20.9275	5.64759	50.7204	0.0967316	0.265597	0	0.652924	2.653	0.265456	4.4961	2.99494	10.4537	0.202957	0.345971	0.0725455	51.8054	0.346211	1.88102	1.37881	19.0667	16.0358	5.00356	27.3222	1.33025	0.229412	0	0.961072	0	1.23387	0.180441	0.939175	3.72632	0.426169	65.8199	61.9194	0.374182	0.0371371	3.91824
AC087203.2	0.00884873	0	0	0	0	0.0173636	0	0.0194357	0	0	0	0.0399631	0	0.0140666	0	0.0166103	0	0.0125641	0.0265467	0.00664058	0.0368765	0	0.00863058	0	0	0	0	0.0433036	0	0.00718581	0	0	0	0.0186745	0	0.0286946	0.0168811	0	0	0	0	0	0.0310723	0.0213219	0.0335685	0	0.0312015	0.00929012	0
SNX24	3.88851	5.22601	4.71442	6.67507	6.71798	4.92514	4.9327	3.58549	2.36919	3.80384	4.99589	15.4534	7.82101	3.96797	3.49769	4.35876	5.22684	4.32486	7.60706	1.7782	4.35213	6.11361	7.07986	3.33644	6.39164	6.45781	4.91043	2.39078	8.38014	5.93966	5.00108	3.92776	1.69938	3.47288	1.37234	3.98514	3.22992	5.89473	3.23061	1.4802	3.88444	5.67156	3.24346	2.47826	9.36407	2.61271	3.72422	6.37913	10.9034
BAIAP3	4.05568	0.346303	6.16352	1.00732	1.44492	2.49286	0.914671	17.5317	0.132909	0.740896	4.55092	1.34149	2.01859	6.92305	3.66154	6.12905	5.71477	7.42614	10.834	3.2991	1.33786	2.13349	1.88759	1.91668	7.21392	6.40116	0.5287	4.54537	4.80434	2.11341	12.1817	0.94488	4.69244	12.9183	4.1331	1.38803	1.43846	0.740188	0.918439	3.4489	3.40051	1.49931	1.19548	0.594611	1.04015	0.826201	2.74735	3.3752	3.47167
AC009153.1	0.0566247	0	0	0.0187134	0	0	0	0	0	0.0633141	0	3.06878	0	0	0.0258081	0	0	0.0402002	0	0	0.058995	0.0337629	0	0.0324895	0	0	0	0	0	0.0229917	0	0	0	0	0	0	0	0.0591727	0.0451607	0.089781	0	0	0	0	0	0	0	0	0
RNA5SP481	0	0.290762	0	0	0	0	0	0.0842745	0	0	0	0	0	0	0	0	0	0	0	0	0	0	0	0	0	0	0	0	0	0	0	0	0	0	0	0	0	0	0	0	0	0	0	0	0	0	0	0	0
CYP51A1-AS1	0.0379924	0.107966	0.0345113	0.0533619	0.0566642	0.0559133	0.0397444	0.076494	0.092082	0.0637209	0.0676441	0.257375	0.0252744	0.113242	0.0909088	0.0891461	0.0766899	0.0606878	0.0356185	0.160378	0.108852	0.0792862	0.0741115	0.0544971	0.065029	0.146097	0.025856	0.0406713	0.0477781	0.0154263	0.0930853	0.0735147	0.0746407	0.130292	0.0669736	0.0359338	0.0452997	0.00992549	0.0378757	0.155616	0.121128	0.0720522	0.0750431	0.0114433	0.0810718	0.0496308	0.0251184	0.0947328	0.105211
CMBL	2.88125	6.29634	11.8015	6.35264	48.7277	12.5925	153.912	16.5141	60.0803	7.14238	0.692019	4.52193	7.14987	14.4795	6.25022	22.2605	49.2889	7.96612	27.4147	18.154	19.5517	34.581	2.99977	14.3744	18.9745	19.365	6.99239	29.4409	0.710407	15.9634	19.4433	49.5437	14.7739	19.5079	0.131074	24.3081	56.6512	11.1695	305.199	7.12716	44.2385	4.95149	2.81866	2.59586	1.71487	8.24301	16.081	1.32176	66.8812
AC077690.1	0	0	0	0	0	0.0546745	0	0.0203998	0.0300139	0	0.0661453	0.188754	0	0	0	0	0	0	0	0.010455	0.0290293	0.0166135	0.013588	0	0.0817563	0	0	0	0	0	0	0.0308082	0.0364935	0	0	0.43671	0	0.0291167	0	0.029452	0	0.105684	0	0	0.0528504	0	0.0245619	0.0146264	0
AC107398.2	0.0233659	0	0.0339601	0.108108	0.278796	0.0917004	0.195548	0.119751	0.100679	0.156758	0.0554696	4.85422	0.145079	0.185722	0.0212992	0.0438611	0.110978	0.165884	0.210297	0.105211	0.048688	0.111457	0.136739	0	0.0914147	0.239605	0.0636075	0.0571738	0.369403	0.0569246	0	0.103343	0.183621	0.246559	0.0439359	0.176799	0.0445761	0.0488347	0.149083	0.0987939	0.208588	0.354507	0.287173	0.112605	0.310243	0.048838	0.535539	0.245315	0.431376
MTND2P22	0	0	0	0	0	0	0	0	0	0	0	0.122791	0	0	0	0	0	0	0	0	0	0	0	0	0	0	0	0	0	0	0	0	0	0	0	0	0	0	0	0	0	0	0	0	0	0	0	0.0142724	0
PAF1	18.7906	39.9403	30.2937	20.4214	27.8632	24.4058	34.8138	22.0697	20.5587	26.8957	17.9306	12.4323	19.5198	29.2853	21.7921	20.3335	25.5041	27.9285	24.373	21.6026	27.068	21.9686	31.2899	42.0205	22.2088	20.8556	45.7505	25.9836	35.8646	19.6106	43.6815	19.287	28.8024	23.6491	34.046	34.9901	25.1033	25.0814	48.418	23.7623	31.1859	16.2309	15.7102	24.4779	25.6282	27.3384	20.731	22.1262	40.8612
MUTYH	1.72797	2.30497	2.9187	2.22014	1.94318	5.13546	2.78602	4.01633	10.1079	1.81562	2.24295	2.2552	1.38295	3.64353	2.44948	1.6724	2.77779	3.15234	3.27639	3.34302	3.18141	5.51358	2.62792	2.7868	3.73155	3.31549	3.73578	2.50525	5.34388	1.02982	3.90805	3.03477	4.12177	6.48225	1.60432	4.05018	3.86536	1.80948	3.05425	2.44928	4.79216	2.58897	3.36187	2.25066	1.90797	2.42157	2.55881	2.72691	3.4886
RSF1	2.47848	5.35475	3.53998	2.66189	2.27808	3.05934	4.17382	2.68207	5.04555	4.70658	5.95369	14.2074	4.41423	2.10189	8.43195	4.11653	1.44074	3.38487	4.23437	2.38357	4.17915	1.75443	4.11337	5.19891	5.4277	5.11603	3.2302	2.85872	2.23755	2.55827	3.6374	2.53725	3.33032	3.68101	3.61607	7.29752	2.35053	3.53538	2.23855	7.34173	2.49289	1.83414	2.93708	3.82879	4.79932	2.97619	4.46563	3.71115	4.25287
AC092620.1	0.0400845	0.0337516	0.0194196	0.0176629	0	0.183532	0	0.00978258	0	0.0298799	0.0634391	2.95685	0	0.0212405	0.0243593	0.0250813	0.0126922	0	0.0801705	0	0	0.063735	0	0.0306656	0	0.054806	0.0727462	0	0.0192035	0	0	0	0.0700008	0	0.0125621	0.0288857	0	0.0558509	0	0.0423705	0	0	0	0.0321958	0.025344	0.041891	0.023557	0	0.0493353
CACNA2D3	0.664559	0.0455755	0.423934	0.164966	0.394672	0.0501554	1.24151	4.33055	0.991193	0.383301	0.107079	0.692611	0.288063	0.329837	0.038375	1.28698	0.317064	0.367191	0.938218	0.0383632	1.37222	0.121922	0.82415	0.265704	0.735281	0.0555043	0.294692	0.114048	0.138298	0.202682	0.554043	0.465488	0.968866	0.856726	0.062197	0.185274	0.24094	0.458785	0.4125	0.181177	0.0345137	0.273737	0.168948	0.840511	0.507635	0.251406	0.196158	0.296763	0.222062
TPH1	0.062402	0.151324	0.163251	0.0577433	0.019855	0.0269388	0.0452605	4.04973	0.30652	0.0111638	0.0711068	0.383279	0.0442804	0.146814	0.120591	0.0234274	0.0379368	0.0815151	0.101093	0.0674351	0.0988213	0.0595321	0.0559945	0.0658799	0.117185	0.0614303	0.149488	0.015269	0.136322	0.026351	0.0244626	0.215274	0.0915385	0.110623	0.0962162	0.636749	0.0142856	0.0365175	0.103518	0.401041	0.200542	0	0.0701197	0.102247	0.0236728	0.187817	0.272844	0.141512	0.0967721
LYPD1	8.20336	0.23531	0.220008	0.684977	0.370494	6.86614	0.389798	1.00598	8.29102	1.40614	1.53418	1.26212	0.774631	1.47159	0.323735	5.81417	0.215689	2.95948	0.113533	0.109231	1.69843	4.90866	0.613286	0.567893	0.569447	0.394037	1.42642	1.83774	1.29699	0.624093	35.2283	1.05576	1.64711	0.528343	1.06739	0.295785	0.83303	4.8186	0.891531	0.640031	2.18291	0.220832	0.245332	2.80579	0.0883469	1.24732	0.174499	0.935217	0.0107486
AL139135.1	0	0	0	0	0	0	0	0	0	0	0	0	0	0	0	0	0	0	0	0	0	0	0	0	0	0	0	0	0	0	0	0	0	0	0	0	0	0	0	0	0	0	0	0	0	0	0	0	0
RNU6-759P	0.136339	0.344397	0.396311	0	0	0.267534	0.570505	0.798562	0	0	0	19.088	0.241865	0.216735	0.24856	0	0	0	0.204513	0.511583	0.284092	0	0.132978	0	0.5334	0.279617	0	0	0	0	0	0	0.35714	0	0.128182	0.44212	0	0	0.217473	0	0.173871	0	0.239377	0	0.517215	0.142484	0.721118	0.14314	0.251706
HNF4GP1	0	0	0	0	0	0	0	0.0329271	0	0	0	0.0507778	0.00997283	0	0	0	0	0	0	0	0	0	0	0	0	0	0	0	0	0	0	0	0	0	0	0	0	0	0	0	0	0	0	0	0	0	0	0	0
CLCA3P	0.0122574	0	0.0118766	0.0135028	0	0.0240523	0.10828	0.0119657	0.0176049	0.0822328	0.0872957	0.941081	0.0217447	0.0194854	0.0372442	0	0.0271681	0.0348082	0.0429018	0	0.00851368	0	0.0119552	0.0609521	0	0.125693	0.0444901	0.03999	0.0704667	0.00995393	0.0640683	0	0.0535138	0	0.053779	0.00441648	0.0389733	0.025618	0.0521378	0.0691011	0.00521058	0	0.00717365	0.00984516	0	0	0.0360174	0	0.150862
KDM2B	2.09567	0.955632	2.82111	1.89411	2.15241	1.5201	3.16894	2.36981	4.22842	1.56293	1.41199	2.93295	1.28008	3.03156	4.2021	1.74924	2.74761	2.06667	2.22508	2.81819	3.06942	1.67919	2.17069	1.96836	3.25858	2.81388	6.22123	3.31306	2.62675	1.46661	1.65883	1.5296	1.39333	1.63595	3.29511	2.58506	3.01865	1.47793	2.54531	1.95259	3.12085	2.18564	1.89493	2.84403	2.38151	1.54267	2.05729	1.57683	2.78041
TCEA1	14.6634	18.5807	20.1869	10.9496	13.5083	12.0899	44.0816	11.4429	20.3049	16.2276	26.4739	27.3705	14.5184	20.0461	40.0612	18.3041	21.8822	7.86492	22.1634	18.3556	14.2942	32.3715	18.7094	23.3152	14.8893	11.4651	13.9819	22.6976	14.0512	23.1999	10.5751	34.9374	13.1107	15.9082	27.4819	21.1945	16.0217	15.5538	16.6404	13.2178	29.3694	12.3245	16.4803	21.1843	22.1537	30.6016	21.178	15.5258	36.0398
AL109917.1	0.154999	0	0.0901104	0.133183	0.369881	0.471432	0.389153	1.15752	0.367323	0.277296	0.18398	0.630015	0.0824905	0.123199	0.494513	0.0581909	0.191406	0.0220081	0.116252	1.59359	0.581354	0.979645	0.241885	0.177867	0.121281	0.222521	0.0421944	0.132743	0.267322	0.201393	0.911435	0.239937	0.121806	0.654225	0.174871	1.08903	0.147849	0.226763	0.296685	0.655355	1.85808	0.176373	0.0816418	0.0746971	0.294002	0.340168	0.0273271	0.244096	0.0572312
RNA5SP524	0	0	0	0	0	0	0	0	0	0	0	0	0	0	0	0	0	0	0	0	0	0	0	0	0	0	0	0	0	0	0	0	0	0	0	0.261715	0	0	0	0	0	0	0	0	0	0	0	0	0
AC002069.3	0	0	0	0	0	0	0	0	0	0	0	0.328325	0	0	0	0	0	0	0	0	0	0	0	0	0	0	0	0	0	0	0	0	0	0	0	0	0	0	0	0	0	0	0	0	0	0	0	0	0
RNF11P1	0.0319158	0	0	0	0	0	0.0445167	0	0	0	0	0	0	0	0	0	0	0	0.0478745	0	0	0	0	0.0366245	0	0	0	0	0.0458701	0.0259179	0	0	0	0	0	0.0344988	0	0.0667038	0	0	0	0	0	0.0769041	0.0605377	0	0	0	0.0589221
AC090907.1	0.457611	0	0.166273	0.359175	0	0	0.159571	0.502558	0.308086	0.0639588	0	1.29168	0.101475	0.272795	0.0260709	0.0536874	0.108672	0.0812192	0.257411	0.0643907	0.119191	0.136427	0.223165	0.164102	0.111895	0.410598	0.389289	0.0349913	0.123317	0.0929034	0.224239	0.0632479	0.149839	0.120718	0.053779	0.741969	0.218251	0.119551	0.0912412	0.665099	0.18237	0	0.200862	0.0689161	0.162749	0.328786	0.201698	0.210191	0.369613
RNA5SP459	0	0	0	0	0	0	0	0	0	0	0	0	0	0	0	0	0	0	0	0	0	0	0	0	0	0	0	0	0	0	0	0	0	0	0	0	0	0	0	0	0	0	0	0	0	0	0	0	0
ZNF470	0.647664	0.744316	1.11092	0.335523	0.527946	0.568179	0.118008	0.867204	0.930217	0.25444	0.470953	2.45728	0.606824	0.424353	0.0917478	0.909077	0.502987	0.521939	0.901495	0.707171	0.924016	0.495764	1.16523	0.562436	1.02724	1.02015	0.857721	0.654963	0.895198	0.677576	1.23231	0.909674	0.729824	0.578751	0.768	0.876678	0.422989	0.829241	0.514214	0.363886	0.77759	0.575415	0.916878	0.513173	1.02374	0.368915	0.799819	0.742761	0.638246
AC245123.1	0	0	0	0.00539014	0	0	0	0	0	0	0	0	0	0	0	0	0	0	0	0	0	0	0	0	0	0	0	0	0	0.00662247	0	0	0	0	0	0.00881501	0	0	0.013008	0	0	0	0	0	0	0	0.0143777	0	0
AL137847.2	0.0266469	0.0673111	0.426015	0.0352252	0.105981	0.0522883	0.0371676	0.292642	0	0.178769	0.126517	1.56448	0.0945432	0.2118	0.0728699	0.15006	0.0506244	0.189177	0.559596	0.0399947	0.166574	0.0317768	0.02599	0.091735	0.417004	0.38255	0	0.163005	0.191488	0.0649178	0.0522302	0.353564	0	0.168708	0.0751579	0.057607	0.355848	0	0.127513	0.0563332	0.339825	0.303214	0.280712	0	0.202175	0.0556957	0	0.0839284	0.0983898
MARCHF7	13.9983	12.0782	11.6591	10.5395	9.7972	8.7186	14.65	8.42729	23.5566	9.97849	12.1993	34.2222	10.5425	6.44719	15.0971	11.604	16.318	13.7527	15.4502	9.95871	15.1426	9.71013	11.6753	11.2199	11.8172	12.9254	9.22874	10.7653	9.12208	13.8196	10.2476	16.5744	8.85705	13.2157	16.4614	15.1915	16.2028	11.6129	13.8645	11.2721	15.9066	6.16677	9.98702	11.6882	12.8057	9.52481	13.8321	12.9357	23.0602
RC3H2	3.71843	3.87145	5.5617	4.12276	3.91375	1.87247	6.27915	3.90242	8.01097	4.21075	3.36116	18.3535	3.15367	3.45926	8.75933	4.55058	2.28315	4.84795	4.57058	2.0137	4.28594	3.59006	4.75263	5.79825	4.06639	4.7398	4.76155	3.49269	2.88801	2.62057	3.50712	2.31599	1.90857	3.0676	4.33649	8.95778	3.54341	6.41905	3.26343	2.78104	3.58175	1.61478	3.71599	4.11212	2.92553	3.08008	6.20621	3.50803	4.32956
AL008626.1	0	0	0	0	0	0	0	0	0	0	0	0.0818342	0	0	0	0	0	0	0	0	0	0	0	0	0	0	0	0	0	0	0	0	0	0	0	0	0	0	0	0	0	0	0	0	0	0	0	0	0
WEE2-AS1	0.360692	0.111359	0.442683	0.164233	0.844794	0.310634	0.48074	0.366777	1.47644	0.761793	0.199795	0.850688	0.163521	0.68169	0.204579	0.722205	0.36166	0.227618	1.16626	0.0721822	0.75158	1.15657	0.320529	0.524282	0.972116	0.427405	0.840059	0.147095	0.293757	0.344981	0.612721	0.762187	0.283449	0.23682	0.361719	0.892399	0.382281	0.201025	0.664832	0.432097	0.449763	0.349625	0.302569	0.53113	0.859	0.108896	0.240235	0.488081	0.562316
AL163973.2	0	0.12317	0	0	0	0	0	0	0	0	0	0	0	0	0	0	0	0	0	0	0	0	0	0	0	0	0	0	0	0	0	0	0	0	0	0	0.0930217	0	0	0	0	0	0	0	0	0	0	0	0
ERG28	19.6217	36.7124	16.852	25.5788	25.3275	19.3875	15.9198	24.9247	55.2226	17.0914	35.9708	4.26343	24.4816	19.1528	12.4167	30.2951	15.9031	31.5182	18.0087	20.6289	21.3154	59.5823	25.7965	25.4177	14.7418	37.8903	30.3444	19.0404	20.3821	44.2296	22.7688	22.1735	38.6435	25.6518	22.4692	14.9489	24.2262	21.6583	19.8475	38.1891	38.2389	23.4866	9.01769	20.4595	25.1292	32.8353	14.7535	14.693	16.2663
GLT8D2	6.99786	1.117	2.3274	2.28144	3.99553	1.42792	1.90424	3.41669	1.20239	1.20968	2.88427	5.52587	0.426499	8.33301	0.782685	4.89172	2.39794	2.6029	0.927341	0.312517	1.07349	3.57352	8.47514	10.06	2.21709	1.37355	2.62957	1.57573	1.59192	0.951777	3.61002	1.95575	3.31755	8.29927	0.746715	1.27617	5.73316	9.45721	0.773821	1.66545	0.470851	1.04217	2.25377	2.94826	4.47065	0.771703	3.02005	4.04306	1.39496
AL158042.1	0.0305281	0	0	0.0403558	0	0	0	0	0	0	0	0.275746	0	0	0.0278279	0.0573054	0	0	0	0	0	0	0	0	0.0597176	0.0626099	0	0	0.0877515	0.0247911	0	0	0	0	0	0	0.0582397	0	0	0	0	0	0	0	0	0	0	0.0641018	0
CCDC138	0.831043	1.34033	0.471867	0.361921	0.70345	0.758312	1.37206	0.624411	3.65909	0.704364	0.379617	3.03101	0.580251	0.754909	3.29738	0.695852	0.964332	0.739639	1.43194	2.28373	0.439226	1.4302	0.737298	0.811856	0.981075	0.819891	1.12785	0.749952	0.654654	0.428925	0.588879	1.15732	0.317334	0.971517	0.958998	1.64732	1.06773	0.800077	1.32945	1.24723	1.35335	0.165418	0.501965	0.636356	0.303315	0.954587	0.747535	0.468045	2.53621
FOXE3	0.0212664	0	0.0103029	0.0374834	0.253745	0.0278203	0	0.114181	0.0458163	0	0	0	0.00628777	0.0225378	0.148621	0.0665333	0.026935	0	0.350903	0.00531984	0	0.050721	0.0898826	0.154559	0	0.0436152	0.096487	0.0260183	0.0509411	0	0.0138947	0	0.0185691	2.52829	0	0	0.0540944	0.0296312	0.0452291	0.0749308	0.00904026	0	0	0	0.0268921	0.0148166	0.0124979	0.00744241	0.0392616
RNU1-97P	0	0	0	0	0	0	0	0	0	0	0	0	0	0	0	0	0	0	0	0	0	0	0	0	0	0	0	0	0	0	0	0	0	0	0	0	0	0	0	0	0	0	0	0	0	0	0	0	0
OR10AG1	0	0	0	0	0	0	0	0	0.033393	0	0	0.0700016	0	0	0	0	0	0	0	0	0	0	0	0	0	0	0.0421944	0	0	0	0	0	0	0	0	0	0	0	0	0	0	0	0	0	0	0	0	0	0
AC099542.2	0	0	0	0	0	0	0	0	0	0	0	0	0	0	0	0	0	0	0	0	0	0	0	0	0	0	0	0	0	0	0	0	0	0	0	0	0	0	0	0	0	0	0	0	0.0481674	0	0	0	0
LINC01782	0	0	0	0	0	0	0	0	0	0	0	0.152665	0	0	0	0	0	0	0	0	0	0	0	0	0.00944639	0	0.0131458	0	0	0	0	0	0	0	0	0	0	0.0100927	0	0	0.00615845	0	0	0	0	0	0	0	0
BX284668.1	0.0167777	0	0	0	0	0	0	0	0	0	0	0	0	0	0	0	0	0	0.050334	0	0	0	0.0163641	0	0	0	0	0	0	0	0	0	0.0878982	0	0	0	0	0	0	0	0	0.0636375	0.0294574	0	0	0	0	0	0
LARP1B	2.0844	1.91244	2.59071	2.09559	3.01748	1.18786	2.6467	3.29775	3.56153	4.48625	2.40777	9.37761	2.64507	1.86116	3.83209	2.11975	4.89764	2.06605	2.77446	3.94359	2.40629	1.73521	1.80556	2.14815	1.86217	2.03098	1.84358	3.71871	2.28641	2.26729	2.15394	2.05925	0.916288	2.29554	2.33511	5.45404	3.51942	1.46548	4.54516	2.43457	2.92504	1.87202	1.82002	1.59721	2.38736	2.75255	2.80193	1.82113	5.95949
OR52B2	0	0	0.0189157	0	0	0	0	0.0190574	0	0	0	0.058778	0	0	0	0	0	0	0.0195225	0	0	0	0	0	0	0	0	0	0	0	0	0	0	0	0.0122361	0	0	0	0	0	0	0	0	0	0	0	0	0	0
MTRNR2L12	0.3079	1.21737	0.311306	0.566289	1.11811	2.73195	0.485482	2.33269	0.288409	0.598738	1.81146	1.14872	1.03306	1.55351	0.207449	0.879521	1.28436	0.437182	6.92789	0.833846	1.53421	1.26117	0.574505	0.645206	0.288056	0.851113	0.911061	0.311186	0.634923	1.02189	0.839667	0.296041	2.98071	0.42378	2.1648	0.419642	1.20033	1.25904	1.64421	0.622618	1.70722	2.13262	1.08119	3.09669	0.685594	0.769466	0.873269	0.674628	0.519009
AC112492.2	0.0136207	0	0	0	0	0	0	0	0	0	0	0.184544	0	0	0	0	0	0	0	0	0	0	0	0	0	0	0	0	0	0	0	0	0	0	0	0	0	0	0	0	0	0	0	0	0	0	0	0	0
AC073263.3	0	0	0	0	0	0	0	0	0	0	0	0.0739178	0.0145176	0.078055	0	0	0	0.0232393	0	0	0	0	0	0	0	0	0	0	0	0	0	0	0.0428734	0	0	0	0	0	0	0	0	0	0	0	0	0	0	0.0171835	0
TAS2R1	0.0081314	0	0	0	0	0	0	0.0178601	0	0	0	0	0	0	0	0	0	0	0	0	0	0	0	0.0186622	0.0318125	0	0	0	0.0467466	0	0.0159382	0	0	0	0	0.131842	0	0	0.0129703	0.0343805	0	0	0	0	0	0	0	0	0
SNHG32	38.8539	46.4044	51.144	26.4694	41.9898	34.9843	83.548	43.3295	121.957	119.512	53.7727	16.5509	44.9553	51.7499	69.7613	36.167	59.4465	35.129	63.557	63.6705	44.6315	50.0253	52.1632	77.9523	43.9888	45.7515	51.9826	28.7331	32.9358	114.128	41.0664	66.7305	70.262	18.8909	26.7867	35.6603	35.0163	44.5704	57.3487	77.5157	74.5685	96.3259	67.8754	56.1771	66.5249	36.824	73.3266	69.8778	69.1544
KDR	29.1292	5.38413	3.49895	9.15578	3.24815	6.76902	4.36874	4.38758	3.10323	8.52453	24.0908	58.3348	6.49371	7.03702	3.41546	38.014	1.89256	23.434	17.2954	2.55088	11.3184	5.88625	39.0572	24.1735	14.7291	4.30237	8.05606	11.0512	3.68896	5.60993	4.49007	4.65895	14.5167	6.46801	4.41919	7.4042	3.58259	19.1413	1.32416	8.70611	1.31333	2.57856	6.6022	13.1859	4.08124	2.54171	9.52123	16.0084	1.24679
LINC00244	0	0.115736	0.0665905	0.0757082	0.0911126	0.134858	0	0.4864	0	0.0512297	0	3.20728	0.0203198	0.218503	0.0626468	0	0.0217611	0.0975822	0.10309	0.0171919	0	0.0273187	0.0446875	0.210307	0	0.563795	0	0	0.55972	0.0186034	0	0	0.240035	0.0966929	0.0430758	0.0495251	0.0437035	0	0.0365411	0.121075	1.3731	0	0.201108	0.0552003	0	0	0.121167	0.0721538	0.0845863
PIRT	0	0	0	0.00243618	0	0	0.00514104	0.218583	1.13552	0	0.00874993	0.199753	0.00326931	0	0	0	0.0105036	0	0.0110576	0	0	0	0	0	0.01442	0	0	0.00450938	0.00529733	0	0	0	0.00965496	0	0	0.51395	0	0	0.00587919	0.01948	0.0188018	0	0.00647135	0	0	0.0115558	0.103972	0.00386966	0
SYNGAP1	0.834613	0.670517	2.00873	1.23741	0.979593	0.585977	2.11466	2.33492	3.20027	0.739148	0.654384	2.29963	0.63616	2.33503	1.19586	0.857603	0.911608	1.49128	2.91163	1.02666	1.35352	1.0242	1.81105	1.79248	2.12941	1.39239	0.913668	1.65812	1.92584	0.705748	1.37577	0.584181	1.19342	1.47859	2.24725	1.26495	1.4851	1.13088	1.09312	1.34085	1.95623	1.00682	1.3018	1.00554	1.23694	0.988257	1.59296	1.99098	0.892934
RAB24	2.08774	2.13009	6.12794	2.79129	2.89403	3.09588	2.48517	4.19226	3.58946	3.3761	1.56596	1.81204	3.38998	9.41597	2.86391	1.69779	3.46893	4.97276	5.02903	5.4913	3.10328	6.58502	3.77406	1.68561	3.4188	8.22873	2.59174	3.21983	7.74083	1.99361	9.23731	3.54911	9.24534	5.65459	3.3886	3.69746	3.85313	1.54921	7.14838	4.02543	5.80192	4.38498	2.75811	2.50711	5.21123	2.57982	2.48183	4.34806	3.17637
AHCYP7	0	0	0	0	0	0	0.014975	0	0	0.024009	0	0.0484874	0	0	0	0	0	0	0.0161046	0.00805704	0	0	0	0.0123202	0	0	0	0	0	0.0174371	0	0	0	0	0	0	0	0.0224386	0	0	0	0	0	0	0	0	0.0189284	0	0.0198209
AP000350.1	0.0263965	0.133357	0	0.122129	0.104985	0.103594	0	0.0193261	0	0	0.062664	0.476853	0	0.0419619	0	0.148649	0.0752229	0.0749598	0	0.0396188	0	0	0.0514915	0.030291	0	0.0541364	0	0.0322946	0.151751	0.214359	0	0.350241	0	0	0.0496343	0	0	0	0	0.167411	0	0.200243	0.0463456	0	0	0.0551723	0.0465383	0.166279	0
RN7SKP297	0	0	0	0	0	0	0	0	0	0	0	0.674696	0	0	0	0	0	0	0	0	0	0	0	0	0	0	0	0	0.0715704	0	0	0	0	0	0	0	0	0	0	0	0	0	0	0	0	0	0	0	0
AC245884.9	0	0	0.0845135	0.134519	0.115636	0.0285258	0	0.0638602	0.125276	0.0650182	0	0.787844	0	0	0.0530055	0	0.0552362	0.123847	0	0	0.0605828	0.0693432	0.0850729	0	0	0.477028	0	0.0355709	1.00287	0	0.0569882	0	0	0	0.0273349	0	0.0554664	0	0.0927524	0	0.0370782	0	0	0	0	0	0.102519	0	0.107353
TIMM10B	11.2491	14.6161	13.6984	10.8568	6.77718	5.21941	7.80016	11.8908	14.5749	15.2837	9.28532	13.7229	18.6452	9.66065	14.0679	12.4911	10.6813	9.00908	11.1316	9.38113	13.1249	10.1657	9.81426	6.33781	12.6646	9.67911	9.36533	10.9774	8.70099	12.8664	6.05539	19.3517	10.1369	8.45918	18.9119	14.8949	26.7903	7.28675	6.29048	9.64041	6.52513	10.159	13.3373	11.0493	12.5781	9.99461	14.9641	11.4563	11.5178
RPL32P24	0	0	0	0	0	0	0	0	0	0	0	0	0	0	0	0	0	0	0	0	0	0	0	0	0	0	0	0	0	0	0	0	0	0	0	0	0	0	0	0	0	0	0	0	0	0	0	0	0
NBEAL2	3.1135	5.20588	40.3648	7.87051	13.8052	5.34337	5.66734	16.6856	6.18084	5.96157	5.56809	6.87244	10.1726	12.1474	8.54952	5.57063	7.17718	15.352	13.1014	7.44861	35.6121	5.23591	7.30799	6.44493	9.50081	14.2492	7.32716	24.5419	9.27642	7.14848	13.2202	4.83896	6.78089	7.3525	14.2999	15.2042	33.1584	4.24747	19.2995	22.6036	10.7409	10.9578	14.3104	5.27606	9.88801	9.96772	11.2962	9.89502	21.5189
IMPDH1P7	0.00934949	0	0	0.00617965	0	0	0	0.0136904	0	0	0.0221952	0	0.00829299	0	0.0681801	0	0	0	0.0140245	0.00701638	0	0	0	0.0107289	0	0	0	0.0114386	0.0134373	0.00759247	0	0	0	0	0	0	0	0	0	0	0	0	0	0	0	0	0	0	0.0517824
SV2A	1.10038	0.250017	0.748874	1.30838	1.56302	0.439844	1.22624	11.2086	10.461	0.397104	0.760178	0.775677	0.154926	2.98483	2.32983	1.04917	0.494979	2.02948	5.03913	0.552709	0.788556	0.367976	1.78591	10.7699	0.933893	0.513443	1.54529	0.901062	0.531348	0.399514	0.741769	0.405565	0.960813	6.18039	0.229898	12.2814	1.35506	1.50885	0.445765	7.97885	2.53188	0.298123	0.459997	1.48707	0.463821	1.67628	0.610748	0.773235	0.317085
YBX2	0.434851	0.668286	0.243081	0.444193	1.92301	0.140226	0.182385	6.12258	1.34957	0.0068003	3.34961	0.151069	0.0431566	0.101515	0.765055	0.656444	0.768367	0.794463	0.109475	4.46373	0.595622	3.53567	0.139399	3.89784	0.107073	4.80217	1.36588	0.0520853	4.01646	0.0469194	8.91682	0.0806965	1.3223	0.044923	1.41805	0.00657404	0.893395	0.0826214	0.708176	1.04787	13.6313	0.299887	0.17085	0.161202	0.0461439	0.495762	0.407457	0.0223482	2.88563
AC027237.1	0.0214396	0	0	0	0	0	0	0	0	0	0	0.484133	0	0	0	0	0	0	0	0.0321789	0	0	0	0.0246027	0.0419391	0.0439703	0	0.0786903	0	0	0	0	0	0.0452464	0	0.0231747	0.0409012	0	0	0.0226623	0	0	0.0376425	0	0	0.0224058	0	0	0.0791625
AC090503.2	0.180203	0	0	0	0	0	0.215443	0.0376957	0.0831917	0	0	0.116263	0.0114171	0	0	0	0.0611344	0	0	0.0289787	0	0.0153496	0	0	0	0	0	0	0	0	0	0.0284644	0	0	0.072609	0.04174	0	0	0	0	0	0	0	0	0	0	0	0	0.0712898
DRD5P2	0	0	0	0	0	0	0	0	0	0	0.0165692	0	0	0	0	0	0	0	0	0	0	0	0	0	0	0	0	0	0	0	0	0	0	0	0	0	0	0	0	0	0	0	0	0	0	0	0	0	0
ITGB3BP	1.29394	1.11117	0.781405	0.955557	2.16901	3.76566	2.08109	2.09999	7.18804	0.868652	1.76488	10.6535	1.68621	1.8034	2.49263	1.02854	1.43683	1.97969	4.26004	2.6332	1.72599	8.18146	1.98965	3.17927	1.77129	2.49545	2.95517	1.46346	1.94471	2.05976	3.20179	2.95813	3.32881	4.22369	1.75827	3.92347	1.48698	2.06453	2.78612	3.21131	3.11	1.10256	2.38925	1.45666	1.88344	1.0162	2.55339	2.52791	5.98395
AC136443.5	0	0	0	0	0	0	0	0	0	0	0	1.19987	0	0	0	0	0	0	0	0	0	0	0	0	0	0	0	0	0	0	0	0	0	0	0	0	0	0	0	0	0	0	0	0	0	0	0	0	0
CASP9	3.94183	3.35273	4.37717	4.34232	9.35991	4.09495	3.64312	4.68706	5.00694	2.45556	3.41661	1.96199	3.70207	2.63529	1.963	4.02236	13.6889	3.32259	3.74601	4.60426	4.37618	3.58193	4.51012	2.76787	5.1614	2.04976	2.80054	11.6832	4.68086	5.45629	3.68293	4.43218	7.54	5.43905	2.11735	3.13442	4.65232	2.60131	13.5104	2.08754	3.69799	2.1229	2.41926	3.17249	3.4983	3.14462	2.25076	3.23745	26.7425
WBP1LP10	0	0	0	0	0	0	0	0	0	0	0	0	0	0	0	0	0	0	0	0	0	0	0	0	0	0	0	0	0	0	0	0	0	0	0	0	0	0	0	0	0	0	0	0	0	0	0	0	0
AC073578.2	0	0	0.0439871	0.0200039	0	0	0	3.23512	0	0	0	0.546737	0	0	0.606935	0	0	0	0	0.3634	0	0	0.0590376	0.0694603	0	0.310351	0	0	0	0	0.0593218	0	0	0	0.256088	0	0	0	0	10.1091	0.849122	0	0	0	0	0	0.213434	0.0317746	0.0558744
PRDM16-DT	0.504041	0.0443412	0.889293	0.797243	0.0398943	4.31054	0.0244842	0.602202	0.0162075	0.342077	0.172639	0.113253	1.00983	0.271074	0.00685758	0.0800229	0.0333488	0.754845	0.759837	0.0470473	0.888296	0.191387	0.672607	0.0230211	1.30974	0.13886	0.0409587	0.0736317	0.115331	0.484665	0.314575	1.56383	0.183927	1.57708	0.00235763	0.197875	0.196143	0.0419281	0.119998	0.702429	1.05214	2.24472	1.82717	0.132934	0.775315	0.183448	0.252005	0.305399	0.0277775
MIR4740	0	0	1.61984	1.17864	0	2.62438	0.31091	3.75356	0.480223	3.98778	0.529163	0	2.37258	1.77173	0.203188	0	0.423477	2.84847	0	0.501838	0.928937	0.531631	1.08704	0.767371	1.74413	0.914303	1.21359	1.09084	1.28145	0.724056	0.43691	0.492932	4.08727	0.940837	1.46697	0.722831	2.55145	1.3976	3.91106	2.12054	0.284266	3.38188	1.95681	0	2.53682	1.16475	1.17897	0.234023	1.23456
DDX39A	11.633	23.2976	9.83826	10.5968	9.55593	22.9633	11.1097	10.3083	38.8024	15.3911	9.50633	4.14552	9.18959	26.0153	20.8213	11.2032	15.5941	12.7684	12.2988	32.0385	6.15711	26.6677	8.99918	10.8607	7.83327	20.2729	24.0519	11.7312	15.4683	5.17036	32.758	10.5699	9.99145	17.3188	24.9958	19.761	14.1695	22.1345	23.298	6.72609	36.699	6.89388	11.9555	12.134	3.57929	17.6683	6.47328	9.70609	13.5435
HMGB3P23	0	0	0	0	0	0	0	0	0	0	0	0	0	0	0	0	0	0	0	0	0	0	0	0	0	0	0	0	0	0	0	0	0	0	0	0	0	0	0	0	0	0	0	0	0	0	0	0	0
RBM19	3.16869	3.8341	6.90115	4.89996	3.90171	3.55869	8.44522	11.2867	3.17279	2.93215	6.01672	6.38291	4.09162	7.5067	5.74651	3.11671	5.86651	4.96796	3.34571	13.9825	6.15719	3.73338	4.56403	3.2355	4.916	7.33167	5.14062	8.48574	5.9538	2.24914	6.29004	2.37428	3.19197	4.47152	4.7612	9.90567	6.07222	3.55453	8.50219	5.74469	9.59355	5.72108	7.01891	4.69906	4.35233	4.17536	4.14594	6.27693	5.59122
AC091180.2	0.0796988	0	0.532838	0.0632134	0	0.0625561	0.177865	0.093362	0.103022	0.0356456	0.264882	1.87169	0.0282771	0.126695	0.0871792	0.0598422	0.0151414	0.135795	0.0717303	0.143545	0.033214	0.0190084	0.0621872	0.109749	0.218264	0.196145	0.130175	0.175512	0.114545	0.0258885	0	0.0352494	0	0.168197	0.0449582	0.189528	0.0608178	0	0.076276	0.0336976	0.0203278	0	0.139931	0.153634	0.0907035	0.0666326	0.0562052	0.150614	0.0882828
AC023050.3	0	0	0	0	0.144321	0	0	0	0	0	0	0.32776	0	0	0	0	0	0	0	0	0	0	0	0	0	0	0	0	0	0	0	0	0	0	0	0	0	0	0	0.038356	0	0	0	0	0	0	0.0639751	0	0
RAP1GDS1	9.53024	6.46806	5.14013	7.29678	4.7985	4.33864	7.26581	8.9963	13.515	8.50519	11.051	11.7629	7.05476	5.89373	5.68296	9.41863	6.27135	5.38552	8.74981	3.0349	6.83524	9.89839	5.24991	5.65384	7.31321	5.09744	6.85062	5.11241	6.06899	6.72585	6.08967	5.54794	4.13022	6.92827	4.01875	10.4667	4.85524	8.56032	5.83119	5.13402	6.65635	4.13429	7.09583	9.31413	4.44925	5.4899	6.86972	6.41763	4.5934
LCT-AS1	0.0905023	0.019051	0.065768	0.0299092	0	0.0369978	0.0420781	0.0331305	0.0162482	0	0.017904	0.0681219	0.0267585	0.0479565	0	0.0283142	0.078805	0.0321256	0.011313	0.033959	0	0.1439	0.095627	0.0346182	0.0737651	0.0154675	0.0821227	0	0.032518	0.0367472	0.0591307	0.0166781	0	0.0636657	0.00709062	0.0163045	0.0287758	0.141862	0.0240598	0.0159439	0.0384721	0	0	0.0908641	0.0143054	0	0.03989	0.0237542	0
TSPY24P	0	0	0	0	0	0	0	0.0232088	0	0	0	0	0	0	0	0	0	0	0	0	0	0	0	0	0	0	0	0	0	0	0	0	0	0	0	0	0	0	0	0	0	0	0	0	0	0	0	0	0
SAMD4B	10.6564	25.6372	17.3955	11.5018	21.6698	13.3111	23.9901	15.8529	9.85313	13.4977	12.1317	23.0795	11.8516	16.3584	12.2304	14.062	11.7286	14.7893	12.3743	5.63358	16.9787	7.71951	21.2225	23.1531	11.0569	11.3208	18.6942	17.9846	16.1097	8.72312	22.845	8.38327	14.7151	18.5131	20.9077	21.8413	16.4525	17.6929	25.2244	15.4426	19.6425	8.42238	10.1812	10.6423	15.0556	13.4918	10.1713	12.9995	24.349
TRBV21-1	0	0	0.527845	0	0.160494	0	0.562855	0.0295445	0	0.180482	0.766374	0.364491	0.0715866	0.128297	0	0	0.459984	0.0572969	0.121062	0.151417	0.0840848	0.240609	0.0787168	0	0.315748	0.16552	0.988659	0.0987398	0.115993	0.0655396	0	0.356951	0	0.085162	0	0.0872382	0.307934	0.0843381	0.128734	0.127964	0.051462	0	0.21255	1.06959	0.0765419	0	1.20946	0.169465	0
AC243960.4	0	0	0.283472	0	0.193931	0.0956804	0	0	0	0	0	0.440427	0.0432502	0.077513	0	0	0	0	0	0	0.101602	0	0.0475581	0.279771	0	0	0	0	0	0.11879	0	0	0	0	0	0	0.0930217	0	0	0	0.0621832	0	0	0	0	0.0509577	0	0	0
IGKV2-19	0	0	0.0721202	0	0	0	0	0	0	0	0	0	0	0	0	0	0	0	0	0	0	0	0	0.0569427	0	0	0	0	0	0	0	0	0	0	0	0	0	0	0	0	0	0	0	0	0	0	0	0	0
AC008171.1	0	0	0	0	0	0.20667	0	0	0.15127	0	0	1.90264	0.0622803	0.111619	0	0	0	0	0.105324	0	0	0	0.273935	0	0	0	0	0	0	0	0	0	0	0	0.0660137	0.303589	0	0	0.111999	0.148438	0.358175	0	0.123279	0	0	0.146758	0	0	0
NPPA	0.137922	0.0316723	0.218679	0.256908	0	0.381355	0.104932	1.45042	0.0810377	0.0280391	0.0595308	0.339758	0.122336	0.438502	0.0228586	0.0235362	0.428771	0.30265	0.0564236	0.282284	0.0261263	0.0448564	0.0856046	0.0143882	0.0490538	0	0.341323	0.0613597	0.756857	0.0203641	0.122881	0.0554548	0.0656882	0.396916	0.141458	0.0948716	0.119599	0.0262051	0.339996	0.159041	0.431729	0.190231	0.704452	0.151062	0.0237827	0.0131034	0.110528	0.223784	0
Y_RNA	0	0	0.217128	0	0	0	0	0	0	0	0	2.02409	0	0	0	0	0	0	0	0	0	0	0	0	0.292235	0	0	0	0	0	0.292823	0	0	0	0	0	0	0	0	0.157913	0	0	0	0	0	0	0	0	0
SNORD18	0	0	0.291571	0	0	0	0	0	0	0	0	17.2144	0	0	0	0	0	0	0	0.150552	0	0	0.195668	0.690634	0.39243	0	0	0.490878	0	0	0	0	0	0	0.377221	0.867397	0	0	0.639992	0.424108	0	0	0	0	0	0	0.707382	0	1.48147
NAT14	11.3811	8.77394	13.0122	5.97333	4.59624	14.5105	7.85124	13.8845	10.854	10.8454	2.94379	0.615742	5.81053	8.88615	6.09563	9.17682	4.05181	8.20434	8.54084	3.60544	7.52168	9.74743	9.61874	8.75399	7.8486	4.79343	8.02384	2.8992	7.69803	9.38461	17.8539	7.20733	19.0645	13.4138	10.4194	3.34748	5.78412	9.68824	4.86725	6.93122	9.50497	1.7484	4.59376	8.43207	6.05881	10.537	3.5827	7.157	1.86982
AC136624.2	0	0	0	0	0	0	0	0	0	0	0	0	0	0	0	0	0	0	0	0	0	0	0	0	0	0	0	0	0	0	0	0	0	0	0	0	0	0	0	0	0	0	0	0	0	0	0	0	0
RNU6-539P	0	0.344397	0	0.0901148	0	0	0.190168	0.698742	0	0	0	6.15742	0	0	0	0	0.12951	0	0.204513	0	0	0.162586	0.132978	0.156454	0	0	0	0	0	0	0	0	0.35714	0	0	0	0	0	0	0.144114	0	0	0	0	0	0.142484	0	0	0
COX11P1	0	0	0.0244431	0	0	0	0	0.0123132	0.0724648	0	0	0.151908	0.0298349	0	0	0.0315695	0.0159755	0.0238794	0.0252273	0.0252422	0	0	0	0	0.0328983	0	0	0.0411514	0	0.0409721	0.0329645	0.0371913	0.0440544	0.212956	0	0	0	0	0	0	0	0	0	0.0810486	0.0319001	0	0.0296507	0.0706272	0.0310488
LINC00272	0	0	0	0.037629	0.0754757	0.0186189	0	0.152833	0	0	0	0.257114	0	0	0	0	0	0	0.0853978	0	0.0395426	0	0	0	0.0371218	0.0778393	0	0	0.0272741	0	0	0.0419658	0	0	0.0356831	0.0410255	0.0724061	0	0	0	0	0.0719792	0	0.0457268	0.0359954	0	0	0.0199235	0
ZNF667-AS1	5.04215	0.439868	0.641152	0.974477	4.37089	4.32436	0.447988	5.90711	14.4142	0.475946	0.459317	2.16706	0.219672	1.36563	0.278662	0.806287	0.617537	0.835154	1.48017	2.57294	0.830514	0.756794	1.01905	3.84552	3.45931	2.30944	0.916464	0.426086	1.77413	0.622202	0.546107	0.966983	3.65928	0.743155	0.101867	2.32565	0.738227	0.873454	3.36397	0.560375	0.172722	1.08613	1.69173	1.63175	3.36903	0.234554	0.798217	4.03829	1.46453
AC023983.1	0.0495342	0	0.071993	0.130961	0	0.121499	0.241819	0.0725326	0.426865	0.110772	0	1.34225	0.0659051	0.157487	0.0451528	0.278947	0	0.0703326	0.0743026	0.11152	0.154823	0	0.314034	0.0852634	0.145344	0.101589	0	0.0606022	0.0711917	0.0402254	0	0.164311	0.0648773	0.0522687	0	1.49921	0	0.0517631	0.0790113	0.0261795	0.252681	0	0.0869694	0.179036	0.0939562	0.0258833	0.0873311	0.20802	0.0457244
AC009107.1	0	0	0.0618485	0	0	0	0	0	0	0	0	0.960931	0.0377457	0	0	0	0	0	0	0	0	0	0	0	0	0	0	0	0.0611601	0	0	0	0	0	0	0	0	0	0	0	0	0	0.0747147	0	0	0	0	0	0
RILPL2	4.59408	3.66224	4.2309	9.56749	3.61069	9.07763	5.90714	2.20162	2.32041	4.84276	4.8152	1.71437	3.40762	3.53705	3.7208	2.67855	1.92241	4.82816	2.85735	3.38588	4.44569	6.62111	5.26815	2.58739	9.21485	4.48353	5.28508	5.59542	3.78942	2.9675	2.63555	8.36925	2.71353	3.06933	2.99271	2.65474	2.75711	3.04919	2.39645	2.83291	2.62172	5.42968	5.81365	8.21563	7.75979	1.8999	3.37449	4.18463	1.22853
RPS18P1	0.0306614	0	0.178253	0	0	0.0300829	0	0.202038	0	0.0685672	0.0727888	0.830849	0.0815899	0.0487418	0.0838482	0	0	0.0435356	0.045993	0.0230101	0	0.0365641	0.0299055	0.0351851	0.0599784	0.314417	0.0834675	0	0.176269	0.0248993	0	0	0	0	0.0576539	0.0994287	0.058494	0.0640822	0.0489077	0.0972301	0.0391021	0	0.0538337	0	0	0.0320433	0	0.0321909	0.0566064
AL132989.1	0.365701	1.35487	5.3151	1.90149	0.775723	0.502322	1.83631	3.64136	1.9434	1.69013	1.67844	11.1208	2.09764	3.21679	1.46676	0.86953	1.08847	2.59626	3.03538	1.59177	2.79407	1.45368	1.4743	1.28694	1.90765	3.00006	1.99105	1.58087	2.80317	0.574154	0.525657	1.18612	1.85204	2.00663	1.67326	2.8725	0.976728	0.509543	2.09997	3.06669	3.76208	1.66452	5.00822	0.587462	1.34108	1.60517	6.40451	2.25247	2.7006
RNA5SP445	0.122112	0	0	0	0	0.119809	0	0	0	0	0	3.30895	0	0	0	0	0	0	0	0	0	0.145621	0	0	0	0	0	0	0	0	0	0	0	0	0	0	0	0	0	0.258153	0	0	0	0	0	0	0	0	0
TRIM51JP	0	0	0	0.00703169	0	0	0.0148389	0	0	0	0.0252555	0	0	0	0	0	0	0	0.0797909	0.00798379	0.0221678	0	0	0	0	0.0218186	0	0	0	0.0172786	0.104263	0	0.0278677	0.0224518	0	0	0	0	0	0.0112453	0.054269	0	0	0	0	0	0	0.0335078	0
CLK1	8.38502	8.08262	19.4665	12.3752	13.6875	12.2829	8.01301	17.5123	17.4561	9.43936	7.00276	55.1288	7.93622	19.6725	33.0915	6.69465	14.5987	16.3024	14.8757	9.72732	13.4082	10.8706	13.1271	6.25578	15.5257	15.6983	10.8621	7.82936	19.6871	4.37627	12.602	10.0733	8.04725	15.8042	6.97932	16.6798	6.80379	3.69	16.1867	16.0123	17.0532	8.08757	20.9789	7.01627	5.17275	15.5388	22.2203	28.2492	27.4552
AC090948.1	0.204633	0.193841	1.56142	0.236695	0.305202	0.476834	0.321104	0.412009	0.0551076	1.31564	0.607236	10.5125	0.385707	0.772588	0.512965	0.192062	0.194383	0.907983	1.07434	0.38392	1.01269	0.610068	0.274434	0.616413	0.400293	0.73444	0.974852	0.34424	1.06612	0.186949	0.200549	0.113132	0.268018	0.161947	0.384779	0.525336	0.487983	0.267301	0.897621	0.51372	0.326207	0.679148	1.21258	0.616353	0.436665	0.588102	1.21762	0.295406	0.850023
IGHVIII-11-1	0	0	0	0	0	0	0	0.192537	0	0.117617	0	0.237534	0	0.919705	0	0	0.149882	0	0	0	0	0	0	0	0	0	0.143177	0	0	0	0	0	0	0	0	0	0	0	0	0	0	0	0	0.126733	0	0	0	0	0.0971
TRAJ26	0	0	0	0	0	0	0	0	0	0.523396	0	9.51322	0	0	0.213347	0	0	0	0	0.175643	0.487692	0	0	0	0	0	0	0	0	0	0	0	0	0	0	0.252991	0	0	0	0	0	0	0	0	0	0	0	0.245724	0
KIAA2026	2.41546	2.65712	4.33938	2.86765	2.11998	2.7417	2.11435	3.80143	1.70918	2.93445	2.89652	18.8505	3.23418	3.41753	4.59893	3.59008	1.62329	2.88655	3.00964	1.78877	3.22873	2.12233	3.17287	2.55845	4.24696	2.20453	3.33592	3.17399	2.33897	3.13068	2.13816	2.25959	2.88531	2.9898	1.47844	3.078	2.10471	3.33098	1.81062	3.45731	2.45483	2.3106	3.94556	3.89156	2.24043	4.697	5.29198	2.76648	3.04047
ATP5MF	53.7767	57.1777	25.5596	28.7635	47.9223	72.5963	32.0974	30.2705	82.6235	26.1583	25.688	13.2418	27.6881	33.6573	45.9648	43.7758	97.9386	32.8495	34.3981	102.787	32.0783	104.895	32.2219	28.9783	28.9191	42.1184	42.7987	42.9103	31.1038	35.2192	114.965	55.3934	54.8952	37.1008	47.9187	45.6918	42.5229	42.8183	62.3549	26.4709	88.5204	39.1232	25.4036	22.3255	30.2896	44.4145	24.3557	29.9275	45.9483
PRELID3BP7	0	0	0.0435181	0	0	0.0293774	0	0	0	0.066959	0.0710816	3.11022	0	0	0	0.112412	0	0.0425145	0.0449143	0	0	0.0714131	0	0	0.175715	0.0614084	0	0	0.0860676	0.0243153	0	0.0662147	0	0	0	0	0.0571221	0	0	0.0632997	0	0	0	0.0721488	0	0	0	0	0.0552787
BCL2L1	75.2445	59.3535	31.3233	55.1056	47.3916	39.172	54.14	22.7192	30.9661	73.146	66.8455	9.79837	42.9159	26.8707	29.9664	75.0646	56.5139	66.4303	67.1989	13.4229	28.1931	35.8273	62.5735	44.2792	52.2545	39.8463	43.1768	69.2258	60.646	31.0906	49.3363	24.7482	44.5887	46.6634	17.7643	21.6516	62.4648	91.9812	33.3495	17.6208	21.5889	24.4464	26.5976	35.5328	22.2802	33.1468	37.526	47.9984	22.4131
AC093063.1	0	0	0.0562259	0	0	0	0.0539596	0.198266	0.250034	0	0.183676	1.04829	0.0343142	0.0614979	0.035264	0	0.036748	0	0.0580297	0.0870959	0	1.33787	0.037732	0.0887867	0.302701	0.158681	0.210623	0.141989	0	0.0314157	0.151655	0	0	0	0	0.167267	0	0.242559	0.0617072	0.040892	0.592025	0	0	0	0	0	0	0	0.142841
HSP90AB7P	0.00572247	0	0	0.011347	0	0	0	0.00418969	0.0123285	0	0	0.155065	0	0.00909688	0	0	0	0	0.00858386	0.00429446	0	0	0	0.00656674	0	0	0.0155779	0	0	0.00929412	0.0112165	0	0.01499	0	0	0.0061856	0	0.0119599	0	0.00604881	0	0	0	0	0	0	0.030267	0.0120158	0.0211294
LINC02178	0	0	0	0	0.131417	0	0.0921758	0	0	0	0.156881	0	0	0	0	0	18.2987	0.422244	0	0	0.0688506	0	0	0	0	1.42309	0	1.37446	0	0.0268327	0	0	0.346216	0	0	0	1.38679	0.069058	16.2332	0	0	0	0	0	0	0	0	0	5.49015
AC000036.1	0	0	0	0.0457233	1.07302	0.0135744	0	0.825558	0	0	0	0.468632	0.018408	0	0	0	0	0.0196446	0.0207535	0.0986372	0.0432436	0.0247483	0.0202415	0.00793832	0.0270641	0	0.0188316	0.00846341	0.0198846	0	0.0135593	0	0.0181209	0.0145992	0.0130076	0.0747756	0	0	0	0.0219366	0.00882205	0	0.0121457	0	0	0	0	0	0.740735
AL161631.1	0	0	0	0	0	0	0	0.0423107	0	0	0	0.130497	0	0	0	0	0	0	0	0	0	0	0	0	0	0	0	0	0	0	0	0	0	0	0	0	0	0	0	0	0	0	0	0	0	0	0	0	0
AP001360.1	0	0	0	0	0	0	0	0	0.322997	0	0	0	0	0	0	0	0	0	0	0	0	0.0297978	0	0	0	0	0	0	0	0	0	0	0	0	0	0	0	0	0	0	0	0	0	0	0	0	0	0	0
ASH2LP3	0	0	0	0	0	0.00839097	0	0.106447	0	0.0382506	0	0	0.0227577	0.0135955	0	0	0	0	0.0128287	0.00641815	0	0	0.00834149	0.0294424	0	0.0175399	0.0698443	0	0	0	0	0.0189127	0	0.0180489	0	0.018489	0	0	0	0.00904007	0	0	0	0	0	0	0	0.0179579	0.110524
BX005195.1	0	0	0	0	0	0	0	0	0	0	0	0	0	0	0	0	0	0	0	0	0	0	0	0	0	0	0	0	0	0	0	0	0	0	0	0	0	0	0	0	0	0	0	0	0	0	0	0	0
ACER3	3.63466	8.58881	4.0907	4.80913	4.21437	5.85915	3.78197	1.64173	4.76998	3.11359	4.26489	18.8567	4.14022	2.3958	6.3898	6.27006	2.44448	4.34593	4.37665	2.26701	4.17328	3.67778	3.79491	3.27564	3.4362	3.4457	2.61284	3.32136	3.73916	2.42208	2.03783	5.15739	2.33558	3.65101	3.57359	3.1035	3.40828	4.04679	2.90278	3.9703	3.51938	2.08844	2.94398	4.00025	3.54965	1.96964	3.83605	3.59417	5.80734
RPLP0P7	0	0	0	0	0	0	0	0	0	0	0	0.190169	0	0	0	0	0	0	0	0	0	0.025107	0	0.0483202	0	0	0	0	0	0.0512918	0.0412674	0	0	0	0	0	0	0.0440025	0	0	0	0	0	0	0	0	0	0	0
AC010729.2	0	0.0591709	0	0.00774131	0	0	0	0.0257252	0	0.15715	0	0.317372	0	0.372373	0	0.0659562	0	0.166299	0	0	0.0732148	0.111736	0.148505	0	0	0	0.988384	0	0	0.0190223	0.0229569	0	0.1534	0.0247176	0.275286	0.316502	0	0	0.018682	0.0123801	0	0	0	0.0282217	0	0.0244801	0	0.0122964	0
MEIS3P1	5.54095	4.70257	3.51529	6.79182	10.5524	0.949214	9.71189	3.87434	3.97914	8.12958	1.46155	1.58885	4.34272	2.65648	1.68362	5.72336	6.94826	6.78519	5.51907	1.04506	14.3559	3.25138	5.69029	4.99592	7.5127	1.32278	3.55147	8.89524	3.85539	13.6656	1.23548	5.8025	2.57267	1.8252	5.62288	4.11968	6.96323	3.43128	3.03963	6.19782	2.61715	2.16839	4.91572	4.59177	11.0661	2.48171	2.7136	6.44832	2.81448
RNVU1-33	0	0.208664	0	0	0	0	0	0.120959	0	0	0	14.1766	0	0	0	0	0	0	0	0	0	0	0	0	0.161589	0	0	0	0.237445	0	0	0	0	0	0	0.0892909	0	0	0	0.174633	0	0	0	0	0	0	0.145637	0	0.152504
ACTR5	2.60602	7.56479	3.90694	2.94196	4.63801	6.00537	5.32257	6.7461	8.44519	3.53828	4.34099	2.71983	2.76316	6.68407	7.70045	4.92268	6.41234	4.22107	5.22308	8.47197	3.81027	9.51247	4.31994	5.73598	5.79389	8.28647	4.41151	3.21511	4.1782	4.46374	2.7579	2.68778	4.35975	5.38423	3.91707	4.05377	5.7445	3.52425	9.15201	5.28358	4.61508	2.0143	3.33551	3.89168	2.10808	4.06231	5.38603	5.77666	6.49912
FAAP100	8.30406	13.9202	9.81617	6.24798	6.43644	12.1181	6.68399	12.5667	10.646	10.9802	8.6363	2.28621	8.8151	16.8783	7.04834	12.1315	6.3384	14.1221	10.2098	14.3651	8.75003	7.72573	9.68544	11.1967	6.05943	12.2109	6.57604	8.26626	13.2693	4.7328	9.72178	6.45571	12.2916	17.7243	7.17594	26.9142	9.80742	7.27986	12.8734	9.83949	14.3096	8.01854	8.22015	8.13396	8.23376	8.76328	5.46589	8.48697	6.72112
GOT2P3	0.0349327	0.117655	0.0169237	0	0.0926236	0.0114245	0.0812079	0.110829	0	0.104158	0.0829285	0.0525883	0.216897	0.185106	0.0636857	0.0874312	0.22122	0.0330668	0.0524	0.0699078	0.0485265	0.0277718	0.0567858	0.0801731	0.0455557	0	0.0633966	0.0569842	0.0502061	0.0756477	0.0456473	0.0515003	0	0.0737223	0.0766328	0.0881063	0.222141	0.194691	0.0185736	0.0492331	0.133647	0	0.0613329	0	0.0441734	0.036507	0.102647	0.0855754	0
LINC00365	0.0608933	1.57368	0.0476551	0.390097	0.167668	0.0275743	0.705615	0.0445828	0.0100914	0.240923	0.0222397	0.126928	0.0373931	0.0223386	0	0.0439635	0.0311463	0.113065	0.196736	0.0316369	0.0390414	0.13406	0.10051	0.0322511	0.0916281	0.0576395	0.0255024	0.0916916	0.296213	0.0608613	0.119356	0.300396	0.14724	0.207593	0.0352308	0.0303792	0.134041	0.0293692	0.0448293	0.0148537	0.101551	0.0355334	0.0411205	0.0902943	0.20435	0.0440568	0.545047	0.122944	0.103772
RNF19BPX	0	0	0	0	0	0	0	0	0	0	0	0.101474	0	0	0	0	0	0	0	0	0	0	0	0	0	0	0	0	0	0	0	0	0	0	0	0	0	0	0	0.0237501	0	0	0	0	0	0	0	0	0
AGTRAP	30.1101	15.5586	18.5744	20.603	40.9658	62.5922	33.4232	17.088	21.5444	14.2639	17.0588	6.71981	15.7657	21.4161	9.64661	16.1302	67.6838	17.9413	19.4211	21.3326	16.7758	35.7485	18.1686	20.8334	23.0591	21.1243	27.0658	46.0951	34.3481	22.1896	38.9424	29.5243	25.3948	29.9041	15.5668	5.34865	39.6958	29.0483	60.539	10.6863	21.6817	34.4087	22.6105	20.7613	23.519	22.065	13.1367	14.5557	41.5131
MMP7	12.1931	7.22286	10.4466	28.1651	12.6226	77.0808	139.464	3.29291	7.42351	25.8476	154.775	58.3707	4.79904	4.8626	0.11572	32.5449	9.06721	28.1107	40.1165	4.25083	10.6818	4.58489	26.8923	7.02724	34.1396	7.53798	12.3258	6.5232	43.9887	28.252	5.34392	12.8203	99.7149	49.3982	0.63655	9.71668	79.8403	21.0362	22.4672	15.1697	10.8547	22.9522	48.452	86.4663	9.87262	15.2191	8.36647	5.5153	0.658466
AC034268.1	0	0	0	0	0	0	0	0	0	0	0	0.526319	0	0	0	0	0	0	0	0	0	0	0	0	0	0	0	0	0	0	0	0	0	0	0	0	0	0	0	0	0	0	0	0	0	0	0	0	0
SPINT1	75.3331	85.2372	91.8277	39.0874	147.262	75.5183	72.3991	40.0955	55.7078	168.66	40.1139	18.8366	79.8039	44.0992	41.2178	110.912	259.379	114.592	61.2021	29.5093	102.101	55.9079	79.7055	102.38	72.429	137.726	89.0946	135.016	80.8283	70.1007	102.237	73.4809	100.77	56.9885	147.112	66.9533	144.245	61.3012	277.505	49.4597	56.3605	70.7989	59.2659	61.9723	58.9961	76.8637	45.4556	94.084	124.527
AC061975.2	0	0	0	0	0	0	0	0	0	0	0	0.214988	0	0	0	0	0	0	0	0	0	0	0	0	0	0	0	0	0	0	0	0	0	0	0	0	0	0	0	0	0	0	0	0	0	0	0	0	0
LINC01639	0	0	0	0	0.0587298	0	0	0.0108112	0	0	0	0	0	0	0	0	0	0	0	0.398938	0	0	0	0	0	0.151422	0	0	0	0	0	0	0	0	0	0	0	0	0	0	0	0	0	0	0	0	0	0	0.0272615
TSPY11P	0	0	0	0	0	0	0	0	0	0	0	0.0606904	0	0	0	0	0	0	0	0	0	0	0	0	0	0	0	0	0	0	0	0	0	0	0	0	0	0	0	0	0	0	0	0	0	0	0	0	0
LINC02515	0.0261995	0	0	0	0	0	0	0.0575456	0	0	0	0.118324	0	0	0	0.04918	0	0	0	0	0	0	0	0.180389	0	0	0	0	0	0	0	0	0	0	0.0738959	0	0	0	0	0	0	0	0	0	0	0.0547605	0	0.0550128	0
AC074029.4	0.0151081	0	0.010979	0.0149787	0	0	0.021073	0.16592	0	0	0	0.204695	0	0	0.0206576	0.0141799	0.0143513	0	0.0113313	0	0	0.0360331	0.0442068	0.0780167	0.0886609	0.0154925	0	0.0184838	0.0108568	0	0.0148065	0.0167051	0.0197877	0	0.0142041	0	0.0576444	0.0157879	0	0.0319393	0	0	0.013263	0	0	0	0	0	0.0278921
RN7SL689P	1.51304	0.119438	1.9929	1.68761	1.12832	1.02059	0.923309	0.934681	0	1.1631	1.34696	1.92186	3.48099	2.40525	1.50851	2.92894	1.572	1.81266	1.63128	0.887088	0.689665	0.676621	2.39808	2.65867	3.23722	1.06669	0.901	1.33049	0.47569	0.729542	1.6682	1.98666	1.48628	2.39486	0.0889073	1.89104	3.60812	0.889384	1.05588	1.39941	0.783885	1.07605	1.66033	2.05078	1.79371	0.543549	1.50051	1.19139	2.00772
TRPC2	0.0774901	1.19621	0.0938535	0.110972	0	0.304112	0.0120094	0.031519	0.0556482	0.0192543	0.081759	0.194425	0.0801893	0.102654	0.0235453	0.0484865	0.0286256	0.146702	0.161441	0.0872294	0.125586	0.0564715	0.197347	0.0148205	0.0421062	0.132437	0.0351577	0.0421354	0.185618	0.0349598	1.15603	0.0952014	0.202985	0.027256	0.0121423	0.0698013	0.780219	0.0629821	0.0480681	0.00455052	0.0549012	0.604166	0.090702	0.0103733	0.0571601	0.0134971	0.106259	0.126553	0.0079478
BIN2P1	0.0183568	0	0.0666994	0.0606655	0.0365046	0.0360209	0	0.00671993	0.0197739	0	0	0.165808	0.0162824	0.0291814	0.0250996	0	0.00871865	0.0521289	0.0275357	0.0275519	0	0.0109453	0.0268563	0.0210651	0	0.0188239	0.0249857	0	0.0131914	0.0223606	0.0359808	0	0.0240428	0.0193702	0.0172585	0.00992121	0.01751	0	0.0146403	0.00970182	0.0117051	0	0.0161149	0.0442324	0	0.00959204	0.0161819	0.00963622	0.0847246
GFOD1-AS1	0	0	0.122952	0.111829	0.168229	0	0.353988	0	0	0	0	1.91029	0	0	0.11567	0	0	0	0.0634482	0	0	0	0.0412552	0.0485385	0	0	0	0	0	0	0	0	0	0	0	0	0.0806935	0	0	0	0	0	0	0.101921	0.240692	0	0	0.0444079	0
AC092924.1	0	0	0	0	0	0	0	0	0.0621233	0	0	0.260458	0	0	0	0	0	0	0.0432542	0	0	0	0	0	0	0	0	0	0	0	0	0	0	0	0	0	0	0	0	0	0	0	0	0	0	0	0	0	0
H1-4	0.14894	0.483722	0	0.112507	1.26936	0.271384	1.72131	0.638699	1.78774	0.142744	0.606132	78.7964	0.207601	0.169119	0.795202	0.239641	0.363806	0.755277	0.159582	0.654671	0.221678	0.659706	0.850858	0.976654	0.124864	1.26548	1.27427	0.312377	0.397541	0.103672	0.625576	0.0941052	0.557355	0.718458	0.180037	0.620978	0.284139	0.355753	0.509084	0.292378	0.379883	0.322816	0.97129	0.256347	3.30939	0.956152	0.337614	0.357416	1.61054
CDY23P	0	0	0	0	0	0	0	0	0	0	0	0	0	0	0	0	0	0	0	0	0	0	0	0	0	0	0	0	0	0	0	0	0	0	0	0	0	0	0	0	0	0	0	0	0	0	0	0	0
NSUN4	3.41952	2.69775	3.51656	3.62154	3.1857	3.01007	3.28692	3.0184	3.83356	4.19434	2.29125	5.28013	3.23316	2.42798	3.02334	2.70827	3.78227	2.79734	4.79107	3.48964	4.63388	4.60585	5.01901	4.11053	4.64215	2.459	2.27527	3.07378	3.69669	3.1863	2.73043	4.68314	4.596	8.64103	2.82359	5.45837	3.9926	2.15582	3.46259	2.58382	3.70949	2.67959	4.58002	2.70926	4.04833	2.18889	3.84766	3.06255	4.04133
KRTAP23-1	0	0	0	0	0	0	0	0	0	0	0	0	0	0	0	0	0	0	0	0	0	0	0	0	0	0	0	0	0	0	0	0	0	0	0	0	0	0	0	0	0	0	0	0	0	0	0	0	0
RPL23AP88	0	0	0	0.0408891	0	0	0.0862879	0.249111	0	0.0691713	0	0	0.0274363	0.0491712	0	0	0.0293822	0.0878383	0.0927965	0.0928511	0.0644527	0	0	0	0	0.126875	0.0842029	0.037843	0.177822	0.0502374	0.121257	0	0	0	0.0290809	0	0.0590094	0.129294	0.246693	0.0326956	0.0394466	0	0	0	0.0586709	0.0646512	0.0545339	0.0974235	0.171315
AL162231.2	2.8297	1.22688	2.2405	2.27509	1.51178	2.96278	1.94401	3.04579	1.13737	1.51116	1.95512	1.14445	1.38609	2.11488	0.0962468	2.10091	1.24369	2.39871	1.29873	0.364493	4.31222	1.4354	1.91548	2.08402	2.06542	0.779564	0.517373	1.55014	2.51906	3.08677	4.59445	2.24154	1.43823	2.54026	0.337514	1.14131	0.282003	1.41231	1.54945	1.71875	0.430887	2.8835	1.96505	0.559723	3.04418	1.50069	1.30307	1.79582	1.05262
AL731568.1	0.291213	0	0.188111	0.149707	0	0.571437	0.0451321	0.0947603	0	0.0723589	0.0768139	21.7737	0.114802	0	0.05899	0.182215	0.0614725	0.0459431	0.194146	0	0	0.154345	0.0631186	0.259916	0.189886	0	0	0.158348	0.0465043	0	0.0634224	0.143109	0.169518	0.136573	0.395474	0.174878	0.185186	0	0.103224	0.239416	0.330115	0.12273	0.284053	0	0.184124	0.0676305	0.0570469	0.067942	0.298683
HSFY6P	0	0	0	0	0	0	0	0	0	0	0	0	0	0	0	0	0	0	0	0	0	0	0	0	0	0	0	0	0	0	0	0	0	0	0	0	0	0	0	0	0	0	0	0	0	0	0	0	0
TMEM182	1.83344	2.55923	0.807364	0.810424	2.35817	1.0618	3.64126	1.62683	5.63659	1.6928	1.04542	2.20981	1.16161	0.681746	3.12215	2.86351	1.80175	1.62244	1.71402	1.73015	1.55933	1.21162	1.86123	1.35749	1.17673	3.70706	1.7786	1.75716	0.918342	1.91896	2.86029	2.90879	1.80949	2.55727	1.39631	1.3067	2.25677	1.29935	1.65278	0.961393	2.64282	0.469436	0.950051	1.28998	1.27205	0.983602	1.89278	1.64084	4.89926
STARD5	0.270269	0.587578	0.711565	0.552019	0.449354	0.158667	0.376977	0.817459	0.381815	0.217979	0.425985	0.490243	0.304573	0.531769	0.304926	0.232874	0.454542	0.339714	0.199383	0.558601	0.313895	0.441181	0.464552	0.348277	0.299012	0.881418	0.548787	0.344211	0.566737	0.248263	0.330009	0.509495	0.197303	0.289865	0.372817	0.761487	0.562092	0.203721	0.300359	0.217774	0.226014	0.184859	0.280047	0.357648	0.340363	0.226886	0.421818	0.255841	0.31492
CAVIN2	14.0299	14.2815	14.8287	48.5248	39.0912	10.0657	1.60144	4.3686	3.8977	18.0603	10.5411	7.8172	5.09584	5.43402	5.62935	8.70247	11.4227	19.7232	10.4704	4.0503	20.0363	2.9406	5.34465	9.4922	20.9535	3.44287	5.7064	9.04529	6.73178	21.8577	1.76455	23.582	9.70615	2.68921	0.797316	15.3581	5.19378	3.69938	1.62327	7.8747	5.00269	3.54658	19.7002	38.9203	32.1058	8.0992	24.306	39.3082	3.49262
AC241929.1	0	0	0	0	0.477368	0	0	0	0	0	0	0	0	0	0	0	0	0	0	0	0	0	0.117066	0	0	0	0	0	0	0	0	0	0	0	0	0	0.228977	0	0.957253	0	0	0	0	0	0	0	0	0	0
PMVK	40.4064	38.4105	40.1184	30.0789	33.6421	95.4017	18.3172	41.9372	31.554	36.1389	26.9042	2.27921	38.0786	45.9032	32.2421	55.0069	44.75	32.3079	56.4635	30.3726	48.19	83.0908	32.8294	39.3931	33.608	65.4538	41.3342	24.3752	36.7076	79.5065	121.348	46.1939	59.4314	46.6541	6.75609	19.7926	31.2902	18.7563	23.8172	41.3191	3.63772	40.1981	33.2854	43.6455	51.3171	34.6716	28.4915	53.7674	29.0449
UNC50	16.4233	16.8616	16.2548	14.4472	15.1276	9.12559	15.9422	14.2834	27.6085	10.8857	11.7951	11.3192	14.182	12.4232	20.1025	16.1946	22.9344	17.3821	16.2378	21.063	18.8297	18.3609	16.4852	10.4349	16.8516	19.4242	10.1827	13.9449	15.3589	19.5298	18.0581	31.0129	22.5001	22.2206	23.2794	10.4691	19.1496	14.7275	18.4421	20.1223	17.451	10.1513	14.2075	12.0177	11.1921	17.1569	13.9779	13.1302	25.949
AC010547.3	0	0	0.0463864	0	0	0.219195	0.0445167	0.23367	0	0	0.0757665	0.288279	0.0849277	0.0507358	0.0290928	0	0.0303171	0	0.0957491	0	0	0	0	0	0.187296	0.0654558	0.0868821	0	0.0458701	0	0	0	0	0.0673554	0	0.0344988	0.0608869	0	0	0.168679	0	0.121056	0	0	0	0	0	0	0.0589221
LINC00629	0.169937	0.46829	0	0.010211	0	0.833651	0.129289	0.124418	0.23298	0	0.366746	0.279082	0.013703	0.0245586	0.436552	0.173997	0.014675	0.482579	0.0926944	0.0579681	0.128764	0.77376	0.0602716	0.195008	0.302201	0.316838	0.0841103	0.0189007	0.155423	0.0376366	0.545056	0.170818	0.080936	0.489049	0.0726223	0.150292	0.206306	0.322879	0.172495	0.555213	0.453137	0	0.108497	0	0.615367	0.048435	0.108948	0.0162194	0.0285211
RASL12	8.63525	1.87366	5.88554	6.93321	3.92678	2.22749	5.33374	4.02893	1.94352	3.12693	2.65318	2.3087	1.50255	7.79976	0.767501	3.97007	2.00426	5.99887	5.17975	1.48563	7.56079	3.50825	3.7688	6.69437	6.56851	3.31998	5.2799	3.07193	6.32425	2.64951	2.5541	6.46142	4.52925	4.04036	0.989498	2.78994	6.48244	5.56198	2.09448	3.15205	1.15685	1.55878	4.01251	7.08879	5.5992	1.73365	6.08798	10.5709	1.93379
AC005845.1	0.086021	0	0	0.142141	0	0.042199	0.0599919	0.047235	0.0463309	0	0.0510525	0.971232	0	0	0.0588093	0	0.0204281	0.12214	0.0322585	0.0322775	0.224054	0	0.0629253	0	0.210338	0.220525	0	0.0789313	0.0309079	0	0	0.095114	0	0.045385	0.0202186	0.0697372	0.0820529	0.0898918	0	0.0227317	0.109701	0.244707	0.0377578	0	0	0	0.0379148	0.11289	0
NAA50	17.4337	29.6967	15.4819	18.3185	16.4536	6.61925	35.2731	14.7449	31.8382	19.542	26.0078	46.4033	18.9802	12.1678	32.1095	13.5448	21.9306	19.0223	25.444	14.3948	19.5365	26.9852	20.0641	20.8796	15.6899	17.564	32.4428	21.1155	14.372	19.3916	22.9834	13.0472	17.3239	16.7844	30.8631	37.1845	19.2935	20.3569	25.017	10.9945	29.3396	7.41534	13.3776	19.1061	17.4073	12.2177	18.9458	13.6347	41.3861
TMEM131	4.29669	5.88712	7.4001	5.21812	5.80672	2.31419	8.00841	5.81496	9.10534	5.10538	7.18349	13.4462	4.99682	4.65042	10.1105	8.13653	4.74512	6.28967	7.24331	5.11875	9.64266	3.03073	6.44068	6.09594	7.10182	10.0475	5.59953	8.16101	4.45624	6.07651	7.25388	6.31139	4.20688	8.23702	8.15957	7.88373	11.4135	5.41562	6.18429	6.61083	9.69018	3.0601	4.70521	7.66921	8.62997	7.57469	8.8642	7.08615	6.9641
AC017083.2	0	0	0	0	0	0	0	0	0	0	0	0	0	0	0	0	0	0	0	0	0	0	0	0	0	0	0	0	0	0	0	0	0	0	0	0	0	0	0	0	0	0	0	0	0	0	0	0	0
TFIP11	4.96256	8.7834	4.7383	4.53847	3.13371	2.60048	4.5221	4.46174	4.64163	7.30213	7.87436	3.88509	5.35501	5.44542	4.41294	8.87412	4.39253	8.14665	5.46383	4.47251	7.03008	5.79161	5.93374	7.7402	7.02418	5.38288	5.2532	6.31477	6.90583	4.57121	4.46603	4.85016	3.27523	9.0283	5.96018	5.59875	6.07167	5.91205	5.97491	5.0162	3.59098	3.87041	4.31341	5.72055	5.72324	3.56636	4.16739	2.76371	11.2221
PGM5	1.9024	4.73387	1.47867	1.57489	2.12096	0.270884	0.72536	4.73646	0.464444	1.27713	0.722771	0.256214	0.466306	1.9029	0.165483	0.699302	0.896368	1.19217	0.989983	0.185909	1.96627	0.703592	0.510907	2.93174	1.90508	0.376199	0.514788	0.603847	0.342451	0.691052	0.20757	2.77677	0.74304	0.26739	0.597377	1.13652	0.721526	0.470322	0.147803	0.689619	4.46151	0.416018	1.85267	3.06208	1.73249	0.440709	1.80037	2.26929	0.23042
STYXL2	0.0228393	0	0.0806157	0.0129394	0	0.00960361	0.00455096	0.0525541	0	0	0	0.0442064	0.00289407	0.00518674	0	0.0612465	0.00309933	0.0324292	0.0146827	0.00489712	0.0339934	0.0544724	0.0350056	0	0.0191474	0.0133832	0.071056	0	0.014068	0.00794881	0	0.0216459	0.0598276	0.0344289	0.00306755	0.00705365	0.0186735	0	0.00520439	0.0137953	0.00416096	0.0866293	0.0458287	0	0.25993	0	0.0632765	0.0342552	0.0180709
PALD1	5.16398	1.54196	5.8788	5.89106	2.39103	8.62069	1.79318	3.00883	2.47745	4.35723	1.82971	2.42269	1.97711	4.09228	1.74799	3.06141	1.19485	8.67611	3.33892	0.992549	5.62104	1.75736	3.01899	3.59443	7.53845	3.92649	2.78633	3.88877	3.48713	1.61983	3.13021	3.10206	4.51439	3.14256	23.1852	3.69572	3.19954	5.72173	2.09982	2.83189	2.85832	2.92341	5.01236	8.07501	2.93558	1.99114	3.07645	2.90013	0.478103
AC112220.1	0	0	0	0	0	0.0388112	0	0	0	0.0884614	0	0	0	0	0	0.0742549	0	0	0	0	0	0	0	0	0	0	0	0	0	0	0	0	0.103621	0	0	0	0	0	0	0	0	0	0	0	0	0	0	0	0
ANKRD18B	0.199004	0.012113	0.0139389	0.0728981	0.0381438	0.00470479	0.849443	0.054418	0.134302	0.00536175	0	0.227395	0.0148869	0.0152459	1.0141	0.414063	0.189036	0.112344	0.291318	0.590176	0.0949238	0.0228737	0.173051	2.23136	0.0469013	0.00983457	0.345926	0.61014	0.051689	0.0116823	0.0375965	0.068928	0.0690865	0.419979	1.30742	0.694569	0.16924	0.345762	0.244764	0.144459	0.100903	0	0.0168385	0.00577733	0.0136435	0.157858	0.00845428	0.0125862	0.141646
CHFR	1.50949	2.26793	2.23322	2.18023	1.23594	1.41746	2.41997	6.05712	2.2434	1.2395	1.71874	4.2992	1.7011	2.54298	2.68169	1.40214	2.15511	1.92093	2.09209	2.07425	1.80418	3.00373	1.53385	1.47721	1.63438	3.28078	2.14499	2.37242	3.36675	0.781033	2.0282	1.30732	1.05028	1.85844	2.17772	1.85234	3.93243	1.46688	2.65888	1.82698	3.85216	1.46169	1.91465	1.40077	0.884931	2.15849	1.52219	1.35064	2.2706
PRR23D3P	0	0	0	0	0	0	0	0	0	0	0	0	0	0	0	0	0	0	0	0	0	0	0	0	0	0	0	0	0	0	0	0	0	0	0	0	0	0	0	0	0	0	0	0	0	0	0	0	0
C6orf47-AS1	0	0	0	0	0	0	0	0	0	0	0	0	0	0	0	0	0	0	0	0	0	0	0	0	0	0	0	0	0	0	0	0	0	0	0	0	0	0	0	0	0	0	0	0	0	0	0	0	0
MIR5009	0	0	0	0.0928183	0	0	0	0.102815	0	0	0	13.9527	0	0	0	0	0	0	0	0	0	0	0	0	0	0	0	0	0	0.114039	0	0	0	0	0	0.303589	0	0	0	0.148438	0	0	0.246558	0	0	0.146758	0	0	0
CD72	1.56355	0.377149	3.42377	2.42599	2.35878	2.75885	2.742	1.30872	3.20768	1.43756	1.32916	2.41623	0.687916	1.76032	3.58771	1.61152	1.83586	1.74896	1.23801	3.09373	1.41727	2.73501	1.69894	1.19933	1.65502	4.15932	3.42089	1.84695	2.6227	0.488353	1.23563	1.27484	1.01035	0.857757	0.452309	3.09327	0.625053	1.39554	0.767385	0.732107	1.48094	0.409002	0.800987	4.58699	0.676535	1.05323	2.30327	0.718448	0.474718
SLC20A2	8.39277	2.71883	6.47244	8.49914	6.29923	5.64314	16.7677	6.71602	6.11824	10.1054	5.71768	8.85284	7.61694	5.27084	8.52167	8.33168	6.45183	7.74934	20.8967	6.42377	6.39779	3.56059	9.51408	9.79845	16.1569	3.38269	4.12733	10.5733	8.69494	11.0708	8.86563	8.38912	8.75184	9.82673	2.84492	10.8343	14.3815	45.2686	8.04784	6.42389	10.0128	31.1038	18.8158	10.425	19.3888	6.02414	4.50728	26.0569	3.18167
SDHDP4	0	0	0	0	0	0	0	0	0	0	0	0.267601	0	0	0	0	0	0	0	0	0	0	0	0	0	0	0	0	0	0	0	0	0	0	0	0.0320242	0.0565195	0	0	0	0	0	0	0	0	0	0.156699	0.0311043	0
AC107952.2	0.693478	0.510927	0.839918	0.439263	0	1.38914	0.0806064	0.973145	2.73905	0.323084	1.57769	0	0.410076	1.19427	0.6058	0.650877	0.164686	1.39493	0.13003	0.260212	0.54188	1.75734	0.535469	0.265264	0.565229	0.592604	0.471952	0.176756	1.20433	0.469296	0.792911	1.98086	1.96794	0.548822	0.380326	0.624669	0.110248	0	0.691349	0.274885	0.257945	0.54799	0.405857	0.2785	1.31539	0.875718	0.560375	0.424708	0.10669
CTSC	25.8321	61.0131	13.6567	28.4509	10.6657	32.8543	38.7785	8.716	28.6461	32.4569	50.3372	44.0191	10.241	19.0302	30.1477	39.7196	18.4448	45.3187	29.2078	37.095	14.6039	33.157	24.6699	23.3686	30.5777	24.6221	15.628	23.1799	30.906	19.1952	12.4383	12.448	28.1374	15.7666	12.6513	60.1157	15.1251	38.9144	20.1207	10.6341	26.1426	60.554	23.2245	23.5362	27.4925	9.42794	26.5576	27.0006	10.3104
HLA-DOA	11.9463	2.05128	23.4878	24.2433	11.5268	8.6679	25.7145	3.83634	10.8664	22.864	48.3772	7.41393	10.1958	6.00938	16.0074	9.78335	8.02301	19.492	36.6219	11.2058	11.779	12.66	6.15192	4.82801	80.7534	18.2049	21.258	12.543	50.6583	7.41878	3.10792	8.16618	9.41641	4.3509	2.00739	17.0939	2.88469	5.32566	2.26677	1.12475	2.32564	22.4237	20.9071	40.3237	59.7398	6.90627	19.2476	14.9602	0.555736
HNRNPA1P1	0.014876	0	0	0	0	0	0.0414986	0.0326742	0	0	0	0.335919	0.039585	0	0	0.0279243	0	0	0.0446288	0.0111638	0	0	0.0145092	0.0853537	0.0290997	0	0.0404959	0.0181999	0	0.0241608	0	0	0.0389676	0	0	0	0	0.0621815	0	0	0	0	0	0	0.0282167	0	0.0262271	0.015618	0
CFHR1	0.0255675	3.18078	0	0.00844955	0	0	1.23925	0.168472	0.0688531	0.0142939	0	0.31754	0.00566958	0.010161	0	0	0	0	0.019176	4.99349	0.0266377	0.00762239	0.0249372	0.00733491	0	0.0655452	0.0522005	0	0.0918655	0.0103813	0	0	0.0837174	0	0	0	0.512149	0	0	0	0.0407573	0	0	0.0462055	0.0121241	0	0	0	0
AP003040.1	0	0.0346415	0	0	0	0	0	0.020081	0	0	0	0.12387	0.0121641	0	0.0125008	0.0257427	0	0	0	0	0	0	0.0133757	0.0157371	0	0.0281255	0	0	0	0	0	0.0303269	0	0	0.0257866	0	0.0261624	0.0859853	0	0	0	0	0	0	0	0	0.0241781	0	0
TMEM50A	51.4523	30.7293	37.4922	37.7969	48.285	71.3061	43.6838	30.3801	39.2327	28.862	50.5534	31.0412	42.3141	25.1911	33.5749	51.0358	49.7788	37.5338	56.6279	30.8339	35.8432	63.9113	51.7624	42.1347	47.1261	30.9036	47.7235	25.1211	57.6365	33.0245	37.3489	83.784	60.464	64.7568	30.2695	33.3058	31.7241	38.5849	31.2939	27.1454	34.7251	41.487	33.7662	39.752	48.9926	37.645	31.2856	40.8276	63.6967
UBBP1	0.475025	0.149991	0.258901	0.0981166	0.11808	0.203902	0.703985	0.478209	0.127924	0.597535	0.493363	0.268167	1.50105	0.0943921	0.568324	0.167191	1.3537	0.126465	1.06883	0.64613	0.0618637	0.177023	0.347486	0.885802	0.174229	0.0608891	0.484923	0.399552	0.597378	0.940278	0.116386	0.196964	0.622163	0.250625	0.641993	0.353011	0.339834	0.7446	0.42621	0.156911	0.643655	0	0.0521265	0.0715387	0.337885	0.651569	0.523433	0.716911	0.219245
ZNF487	1.63402	0.662979	0.594745	0.774107	0.909167	1.74994	0.700673	1.01864	0.31008	0.47964	0.958044	1.37651	0.388	0.951092	1.04701	0.852902	1.17954	0.833476	2.87016	0.228732	0.940884	2.31878	0.762459	1.00717	1.00473	1.23282	1.8899	0.618036	1.0059	0.753995	1.03441	1.21698	0.650546	0.941026	1.05601	0.34166	0.602996	0.77267	1.26043	0.894923	1.06891	0.385355	0.50045	0.564417	0.594184	1.29475	1.39813	0.648877	2.20389
AL161734.1	0	0	0	0	0	0	0	0.0184587	0	0	0	0.113863	0	0	0	0	0	0	0	0	0	0	0	0	0	0	0	0	0	0	0	0	0	0	0	0	0	0	0	0	0	0	0	0	0	0.0526959	0	0	0
PRR13P3	0	0.0943429	0.0542819	0.0246857	0	0	0.052094	0.0273444	0	0	0	0.506022	0	0	0	0	0.0354775	0.0530301	0.112047	0.0280282	0	0.0890765	0	0.0428585	0.0730588	0	0.101671	0	0.0536778	0.060659	0.146411	0	0	0.15764	0	0.0403709	0	0.156115	0	0	0	0	0.065574	0	0.070842	0	0.0658467	0.0392112	0
TCERG1P1	0	0	0	0	0	0	0	0	0	0	0	0	0	0	0	0	0	0	0	0	0	0.0310118	0	0	0	0	0	0	0	0.0211183	0	0	0	0	0	0	0	0	0	0	0	0	0	0	0	0	0	0	0
AL358335.3	0	0	0	0	0	0	0.0599001	0	0	0	0	0	0	0	0	0	0	0	0	0	0	0	0	0	0	0.0880751	0	0	0	0	0	0	0	0	0	0	0	0	0	0	0	0	0	0	0	0	0	0	0
RNU6-561P	0	0	0	0	0	0	0	0	0	0	0	0	0	0	0	0	0	0	0	0	0	0	0	0	0	0	0	0	0	0	0	0	0	0	0	0	0	0	0	0	0	0	0	0	0	0	0	0	0
RN7SKP148	0	0	0	0	0	0	0	0	0	0	0	0	0	0	0	0	0	0	0	0	0	0	0	0	0	0	0	0	0	0	0	0	0	0	0	0	0.194838	0	0	0	0	0	0	0	0	0	0	0	0
AC090607.5	0.0626917	0	0	0	0	0	0	0	0	0	0	0	0	0	0.0571465	0	0	0	0	0	0	0	0	0	0	0	0	0	0.180204	0	0	0	0	0	0	0	0.119599	0	0	0	0	0	0	0	0	0	0	0	0
AC010723.1	0	0	0	0	0	0	0	0	0	0	0	0	0	0	0	0	0	0	0	0	0	0	0	0	0	0	0	0	0	0	0	0	0	0	0	0	0	0	0	0	0	0	0	0	0	0	0	0	0
FURIN	45.494	138.365	90.6795	52.0689	582.146	41.331	33.6191	98.0156	50.7306	47.1588	35.7205	6.15703	47.7377	85.2202	44.9058	43.2428	211.353	63.3646	27.9394	231.756	122.474	14.7877	31.5303	69.6671	30.7238	17.2998	63.8106	69.406	32.3574	115.288	63.3117	39.4818	40.271	82.2836	180.689	57.4334	128.115	36.4574	848.754	217.194	28.723	55.2587	37.3123	32.7714	42.6197	199.682	83.8737	81.3383	298.595
HMGB1P19	0	0	0	0	0	0.0238786	0.0339469	0.124732	0	0	0	0.329748	0	0	0.0665554	0	0.0231188	0.0345569	0.0365074	0.0913224	0	0	0.0237378	0	0	0.0998286	0.0662533	0.119104	0.0699579	0	0.143113	0	0	0.154089	0.0457634	0.184153	0	0	0.116463	0	0.0931131	0	0	0	0	0	0	0	0
TTTY7B	0	0	0	0	0	0	0	0	0	0	0	0	0	0	0	0	0	0	0	0	0	0	0	0	0	0	0	0	0	0	0	0	0	0	0	0	0	0	0	0	0	0	0	0	0	0	0	0	0
ANXA8	0.456289	0.00715902	0.0494289	0.176083	0.890476	0	0.18184	0.0145248	0.0122115	0.291539	0.107648	0.0639974	0.120664	0.0630741	0	0.0691597	0.376899	0.511058	0.0552659	0.0340298	0.212596	0.0405563	0.0469918	0.198386	0.066527	0.0290621	0.0694356	0.0242715	0.0407323	0.0552358	0.0555506	0.0313367	0.111358	0.0179433	0.0133226	0.101094	1.29761	11.8465	1.94839	0.00599144	0.00722856	0.0214993	0.0248798	0.0341451	0.0161271	0.0592364	0.0349765	0.0327301	1.14586
MDP1	1.89946	1.98543	0.799646	1.2295	0.573109	0.526956	1.13285	1.09337	7.64818	1.93344	1.24393	0	0.894699	2.26986	2.2688	2.09015	1.50568	2.32501	1.179	1.08139	1.11914	2.07768	1.41822	1.17253	1.23	2.22989	1.60473	0.865447	1.61915	0.98933	1.00139	1.53535	2.05888	1.05054	1.47792	0.962876	0.924664	1.14989	0.480591	1.3016	0.968944	0.745307	0.850994	1.51513	0.944207	2.50529	1.10858	1.7329	0.943193
MIR4297	0	0	0	0.244259	0	0.725157	0.773185	0.676414	0	0	0	0	0	0	0	0	0	0.524719	0	0.138666	0	0	0	0	0	0	0	0	0	0	0	0	0	0	0	0	0	0	0	0.390626	0	0	0.324419	0	0	0	0	0	0
RN7SKP243	0	0.114799	0.0660518	0	0	0.0891779	0.0633895	0.0332734	0.0979096	0.10163	0	1.84723	0.0403109	0	0	0	0.04317	0	0	0.0341055	0	0	0.088652	0	0	0.186411	0.123716	0	0	0.0738116	0	0	0	0.0959106	0.0854546	0.0982489	0	0	0	0.144114	0	0	0.159585	0	0	0	0.160248	0	0.083902
AC008446.1	0	0	0	0	0	0	0	0	0	0	0	0	0	0	0	0	0	0	0	0	0	0	0	0	0	0	0	0	0	0	0	0	0	0	0	0	0	0	0	0	0	0	0	0	0	0	0	0	0
SEPTIN7	16.9811	14.899	14.0778	12.5329	11.854	11.5483	14.1135	8.63865	18.2964	11.2193	22.0521	25.1838	10.7719	10.2002	14.7753	24.3198	11.9907	21.2157	27.3894	8.13197	18.6199	22.1143	25.8515	25.671	18.0217	12.2839	20.1074	10.734	10.6217	9.70134	19.1915	14.5696	15.8326	25.8048	19.6662	17.5533	12.3894	35.4933	5.83546	13.5634	10.0025	6.93811	11.0382	19.8228	17.7776	9.63087	16.5745	15.1902	14.1351
SNORD116-1	0	0	0	0.0977035	0	0	0.206183	0.216452	0.318464	0.330566	0	0.667594	0	0	0.134745	0	0	0	0	0.443731	0	0	0.144176	0	0.289159	0.909491	0	0.18085	0	0	0	0	0	0	0	0.639135	0.282003	0.308944	0	0.312501	0	0	0.259535	0	0	0	0.260614	0	0
SLX1B	0	0.100857	0.03316	0.00754007	0.0226856	0.00559626	0.00795587	0.0167043	0.0122884	0	0.0541629	0	0.015178	0.0816059	0.0467942	0.0107069	0.00541817	0	0.0171119	0.00856101	0.0356558	0	0.022253	0.0261816	0.0446306	0.0233961	0	0.0139567	0.065582	0	0.156521	0	0.0298825	0	0	0.024662	0.0108815	0	0	0.0120583	0.0218222	0.0216347	0.0300437	0	0	0.0298047	0.0201124	0	0.0737124
MIR551A	0.146281	0	0	0.0966857	0	0.430562	0	0	0	0	0	0	0	0	0	0	0	0	0	0	0	0	0	0.167862	0	0	0	0	0.210238	0	0	0	0	0	0	0	0	0	0	0	0	0	0	0	0	0	0	0	0
AC134312.5	0.67093	0.141233	0.0541739	0.283321	0.22237	0.228566	0.116978	0.24561	0.28106	0.0416772	0.0884864	0.168338	0.00826547	0.829548	0.0764482	0.262381	0.159331	0.330778	0.013978	0.0559448	0	0.255585	0.490792	0.769917	0	0.0764447	0.405873	0.285015	0.214284	0.0605382	0.547949	0.0618209	0.0976388	1.08162	0.0788485	0.0201453	0.835529	1.14906	0.133774	0.177298	0	0.0353448	0.0654435	0.0224537	0	0.0584306	0.0164289	0.0880496	0.0688141
SNORD68	0	0	0	0	0	0	0	0	0	0	0	0	0	0	0	0	0	0	0	0	0	0	0	0	0	0	0	0	0	0	0	0	0	0	0	0	0	0	0	0	0	0	0	0	0	0	0	0	0
TAS2R46	0	0.114429	0	0.00998046	0	0	0.105308	0.0442215	0.0325312	0	0	8.72898	0.0133936	0	0.0550573	0	0	0	0.0226503	0.0339955	0	0	0.0294553	0.0173277	0.0295378	0	0	0.0369478	0	0	0	0.0667843	0	0.0637341	0.0141965	0.016322	0	0	0.0240857	0	0	0	0.0265117	0	0	0	0	0.0317063	0.39028
UBAP2	2.76179	5.27986	3.23578	4.57276	2.26626	2.6565	4.80003	4.3993	5.58541	5.3128	3.7819	8.986	2.85427	3.5686	7.05841	3.82428	1.98548	4.83184	6.4293	5.31395	3.2727	1.98806	4.33777	4.7956	5.90419	4.22708	3.91927	5.05943	2.45683	2.99323	4.61001	2.35936	3.05448	3.12211	6.11537	5.48187	4.45664	5.05371	3.99197	2.98916	3.03818	1.80524	3.76267	3.31624	3.71889	5.21571	4.12795	3.46863	4.42509
AL008723.2	0.0625521	0.237013	0	0.144706	0	0.0920578	0.130873	0.183189	0.269524	1.04912	0.222743	1.4125	0.0277418	0.447469	0	0.352256	0	0.177633	1.07904	1.43175	0	0.261079	0.213535	0.143562	0	0.384863	0.340562	0.0765288	0.0449507	0	0	0	1.14698	0	0.235238	0.0338072	0.715998	0	0.349216	0.595074	0.638174	0.237259	0.329477	0.0753626	0.118649	0.0653711	0	0	0.519669
ACOT2	8.13352	8.657	4.23041	7.45106	4.45789	4.6464	5.96706	7.93561	14.6782	6.60096	12.1201	1.13963	6.21502	6.49282	4.58968	6.99495	5.80295	9.59886	5.81857	5.4873	3.44828	16.6834	6.57077	5.8587	4.36216	4.41697	5.65514	5.50673	6.73043	13.129	6.02728	4.33442	5.0113	4.83	6.84137	4.47835	6.81791	8.22968	0.54291	11.3267	11.4353	5.14172	8.61357	5.88238	9.49478	11.8609	5.61797	6.98664	2.78433
RNU6-465P	0	0	0	0	0	0	0	0	0	0	0	0	0	0	0	0	0	0	0	0	0	0	0	0	0	0	0	0	0	0	0	0	0	0	0	0	0	0	0	0	0	0	0	0	0	0	0	0	0
AC105036.3	0.243667	0.356349	0.186393	0.22039	0.255032	0.251653	0.465088	0.460085	0.828878	0.143396	0.152225	2.31677	0.261634	0.591222	0.4793	0.144441	0.536018	0.327769	0.365508	0.461966	0.347397	0.35175	0.225152	0.294334	0.225782	0.604943	0.104735	0.580536	0.313341	0.166632	0.678707	0.311965	0.16797	0.189456	0.277318	0.291113	0.415922	0.214427	0.306845	0.244008	0.425231	0.486435	0.540402	0.247217	0.267582	0.134026	0.339156	0.740537	0.615588
AC020914.2	0	0	0	0	0	0	0	0	0	0	0	0	0	0	0	0	0	0	0	0	0	0	0	0	0	0	0	0	0	0	0	0	0	0	0	0	0	0	0	0	0	0	0	0	0	0	0	0	0
AL357632.1	0.0436794	0	0.0634837	0	0	0	0	0.0159899	0.0470514	0.0976789	0.0518464	0	0.096859	0	0.019908	0.0409961	0.0207458	0	0.0655204	0.0327795	0	0	0.0639039	0.0751856	0.0427218	0.0895818	0.0594528	0	0	0.212825	0	0	0	0	0	0	0	0.0912898	0	0	0	0	0	0	0	0	0	0	0
OR7D1P	0	0	0	0	0	0	0	0	0	0	0	0	0	0	0	0	0	0	0	0	0	0	0	0	0	0	0	0	0	0	0	0	0	0	0	0	0	0	0	0	0	0	0	0	0	0	0	0	0
MIR1256	0	0	0	0	0	0	0	0	0	0	0	7.9943	0	0	0	0	0	0	0	0	0	0	0	0	0	0	0	0.144376	0	0	0	0	0	0	0	0.127558	0	0	0	0	0	0	0	0	0	0	0	0	0
AC093824.1	0	0	0	0	0	0	0	0	0	0	0	0.184902	0	0	0	0	0	0	0	0	0	0	0	0	0	0	0	0	0	0	0	0	0	0	0	0	0	0	0	0	0	0	0	0	0	0	0	0	0
AC132825.2	0	0	0	0	0	0	0	0	0	0	0	0	0	0	0	0	0	0	0	0	0	0	0	0	0	0	0	0	0	0	0	0	0	0	0	0	0	0	0	0	0	0	0	0	0	0	0.0491237	0	0
AL158825.3	0	0	0	0	0	0	0.116591	0	0.180084	0	0.198436	0.377509	0	0	0	0	0	0	0	0	0	0	0	0	0	0	0	0	0	0	0	0	0	0	0	0	0	0	0	0	0	0	0	0	0	0	0	0.263275	0.308639
VDAC2P5	4.00088	1.61058	1.34368	0.37928	3.42339	0.6412	0.778158	3.27934	0.515109	3.56456	2.42178	0	3.84569	3.67417	5.07093	2.39369	8.52458	1.81061	2.70184	2.12925	1.82677	2.10993	0.886168	2.5791	2.12028	4.41325	2.6035	8.97064	3.71126	9.61758	1.12476	2.7847	2.67227	2.3884	4.91543	3.39427	3.95316	4.031	8.44121	3.89207	1.11803	1.81378	0.559724	1.8436	2.32806	1.4326	5.73293	2.17553	2.82505
CES4A	1.08072	0.474062	1.45786	1.28534	0.398943	0.495245	0.929722	5.62165	0.383404	0.767005	0.284212	2.16276	4.35962	1.82602	0.849455	0.613459	0.995855	1.79638	1.66965	1.14128	4.63869	2.11838	0.605938	0.345317	3.12678	2.99287	0.325908	0.486919	2.2136	0.74099	1.05281	0.486571	0.983205	3.57822	0.0608421	1.54942	1.39507	0.0879137	1.49676	8.68054	2.95041	3.85371	4.68688	0.45221	1.30114	1.25116	1.34631	2.35079	1.91157
SNRPEP5	0.151542	0	0	0.0333879	0	0	0	0	0	0	0	0.45627	0.044806	0.0803012	0.138138	0	0.143952	0	0.0757727	0.0758173	0.105257	0.0602388	0.0985376	0.173901	0	0.103599	0	0	0.0726002	0.0410212	0.198024	0	0.132322	0	0.0474919	0	0	0.105574	0.241724	0	0.19326	0.191599	0	0.121719	0	0	0	0.159102	0.093258
RPS15AP9	0	0.0931048	0	0	0	0	0	0	0	0	0	0	0	0	0	0	0	0	0	0	0	0	0	0	0	0	0	0	0	0	0	0	0	0	0	0	0	0.0770332	0	0	0	0	0	0	0.0699123	0	0	0	0
AL050335.1	0	0	0	0	0	0	0	0.0236628	0	0	0	0.145964	0	0	0	0	0	0	0.0242403	0.0121273	0	0	0	0.0185441	0	0	0	0	0	0.026246	0	0	0	0	0	0	0	0	0	0	0	0	0	0	0	0	0.0284906	0	0
IQCN	0.176419	0.108504	1.00556	0.438033	0.213548	0.234801	0.17332	0.548106	0.224741	0.555758	0.932307	0.166279	0.180976	0.977913	0.123058	0.250531	0.170497	1.56831	3.14108	0.089798	1.59829	0.792133	0.471321	1.39248	0.531157	0.638684	3.12373	0.309681	0.498287	0.189359	1.98457	0.926145	1.57525	0.69607	0.274035	1.21548	0.319001	0.0993926	0.298532	1.80642	1.44577	0.744797	0.554851	0.506421	0.317172	0.437677	0.554453	0.249643	0.557938
UBE2B	21.25	9.52844	23.083	17.1083	15.8341	13.7905	18.6113	14.7084	19.5075	24.9627	15.1947	33.4933	22.0016	15.7779	14.24	13.2563	22.7757	20.0181	22.1721	14.6823	18.6185	25.346	16.9014	14.9494	20.275	14.8947	23.4526	12.785	17.1778	19.9767	17.9404	27.7992	11.9153	13.3188	14.2498	19.8288	9.97206	17.9612	12.0949	10.6897	14.4206	14.6959	17.531	14.6826	12.6182	14.93	23.818	21.1363	28.6987
CPXM2	3.60394	10.1403	2.27245	1.43268	9.46002	0.589796	2.11232	4.60858	1.80566	1.87427	2.37388	0.809247	0.0974131	16.5303	2.6687	8.72897	1.83937	2.39239	1.2312	0.227733	1.4694	3.23968	15.233	16.2209	3.33553	2.09825	2.52546	1.4497	2.76221	0.948173	3.4612	1.46997	14.1797	3.29361	0.72005	1.90563	10.1945	5.96174	0.198228	4.33186	2.55418	2.89398	5.13008	8.49601	20.6175	1.15679	2.89926	8.77505	0.907053
TRAJ1	0	0	2.63355	0.149707	0	0	0.63185	0.331661	0.975937	0.506513	0	7.16049	0.401809	0.36006	0	0	0	0	0.67951	0.509933	0	0.270103	0.44183	0	0.886133	1.8581	0.616583	0.554217	1.62765	0.183934	0	0.500882	0	0.478006	0.212947	0	0.432101	0	0	0.239416	0.288851	0	0	0	0	0.236707	0.798657	0.237797	0
PRMT7	3.57829	2.5879	3.35563	2.24146	1.94283	3.99879	1.71684	4.80375	4.65742	2.18478	2.01264	2.71576	3.47816	3.97475	3.14404	2.98221	2.22561	3.0611	2.53455	2.26639	2.7102	3.75368	1.8913	2.16216	7.42373	3.64498	2.04115	4.53042	4.25722	2.55376	3.35554	3.48701	2.9559	4.58114	3.51217	1.84407	2.40767	2.53528	3.30856	3.17812	2.38203	1.54309	2.98748	2.50081	1.49546	2.00012	2.06538	2.43022	2.03393
CNIH2	0.570134	0.222885	0.128241	0.242252	0.323936	1.81131	0.463886	1.21251	6.96033	0.0910695	0.612284	0.521104	0.258874	0.269741	1.21264	1.70725	0.283683	0.57823	2.6471	0.529732	0.240428	2.71147	0.873837	6.16085	0.597465	1.37808	1.86614	0.448409	0.468234	0.126771	0.957865	0.135086	0.853407	0.587284	0.47221	1.18119	0.440246	0.553232	0.573796	1.13355	0.432788	0.0772324	0.154918	0.163547	0.15449	0.234075	0.239327	0.192398	0.388447
Z97055.2	0.113421	0.10744	0.0927259	0.0562251	0.0281939	0.180832	0.0296628	0.591666	0.106905	0.06341	0.134628	1.02448	0.106892	0.0901514	0	0.0266133	0.026935	0.161044	0.43597	0.0797976	0.177253	0.541024	0.138281	0.309118	0.249602	0.247153	0.0771896	0.121419	0.193576	0.132403	0.194525	0.109734	0.241398	0.359047	0.106635	0.0842877	0.14876	0.0148156	0.158302	0.404626	0.153684	0.322653	0.1618	0.102487	0.13446	0.051858	0.187469	0.0595393	0.0785231
MT2A	74.0957	9.63968	17.2519	103.029	195.762	70.6718	94.8757	37.8413	58.3421	41.8959	207.158	49.6533	29.8409	50.7655	35.052	69.138	141.744	122.291	20.8053	20.7202	32.1449	75.9066	81.5161	80.5739	22.3314	82.7434	117.421	57.732	60.7661	40.1462	125.379	54.7223	224.819	79.5094	51.8251	47.0458	21.8612	524.272	47.0756	72.6991	32.881	21.5683	46.066	145.562	34.2441	79.1297	83.1187	70.9137	92.1271
SLC22A23	3.25112	3.3368	5.97758	5.13536	9.10781	7.88618	2.6658	21.2736	2.75068	3.91047	2.00068	5.15326	6.12164	8.93652	28.0617	6.89082	2.39266	2.47617	5.72902	8.57135	9.2178	2.13047	10.4796	3.48629	6.45847	4.20129	5.08248	6.06674	4.32781	7.23092	2.84286	5.53177	4.43591	6.0685	9.99034	6.08168	6.26551	2.31881	3.48155	39.4083	9.85606	4.06458	3.24754	5.29357	6.04098	13.0661	4.72462	2.20538	3.33905
PRSS55	0.00895881	0	0.0130207	0.00296071	0.0356313	0	0.00624796	0.00983875	0	0.0100172	0	0.0606904	0	0	0	0	0.00425504	0	0	0	0	0	0	0	0	0	0.012194	0.0109606	0.0321895	0	0	0	0	0	0.0042114	0	0	0	0	0.0426138	0	0	0	0	0	0	0.0315896	0.00470285	0
AL136985.1	0	0	0	0	0	0	0	0.104116	0	0	0	2.08729	0	0	0	0	0	0	0	0	0.0740798	0	0	0	0	0	0	0	0.0510958	0	0	0	0	0.0750288	0	0.153716	0	0	0	0.0375792	0	0	0	0	0	0	0	0	0.0656347
FTL	5435.18	43812.4	3230.92	14204.3	5243.6	2354.4	12362.9	6606.91	5000.12	3851.15	3921.95	852.723	4315.94	4161.44	2430.86	3878.72	5179.93	6906.86	2929.42	6971.37	5468.14	5429.74	3916.8	2720.57	2266.57	7070.21	3476.06	3396.6	5118.31	4884.55	4079.58	5642.44	2630.95	2878.61	2444.73	6087.79	6132.16	3216.93	4062.26	744.776	22014.9	3843	4498.12	5127.2	4982.47	3352.99	3670.7	4490.82	2092.96
REG3A	0	0	0	0	0	0	0	0	0.0191119	0	0	0	0.0236059	0	0	0	0	0	0	0.0865457	0	0	0	0	0	0	0	0	0	0	0	0	0.0232378	0	0	0	0	0	0	0	0	0	0	0	0	0	0	0	0
PRKAR2B-AS1	0	0.113384	0.0279589	0.0169531	0	0.106952	0.00894399	0.00469474	0.0138146	0.0143396	0	0.868787	0.0056877	0.0101935	0.0116902	0.048147	0	0.0546282	0.00961863	0.00481215	0.0267228	0.00764675	0.0125084	0	0	0	0.0349115	0	0	0.0156218	0	0	0	0	0	0.027725	0.012233	0	0	0.0474459	0	0	0.0112584	0.0772552	0.0121628	0.0134026	0.0113052	0.0269286	0.0355147
AC144568.2	0.0144475	0	0	0	0	0	0	0	0	0	0	0	0	0	0	0	0	0	0	0	0	0	0	0	0	0	0	0	0	0	0	0	0	0	0	0	0	0	0	0	0.0184247	0	0	0	0	0	0	0	0
RNU6-187P	0	0	0	0	0	0	0	0	0	0	0	1.19663	0	0	0	0	0	0	0	0	0	0	0	0	0	0	0	0	0	0	0	0	0	0	0	0	0	0	0	0	0	0	0	0	0	0	0	0	0
AL138847.2	0	0.0195013	0	0.0102054	0.0307048	0.0227234	0.0323046	0.00565228	0	0.0172643	0	8.85599	0.0136955	0	0.0140746	0	0	0.0109617	0.0231609	0.092698	0	0	0	0	0	0.0158332	0	0.00944515	0.0110956	0.00626932	0	0	0.0202229	0	0.0145165	0.0417247	0.014728	0	0	0.0326416	0.00984539	0	0.0135546	0	0.0146435	0.0161361	0.0408329	0.0243157	0.0570109
AGBL4-AS1	0	0	0	0	0	0	0	0.108991	0.0534524	0	0	0.224104	0.0220072	0	0.0226163	0	0.0235681	0	0	0	0	0.0295872	0	0	0	0.101769	0	0	0	0	0.0486313	0	0	0	0.0466528	0	0	0	0	0.0524516	0	0	0	0	0	0	0	0	0
FOXP1-IT1	0.0079361	0.0701641	0	0.00786818	0	0.0311455	0.00553471	0.00871559	0	0.00887363	0.00941996	10.3044	0.0387162	0.0189238	0.0217024	0	0.0037693	0	0.0119044	0.0268006	0.0413415	0.00946391	0.0193511	0.0182139	0.00776211	0.00813805	0.010802	0.014564	0.00570298	0.00644469	0	0.008775	0	0.0167484	0.0149226	0.0257352	0	0	0.0379763	0.0167774	0.0050604	0	0.0139338	0	0	0.0165875	0.00699587	0.012498	0.0439543
TRIM54	0.015242	0.0128339	0.0959949	0.171264	0.0606209	0.413738	0.0637794	1.89709	0.087566	0.0568086	0.144735	0.0229455	1.22127	0.775354	0.0185251	0.0476854	0.00965234	0.0577114	0.060969	0.0838818	0.116453	0.842166	0.193261	0.151586	0.556558	0.104199	0.926659	0.111886	8.9231	0.486852	0.019917	0.303356	0.731982	0.428891	0.0238834	0.735907	0.174466	0.0106185	0.0729368	0.257779	2.86385	0.0963542	4.78131	0.0856963	0.192739	0.0955734	0.0447872	1.51488	0.121937
AC005377.1	0	0	0	0	0	0	0	0.0225471	0	0	0.073108	0.417247	0	0	0	0	0	0	0	0	0	0	0	0	0	0.126318	0	0.037677	0.0442606	0	0	0	0	0.0649921	0.0579067	0	0.0587506	0	0	0	0	0	0	0	0.0584136	0	0	0	0
AL772337.3	0	0	0	0	0	0	1.12671	1.20557	0.267735	0.138955	0	0.280626	0.082673	0.0493888	0	0	0.383659	0.176454	0.0932071	0.093262	0.0647378	0	0.181815	0.0356522	0	0.063718	0	1.25434	0.0446523	0.0252298	0	0	0.0813837	0.0655672	0.0292096	0.100749	1.12614	0.0649329	2.13095	0.0656805	0.237727	0.117842	0	0	0	0	0	0	0.229431
AL138701.1	0	0	0	0	0	0	0	0	0	0	0	0	0	0	0	0	0	0	0	0	0	0	0	0	0	0	0	0	0	0	0	0	0	0	0	0	0	0	0	0	0	0	0	0	0	0	0	0	0
SELENOTP1	0.0865068	0.655557	0.0838193	0.095296	0	0.0282915	0.120661	0.211119	0.0621233	0.515873	0.205363	0.520916	0.511543	0.0458393	0.578271	0.108257	0.273912	0.0818863	0.259525	0.0865594	0.180256	0.309481	0.140624	0.496349	0.0564068	0.0591387	0	0	0.0414432	0.304416	0.11304	0.318837	0.226604	0.182565	0.271103	0.0935079	0.0550108	0.542396	0.0459953	0.0304801	0.257415	0	0.101256	0	0.164086	0	0.101677	0.211918	0.212942
POTEC	0	0	0	0	0	0	0	0.0216665	0.00425036	0	0	0.0801901	0	0	0	0	0	0	0	0	0	0	0	0	0	0	0	0.0024137	0.00283547	0	0	0.00436284	0.00516794	0	0	0	0.00752747	0	0	0	0	0	0	0	0	0	0	0	0
TALDO1	42.3298	238.076	49.2964	67.7898	52.3578	73.2411	71.1141	175.997	70.0626	62.1701	60.2955	11.5024	81.3354	134.975	62.6622	51.9403	147.716	43.1034	65.4306	54.5062	147.778	95.29	69.6915	25.4404	39.3083	69.8114	63.9892	224.293	119.297	242.624	39.3049	77.2079	78.6388	58.0104	59.4321	154.578	296.859	43.6875	159.541	32.8243	180.464	67.5512	56.0479	47.5193	78.066	88.5091	65.3522	30.0216	106.524
OR52B5P	0	0	0.0214616	0	0	0.0144879	0	0.129735	0	0	0	0.266757	0.0130979	0	0	0	0	0	0	0.0221632	0	0	0	0	0	0	0.0401978	0.0361319	0	0.0119915	0	0.0326548	0	0	0.013883	0.0159616	0.0281706	0	0	0	0	0	0.0259262	0	0	0.015432	0.026034	0.0310061	0
HSPD1P3	0	0	0	0	0	0	0	0	0	0.0605471	0	0.0815186	0.00800518	0	0	0	0	0	0	0	0	0	0	0.0310696	0	0	0	0	0	0	0	0	0	0	0	0.00975543	0.0172174	0	0	0.00953971	0	0	0	0	0	0.00943176	0	0	0.0166618
TH	0.00433023	0.0328149	0	0.00858633	0	0.0127456	0.00603989	0.0317036	0	0.00968356	0.339232	0.0586693	0	0.020651	0.0157889	0.0406421	0.0617	0.141414	0.00649547	0.0812412	0.0270689	0.0103277	0.0675756	0.0894438	0	0.683824	0.0589395	1.47278	0.0560116	0.00703292	0.00848761	0	0.0794011	0	0.0447826	0	0.115653	0.352956	0.317726	0.00915436	0.0552228	0.131396	0.00760279	0.0104341	0.00821356	0.0135762	0.0152688	0	0.695509
AL356580.1	0	0	0	0	0	0	0	0	0	0	0	0	0	0	0	0	0	0	0	0	0	0	0	0	0	0	0	0	0	0	0	0	0	0	0	0	0	0	0	0	0	0	0	0	0	0	0	0	0
AC022973.5	0.137826	0.270786	0.511919	0.323902	0.243629	0.0751253	0.576727	0.571817	0.362917	0.308216	0.581675	7.60781	0.190169	1.07115	0.321067	0.201225	0.145469	0.195697	0.712114	0.321789	0.28719	0.219146	0.298729	0.298747	0.179739	0.376888	0.0833765	0.22483	0.902395	0.0994887	0.0300167	0.0338655	0.361035	0.0969565	0.31675	0.297961	0.11686	0.0960185	0.34198	0.615119	1.13272	0.174257	0.4302	0.295204	0.319523	0.224058	1.10697	0.289402	0.706808
NPHS1	0.149201	0	0.142074	0.011902	0.419479	0.0025239	0.455687	3.47299	0.00554205	0.034516	0.0122137	0.10456	0.559028	0.0286254	0.0023449	0	0.0268794	0.00730511	0.0192936	1.00965	0	0.018406	0.00250902	0.0324716	0.161026	0.137171	0.0560222	0.00314723	0.0517604	0.00417801	0.0756329	0.0284436	0.0202155	0.0814335	0.198319	0.0389288	0.265007	0.0107528	0.00820653	0.00271914	0.328059	0	0	0.67564	0.00487939	0.00806511	0.0317473	0.0540151	0.0522409
OR2AI1P	0	0	0	0	0	0	0	0	0	0	0	0	0.0133649	0	0	0	0	0	0	0	0.0313965	0	0	0	0	0	0	0	0	0	0	0.0333205	0	0	0	0	0	0	0	0	0	0	0	0	0	0	0	0	0
ZNF696	1.11307	2.66135	2.25873	1.12437	1.28075	2.5207	1.61112	1.799	3.79307	2.81006	1.58709	0.679742	1.54925	4.3568	3.22254	1.32722	1.0407	1.4214	2.935	4.42611	2.25369	2.55036	1.08222	2.37384	1.74598	2.13922	0.943316	1.68296	4.18548	1.67704	3.05303	0.944336	3.18159	1.75809	2.49114	2.30038	1.9031	0.987588	1.78103	2.93398	6.26717	1.5135	1.25369	1.52658	2.18431	2.69227	4.07908	1.56548	1.78352
RNU6-400P	0	0	0	0	0	0	0	0	0	0	0	0	0	0	0	0	0	0	0	0	0	0	0	0	0	0	0	0	0	0	0	0	0	0	0	0	0	0	0	0	0	0	0	0	0	0	0	0	0
SCHLAP1	0	0	0	0	0	0	0	0	0	0	0.0232154	0.132496	0.00867414	0	0	0	0.00928937	1.19414	0	0	0	0	0	1.3242	0	0	0	0	0	0	0	0	0.230549	0	0	0.0105706	0	0	0	0	0	0	0	0	0	0	0	0	0
TUBB1P2	0	0	0	0	0	0	0	0	0	0	0	0	0	0	0	0	0	0	0	0	0	0	0	0	0	0	0	0	0	0	0	0	0	0	0	0	0	0	0	0	0	0	0	0	0	0	0	0	0
XAGE2	15.3382	4.01797	0.330259	2.79356	0.180751	0.668834	0	0	0	0.10163	0.161831	0.307871	0.0403109	0	0	0.0853091	1.03608	0.903399	0.340854	0.0511583	2.50948	0.0812931	0.177304	0.704044	0.66675	0.139809	20.6605	0.0278005	0.0653167	14.8546	0.222697	5.97979	6.90471	0	0.106818	0.540369	0.0866999	0	0	0.52842	0	0	0	0.273769	3.3619	0.142484	27.8031	0.0954267	0.41951
SCAMP4	14.2974	11.8566	10.4472	14.3266	8.72362	13.6135	11.567	10.4323	9.10276	17.967	16.1388	3.16514	17.6656	20.7987	14.7229	15.2484	13.3472	13.4812	12.3729	7.05555	10.235	7.18459	8.79561	18.8265	13.5	14.5556	11.557	14.5961	16.238	10.697	19.9245	11.1034	11.2213	15.5321	15.4605	6.88784	16.229	14.9766	14.9643	13.1274	12.165	13.2989	19.9821	14.3907	11.7878	15.9781	9.28661	13.4224	7.75199
AC027045.1	0	0	0	0	0	0	0	0	0	0	0	0	0	0	0	0	0	0	0	0	0	0	0	0	0	0	0	0	0	0	0	0	0	0	0	0	0	0	0	0	0	0	0	0	0	0	0	0	0
AC090425.3	0.168179	0.354021	0.407385	0.259372	0.111481	0.57752	0.312772	0.369395	0.422711	0.313411	0.46579	5.69654	0.447523	0.757492	0.562112	0.210463	0.186381	0.756181	0.925001	0.189316	0.350437	1.20333	0.738147	0.353818	0.603136	0.919778	1.29716	0.24005	0.322281	0.295909	0.439526	0.867796	0.220272	0.295772	0.237175	0.54537	0.320841	0.292911	0.62594	0.414797	0.321714	0.212633	0.14764	0.337703	0.159501	0.146465	0.741269	0.353136	1.03496
HMGB3	81.3796	96.3412	98.1296	15.8402	109.691	90.2706	28.2627	66.8206	68.2184	15.5792	148.492	16.9625	48.7881	139.457	329.562	23.1377	16.1339	37.7676	20.6665	76.557	252.112	115.958	40.2098	46.4067	44.6363	87.7593	67.1859	15.5566	34.698	57.1862	102.941	66.4619	16.7839	13.6789	135.316	214.177	34.9955	41.4535	49.3844	213.938	160.493	6.02869	23.7484	37.3606	22.3259	182.454	45.1355	92.1733	39.578
AC023794.2	0.0531929	0	0.0386553	0.0175792	0.10578	0.104379	0	0.136308	3.20876	0.0594769	0	0	0	0	0	0	0.0252643	0	0.0398955	0.0997974	0	0.0951499	0.0778223	0.213643	0.0520267	0	0.362009	0.130157	0.0764502	0.0215983	0	0.0588157	0	0	0.0250052	0	0.101478	0.0555865	0.127271	0.196793	0.339181	0	0	0.19226	0	0.917239	0.0937817	0.0279231	1.17844
C2CD4C	0.0634607	0.309157	0.10541	0.299607	0.0540852	0.502554	0.132774	0.136069	0.615238	0.121642	0.0860872	0.0409435	0.17691	0.230587	0.0619794	0.765799	0.0387527	0.148032	2.15544	0.0374192	0.0377812	0.0810832	0.11495	2.8037	0.0798034	0.15804	0.357849	0.0720947	0.188929	0.0368105	3.33183	0.0300723	0.106865	1.05229	0.0596638	0.117594	0.129714	0.123159	0.057843	0.129368	0.092492	0.636149	0.684442	0.262139	0.008598	0.0568463	0.0959007	0.523491	0.0502112
AL117379.1	0.1452	1.20514	3.22581	0.56212	0.247498	2.66605	1.27303	2.61214	1.02783	0.6958	0.541669	6.27657	0.386377	1.18708	0.756326	0.467247	0.275855	1.70824	0.871218	0.933998	0.864446	1.36049	0.505788	0.523671	0.608643	3.44586	1.69401	0.55831	1.93779	0.218982	1.30105	0.41284	0.815039	0.787969	1.67716	0.941709	0.712296	0.260115	1.29038	1.3594	4.07378	1.18016	1.78454	0.449838	0.629521	0.520265	3.36451	1.17599	0.957375
MIR8076	0	0	0	0	0	0	0	0	0	0	0	7.64114	0.150073	0	0	0	0	0	0	0	0	0	0	0	0	0	0	0	0	0	0	0	0	0	0.159069	0	0	0	0	0	0	0	0.594117	0	0	0	0	0	0
AL451064.1	0.0596303	0.0753141	0.433333	0.0985332	0.118582	0.0292526	0.24952	0.130974	0.128467	0.0666747	0	6.46333	0.740488	0.0947929	0.163068	0.0559671	0.0283217	0.084668	0.134171	0.13425	0.0621263	0	0.232641	0.034214	0.116646	0.122295	0	0	0.214255	0	0	0.263734	0.0781007	0.125844	0.0280313	0.161141	0.113759	0.124627	0.0951156	0.157577	0.152091	0.226177	0.157044	0.0718425	0	0.0934766	0.105131	0.187814	0.110088
AC005954.1	0.0416704	0	0.242255	0.137713	0	0.0408842	0.116245	0.183053	0.359099	0.279559	0.0989236	1.12917	0.110885	0.198728	0.0379846	0	0.0395832	0	0.18752	0.187631	0	0.0496925	0.0406431	0.0478184	0.163027	0.512769	0	0.0509814	0.299449	0	0.0816775	0.184301	0	0.527651	0.117532	0.180172	0	0	0.199404	0.132141	0.478275	0	0.219488	0.100409	0	0.130645	0.220401	0.174996	0.0769309
GREM2	0.417584	0.161627	0.352403	0.262651	0.0267875	30.6783	0.0892469	0.636121	0.00725517	0.278643	0.111924	0.243344	0.0238965	1.83622	2.47728	3.14809	0.0703765	0.339494	1.52556	1.0109	0.631543	0.192764	0.27919	0.672416	0.362316	0.0552529	0.953411	0.609771	0.246841	0.913405	0.191423	5.61517	0.458715	1.90469	13.8866	0.45866	0.0770943	0.274493	0.0161149	0.854319	0.296332	0.140506	0.212856	0.340812	0.4663	0.700357	0.700597	0.410129	0.223819
SUSD6	16.7287	6.74777	20.0459	28.417	15.6252	11.7763	16.5199	18.7483	22.5582	18.0666	24.7714	20.4406	12.9923	15.6075	10.57	30.3349	8.51625	32.4364	25.7836	7.1348	14.962	13.1903	25.467	20.8221	27.3335	14.1187	15.4224	13.7564	19.6324	15.3336	13.6635	8.44816	23.7749	17.853	10.2904	16.5099	18.0225	21.6171	7.06955	15.5491	12.5638	17.3681	14.3029	22.3863	25.9467	16.0855	17.7683	12.8063	4.84717
THRB-IT1	0.0240187	0	0.0116363	0.0211672	0	0.00785518	0	0.023447	0.0344972	0	0	6.36384	0.00710152	0	0	0.0300576	0.0152104	0.0682074	0.084067	0.0300416	0	0.0190951	0	0	0	0.0164199	0.0217948	0.00979517	0.0115068	0.0195049	0.0156929	0	0.0838892	0.0506894	0.00752722	0	0.0152738	0.016733	0.0383119	0.00846282	0	0.0303675	0.0421708	0.0771672	0.0151862	0.0334682	0.0988076	0.100867	0.0443427
AC009161.1	0	0	0	0	0	0	0	0	0	0	0	0.506022	0	0	0	0	0	0	0	0	0	0	0	0	0	0	0	0	0	0	0	0	0	0	0	0	0	0	0	0	0	0	0	0	0	0	0	0	0
TTC4P1	0.0121269	0	0.0881261	0	0	0.0356942	0.0169148	0.00887866	0.0261261	0	0.0575773	0.109536	0.0107565	0.0963892	0.0110542	0.250402	0.0115195	0.0344375	0	0.0091007	0	0	0.0236558	0.0695803	0	0.298451	0.0330122	0.0148365	0	0	0	0.0268175	0	0.0255927	0	0	0.0462699	0	0.0193434	0.0128185	0.0773263	0	0	0.0292209	0	0	0.0427606	0.0381954	0
AL139008.2	0	0	0	0	0	0	0	0	0	0	0	0.160561	0	0	0.0324071	0.0667354	0	0	0	0	0	0	0.0693505	0	0	0	0	0.086991	0.102192	0	0	0	0	0	0.0334246	0	0	0	0	0	0	0.134847	0	0	0	0	0	0.0373251	0
RPS6P7	0	0	0	0	0	0	0	0	0	0	0	0	0	0	0	0	0	0	0	0	0	0	0	0	0	0	0	0	0	0.0206219	0	0.0561568	0	0	0	0	0	0.0530735	0	0	0	0	0	0	0	0	0	0	0
GPR17	0.0315453	0.278896	0.206316	0.91741	0.0627316	0.0154751	0.0293334	0.812203	0.0906149	0.235146	0.0374436	0.807312	0.0373076	1.47098	0.0766803	0.0394766	0.0199768	0.619604	0.362778	0.0394557	0.295792	0.0438879	0.220501	0.0723989	0.154269	0.269567	0.0143123	0.0450262	0.385371	0.0512342	0.556484	0.10464	0.0550886	0.0998605	0.014829	0.477377	0.140421	0.0109883	0.0419313	0.133377	0.2749	0.119651	0.175388	0.202697	0.00997252	0.104396	0.241002	0.209753	0.0291191
AC005253.2	0	0	0	0	0	0	0	0	0	0	0	0	0	0	0	0	0	0	0	0	0	0	0	0	0	0	0	0	0	0	0	0	0	0	0	0	0	0	0	0	0	0	0	0	0	0	0	0	0
DZIP1L	0.860112	0.189845	1.13277	1.16092	0.453902	0.155668	0.858038	0.686791	0.305839	0.205416	0.257711	3.68335	0.901182	1.83634	1.01493	0.292604	0.253835	0.81022	1.64092	0.511786	0.440808	0.6672	0.974653	0.670784	1.00733	0.616543	0.985066	0.425687	0.808114	0.165012	2.20966	0.437043	0.328116	1.70358	2.05172	1.48936	1.83735	0.692291	0.230879	1.50056	3.28712	0.686264	1.03608	0.254873	0.554379	0.541071	0.716496	1.00822	0.215833
SPATA31A5	0	0	0	0	0	0	0	0	0	0	0	0	0	0	0	0	0	0	0	0	0	0	0	0	0	0	0	0	0	0	0	0	0	0	0	0	0	0	0	0	0	0	0	0	0	0	0	0	0
RNU6-1035P	0	0	0	1.1277	0	0.643831	0	0.288266	0.565496	0	0	0.592724	0.582059	0.208633	0.119634	0.24636	0.249337	0.559046	0.393735	0.59095	0	0.156508	0.128007	0	0	0.269164	0.357272	0.160567	0.377249	0.106578	0	0.290231	0	0	0	0.141864	0.500752	0	0	0	0.167372	0	0.230428	0.316241	0.24894	0	0	0.413367	0.242296
AC105384.2	0	0.110853	0	0.0725143	0.0872688	0.0430562	0.0612105	0.0803241	0	0	0.0520895	0.297288	0.0194626	0	0	0.0411883	0	0	0.0658275	0.0164666	0	0	0	0.0251794	0	0.225004	0.0597315	0	0.126143	0.0178186	0.172033	0	0.862158	0	0.0412585	0.0237179	0.0418598	0	0.139998	0.0927737	0	0	0.0385247	0	0	0	0	0.0230366	0.0405089
PCBP2P3	0	0	0	0	0	0	0	0.0121963	0	0.0372524	0	0	0.0147759	0	0	0	0	0	0	0	0	0	0	0.019116	0.195517	0	0	0	0	0.0270555	0	0	0	0	0	0	0	0	0	0	0	0	0	0	0	0	0.0293694	0	0
SUCLG2P2	0.162534	0.0273711	0.236227	0.143238	0.387861	0.0425246	0.166251	0.31733	0.210098	0.36347	0.56591	0.391491	0.355613	0.223926	0.197544	0.284758	0.329371	0.107697	0.520118	0.178896	0.338675	0.0516864	0.116253	0.335725	0.190765	0.244449	0.147485	0.410959	0.109012	0.941525	0.0424774	0.0479239	0.170303	0.160073	0.387117	0.152263	0.55813	0.294402	0.155554	0.217617	0.124366	0	0.0760983	0.130547	0.14387	0.31707	0.343866	0.136513	0.240053
ABHD17AP3	0.0617543	0	0	0.0408172	0.0491223	0.0363535	0	0.0723412	0.0532173	0.0828596	0	0.446237	0.0109552	0.0589017	0.0788089	0	0.0234644	0	0.0926332	0.083419	0	0.0294571	0	0.0425192	0.0483203	0	0.0336219	0	0.0532529	0.0300894	0	0	0.0647061	0.0521308	0.0464476	0.0267009	0.0235622	0	0	0.0130552	0.0472527	0	0	0	0.0234271	0	0	0.0518678	0
CCDC66	0.678886	0.658395	2.11875	1.04567	1.30785	0.554569	1.03147	1.76295	2.02412	1.0878	0.669119	6.50845	1.1331	1.508	1.42692	0.728206	1.20771	1.40933	2.44131	1.09969	1.58827	1.67518	1.13511	0.926857	2.11651	1.60366	1.32831	1.10867	1.20439	0.586992	1.07523	0.881341	0.976498	0.994595	1.03006	1.29239	1.05519	0.500404	1.08047	2.00704	0.461875	1.12656	2.05665	0.883646	0.888174	0.565368	2.07589	1.77392	2.23531
AC105443.1	0	0	0	0	0	0	0	0	0	0	0	0.0890751	0	0	0	0	0.0374706	0.0280046	0	0	0	0	0	0	0	0	0	0	0	0	0	0	0	0	0	0	0	0	0	0	0	0	0	0	0	0	0	0	0
Metazoa_SRP	0	0	0	0	0	0	0	0	0	0	0	0.239326	0	0	0	0	0	0	0	0	0	0	0	0	0	0	0	0	0	0	0	0	0	0	0	0	0	0	0	0	0	0	0	0	0	0	0	0	0
PREPL	4.88997	10.5553	7.28982	5.17428	4.43227	3.46604	6.77257	8.05192	5.36209	6.97947	4.42016	15.2311	8.25617	3.60334	9.73132	7.71771	4.63685	8.17333	8.70702	6.09334	7.70569	5.38152	6.69465	7.13731	9.70703	7.84924	3.55883	4.46745	5.80755	11.678	4.20662	9.46915	5.57669	9.97088	5.54473	4.02526	5.26736	3.32987	2.69247	4.99952	7.08618	9.67557	6.75896	5.54072	8.06318	3.5353	7.87118	10.653	7.86071
NEK4P1	0	0	0	0	0	0	0	0	0	0	0	0.288607	0	0	0	0	0	0	0	0	0	0	0	0	0	0	0	0	0	0	0	0	0	0	0	0	0	0	0	0	0	0	0	0	0	0	0	0	0
RAB10	48.8931	59.2616	32.4109	44.5431	40.5469	31.3505	175.811	29.8308	56.9003	33.6957	45.5208	58.1116	45.5945	30.5437	135.93	61.2513	77.2378	48.89	42.2746	64.0153	50.7624	58.1119	39.9812	56.9942	34.5438	50.1055	93.6173	66.1631	36.3469	47.2047	54.2547	70.0719	40.3008	41.0143	97.4552	54.1377	117.682	55.0943	69.4138	42.3524	105.194	22.8256	29.4295	43.8932	43.4944	45.9918	56.6558	36.6007	114.641
MTRNR2L10	0.0367136	0.0231849	0	0.0303328	0.0365046	0.18911	0.0256044	0.100799	0.0197739	0.0821014	0.174312	0.0414519	0.0325649	0.0583627	0	0.0344582	0.0959052	0	0.0688392	0.0413279	0.0382503	0	0.0268563	0.0315976	0.0359086	0.0941195	0.149914	0.0336877	0.0395742	0.0819887	0.0359808	0.0202972	0.144257	0.0193702	0.155326	0.0297636	0.10506	0.134279	0.629534	0.0388073	0.0702304	0.10444	0.0161149	0.0884648	0.0348191	0.00959204	0.0323639	0.00963622	0.118614
MED28P5	0	0	0	0	0	0	0	0	0	0	0	0.289596	0	0	0	0	0	0	0	0	0	0	0	0.0367918	0	0	0	0	0	0	0	0	0	0	0	0	0	0	0	0	0	0	0	0	0	0	0	0	0
WASF4P	0.0563973	0	0.0409839	0.0124255	0	0.00922221	0	0.0825822	0	0	0.0669423	0	0.0500244	0.0448268	0.0428408	0.0352885	0.0446437	0.053385	0.0845976	0.0917014	0.0783441	0.0224182	0.0458391	0.107863	0	0	0	0	0.0405278	0.0457987	0	0.0415726	0.0246221	0	0.0176743	0.0406411	0.0537957	0.11787	0.0299862	0.129163	0.0239742	0.0356524	0.0495097	0.0452983	0.017829	0.00982317	0.0331437	0.00986842	0.0347064
FRG2DP	0	0	0	0	0	0.00744756	0	0	0	0	0	0.171409	0	0	0	0	0	0	0	0	0	0	0	0	0	0	0	0	0	0	0	0	0	0	0	0	0	0	0	0	0	0	0	0	0	0	0	0	0
RPL23AP25	0.212312	0.153231	0.176328	0.100236	0.241261	0.0892742	0	0.0444125	0	0	0.144005	0	0.0269029	0.0482154	0.0829427	0.113868	0.0288111	0.0861309	0.0909927	0.0682847	0.0631998	0.253185	0.0295826	0	0.177992	0.311021	0.0825662	0.0742148	0	0.147783	0.29725	0.201218	0.1589	0	0.0570313	0.032785	0	0.12678	0.0483795	0.1603	0.0386798	0.115042	0	0.0730838	0.115061	0.0316972	0.160421	0.0636865	0
DPY19L2P2	0.0754997	0.356001	0.168255	0.0831705	0.0800746	0.116051	0.140411	0.178728	1.74584	0.0844188	0.238977	4.83049	0.0669681	0.23604	0.773096	0.203136	0.047812	0.335895	1.50247	0.118984	0.062928	0.408155	0.368192	0.115518	0.846749	0.175487	0.0753601	0.104685	0.311062	0.0429179	0.557412	0.100176	0.105478	0.520495	0.0686164	0.320999	0.0576135	0.0473382	0.100357	0.258037	0.105912	0.0954563	0.375582	0.109154	0.491679	0.0841624	0.217412	0.21666	0.357756
LINC00882	0.072349	0.045689	0.0368032	0.0382559	0.0863246	0.0248444	0.0403655	0.111237	0.155868	0.0161792	0.0429382	0.457445	0.00962602	0.132263	0.0329748	0.0814853	0.0515438	0.0513635	0.0651153	0.0135737	0.0452264	0.207065	0.109376	0.161895	0.191059	0.044514	0.167408	0.0132772	0.0519908	0.0470021	0.262349	0.119995	0.0568553	0.0381715	0.0238071	0.140768	0.0828138	0.128528	0.0461612	0.03059	0.0599727	0.0137209	0.114324	0.0610161	0.178401	0.0189024	0.0829106	0.250661	0.0801413
FBRSL1	7.47016	4.52603	10.5108	3.69838	6.08248	6.69292	4.22839	9.38375	9.82908	4.11477	3.51597	2.38401	4.79193	11.7169	8.06049	3.57853	5.58882	5.35155	13.2551	7.43396	7.78756	7.2428	4.01296	4.51719	4.22776	6.59156	7.02074	8.83301	9.35768	3.41712	11.8071	3.13849	6.3607	6.65235	7.40607	10.2886	8.99722	3.42008	15.0021	8.03647	28.1412	7.56265	5.73034	4.94611	5.17226	9.00787	4.14013	4.47797	6.57401
AL157838.1	0.763325	0.184312	0.530236	0.278232	0.200907	0.30838	1.49528	0.1767	0.350667	0.288684	0.413051	17.2875	1.16993	0.60672	0.95162	1.08518	0.197267	0.884597	0.62302	0.939292	0.315772	0.428365	0.574803	0.624754	0.329378	0.771238	0.458371	0.769081	0.556601	0.145853	0.319039	0.173767	0.382262	1.39772	0.232182	0.527823	0.235566	0.187688	0.456589	0.32037	0.350731	0.234177	1.15297	0.256962	0.287445	0.357804	0.613517	1.31995	0.424842
SERBP1	28.2798	20.7542	17.1262	26.3437	26.9292	29.2737	40.0423	23.574	45.251	43.8164	39.0484	60.7032	32.0213	16.9435	63.5288	29.9732	31.4129	28.5348	35.9441	49.6616	30.7558	33.6607	32.188	39.8041	32.4373	24.6996	38.7809	25.1891	32.8168	25.5488	27.4177	39.846	57.0998	37.0725	27.8692	66.3557	35.1491	42.1433	34.7931	45.5698	29.4715	21.1574	23.0177	34.9046	34.2778	19.2568	34.1186	28.1519	35.3084
SIGLEC8	0.836996	0.223733	0.991214	0.307345	1.4443	0.00868999	0.210019	0.265873	4.07395	0.435751	0.546685	0.0800019	0.659924	0.316799	0.791221	2.01174	0.795072	0.63509	0.312219	0.458634	0.609038	0.501705	0.427618	0.869009	0.883617	2.1253	0.831833	0.552644	0.661941	0.499887	0.243049	1.28293	0.568428	0.373843	0.0416359	1.56534	0.152073	0.231391	0.0423836	0.12639	0.084715	0.470328	2.05271	1.92078	1.50361	0.407276	0.772967	0.674171	0.0572312
TSPYL4	8.51647	4.24317	5.48336	4.98954	4.70333	2.56112	6.95398	7.83656	9.3223	5.7248	2.32882	8.96701	2.28858	5.629	10.21	4.91894	2.62004	8.09498	4.96887	2.16823	6.62234	6.04953	8.17872	6.09895	6.40093	4.28563	4.12461	3.4978	3.55855	3.43208	5.43263	3.31349	6.22184	4.92758	2.29942	7.15395	5.97333	5.52588	4.01909	5.13141	3.10618	3.14745	3.604	4.90567	8.08656	3.70758	5.2656	6.37353	2.80965
SRM	34.7892	30.9314	20.4208	27.1168	44.2285	53.8924	21.8887	25.9908	32.5494	52.7643	38.993	6.21517	25.6865	32.8858	30.0934	27.9299	42.6893	31.1066	21.5975	86.974	19.9034	43.3218	22.4719	44.9737	18.9454	37.1312	39.5977	24.4947	49.968	15.0329	70.4956	26.9479	54.8293	46.828	27.1498	45.4504	48.7814	46.3285	55.421	21.2803	68.9365	15.0982	21.8889	37.8848	23.4509	28.764	19.1753	20.2508	36.3479
AP001596.1	0	0	0.00908322	0.0536999	0	0	0	0.475868	0.0134642	0.0279517	0	0.536274	0.0332605	0.0993491	0.0113937	0.0117314	0.0415562	0.168601	0.00937463	0.00469008	0.169292	0.0223583	0.00609556	0.0143434	0.048901	0.0640867	0.017013	0.0611686	0.0179643	0.0253758	0.0122498	0.027641	0.0163709	0.0131893	0.0117514	0.0135109	0.0119227	0.0130617	0.269155	0.0198181	0.0797008	0.0237048	0.0438911	0	0	0.0065313	0.0110184	0.0196841	0.0346138
MIR1915	0	0	0	0	0	0	0	0.257037	0	0	0	0	0	0	0	0	0	0	0	0	0	0	0	0	0	0	0	0	0	0	0	0	0	0	0.165034	0	0	0	0	0	0	0	0	0	0	0	0.30948	0	0
EPHA10	2.24287	0.230626	0.833726	1.05434	1.26064	3.04393	1.0428	3.89466	0.185562	1.57943	3.00984	0.707968	3.84745	1.75534	0.0047108	1.90137	0.945811	2.22581	2.85274	0.109885	2.39419	0.112985	1.08539	0.146282	1.01092	2.25048	0.117235	0.419402	3.20123	0.754011	3.30561	1.02474	0.604667	4.6934	0.804926	0.106137	2.73424	0.442837	1.67888	1.75715	0.215292	1.45707	1.15234	0.879982	1.62721	0.599491	1.77974	1.70186	1.62195
ZNF677	1.05157	0.144199	0.68339	0.409084	1.74463	0.201924	0.224203	1.09106	1.45315	0.241878	0.249637	2.32708	0.167893	0.382092	0.146522	1.52839	0.162677	0.509788	1.37232	0.916548	0.597876	1.2146	1.79634	1.87902	1.91891	1.78386	0.993735	0.169087	0.582945	0.298882	0.0618348	0.332207	0.3699	0.332886	0.055082	0.293911	0.289454	0.828874	0.0862633	0.201665	0.869766	0.866091	0.453659	0.633463	0.430266	0.130305	0.57208	1.99828	1.47822
GOLT1A	3.80742	6.27646	25.1711	8.00721	5.30988	1.05518	17.3458	72.251	2.76974	4.506	6.95504	1.78652	21.0744	28.9069	4.00026	26.4069	11.6956	14.6385	14.482	72.7776	12.5958	19.7389	9.82644	10.2703	8.4635	10.0396	1.14415	14.1711	7.99497	18.3004	38.235	31.4648	15.2841	22.5143	26.1265	6.30696	12.1452	5.68391	3.33235	38.6121	122.997	60.6729	8.31266	9.85943	18.852	16.1098	15.8445	3.98436	10.1558
SNRPFP3	0	0	0	0	0	0	0	0	0	0	0	0.281873	0	0	0	0	0	0	0	0	0	0	0	0	0	0	0	0	0	0	0	0	0	0	0	0	0	0	0	0	0	0	0	0	0	0	0	0	0
RGMB-AS1	0.311533	0.575073	0.592099	0.197991	0.071483	0.746503	0.108633	0.500038	0.400118	1.15219	0.554673	0.838765	0.356039	0.419046	0.518805	0.314886	0.0682911	0.501885	1.36598	0.24728	0.461892	1.15739	0.268793	0.453744	0.86723	0.122869	0.130471	0.234549	1.3174	0.248122	0.457973	0.198729	0.564964	0.316088	0.101386	0.284939	0.137151	0.225381	0.143343	0.177315	0.229208	0.340857	0.873052	0.288718	0.261366	0.269224	0.211249	0.201275	0.23227
AC093019.1	0	0	0	0	0	0	0.155455	0	0	0	0.132291	4.27843	0.0988577	0	0	0.104605	0.105869	0.0791242	0.334362	0	0.116117	0.0664539	0	0	0	0	0	0.136355	0	0.090507	0.218455	0	0	0	0	0.120472	0	0	0.0888878	0.0589039	0.0710665	0	0.0978406	0	0	0	0	0	0.10288
RPS26P55	0.0394464	0	0	0	0	0.116107	0	0.0577612	0	0	0	0	0.0349889	0	0.0719147	0	0.0374706	0	0.0591708	0.0592056	0.0821952	0.0470404	0	0.0905325	0	0.323602	0	0	0	0.0640668	0.154637	0	0.10333	0	0	0.0852778	0	0	0.188762	0	0	0	0.069258	0	0	0.0412242	0.069546	0.0414141	0.14565
AC006450.1	0	0.0771151	0.0887391	0	0	0	0	0.0670532	0.263079	0	0	0	0	0	0.0278279	0	0.086997	0	0	0	0.063612	0	0	0	0	0	0	0	0	0	0	0.0675102	0	0	0	0	0	0	0.048695	0	0.0778642	0	0	0	0	0	0	0	0
AC114284.1	0.138665	0	0.0732855	0.0833198	0.350955	0.0742082	0.246161	0.0646054	0.325897	0	0.149629	0.910901	0.0223628	0.0400785	0.0229817	0.212966	0.191591	0.0894942	0	0.066221	0.0525341	0.28562	0.270492	0.347177	0.0986359	0.0517066	0.17158	0.185071	0.0905873	0.0614213	0.17296	0.0557535	0.066042	0.133018	0.0711099	0.122635	0.264536	0.474231	0.120645	0.0532991	0.0482283	0	0.0663981	0.1215	0.143465	0.026348	0.088899	0.238224	0.0232726
SLC22A18	1.95217	1.26117	5.7168	3.6841	2.96281	12.4354	3.01032	17.2054	7.30741	10.3557	5.03571	2.8752	12.5076	10.2086	2.4128	4.67606	16.2679	5.44993	9.1257	5.3486	11.9281	5.89084	6.55464	3.77406	8.51594	4.39376	2.14296	8.25424	19.8563	10.6981	4.60309	5.094	15.1266	15.6043	10.8185	0.785243	21.5542	3.69355	7.15476	7.46099	5.40699	40.5997	6.15468	3.3736	4.63986	6.45449	5.26278	3.32254	1.58012
PIGN	5.37458	3.82603	4.38172	3.83784	4.60229	1.53674	4.23105	4.51441	9.08156	4.55623	3.56134	9.37884	4.80207	4.35569	4.33977	6.594	4.54793	3.57065	3.17708	3.70774	5.58449	3.22311	3.94013	2.79804	6.3461	4.24211	2.21629	5.81708	2.15014	8.00252	3.47509	6.08208	1.43981	2.74298	8.29542	8.48539	1.87642	3.5629	1.80622	3.13432	3.06209	0.96403	3.62436	4.2123	5.47155	4.09005	4.75786	3.62077	6.93158
AC131212.4	0.028806	0.072765	0.0628	0	0	0.141313	0.0200896	0.358534	0.0310298	0.064418	0	0.455334	0.0511018	0.183169	0.0656452	0	0	0.0204506	0.0216049	0.0972794	0.0300118	0.0343515	0.0561917	0.049584	0	0.0590781	0	0.0176213	0	0.0116963	0.141156	0	0.0377286	0.151981	0.0541651	0.124549	0	0.0602044	0.0918963	0.0913464	0.293887	0.0546304	0	0.0694109	0	0.0451564	0.0253932	0	0.132952
AC124945.1	0	0	0	0	0	0	0	0	0	0	0	0.674696	0	0	0	0	0	0	0	0	0	0	0	0	0	0	0	0	0	0	0	0	0	0	0	0	0	0	0	0	0	0	0	0	0	0	0	0	0
AKAP8L	4.57964	5.10347	9.0903	6.02652	4.83663	5.83822	6.02154	8.81444	9.87827	6.33515	6.42338	4.15653	5.69973	13.229	7.74196	4.72632	6.04099	7.16182	8.05943	7.49794	6.73228	6.51596	5.38327	12.0679	6.52557	10.2993	10.4354	4.93003	12.4092	3.83571	10.152	2.58535	4.91582	7.15683	6.29865	6.85032	5.87372	4.08966	7.98384	8.4517	10.7255	6.02778	10.6611	5.2012	4.80727	5.55723	6.94365	9.30568	7.76598
Y_RNA	0	0	0	0	0	0	0	0	0	0	0	0	0	0	0	0	0	0	0	0	0	0	0	0	0	0	0	0	0	0	0	0	0	0	0	0	0	0	0	0	0	0	0	0	0	0	0	0	0
STX18-AS1	0.144867	0.0929371	0.17713	0.220381	0.320095	0.130854	0.436201	0.702044	0.673744	0.313678	0.338449	1.25659	0.155012	0.365543	0.333278	0.215822	0.253379	0.179575	0.279392	0.288185	0.253948	0.255021	0.201851	0.203183	0.314869	0.358415	0.162753	0.18005	0.188378	0.128847	0.14423	0.335617	0.234916	0.276613	0.21619	0.494631	0.166699	0.177818	0.374123	0.257646	0.219937	0.226769	0.238201	0.254878	0.218082	0.257133	0.227029	0.321086	0.208017
AL022069.1	0.0429185	0.0867309	0.0249511	0.00567349	0.0682788	0.0505305	0.0119727	0.326796	0.129449	0.0959773	0.0203773	0.348896	0.0380687	0.0818719	0.0391223	0.0483383	0.0407688	0.0365635	0.0515032	0.270551	0.143088	0.174015	0.0418604	0.0295503	0.100746	0.070417	0.0701005	0.031505	0.11103	0.0487941	0.117773	0	0.202365	0.0724606	0.104912	0.185568	0.131004	0.0179399	0.0958423	0.0544393	0.0985201	0.0325578	0.0602832	0.0413665	0.0976892	0.00897055	0.0605339	0.0540712	0.0950821
PLRG1	7.7321	8.66976	7.70883	7.8185	9.09296	6.03349	20.7589	8.59133	8.50877	10.6794	12.4396	12.1341	8.64449	6.82667	9.77619	9.81014	11.9868	9.03568	14.1558	7.45571	13.5383	17.9902	10.2814	9.57184	9.66813	6.46857	8.91157	8.90172	8.27461	10.1052	8.62449	11.6432	12.7572	9.56183	9.03455	11.5477	9.40232	8.92871	11.9607	7.48216	7.49479	7.37413	8.48719	8.75936	8.10862	6.88883	8.69412	8.57916	9.71508
ASS1P3	0.0561717	0	0	0.00742546	0	0.0110224	0	0.0246756	0	0.0753691	0	0.152212	0.0498243	0	0	0	0.0747014	0	0	0.00843088	0.0234092	0	0.0109574	0.0128918	0.0219761	0	0	0	0	0.00912311	0	0	0.0294283	0	0.0316866	0.0121436	0.0428644	0	0.0358395	0	0	0.0426117	0	0	0	0.0117407	0	0	0.0207406
ZNF10	0.942785	1.58767	1.90434	1.17928	1.12893	1.13138	1.8594	4.4811	3.88755	1.12217	0.415136	7.66872	1.07903	2.24809	2.30327	0.642243	0.871487	1.37103	2.5851	1.58431	1.45225	1.27842	1.41639	0.933558	1.83432	2.69242	1.17285	1.12864	1.65732	0.691519	1.87774	1.06486	0.617405	1.05902	1.01505	1.6026	1.0105	0.48201	2.77318	2.69497	3.12539	1.4227	1.77543	0.885487	1.57195	0.839602	1.62196	2.52509	1.57678
MIR1827	0	0	0	0	0	0	0	0	0	0	0	0.975715	0.191632	0	0	0	0	0	0	0	0	0	0	0	0	0	0	0.264319	0	0	0	0	0	0	0	0	0	0	0	0	0	0	0	0	0	0	0	0	0
ALG12	3.40968	2.89088	2.84214	3.3831	2.65167	1.90059	2.69097	3.67635	1.85483	3.94455	1.32726	1.03134	4.4609	4.18101	2.75876	5.08979	2.66292	3.97295	3.4373	3.96527	4.09661	2.87975	6.6794	3.88261	4.31306	2.55168	2.44374	4.90373	6.27366	5.45255	3.43166	4.70755	3.7473	9.56673	8.30415	3.37069	5.28294	2.1834	4.91956	4.32273	2.00846	4.79879	3.30895	3.26993	5.81524	2.68828	3.12835	2.144	4.98161
Y_RNA	0	0	0	0	0	0	0.192033	0	0	0	0	0	0	0	0	0	0	0	0	0	0	0	0	0	0	0.282358	0	0	0.395742	0	0	0	0	0	0	0	0	0	0	0	0	0	0	0	0	0	0	0	0
EML6-AS1	0	0	0	0	0	0	0	0.0517959	0	0.0791027	0	2.39628	0	0	0	0	0	0	0	0	0	0	0	0	0	0	0	0	0	0	0	0	0	0	0	0	0	0	0	0	0	0	0	0	0	0	0	0	0
AC016700.1	0	0	0	0	0	0	0	0	0	0	0.0744135	0.424697	0	0.0498298	0	0.0588404	0	0	0.0470196	0.0470473	0	0	0	0	0	0.0642869	0	0	0	0	0	0	0	0	0	0	0	0	0	0	0	0	0	0	0	0.0327585	0	0	0
U6	0	0	0	0	0	0	0	0	0	0	0	0	0	0	0	0	0	0	0	0	0	0	0	0	0	0	0	0	0	0	0	0	0	0	0	0	0	0	0	0	0	0	0	0	0	0	0	0	0
MIR151B	0	0	0	0	0	0.287041	0	0.107099	0	0	0	1.32128	0.259501	0	0.133342	0	0	0	0	0.109777	0	0	0	0	0.286147	0	0	0.178966	0	0	0	0	0	0	0	0.158119	0	0	0	0	0	0	0	0	0	0	0.2579	0	0
AL513331.1	0.0353726	0	0	0.0467598	0.140685	0.0694105	0	0.492061	0	0.158205	0.0839729	0.479255	0.125502	0.0562311	0.0322439	0.0663992	0	0.0502249	0	0	0	0.0421823	0.0690012	0.121774	0.0691942	0	0	0	0	0	0	0.156447	0.185317	0	0.0665125	0.726473	0.134964	0	0	0.18695	0.0902205	0.134168	0	0	0	0	0.0623637	0.111411	0.457128
SETP15	0	0	0	0	0	0	0	0	0	0	0	0.188194	0	0	0	0	0	0	0	0	0	0	0	0	0	0	0	0	0	0	0	0	0	0	0	0	0	0	0	0	0	0	0	0	0	0	0	0	0
CDRT15P11	0	0	0	0	0	0	0	0	0	0	0	0.127737	0	0	0	0	0	0	0	0	0	0	0	0	0	0	0	0	0	0	0	0	0	0	0	0	0	0	0	0	0	0	0	0	0	0	0	0	0
SZRD1	34.9017	21.6933	27.0571	25.4678	28.6143	51.6087	24.8483	21.999	32.2043	23.7033	39.9949	8.44373	21.7161	20.2687	26.5832	29.3814	41.3899	26.4835	30.987	20.7131	27.3136	41.2045	37.5008	37.3658	30.5661	20.6342	30.1025	26.0299	30.3657	18.2626	31.0334	40.8742	67.4722	35.5736	22.0361	44.9372	25.9211	31.4147	33.3188	17.6768	37.934	31.1374	18.1166	31.0578	40.2607	21.4186	15.459	20.4799	32.627
DAAM1	2.99422	2.48695	3.18001	2.37505	2.73733	2.58916	3.17618	2.86599	26.1701	3.23654	5.10391	7.95729	3.07797	2.36116	7.90252	9.71047	1.7048	8.05986	4.72149	0.769342	3.66315	4.826	5.80756	4.53266	3.62097	3.46026	2.20904	1.8605	3.04853	3.01705	1.85267	1.98585	6.58992	3.72668	1.99914	3.88839	2.20835	8.86079	2.37756	4.83892	2.34225	3.27186	2.38226	5.08894	5.71175	3.8772	7.59947	3.94874	2.12982
Y_RNA	0.137676	0	1.00049	0.636988	0	0	0.384066	0.604793	0	0.30788	0	6.83957	0.122118	0	0.125498	0	0.392339	0.390967	0.413035	0.413279	0	0.16418	0.134282	0.473964	0	0	1.49914	0	0.593613	0	0.269856	0.608916	0	0.581105	0.258877	0.446455	0.26265	0.287742	0.43921	0.291055	0.175576	0	1.45034	0	0	0.143881	1.21365	0.43363	1.77922
CDH12P2	0	0	0	0	0	0	0	0	0	0	0	0	0	0	0	0	0	0	0	0	0	0	0	0	0	0	0	0	0	0	0	0	0	0	0	0	0	0	0	0	0	0	0	0	0	0	0	0	0
AC010624.1	0.331505	0.232609	0.107069	0.0912967	0	0.036139	0.346792	0.0337098	0	0	0.043721	0.0831757	0.0245037	0.117108	0.016788	0.0172856	0.0174945	0.0261499	0.0828779	0	0.0767515	0.417287	0.0269444	0.338146	0.684501	0.132199	0.0501353	0.0337981	0.0926426	0.0523457	0.0541482	0.081455	0.0241216	0.0388674	0.0259726	0.428011	0.0878369	0.0192457	0	0.0194673	0.117434	0	0.210181	0.0221887	0.0349332	0.00962349	0.03247	0.0676747	0.0340009
RN7SL854P	0	0	0	0	0	0	0	0	0	0	0	0	0	0	0	0	0	0	0	0	0	0	0	0	0	0	0	0	0	0	0.0933062	0	0	0	0	0	0	0	0	0	0	0	0	0	0	0	0	0	0
LINC00161	0	0	0.0703793	0.0106688	0	0	0	0.0945424	0	0	0	1.09347	0	0.0256595	0	0	0.0153328	0	0.0242124	0.07268	0.0336339	0	0.0157434	0.0185227	0	0.132416	0.0439404	0.019748	0	0.0131079	0	0	0	0	0	0.0174476	0	0	0.0772404	0	0.0205848	0	0.02834	0.077788	0.153084	0	0.398411	0	0.148998
PPIAP41	0.0585122	0.073902	0.680333	0	0	0	0.040807	0.257037	0	0.0654245	0.27781	5.15299	0.181651	0.139523	0.453362	0	0	0	0.219425	0.109777	0.121923	0	0.142674	0	0.171688	0.360007	0	0.143173	0.16819	0.0475162	0	0	0	0	0.0825171	0.126495	0	0.0611451	0	0.154623	0.0373099	0	0.0513663	0.140991	0	0.122299	0.928439	0.153577	0
TICAM2	0.043289	0.0546747	0.0754994	0.0658083	0.0516511	0.00424722	0.0664183	0.0887428	0.0186523	0.0193611	0.102766	0.840667	0.0806342	0.0894601	0.047352	0.0487555	0.0493448	0.0553187	0.0324673	0.0389837	0.0811817	0.0464604	0.0591104	0.0596108	0.143956	0.0266343	0.0235685	0.0105923	0.0746591	0.028123	0.042425	0.0382919	0.022679	0.0913575	0.0244194	0.0608301	0.0743256	0.108568	0.0483348	0.0228788	0.0276029	0.0328389	0.0304018	0.0625853	0.0410552	0.018096	0.0686884	0.0499931	0.0239757
GCC2-AS1	0.298786	0.177587	0.153267	0.185869	0.349512	0.120708	0.612871	0.411774	0.833028	0.550254	0.542408	1.03189	0.249433	0.223517	0.46461	0.197951	0.367296	0.274509	0.500915	1.14751	0.109868	0.167673	0.394274	0.121012	0.137522	0.25232	0.47845	0.301039	0.505203	0.0999089	0.378947	0.155468	0.414354	0.333827	0.512246	0.49395	0.368827	0.477529	0.308382	0.260091	0.291382	0.199992	0.308584	0.211751	0.433386	0.238781	0.216907	0.276785	0.486716
AC132938.1	0	0	0.226778	0.0257829	0	0.382722	0.108819	1.57078	0.420195	0	0.370414	0.352342	0.138401	0.496083	0.0355578	0	0.0741085	0.332322	0.0585133	0.117096	0.243846	0.139553	0.076093	0	0.305223	1.36003	0	0	0.336381	0.0316775	0.305837	0	0	1.15253	0.110023	0.295156	0	0	0.0622214	0.0824655	0.198986	0	0.0684884	0	0	0	0.137546	0.163816	0.360079
ZNF121	2.90503	4.80898	2.91049	2.90577	1.94107	4.31714	4.4653	5.43497	6.36708	7.95597	3.62751	18.3941	5.38028	5.32309	4.81244	3.22826	2.61971	4.15505	7.01288	5.7264	2.36885	4.03474	2.7163	6.7295	3.76952	3.71774	7.13318	3.19162	4.27261	1.73944	5.09433	1.68743	3.81501	4.124	4.29895	6.23214	4.06047	2.7767	9.84525	6.37683	5.08045	1.93195	6.24302	2.73465	2.17472	1.80741	5.15245	3.97916	6.06042
KRT18P66	0.0110661	0	0	0	0	0.0108574	0	0	0	0.0247469	0	0	0	0	0	0	0.0105118	0	0	0.0166093	0	0.0131965	0	0	0	0	0	0	0	0	0	0	0	0	0.0208081	0	0	0.0231282	0.0176515	0	0	0	0	0	0	0	0	0	0
SLC25A47	0.00780597	0	0	0.0103189	0	0.0689282	0.0217758	0.125732	0.0672686	0.0174562	0	0.141015	0	0.012409	0.0355776	0	0.0148299	0.0221671	0.0468367	0.292902	0.0162654	0.0372349	0.00761352	0.0716611	0.0305393	0.0320184	0.127498	0.0382006	0.0448757	0.00633901	0.122403	0.0345244	0	0.082369	0.0220168	0.0843772	0.0297835	0	0	0.0412557	0.139368	0	0.0411159	0.0376185	0	0.0734199	0.0688115	0.00819534	0
ZFP37	0.415498	0.279139	0.231275	0.181137	0.457083	0.496562	0.117142	0.873781	1.78553	0.385504	0.0944398	0.948228	0.488127	0.498894	0.0523798	0.759202	0.0503854	0.26046	0.818855	0.422937	0.147367	0.113329	0.329808	0.945989	0.812776	0.743357	0.691885	0.0459667	0.23823	0.10948	0.420201	0.229709	0.202627	0.457092	0.249343	0.100336	0.134921	0.618957	0.264397	0.235949	0.456597	0.108977	0.539371	0.282248	0.297639	0.0831491	0.409133	0.524396	0.167289
AC015911.4	0.0918697	0	0.0762991	0.0520476	0.0521982	0.0901363	0.0732237	0.0576532	0.0282748	0	0.623126	0.651996	0.128053	0.0834532	0.131597	0.147816	0.0374006	0.0745395	0.236241	0.108341	0.109389	0.156508	0.332818	0.120484	0.154038	0.0538328	0	0.0160567	0.113175	0.0426314	0.231521	0.0870693	0.412547	0.470858	0.098712	0.312101	0	0.164578	0	0.0277454	0.0502115	0	0.0230428	0.0632482	0.12447	0.0411472	0	0.165347	0.169607
SP140	0.789947	0.514745	4.36208	0.876303	2.07119	0.839218	2.09488	1.4901	0.628712	0.596346	1.80363	4.56744	0.377118	2.20758	1.33007	0.576134	1.52227	0.91445	1.03777	1.82377	0.560907	1.97104	1.36918	1.07682	2.45568	3.85418	4.49259	0.806404	1.76446	0.604721	11.3957	0.951336	0.44812	0.387577	0.797084	1.29713	0.364754	1.05684	0.714287	0.358995	0.62562	0.372146	0.689056	8.74133	0.405609	0.617846	2.506	0.684082	0.380851
AC091133.2	0	0	0	0	0	0	0	0	0	0	0	0	0	0	0	0	0	0	0	0	0	0	0	0	0	0	0	0	0.194066	0	0	0	0	0	0	0	0	0	0	0	0	0	0	0	0	0	0	0	0
SLC5A3	2.93623	0.953178	2.1126	2.43073	4.06802	2.41061	6.86928	1.85483	4.09347	4.03197	3.92017	42.6865	4.5556	1.96929	3.41753	7.12194	5.00665	4.80135	6.07519	1.82108	3.49399	2.64059	7.96195	11.8696	4.04908	1.91357	2.9297	3.86841	2.47447	1.76763	4.64701	1.85137	3.89975	5.39774	2.52784	3.51748	3.75906	4.15622	1.88503	2.87283	5.70345	3.19845	3.75568	2.25702	5.54181	1.16529	2.92634	3.76547	6.55647
CYP11A1	0.382148	0.111774	0.0876969	1.19114	0.511964	0.00394671	0.0729406	0.209105	0.0259989	0.098952	0.143242	0.0363343	0.0428166	0.351706	0.0110004	0.15102	0.114634	0.342698	0.349974	0.217353	0.419099	0.0719552	0.13732	0.110786	0.330491	0.107249	0.766534	0.0885858	0.150316	0.120866	0.023654	0.907356	0.0737605	0.0848937	0.692094	0.169579	0.989958	0.0672579	2.45749	0.127561	0.846447	0.0762885	0.120066	0.397408	0.442544	0.0966897	0.290774	0.109805	3.24536
AC006441.4	0.0142858	0	0	0.0188847	0.0568179	0.0140163	0.0199261	0.0104593	0	0	0	0.193555	0	0	0	0.0268164	0.0135702	0.101421	0	0	0	0.034072	0	0	0.0279452	0.0292986	0.0777785	0	0.205319	0.0464044	0.0560027	0.0631835	0.0374216	0.0301489	0.0134311	0	0	0	0	0.0151005	0	0	0.0250822	0	0.0541945	0	0	0.0149984	0.0263741
IFNL1	0.21302	0.082784	0	0.0324918	0	0.16077	0.365691	0	0.0353023	0	0	0	0.0145345	0	0	0	0.186785	0.0232664	0.0491594	0.0860796	0	0.175866	0.271697	0.131626	0.0641076	0.0336062	0.0892138	0	0.0235506	0	0	0.0362365	0.0429235	0.0691631	0.0462173	0.0177123	0	0.650693	0.130687	0.0692826	0.020897	0	0.0287699	0	0.0310812	0.0171246	0.173337	0	0
AC010480.1	0	0	0	0.0135699	0	0	0.0286365	0.0150314	0	0	0	6.95411	0	0	0.0187146	0	0	0	0	0	0.04278	0.024483	0.0400489	0	0.080322	0	0	0	0.0295071	0	0	0	0	0	0	0	0	0	0.0327481	0.0434029	0	0	0	0	0	0.0214559	0	0	0
FBXO46	5.04513	12.1923	9.81528	3.8729	7.31527	8.11088	16.6118	9.25189	12.812	7.2935	3.51762	2.56556	4.89081	13.4827	7.1337	4.54131	7.38108	4.91291	6.12577	7.36063	3.48489	5.32	6.53259	5.97182	7.19585	8.26132	7.11573	5.61836	4.63035	3.14534	9.32824	4.84928	6.39973	4.80386	8.74331	9.25367	10.0871	4.8155	11.6339	6.52119	11.9713	3.40532	6.47957	6.33681	3.01404	5.90769	4.48242	4.84635	23.2341
AC091962.1	0	0	0	0	0	0	0	0	0	0	0	0.143731	0.00705726	0	0	0	0	0	0	0	0	0	0	0	0.0155638	0	0	0	0	0	0	0	0	0	0	0	0	0	0	0	0	0	0	0	0	0	0	0	0
AL139021.1	0.0322086	0	0.468119	0.106443	0	0.221206	0.0898502	0.0471628	0.13878	0.360135	0.382308	0.581848	0.0857069	0.307207	0.293597	0.12092	0.275357	0.228662	0.241569	0.483422	0	0.230455	0	0.147842	0.0630048	0	0.263038	0.197027	0.138873	0.0784671	0.252526	0.142453	0.0843702	0.271893	0.121126	0.208892	0.0614455	0.403894	0.0513755	0.374499	0.328601	0.122167	0.0565501	0.155219	0.122186	0.10098	0.227141	0.0338152	0.356776
COX7A2P2	0	0	0	0	0	0.0551119	0	0.20563	0.121016	0.376845	0	0	0.249121	0.089295	0.102407	0.105442	0.213433	0.0797572	0.505555	0.0843088	0	0	0.109574	0.322296	0	0	0	0	0.0807314	0.273693	0.440405	0	0.294283	0	0.0528109	0.0607178	0.107161	0.117399	0.0895989	0	0	0	0	0	0	0	0	0	0.103703
ATP6V1G1P7	0	0	0	0	0	0	0	0	0	0	0	0	0	0	0	0	0	0	0	0	0	0	0	0	0	0	0	0	0	0	0	0	0	0	0	0	0	0	0	0	0	0	0	0	0	0	0	0	0
CENPL	2.15188	2.40384	0.996826	0.919872	1.54576	1.6122	1.87343	1.44995	7.86212	0.875523	0.976916	3.63957	2.22303	1.26292	4.97289	2.39251	1.0777	1.20918	2.7692	2.28615	1.16713	4.56657	1.70861	3.51876	1.16835	1.91066	3.83526	1.27614	1.61824	1.06984	2.64947	1.47248	0.658754	1.75502	4.25851	2.69981	1.61374	2.3592	2.45239	0.706847	3.03946	0.476932	0.837917	1.26014	1.20336	1.36783	1.11347	0.735071	2.26863
RN7SL658P	0	0	0	0	0	0	0	0	0	0	0	0	0.0411091	0	0	0	0	0	0	0	0	0	0	0	0	0	0	0	0	0	0	0	0	0	0.0435734	0.0500972	0	0	0	0	0	0	0	0	0	0	0	0	0
AL512638.1	0	0	0	0	0	0	0	0	0	0	0	0.159752	0	0	0	0.132798	0	0	0	0.0132728	0	0	0	0.121774	0	0	0	0	0	0	0	0	0.0463292	0	0	0	0	0	0	0	0	0	0.0310527	0	0	0	0	0	0
AC023511.1	0	0	0	0	0	0	0	0.468159	0.158953	0	0	0.222142	0	0	0	0	0	0	0	0	0	0	0	0	0	0	0	0	0	0	0	0	0	0	0.0231221	1.35578	0	0	0	0	0	0	0	0	0	0	0	0	0
AC018816.2	0	0	0.0578187	0.0525883	0	0.273218	0	0	0	0	0.18888	4.67127	0.0352863	0	0	0.0746756	0	0.395397	0.238695	0	0.165788	0	0.0776019	0.045651	0.077819	0	0	0.0486706	0.11435	0	0	0	0.208416	0.251867	0	0	0.227679	0	0	0.0420504	0.050733	1.05624	0.0698466	0.0958578	0.0754578	0	0.210411	0.292362	0.0734439
NLRP14	0.0116121	0	0.0168771	0.0102335	0.0307894	0.011393	0.0269947	0.102021	0.0833905	0.00865595	0.101078	0.262217	0.00343331	0.0553786	0.010585	0.0145317	0.0294146	0.0384716	0.12193	0.0377624	0.0322619	0.0923174	0.0302023	0.0710685	0.0454302	0.0476305	0.0316109	0.00473559	0.0166892	0.0125732	0.0151738	0.00855973	0.0101393	0.0245064	0.00727824	0.154807	0.0295372	0	0	0.00409145	0.00493626	0	0.020388	0.00932685	0.0293678	0.0161806	0.027297	0.0243827	0.0857521
NME2P2	0	0	0.0516709	0	0	0	0	0.0520582	0	0	0	0.321121	0	0.0565158	0	0	0	0.0504793	0	0	0	0	0	0	0.0695446	0	0	0	0.0510958	0	0	0.0786195	0	0	0	0	0	0	0	0	0.136016	0	0	0	0	0	0	0	0
ZMYM6	1.08349	0.939436	2.00674	1.23971	1.15885	1.62618	0.996625	1.52116	1.36271	1.27698	1.54329	5.91167	1.20781	1.11258	1.14648	1.20383	1.26845	2.06025	1.94154	1.18671	1.4797	1.50684	1.58945	1.25007	1.72995	1.5645	1.407	0.738031	2.74197	0.69082	1.42061	1.70314	1.28486	2.30515	0.955343	1.73145	1.73741	1.01596	1.3359	1.72721	1.66185	1.08295	1.40619	0.977278	1.17755	0.691635	1.90509	1.62022	2.422
AC021517.1	0.00538663	0	0.0861182	0.0071207	0.0214239	0.01057	0	0.0473256	0.0116049	0.0240919	0	0.267601	0.00477793	0.08563	0	0	0.00511681	0	0	0	0.0448968	0.00642362	0	0.0123627	0.0210741	0	0	0.0131805	0	0.026246	0.0105582	0.107208	0	0	0.030386	0	0	0	0	0.0170815	0.013739	0	0.0283727	0	0.030652	0.0562939	0.0664782	0.0508979	0
MIR3124	0	0	0	0	0	0	0	0	0	0	0	0	0	0	0	0	0	0	0	0	0	0	0	0	0	0	0	0	0	0	0	0	0	0	0	0	0	0	0	0	0	0	0	0	0	0	0	0	0
BFSP2-AS1	0.015708	0	0.11415	0	0.124949	0	0.0438196	0.0345016	0.0338412	0	0.03729	0.709412	0	0.0249706	0.0143186	0	0.149212	0	0	0.117881	0.032731	0.131124	0.0306415	0.108153	0	0.128862	0.0427608	0	0.0451518	0.0892922	0.030789	0.0347368	0	0	0.0590726	0.0509378	0	0	0.0751668	0	0.0600965	0	0.0275792	0.189249	0.0297948	0.229823	0.166164	0	0
AC127496.1	0.020028	0.0168638	0.0291086	0.0220628	0.013276	0.11135	0	0.190624	0.0215741	0.00746465	0.0237727	0.331655	0.0829023	0.0530633	0.0730258	0	0.031708	0.127968	0.0751062	0.0200401	0.0139109	0.0119418	0.032557	0.0191523	0.0195889	0.123226	0.0908679	0.0204192	0.0239872	0.0433711	0.0915984	0	0.0437193	0.0140891	0.0627656	0.277827	0.0191041	0.00697639	0.0372707	0.130549	0.0212845	0.012661	0.0117213	0.0563025	0.012663	0.0174421	0.0353102	0.028036	0.0369751
MIR5701-2	0	0	0	0	0	0	0	0	0	0	0	0	0	0	0	0	0	0	0	0	0	0	0	0	0	0	0	0	0	0	0	0	0	0	0	0	0	0	0	0	0	0	0	0	0	0	0	0	0
AL133383.1	0	0.0787413	0	0.0103017	0.0619889	0	0	0.0114112	0.0335783	0	0	0.14078	0	0.0247766	0	0	0	0	0	0.0233931	0	0.130105	0	0.0715418	0.0609769	0	0.127286	0.0190685	0	0	0	0	0.0408273	0	0	0	0	0.0325745	0	0	0.0198765	0	0	0.0375558	0.0295634	0	0	0	0
AL157392.3	0.272603	0.675488	1.32696	0.517087	0.354518	0.549353	0.768912	1.37619	0.458649	0.526396	0.347199	5.80005	0.470547	1.32619	0.757305	0.363884	0.286076	0.733578	0.933357	0.54164	0.739337	0.30857	0.494625	0.566058	0.716082	1.69321	1.00359	0.461625	1.02363	0.293056	0.66324	0.290893	0.40578	0.365272	0.611034	0.647327	0.368166	0.200765	0.665352	0.922077	0.730609	0.643364	1.29152	0.294024	0.367696	0.676497	0.927657	0.69415	1.05607
IZUMO4	1.25727	1.11413	1.06839	0.552889	0.201632	0.900294	0.240422	5.99815	0.502414	1.14505	0.349018	1.96904	1.13768	2.19208	1.01667	1.01826	0.60678	2.36824	0.851717	0.909288	0.99299	0.846387	0.420297	1.30896	1.30904	0.904566	0.427824	0.545814	2.73233	0.798684	0.824766	0.751143	0.398398	2.64267	0.424203	1.72618	0.49325	0.254293	0.954212	1.12534	1.91372	1.23066	0.836696	0.268748	0.326947	0.603987	0.393274	0.840961	0.570927
TPD52L2	31.2241	32.5408	42.3592	32.4449	38.1945	50.2512	51.8435	24.97	39.6835	41.4591	35.2264	23.604	32.8066	21.8101	33.7992	36.5588	49.749	37.1303	45.1901	36.4226	30.9696	28.9512	32.316	35.0241	23.953	60.5401	31.8921	40.9387	18.8628	35.475	38.7606	32.497	32.0834	30.8297	36.8883	25.1784	47.7134	50.4021	36.3864	20.5675	30.4151	32.5103	22.2974	21.5902	63.2321	27.4976	36.8527	25.6078	25.1911
LGI1	0.00182045	0	0.00264584	0	0	0	0.00253919	0	0	0.00407101	0	0.0904377	0	0.00289393	0	0	0	0	0	0.00136617	0	0.00651272	0.00710227	0.00208903	0.00356107	0	0	0	0.00523278	0.00147834	0	0.00805152	0	0.00384189	0	0	0	0	0	0.00192427	0	0	0	0.0833443	0.0138121	0	0	0.00382251	0
LINC02450	0.0140009	0	0	0.101795	0.055685	0.206052	0.292931	0.0102507	0.0904907	0	0.0997126	0.822013	0	0	0	0.0262817	0.0398989	0.119278	0	0	0.087522	0.434104	0.0409673	0.0160666	0.0821638	0.25843	0.114341	0	0.100612	0.0113698	0.301873	0.154809	0.0366754	0.177286	0.0263265	0	0	0.46819	0.0446654	0.0147994	0	0	0.0245821	0.0674732	0.212455	0	0.0740529	0.044098	0
ZNF530	0.892548	2.31822	0.699446	0.36432	0.456253	0.41452	0.764917	0.729271	1.513	0.12514	0.69079	1.44054	0.672563	0.493711	1.76238	0.667022	0.863787	0.695234	1.18775	0.590028	0.676297	1.26457	1.41088	0.963227	0.98518	0.929605	1.22629	0.75309	0.675576	0.281746	1.27234	0.791991	0.564351	0.7322	1.34684	1.45776	0.78999	1.3976	0.910449	0.280964	1.59855	0.307765	0.80565	0.478678	0.482951	0.397671	0.532756	0.525816	0.516551
PTK2	7.06234	8.139	12.571	6.50849	6.27533	8.16833	9.1095	7.4616	14.7528	9.07698	19.0946	19.8313	7.88769	10.7314	18.5659	11.0146	7.57253	7.19974	19.1564	7.11674	9.61614	12.6225	9.77968	14.9656	13.5212	7.91586	5.38844	8.40783	14.9249	9.34501	8.63296	8.90151	8.78545	7.25058	8.81591	14.4637	7.54463	7.43246	8.49566	10.7305	19.5664	12.7406	8.82565	5.91213	14.6751	15.5345	13.889	10.8307	7.94826
PMP2	0	0	0.00565687	0	0.0309601	0	0.00542887	0	0.0419264	0	0	0.17578	0.00345235	0.0123746	0.0319311	0.0146122	0	0	0	0.0029209	0	0	0.0189811	0.0491304	0	0	0	0	0	0.00632145	0	0.0172144	0.0407821	0	0.0182965	0	0	0	0.00620835	0	0	0	0.0273346	0	0.00738265	0.077284	0.0137242	0	0.0215569
PMS2P2	0	0.157238	0.0361879	0	0	0.024429	0	0.118492	0	0	0	0.168674	0.0331278	0.0989527	0.0226965	0	0.0118258	0	0	0.0186855	0	0.0742304	0	0.0142862	0.0243529	0.0765972	0	0.0152311	0	0	0.0732056	0	0.0326112	0.0262734	0	0.13457	0	0.182134	0.0595737	0.0526376	0	0.0472204	0	0	0.094456	0	0	0	0
AC018511.1	0	0	0	0.0244259	0.146979	0	0	0.0811697	0.0796159	0.0826415	0	1.66899	0	0	0.0336864	0	0.035104	0.104944	0	0	0.154008	0.0440694	0	0	0.0722898	0	0	0.0452124	0.159338	0.0300102	0	0	0	0.0779905	0	0.0399459	0	0	0	0.0390626	0	0	0.0648838	0	0.0700963	0	0.0651536	0	0
[truncated: 55,116 more rows]
[truncated: 1 more columns]
