# Supplementary material for: GPR65 is a novel immune biomarker and regulates the immune microenvironment in lung adenocarcinoma
Source: Front Immunol. 2025 May 30;16:1572757. doi: 10.3389/fimmu.2025.1572757 (PMC12162609; doi:10.3389/fimmu.2025.1572757)
Supplement: Supplementary file 19 [file Table12.xlsx]

## Sheet: Sheet1
id	TCGA-44-7661-01A-11R-2066-07	TCGA-J2-8194-01A-11R-2241-07	TCGA-95-A4VN-01A-11R-A262-07	TCGA-50-5932-01A-11R-1755-07	TCGA-44-2657-01A-01R-1107-07	TCGA-MP-A5C7-01A-11R-A262-07	TCGA-75-7031-01A-11R-1949-07	TCGA-55-8087-01A-11R-2241-07	TCGA-55-8621-01A-11R-2403-07	TCGA-55-A492-01A-11R-A24H-07	TCGA-55-8085-01A-11R-2241-07	TCGA-NJ-A55O-01A-11R-A262-07	TCGA-05-4390-01A-02R-1755-07	TCGA-97-7552-01A-11R-2039-07	TCGA-80-5611-01A-01R-1628-07	TCGA-78-8648-01A-11R-2403-07	TCGA-91-A4BD-01A-11R-A24H-07	TCGA-78-8655-01A-11R-2403-07	TCGA-78-7162-01A-21R-2066-07	TCGA-49-4494-01A-01R-1206-07	TCGA-55-7728-01A-11R-2187-07	TCGA-86-6851-01A-11R-1949-07	TCGA-86-8359-01A-11R-2326-07	TCGA-67-6216-01A-11R-1755-07	TCGA-69-8453-01A-12R-2326-07	TCGA-55-6983-01A-11R-1949-07	TCGA-75-6212-01A-11R-1755-07
BX088651.1	0.0315996	0	0	0	0	0	0	0	0	0	0	0.0543869	0	0	0	0	0	0	0	0	0	0	0.0627913	0.0556343	0	0	0
RPS3AP50	0	0.0185889	0	0	0	0.0625588	0	0.033759	0.0293641	0	0.0190157	0	0	0.0251175	0	0	0.0809276	0	0	0	0.0186094	0	0	0	0.0254786	0	0
OR1AB1P	0	0	0	0	0	0.0220038	0	0.0356222	0	0	0	0	0	0	0	0	0	0.0402224	0	0	0.039273	0	0	0	0	0	0
UQCRC1	41.7545	50.0068	48.2453	28.7816	35.2212	37.7847	47.5389	37.8606	36.2508	54.274	54.2081	47.162	49.7815	32.5415	83.3868	36.0072	54.6728	45.0153	44.2272	77.7731	51.0827	29.1578	26.5861	41.3739	48.575	38.3446	49.4878
ANK2	0.864693	0.325388	0.267417	0.285764	1.15353	0.191244	2.52155	0.462178	0.96068	0.263809	0.372266	0.312465	0.408808	1.18057	1.38209	1.64488	0.12132	0.225216	0.531051	0.0813792	0.465237	0.531433	0.19437	0.261767	0.726837	3.53274	0.429915
STX4	11.3648	8.53591	15.5721	8.98828	13.5934	8.18768	10.585	12.5073	13.7383	13.3674	11.8959	12.577	7.60464	10.7178	16.9333	15.2351	11.5452	12.4674	8.32034	10.0957	21.5613	15.6293	12.7289	10.5705	13.8017	9.17579	9.56872
AC108039.1	0.0234013	0	0	0	0.0981396	0.0274958	0	0.0445131	0.0387182	0	0	0.0402766	0	0.0331189	0	0	0	0.0502615	0	0.0199477	0	0.570028	0	0	0	0.0239451	0
CHORDC1P1	0.0290845	0.152315	0.0864277	0.0761369	0.0304934	0.20504	0.120565	0.0414926	0.0721818	0	0.0467438	0.0500581	0	0.185229	0.0281627	0	0.0663111	0.0312339	0.130714	0.0371883	0.0762417	0.0283385	0.0288968	0.0768094	0.0835073	0.0446405	0.0323457
AL365503.1	0	0	0	0	0	0	0	0	0	0	0	0	0	0	0	0	0	0	0	0	0	0	0	0	0	0	0
AL603650.1	0.296904	0	0	0	0.498059	0	0	0.225904	0	0.0855499	0	0	0	0	0.459991	0	0	0	0	0	0	0	0	0	0	0	0
MMS22L	0.916829	0.298633	0.533426	0.337241	0.442912	0.217446	0.440959	0.496319	0.424132	0.165816	0.229118	0.347786	0.352654	0.478483	0.944762	0.428733	0.158041	0.286527	0.257163	0.315508	0.311306	0.821314	0.272884	0.470896	0.372704	0.337246	0.44509
POLR2J4	1.99159	2.64155	5.99258	2.35789	3.56755	1.25822	2.26793	2.8936	2.63281	2.1772	2.87378	2.37706	3.62613	1.28891	1.70558	2.11948	2.41868	4.21307	2.03529	8.43718	2.47657	1.76499	2.36654	1.67391	1.39364	2.40653	0.845895
AC106895.1	0.023173	0	0	0	0.0242955	0	0	0.0110197	0	0.0166927	0	0	0	0	0	0	0	0	0	0	0	0	0	0	0	0	0
CCNYL4	0.0249368	0	0.0185256	0	0	0.0585999	0.0344572	0	0	0	0.0133593	0	0	0	0	0.0842725	0	0	0	0	0.0392215	0.0121486	0	0	0.0357993	0	0
AL161630.1	0	0	0.0163008	0	0	0	0.394149	0.0104344	0.018152	0	0.0117549	0	0.184887	0	0	0	0.0250134	0	0	0	0	0	0	0.0386314	0.0472501	0.011226	0
MTND5P13	0	0	0	0	0	0	0	0	0	0	0	0	0	0	0	0	0	0	0	0	0	0	0	0	0	0.0135149	0
CT47A8	0	0	0	0	0	0	0	0	0	0	0	0	0	0	0	0	0	0	0	0	0	0	0	0	0	0	0
AL121603.2	0.996319	1.45955	0.710161	2.31737	1.65157	2.45202	2.26968	2.02961	0.980154	2.26948	2.17107	0.926915	1.37555	1.97216	3.79378	0.970666	1.02834	1.31575	1.30853	1.31983	0.910579	0.826463	1.23067	1.38671	1.19837	2.04583	1.52729
SYTL3	2.42608	5.0873	5.38875	14.6278	7.83204	6.11744	8.94856	4.21698	8.8667	16.5263	5.5732	2.9136	10.6981	7.31279	8.24362	7.04021	6.13721	4.54488	4.86566	2.03029	3.59652	15.3483	10.7076	5.79624	6.81741	7.84014	10.4532
DR1	5.86639	6.20169	5.69547	6.96462	7.09355	2.78496	4.74456	6.04859	5.32792	2.97413	5.03595	4.61043	8.82616	8.91586	4.87761	5.4163	4.2615	8.31697	5.65532	5.86272	5.21496	5.07801	4.56506	3.98515	6.14769	6.61803	5.17071
Y_RNA	0	0	0	0	0	0	0	0	0	0	0	0	0	0	0	0	0	0	0	0	0	0	0	0	0.215361	0	0
AC091043.1	0	0	0	0	0.131936	3.84431	0.608591	0.209447	0.0520516	0.0453245	1.55056	0	0.994074	0.311668	0	0	0.143454	0	0	0	0.0329876	0.0613063	0.250056	0	0.270984	0.193147	0.0699753
MAPK13	23.9741	30.4884	23.4932	40.7802	17.3936	36.7983	13.6097	22.112	14.9693	19.5905	21.2294	18.3802	25.9957	16.6579	20.7044	12.2194	23.8829	28.2446	27.7531	33.889	15.2528	58.2486	16.9669	20.4473	12.9828	11.6973	32.5048
AC015813.5	0.875416	0.847893	1.09091	0.369621	0.671096	1.21661	0.520271	0.966881	0.778712	0.28479	1.1195	0.615642	0.436237	0.452945	1.02085	0.530182	0.32192	1.57696	0.444202	0.120358	0.523117	0.825449	0.355389	0.828635	0.594589	0.452695	0.272183
NOLC1P1	0	0	0	0	0	0	0	0	0	0	0	0	0	0.00969216	0	0	0	0	0	0	0	0	0	0	0	0	0
AC139099.3	0.00406718	0	0	0	0	0	0	0	0	0	0	0	0	0	0	0	0	0	0	0	0	0	0	0	0.00583884	0	0
TRGC1	0.11954	0.649504	0.227567	0.0293372	0.454323	0.535486	0.681358	0.0248702	0.692239	1.82447	0.204129	0.109301	0.0314768	1.1684	0.079579	0.706961	0.298096	0.184538	0.94018	0.105083	0.552298	0.7862	0.408267	0.138116	0.370037	0.256103	0.141253
OR4C1P	0	0	0	0	0	0	0	0	0	0	0	0	0	0	0	0	0	0	0	0	0	0	0	0	0	0	0
TMEM106C	18.4017	16.4045	17.4151	24.4992	17.9559	21.1781	12.0024	19.0968	12.1866	20.792	23.1	9.6561	45.5715	10.047	37.4797	14.3954	14.3995	9.44262	13.0818	49.4072	26.7519	17.8379	18.5804	17.7984	12.2108	16.8864	16.1276
AP000897.1	0	0.0185082	0	0	0	0	0	0	0	0	0	0	0	0	0	0	0	0	0	0	0	0	0	0	0	0	0
AC004812.1	0	0.102239	0	0	0	0	0.269757	0.185674	0	0	0	0	0	0.138146	0	0.219916	0	0	0	0	0	0	0	0.171857	0	0	0
PSG11	0	0	0	0	0	0	0	0	0	0	0	0	0	0	0.00548479	0	0	0	0	0	0	0	0	0	0	0	0
RN7SL515P	0	0	0	0	0	0.0563802	0	0	0	0	0.0514129	0	0.101081	0	0	0	0	0	0	0	0	0	0	0	0	0	0
AC026904.2	0.130576	0.0195378	0.0277157	0	0	0	0	0	0.246905	0.0537486	0	0	0	0.158398	0	0.0840518	0	0	0.125752	0	0	0.0908762	0.0370666	0	0	0.0763485	0
MIR4756	0	0	0	0	0	0	0	0	0	0	0	0	0	0	0	0	0.416569	0	0	0	0	0	0	0	0	0	0
RAP1GAP	2.05042	38.3404	3.60578	13.4383	20.2927	31.3745	12.5853	41.4022	9.2228	30.9746	14.8769	30.2014	18.5551	12.7044	18.5355	9.57376	28.4838	22.3865	31.8718	9.28159	45.3546	15.9271	15.9924	6.94964	21.8173	14.3444	20.7048
LINC01243	0	0	0	0	0	0	0	0	0	0	0	0	0	0	0	0.0445323	0	0	0	0	0	0	0	0	0	0	0
AC011500.3	0	0	0	0	0	0	0	0	0	0.0317341	0	0	0	0	0	0	0	0	0	0	0	0	0	0	0	0	0
MOK	0.52946	0.612857	0.652035	0.508317	0.537464	1.11339	1.30578	1.19795	1.42003	0.580021	0.597803	0.717428	0.362685	0.72184	2.11339	0.361647	1.03891	0.65339	0.50907	0.340974	1.05061	0.693727	0.632795	0.772629	1.19868	0.495402	0.380075
DNM1P41	0	0	0.00632083	0	0	0	0	0	0.00703862	0	0	0	0	0	0	0.00958442	0	0	0	0	0.00446071	0	0	0	0	0.00870601	0
MTND2P8	0	0	0	0	0	0.0163365	0	0.0132236	0	0	0	0	0	0	0	0	0	0	0	0	0	0	0	0	0	0	0
EEF1A1P9	1.79302	9.28207	1.50045	2.91335	4.62406	5.58164	3.90143	10.7121	2.21643	1.72213	1.84384	4.48713	2.17072	7.16064	2.07545	2.32161	1.78556	3.74039	2.55875	3.20613	0.875209	1.14461	1.41287	2.59438	1.86397	5.30371	3.82769
AL121749.1	0.00661932	0.0138661	0.029505	0	0	0.00777748	0	0	0.0219037	0	0.00709226	0	0	0	0	0.0149131	0	0	0.00743727	0	0.00694072	0.00644955	0	0	0	0.0135463	0
AC016252.1	0.0300662	0	0.0446725	0	0	0.141307	0.0830898	0.0571909	0.198982	0	0	0.0517478	0	0.0851029	0	0	0.205648	0	0.0337815	0	0.252209	0.0292951	0	0	0.129489	0.0615298	0
AC006946.1	0.130348	0.273052	0.387344	0	0	0.306309	0	0.371915	0.143777	0	0.232769	0.37391	0	0.491936	0.0841447	0.0978896	0	0.186642	0.0488184	0	0.865622	0.296345	0.086338	0.0764972	0.311879	0.044459	0
IGLVI-38	0	0	0	0	0.155239	0	0	0	0	0	0	0	0.0779767	0.052388	0	0	0	0	0	0	0.038814	0	0	0	0	0	0
FAM180B	0	0.0107542	0	0.0403175	0.0430598	0.0120641	0.028375	0	0.118916	0	0.0110012	0.0530154	0.043258	0.058125	0.0994217	0	0.0234095	0	0	0	0.204556	0.100042	0	0	0.412723	0.0315185	0
EIF4A3P1	0	0	0	0	0	0	0	0	0	0	0	0	0	0	0	0	0	0	0	0	0	0	0	0	0	0	0
BTD	5.05571	10.0869	3.26997	4.64828	4.63098	5.89056	4.11496	7.00034	5.46196	9.45114	5.56121	5.4103	4.30377	9.80153	4.128	5.55645	6.79849	5.03268	9.15614	8.64213	3.1912	3.91009	3.53221	4.99247	5.52356	5.98421	5.01499
AL121885.1	0	0	0	0	0	0	0	0	0	0	0	0	0	0	0	0	0	0	0	0	0	0	0	0	0	0	0
MIR4705	0	0	0	0	0	0	0	0	0	0	0	0	0	0	0	0	0	0	0	0	0	0	0	0	0	0	0
RN7SKP211	0	0	0	0	0	0	0	0	0	0	0	0	0	0	0	0	0	0	0	0	0	0	0	0	0	0	0
LINC01427	0	0	0	0	0	0	0	0	0	0	0	0	0	0	0	0	0	0	0	0	0	0	0	0	0	0	0
FAM32BP	0.0665953	0.0348758	0	0	0	0.0782473	0	0	0.055092	0	0.142707	0.286548	0	0.188499	0	0	0.0759169	0	0	0.0283836	0.174572	0.291993	0.132331	0	0.0956041	0	0
AC021231.3	0	0.0403429	0	0	0.242299	0.181026	0	0.109899	0.31864	0.443935	0.165077	0.132586	0.0811379	0.0545118	0	0	0.0878173	0.0827277	0.0432768	0	0.0403875	0	0	0	0	0.0788247	0.0856725
RNF169	3.43032	2.76861	2.49832	5.61538	1.65022	3.42476	1.06227	3.03034	2.21839	0.275579	1.74304	1.58339	1.72689	3.54247	1.4747	2.02752	0.490107	2.03462	2.30679	0.892906	1.34668	3.01041	2.9394	1.76725	1.0618	1.96472	1.3088
RPS10P16	0.086198	0.481512	0.298838	0.150432	0.180747	0.843998	0.158809	0.218617	0.190156	0.165581	0.215499	0.19781	0	0.243984	0.111288	0.0647335	0.131018	0.246849	0.129133	0.195938	0.0602556	0.111983	0.171284	0.101174	0.164994	0.352804	0.0639089
ACSS3	0.670666	0.4937	0.350914	0.206088	0.58927	0.215444	0.96389	0.289074	1.29595	0.346004	0.575507	0.507687	0.986636	0.908264	1.30268	1.62548	0.179491	0.229018	1.62464	0.225957	0.350048	0.231092	0.158416	0.22633	0.792563	0.55777	0.598467
BX088651.2	0	0	0	0	0	0	0	0.00375048	0	0	0	0	0	0	0	0	0	0	0	0	0	0	0	0	0	0	0
AP001469.1	0.0893105	0.12027	0.227482	0.0166997	0.0802601	0.734558	0.282074	0.339766	0.232205	0	0.437447	0.329389	0.0268765	0.0902837	0.123543	0.0287447	0.058178	0	0.0860113	0	0.187294	0.285922	0.0253526	0.0673887	0.14653	0.0261102	0.0283785
DSTYK	2.866	6.1254	3.29087	9.30776	2.45476	5.0803	1.97891	7.19891	3.93885	2.19871	4.58693	2.57668	3.50287	3.11768	2.66099	2.89544	1.67157	3.73669	4.26281	1.06346	2.21669	3.76995	4.19401	2.63277	2.2081	4.38754	2.12491
OR2AK2	0	0	0	0	0	0	0	0	0	0	0	0	0	0	0	0	0	0	0	0	0	0.0125437	0	0	0	0	0
STAT2	27.2897	21.0745	41.8678	25.1024	22.8101	23.3809	18.3158	20.2482	29.6585	13.5345	29.9469	17.0924	20.0501	23.6724	24.3511	31.7136	17.6105	27.628	14.9928	14.8109	42.3767	53.125	18.459	18.1457	21.7688	16.6378	13.4963
AL139230.1	0	0	0	0	0	0	0	0	0	0	0	0	0	0	0	0	0	0	0	0	0	0	0	0	0	0	0
GPAT2P1	0.0253922	0.00664893	0.320687	0.905673	0.306156	0.00745876	0.0701729	0.0664127	0.0735215	0	0.0544129	0.480736	0	0.404286	0.467162	0.228831	0	0	0.014265	0.0162336	0.00665629	0.0927787	0.0252284	0	0.00911327	0.493664	0
YOD1	1.92539	3.56175	4.71489	5.77542	2.38756	5.79562	2.05348	6.20032	1.95621	2.66686	4.02522	3.41541	1.97961	2.15272	2.42939	1.33434	2.38673	4.44048	2.27381	1.42701	2.16554	2.92794	3.86068	2.4587	2.12719	2.35924	1.39026
AP000561.1	0	0.0343146	0	0.0428817	0	0.0384941	0	0	0.0542055	0	0.0351026	0	0	0	0.697917	0	0	0	0	0	0	0	0	0	0	0	0
DNAJA1P1	0	0	0	0	0	0	0	0	0	0	0	0	0	0	0	0	0	0	0	0	0	0	0	0	0	0	0
BACH1-IT3	0.035102	0.0367657	0	0	0	0.0824873	0.0970063	0	0	0	0.0376099	0	0	0	0	0	0	0.0753923	0.0394395	0	0.147225	0.0342017	0	0	0	0	0
TKTL2	0.00536978	0.00562429	0.00797844	0	0.0112598	0	0	0.0051071	0.00888447	0	0	0.00924208	0	0	0	0.0120979	0	0.0115333	0.0120666	0	0.0563051	0.0104641	0	0.00945406	0.0154177	0.00549456	0
ATIC	26.8701	38.1608	31.525	33.1328	20.9367	25.2708	25.5077	18.6923	17.9066	31.5298	35.4373	20.3821	19.7032	16.7548	50.0486	10.7162	28.0007	25.848	33.2437	22.3139	15.1716	24.0422	26.4805	24.9378	20.0634	28.5489	31.0694
AC133561.3	0	0	0	0	0	0	0	0	0	0	0	0	0	0	0	0	0	0	0	0	0	0	0	0	0	0	0
CDY4P	0	0	0	0	0	0	0	0	0	0	0	0	0	0.0133307	0	0	0	0	0	0	0	0	0	0	0.0135223	0	0
AC105265.2	0	0	0	0	0	0	0	0.0273271	0	0	0	0	0	0	0	0	0.131018	0	0	0	0	0.0279957	0	0	0	0	0
ABHD6	3.64922	2.60357	2.11217	0.862772	2.45629	0.71384	0.95471	1.94495	4.80917	1.10412	1.23808	1.66075	3.30407	4.66441	6.88256	3.31903	1.83783	1.68867	2.47169	1.50625	2.39827	1.6985	2.88002	1.01371	4.00179	2.6451	1.51914
AL590714.1	0	0.0393848	0	0.0984356	0.0788483	0.0441818	0	0.0357632	0	0	0.0402892	0.0647189	0	0	0	0.0847172	0.257196	0.0807632	0	0.160266	0	0	0	0.0662033	0.107965	0.115429	0.083638
MAP7D1	34.497	17.3226	26.9475	7.40338	23.1653	9.8322	10.2216	27.7873	28.5538	10.1978	14.4614	13.658	13.0313	19.6337	31.8983	30.1037	14.8561	19.808	17.2336	18.0506	22.3768	23.454	24.3056	23.0204	26.2039	20.171	15.3773
PPP1CA	71.2097	51.7787	75.3888	132.563	86.3877	51.5813	69.5004	72.2859	65.2847	84.7711	59.4845	68.0844	77.3393	57.867	86.5244	58.057	62.9233	91.6245	66.1583	271.36	70.4891	80.908	84.5388	64.1206	61.5363	72.5202	61.1877
AP003122.3	0	0	0	0	0	0	0	0	0	0	0	0	0	0	0	0	0	0	0	0	0	0	0	0.0983963	0	0	0
ELOCP9	0	0	0	0	0	0	0	0	0	0	0	0	0	0	0	0	0	0	0	0	0	0	0	0	0	0	0
CDH26	0.153721	1.40491	0.530475	0.821041	2.03279	2.18197	2.2063	2.11048	1.43166	0.657252	0.701319	1.37407	1.76011	0.85969	1.5125	0.597692	0.689644	0.138455	1.57116	0.181758	1.0529	0.323714	9.05534	0.838115	1.21731	1.715	0.143384
LINC00616	0	0	0	0	0	0	0	0	0	0	0	0.0103714	0	0	0	0	0	0	0	0	0	0	0	0	0	0.00616599	0
AC022188.1	0	0	0	0	0	0	0	0	0	0	0	0	0	0	0	0	0	0	0	0	0	0.0166898	0.0170186	0	0	0	0
C15orf54	0.0787114	0.0436458	0.0068794	0.0121206	0.135922	0.152325	0.0127955	0.255408	0.099588	0.0466939	0.0248045	0	0	0.0131055	0.116567	0.0208628	0	0.0298336	0.0416178	0.0434145	0.0048549	0	0	0.0652139	0.0132939	0.104229	0.185373
MIR659	0.440765	0	0.218297	0.576914	0.616155	0.345256	3.65424	0.978141	0.729259	1.69336	1.25935	0.505742	0	0.207932	0.569061	0	1.33989	0	0.165077	0.626195	0.154055	0.143153	0	0.258671	0.21092	0.300671	0.980376
AC079910.1	0	0	0	0	0	0	0	0	0	0	0	0	0	0	0	0	0	0	0	0	0	0	0	0	0	0	0
AC018992.1	0.0198949	0.0208379	0.0197066	0.0086801	0.0417173	0.0545437	0.0366538	0.0756868	0.0109723	0.0095542	0.00710546	0	0	0.00938547	0.0385288	0.0298816	0	0.0569739	0.00745111	0	0.00695364	0.0452309	0	0.0116757	0	0.00678574	0
CXorf58	0.00740332	0.0465253	0.0329997	0.0387606	0.108667	0.0434933	0.0204595	0.0211235	0.134739	0.0959937	0.0396614	0.0382262	0.046786	0.0942984	0.129036	0.0333588	0.0675167	0.0159009	0.0332726	0.0567967	0.0310512	0.0288538	0.0294222	0.0130343	0.0425128	0.0454522	0.0164669
AC005306.1	0.182906	0.0319291	0.249115	0.0199503	0.255688	0.089545	0.210613	0.463888	0.327842	0.351349	0.130649	0.183636	0.0963241	0.0862861	0.118073	0.10302	0.451766	0.392846	0.0685024	0.0259854	0.831076	0.460388	0.0908627	0.34886	0.306342	0.187156	0.13561
RBM6	10.1626	12.3307	13.1712	5.53833	9.68288	24.3033	7.73991	13.183	11.3312	12.7067	13.1241	13.0301	7.19074	7.7617	6.01352	10.1925	12.7042	10.8906	5.68834	3.47043	21.0501	15.0345	8.77645	8.79665	9.58241	6.89586	5.74763
MAGOH	14.8651	13.376	19.0472	17.8503	24.1233	16.9624	22.4516	18.7332	14.038	16.1112	21.031	11.4343	23.906	11.7735	24.0151	12.6632	17.3678	22.7216	11.7877	18.9987	14.8617	14.816	18.1179	15.4525	15.4808	14.6822	12.5885
AC114752.2	0	0.0369477	0	0	0.0739691	0	0.0974865	0	0	0	0	0	0	0	0	0.0794748	0	0	0.0396347	0	0	0	0	0.0621066	0	0	0
UGT1A11P	0	0	0	0	0	0	0	0	0	0	0	0	0	0	0	0	0	0	0	0	0	0	0	0	0	0	0
GPR32P1	0	0	0	0	0	0	0.0485629	0	0	0	0	0	0	0	0	0	0	0	0	0	0	0	0	0	0	0	0
LINC02194	0	0	0	0	0	0	0	0	0	0	0	0	0	0	0	0	0	0	0	0	0	0	0	0	0	0	0
SUZ12P1	2.92878	1.63658	2.62442	1.26465	1.78858	1.41906	1.91916	2.80346	1.62358	2.09887	3.59499	1.52653	1.87631	0.83861	2.7044	1.68362	2.28032	2.0752	0.792989	0.598401	2.44967	3.31702	2.01742	1.43529	1.3654	1.66834	0.789112
OR2L9P	0	0	0	0	0	0	0	0	0	0	0	0	0	0	0	0	0	0	0	0	0	0	0	0	0	0	0
AC099786.3	0	0	0	0	0	0.0118758	0	0	0	0	0	0	0	0	0	0	0	0	0	0	0	0	0	0	0	0.0310267	0
PATZ1	6.27582	8.427	7.52815	7.71633	10.5403	15.9066	8.89663	20.5611	10.6403	8.96584	12.0725	4.62306	9.66073	7.09985	12.7792	5.53836	8.22441	19.6248	11.7231	13.4114	8.81431	8.79789	7.58088	10.917	5.75361	15.6328	9.15942
AC087863.2	0	0	0	0	0	0	0	0	0	0	0	0	0	0	0	0	0	0	0	0	0	0	0	0	0	0	0
MIR6736	0.483098	0	0	0	0	0	0	0.459466	0	0.348	0	0	0	0	0	0	0	0	0	0	0.253278	0.706062	0	0	0	0.247162	0
RN7SL328P	0.0475047	0	0.282331	0	0	0	0.131282	0.271085	0.078598	0	0.254494	0.327046	0	0.0672313	0	0.214052	0	0	0	0	0.547924	0.0462863	0.0943963	0.418184	0.136395	0	0
OLAH	0.114542	0.0315712	0.00895719	0	0.0884876	0	0.0333203	0.0114672	0.169564	0.00868527	0.0129185	0	0.0253985	0.0255957	0.0233498	0.0407459	0.123702	0	0.0338672	0	0.056891	0.0352434	0.0598961	0	0.0346181	0.0061686	0.013409
LINC02060	0	0.0173467	0	0.0108388	0.0347281	0.0681083	0	0.0551305	0.013701	0.0596513	0.0354901	0.0855147	0	0.0351587	0	0	0.0755199	0	0	0	0.00868296	0.016137	0.0164549	0	0	0.0169466	0.0184188
AP000959.1	0	0	0	0	0	0	0	0	0	0	0	0	0	0	0.112997	0	0	0	0	0	0	0	0	0	0	0.0149259	0
AL513542.1	0	0	0	0	0	0	0	0	0	0	0	0.500581	0	0	0	0	0	0	0	0	0	0.0354232	0	0	0	0.0372004	0
AL513548.2	0	0.0123669	0	0.0309089	0	0.0138732	0	0.101067	0	0	0	0	0.0497449	0.0167103	0	0.0266013	0	0	0	0.0100648	0	0.0115045	0	0	0	0	0
RETREG2	17.7535	26.0518	20.0879	33.1855	27.3989	34.9674	14.0397	25.2477	23.3183	25.4728	22.2831	21.6182	17.1451	22.4384	40.9165	18.6868	16.1463	30.8998	31.0735	24.6594	16.5036	25.7459	22.0617	25.8717	19.3876	26.7659	20.6329
PFN1P11	0.036636	0.0383724	0.0544339	0	0.153643	0.129138	0	0.0696876	0.121231	0	0.0392535	0	0	0.207397	0.141899	0.165079	0.167056	0	0	0.0312292	0	0.0713927	0	0.193504	0.0525946	0.0749746	0
SUB1P4	0	0.044032	0.0624625	0.0550252	0.088152	0	0.116179	0.239898	0	0.242265	0.180173	0.144711	0	0.0594967	0.0814143	0	0	0	0	0.143341	0	0	0.167073	0.0740149	0	0.0860328	0
RNU7-70P	0.21593	0.226165	0	0	0	0	0	0	0	0	0	0	0	0	0	0	0	0	0	0	0.679244	0	0	0	0	0	0
AC069113.1	0	0	0	0	0	0.062715	0	0	0	0	0	0.091867	0	0	0	0	0	0	0	0	0	0	0	0	0	0	0
AC026412.1	1.41497	1.30455	2.43598	0.853937	7.68408	5.0175	6.91922	3.2153	1.2056	3.88179	3.93996	1.43642	7.35354	1.69077	3.72478	1.50804	4.93568	1.34666	2.49421	1.3181	2.22107	0.941136	2.47496	1.65583	1.08865	3.95775	2.72323
PRR23A	0	0	0	0	0	0	0	0	0	0	0	0	0	0	0	0	0	0	0	0	0.0746236	0	0	0	0	0	0
PDE11A	0.0467521	0.0238868	0.020331	0.0208953	0.0478213	0.0522525	0.0283614	0.00759159	0.0509396	0.0197139	0.0549794	0.062803	0.0192165	0.461549	0.00662493	0.0539497	0.0597956	0.0220422	0.0294676	0	0.688701	0.0422198	0	0.0260989	0.206263	0.115512	0.032972
CCNYL1	6.39148	5.32445	7.59809	4.8546	8.60254	5.37175	2.61058	7.39479	5.6857	3.71643	4.26265	5.39345	4.84087	5.63474	6.89546	5.15689	6.05393	6.17778	5.3749	5.69341	4.93985	6.53141	4.80103	7.14298	5.84178	4.10493	14.6608
AL591222.2	0	0	0	0	0	0	0	0	0.0312724	0	0	0	0	0	0	0	0	0	0	0	0	0	0	0	0	0	0
C17orf113	0.561816	0.823821	0.2226	2.23058	0.6283	0.704122	0.56929	1.65643	1.45628	0.485645	0.702282	1.70829	1.73578	0.954136	1.16056	0.464108	0.341576	1.56867	0.462909	0.622574	1.61019	1.00358	0.40934	0.659424	0.699003	0.709008	0.49985
AC018558.4	0	0	0	0	0	0	0	0	0	0	0	0	0	0	0	0	0	0	0	0	0	0	0	0	0	0	0
THAP12P7	0.14936	0.182512	0.0647264	0.236224	0.117446	0.197429	0.257977	0.15981	0.175043	0	0.173367	0.160667	0.117987	0.202575	0.0602608	0.0560835	0.0283777	0.0400995	0.0489463	0.0318293	0.013051	0.206166	0.0741979	0.0328704	0.098276	0.133727	0.0968959
EME2	1.13244	1.78025	4.27235	0.777568	2.72927	3.61849	2.00657	3.0938	1.84294	3.11145	3.52291	2.11238	1.75112	0.834917	1.44209	1.16181	1.36855	1.32467	0.505241	0.418478	5.73814	2.67307	3.00035	1.33645	1.56354	0.789388	0.486333
RN7SL604P	0.0481466	0	0	0	0	0.0565707	0	0.137374	0	0	0	0	0.101422	0	0	0	0	0	0	0.0410411	0	0	0	0	0	0	0
AP004609.1	0.0086582	0	0.102915	0.0113326	0.0907762	0	0.0239274	0.0164693	0.0429758	0.137213	0.0185536	0.0298037	0	0	0.0335352	0.0390131	0	0.0185961	0	0.0147608	0.0181572	0.0927975	0	0.045731	0.0372891	0.0620158	0.0192581
RNU6-609P	0	0	0	0	0	0	0	0	0	0	0	0	0	0	0	0	0	0	0	0	0	0	0	0	0	0	0
IGHVII-53-1	0	0	0	0	0.11719	0	0	0	0.277405	0	0	0	0.11773	0.553669	0	1.76278	0	0	0	0.0476399	0	0.49009	0.111054	0	0	0	0
SPTSSA	45.2227	325.65	40.3899	49.848	28.7536	27.3092	82.9529	18.6108	32.4864	98.1203	77.9537	18.6635	263.065	14.8674	57.0375	28.0264	51.2133	32.4831	73.0852	100.09	8.99186	32.107	153.832	42.0052	25.9406	76.8512	38.171
AC008033.3	0.0202579	0.031827	0.0451488	0	0.382305	0.0238023	0.0279919	0.00963343	0.284897	0	0.108526	0.0871659	0.0640107	0.14335	0	0.387941	0.0461868	0.108775	0	0	0.180553	0.532934	0.0402543	0.0534991	0.0436232	0.0932787	0.0450587
SRIP2	0	0	0	0	0	0.100873	0	0	0	0	0	0	0	0	0	0	0	0	0	0.0731818	0	0	0	0	0	0	0
MAPKBP1	2.14659	1.63148	2.45339	1.57412	1.62156	2.32977	0.684486	1.9251	2.99836	0.969406	1.24286	1.52045	0.860891	2.15384	1.19384	2.67539	0.972545	2.11608	1.34506	0.358921	2.05026	1.97221	1.5476	1.6813	1.87664	1.11513	0.887579
AL391119.1	0	0	0	0	0	0	0	0	0	0	0	0	0	0	0	0	0	0	0	0	0	0	0	0	0	0	0
TSPY14P	0	0	0	0	0	0	0	0.0148134	0	0	0	0	0	0	0	0	0	0	0	0	0	0	0	0	0	0	0
GTF3AP5	0	0	0	0	0	0	0	0	0	0	0	0	0	0	0	0	0	0	0	0	0	0	0	0	0	0	0
PPIAP38	0	0	0	0	0	0	0	0	0	0	0	0	0	0	0	0	0	0	0	0	0	0	0	0	0	0	0
PROCR	27.065	9.3459	16.0539	5.36912	25.7158	14.8195	5.98949	9.74336	22.1975	15.6427	11.2257	5.42247	14.476	7.13709	18.4679	16.2445	5.30292	7.06193	8.16064	14.6175	8.48048	5.97464	6.86964	10.3677	12.8098	15.3939	11.8518
AC119751.2	0	0	0	0	0	0	0	0	0	0	0	0	0	0	0	0	0	0	0	0	0	0	0	0	0	0	0
LINC02111	0	0.0387375	0.0183173	0.00806814	0	0.0144852	0.0340697	0	0	0.355225	0.00660451	0	0	0	0	0	0	0.0132393	0.0484806	0	0	0	0	0.0108525	0	0	0
DNM1P50	0	0	0	0	0	0	0	0	0	0	0	0	0	0	0	0	0	0	0.0315205	0	0	0	0	0	0	0	0
KRTDAP	0.107802	0	0.128138	0	0.135629	0.202662	0	0.14354	0.107017	0.434868	0.138605	0.148433	0	0.0305134	0	0.0485746	0.589877	0.231537	0.0242246	0	0.40693	0.105037	0.085685	0.455511	0.15476	0.0882455	0.143868
AC019349.1	0	0	0	0	0	0	0	0	0	0	0	0	0	0	0	0	0	0	0	0	0	0	0	0	0	0	0
KLF10	43.2526	12.4471	17.4773	6.55181	23.3215	6.6302	14.0989	9.70772	17.3355	4.68291	8.06776	9.13614	20.6615	15.2769	10.7075	29.8619	6.78583	21.7316	23.8646	30.2111	8.49268	25.2603	38.8102	37.5833	22.9586	28.8701	11.1655
TBC1D15	4.3047	5.5538	3.35111	8.34387	4.47145	5.70105	5.03617	5.94759	5.32808	3.65618	4.1334	4.33803	5.67068	7.20528	5.42126	4.43351	4.92501	5.12697	5.36408	3.58081	4.94419	6.50157	6.68473	4.42532	5.66255	4.71314	5.55606
AC127024.7	0	0.0746343	0	0	0.149418	0	0.196923	0.0677712	0	0.10266	0.0763481	0	0	0.100847	0	0	0	0	0	0.0607409	0.298868	0.0694294	0	0	0	0.145826	0
AL024507.2	0.260224	0.226165	0.23034	0.101457	0.267024	0.221184	0.290717	0.179038	0.128248	0.247277	0.278816	0.133411	0.128295	0.117537	0.503953	0.461534	0.100987	0.178376	0.130638	0.0755131	0.156749	0.275128	0.220038	0.13647	0.127175	0.220948	0.2463
AC007967.4	0	0	0	0	0	0	0	0	0	0	0	0	0	0	0	0	0	0	0	0	0	0	0	0	0	0	0
AC096677.1	1.17364	2.76586	3.36305	2.74317	2.28521	5.51597	1.85339	2.67098	1.38702	4.64989	0.628749	3.67927	1.05957	1.18643	1.37997	2.4553	3.15368	1.35041	2.40187	6.6815	1.75804	2.81802	1.24936	1.40215	0.902615	3.04518	1.86464
AC093591.1	0.207401	0.682725	0.396202	0.387808	0.931918	0.974756	1.31009	0.78902	0.343151	0.597604	0.444438	0.458953	0.249655	0.587051	0.172138	0.534018	1.28348	0.38182	0.199739	0.606146	0.279606	0.144344	0.294375	0.208658	0.17014	1.48554	0.131804
RPS4Y1	0.00626435	0	0	124.368	0.0131356	0.0147208	0.0173119	0.0297895	0.186562	0.0541503	16.3167	0.0323452	0.0527842	68.0528	23.3291	0.0282266	191.127	0.0941823	126.868	161.824	0.013137	0.00610369	118.802	0	94.2386	115.994	0.181136
AC112786.1	0	0	0	0	0	0	0	0	0	0	0	0	0	0	0	0	0	0	0	0	0	0	0	0	0	0	0
LINC02603	0.0756329	0.0452672	0.208698	0.0707109	0.0906248	0.0888661	0.119438	0.205523	0.125137	0.46699	0.0115767	0.0557888	0.0682813	0.0152914	0	0.0486851	0.221707	0.0232064	0.0364195	0.119732	0.0793053	0.0631655	0.0858798	0.114137	0.0310224	0.0331673	0.0480649
CBX1P1	0.100127	0.104873	0.0495897	0.0436851	0.13997	0.117646	0.368942	0.158715	0.055221	0	0.0715205	0.0574437	0.140614	0.141705	0.0646357	0.0751939	0	0	0.1125	0.0853502	0.0699924	0.0325196	0	0	0	0.102454	0.0742361
BLACE	0	0	0	0	0	0	0	0	0.00960073	0.00835993	0.0186518	0	0.0244471	0	0	0	0	0	0	0	0	0	0	0	0.00833033	0	0
MIR3672	0	0	0	0	0	0	0	0	0	0	0	0	0	0	0	0	0	0	0	0	0	0	0	0	0	0	0
CLEC4A	9.44531	4.07838	6.76072	1.49986	6.6019	0.836592	2.27514	6.75067	7.8598	1.5387	4.19587	2.64241	3.16381	4.97543	8.18719	6.2411	10.1713	4.75507	2.27499	3.88817	5.8327	5.00802	1.79065	5.64108	8.00164	2.77763	5.44398
MRPS36P4	0.0478235	0	0	0	0	0.056191	0	0.045484	0	0	0	0	0	0.0676825	0	0	0	0	0	0	0	0.0465969	0	0	0	0	0.106372
EIF4A1P13	0	0.0648994	0	0.0811024	0.129928	0.218412	0	0	0.102519	0	0	0	0	0	0	0	0	0	0	0	0	0	0	0	0	0.0634025	0
AC091133.4	0	0	0	0	0	0	0	0	0	0	0.106039	0	0	0	0	0.148647	0	0	0	0	0	0.0321433	0	0	0	0	0
MIR8057	0	0	0.306881	0	0	0	0	0	0	0	0	0	0	0	0	0	0	0	0	0	0	0	0	0	0	0	0
IDH3A	3.13522	4.27356	2.28422	4.90365	3.66108	2.07596	1.61989	3.56116	3.2684	0.745306	1.79472	6.44806	2.50908	3.50425	2.02795	2.4485	1.31263	3.07795	2.76093	1.89015	1.87886	3.42269	2.35438	3.02621	2.94372	3.50263	1.9023
RHEBP1	0.025632	0.0805406	0.0380842	0.0335495	0.0537473	0.180701	0.0708355	0.146269	0.042409	0.258496	0.137317	0.0882319	0.161984	0	0	0.346487	0	0.0550526	0.0287993	0.0436985	0	0.0499492	0	0	0	0.0262276	0.0570123
EIF1	135.5	120.659	122.437	130.595	116.334	78.4511	148.298	133.459	144.203	221.794	152.013	113.536	219.991	100.541	294.094	131.081	229.178	110.516	150.843	195.105	115.517	128.94	114.198	168.483	169.965	164.884	103.496
TAAR1	0.013972	0	0	0	0	0	0	0	0.023117	0	0	0.120238	0	0.0593217	0.0541166	0	0	0	0.0156985	0	0	0	0	0	0.0200581	0	0
CTTN	62.5634	63.4365	44.6654	80.466	31.9262	51.0275	45.2846	49.4889	37.254	73.7899	55.262	55.34	24.5517	35.6338	23.0876	24.1652	35.0735	39.6656	41.9609	63.2548	40.5422	43.8338	76.5616	44.5097	28.6942	27.9354	51.6423
AL357146.1	0.0138498	0	0	0.0181278	0.043562	0.016273	0.0191373	0.0790334	0.0114574	0.0399067	0	0.0119186	0	0.019601	0.509611	0.0156015	0.0315767	0	0.0622446	0.0177087	0	0	0	0	0.0397654	0.00708579	0.0154027
ARPIN-AP3S2	0.0853058	0.156361	0.0950608	0.209355	0.122977	0.0689091	0.294684	0.0862035	0.141141	0.06145	0.0571254	0.183528	0.134775	0.173549	0.216831	0.144143	0.0364674	0.171769	0.113818	0.122709	0.0726764	0.21299	0.0423777	0.187737	0.0841946	0.234587	0.118589
SNX2P2	0	0	0	0	0	0	0	0	0	0	0	0	0	0	0	0	0	0	0	0	0	0	0	0	0	0.0451473	0
COL9A3	0.0648998	0.207017	0.0745128	0.185338	1.60212	0.679363	0.236421	0.070142	0.356302	0.612007	0.638473	0.198015	0.0807852	0.830823	0.279936	0.538342	0.329565	0.107712	0.0364597	0.130761	0.689789	0.773195	2.13373	0.119457	0.53361	0.712375	0.0656154
AC012568.1	0	0	0	0	0.0633125	0.0354765	0	0	0	0	0.0323509	0	0	0	0	0	0	0	0	0	0.0316597	0	0	0	0	0	0
AC009318.1	0.303976	0.291851	0.323681	0.0663119	0.435558	0.500026	0.0980063	0.322835	0.51132	0.116783	0.108565	0.28775	0.0320167	0.250952	0.156982	0.0342422	0.231016	0.0652881	0.0796922	0.0647788	0.509977	0.18758	0.0906043	0.240831	0.189101	0.20736	0.191568
SRSF9P1	0.134447	0.225311	0.479429	0.175977	0.507456	0.284348	0.371552	0.716073	0.311426	0.426135	0.288106	0.647922	0.16993	0.608887	0.729042	0.666388	0.122613	0.462026	0.271909	0.389658	1.156	0.628795	0.534318	0.426075	0.0772048	0.275143	0.358855
WAPL	12.1352	10.8466	9.00219	11.6098	7.59403	12.6438	5.04209	10.9067	8.84875	4.43637	8.13611	6.93401	9.89704	13.8498	7.23348	8.02695	5.18629	6.15549	9.81641	5.06285	5.36566	9.69342	6.62848	7.66518	8.09659	8.44507	5.83467
MTCYBP17	0	0	0	0	0	0	0	0	0	0	0	0	0	0	0	0	0	0	0	0	0	0	0	0	0	0	0
SNORD114-25	0	0	0	0	0	0	0	0	0	0	0	0	0	0	0	0	0	0	0	0	0	0	0	0	0	0	0
SLC25A53	0.351861	0.353273	0.46402	0.30249	0.567547	0.320465	0.276181	0.504942	0.458153	0.362947	0.441693	0.301007	0.188591	0.85451	0.415302	0.469069	0.275319	0.514253	0.285393	0.330104	0.310001	0.726245	0.322699	0.267589	0.325794	0.59225	0.476987
CXCL10	58.1205	6.18145	87.1479	3.18823	61.2155	4.99784	29.8733	0.991211	38.5972	2.4792	62.312	11.1171	8.44979	48.5883	160.551	12.0677	9.28355	27.8503	10.852	118.135	13.66	83.0674	13.6056	6.78483	27.9401	5.82807	5.0675
AC010326.4	1.79665	1.65854	3.71011	1.01638	3.60773	2.02155	1.34648	3.93884	1.63746	1.99616	1.76188	8.62166	1.79613	1.78852	2.47687	1.95528	3.12427	4.90533	0.872472	1.25895	6.37009	3.05608	6.50487	2.57344	2.2514	2.35253	1.04985
IGHA1	308.994	403.133	558.866	2453.63	9475.17	993.431	2528.62	499.678	9051.75	1128.04	1543.54	1129.15	3031.91	13546.4	893.979	6811.68	5718.08	1030.34	2052.9	1198.28	4572.61	11151.2	5270.11	3019.86	1366.25	5641.17	2450.84
CCDC173	0.101978	0.400542	0.653426	0.14182	0.70833	0.172242	1.1449	0.436451	2.57306	0.0918246	0.157067	0.153577	0.0537049	2.05663	0.370297	0.416425	1.86003	0.19165	0.501284	0.184722	0.36757	0.192515	0.265964	0.23565	2.08619	1.55217	0.0283531
AC126763.1	0	0.0140952	0	0	0	0.03953	0	0	0	0	0	0	0.0141742	0	0	0	0	0	0	0	0.00705542	0	0	0.0118466	0	0	0
KLHL17	3.375	1.80265	4.37217	1.00548	3.80256	3.36378	1.38049	4.53538	2.34752	2.24975	2.82005	3.47517	2.32563	0.992132	4.27609	2.45892	2.90948	2.36219	0.665023	0.75859	4.95178	7.67712	4.59608	2.63105	2.00676	1.33584	1.12977
LINC02785	0.163541	0.146822	0.277702	0.0305796	0.293936	0	0	0.0666602	1.43022	0.201954	0.125161	0.804212	0.147644	0	0.045245	0.36845	1.54472	0.301075	0.131249	0.019915	2.22926	0.091055	0	0.28793	1.00619	0.0717175	0.207861
AC004471.2	0.0282392	0.0690145	0.0839159	0	0.118429	0.0663603	0.0780407	0.268578	0.0934454	0.0813685	0.110942	0.0810055	0	0.0133219	0.036459	0.0424145	0.0643839	0.0202175	0.0528812	0.0401195	0.00987013	0.0458583	0.056114	0.0497181	0.0270268	0.0385273	0.251246
RBM4B	2.6361	3.75846	2.97181	3.92048	4.11805	4.67309	2.87758	7.36786	3.66912	2.7914	4.15546	3.74307	3.29711	2.64883	4.37762	3.09571	2.39655	4.09067	2.11401	3.89865	3.50003	3.83989	3.50303	2.86589	2.46457	4.21461	1.43652
AP001017.1	0	0	0	0	0	0	0	0	0	0	0	0	0	0	0	0	0	0	0	0	0	0	0	0	0	0	0
SLC6A5	0	0.00629471	0	0	0	0.011769	0	0.00190529	0	0	0	0	0	0	0	0	0	0	0	0	0	0	0	0.003527	0	0	0.00891167
NOB1	18.4818	21.1681	22.7836	26.4266	20.0399	24.0624	22.3037	18.358	17.7708	15.9101	29.2638	15.3607	18.9562	20.0742	21.8295	13.228	20.7314	20.8154	21.9519	17.0384	12.6373	14.4167	14.3532	32.1246	18.4703	19.4342	27.7196
MTND4P22	0.0121911	0.0255378	0	0	0	0	0	0	0	0.0175637	0	0	0	0	0	0.027466	0	0	0	0.0103919	0	0	0	0	0	0	0
GPAA1	34.1894	53.2352	46.9305	70.7956	44.2675	63.7618	85.9518	32.9317	47.2454	79.929	54.8641	32.7021	103.714	16.7872	40.5462	36.4209	28.4855	49.6511	48.5616	43.1134	28.2772	27.3256	50.0866	38.4044	26.7198	33.257	33.309
AC011466.4	0.0264896	0.0369935	0.0524778	0	0.0925759	0.145247	0.0244018	0.0671833	0.102265	0.0636059	0.0567644	0.136776	0	0.0124965	0.0513001	0	0.0603948	0	0.0198419	0.0225803	0.046293	0.111844	0	0.0777294	0.0887329	0.0542103	0.0196399
AC097376.1	0.673294	0.235069	0.166731	0.293757	0.235303	0.13185	0.620229	0.747084	0	0	0.7214	0	0	0	1.08659	0	0.255846	0	0	0.0956549	1.41197	0.765364	0	0	0	0.574117	0
Z83839.2	0	0	0	0	0	0	0	0	0	0	0	0	0	0	0	0	0	0	0	0	0	0	0	0	0	0	0
Y_RNA	0.145422	0	0	0.380685	0.304934	0.341733	0	0.553234	0.240606	0	0.155813	0.250291	0	0	0	0.327631	0	0	0.163392	0	0	0.566771	0	0.256031	0	0	0
BCKDHB	3.89279	5.08195	2.30941	4.01388	6.92951	5.98062	3.57953	5.47696	3.24354	6.84399	4.79731	6.0794	1.79197	3.74553	3.48468	3.43871	2.47424	6.72186	3.51243	1.62931	2.02622	4.89468	1.80862	2.45302	2.76911	2.23162	10.4495
SIRLNT	0.0180056	0	0	0	0	0	0	0	0	0	0	0	0	0	0	0	0	0	0	0.0383707	0	0	0	0	0.0129244	0	0
CCDC85A	0.436633	0.42359	0.228658	0.201432	0.165102	0.0925133	0.0593439	0.054462	1.21983	0.0051562	0.184064	0.37575	0.113088	0.349495	0.0762416	0.193518	0	0.399719	0.940962	0.106777	0.0713019	0.129025	0.113788	0.434777	0.411035	0.205079	0.103487
BLK	0.281883	0.208224	0.634847	0.0737908	5.40678	0.0766996	0.1312	0.160856	0.559661	0.098321	1.11907	0.311521	0.243768	3.97677	0.0919407	1.1097	0.317956	0.152951	0.723443	0.409745	1.40318	1.49469	0.200467	1.75005	1.01381	3.55532	1.59055
UBE2T	16.3255	6.08287	36.3848	12.9787	8.67043	12.657	19.0451	8.11981	6.64208	5.93789	29.0481	9.81139	28.8935	3.40891	31.1757	3.67808	5.49168	7.99002	6.75078	13.1177	3.11496	5.6717	12.1519	6.36112	7.39608	9.40678	4.40509
AP003174.3	0	0.057856	0	0	0	0.129806	0	0.105072	0	0	0.0295923	0.0475358	0	0	0	0	0	0	0	0.023543	0	0	0	0	0	0.0282608	0
RRM2P2	0	0.0457879	0	0	0	0	0	0	0	0	0	0	0.0460445	0	0	0	0	0	0.0245589	0	0.0229193	0.0851895	0	0.0384832	0	0	0
MLNR	0.0230047	0.0120475	0	0	0.0723572	0.148663	0.0635747	0.0656379	0	0.0165714	0.0985932	0	0.02423	0.0162788	0.935575	0	0.0262247	0.0247048	0.0775421	0.0196096	0	0.0448293	0	0.0202511	0.0495382	0.0470785	0
LINC01948	0.28237	0.226165	0.666339	0.152185	0.139317	0.253711	0.50493	0.426532	0.357263	0.358951	0.124577	0.0571759	0.0349895	0.0235074	0.418173	0.0748434	0.492309	0.998903	0.130638	0.198222	0.208998	0.582625	0.165028	0.233949	0.214608	0.271936	0.07389
AC093677.1	0.0210198	0.022016	0	0	0	0	0	0	0.0347779	0	0	0	0	0.0297483	0	0	0	0	0	0.0358353	0	0	0	0	0	0.0215082	0
AC135776.3	0	0	0	0	0	0	0	0	0	0	0	0	0	0	0	0	0	0	0	0	0	0	0	0	0	0	0
RNU1-36P	0	0.633261	0.128332	0.226104	0.543337	0.202969	0.238694	0	1.28615	0	0.185086	0	0	2.2003	1.00362	0.194593	1.37847	0.371021	0.19409	0.147251	0.0905659	0	0.514889	0	0.619978	0.618654	0
RDM1P5	0.126421	0.0679958	0.16753	0.0044722	0.121798	0.260949	0.122752	0.107238	0.12437	0.157522	0.252602	0.0588072	0.115161	0.0580275	0.701401	0.0307915	0.109061	0.0366929	0.0844578	0.110676	0.0429922	0.229711	0.0678947	0.0481248	0.0686718	0.076916	0.0455989
C16orf82	0	0	0	0	0	0	0	0	0	0	0	0	0.0122086	0	0	0	0	0	0	0	0	0	0	0.0102038	0	0	0
FAM76B	3.29042	2.33217	1.83291	2.24756	3.22971	3.24533	1.9425	4.43732	2.44301	1.66172	3.11862	1.61575	2.50424	3.21802	3.0057	2.07781	2.12421	2.78128	1.62457	3.11445	2.74531	3.32553	2.18414	1.61543	1.69986	2.44732	1.33783
CDH9	0	0	0	0	0	0	0	0	0	0	0	0	0	0	0	0	0	0	0	0	0	0	0	0	0	0	0
AC096576.3	0	0	0	0	0	0	0	0	0	0	0	0	0	0	0	0	0	0	0	0	0.0621777	0	0	0	0	0	0
GLUD1P9	0	0	0	0	0	0	0	0	0	0	0	0	0	0	0	0	0	0	0	0	0	0	0	0	0	0	0
AL024493.1	0	0	0	0	0	0	0	0	0	0	0	0	0	0	0	0	0	0	0	0	0	0	0	0	0	0	0
AC012414.3	0	0.0138984	0	0	0	0	0	0	0.0219547	0	0	0	0	0	0	0	0	0	0	0	0	0	0	0	0	0	0
RPS4XP2	0.071886	1.54351	0.160213	0.0705683	0.263789	1.30919	0.446987	0.905895	0.327078	0.181241	0.269577	0.278381	0.0378575	0.457817	0.104412	0.121467	0.20487	0.0385993	0.0605767	0.153193	0	0.0175106	0.142844	0.0632814	0.103199	0.533284	0.159893
RCHY1	3.95088	3.30142	2.47389	4.11429	6.07229	3.84891	3.02958	4.43068	3.09244	2.29871	3.4912	3.04131	3.86409	3.84647	3.73738	2.42581	3.11808	3.91183	3.0537	3.83227	2.00307	3.31019	2.96345	4.02069	2.24694	3.38076	3.41855
AC004466.2	0.248571	0.115712	0.164146	0.0361503	0.289569	0.0649028	0	0.525358	0.182786	0.159163	0.177554	0	0.290901	0.156352	0	0.124449	0.440789	0	0.0620637	0	0.608161	0.134553	0.109763	0.0972522	0	0.0282608	0.0614318
AC005884.2	0	0.423028	0	0	0.120986	0.135586	0	0.384128	0	0	0.0618203	0.297917	0.121543	0.163315	0.335216	0	0.131548	0	0	0.0983658	0.120999	0	0	0	0	0.413271	0.128335
AC130509.1	0	0	0	0	0	0	0	0	0	0	0	0	0	0	0	0	0	0	0	0	0	0	0	0	0	0	0
MTND2P6	0	0	0	0	0	0	0	0	0	0	0	0	0	0	0	0.0311726	0	0	0	0	0	0	0	0	0	0	0
AL356966.1	0.0588091	0.0164257	0.0524273	0.0307899	0.0411052	0.0368526	0.0975133	0.0745763	0.0454073	0.00564841	0.0126022	0.0337393	0.00825888	0.00554866	0.0379635	0.0264989	0.00893877	0.11789	0.0220254	0.020052	0.123329	0.110781	0.00779061	0.0138053	0.0281421	0.0160468	0
AC079466.2	0.0770346	0	0	0	0	0	0.212889	0.0732661	0	0	0	0	0	0	0	0	0	0	0	0	0	0	0	0	0	0	0
RPL41	152.299	176.804	165.409	189.862	174.961	162.693	127.565	261.181	187.812	174.597	284.158	149.516	247.839	147.489	130.311	152.158	275.529	220.82	162.95	322.563	168.36	135.77	237.353	280.314	200.738	212.345	233.225
AL356417.1	0.118059	0	0.0501178	0	0.636572	0.0198165	0.0466089	0.240608	0.0279046	0	0.0361411	0.116111	0	0.167084	0.0326621	0.0379974	0	0	0.0378993	0.0287531	0.530534	0.049299	0	0	0.0726365	0.0862874	0.337621
MINK1	15.3526	14.6557	15.7328	11.7763	13.2654	18.5314	8.05123	22.0523	24.237	7.46212	13.578	15.0679	11.9093	22.8528	11.2029	14.8936	6.28483	10.8309	8.5767	5.40351	25.4498	22.146	16.0451	11.4975	19.7107	9.40769	9.61467
SEC16B	0.0212506	0.0101172	0.0344446	0.0202289	0.0162036	0.0408579	0.032033	0.00551209	0.028767	0.0667978	0.0434678	0.00997498	0	0.0382773	0.00748257	0.0348194	0.00440456	0.0622392	0.00651177	0.00494029	0.0465904	0.0414111	0.0153552	0.0102038	0.0249605	0.0197676	0.0171879
ENPP5	3.81018	9.00022	1.49972	9.8911	7.26063	29.1976	3.39904	8.66212	4.6285	6.69793	7.49157	4.11876	1.85871	7.7338	11.3854	2.71832	6.58383	13.2875	11.8103	3.01425	1.63662	7.45748	2.45067	12.5691	3.80013	4.36725	11.1065
MIR450A2	0	0	0	0	0.269221	0	0	0	0	0	0	0	0	0	0	0	0	0	0	0	0	0	0	0	0	0	0
RP9	4.90314	3.90867	6.23641	3.67567	2.86554	4.03184	3.9011	4.60616	4.3233	4.18645	6.42805	3.15329	5.85236	2.28473	3.92616	3.19725	4.93036	9.24083	3.18055	9.21034	5.34592	3.2776	4.69992	3.43713	2.57627	4.31023	4.07508
TMEM202	0	0	0	0	0	0.0165464	0	0	0	0	0	0	0	0	0	0	0	0	0	0	0	0	0	0	0	0.0144096	0
RNU6-298P	0.296904	0	0	0	0	0.174426	0	0.14119	0	0	0.159059	0	0	0.210098	0	0	0	0.318846	0	0	0.778301	0.578579	0	0	0	0	0.330196
AC147651.1	0	0	0	0	0.355756	0	0	0	0	0	0	0.0584011	0	0	0	0	0	0	0.0381248	0	0	0	0	0	0.0487126	0	0
Y_RNA	0	0	0	0	0	0	0	0	0	0	0	0	0	0	0	0	0	0	0	0	0	0	0	0	0	0	0
MIR3613	0	0	0	0.428817	0	0.19247	0	0.155796	0	0	0	0	0	0.231832	0.317235	0	0	0.351831	0	0	0.515289	0.319216	0	0	0.235164	0.502847	0
HOMER3	9.75359	5.0425	8.08132	4.17006	6.31379	4.52631	2.16373	6.42064	4.74757	5.982	3.11907	7.44743	4.85144	2.6641	44.593	13.3141	6.70358	12.2276	2.61571	23.5011	9.10926	6.81715	11.1389	3.99609	4.45417	8.55692	2.60297
IP6K1	9.83621	15.1852	13.9346	7.47577	10.9994	13.0385	7.83904	15.7516	12.3474	5.91874	10.7181	9.27837	12.147	11.9736	7.31385	13.5532	7.15458	11.8846	13.6352	8.27711	8.78786	11.3063	9.9933	9.89167	9.72209	9.68899	9.34505
AC027369.5	0	0	0	0	0	0	0	0	0	0	0	0	0	0	0	0	0	0	0	0	0	0.0183919	0	0	0	0	0
SNRPEP2	1.53241	4.81512	2.20096	3.34293	2.89195	3.00088	3.95257	4.17801	1.60576	3.60598	3.33852	1.31874	2.58245	1.37354	1.87953	1.38098	1.28106	1.53595	1.89394	2.78668	0.910528	1.69219	2.03003	0.449661	1.75994	2.92697	1.02254
PER1	8.2492	48.6285	17.2676	40.7117	6.86271	26.6527	28.3038	7.43915	18.9524	21.6726	7.22047	11.8369	41.4172	4.05577	4.70633	35.5607	23.4807	2.91579	20.2682	13.635	26.0431	10.2072	10.5033	27.0333	27.2644	6.52488	41.1967
RPL3L	0.0258365	0.0757709	0.00767759	0.0608709	0.0541761	0.139642	0.114241	0.0589742	0.0512967	0.327559	0.0941202	0.0978293	0.0653104	0.0219391	0.250176	0.0116417	0.129593	0.0221967	0.0812814	0.044047	0.0162546	0.0352434	0.0308037	0.0545853	0.0370908	0.0898853	0.0459736
AL391336.1	0	0	0	0	0	0	0	0	0	0	0	0	0	0	0	0	0	0	0	0	0	0	0	0	0	0	0
ADPRH	4.34799	2.59724	3.53295	1.55615	6.0026	2.30038	2.74796	1.53899	6.86689	4.08415	3.71897	2.99231	1.19694	5.24448	2.1649	6.7416	2.37973	3.15046	6.974	2.57178	4.27416	6.37577	1.29475	1.87571	5.91834	2.69533	3.39311
AL807752.4	0	0	0.0365083	0	0	0	0	0.0233694	0.0406541	0	0.0263269	0	0.0517604	0	0	0	0	0	0	0	0.360702	0	0	0	0.105824	0.100569	0
CD320	13.6693	13.5895	10.6013	7.46306	16.0376	20.7675	8.64834	8.92306	10.5211	32.7141	21.5733	9.75968	24.5495	6.55483	8.30286	13.9881	25.3004	7.20534	13.5371	40.8354	7.47497	8.94624	21.3169	8.95873	7.92494	28.2685	40.692
AC006557.5	0.0527179	0.036811	0.052219	0.0230007	0.0368477	0	0	0.033426	0.116298	0.0253169	0.0188281	0	0	0.0248698	0.0340314	0	0	0	0.0394881	0.059917	0	0.0342439	0.0349185	0.0928153	0	0.0719239	0
DHX30	10.1346	16.6289	15.1237	10.047	8.24652	16.1438	9.41384	11.3926	10.7971	7.77373	16.0702	9.74614	11.9441	10.1185	9.46949	10.8961	7.80003	13.5813	11.4965	11.4862	9.24506	9.2991	10.0491	9.69752	11.0249	10.8296	8.18258
AC090001.1	0.077118	0.775421	0.114582	0.605634	0.129366	1.66724	0.042624	0.0586763	0.0765564	0	0.0165256	0.185822	0.0974709	0.152798	0.119478	0	0.0703299	0.0331269	1.02244	0.170916	1.14825	0.0751401	0.183889	0.190084	1.61637	0.173602	0.445979
AC108868.1	0	0	0	0	0.0539414	0	0	0.0244661	0.170248	0	0.055125	0.0442752	0.0541896	0	0.0498185	0	0.0586506	0.110503	0	0.197353	0	0	0	0.135872	0.14772	0	0
AC110769.3	0.0242991	0	0	0	0	0	0	0.0462208	0.0201018	0	0.0130176	0	0	0.0171947	0	0	0	0	0	0	0.0254789	0	0	0	0	0	0
AL360182.1	0	0	0	0	0	0.0357797	0	0.028962	0	0	0.0326274	0	0	0	0	0	0	0	0.0342146	0.0259576	0	0	0	0	0	0	0
NNT	6.90532	8.86559	5.15694	13.4296	9.37643	6.90715	13.3798	9.54304	6.60623	4.0292	6.16526	10.4659	12.1686	12.4563	15.0567	7.2004	8.46103	6.98685	9.45986	6.26931	3.97463	16.4088	8.51799	9.35171	6.09684	9.90093	13.683
AC093827.3	0.205426	0.2824	0.648597	0.117635	1.02304	0.43748	0.354816	0.317487	0.637281	1.27631	0.123808	0.596639	0.0811379	0.399753	0.39783	0.376037	0.731811	0.496366	0.577025	0.109443	1.33279	0.337765	0.280638	0.700741	0.258045	0.236474	0.371247
POLR1B	6.29593	6.9198	6.75158	6.84661	5.60463	4.53216	6.16686	5.05634	5.11526	1.85563	4.78669	3.82131	7.73175	4.10462	3.8375	2.16622	2.61829	6.32111	5.5559	3.89264	2.28082	5.01112	5.44095	4.13493	2.91906	6.55513	3.81147
TIMP3	5.09001	1.41713	1.08565	1.24006	3.70704	0.829424	0.658833	0.653713	5.07651	0.0758296	0.908946	1.23095	3.17624	1.83159	0.49167	3.13893	0.197651	2.65329	2.88384	0.314063	0.181801	1.68935	2.79928	1.13381	1.92459	1.09298	2.52737
AC104009.1	0	0	0	0	0	0	0	0.0106642	0	0	0	0	0	0	0	0.0505237	0	0.0240828	0.0125983	0	0.0117572	0	0	0	0	0	0
ZNF574	3.49132	3.14988	4.62209	6.62954	4.92101	2.97203	3.90312	6.17496	4.3714	3.64857	2.74932	3.97108	5.32197	4.58356	2.97687	3.16826	2.49141	7.28294	4.17924	4.88574	4.42046	4.3627	4.98998	4.44801	5.29617	4.11127	2.47118
LINC01605	4.41962	0.107881	0.0834749	0	0.0196344	2.00235	0.181138	0.0445277	0.216893	0.0674507	0.130424	0.016116	1.38073	0.0795114	0.0906684	0.168766	0.597758	0.0603336	0	0.143671	0.147274	0.784616	0.148851	0.263769	0.120981	0.297017	0
AC091180.4	0.058169	0.121852	0.259283	0	0.487894	0	0	0.110647	0.288727	0.083804	0.311625	0.100116	0	0.164648	0.225302	0	0	0.249871	0	0.0495844	0.243973	0.850156	0	0.102413	0.0835073	0.119041	0.129383
TRBV8-2	0.105566	0.0552847	0.15685	0.0690872	0.11068	0	0	0.150603	0.0873311	0	0.0565542	0.0908462	0	0	0.10222	0.118918	0	0	0	0.13498	0.0553458	0	0	0.0929299	0.0757751	0	0
BMPR1A	2.46138	3.26394	1.90499	4.63711	1.94138	4.34837	1.6364	3.06641	2.42643	1.27963	1.98263	1.72304	2.05866	2.96859	1.89746	1.97282	1.00681	2.18791	2.84305	1.92275	1.52328	1.68195	1.96936	2.42959	1.56866	3.06542	1.56541
MET	59.2064	3.77678	68.9632	14.2333	28.0665	1.89121	8.67814	45.7289	14.2032	27.6959	4.22794	19.2318	2.89164	39.5565	13.6488	10.2313	81.4965	10.2799	20.6303	20.7756	11.1136	66.1468	12.5964	68.7429	21.5667	3.49493	41.7817
AC010591.1	0.021959	0	0	0	0	0	0	0	0	0	0	0	0	0	0	0	0	0	0	0	0	0	0	0	0	0	0
ETV6	9.77354	6.09311	9.75387	7.19249	7.26497	7.82928	9.59703	6.40641	7.47208	4.23989	9.83515	13.5973	4.00563	12.7288	9.19071	9.76622	6.02086	11.4823	5.41594	8.18349	10.7275	21.6679	9.51434	10.8805	7.9061	13.8818	7.42402
COL1A1	998.118	434.229	318.357	56.6958	193.69	47.2981	115.783	65.3817	217.555	21.7636	112.864	33.504	287.305	51.5584	135.288	2396.87	12.4258	785.603	71.7779	155.334	37.1522	316.39	202.267	98.7646	52.3557	589.15	251.838
AC011474.3	0	0	0	0	0	0	0	0	0	0	0	0	0	0	0	0	0	0	0	0	0	0	0	0	0	0	0
AC004076.2	0.0943517	0.157219	0.172049	0.140337	0.21583	0.186447	0.0711126	0.318155	0.255449	0.173005	0.133259	0.250968	0.144549	0.0789052	0.0747502	0.0772984	0.185783	0.331608	0.0192747	0.0365579	0.337272	0.346834	0.127831	0.113261	0.0307844	0.193088	0.0763137
CT47B1	0.118046	0	0	0	0	0	0	0	0	0.0154608	0	0	0	0	0	0	0	0	0	0	0	0.041825	0	0	0	0	0
GLYR1	15.6192	23.9375	17.6444	35.9157	25.808	23.3204	24.1203	25.1683	21.9715	11.8425	23.4823	23.3088	27.5568	27.0019	18.0532	16.8992	14.3988	21.4489	21.1118	9.08559	15.5717	24.624	31.5287	25.2791	23.5562	19.1946	23.9972
MT-ATP6	1872.83	924.282	4738.33	2693.23	2308.89	2970.27	11984.6	1550.14	4265.79	5241.41	4673.56	5272.29	2213.97	2703.44	2227.61	2076.21	5207.76	1539.09	2427.89	1921.11	14133.4	2014.51	4682.14	4026.91	4387.48	2920.8	4001.13
LINC02800	0.00770763	0	0	0	0	0.0181124	0	0.00733058	0	0	0	0	0	0.0436331	0	0	0	0	0	0	0.00808187	0.0150199	0	0.0271401	0	0	0
BX322639.1	0.582311	0.0361271	1.05814	0.215111	0.0297814	0.429112	0.2355	0.926258	0.265201	0.181233	1.19348	0.0768261	0.0213703	0.0947593	0.813366	0.0319981	0.0231296	0.0130734	0.346511	0.21619	0.0106374	0.2313	0.32657	0.0214331	0.131075	0.078892	0.189543
AMOTL1	7.33944	4.58739	2.47092	2.30869	3.60925	3.15041	2.69628	6.06868	8.59996	1.84143	2.59743	7.12511	3.09634	5.98147	0.385045	7.47742	2.21149	2.31514	9.31865	0.651292	1.95969	2.51288	2.1927	3.84555	4.07351	2.94703	6.61142
RNY4P19	0.148452	3.10976	0.220571	2.33169	0.93386	1.91869	1.64102	0	0	0	1.11341	0.51101	1.56359	0	0	0.334456	0	0	1.00078	0.253087	0	0.144645	4.42482	0.784096	0	0.91141	0
AL162426.1	0.134266	0.0803599	0.256491	0.0502114	0.16088	0.36059	0	0.56552	0.0952061	0	0.184962	0.330128	0.0808103	0.0542917	0	0.0432137	0.262388	0.0823937	0.129306	0.0327003	0.36202	0.224267	0.0381142	0.13508	0.027536	0.137386	0.12799
LHFPL2	14.0281	6.05719	13.6281	3.04929	7.53737	1.00549	5.08538	6.01334	12.0602	1.28695	5.84599	6.26357	5.50592	9.53223	11.9746	14.0434	3.61706	7.17938	3.015	6.67944	9.271	9.49226	4.42338	9.54008	10.3053	5.67252	7.29188
SLC9A3R2	37.2784	26.9777	28.7679	45.5672	29.1764	42.2066	53.0637	48.5051	57.5736	76.084	25.7089	59.0134	45.2937	37.4696	12.2448	23.2171	58.2392	90.8879	47.7802	37.4232	44.1566	32.2857	41.4572	15.712	54.975	44.2981	15.4297
AL391427.1	0.147836	4.21173	0.219655	0.154801	0.309995	8.85882	1.87935	0.0562416	0.244599	45.2811	32.3767	0.305334	0.43599	0.0836904	2.69123	0.0666137	0.539293	0	2.62444	0.075611	0.86808	0.0864267	0.293764	0.260281	0.0424466	0.21178	0.13153
RN7SL717P	0	0	0	0	0	0.0563802	0	0.0456372	0.0793919	0	0	0.0825875	0	0	0	0	0	0.206123	0	0	0	0	0	0	0	0	0
AC020656.2	0.0134219	0.00562323	0.0518501	0.00702714	0.0450307	0.283866	0.155787	2.20585	0.0621796	0.0580109	0.0747806	0.0739227	0.0282737	0.349516	0.00519862	0.0181434	0.0612025	0	0.0150805	0.00228822	1.11463	0.0444641	0.0213365	0.00945228	0.17727	0.0604288	0.0179123
LINC01533	0	0	0	0	0	0	0	0	0	0	0	0	0	0	0	0	0	0	0	0	0	0	0	0	0.0110412	0	0
AC126773.1	0	0	0	0	0	0.126855	0	0	0	0	0	0	0	0	0	0	0	0	0	0	0	0	0	0	0	0	0
UBE2V1P14	0	0	0	0	0	0	0	0	0	0	0	0	0	0	0	0	0	0	0	0	0	0	0	0	0	0	0
AL110118.1	0.0309813	0.0811242	0.0230161	0.101378	0.0649642	0.218412	0.0428093	0.117863	0.0768893	0.0223174	0.0331948	0.0533228	0.0326315	0	0.0899982	0	0	0.166355	0.0348096	0	0.081214	0.0301867	0.0307814	0.0818187	0.0222383	0.126805	0
LINC01107	0.0072159	0.0302316	0.0321642	0.0188897	0	0.152612	0	0.0411774	0.0716336	0	0.131435	0.0620974	0	0	0	0	0	0.0154984	0.0162151	0	0.0378313	0.0632775	0	0	0.0207183	0.051685	0
RPSAP51	0	0	0	0	0	0.0259611	0	0.0210143	0	0.0318325	0.0236738	0.266201	0	0	0.0427898	0	0	0	0	0.0376688	0.0695041	0	0.0439052	0.0778018	0	0	0
C9	0.00482935	0	0	0.0568898	0.0202531	0.0113486	0.0266923	0	0.0239709	0.00695764	0.0413951	0.0166238	0	0.0546781	0.0561155	0.0217606	0	0	0	0.0164665	0.111404	0.0988152	0.0479818	0.0425128	0.055464	0.00494157	0.0214834
AC096743.1	0	0	0	0	0	0	0	0	0	0	0	0	0	0	0	0	0	0	0	0	0	0	0.398857	0	0	0	0
ZIM2-AS1	0.0474572	0.0397652	0.0211536	0	0.0497561	0.0111521	0.0131151	0.112839	0.0314078	0.0136743	0.0101696	0.024504	0.00999701	0.0201492	0	0.0106919	0.03246	0.0101929	0.0213286	0	0.0248807	0.0554881	0.0094302	0.025066	0	0.038848	0.0211114
RNU6-622P	0	0	0	0	0	0	0	0	0	0	0	0	0	0	0	0	0	0	0	0	0	0	0	0	0	0	0
IGHD1-20	0	0	0	0	0	0	0	0	1.38702	0	0.898213	0	0	1.18643	0	0	0	0	0	0	0	4.08408	0	0	0	0.857798	0
DIP2A-IT1	0	0.0697517	0	0	0	0.156495	0.09202	0.221681	0	0	0.10703	0.0573095	0.0701426	0	0	0	0.0759169	0	0	0	0.0349144	0	0	0	0.0478021	0.0340714	0
Z95118.1	0	0	0	0	0	0	0	0.0548754	0	0	0	0	0	0	0	0	0	0	0	0	0.0604995	0	0	0	0	0	0
CYTH1	12.6983	6.97639	16.7563	8.38856	13.8511	8.51714	10.4023	11.0213	16.3146	8.6031	9.5765	15.1365	7.40266	15.4249	17.683	13.1595	8.86271	22.0391	8.77235	6.03179	24.4714	17.4442	8.86015	9.39054	17.14	8.45352	6.32832
SNHG21	0.338352	0.694602	0.442398	0.460581	0.879762	1.35168	0.448827	1.18423	0.738955	0.818939	1.21809	0.628935	0.54169	0.459701	0.576627	0.762294	1.04914	0.697647	0.364956	0.311492	0.539267	0.593414	0.349616	0.476563	0.718892	0.387761	0.45155
AC091860.2	0	0	0	0	0	0	0	0	0	0	0	0	0	0	0	0	0	0	0	0	0	0	0	0	0	0	0
AC113410.3	0.0702039	0.220594	0.104309	0	0.147209	0	0.388025	0.0667696	0.116155	0.303428	0.376099	0.36249	0	0.29807	0.271916	0.158167	0.640245	0.150785	0.157758	0.0598432	0.294451	0.0684034	0.139502	0.123601	0.302354	0	0.312304
FRG1HP	3.04898	3.48054	3.28311	2.29806	3.39422	4.12585	2.81656	3.80398	3.57092	0.974776	3.33105	2.55014	1.02836	5.43022	2.75331	2.73997	1.52308	4.63554	2.67515	2.28508	2.98149	4.82334	1.48061	3.25701	2.37298	2.50638	2.45742
AP005131.5	0	0	0	0.0374569	0	0.0336243	0	0.108869	0	0	0	0	0	0	0	0	0	0	0	0	0.0600136	0.139417	0.0568652	0.0503837	0	0.0585645	0
RNU2-55P	0	0	0	0	0	0	0	0	0	0	0	0	0	0	0	0	0	0	0	0	0	0	0	0	0	0	0
ITFG2-AS1	0.0647791	0	0.096249	0	0	0	0	0.12322	0	0	0	0	0	0	0	0.291889	0	0	0	0	0	0.126235	0	0	0	0.132569	0
AC020629.1	0.00863721	0.00904658	0	0	0	0.0304453	0	0.0164294	0	0	0.00925432	0	0.0181946	0.0366716	0	0	0	0	0	0	0	0.00841569	0	0	0.0123996	0.0265138	0
ORAI3	5.0039	2.36074	4.15805	2.73839	6.30912	5.27119	4.66416	5.45657	5.88816	8.51421	7.79947	6.46854	5.02054	7.33363	8.89699	6.02553	5.22485	5.5011	4.41054	5.47426	12.6026	4.7915	5.78592	5.4682	6.67268	4.03324	6.34456
MSH2	8.91652	8.50949	11.6015	12.31	6.775	7.96781	6.03919	7.80143	6.41285	2.75594	8.31577	6.25067	9.04192	6.23425	12.1142	5.90383	3.76175	5.72242	6.26849	6.71459	2.74115	8.75494	8.17465	7.18777	4.39119	6.18926	5.11833
LCE1C	0	0	0	0	0.129553	0	0	0	0	0	0	0	0	0	0	0	0	0	0	0	0	0	0	0	0	0	0
IGKV6D-41	0	0	0	0	0.56384	0	0	0.109603	1.0169	0.0553423	0.041158	0	0.161838	0.489284	0	0.605808	0.437903	0.0825047	0.0431602	0	0.281951	3.36854	0.0763312	0.0676309	0	0.235837	0.341766
LINC01897	0.105566	0	0	0	0	0	0	0.0334672	0	0	0	0	0	0	0	0	0	0	0	0	0	0	0	0	0	0	0
AC040914.1	0	0	0	0	0	0	0	0	0	0	0	0	0.188811	0	0	0	0	0	0	0	0	0	0.0890531	0	0	0	0
AC006023.1	0	0	0	0	0.346141	0.0646522	0	0.366331	0	0	0	0.189409	0	0	0	0	0.250907	0	0	0.0469042	0.115393	0.0536135	0	0	0.0789934	0	0
RN7SL638P	0	0	0	0	0	0	0	0	0	0	0	0	0	0	0	0	0	0	0	0	0	0	0	0	0	0	0
RNU6-986P	0	0	0	0	0	0	0	0.265769	0.23117	0	0	0	0	0.197739	0	0	0	0	0	0	0	0.136136	0	0	0	0.142966	0
AGBL1	0.0665564	0.0174277	0.0494449	0	0.0348903	0.0195504	0.160941	0	0.11012	0.0479439	0	0.171828	0	0.0235486	0	0.112462	0.0569044	0.089344	0.299123	0.0141835	0.0697881	0	0.0991905	0	0.0477742	0.0255386	0.0185049
HNRNPCP7	0.566906	0.2639	1.45065	0.144282	0.891552	2.03529	0.174075	0.599082	0.495037	0.385684	1.31606	0.325239	0.331724	0.245153	1.03689	0.461217	0.251323	0.169112	0.495412	0.214774	0.544897	0.659771	0.312916	0.748573	0.0904278	0.4834	0.840632
MPRIP-AS1	0.255932	0.0423257	0.020014	0.0352619	0.0282453	0.110789	0	0.102489	0.111434	0	0.0865952	0.0463676	0	0.0190637	0.0521729	0.0303476	0	0.0867937	0.0302693	0	0.0282483	0.0656233	0.0267664	0.0711467	0.0580131	0	0
RNU7-116P	0	0	0	0	0	0	0	0	0	0	0	0	0	0	0	0	0	0	0	0	0	0	0	0	0	0	0
AC053481.3	0	0.0177068	0	0	0	0	0	0.0160786	0.0279708	0	0	0.0290967	0	0.0478514	0	0	0	0	0	0	0.0354529	0	0	0	0	0	0
AC093895.1	0.132753	0.35988	0.0580131	0.245307	0.18012	0.0275259	0.215806	0.0668428	0.542649	0.0112504	0.0334677	0.309126	0.263198	0.0110517	0.120984	0	0.106824	0.184494	0.193027	0.272918	0.343902	0.0152174	0.744825	0.288719	0.145737	0.00799045	0.781615
HEXD	4.27576	6.12817	9.06544	2.84766	9.03773	18.1561	19.0806	12.5914	8.06798	13.0123	7.47855	7.27054	9.19498	3.12764	6.89156	8.00182	12.2913	17.8732	3.15005	4.41114	10.4564	11.0372	5.93244	8.1623	6.87231	7.49318	3.74768
RNU6-897P	0	0	0	0	0	0	0	0	0	0	0	0	0	0	0	0	0	0	0	0	0.142318	0	0	0	0	0	0
LINC02683	0.104177	0.0218229	0.0928719	0.0272713	0	0.0244809	0	0	0.0344728	0.12007	0.022324	0	0	0	0	0	0	0	0.02341	0.071042	0.0655411	0	0.165607	0.0733657	0.0598225	0	0
CHCHD2	133.764	144.851	499.31	127.559	198.493	109.833	202.142	116.133	96.0256	238.984	231.945	111.7	503.064	98.5306	281.992	121.057	183.99	147.801	90.1194	607.098	97.6204	102.341	192.453	142.523	139.166	134.219	169.891
WASF1P1	0	0	0	0	0	0	0.0348228	0	0	0	0	0	0	0.0178332	0	0	0	0	0	0	0	0.0122775	0	0.0443697	0.0180896	0.0128935	0
LRRFIP1P1	0.843916	0.638014	0.42425	0.747471	0.505598	1.03631	0.911842	1.49664	0.629903	0.063991	0.605074	0.535127	0.173764	0.601669	0.663566	0.543231	0.0578672	0.73593	0.263785	0.0865409	0.126413	1.82384	0.605212	0.659115	0.236839	0.772629	0.239929
RNU6-456P	0	0	0	0	0	0	0	0	0	0	0	0	0	0	0	0	0	0	0	0	0	0	0	0	0	0	0
RPL21P112	0	0	0	0	0	0	0	0	0	0	0	0	0	0	0	0	0.070178	0	0	0	0	0	0	0	0	0	0
AL359094.2	0	0	0	0	0	0	0	0	0	0	0	0	0	0	0	0	0	0	0	0	0	0	0	0	0	0	0
CTSB	449.144	140.429	252.983	78.3082	245.352	114.967	153.837	150.357	285.01	80.7652	377.381	197.291	213.348	182.146	398.379	586.387	105.981	228.407	119.071	181.557	449.295	212.508	159.814	262.912	287.87	175.686	207.8
C8orf58	2.90871	1.37703	1.64062	1.59148	1.79283	3.17532	0.997378	3.84112	2.70839	3.89346	2.61015	2.89136	2.0907	1.89715	3.47801	2.84585	1.31263	2.77763	2.37507	3.18262	3.25267	1.34798	1.53675	2.32227	1.76405	2.24652	1.04166
G3BP1P1	0.224271	0.0640638	0.106025	0.0400291	0.0213759	0.0359333	0.0281721	0.0484772	0.0843326	0.0587467	0.021845	0.0350908	0	0.0721366	0.276389	0.022967	0	0.0656851	0.0114538	0	0.0320673	0.0496634	0.0202567	0.0179478	0	0.0312931	0
ABI2	2.58261	2.00253	2.58661	2.43693	2.02374	2.30888	1.30657	3.17608	2.99151	0.88971	1.75727	1.8209	1.46946	2.43008	2.69358	1.97758	1.99988	2.01254	2.71026	1.15593	1.44111	3.77516	1.37037	1.59703	1.70209	2.28823	1.66979
OR1X5P	0.0159412	0	0	0	0	0	0	0	0	0	0	0	0	0	0	0	0	0	0	0	0.0167152	0	0	0.0280661	0	0.0163116	0
AC106791.2	0	0	0	0	0	0.0428259	0.100728	0.0346656	0	0.0525115	0.0390528	0.0627327	0	0	0.141174	0	0	0	0	0	0.0764367	0.213083	0	0.0641715	0	0.0372956	0
C12orf65	3.40707	2.33272	4.3813	1.53911	3.21174	5.31633	4.47173	3.48701	3.41884	3.71255	5.02455	2.40441	3.53986	3.21743	3.20372	3.18361	3.21716	2.66374	3.91164	4.15163	2.67674	3.90137	3.74656	3.66634	2.79331	3.5356	3.74663
HMGB2	66.07	8.43973	56.199	17.0201	35.2464	20.1723	43.7843	12.7581	21.0897	10.0551	57.3258	12.2333	44.139	21.5431	70.1772	25.2234	22.8208	17.9795	20.6229	44.7403	21.7392	29.7233	20.7876	19.024	28.901	25.1503	33.3095
TDRD5	0.0267883	1.45551	0.0547281	0.113955	0.315968	2.95082	0.545979	0.732489	0.00554027	0.236388	1.31313	0.726172	0.373852	0.24643	0.324242	0.203691	0.595491	0	2.85936	3.09128	0.270357	3.32791	0.512348	0.212236	0.259587	0.452279	1.09486
B3GAT3P1	0.0176816	0.240756	0.0788143	0.0462867	0.0741526	0.103877	0.146593	0.168167	0.0877645	0	0.132615	0.0304324	0	0.150144	0.0342425	0.239016	0	0.11393	0.0397331	0.0150722	0.0370803	0.310107	0.175675	0.0933911	0.0761512	0.07237	0
OR2A41P	0	0	0	0	0	0	0	0	0	0	0	0	0.285915	0	0	0	0	0	0	0	0	0	0	0	0	0	0
LINC02109	0.00506087	0.00530073	0	0	0.010612	0.368674	0.41958	0.0192532	0.0167467	0	0.0759143	0.0174208	0	0	0.274426	0.0114019	0	0.0108698	0.0511761	0	0	0.00493107	0.0100564	0	0.00726537	0.0258923	0
U3	0	0	0	0	0	0	0	0	0	0	0	0	0	0	0	0	0	0	0	0	0	0	0	0	0	0	0
HNRNPA1P19	0	0	0	0	0	0.090513	0	0.0366331	0	0	0.0412693	0	0.0811379	0	0	0	0	0	0.0432768	0	0	0	0	0	0	0.0788247	0
CREB5	2.15712	0.433459	0.482482	0.263649	0.629719	1.12025	1.28875	0.669933	0.795809	0.102009	0.498349	0.373999	0.216016	0.371459	0.328621	0.676591	0.300598	0.304152	0.289414	0.967775	0.90372	0.31521	0.720465	0.595359	0.650196	0.991824	2.25101
AL592146.1	0	0	0	0	0	0	0	0	0	0	0	0	0	0	0	0	0	0	0	0	0	0	0	0	0	0	0
AC244517.12	0.171963	0	0	0.0562701	0	0	0	0.0613314	0	0	0	0.0369962	0	0	0.166513	0.0484281	0.0980163	0.0461678	0	0	0.0450781	0	0	0	0	0.0219948	0
XRCC6P5	0.015879	0.0498948	0	0	0	0.0746291	0	0.0151022	0	0	0	0.0409947	0	0.0224728	0	0	0.0543049	0	0.0178412	0.00676779	0	0.00773587	0	0	0	0	0
ZDHHC19	0.134779	0.0491015	0.034827	0.0536903	0.110589	0.00688524	0.0323886	0.039013	0.261778	0.118194	0.113015	0.0706001	0.0617209	0.02488	0	0.11882	0.0801622	0.0755163	0.0329203	0.00999028	0.0798782	0.125612	0.151376	0.0619023	0.344914	0.0599612	0.0651703
FOXN3P2	0	0	0	0	0	0.0885974	0	0	0	0	0	0	0	0	0	0	0.171918	0	0	0	0	0	0	0	0	0	0
RPL32P29	0	0	0	0	0	0	0	0	0	0	0	0	0	0	0	0	0	0	0	0	0	0	0	0	0	0	0
TAF13P2	0	0	0	0	0	0	0	0.284355	0	0	0.106781	0	0	0.0705223	0	0	0	0	0	0.0424761	0	0	0	0	0	0	0
HSPE1P28	0	0	0	0	0	0.0793598	0.186657	0	0	0	0	0	0	0	0	0	0	0	0	0	0.0708217	0	0	0	0	0	0
HTR5A	0	0	0	0	0	0	0	0.00450457	0	0	0	0	0	0.00670302	0	0	0	0	0	0	0	0.00461478	0	0	0	0	0
ZDHHC11B	0.506455	1.05783	0.266872	0.554981	3.32794	3.16908	1.78207	4.00746	2.55768	3.644	1.37237	2.36163	0.00620269	0.316709	0.0684284	0.504172	1.79245	0.588153	0.909797	0.208326	2.09331	4.90023	3.88507	0.362887	0.70593	0.536301	0.982401
PRPF40A	14.5189	15.7064	17.3133	16.6974	10.8741	13.0082	14.9551	11.5672	10.405	5.47103	11.7917	9.08757	12.281	13.5132	13.4293	7.78453	6.67498	11.7674	11.2453	9.22578	5.96105	15.757	12.5469	10.2301	9.26418	14.8364	7.33633
EPG5	4.37495	2.39048	2.97918	3.67342	2.21149	5.26898	1.95843	2.87439	4.05893	0.965416	6.33229	6.47337	3.28859	4.4203	1.95971	3.93511	1.38048	3.33288	2.55262	0.782636	2.56578	3.57936	1.77058	1.92288	2.74536	2.50596	2.33424
CAPN3	0.308155	0.19813	0.466924	0.10383	0.345474	0.903386	0.202361	0.658705	0.969223	0.35165	0.415166	1.58062	0.0128542	0.457708	1.55398	0.666765	0.730401	0.484925	0.356517	0.0234069	1.88752	0.576721	0.0727524	0.795007	1.02056	0.212292	0.488614
AL138689.1	2.58147	0.111728	0.602277	0.0279245	0	0.0752017	0	0.162326	0.070597	0.0307365	0.0685762	0.330474	0.0449417	0.120775	0	0.288393	0.0486413	0.366578	0.0479414	0.200045	0.178963	0.0415745	0	0.26293	0.245021	0.174641	0.0474533
KRT18P67	0	0.0236184	0	0.0147575	0	0.0264951	0	0	0.0186546	0.0162437	0	0	0	0.0319136	0	0	0	0.0242162	0	0	0	0.0219713	0	0	0	0	0.0250782
ABHD17AP9	0	0	0	0	0	0	0	0	0	0	0	0	0	0	0	0	0	0	0	0	0	0	0	0	0	0	0
Y_RNA	0.968542	1.59413	3.28929	1.08661	0.580262	5.52745	0.382374	4.21102	0.915704	0	1.77899	2.85769	1.16586	0.783277	1.33978	1.87036	1.26184	2.37742	0.155461	0.471774	3.9172	4.98813	0.824822	1.70522	1.58907	0.991048	0.923266
PANX2	0.638602	14.1858	3.63835	0.565259	4.73975	24.5182	7.04656	5.17351	3.24578	18.1823	17.2977	2.47499	1.61622	0.585185	9.13754	1.86312	2.19968	0.513115	4.36703	1.12788	1.1128	2.71719	5.88835	2.77442	0.633169	1.17055	9.74877
TNNI1	0.810686	0.710236	0.52346	0.709053	0.27008	0.834575	0.230319	2.87514	0.498288	0.608537	0.570277	2.67323	0.0558605	0.726462	0.146728	0.0853477	0.673686	0.699733	0.172383	0.833128	0.411122	0.32297	0.319924	0.870384	0.220255	0.525236	0.804688
RN7SL525P	0	0.0533102	0	0	0	0	0	0.048408	0	0	0	0	0	0.144067	0	0.229341	0	0	0	0.0433863	0	0.0991849	0	0	0.0730689	0.0520806	0
RN7SKP210	0	0	0	0	0	0	0	0	0	0	0	0	0	0	0	0	0	0	0	0	0	0	0	0	0	0	0
UBE2K	22.2452	48.9015	22.5636	23.1098	14.3635	19.1872	23.1577	15.4536	11.693	19.4437	20.0004	13.3048	22.3283	18.3159	20.7746	10.7618	13.7156	13.4984	17.3588	18.7839	9.00021	18.5507	23.3624	13.8396	11.2692	16.754	13.6042
RBPMS2P1	0	0	0	0	0	0	0	0	0	0	0	0	0	0.0323746	0	0	0	0	0	0	0	0	0	0	0	0	0
USP17L22	0	0	0	0	0	0	0	0	0	0	0	0	0	0	0	0	0	0	0	0	0	0	0	0	0	0	0
CASP4LP	1.35334	0.447078	0.998022	0.108275	1.88723	0.447101	0.740689	0.440583	1.97088	0.962958	0.712606	1.05927	0.390336	1.07707	0.301178	1.11076	0.852483	0.85993	0.605996	1.52875	0.909024	1.46371	0.821885	0.483529	0.902545	0.826131	0.47103
AC106785.2	0.0864376	0.509256	0	0	0.815623	0.583977	0	10.8927	0	0.0155663	0.717753	0	0	0	0	0	0	0	0	0	0	0	0.0644099	0	0	0	0
AC011944.2	0.0417318	0.0218548	0.0310026	0	0	0	0	0.0992257	0	0	0.0670701	0.0359129	0	0.0295306	0	0	0	0.0896318	0	0	0	0.162646	0	0.0367366	0	0	0
AC006457.1	0	0	0	0	0	0	0	0	0	0	0	0	0	0	0	0	0	0	0	0	0	0	0	0	0	0	0
IER5	12.6827	6.99652	43.8108	7.14429	8.02031	8.80427	4.19425	8.15584	10.962	13.0556	14.431	5.74557	12.1002	9.42971	15.9876	7.88895	9.76014	30.1927	6.49979	24.6328	10.8436	13.6306	23.9304	11.521	15.2907	16.0589	7.22079
HLA-E	342.762	184.777	276.205	224.244	573.211	123.22	249.625	197.126	596.428	203.505	438.118	270.019	95.9159	780.47	379.017	432.457	293.95	366.972	561.452	300.156	414.426	718.64	209.35	316.966	465.082	239.615	456.612
AL033527.2	0.0476635	0.224652	0.123933	0.0467898	0.92449	0.0840046	0.0658604	0.30599	0.177437	0.291843	0.293647	0.225596	0.175708	0.118048	0.32307	0.161076	0.244508	0.25593	0.0133883	0.060944	0.0499778	0.255426	0.047356	0.167833	0.153958	0.0243856	0.13252
AP001619.3	0	0	0	0	0	0	0	0	0	0	0	0	0	0	0	0	0	0	0	0	0	0	0	0	0	0	0
ZNF394	4.32218	4.84218	5.46738	5.67323	7.2556	6.5642	5.53968	6.67851	5.83262	7.98433	5.63735	5.69649	3.67447	6.66942	5.68525	5.21237	6.51702	6.6895	5.15322	9.90224	7.84474	6.72703	6.17279	5.92736	7.06298	5.71237	4.52194
AC107909.1	0.0239519	0	0.0355879	0	0.0502244	0.0844281	0	0	0	0	0	0	0	0	0	0	0	0	0.0269117	0	0	0.0466752	0	0	0	0	0
INHBE	0.0992635	0.0594104	0.0421389	0.0247477	0.346906	0.0777542	0.0391886	0.0719296	1.02451	0.0476696	0.0810328	0.016271	0.268845	0.133794	0.0366162	0.276883	0.0323308	0.030457	0.0159328	0.197433	0.0594761	0.64939	0.0657486	0.0832208	0.0746441	0.30471	0.0105137
CD164	40.9748	36.9496	22.672	33.6887	63.382	36.7235	56.1502	73.8905	44.2453	43.8847	23.3354	38.8874	57.3486	120.862	54.4	39.6123	26.6247	30.5343	30.8973	41.2398	56.9329	65.396	31.614	38.7134	70.1019	46.4147	49.2783
MIR150	0	0	0	0	0	0	0	0	0.21053	0	0	0	0	0	0	0	0	0	0	0	0.133423	0	0	0	0	0	0
FAM153A	0.0167113	0.0280054	0.089387	0.0328099	0.0280333	0.0255258	0.0277096	0.012715	0.0746533	0.024076	0.0250674	0.0345147	0	0.241238	0.0323633	0.0828297	0.392439	0.0179463	0.0131434	0	0.613295	0.0569894	0.0365276	0.0235376	0.153541	0.102598	1.05192
CD200R1	0.883185	0.554262	0.948934	0.253172	2.29579	0.287301	0.312656	0.798329	0.845356	0.199799	0.512246	0.590442	0.123005	2.78394	0.459402	0.888001	0.599092	0.791686	0.779094	0.270651	1.2169	1.51482	0.616416	0.597559	0.544882	1.0008	0.982217
RNU6-706P	0	0	0	0	0	0	0	0	0	0	0	0	0	0	0	0	0	0	0	0	0	0	0	0	0	0	0
LINC01714	0.344098	0.420475	0.0852104	0.225194	0.360767	0.269536	0.0792446	0	0.14233	2.06559	0.245789	0.0987062	0.120809	0.0405823	0.832981	0.129206	0.45764	0.369528	0.0644364	0.122215	0.0300672	0.307333	0.398857	0.10097	0.205828	0	0.318902
RN7SKP102	0	0	0	0	0	0	0	0	0	0	0	0	0	0	0	0	0	0	0	0	0	0	0	0	0	0	0
COA3	19.4863	23.6873	25.9782	40.4904	19.0154	60.2799	82.7239	25.5076	26.7814	60.9657	82.1636	27.0426	43.657	15.657	58.4442	17.0061	65.4413	26.6915	37.5401	52.7959	23.0137	21.2117	38.5885	20.1433	20.2783	42.4427	32.441
AL121917.2	0.0730841	0	0.434355	0.143489	0.383122	0.729906	0.201972	0.0347545	0.36276	1.26351	0.234917	0.314468	0	0.0517164	0.141536	0.0823277	0.666511	0.627882	0.082115	0.186895	0.153265	0.0356048	0.0726125	0.0643361	0.209839	0.0747824	0.325116
AC021242.3	0.051748	0.0650408	0.0153775	0.027093	0.151913	0.0729626	0.200212	0.216553	0.0342475	0.0298213	0.0887124	0.0890649	0.0654053	0.205063	0.140302	0.139903	0	0.155603	0.0116285	0.0088222	0.173634	0.0403366	0.205656	0.109329	0.148579	0.0529505	0.0690606
SNORD115-13	0	0	0	0	0	0	0	0	0	0	0	0	0	0	0	0	0	0	0	0	0	0	0	0	0	0	0
ZNF135	0.344183	0.234904	0.211154	1.45903	1.19664	1.60457	0.0981852	2.34422	0.646614	0.556648	0.168922	0.217844	0.145006	0.342546	2.23187	0.950527	0.440455	0.100155	0.261967	0.0435351	0.305014	0.562532	0.185321	0.261935	0.255024	0.268112	0.651954
LINC01706	0	0	0	0	0	0	0	0	0	0	0	0	0	0	0	0	0	0	0	0	0	0	0	0	0	0	0
U1	0	0	0	0	0	0	0	0	0.161503	0	0	0.168003	0	0	0	0	0	0	0	0	0	0	0	0	0	0.299642	0
RMND5A	4.65202	8.21372	5.28747	9.89153	9.71961	8.8056	8.65951	11.2036	7.49592	4.44196	6.41621	5.44717	7.24493	13.4937	10.7128	5.6486	3.78696	6.26671	9.1429	2.60139	5.42477	11.5083	6.44708	4.83088	8.38638	10.1161	5.90276
P2RY10	2.46613	0.811332	3.03	0.331067	8.76782	0.445788	0.78638	0.781831	1.81782	0.227754	1.88012	0.952298	0.815879	9.4974	0.566378	4.41638	0.486575	0.713028	2.58437	0.640087	1.40897	7.4936	2.43451	1.55862	1.89501	4.90938	1.82844
XIRP2	0.102803	0.00114549	0.00487486	0	0	0	0.0574251	0.00104015	0.00904742	0	0	0.0131762	0	0.0061912	0.0550676	0.0172477	0.00249347	0.00234896	0	0.000932252	0	0.0010656	0.0152124	0.00192549	0	0.00111907	0.00243257
IGKV1OR2-6	0.154347	0.700538	0	1.21214	18.0164	1.45082	2.27492	0.587187	6.29919	0.296491	1.65375	0.265651	8.02006	17.184	0.398548	6.14337	0.234602	0.663016	1.27175	0.438562	1.24079	13.1841	0.817874	1.26814	0.295441	4.10628	2.63203
TMEM185AP1	0	0.0546771	0	0	0	0.0613367	0	0.0496492	0	0	0	0	0	0.0369403	0	0	0	0	0	0	0.0547376	0.0508641	0.0518661	0	0	0.053416	0
AC007566.1	0.528583	0.979509	0.724957	0.558808	0.596818	1.28991	0.449467	1.91422	1.24456	1.37661	0.522783	0.97974	0.21413	0.345268	0.472458	0.687043	1.11244	0.436651	0.479688	0.138638	3.2189	1.78278	0.56557	0.930624	0.933947	0.540865	0.361755
RAB1C	0.141103	0.665058	0.0698838	0.184689	0.147938	0.497374	0.324955	0.626268	0.15564	0	0.10079	0.161904	0.0990793	0.299545	0.0910873	0.105966	0.0536178	0.0505103	0.0264232	0.280651	0	0.045828	0.140192	0	0.0675224	0.144382	0
R3HDM4	34.6284	21.9839	37.294	24.4319	25.6895	19.6046	21.2306	34.6259	21.235	23.1566	24.766	26.9423	33.6962	26.4446	28.5515	27.0913	30.097	67.4708	19.3644	77.0507	48.1958	21.2444	63.8875	52.8211	33.8474	42.1696	19.7997
RPL23AP68	0	0	0	0	0	0	0.0885046	0	0	0	0	0	0.067463	0	0	0	0	0	0	0	0	0.0624085	0	0	0	0	0
AC023866.2	0	0	0	0	0	0	0	0	0	0	0	0	0	0	0	0	0	0	0	0	0	0.215285	0.0731754	0	0	0	0.0819091
AC009052.1	0	0.0500901	0	0	0	0	0.132163	0	0	0	0	0	0	0	0	0	0	0	0	0	0	0	0	0	0	0	0
RPS26P20	0.0819046	0.428933	0.121694	0	0.171744	0.433058	0.452696	0.194745	0.135514	0.059	0	0.0704841	0.0862673	0.521622	0	0	0	0.351831	0.0460127	0.209451	0.0858815	0	0.244128	0	0.058791	0.125712	0
AC073023.1	0	0	0	0	0	0	0	0	0	0	0	0	0	0	0	0	0	0	0	0	0	0	0	0	0	0	0
AC098798.1	0	0.14442	0	0	0	0	0.190526	0	0.0325907	0.0141893	0	0.0678051	0.269712	0	0.0190736	0	0	0	0	0.151118	0	0	0.0978538	0.0867003	0	0	0
Y_RNA	0.131957	0.414635	0	0	0	0.775227	0	0.251004	0	0	0.282771	0	0.277972	0	0	0.297294	0	0	0	0	0.138365	0.642865	0	0	0	0	0
MIR4447	0	0	0	0	0	0	0	0	0	0	0	0	0	0	0	0	0	0	0	0	0	0	0	0	0	0	0
RPS3AP52	0	0	0	0	0	0	0	0	0	0	0	0	0	0	0	0	0	0	0	0	0	0	0	0	0	0	0
PCOLCE-AS1	0.0421483	0.066219	0.266153	0.0344797	0.22095	0.17952	0.0145599	0.325703	0.209207	0.258073	0.129834	0.0906783	0.13318	0.0745633	0.193859	0.130568	0.24024	0.124474	0.0887935	0.0314371	0.0276218	0.087268	0.0209382	0.0371032	0.0983256	0.0916464	0.0703116
CARD10	8.53016	4.42893	4.32712	5.09903	2.99787	8.57688	18.8979	10.7005	5.70294	2.28133	4.16322	7.74652	3.53751	4.90317	0.742236	3.61866	4.6853	7.56566	3.19569	5.27023	14.1528	3.18402	5.17075	3.9288	8.62606	6.42438	5.08123
LINC00320	0	0	0	0	0	0.00720211	0	0	0	0.00883096	0.00656758	0	0	0	0	0	0	0	0	0	0	0	0	0	0	0	0
RNA5SP331	0	0	0	0	0	0	0	0	0	0	0	0	0	0	0	0	0	0	0	0	0	0	0	0	0	0	0
MCF2L2	0.0782968	0.0442697	0.0607406	0.01179	0.0479461	0.458352	0.0421266	0.0441528	0.0538813	0.0109807	0.0304383	0.032199	0.0554647	0.0745271	0.1154	0.0515149	0.0221166	0.029764	0.0435967	0.0348474	0.0595759	0.111395	0.0440589	0.0414769	0.0467516	0.0333227	0.0184941
AL049766.2	0	0	0	0	0	0	0	0	0	0	0	0	0	0	0	0	0	0	0	0	0	0	0	0	0	0	0
ACBD7	0.304436	0.159432	0.254437	1.15806	0.538621	0.12296	0.420663	0.180964	0.582401	0	0.621794	0.0818708	0.961955	0.67321	0.902786	0.578712	0.173524	0.0817337	0.0855137	0.0892056	0.119707	0.862074	0.0756178	0.100498	0.396074	0.418592	0.465537
SPDEF	34.6605	23.9656	4.75714	27.8341	8.33741	26.5959	42.6563	23.8438	8.69752	32.7396	16.1871	120.964	45.8628	21.9292	21.1394	3.06987	31.9831	110.299	10.173	71.48	44.0182	7.53059	104.206	20.5028	20.4913	70.0634	11.3612
RPL13P	0	0	0	0	0	0	0	0	0	0	0	0	0	0	0.04367	0	0	0	0	0	0	0	0	0	0	0	0
ASPDH	0.241403	0.117392	0.422727	0.0225693	0.361567	0.0506501	0.0238261	0.163996	0.484996	0.0745263	0.0554251	0.296775	0.0363231	0.134218	0.0333932	0.155392	0.157253	0.0185174	0.0290607	0.0293967	0.858815	1.16766	0.102791	0.16697	0.111394	0.185259	0.115059
AC005324.4	0.0998347	0.0784248	0.0370837	0.0326682	0.104671	0.234605	0.758722	0.0474754	0.123885	0.575327	0.106968	0.128871	0.105152	0	0.193341	0.168692	0.341426	0.0536064	0.252385	0	0.392558	0.194548	0.247976	0.263654	0.107492	0.17877	0
AL031432.3	0.088153	0.184662	0.174637	0.153844	0.616155	0.207154	0.0812052	0.363309	0.340321	0.508008	0.440773	0.708039	0.123798	0.124759	0.170718	0.529613	0.401968	0.126224	0.132061	0.0751434	0.246489	0.143153	0.175168	0.206937	0.337473	0.21047	0.130717
CEP250-AS1	0.322737	0.071165	0.328096	0.111165	0.926068	0.159665	0.375538	0.274639	0.590187	0.318136	0.473195	0.175412	0.107346	0.913512	0.52633	0.612306	0.464731	0.620211	0.152681	0.0579174	1.15771	0.860627	0.236272	0.388777	0.536477	0.39976	0.491162
FAM227B	0.336163	0.414084	0.29898	0.458592	0.421943	0.706513	0.45796	0.418785	0.548358	1.06412	0.431202	0.289289	0.14462	0.653327	0.618925	0.309344	0.739445	0.503375	0.678268	0.425792	0.285463	0.814239	0.21639	0.621025	0.485993	0.421489	0.50023
TMEM185B	18.9528	14.1073	11.6258	13.5065	14.5982	10.5216	8.20588	8.69481	9.8478	4.74037	8.4051	8.20685	20.554	9.42689	14.4279	10.0648	6.52593	14.134	12.9016	17.3757	4.86659	16.942	12.8903	8.53638	9.35117	10.9831	9.63906
MIR222HG	2.45114	0.573491	1.97682	0.609505	0.761842	0.234489	0.622233	0.593758	0.719658	0.619277	0.323486	0.563671	0.150914	0.376592	0.753163	0.29975	3.69842	0.615482	0.149488	0.04362	2.3287	0.732935	0.274546	2.61271	1.69698	0.251333	0.386987
STRA8	0	0.0300642	0	0	0	0.0505889	2.49872	0	0.0237456	0	0.0307545	0	0	0	0.027794	0	0	0	2.11242	0	0.180585	5.48164	0.057037	0.0252679	0	0	0.0319223
C4B-AS1	0	0	0	0	0	0	0	0	0	0	0	0	0	0	0	0	0	0	0	0	0	0	0	0	0	0	0
AL133243.2	0.378045	0.34992	0.509449	0.690446	0.608363	0.650789	0.874672	0.852888	0.654579	0.30399	0.442734	0.529609	0.463002	0.783881	0.766178	0.713067	0.90201	0.547605	0.375369	0.142391	0.239684	1.12218	0.6988	0.294096	0.391263	0.647714	0.527988
CDCA4P3	0	0.259974	0	0.24366	0	0	0	0	0	0.0893991	0.975128	0	0	0	0	0	0	0	0	0	0.0216885	0	0	0	0	0	0
AC009987.1	0	0	0	0	0	0	0	0	0	0	0	0	0	0	0.239697	0	0	0	0	0	0	0	0	0	0	0	0
LINC02024	0	0	0	0	0	0	0	0	0	0	0	0	0	0	0	0	0	0	0	0.0125368	0	0	0.0292248	0	0.0211138	0	0
RNU7-196P	0	0	0	0	0	0	0	0	0	0	0	0	0	0.325313	0	0	0	0	0	0	0.482044	0	0	0	0	0	0
Metazoa_SRP	0.0525882	0.0550807	0	0	0	0	0	0	0	0	0.169036	0	0	0	0	0	0	0.112949	0	0	0.33085	0	0	0	0	0	0
DEFB108B	0	0	0	0	0	0	0	0.0203517	0	0	0.0229274	0	0	0	0	0	0	0	0	0	0	0	0	0	0	0	0
ARFRP1	6.25215	3.79483	5.39989	4.25067	6.39046	3.97382	10.9267	9.54679	5.96982	6.25355	4.81493	7.09451	6.40412	4.4004	5.93097	7.15237	6.81203	6.32492	3.3801	6.71041	6.56748	6.24838	10.3221	7.35592	5.26034	5.21393	3.07554
CCDC194	0.116542	0.0348758	0.865792	0.0217915	0.52366	0.0391236	0.13803	0.0475032	0.220368	0	0.053515	0.0286548	0.0701426	0.0471247	0.0322423	0.0375091	0.873044	0	0	0.0425754	0.453888	0.275771	0	0.14656	0.119505	0.0511071	0.0370313
LINC02280	0.0261425	0.0234699	0.0443916	0.0537707	0.0156622	0.11409	0.0309627	0.0390714	0.0247163	0.075327	0.0440162	0.147839	0	0.0317129	0.00723256	0	0.0170296	0.00802129	0.00839226	0	0.160555	0.0218332	0.0371054	0.0197257	0.0321687	0.0229286	0.0249205
OR8B9P	0	0	0	0	0	0	0	0	0	0	0	0	0	0	0	0	0	0	0	0	0	0	0	0	0	0	0
AC009237.3	0.91612	0.686671	0.901779	0.547091	2.65338	0.625664	1.11555	1.10002	0.63472	0.202103	0.653361	0.468101	0.337721	0.95215	2.52265	0.406346	1.05088	2.48416	0.434246	0.351414	0.55835	3.36408	0.642835	1.54236	0.337015	1.12782	0.22924
SPTLC1P4	0.109626	0.172233	0.325766	0	0	0	0	0.0521317	0	0.236907	0.117459	0	0	0	0.63691	0	0	0	0.0615863	0.0467238	0	0.160222	0	0.0965041	0	0.280434	0
AC006427.1	0	0	0.0297399	0	0	0	0	0.0190368	0	0	0	0	0	0.0283278	0	0	0	0	0	0	0.0209879	0	0	0	0	0.0204811	0.0445208
TVP23B	5.24642	5.9738	3.68446	6.52969	3.18105	7.56977	2.65385	5.99096	3.60408	4.89307	4.73301	3.90397	3.8717	7.19794	2.65071	3.53284	3.16499	3.21131	5.91111	4.40377	2.09034	3.39685	7.61354	3.77094	3.79729	5.0723	3.8177
C9orf16	17.2097	13.3102	43.2414	11.9082	23.5904	19.2939	36.9674	12.6164	25.1258	31.4774	20.1941	20.3961	17.2503	15.121	22.2024	29.577	28.3478	40.665	14.8563	39.3902	55.5117	24.5134	32.9705	29.0917	45.0055	32.3501	25.462
KCNJ10	0.180397	0.188948	0.396052	0.130395	1.28726	0.104399	0.602711	0.179255	0.262835	0.131889	0.752952	0.0602438	0.0623902	0.670661	0.265931	0.600543	0.0798038	0.109876	0.0968067	0.016066	0.211743	2.25354	0.0160508	0.0237021	0.0927683	0.355404	0.0778546
CCL4	7.56054	1.95401	11.2126	1.21175	12.074	2.29913	7.21016	0.653698	6.23136	1.12158	9.78398	2.72807	1.90586	15.405	9.05947	13.4309	4.63721	4.5944	3.6091	3.81424	7.50846	15.2458	10.6335	2.01272	14.0154	3.37294	2.52717
AC010099.2	0	0	0	0	0	0	0	0	0	0	0	0	0	0	0	0	0	0	0	0	0	0	0	0	0	0	0
Z68694.1	0	0	0	0	0	0	0	0	0	0	0	0	0	0	0	0	0	0	0	0	0	0	0	0	0	0	0
AC139700.1	0	0.0484638	0	0	0	0.0108733	0.0511488	0.0352058	0	0	0	0	0	0	0.0179217	0	0	0	0.0103977	0	0	0.00901681	0	0.0162929	0.0265705	0	0
AC022017.1	0	0	0	0	0	0	0	0	0	0	0	0	0	0	0	0	0	0	0	0	0	0	0	0	0	0	0
LINC02265	0.0148917	0.0779878	0.243388	0	0.312262	0.0699892	0.0411542	0	0.763805	0.514909	0.0638229	0.0256306	0.0627399	0.695496	0.432593	0.0671009	0.848809	0	0.0669276	0.0634701	0.0468444	0.0435294	0.325504	0.0262185	0.44895	0.624749	0.0331231
ZFP90	3.27691	3.63862	2.55667	3.6855	3.58261	2.59946	1.48218	5.62071	3.42515	1.70051	2.61205	2.16438	2.73035	4.34727	3.6078	2.82402	2.32056	2.13807	3.44444	1.78196	3.13566	3.85202	1.6955	3.61612	2.78818	4.2199	2.95976
MIR548XHG	0.0294045	0	0	0	0	0	0.406305	0.00932203	0.0162169	0.014121	0	0	0	0	3.75838	0.242906	0	0.0210518	0	2.07204	0.0102774	0.802211	0	0.0172566	0	0	0
TLK2P2	0.0127245	0.0333189	0.0850773	0.0499648	0.0400226	0.261639	0.0175824	0.078663	0	0	0.0613512	0.0328506	0	0.0180084	0	0.0430015	0	0	0.00714841	0	0.0667115	0.0371943	0.0505694	0.0224027	0.0182672	0.0130201	0
AL122034.1	0	0	0	0	0.0601278	0.067384	0	0	0	0	0	0	0	0.0405823	0	0	0.0653771	0	0	0	0	0.0279394	0	0	0	0	0
TBL1XR1-AS1	0.150015	0.0872916	0	0.021817	0	0.0391694	0	0.0475587	0	0	0.0178592	0.0573766	0.0351123	0.0707698	0	0	0	0	0.056184	0.0142084	0.0699105	0.0324816	0.132486	0.0293463	0.071787	0.0170556	0.0741493
MIR5701-1	0	0	0	0	0	0	0	0	0	0	0	0	0	0	0	0	0	0	0	0	0	0	0	0	0	0	0
SSR1P2	0	0	0.0807171	0	0	0	0	0	0	0	0	0	0	0	0	0	0	0	0	0	0	0.0176441	0	0	0	0	0
GNRHR2P1	0	0.0473118	0.0335575	0.0295619	0	0.0530742	0	0.214806	0	0	0.0241991	0	0.0475769	0.0319642	0.0874784	0	0	0	0	0.0192523	0	0.0220062	0.0448794	0.039764	0	0.092441	0
APOF	0.0249296	0.0174074	0.0123468	0	0	0.0292914	0.206683	0	0.0274978	0.023944	0	0.0143023	4.42876	0.0117606	0.0321859	0	0.0947301	0	0.0093367	0	0	0.0161935	0	0.0146304	0.0238592	0	0
CASR	0.00264013	0.011061	0.0313817	0.00691128	0.481635	0.0217144	0.00729614	4.7834	0.0349454	0.00380363	0	0.0499839	0	4.24088	0	0.0237924	0.0722321	0.00567048	0.0118655	0	7.28067	0.0102897	0	1.87788	0.178138	0.0189103	9.81266
SNORD115-9	0	0	0	0	0	0	0	0	0	0	0	0	0	0	0	0	0	0	0	0	0	0	0	0	0	0	0
CXCL14	26.3164	0.89939	17.1221	3.86294	106.098	8.67344	1.39591	15.3455	8.22592	3.46185	47.618	17.4245	0.972833	36.8053	1.7468	17.1025	1.51357	2.44874	3.95649	36.4261	43.1202	9.59005	8.8613	96.7054	15.6008	91.2389	94.5989
AC023827.1	0	0	0	0	0	0	0	0	0	0	0	0	0	0	0	0	0	0	0	0	0	0	0	0	0	0	0
NDUFS8	11.8158	12.1844	14.5176	30.9435	19.5303	14.3163	22.0041	11.9989	14.4927	32.321	18.703	18.8451	15.2661	7.91078	22.3944	13.367	22.629	15.308	13.2688	52.9384	19.8562	14.242	19.353	14.3623	10.5259	15.653	15.9791
RNU6-885P	0	0	0	0	0	0	0	0	0	0	0	0	0	0	0	0	0	0	0	0	0	0	0	0	0	0	0
BRD7P1	0	0	0	0	0	0.0174882	0	0	0	0	0	0	0	0	0	0	0	0	0	0	0	0	0	0	0	0	0
RPS2P6	0	0.0166781	0.047318	0	0.0667788	0.149675	0	0.0454332	0	0	0.017061	0.0274061	0	0.0450712	0	0	0	0.0342003	0	0	0.0166965	0.0310299	0	0	0.0228595	0.0488801	0
AC002398.1	1.60203	0.908895	1.73564	0.742647	1.18974	0.549014	1.568	1.49192	1.10442	2.78889	3.46874	2.41264	0.703068	0.755761	1.35735	1.72946	1.97846	1.8638	1.53749	1.4794	2.7297	1.72354	1.79065	1.29275	1.96447	1.4002	0.519653
AC084880.2	0	0	0	0	0	0	0	0	0	0	0	0	0	0	0	0	0	0	0	0	0	0	0	0	0	0	0
SAGE1	0.00482607	0	0	0	0	0	0.0933599	0.0413099	0.00798489	0	0	0	0	0.00683013	6.86014	0	0	0	0.00542243	0.0287969	0.00506041	0.0047023	0.0383595	0	0.0346415	0.0148147	0.0107344
AC138230.1	0.236092	0.269762	0.191338	0.30902	0.76509	0.756547	0.771083	0.714455	0.461645	1.29871	0.712889	0.517167	0.0904248	0.0911267	0.665047	0.338486	1.37016	0.368786	0.120576	0.109773	0.607637	0.3346	0.127947	0.415665	0.400558	0.175694	0.143218
SNRPGP7	0	0.140819	0	0	0	0	0	0	0	0	0	0	0	0	0	0	0	0	0	0	0	0	0	0	0	0	0
MTCYBP2	0	0	0	0	0	0	0	0	0	0	0	0	0	0	0	0	0	0	0	0	0	0	0	0	0	0	0
TTL	4.12903	2.94419	3.91273	2.74017	2.50359	1.16124	1.70486	1.15106	3.15201	0.820914	1.20744	2.39329	2.87768	1.51411	2.14206	2.58993	1.29499	1.80363	1.86975	1.51814	2.66914	3.17313	1.94409	1.20734	1.75436	2.52498	1.53739
AL441992.1	1.93861	2.96342	7.12314	0.85724	2.36212	2.00077	7.3122	2.14277	2.94742	5.69913	3.70513	2.93079	1.60039	2.18749	5.1749	1.77065	5.91314	1.57548	2.06042	7.92758	4.50499	3.31832	1.82199	3.27475	2.9335	3.32397	1.63156
AC015936.1	0	0	0	0	0	0	0	0	0	0	0	0	0	0	0	0	0	0	0	0	0	0	0	0	0	0	0
HASPIN	1.25343	0.320204	1.78665	0.746942	0.6731	0.610648	0.999751	0.19384	0.615408	0.146814	1.15191	0.596331	2.24326	0.627364	0.996619	0.91835	0.243955	0.514349	0.309142	0.907747	0.812082	2.53193	1.1036	0.547213	0.694899	0.370169	0.419326
PART1	0	0.0413274	0.0260559	0.00191279	0.0245148	0.130498	0.105004	0.00138989	0.28773	0.726367	0.347606	0.822479	0.0400198	0.0103412	0.00283013	0.00329243	0.0299868	0	0.185542	0.00249142	0.0229851	0.0028478	0.0929249	0.00257291	0.0146857	2.1503	0.00325049
RN7SKP245	0	0	0	0	0	0	0	0	0	0	0	0.0766515	0	0	0	0	0	0	0	0	0	0	0	0	0	0	0
AL096800.1	0	0	0	0	0	0	0	0	0	0	0	0	0	0	0	0	0	0	0	0	0	0	0	0	0	0	0
RBM12B-AS1	0.785682	0.640049	0.713393	0.314225	0.274581	1.00008	1.14595	0.809518	0.794405	0.0943276	1.0055	0.450753	0.827532	0.617745	0.422656	0.147509	0.149276	0.281249	0.171649	0.0372073	1.16709	1.59486	0.954082	0.26897	0.501299	0.334975	0.14563
IDI2-AS1	0.0893505	0.0350945	0.132757	0.0584751	0.117098	0.144353	0.154328	0.265561	0.0739166	0.128727	0.107701	0.307567	0	0.0474202	0	0.0754886	0.0254643	0	0.0501957	0.0380821	0.187378	0.152353	0	0.0196638	0.0641357	0.0228567	0
AC061975.6	0.00917669	0.288349	0.0272695	0	0.0384849	0.0646938	0.304324	0.0174556	0.0303662	0.0264417	0.884911	0	0.019331	0	2.64798	0.289446	0	0.0394195	0.237145	0.0860463	0	0.894133	0.0547048	0	0	0.0187799	0
Y_RNA	0	0	0	0	0	0	0	0	0	0	0	0	0	0	0	0	0	0	0	0	0	0	0	0	0	0	0
AC007992.1	0	0	0	0	0	0	0.0471671	0	0	0	0	0	0	0	0	0	0	0	0	0	0	0	0	0	0	0	0
AL021393.1	0	0	0	0	0	0	0	0	0	0	0	0	0	0	0	0	0	0	0	0	0	0	0	0	0	0	0
TNRC6B	1.99896	1.99965	1.83392	1.23219	2.07711	2.61414	2.35937	2.96867	2.19546	1.27824	1.87148	1.57243	0.615493	2.55874	1.25314	1.93469	0.848137	1.46021	1.68868	0.80186	2.28432	2.79759	1.3297	2.07022	1.83947	1.95061	2.38716
AC007551.1	0.0274593	0.0575216	0	0	0	0	0	0.104464	0	0	0.0294212	0.0945221	0	0	0	0	0	0.117955	0	0	0.0287926	0	0.0545643	0.145035	0	0	0
SCML1	1.83554	1.96327	1.65253	0.763516	1.73419	1.4774	1.69804	2.16	1.65146	0.930046	3.15004	1.43681	1.25611	1.51169	2.95224	1.60627	1.21174	1.52016	0.734061	0.808847	2.51186	1.5106	1.06125	1.81667	1.60414	0.970933	0.617023
AL121790.1	0.0193108	0.0202261	0.0573843	0.0758274	0.0404926	0.158827	0	0.0918309	0.191702	0.0278211	0.0413811	0.0332364	0.122037	0	1.98207	0.087013	0.0880553	0	0.0650912	0.0329219	0.0607454	0.0376311	0	0	0.0554452	0.0592787	0
VWA8P1	0	0	0	0	0	0	0	0	0	0	0	0	0	0	0	0	0	0	0	0	0	0	0	0	0	0	0
PLD4	2.1064	0.694878	1.31842	0.246941	1.21725	0.250906	0.355229	0.972103	0.541976	0.331546	0.299884	0.406786	0.148489	2.53218	0.329234	0.770699	1.43696	3.87403	0.382025	0.7882	2.10868	0.977709	0.461407	2.11343	1.21732	1.99625	3.18648
NXPE2P1	0	0	0	0	0	0	0	0	0	0.0565619	0	0	0	0	0	0	0	0	0	0	0	0	0	0	0	0	0
AC117522.2	0	0	0	0	0	0	0	0	0	0	0	0	0	0	0.0420083	0	0	0	0	0.0184904	0	0	0	0	0	0	0
AC023824.3	0.259732	0	0	0	0	0	0	0	0.0186841	0	0	0	0	0	0	0	0	0	0	0	0	0	0	0	0	0	0
RPL3P7	0.129344	1.88433	0.0873547	0.246251	0.468471	2.48687	1.33232	1.65514	0.544738	0.406574	0.340165	0.546427	0.198159	0.83207	0.182175	0.211933	0.482561	0.227296	0.0924811	0.451046	0.197272	0.080199	0.233654	0.331235	0.28697	1.04677	0.31385
AC103739.2	0.176597	0.0924836	0.0787167	0	0.111091	0.124497	0	0.218346	0.116874	0.101769	0.13245	0.243157	0.0372008	0.0999721	0.1026	0	0.0805264	0	0.0595258	0.0150535	0.481447	0.223688	0	0.217642	0.126761	0.0180701	0.0392798
SDAD1P2	0	0.0662435	0	0	0.0147355	0.0412843	0	0.0534684	0.0232538	0	0	0	0	0	0.0136092	0.0158323	0	0	0	0	0	0.0136942	0	0.0247446	0.0100884	0.0287625	0
MYEF2	0.595708	1.63095	0.636734	2.2092	1.00058	3.10091	0.618752	2.80296	1.08787	0.477284	2.66597	0.531825	0.531402	0.89613	1.10461	0.64138	1.12489	1.59498	1.0404	0.493112	0.515216	1.48858	0.185209	1.23966	1.00646	0.988965	0.815737
GLRX5P2	0.247134	0.862824	0.734386	0.970415	0.172737	2.80695	0.910625	3.83906	0.408891	0.830774	1.85354	0.708916	0.173532	0.58293	1.27628	0.556783	0.375635	0.884661	0.37023	0.0702207	0.0863779	6.26069	0	0.725175	0	0.337169	0.916151
AC024255.1	0	0	0	0	0	0	0	0	0	0	0	0	0	0	0	0	0	0	0	0	0	0	0	0	0	0	0
AL356752.1	0.192262	0.176202	0	0.125825	0.201575	0.282376	0.0664158	0.411427	0	0.138496	0.283248	0.0827267	0.101251	0	0	0	0.49314	0.0516176	0.0810073	0	0.0755989	0.117082	0	0.21156	0	0.0491823	0.053455
AC005324.5	0	0	0	0	0	0	0	0	0	0	0	0	0	0	0	0	0	0	0	0	0	0	0	0	0	0	0
RNU7-141P	0	0	0.341529	0	0	0	0	0	0	0	0	0	0.48421	0	0	0	0	0	0	0	0	0.895864	0	0	0	0.235203	0
MRPL49P1	0	0	0	0	0	0	0	0	0	0	0	0	0	0	0	0	0	0	0	0	0	0	0	0	0	0	0
TTC39C-AS1	0.593081	0.493299	0.181424	0.0456635	0.109731	0.18446	0.289238	0.149312	0.836967	1.18115	0.280348	0.180136	0.110236	0.222184	1.65529	0.196498	1.11357	0.112396	0.0391981	0.0297385	1.28034	0.237947	0.242634	0.337823	0.375629	0.642561	0.116397
TMEM150A	6.54533	19.925	12.9211	18.7862	25.373	11.3058	17.2228	15.105	10.0445	16.0526	17.2684	8.53819	19.6971	4.44587	10.294	7.87648	7.88681	15.3739	9.71925	9.16806	9.10416	5.37663	14.1228	8.76646	6.54644	10.3831	9.36416
LINC02527	0	0.685617	0	0	0	0	1.29214	0	0	0	0	0	0	0	0.0724395	0	0	0	0	0	0.0196107	0.0728918	0.334475	0	0	0	0
GSTA5	0	0.0585941	0	0	0.117305	0.0492981	0	0.026603	0.0231397	0.100746	0.0299698	0.0722134	0	0.0395866	0.270848	0	0.350752	0.0300385	0.0942832	0.21459	0	0.0817618	0	0.0738697	0.0401556	0	0.0622155
AC092447.1	0	0	0	0	0	0	0.0817107	0	0	0	0	0	0	0	0	0	0	0	0.0166104	0.0126018	0	0	0	0	0	0	0
CASP5	0.644536	0.853231	0.545331	0.105453	0.168939	0.0105182	0.371086	0.0595978	1.49593	0.0773818	0.287744	0.184888	0	0.329399	0.398736	0.201682	0.204098	0.269177	0.0402322	0.480738	0.384848	0.549504	0.675953	0.157607	0.578309	0.146558	0.278758
UGT1A10	0	0.00945636	0	0.00590863	0	0	0.0124753	0	0	0	0.00483675	0.0233087	0	9.93455	0	0	0	0	0.00507204	0.00384801	0.530142	0.00439844	0.0269106	0.00794776	5.24929	0.00923824	0.0100408
AC243547.2	0	0	0	0	0	0	0	0	0	0	0	0	0	0	0	0	0	0	0	0	0	0	0	0	0	0	0
RN7SKP271	0.0445356	0	0.132342	0.0582923	0	0.156984	0.123077	0.169428	0.0736856	0	0.334023	0.153303	0.0938157	0.0630293	0	0	0	0.0956539	0.100078	0.037963	0.0933961	0.173574	0.176993	0.156819	0.0639353	0.091141	0
RNU6-661P	0	0	0	0	0	0	0	0	0	0	0	0	0	0	0	0	0	0	0	0	0	0	0	0	0	0	0
RPL35AP18	0	0	0	0	0	0	0	0	0	0	0	0	0	0	0	0	0	0	0	0	0	0	0	0	0	0	0
KYNUP2	0	0	0	0	0	0	0	0	0	0	0	0	0	0	0	0	0	0	0	0	0	0	0	0	0	0	0
MED27	5.66809	5.25663	9.11511	4.40886	7.81482	6.81082	11.0471	6.37506	6.83769	6.22683	7.48625	5.86728	15.6873	4.59483	7.70217	6.38499	6.46147	7.22012	7.57684	9.71508	6.63126	6.40583	11.5587	5.89467	7.49623	18.4376	4.90452
AC087623.3	0.0615168	0.0214775	0	0	0.0859957	0.0240934	0.113337	0.195025	0.203563	0.0886273	0.0439414	0.176464	0	0.0290207	0	0.0923966	0.0467517	0	0.0230395	0	0.107506	0.0199797	0.0407466	0	0.147189	0	0
PER3P1	0	0	0	0	0	0	0	0	0	0	0	0	0	0	0	0	0	0	0	0	0	0	0	0	0	0	0
TNNT2	0.111907	0.0863656	1.03555	0.213286	0.0782183	0.276814	0.17362	1.111	0.698384	0.33659	0.382845	0.922479	0.00827139	0.255625	0.0152084	0.115002	0.510282	0.366856	0.220587	0.0317971	0.203801	0.476317	0.187258	0.549591	0.273392	0.437939	0.0655024
FBP1	78.2631	62.1058	60.3126	53.0083	54.9477	96.213	140.065	111.107	191.561	112.655	40.957	70.2032	38.8222	73.9786	164.902	78.8451	83.6855	91.9379	65.3745	53.4796	266.284	38.028	52.3254	50.6785	241.525	69.0748	62.2194
AC073429.1	0	0	0	0	0	0	0	0	0	0	0	0	0	0	0	0	0	0	0	0	0	0	0	0	0	0	0
SVEP1	2.13118	1.20551	0.717764	1.47099	1.94801	0.377616	0.394123	1.60473	5.22103	0.68874	0.405684	0.954173	0.370238	3.93864	0.227564	10.8112	0.272487	0.660073	3.74639	0.176358	0.505484	1.29758	0.427078	0.465042	2.78846	1.66893	0.837707
HNRNPA1P31	0	0	0	0	0	0.0345256	0	0	0	0	0	0	0	0	0	0	0	0	0	0	0	0	0	0	0	0	0
AC107074.1	0	0	0	0	0	0	0	0	0.0308631	0	0	0	0	0	0	0	0	0	0	0	0	0	0	0	0	0	0
IDO2	0.0448964	0.0906897	0.328771	0.0125924	0.141214	0.0866636	0.115211	0.335501	0.0742825	0.0785427	0.10308	0.0441557	0.0405324	0.154311	2.07431	0.0939247	0.00731152	0.0482144	0.0900789	0.0164017	0.171492	0.184354	0.15931	0.124213	0.110491	0.0295326	0.0998613
AL117351.2	0	0	0	0	0	0	0	0	0	0	0	0	0	0	0	0	0	0	0	0	0	0	0	0	0	0	0.201903
AP005899.1	0.628738	0.246952	1.4402	0.308606	0.549329	1.50827	0.579184	0.398654	0.563478	0.0377426	0.785937	1.17232	0.662228	0.259532	1.01469	0.0590217	0.0597287	0.056267	0.323781	0.0669936	1.86792	0.433934	0.676738	0.461233	0.37609	0.402093	0.11654
FEN1P1	0	0.0130366	0	0	0	0.0292488	0	0	0	0	0.0133359	0	0	0	0.0241043	0.0280418	0	0	0	0	0	0	0	0	0	0	0
PDE6C	0.0775001	0.036077	0.0959583	0.0507196	0.0902825	0.27318	0.107088	0.163797	0.0997315	0.0868422	0.129169	0.200081	0.0362792	0.0974955	0.0750438	0.0582015	0.147247	0.11097	0.0435383	0.00734029	0.148982	0.0755124	0.0342222	0.0682234	0.0556295	0.0969234	0.0383067
NDUFB10P1	0	0.0286504	0	0	0	0	0	0.0260158	0	0	0.0293083	0	0	0	0	0	0	0.117502	0	0	0	0	0	0	0	0	0
TRAPPC12-AS1	0.816159	1.47953	0.629647	2.34196	0.888607	0.940518	0.26025	0.716523	0.649212	0.180899	0.790388	1.3777	0.760444	0.777454	0.547126	1.55588	0.0357846	0.775345	0.599585	0.107032	0.921618	0.963448	1.0604	0.829	0.743564	0.610284	0.628391
CHRM5	0.0661488	0.0487554	0.0291212	0.0160336	0.0462355	0.0115145	0.0270824	0.044272	0.0405353	0.0211779	0.023625	0.0463836	0.0206436	0.0450751	0.0189785	0.0220786	0.00558577	0.0368342	0.00550539	0.00417678	0.0436715	0.0381939	0.0048683	0	0.0175858	0.0376033	0
AC068790.9	0.0401731	0.0841542	0.0223835	0.105164	0.0315893	0.182908	0.0693879	0.1194	0.0747761	0.043408	0.0430433	0.069143	0.0740476	0.071069	0.0194499	0.0339406	0.0228981	0.021571	0.107201	0.0428054	0.0526546	0.185928	0.0299354	0.0442055	0.00720905	0.0256916	0.0781859
CRYZP1	0.270882	0.173385	0.447197	0.177278	0.220892	0.477416	0.166355	0.429384	0.199192	0	0.290236	0.259012	0	0.149087	0.0582882	0	0.240176	0.161612	0.0169086	0.0128281	0.441832	0.571858	0.0598076	0.0264953	0.108022	0.0923922	0
CRTC3-AS1	0.0744587	0.171573	0.0442524	0.214409	0.0624525	0.209968	0.0823083	0.354081	0.295666	0.514909	0.351026	0.358828	0.0941098	0.210756	0.519112	0.0335505	0.271619	0.0959538	0.301174	0.279268	0.0624593	0.275686	0.118365	0.0524369	0.106893	0.27428	0.397477
AC069157.2	0	0	0	0	0	0	0	0	0	0	0	0	0	0	0	0	0	0	0	0	0	0	0	0	0	0	0
IGKV1OR22-5	0.0402582	0.0843325	0	0.158081	7.76634	0.47302	0.890046	0.0765776	2.3979	0.232	0.603884	0.346447	2.28974	3.47551	0	4.4443	0.183573	0.345867	0.723726	0.411803	0.422129	7.06062	0.23999	0.496151	0.288973	1.44178	0.716357
AC008734.1	0.106156	0.0833903	0.118295	0	0.055649	0.124729	0.146684	0.277647	0.0878189	0	0.11374	0	0.0559051	0	0	0.119582	0.121015	0.228002	0	0.0226223	0.11131	0.43959	0	0	0	0.0543112	0
C1QTNF5	0	0	0	0	0	0	0	0	0	0	0	0	0	0	0	0	0	0	0	0	0	0	0	0	0	0	0
AC009312.1	0	0.0252143	0	0	0.0504789	0.0282853	0	0.114478	0.15932	0	0.0257933	0	0	0.0340699	0	0	0	0	0	0	0.0757266	0.0234559	0	0.0847671	0	0	0
RPS20P4	0.281014	0.126142	0.417531	0.157636	0.336716	0.471688	0.221885	0.305448	0.199262	0	0.043013	0.207283	0.169133	0.340891	0.0777449	0	0.366112	0.0862232	0.0902109	0.0684404	0	0.312921	0	0.0706791	0.115264	0.205388	0.178585
ACVR2B	0.617343	2.0915	1.40681	0.810405	0.444153	1.3752	1.02814	1.81911	0.998949	0.57381	1.82045	0.719776	1.7333	0.728937	0.78535	0.511881	0.687244	0.937097	0.865509	0.544754	0.691928	1.45703	1.04865	0.627914	0.592571	0.678927	0.815423
LINC02873	0.0281251	0.0042083	0.0596977	0	0	0	0	0	0.0398862	0	0.00430494	0.0138305	0.0169276	0	0.0155621	0	0	0	0	0	0.0126389	0.00391483	0.0399195	0.0282955	0	0	0
RNU4-23P	0.407183	0.639722	0.302497	0	0	0.478426	0	0.677712	0.168424	0	0.218138	0.350407	0	0.288134	0.591417	0.917366	0	0.218638	0.114375	0.260318	0.533692	0.19837	0.404555	0.179222	0.146138	1.14577	0.22642
AL358944.1	0	0.0347945	0	0	0	0	0	0	0	0	0	0.0571759	0.0699791	0.0940297	0	0	0	0	0	0.0283174	0	0	0	0	0	0	0
RNU6-669P	0	0	0	0	0	0	0	0	0	0	0	0.229238	0	0	0	0	0	0	0	0	0	0	0	0	0	0	0
AC021074.3	0	0	0	0	0	0	0	0	0	0	0	0	0	0	0	0	0	0	0	0	0	0	0	0.0121801	0	0	0
RN7SL833P	0.100362	0	0	0	0.105224	0.117922	0	0.238631	0	0	0.161299	0.172736	0	0.0710189	0	0	0	0	0	0	0.0526175	0.048894	0	0	0.0720397	0.102694	0.111616
AL445649.1	0.0412486	0.0216018	0	0	0.12974	0.0726986	0	0	0	0	0	0.0354971	0.912361	0.0291887	0.0399413	0	0.423201	0.664456	0.139037	0.0175806	0.0216257	0.060286	0	0.0726225	0	0.0211036	0.0458738
AL022324.1	0.0429906	0.0225141	0.0319378	0	0.0901463	0.20205	0.297018	0.470207	0.213388	0.0619366	0.0230311	0.0739924	0.0905612	0.0304214	0.0416281	0	0.196033	0.0923356	0.144909	0	0.338085	0.10472	0.0427132	0.227068	0.0925759	0.0219948	0.0478112
AL360182.2	0.0606443	0	0	0	0	0	0.0837969	0	0.0501689	0	0	0	0	0	0.176167	0	0	0	0.034069	0.0258472	0.0635888	0.0886333	0.0602529	0	0.0435304	0.0310267	0
AC013640.1	0	0	0	0	0	0	0	0.0239898	0	0	0	0	0	0	0.0976972	0	0	0	0	0	0	0	0	0	0	0	0
AC096741.1	0	0.0234331	0	0	0.0938258	0	0	0.127669	0	0	0	0	0	0	0	0	0	0	0	0	0.046918	0.0435978	0	0	0.0321182	0.0457851	0
AC006058.1	1.62849	0.0500802	0.192232	0.00368138	1.08517	0.138797	0.0388638	0.136425	0.791098	0.0607815	0.129582	0.179111	0.0473985	0.103494	0	0.15208	0.121839	0.0664499	0.132726	0.00959003	1.97004	0.78377	0.0167667	0.0891334	0.266492	0.227358	0.106351
AC069213.1	0.109521	0.0860338	0.223749	0.0179189	0.0861196	0.241281	0	0.182286	0.0679521	0.05917	0.293365	0.0942497	0.0288386	0.11625	0.0795373	0.154216	0.0936381	0.23523	0.123054	0.105027	0.100484	0.120051	0.108814	0.265131	0.0982674	0.0840494	0.0913511
FAM74A6	0	0	0.0117507	0	0	0	0	0	0.0392554	0	0	0	0	0	0	0	0	0	0	0	0	0	0	0	0.0227073	0	0
AC100757.2	0	0	0	0	0.640361	0.119607	0.281318	0.096816	0	0	0.163603	0	0.53609	0.288134	0	0.458683	0	0	0	0	0.0533692	0.793479	0.303417	0.268833	0	0.312484	0.56605
RN7SL494P	0.0937592	0.098203	0.0696539	0.0613603	0.196602	0	0	0.0445863	0.310255	0	0	0	0	0.0663466	0	0.211236	0.320649	0	0	0.0399611	0.0491558	0	0	0.330146	0.269201	0.047969	0
TRDN	0.00212707	0.0111394	0	0	0	0.00249924	0.0352697	0	0.045751	0	0.0045581	0	0	0	0.275995	0.00479221	0	0	0	0.045329	0	0.00207252	0	0	0	0.00652951	0.0141935
AC092941.2	0	0	0	0	0	0	0	0	0	0	0	0	0	0	0	0	0	0	0	0	0	0	0	0	0	0	0
MRO	0.149607	0.307993	0.111144	0.0101286	0.108176	0.0181845	0.0855411	0.0294391	0.140836	0.00743239	0.127132	0.09767	0.239081	0.105866	0.189824	0.302191	0.0764527	0.0775619	0.03188	0.134125	0.235307	0.110584	0.112763	0.295189	0.114794	0.0950176	0.177858
AC097505.1	0.126119	0.845415	0.0374775	0.0990454	0.158674	0.177822	0.418243	0.167929	0.292134	0.835815	0.243233	0.13024	0	0.249886	0.0488486	0	0.345052	0.108351	0.170044	0.0215012	0.105794	0.0983072	0	0.177636	0.0362111	0.103239	0.112208
AC124293.1	0	0	0	0	0	0	0	0	0.191313	0	0	0	0	0	0.111965	0	0	0	0	0	0	0	0	0	0	0.0887377	0
ZNF571-AS1	0.125012	0.0720155	0.264685	0.605422	0.137621	0.154229	0.699594	0.279407	0.175811	0.0405237	0.0971095	0.11296	0.0526685	0.12827	0.151313	0.0563295	0.156762	0.0939758	0.386265	0.00532815	0.209732	0.791739	0.0558925	0.0330146	0.0583269	0.0607607	0.132078
BZW1	35.1288	22.8214	29.3147	18.2106	18.248	14.5205	14.5603	10.1544	12.0303	15.039	14.3442	17.4748	20.3779	12.8251	17.9149	10.3293	9.93862	21.099	18.8743	22.3626	9.01223	15.7013	21.4082	18.1953	14.9655	20.4697	17.3177
AC083760.1	0	0	0	0	0	0	0	0	0	0	0	0	0	0	0	0	0	0	0	0	0	0	0	0	0	0	0
CLC	2.33409	0.587672	0.0666922	0.0293757	4.89431	0	0.0620229	0.320179	0.816924	0	0.07214	0	0.0945544	0.254102	0.217319	0.15169	0.102338	0.385628	0	0	0.0235329	0.153073	0.0891933	0.11854	0.676606	0	0.698872
AC092818.1	0	0	0	0	0.0467661	0	0	0	0	0	0.0238961	0.0767715	0	0.031564	0.0863833	0	0	0	0	0	0.0233856	0.108653	0	0	0	0	0
RNU6-1099P	0.665953	0.139503	0.39579	0	0	1.09546	0.36808	0.633376	0.220368	0	0.856241	1.14619	0.561141	0.376998	0	0.300073	0.607335	0.858203	0.149649	0	0.418973	0.389324	0.529325	0.703488	0.764833	0.136286	0
MAGEA12	0.352068	0	0	0	0.0307602	0	0.10135	0	0.133491	0	0.0235764	0.012624	0	0	33.0682	1.43766	0	0.0157536	0	0	0.0230726	0.0714662	0	0	0	0.00750518	0
DDX18	13.4182	16.3642	12.7599	15.2987	13.2841	12.3363	8.96449	11.0008	9.49963	6.83615	11.2436	8.93535	14.1635	12.1566	10.3494	7.3082	6.92393	10.9205	13.0102	8.31851	5.15814	16.737	12.2387	9.34803	8.35466	14.5696	10.3281
AC002451.2	0.0118861	0.00622471	0.00883019	0	0	0.00698287	0	0.0113046	0.00983294	0.00856213	0	0	0	0.00841092	0	0.0133894	0.0135498	0	0	0	0	0	0	0	0	0	0.0528754
RNU6-741P	0	0	0	0	0	0	0	0	0	0	0	0	0	0	0	0	0	0	0	0	0	0	0	0	0	0	0
WBP1LP6	0	0	0	0	0	0	0	0	0	0	0	0	0	0	0.065093	0	0	0	0	0	0	0	0	0	0	0	0
AC008453.1	0	0	0	0	0	0	0	0	0	0	0	0	0	0	0	0	0	0	0	0	0	0	0	0	0	0	0
AC003684.1	0	0	0	0.0217534	0	0	0.0229647	0	0	0	0	0	0	0	0	0	0	0.0356959	0	0	0	0	0	0	0	0	0
MUC20-OT1	0.722328	0.599653	2.50021	0.209864	0.779393	1.41864	1.24426	1.07054	1.10401	0.660327	1.86283	1.37284	0.724981	0.859539	0.78412	0.766252	0.882515	0.720054	0.367579	0.0835235	3.37434	3.99321	0.458599	1.52123	0.617301	0.579193	0.443088
FCER2	0.325613	0.194883	0.362848	0.0684953	17.935	0.0341593	0.0482063	0.105072	0.134684	0.0837698	0.703985	0.800603	0.0857394	1.94205	0.0675629	0.484696	0.145825	0.337189	0.601038	0.00495642	1.78028	0.396578	0.150202	1.02371	1.43574	3.89701	9.16951
GK-AS1	0.612963	2.88907	1.36612	0.171922	0.275424	3.75539	0.483988	1.06185	0.434643	0.157696	1.73572	0.640529	0.599498	0.185893	0.593537	0.986415	1.49735	0.611245	0.14758	0.0373216	1.90522	1.72774	1.47902	0.385423	1.16282	0.291203	0.340847
FP325330.3	0	0.0031303	0	0	0.00313343	0	0.00825932	0.0426368	0.00741723	0	0	0.00257193	0	0	0.00578787	0.0101	0	0	0	0.0101904	0	0.037856	0	0	0	0.0198777	0
LINC02404	0	0	0	0	0	0.014095	0	0	0	0.0864141	0.0128532	0	0.0505404	0.0509328	0	0.0270268	0	0	0	0	0.226415	0.0233769	0.0238374	0	0.0344432	0	0
SSR4	20.2159	40.9919	31.9606	71.1598	146.052	89.2588	54.3919	40.9728	57.9056	193.036	88.2478	85.6039	103.89	53.0688	34.3941	96.855	108.244	104.105	57.7424	115.926	51.8656	97.9515	74.789	73.4474	39.5234	158.947	129.786
AC012676.2	0.0766204	0.0802519	0.227686	0	0.160664	0	0	0.218617	0	0	0.246284	0	0	0.216875	0.148384	0	0	0.164566	0	0	0.803407	0.0746553	0.152252	0	0.109996	0.0784009	0
TMEM185A	1.93408	1.51642	1.40809	1.61654	1.83079	1.67839	1.40495	1.73698	1.81943	0.780199	1.2256	1.31725	1.79265	1.83394	2.19383	1.83011	0.680338	2.1957	1.40318	1.22942	1.45436	2.63826	2.28396	1.1918	1.30102	2.33807	1.19838
MIR6068	0	0	0	0	0	0	0	0	0	0	0	0	0	0	0	0	0	0	0	0	0	0	0	0	0	0	0
PSMC1P13	0	0	0	0	0	0	0.0399843	0	0	0	0	0	0	0	0	0	0	0	0	0	0	0	0	0	0	0	0
ARMC7	6.58805	5.84807	7.68833	6.11212	11.0938	7.93055	6.66873	18.7925	8.78693	8.61863	8.63277	8.20223	5.32785	6.36589	9.17049	6.48298	11.7746	18.2701	12.5638	5.43935	6.08745	6.55681	5.33675	6.87938	8.05181	8.56978	3.99744
RSPH14	0.0117007	0.0919141	0.556316	0.0153149	0.294419	0.158101	0.452696	0.0723338	1.61648	0.0421428	0.0689515	0.0201383	0.0616195	1.23368	0.101968	0.105444	1.4939	0	0.111745	0.0648302	0.159494	0.108305	0.0348755	0.0206002	1.00785	0.802161	0.0260253
B4GALNT1	0.28314	0.124966	0.0978967	0.0606013	5.42929	0.12554	0.0935032	0.0508093	0.25633	0.125711	0.156455	0.0704929	0.12379	0.178936	0.641447	0.557664	1.73363	0.122391	0.202081	0.0865233	0.0728217	0.0971648	0.191081	0.131679	0.161056	0.235056	1.06151
ATP5MFP4	0.26688	0.0559058	0.317225	0.0698635	0.111923	0.37629	0.147508	0.20306	0.264937	0	0.228758	0.183734	0.112438	0.302163	0.103369	0	0.486778	0	0	0.0909976	1.11935	0.208028	0.742442	0.46987	0.0766265	0	0
TMEM78	0.00655237	0.0137258	0.0194711	0	0.0137395	0.0538917	0	0.00623183	0	0	0.00702052	0.0338324	0	0	0.0126894	0	0	0	0	0	0.00687052	0.00638432	0	0	0	0.0268185	0
Y_RNA	0	0.136944	0.194264	0	0	0	0	0	0	0	0.140088	0.225032	0	0	0	0	0	0	0	0.111451	0	0	0	0	0.1877	0	0
AC005920.2	0	0	0	0	0	0.151309	0.118628	0.163304	0	0.0618433	0.0919857	0	0	0	0.166262	0	0	0	0.0482302	0.0365909	0.0450102	0.041825	0	0.151151	0.123249	0	0
AC087289.5	0.561079	0.108132	0.500192	0.123378	0.17883	0.121302	0.186069	0.264681	0.475301	0.0582009	0.283751	0.339922	0.255297	0.184224	0.817118	0.161803	0.0921045	0.520598	0.0504329	0.306096	0.804824	0.380495	0.240822	0.363524	0.39952	0.404178	0.12979
AC006065.4	0	0	0	0	0	0.0140477	0.132163	0	0.118688	0	0	0.0205776	1.76298	0.0169206	0.0926156	0	0	0	0	0.0101914	0.0125364	0	0	0	0	0.0122337	0
Z97652.1	0.0433173	0.0907408	0	0.0566977	0	0.0508964	0	0.0823966	0	0	0.0928245	0	0.0912493	0	0	0	0	0	0	0	0.272524	0.126619	0	0	0	0.0443239	0
UEVLD	7.23552	7.04797	4.59587	8.13112	4.51368	6.89532	5.46313	5.09974	4.68167	4.51592	4.42999	5.56394	4.06631	6.76214	5.72507	3.69109	2.85156	4.12379	5.3249	4.70728	2.95616	6.02015	5.46865	4.61785	4.89316	5.0768	4.94881
PRAMEF18	0	0	0	0	0	0	0	0	0	0	0	0	0	0	0	0	0	0	0	0	0	0	0	0	0	0	0
SPHKAP	0	0.00851868	0.00302109	0.00266137	0.00426359	0	0.00561914	0.00193383	0.0201849	0.0146469	0	0.00699914	0	0.00863292	0.00393772	0	0.00463581	0	0.00685366	0	0.00213203	0	0.00404036	0.00715967	0.005838	0.0041611	0
GGTA1	3.2296	1.5023	1.81122	0.96148	3.4458	0.55804	0.918769	2.52053	5.27537	1.35025	1.39092	1.88555	2.32778	3.34737	2.17067	4.44416	3.71053	2.75422	3.42946	1.83802	5.87642	2.56678	1.02554	2.09046	5.66369	1.83699	3.07058
Y_RNA	0	0	0	0	0	0	0	0.129088	0	0	0.145425	0	0	0	0	0	0	0	0	0	0	0	0.269704	0	0	0.138882	0.301893
CRB1	0.00336091	0.00234681	0.0116519	0.00146636	0.016444	0.0394896	0.00309603	0.00852401	0.0407787	0.00807011	0.00480139	0.00964094	0	0.0269538	0.00650879	0.007572	0.0204339	0.0024062	0.00503496	0	0.0011747	0.00873258	0.0044523	0.00394483	0.0321662	0.0091707	0.0423614
F8	3.00186	2.16547	0.751442	1.7219	2.18008	1.38713	0.823842	1.75194	3.93603	1.85256	0.661064	1.94512	0.577988	3.8202	1.91866	1.50364	0.896086	1.74246	3.77273	0.981058	0.654716	2.09105	0.445015	1.5145	2.30377	2.03358	2.52363
AC115284.1	0.035943	0	0.106809	0.0470455	0	0.10558	0.0496653	0.0170924	0.0297344	0	0	0.0618625	0.0378575	0	0	0	0	0	0	0.0306385	0	0.122574	0	0	0.0257999	0.0367782	0.0399733
ZEB2P1	0.102951	0.0077022	0	0	0	0	0	0	0.0121669	0	0.0472744	0	0	0	0.071206	0	0.100596	0	0	0.00626841	0	0.214952	0	0	0	0.0150491	0
KIR2DS4	0.0443141	0.0278486	0.0526736	0.0116005	0.204427	0.0728945	0.0979715	0	0.175966	0	0.0569762	0	0.149358	0.0752589	0.120147	0.379383	0.0606202	0.0380712	0.338571	0	0	0.0777195	0.105667	0.0156039	0.101787	0.00906876	0
AC016877.3	0.16966	1.36237	0.840269	0.037011	1.06727	0	1.56288	0.0268933	0.140353	0.244428	0.0302969	0	0	0.160074	1.04046	0.191118	0	0.303663	0.190624	0.289242	0	0.60613	0.449506	0.248919	0	0.231469	0
TSR1	7.90317	11.9226	8.15678	11.9928	6.13299	8.14748	6.0089	11.0561	7.18225	3.82128	5.36433	5.83906	6.49689	7.74402	5.96287	5.2519	4.22489	7.46325	7.176	7.71831	4.24182	7.23719	8.7025	8.8554	5.11759	7.67656	4.75053
AP000851.2	0.0197662	0	0	0	0.0828946	0	0	0.0187992	0.130815	0	0.0635352	0	0	0.111897	0.229676	0	0.0450658	0	0	0	0.0207259	0.635554	0.0392772	0	0	0.101127	0
ACADS	4.73611	8.38226	6.51716	5.5862	9.05082	23.5175	7.46641	9.65893	11.1664	26.9056	14.5027	11.8474	5.62327	12.5602	8.32778	10.2095	16.2217	13.5938	12.3359	18.8324	13.4253	18.4796	9.50736	9.26702	12.8875	6.80667	16.1367
MIR579	0.58169	0.152315	0.432139	0.190342	0	0	0.401883	0.276617	0.240606	0	0.155813	0	0	0.41162	0.281627	0	0	0	0	0.123961	0	0.850156	0	0	0	0.148802	0.646915
AL627082.2	0	0	0	0	0	0	0	0	0	0	0	0	0	0	0	0	0	0	0	0	0	0	0	0	0	0	0
RPL11P1	0.0979478	0	0.0727656	0	0.154039	0.143857	0.135342	0.0698672	0.0405144	0	0.0787094	0.0421452	0.0515825	0	0	0	0	0	0	0.0208732	0.102704	0.167012	0	0.0431118	0.175767	0.0751679	0
RBM17	12.3087	10.1016	16.2134	8.4448	8.31468	8.00594	12.8909	11.3223	11.8723	9.41036	18.9758	11.4522	16.5749	8.96138	19.6666	11.7597	9.00514	4.63502	8.81569	8.40664	11.8332	12.3911	7.64111	8.34936	10.7571	9.48696	5.79754
ODF2L	2.89134	4.99114	3.53626	3.66293	2.14433	1.61948	2.48999	5.35677	3.35148	1.44692	3.26606	3.8285	0.815399	2.65581	4.12801	1.93861	3.35121	7.82786	1.98062	1.73673	3.85582	2.75475	6.83676	5.03295	2.28097	2.34434	1.91682
LINC01978	0	0.015905	0.0564059	0.0695657	0.0477627	0.124895	0.0419654	0.0361061	0.0376868	0.240652	0.138297	1.26759	0.0159942	0.333112	0.102928	0.136847	0.0692433	0	0.0255926	0.00647212	1.21012	0.103571	0.16596	0.0935735	0.610399	0.155382	0
PPP1CC	27.504	16.5025	22.4043	11.8847	16.8284	15.9666	16.4302	17.9447	16.0474	13.2926	18.3917	11.1952	26.7694	22.2985	17.3606	16.6955	16.9378	17.1883	16.9306	21.2637	10.7347	19.5259	14.8524	16.622	15.1534	20.2226	16.85
AL133230.1	0.456716	0.260333	0.410847	0.093532	0.117267	0.149671	0.103033	0.233439	0.251884	0	0.166445	0.24598	0.0261792	0.224251	0.0300844	0.363986	0.0495851	0.0133461	0.12567	0.00529678	0.449572	0.52371	0.154343	0.0984607	0.3256	0.0921941	0.103659
ZNF467	4.17534	5.99477	3.06701	7.05478	3.55236	8.87468	5.93505	5.7608	4.7521	19.3004	4.5295	1.85713	6.77504	2.91401	2.16031	5.82497	4.52802	16.872	3.76591	4.08346	9.64706	3.10325	7.11597	2.67981	2.37968	3.09359	1.27537
NCOR1P2	0	0	0	0	0	0	0	0	0	0	0	0	0	0	0	0	0	0	0	0	0	0	0	0	0	0	0
PRPF3	8.44262	9.47896	13.0288	7.50238	9.6664	15.5357	10.2328	22.1212	8.52685	21.5217	10.9925	10.1255	7.24684	5.34171	9.7854	7.72069	9.98418	12.7211	5.89775	4.00869	9.85935	27.7666	10.2355	8.13487	5.96681	6.44857	5.30378
AC135626.1	0	0	0	0	0	0	0	0.0623183	0	0	0.0702052	0	0	0	0	0	0	0	0	0.0279268	0	0.0319216	0	0.0576806	0	0	0
ZNF426	2.21903	1.7491	2.07894	1.99744	2.2233	1.78862	1.03079	3.53847	2.46539	0.875617	1.49308	1.77275	2.04607	2.97972	1.8187	1.65935	2.28789	2.87915	1.60401	1.82699	1.55052	2.37612	2.23857	2.76345	1.48137	2.44883	1.67612
AC078841.1	0	0	0	0	0	0	0	0	0	0	0	0	0	0	0	0	0	0	0	0	0	0	0	0	0	0	0.0267953
SLC26A7	0.0613403	0.0452113	0.236288	0.00892087	0.0476383	0.0320324	0.634121	0.0324109	0.0751774	0.0654614	0.0827622	0.0586525	0.134001	0.0771664	0.0131992	0.0716578	0.0207189	0.0195181	0.0306311	0.0271121	0.0309683	0.157165	0.0270864	0.0839969	0.0521837	0.0720643	0.0404257
AC087241.2	0.0165329	0.0173165	0	0	0.104003	0.058277	0	0.0314483	0	0	0.0177142	0	0	0.116992	0.0320179	0	0.0376942	0.0355096	0	0	0	0.0322178	0.0657051	0	0.071204	0	0.0367736
SLC25A13	9.38057	8.2842	9.94816	6.68712	8.63481	10.8368	13.0999	9.46239	6.16496	5.9991	12.3639	8.8924	12.3725	6.17042	14.618	5.68594	4.13381	6.28686	7.22933	18.3991	5.90485	7.79256	10.5719	6.2491	6.52932	6.76065	8.27074
PCYT1A	8.94776	6.84787	11.8534	5.5507	6.55505	8.88249	4.92183	9.38161	9.33954	5.10597	9.29231	6.77623	5.54286	10.7192	5.13728	8.21812	5.55931	8.17219	7.46431	4.53158	8.1179	11.437	6.86497	7.03858	7.81648	6.20006	6.44466
AC104506.1	0	0	0	0	0	0	0	0	0	0	0	0	0	0	0	0	0	0	0	0	0	0	0	0	0	0	0
FBXO21	7.662	11.636	7.25531	8.16311	6.44631	10.4026	6.82953	14.0263	8.87323	3.55742	8.51267	7.30313	8.72679	11.0585	7.07363	6.3578	5.62036	9.63339	11.6136	5.28653	4.18905	14.897	7.54735	13.7353	7.35168	8.30172	17.5258
EIF5AL1	1.5105	2.2468	1.04771	0.204023	1.34631	0.66718	0.933332	1.39072	0.208776	1.89814	0.381741	0.0958144	2.4783	0.283632	0.409679	0.0919755	0.279232	2.37541	0.729733	2.71436	2.14422	1.50069	1.57819	1.57473	0.101231	0.497478	0.709921
ITGA7	1.91644	1.88782	1.92377	0.641005	2.1898	1.58437	0.525292	0.835841	2.17553	1.65596	1.58375	0.912168	4.4657	1.34188	0.56732	4.05063	1.3205	1.31121	2.30903	0.352646	2.1408	1.06546	1.51526	1.25593	3.30341	1.41181	1.39767
CHPF2	22.4735	29.5378	27.5902	15.4241	23.5017	34.1548	19.4441	18.5053	22.5869	27.3288	21.9222	42.0747	32.734	18.174	21.8827	30.0004	10.6788	42.0304	23.5636	57.1903	19.5774	47.5026	64.8135	28.3789	18.5812	38.2268	29.0755
AL355987.6	0	0	0	0	0	0	0	0	0	0	0	0	0	0	0	0	0	0	0	0	0	0	0	0	0	0	0
AC011290.1	0.0688473	0	0	0	0.0721824	0.0404467	0	0.0327397	0.056955	0.0991883	0.0737663	0	0	0	0.266661	0.0775551	0	0	0	0.176061	0	0.0335408	0	0.121213	0.148256	0.0352236	0.0765672
AL138930.1	0.134659	0.0705206	0.0666922	0	0.188243	0	0	0.0213453	0.0742658	0	0.0240467	0.270393	0	2.82689	0.260782	0.404508	0	0	0.0504329	0	5.3655	0.0874701	0.13379	0.079027	1.51431	0.0459293	0.0998388
MTMR4	10.3544	7.01912	7.5776	12.9015	8.50731	14.7691	6.97594	9.55234	5.93349	5.2463	8.73484	5.46353	8.22917	6.70784	11.9001	5.30906	3.74695	11.1831	6.37284	3.63064	4.91982	11.3019	3.64073	4.76311	4.81717	6.69725	3.34587
AC140063.1	0	0	0	0	0	0	0	0	0	0	0	0	0	0	0	0	0	0	0	0	0	0	0	0	0	0	0
UPP2	0.00481955	0.0100959	0.0143218	0.0126165	0.0808482	0.0113256	0.452849	0.0779243	0.0398705	0.0347176	0.0103278	0.0414753	0.0101525	0.0272836	0.0280008	0	0.0109883	0	0	0.0164331	0.0252678	0.0939187	0.0191538	0.0509119	0.0138379	0.0443839	0.0750395
PDCD5P1	0.046121	0.338149	0.137054	0.120735	0.0967104	0.270953	0	0.394784	0.0763087	0.132893	0.296498	0	0	0.195819	0	0	0.210307	0.198118	0	0.157258	0	0.0449381	0.0916469	0	0.0662113	0.188771	0
AC104076.1	0.107558	0.0563278	0	0	0.338304	0.315942	0.148621	0.102296	0.177958	0.154958	0	0	0	0.0761109	0.416595	0	0.367839	0	0	0.183369	0.16917	0.209598	0.213727	0	0	0.0550285	0.119618
LINC01852	0.922009	0.449554	0.354291	0.468159	0.683337	1.49425	0.219657	0.687917	1.03891	0.824486	0.6813	0.369364	0.251152	0.686186	0.646501	0.555127	0.869847	0.56336	0.741234	0.338767	0.516726	0.333013	0.236912	0.979573	0.764513	0.463584	1.16683
AD001527.1	0.338424	0.157539	0.279351	0.0984356	0.788483	0.353455	0.311751	0.607974	0.248859	0.325045	0.483471	0.841346	0.316845	0.319304	0.218465	0.508303	0.42866	0.0807632	0.211246	0.256426	1.49828	0.512935	0.44832	0.39722	0.539823	0.423241	0.167276
ZGPAT	2.45714	1.79928	3.38416	1.84018	3.21685	3.53476	6.83768	4.60072	2.96952	3.61388	3.22791	3.02285	1.71034	2.21954	2.29237	2.97491	1.8414	2.7351	1.73808	2.02895	4.16712	5.25457	5.94399	2.52792	2.16556	2.13819	0.931479
AC084121.1	0	0	0	0	0	0	0	0	0	0	0	0	0	0	0	0	0	0	0	0	0	0	0	0	0	0	0
SGK3	1.53973	2.14199	2.24191	1.77623	1.7561	0.777731	2.53079	1.06277	1.71929	1.19289	1.33199	1.50674	6.06218	1.80977	2.14565	2.0525	1.75795	1.20766	1.52474	0.999034	2.22397	1.37541	2.84273	1.87964	2.08782	1.47112	1.13455
ABCB10P4	0	0	0.00969542	0	0	0	0	0.00620615	0	0	0	0	0	0.0184701	0	0	0	0	0	0	0	0	0.0129665	0	0	0	0
LINC02659	0	0	0	0	0	0	0	0	0	0	0	0	0	0	0	0.0651274	0	0	0	0	0.0303111	0	0	0	0	0	0
AC091932.4	0	0	0	0	0	0	0	0	0	0	0	0	0	0	0	0	0	0	0	0	0	0	0	0	0	0	0
NMT1	20.314	16.2519	20.4604	18.8549	21.298	16.883	20.8114	15.4647	19.0643	13.2693	21.8684	15.2195	16.3857	15.8325	24.2887	17.0144	10.5287	15.3436	21.1026	15.4835	14.8313	27.5094	18.3739	12.3819	15.5048	14.3814	12.016
CR559946.1	0	0.0843325	0	0	0.112556	0.0315347	0.0741705	0.127629	0.133217	0	0.0287564	0.046193	0	0.0379838	0.155929	0	0	0.172934	0.0301552	0	0.112568	0.130752	0.159994	0.141757	0	0.0274625	0
AC015722.2	0.0517292	0	0.0384297	0.033854	0.43388	3.19095	2.6447	2.28774	0.213969	0.0745263	7.34383	0.0445163	3.16011	0.109815	0	0.407903	0.766609	0	0.0290607	0.044095	0	0.0252012	4.26582	0	0.111394	0.741038	13.2893
LINC01415	0.0827367	0.0649936	0.0512211	0.0360978	0.0867446	0.0364548	0.0285809	0.0196723	0.159706	0.00993323	0.0517114	0.0534002	0.0435719	0.146367	0.0200286	0.116501	0.0550186	0.0222128	0.108454	0.0088158	0.072295	0.0235126	0.0411014	0.0121389	0.0841335	0.119934	0.00766783
ACSL3	17.704	17.2236	13.5794	24.5227	9.74516	18.9537	21.5745	18.1616	10.9494	20.1662	9.32206	19.3721	17.6726	20.2669	15.3512	9.58356	11.3768	10.7724	31.0252	6.53048	8.58006	9.61847	21.7946	7.27433	12.4508	13.9481	10.0569
SYPL1P2	0.235236	0.102661	1.16505	0.153949	0.0822105	0.783118	0.379218	0.745763	0.486507	0.14121	1.32323	0.202436	0.289061	0.138717	1.25279	0.353318	0.402244	0.168414	0.0220254	0.06684	0.575536	0.553907	0.0389531	0.310618	0.14071	0.100293	0.130807
SLIT2	3.49828	4.79067	1.4259	2.59482	3.8739	1.00001	0.900264	2.28742	7.00923	0.820265	0.979507	1.8361	0.754235	5.59891	0.184716	5.93426	0.769487	1.86895	5.7656	0.56538	0.655465	1.32539	0.985562	0.989485	2.99137	2.59609	1.7527
AC008549.1	0.0221639	0	0	0	0	0	0	0	0	0	0	0	0	0	0	0	0.0505325	0	0	0	0	0	0	0	0	0	0
LEMD1-DT	0.00493983	0.0206958	0.00733961	0.0193971	0.0207165	0.644258	0	0.0328872	0	0.0213504	0.0158783	0.0340083	0.0104059	0.00699112	0.00956653	0.0111292	0.0112625	0.0106098	0.00555024	0.00842161	0.0310781	0.0770101	0.0490795	0.0260912	0	0.0454915	0.0109875
GHRHR	0.00930248	0.0146151	0	0	0	0	0.012854	0	0.00769562	0	0.00996712	0.0480323	0.235152	0.0921577	0.0180153	0	0	0	0.00522599	0.0951554	0.102419	0	0.0184849	0.00818899	0.120192	0.00951865	0.0206911
AL133343.2	0.0607736	0.063654	0	0	0	0.0357034	0	0.0289003	0	0	0.0651157	0.0522995	0	0.0430051	0	0.0684601	0	0	0	0	0	0.0888223	0.42267	0.106998	0	0.0310929	0.0675881
CR382285.2	0	0	0	0	0	0	0	0	0	0	0	0	0	0	0	0	0	0	0	0	0	0	0	0	0	0	0
AC092175.1	0	0	0	0	0	0	0	0	0	0	0	0	0	0	0	0	0	0	0	0	0	0	0	0	0	0	0
RPS4XP9	0.018271	0.133959	0.0542943	0	0	0.0858713	0	0.121641	0	0	0	0.0314468	0	0	0.0353839	0	0	0	0	0.0155746	0	0.0178024	0.0363063	0	0	0	0.0406395
RN7SL552P	0.0516355	0	0	0.0675853	0	0	0	0.0491096	0	0	0	0	0	0	0	0	0	0	0	0.0440151	0.324856	0	0	0	0	0	0
AC109454.4	0.109795	0.114999	0	0.0862259	0.0460455	0.0516022	0.182055	0.0835392	0.254323	0.094909	0.0235279	0	0.0925147	0.279699	0	0.148418	0.350457	0.141491	0.148035	0.205901	0.138151	0.128375	0.0872693	0.0773222	0.189146	0.224693	0.146528
CRYGEP	0	0	0	0	0	0	0	0	0	0	0	0	0	0	0	0	0	0	0	0	0	0	0	0	0	0	0
RNA5SP505	0	0	0	0	0	0	0	0	0	0	0	0	0	0	0	0	0	0	0	0	0	0	0	0	0	0.135024	0
LINC00870	0.0388719	0.0101786	0.014439	0.00635988	0	0.00570914	0	0	0.0160787	0.00700034	0.0780922	0	0	0.0343835	0	0.0109471	0	0.0208723	0	0	0.0305695	0	0	0	0.0139511	0.00994379	0.0324229
IL9RP2	0	0	0	0	0	0	0	0	0	0	0	0	0	0	0	0	0	0	0	0	0	0	0	0	0	0	0
SLC30A5	9.42455	16.4779	10.602	20.5595	8.96402	8.83566	7.06797	15.2977	9.85736	9.15491	11.9406	10.3389	11.2371	11.8701	6.36066	8.78191	12.4543	12.0871	13.0419	14.1204	5.40483	7.73039	11.0798	11.9686	7.3751	15.1145	10.4841
HEIH	10.3866	10.6801	9.26717	23.125	27.3148	11.5147	24.7703	16.5161	20.7818	27.0943	18.1442	19.0497	12.3028	18.0938	43.571	19.7856	29.3455	21.7896	22.3903	13.6777	14.265	14.2557	12.1538	13.8669	17.0288	21.9798	15.0819
OR2G2	0	0	0	0	0	0	0	0	0	0	0	0	0	0	0	0	0	0	0	0	0	0	0	0	0	0	0
COX7B2	0	0	0	0	0	0	0	0	0.0876557	0	0.113529	0	0	0	9.64442	0	0	0	0	37.3929	0	0	0	0	0	0	0
ADHFE1	0.421841	0.513484	0.655007	0.641682	1.06784	5.47447	1.32332	5.40362	1.65999	2.97851	1.4496	1.00076	0.120084	1.23706	0.103038	1.05314	2.73803	1.03663	1.17425	0.119862	2.1638	1.75518	0.294516	1.31143	1.54945	0.35387	1.20033
LINC02729	0	0	0	0	0	0	0	0	0	0	0	0	0	0	0	0	0	0	0	0	0	0	0	0	0	0	0
AC005481.1	0.0329893	0.0215956	0	0	0.146996	0.0726776	0	0.588291	0.0341137	0.00594097	0.0176732	0.141947	0.00868664	0.0350163	0.0319438	0.111485	0	0.00885684	0	0.00703019	0.0562106	0.124555	0.00819412	0.0363007	0.0236797	0.139243	0
RNU6-795P	0.138363	0.144921	0	0	0	0.325144	0	0.131595	0.228926	0	0	0	0	0	0	0	0	0.297177	0	0	0.145081	0.134814	0.274941	0	0	0.283157	0
ZNF736P9Y	0	0	0	0.0138688	0	0	0	0	0	0	0	0	0	0.269925	0.02052	0	0	0	0	0	0	0	1.62123	0	0.410707	0.0325262	0
AC138028.5	0.0255401	0.0267506	0	0	0	0	0	0	0	0	0	0	0	0	0	0	0	0	0.0286961	0	0	0.0248851	0	0	0	0	0
LINC00398	0.17303	0.0329511	0.0233717	0.0617667	0.131936	0.0184822	0.0434708	0.0897632	0.0780774	0.0453245	0.0337078	0.0541468	0.0331358	0.22262	0.030463	0.106317	0	0	0.0176738	0.0536343	0.0989628	0.306532	0.031257	0.332332	0.203238	0.0643822	0.489827
IGHG1	77.3842	67.3713	263.172	120.823	7689.1	181.766	478.203	37.2412	2208.4	855.746	1892.83	112.985	1814.76	1870.89	206.631	8641.05	156.802	481.7	1268.45	510.379	617.855	7595.42	846.733	242.741	180.625	665.073	960.527
LINC01874	0	0	0	0	0	0	0	0	0	0	0.0299404	0	0	0	0	0	0	0	0	0	0	0	0	0	0	0	0
ZFPM2	1.18777	0.735304	0.313196	0.496628	0.93398	0.419969	0.172228	0.465464	0.979568	0.27464	0.797359	0.394349	0.258702	0.736734	0.30173	0.970461	0.0835818	0.409436	0.961776	0.193746	0.246013	0.591155	0.418864	0.471163	0.560492	0.652699	0.350624
RNU6-1086P	0	0	0	0	0	0.167449	0	0	0	0	0	0	0	0	0	0	0	0	0	0	0	0	0	0	0	0	0
AC026951.1	0	0	0	0	0	0	0	0	0	0	0	0	0	0	0	0	0	0	0	0	0	0	0	0	0	0	0
ZNF971P	0	0	0	0	0	0.0104918	0	0	0	0	0	0	0	0	0	0	0	0	0	0	0	0	0	0	0	0	0
PRSS40A	0	0	0.00518736	0	0	0	0	0	0.0115529	0.00502988	0	0	0	0	0	0	0	0	0.00392269	0.00297604	0.0036608	0.0102052	0	0	0	0	0
RETSAT	21.507	37.9973	21.3281	13.139	15.7812	21.1433	16.865	11.2597	15.3369	11.4989	11.6171	25.9004	17.0606	45.0324	13.1554	15.2161	10.9038	16.4014	24.6364	27.2416	22.5587	10.7135	11.9356	21.1442	38.2009	18.9519	18.7106
ZC2HC1A	2.30422	4.82329	3.36285	5.36719	4.52434	2.03054	6.16061	5.3977	5.39151	0.780814	4.35701	5.84319	4.35129	4.80958	3.11575	3.26377	2.78218	3.74105	2.68853	1.72591	1.77276	2.77983	5.81143	2.03441	3.70919	3.48433	1.60731
LAMA5-AS1	0.0676223	0.0354137	0.0251184	0	0.106347	0.0595904	0.0467195	0.707457	0.167825	0	0.126794	0.0581933	0.0356121	0.0957029	0	0.0380875	0.192719	0.10893	0	0	0.177264	0.0988319	0.0671859	0.029764	0	0	0
AC008694.2	0	0	0	0	0.390634	0.218888	0	0.0442949	0.0770568	0	0.0998015	0.160317	0.0981079	0	0	0	0	0	0	0.0793998	0	0	0	0	0.0668604	0.142966	0
AC100774.1	0.00889045	0.0372473	0.0660474	0.0116366	0.0186422	0.0522299	0	0.0591888	0.0294191	0	0.00952566	0.0306032	0	0.0251645	0.0172174	0.0200298	0	0.0954749	0	0	0.0279664	0.0259873	0.0176662	0.0469577	0.0127631	0.0454852	0
ZSWIM7	3.90396	6.34056	4.20351	8.79829	4.7879	9.44232	4.60179	9.82007	6.31179	18.3255	6.84418	6.19203	3.48427	3.70442	3.45128	5.72144	14.6527	6.14817	7.01443	19.5634	6.90817	4.11313	4.62575	6.638	4.69308	8.83274	6.61476
AC092639.1	0	0	0	0	0	0	0	0	0	0	0	0	0	0	0	0	0	0	0	0	0	0	0	0	0	0	0
KIF9	1.02561	1.84736	1.37184	0.612219	0.750919	1.07912	1.05025	1.36701	1.67273	1.30211	0.9475	1.30399	0.733847	1.05846	0.618039	0.598248	2.37722	1.12496	1.30563	2.62068	0.90682	0.572051	0.542173	1.14947	1.90254	1.12672	0.877813
GNG13	0.0289663	0.0455087	0.258229	0.0189569	0.0607389	0.0510516	0.120075	0.0275493	0.0718884	0	0.108625	0.64811	0	0.491936	0.112193	0.163149	0	0.0622139	0.0162728	0.0123457	0	0.16934	0.0575587	0.0509981	0.0831678	0.0148197	0.0644285
THAP11	9.62003	8.66379	7.14173	16.2446	16.3129	14.4003	11.8489	12.7143	11.7785	15.1902	12.5104	9.38673	13.1218	13.548	13.5386	12.9555	10.8206	14.0594	11.7026	12.9929	6.95567	12.7167	10.2746	11.7266	13.4718	15.6173	10.3463
LINC01065	0	0	0	0	0	0.0290206	0	0	0	0	0	0	0	0	0	0	0	0	0	0	0	0	0	0	0	0	0
MIR4632	0.467259	0.244703	0	0	0	0	0	0	0	0	0	0.402106	0	0	0	0.526357	0	0	0	0	0	0	0.464244	0	0	0	0
AL022578.1	0	0	0	0	0	0	0.054968	0	0	0	0.0106557	0	0	0	0	0	0	0	0	0	0	0.00969008	0	0	0	0	0
USP3	3.93364	7.00009	3.91914	7.83718	4.42633	6.76569	8.17721	9.26485	4.43101	5.42918	5.23738	5.41181	5.63764	6.45815	3.76098	3.59786	5.26056	5.18828	3.83605	3.32025	5.52004	8.4417	5.6718	5.7363	4.81441	5.26467	3.75617
ARL4C	61.9703	40.1868	12.9961	10.2123	24.0974	35.2257	16.537	10.4637	15.465	5.31591	43.4498	12.4323	23.535	19.5864	14.7523	54.8065	3.98362	39.4419	29.3315	37.5797	16.9542	24.3808	22.8358	16.1376	20.5205	41.9635	15.9165
AC103792.1	0.0155075	0.0162425	0	0	0	0	0	0.0442467	0.0256577	0	0	0	0	0	0	0	0	0	0.0174238	0	0	0.0151098	0	0.0273026	0	0.0158679	0
PSMB10	16.2126	8.42606	26.7513	9.23114	30.077	11.2777	23.5712	14.5125	28.5549	16.6095	24.4578	12.7474	7.77663	34.559	32.0827	22.6297	17.1843	28.1975	13.325	28.4463	34.5319	26.363	15.9246	16.8447	30.9263	16.9199	17.1923
MYLPF	0.0891508	0.120055	0.0756918	0.116689	1.14834	0.17957	0.351962	0.460287	0.168575	0.311925	0.150104	0.04384	0.107314	0.0180245	0.221979	0.286933	0.261333	0.0547082	0.171715	0.238838	0.400627	0.0868643	0.101229	0.269073	0.201119	0.22154	0.311606
RNU6-658P	0.134447	0.563278	0.399524	0.175977	1.4096	0.947825	0	0.639351	0	0	0.288106	0.694202	0.283217	0.190277	0	0	0	0.577533	0.302121	0	1.1278	0.261998	0	0.236708	0.386024	0.412714	0
AC104590.1	0.0221295	0.0463567	0.0328801	0.0482752	0.20108	0.173343	0.163083	0.0912035	0.207479	0.148782	0.110649	0.0253918	0.0155388	0.177474	0.199996	0.149571	0.134544	0.0316866	0.0580161	0.113182	0.100551	0.208432	0.0439734	0.0389613	0.105897	0.105671	0.0984435
LRRC74A	0.0247313	0	0.0459323	0.00809264	0.0129646	0.0799106	0.0170866	0.0176411	0.112526	0	0.0993685	0.0319243	0.0130243	0	0.0239475	0.0696482	0.0140965	0.026559	0	0.0210814	0.103728	0.0120485	0	0.021771	0.0621323	0.025306	0.0137522
PGM2	10.777	10.1272	6.91153	11.039	6.77704	2.4819	4.01927	3.00067	6.34683	4.0299	4.72847	6.54269	3.53379	9.63818	12.153	6.54465	2.76326	6.18961	5.07089	3.20103	4.41766	8.2738	4.74785	7.54629	7.26901	4.16532	6.39282
AC007656.2	0	0.0521007	0	0.0976625	0	0	0	0	0	0	0	0	0	0	0	0	0	0	0	0.021201	0	0.0242337	0	0	0	0	0
AL161912.3	0	0	0	0	0	0	0	0	0	0	0	0	0	0	0	0	0	0	0	0	0	0	0	0	0	0	0
AC026765.1	0	0	0	0	0	0	0	0	0	0	0	0	0	0	0	0	0	0	0	0	0	0	0	0	0	0	0
CD79A	3.78331	2.07566	8.31213	4.85265	136.136	2.87438	8.25425	1.39781	58.47	4.64463	23.58	4.58583	20.9328	72.0354	5.23343	83.2496	6.5936	8.12581	23.2356	6.61966	22.4101	77.4302	8.72365	15.7424	10.7809	65.9854	35.9802
RAD1P1	0	0.0183602	0	0	0	0.0205964	0.0968869	0	0	0	0	0	0	0.0248086	0.0339477	0	0	0.0376498	0	0	0	0	0.0348326	0	0	0	0
MT1G	3.70536	1.19415	2.79507	0.447685	25.2217	0.133959	3.36081	0.216868	3.55263	0.328512	13.4373	1.07925	4.36306	7.36855	37.2777	7.79149	1.38634	0.69381	0.811297	6.12268	3.68603	1.25899	4.11568	2.4422	3.81907	1.30271	3.16988
AC026202.1	0	0	0	0	0	0	0	0	0	0	0.0522038	0	0	0	0	0	0	0	0	0	0	0	0	0	0	0	0
AP000907.3	0	0	0.0893451	0	0	0	0	0	0.0994911	0	0	0	0	0	0	0	0	0	0.067563	0	0.126104	0	0.119489	0	0	0	0
FAM107A	3.89965	3.40841	1.78678	1.17089	2.00496	0.748974	1.90224	0.379549	11.752	2.27276	0.605505	2.65983	0.366729	2.14544	0.212663	4.32046	1.65485	1.00094	9.74408	0.577615	0.820046	0.999492	0.596075	0.891226	13.4806	1.21407	1.15572
MIR1197	0	0	0	0	0	0	0	0	0	0	0	0	0	0	0	0	0	0	0	0	0	0	0	0	0	0	0
EIF4BP6	1.46568	5.41384	1.78387	2.60211	1.66746	2.80303	1.18498	2.9066	1.70267	1.71849	1.963	1.74437	1.69156	2.81356	0.634123	1.26464	1.45754	1.55725	2.26872	0.564877	0.490483	1.3977	1.96745	0.700024	1.32068	2.44106	2.16759
AF181450.1	0.069519	0	0.0516458	0	0.0728866	0.0816825	0	0	0.0575107	0	0	0	0	0	0	0	0	0.149313	0	0	0	0.033868	0	0.0611977	0.0499007	0	0
AL365209.1	0.01321	0.00922407	0.0065425	0	0.00461664	0.00258689	0.0243377	0.00418793	0.0364273	0.0158597	0.00471794	0.00378935	0.00927577	0.00934777	0.106595	0	0.0602362	0.00472876	0.00247373	0.0112605	0.0461714	0.0042904	0	0.0116288	0.0189643	0.00675849	0.0538679
IGKV2OR2-10	0	0	0	0	0	0.0538422	0	0	0.151636	0	0.0490985	0	0	0.0648533	0	0.103241	0	0	0	0.0390617	0.0480494	0.0446492	0	0	0	0	0.101925
AL035419.1	0	0	0.037544	0	0	0	0	0	0	0	0	0.0434902	0	0	0	0	0	0	0	0	0	0	0	0	0	0	0
KPNA4P1	0.0893194	0.041579	0.0737284	0.0389698	0.104051	0.0699648	0	0.0943888	0.180622	0.14298	0.0425338	0.0170811	0.020906	0.12641	0.230636	0.0223592	0.0452541	0.0639469	0.0557536	0.0169195	0.114469	0.116038	0.138045	0.104837	0.0569896	0.0812399	0.0882975
NSUN5P1	1.57823	1.52921	2.28786	2.18566	3.43332	5.01097	2.31145	3.35342	2.78728	4.52623	4.61699	4.55776	1.30743	0.890933	1.20769	1.98426	4.198	2.0567	0.843459	0.899398	4.27352	4.89548	1.75011	2.80466	1.70565	0.910276	1.59743
ANKRD26	1.53085	1.18798	2.18921	1.31075	0.70748	1.78604	1.02169	1.41841	1.02442	0.219773	0.971057	1.22318	0.714516	1.41219	1.34504	1.18064	0.486916	0.377749	1.01628	0.344206	0.718848	1.08765	1.06985	1.16908	0.680173	0.831873	0.483007
AC026410.4	0	0	0	0	0	0	0	0	0	0	0	0	0	0	0	0	0	0	0	0	0	0	0	0	0	0	0
TNS4	26.6416	7.84684	1.71687	0.538786	0.924804	0.0518204	0.130009	0.181767	1.9313	0.292285	0.144915	0.804627	1.00338	11.4808	8.01734	0.258346	0.536289	1.42721	0.317143	0.428582	44.084	2.0455	14.3376	0.667784	46.8871	3.6133	0.758626
ZNF28	3.02729	2.65855	2.57684	2.70092	2.52614	1.75185	1.60202	3.73229	2.65238	0.529281	1.66652	3.65012	3.28151	3.7442	3.01681	1.607	1.34343	2.66947	2.47665	3.52	1.37577	4.72083	2.26589	2.59143	2.19867	3.96419	1.89959
AC106872.6	0	0.095685	0	0	0	0.429357	0	0.130329	0	0	0.195764	0	0	0.0646454	0.0884598	0.10291	0.208285	0.0981066	0.0513219	0.155746	0	0.044506	0	0.24126	0.0655746	0.046739	0.101599
OR5E1P	0.0153737	0	0	0	0.0322368	0	0.084972	0.0146216	0.0254362	0	0	0.0529201	0	0.0217577	0	0.0346363	0	0	0.0172734	0.0262097	0	0	0	0	0.0441408	0	0.0683901
TPT1P13	0.0571198	0.0299135	0	0	0	0.100671	0.0789269	0.0543256	0	0.0411463	0.0306005	0	0	0	0.608405	0	0.13023	0	0	0	0	0	0	0	0	0	0
TPH2	0.00205678	0	0	0.0026921	0	0	0	0.00195616	0	0	0.00220373	0.00353997	0	0.00291086	0.00796636	0	0	0.00441756	0	0	0.00215664	0	0	0	0	0.00420914	0.0045748
C1orf195	0.152967	0.0534056	0	0	0.0534589	0.0599102	0	0.218226	0	0	0.109264	0.219396	0	0.0360812	0.0493729	0	0.058126	0.0547572	0	0	1.41681	0.124203	0.10132	0	0.0731996	0.0260869	0
ZNF778	0.457643	1.7068	0.659305	2.61941	1.0418	1.40519	0.887401	1.62199	0.934976	1.25855	0.884509	0.831179	0.540607	0.432981	0.856898	0.535462	1.11546	0.765707	1.30537	0.306048	0.656167	0.671322	0.535077	0.865823	0.495466	1.08273	1.61123
AC013549.3	0.029144	0	0	0	0	0.0342432	0	0.0277183	0	0	0	0.0501605	0	0	0	0	0.0664467	0	0.0327453	0	0.0305591	0.0283965	0	0.051311	0	0	0
TRAJ52	0.206542	0	0	0	0	0.24268	0	0	0	0	0	0	0	0.29231	0	0.46533	0	0.443612	0	0	0	0	0	0	0.296511	0.211342	0
LINC01145	0.430648	0.342608	0.465034	0.0770044	0.626685	0.776968	0.552788	0.481202	0.482801	0.29157	0.595051	0.595391	0.451109	0.589495	0.264328	0.561993	0.144864	0.171849	0.311999	0.12437	1.21156	1.59587	0.453588	0.335597	0.239863	0.363601	0.29312
LINC01276	0.0142657	0.0149418	0.021196	0	0	0	0	0.0271356	0	0	0.0152849	0.024553	0	0.0403791	0	0	0	0.0612798	0	0.0121603	0.0149583	0.0277996	0	0	0	0	0.0951916
AC020911.2	0.0177477	0	0.0263696	0	0.0744297	0.0625588	0	0.0168795	0.440462	0	0	0.0305461	0	0.150705	0	0.0399848	0.566493	0	0.0199408	0.030257	0	0.0172925	0.0352663	0	0.101914	0.0726404	0
RNU6-946P	0	0	0.197895	0	0	0	0	0	0	0	0.142707	0	0	0	0	0	0	0	0	0	0	0	0	0	0	0	0
NPDC1	16.4643	7.24255	10.6841	2.81473	17.6331	3.93386	2.63331	38.4936	20.5469	15.0033	8.05045	34.5836	18.0214	28.5997	3.4285	23.0163	38.0839	9.23758	7.07893	20.0443	76.2729	4.61172	35.1166	25.3844	35.7234	62.8164	22.6652
MIR548S	0.173798	0	0	0	0	0	0	0	0	0	0	0	0	0	0	0	0	0	0	0	0.182236	0.16934	0.345352	0	0	0	0
ZBTB45P1	0.0293641	0.0205039	0.0727156	0.0640575	0.0205244	0.092005	0.0540996	0.0558554	0.0323893	0	0	0.033693	0.123713	0.0138526	0.056867	0.0661562	0	0.0420457	0	0.00834353	0.0307899	0.209814	0	0.0172329	0.0843102	0	0.130627
AC103702.2	0.65185	0.00935267	0.185744	0.0116877	0.486824	0.0104918	0	0	0.0443222	0.038594	0.0287023	2.2131	0.0188102	3.48794	1.90222	1.026	0.162869	0.0383575	0.0401314	0.0228349	3.70776	1.07885	5.78443	0.0314424	1.205	0.173602	0
H3P25	0.236211	0.37111	0.233976	0.103058	0.165102	0.0925133	0.326391	0.262098	0	0	0.210906	0.406549	0	0.111433	0.0762416	0.0886956	0	0.169112	0	0.0335585	0.454081	0.0767176	0	0.138625	0.113035	0.161133	0.0875658
AP003400.5	0	0	0	0	0	0	0	0	0	0	0	0	0	0	0	0	0	0	0	0	0	0	0	0	0	0	0
AP003419.1	0.0400883	0	0.119127	0.0524713	0	0	0	0	0	0.0288776	0	0	0	0.0283676	0	0	0	0	0	0.187946	0	0.0195301	0	0.0705796	0	0	0
AC090186.1	0.14949	0.208767	0.185094	0.0326111	0	0.0292743	0.0688541	0.142177	0.247336	0.0717901	0.0533903	0.21441	0.104969	0.176306	0	0.0561325	0.0568049	0.0535127	0.167963	0.0424761	0.339622	0.194208	0.0495085	0.0438655	0.17884	0.12747	0.0554175
CASC2	0.170471	0.16516	0.255398	0.137596	0.247242	0.457347	0.102073	0.476938	0.67457	0.128939	0.127856	0.156482	0.0628431	0.623256	0.707043	0.134423	0.343321	0.0823814	0.258574	0.209493	0.198113	0.095507	0.115737	0.290128	0.740303	0.350319	0.0947931
NAP1L4P1	1.31798	0.322534	0.805264	0.257957	0.0516569	0.390763	0.170201	0.30459	0.244557	0.0532376	0.263952	0.339201	0.207578	0.331217	0.190835	0.0555018	0	0.476203	0.193755	0.0839978	0.787853	0.360049	0.171333	0.368667	0.212197	0.0504151	0.0821923
RAB23	4.62317	3.06961	2.30404	1.27992	3.13031	1.64186	0.775538	1.64544	1.85725	0.262589	1.91258	1.21497	2.37682	1.88755	1.96098	5.14924	0.257248	0.919645	2.76626	1.2528	0.300324	1.99296	1.38547	0.550109	0.955265	1.71699	0.66924
AC007952.2	0.0828302	0.043378	0.0957207	0.0542079	0.0578951	0.13517	0.050868	0.0218828	0.0532953	0.198889	0.133122	0.0237602	0.126017	0.0130251	0.0178233	0.0207348	0.073441	0.0988352	0.0051703	0.0313805	0.086852	0.00896731	0.128016	0.0162035	0.00660616	0.0659205	0.030706
LINC01271	0.196353	0.192391	0.404674	0.439395	0.0796894	0.900504	0.892716	0.180723	0.178155	0.173381	0.366471	0.163523	0.213483	0.0448208	0.17173	0.0998909	0.0722054	0.136041	0.177916	0.0593911	0.106264	0.216003	0.390171	0.189577	0.0363721	0.149066	0.112707
LINC00364	0	0	0	0	0	0	0	0	0	0	0	0	0	0	0.0903419	0	0	0	0	0	0	0	0	0	0	0	0
Metazoa_SRP	0.100717	0.158235	0.0748226	0.197741	0.211191	1.06505	0.556672	0.574738	0.0833194	0.217654	0.593519	0.433365	0.212163	0	0	0.113455	0.459257	0	0.113162	0	0.950462	0.441601	0	0.088661	0	0.103057	0
Y_RNA	0	0	0	0	0	0	0	0	0	0	0	0	0	0	0	0	0	0	0	0	0	0	0	0	0	0	0
CD5L	0.406188	0.0790102	0.0948382	0.258233	0.0243351	0	0.0801803	0.143489	0.585644	0.0919592	0.00621727	0.469397	0.0122235	0.0903352	0	0.0653661	0.0132298	0.0498522	0.045638	0.118712	0.0790977	0.00565386	0.0115305	0.153243	0.183267	0.0178126	0.0645334
CHD4	42.2394	44.1794	34.822	61.4389	26.9807	40.7779	42.0773	33.3107	32.5486	21.8121	38.3845	30.124	26.5345	43.5231	36.5691	32.8897	21.0501	38.6936	40.4146	25.3675	22.701	77.0951	27.743	40.0671	29.5611	43.9877	42.3018
TPPP	1.16198	2.45393	1.00916	2.42539	5.06164	6.55671	3.45972	4.24723	7.73711	2.79238	0.748014	9.3275	0.169498	2.27081	0.123744	1.33294	1.87768	1.44863	5.37914	0.740349	0.682403	6.48177	5.74184	0.70415	3.32947	3.49914	5.68494
SETP9	0	0.0179409	0.101802	0.0224201	0.107753	0.0201261	0	0	0.0566812	0	0	0.0294813	0.036083	0.0484841	0.0331724	0.0385911	0	0	0	0	0.161647	0.116828	0.0340371	0	0.0245905	0.0175271	0
AC087294.1	0.272081	0.137575	0.264859	0.0736809	0.157385	0.110236	0.0259279	0.339079	0.15523	0.175718	0.392044	0.242217	0.158109	0.106225	0.127186	0.105687	0.0855627	0.322415	0.0948729	0.0479849	0.186915	0.274244	0.0932155	0.0825907	0.134689	0.0960011	0.0626046
MTCYBP36	0	0	0	0	0	0	0	0	0	0	0	0	0	0	0	0	0	0	0	0	0	0	0	0	0	0	0
AC104365.3	0	0	0	0	0	0	0	0	0	0	0	0	0	0	0	0	0	0	0	0	0	0	0	0	0	0	0
GPX5	0	0	0	0	0.0149268	0	0	0	0.0117779	0	0	0	0	0	0	0	0	0	0	0	0.00746422	0	0	0.012533	0.0102194	0	0
TCF25	12.3093	18.0578	14.9001	23.3975	18.211	23.774	17.1071	21.3822	18.6941	49.4969	26.4042	17.2402	11.2275	15.8517	20.0622	18.001	18.3615	17.8678	20.3032	12.0645	17.6418	19.5704	11.9908	21.2312	17.0687	15.6855	18.4696
BARHL1	0	0.00637627	0	0	0	0.0143058	0	0	0.0100724	0	0	0	0	0	0	0	0	0	0	0.0155679	0	0.0177948	0	0	0	0.0062292	0
AC017104.1	0.249868	0.336485	0.45081	0.443854	0.879477	0.22019	0.123308	1.49377	0.841594	0.334271	0.229475	0.6758	0.244379	0.479923	0.190103	0.824308	0.366226	0.402501	0.340903	0.106496	1.49714	0.513004	1.66686	0.91126	0.896775	0.96791	0.476375
PARP3	10.416	12.0159	15.4761	9.71539	13.37	21.0398	5.34005	13.8922	12.5386	8.44981	10.4666	7.35519	4.96249	14.9686	11.528	7.61025	10.5423	19.5385	8.66793	13.6211	14.9842	10.016	6.71219	20.1894	14.1985	6.1956	17.4733
SNX19P4	0.050181	0.0262797	0	0.0328407	0.0526118	0.501168	0.069339	0.596577	0	0.180739	0.0268831	0.0863679	0	0.0355095	0.145772	0	0	0.485006	0.0281909	0.0855505	0.0526175	0	0.149572	0.132523	0.144079	0.0256735	0
AC103808.5	0	0	0	0	0	0	0	0	0	0	0	0	0	0	0	0	0	0	0	0	0	0	0	0	0	0	0
AC022182.2	0.0497721	0.0521311	0.197204	0.0651462	0.765352	0.038987	0.183397	0.0157791	0.576446	0.143413	0.124432	0.171328	0.104846	0.469601	0.0642595	0.523294	0.378259	0.0712672	0.149126	0.0565689	0.469699	0.889085	0.197804	0.0584192	0.595439	0.780906	0.221412
RPSAP47	0.0962932	0.554714	0.238455	0.0210062	0.235568	0.867417	0.487872	0.366331	0.0531067	0.161851	0.257933	0.303844	0.0338075	0.272559	0.0621609	0.0723149	0.219543	0.241289	0.108192	0.273608	0.0504844	0.0312745	0.605922	0.0282557	0.161278	0.312014	0.0713937
DEFB131A	0	0	0	0	0	0.0786146	0	0	0	1.54231	0	0	0	0	0	0	0	0	0	0	0	0	0	0	0	0	0
VPS37A	5.37999	3.77352	3.99836	4.55615	3.7002	10.5149	4.14513	6.86103	4.45589	4.47927	6.60168	3.90489	10.9171	5.95211	4.45481	4.77547	1.89188	5.09402	7.09985	6.68293	3.09485	2.95362	8.46561	4.61211	3.45311	25.038	3.14465
TIMM10	25.7149	25.5697	28.3693	29.3607	34.9218	17.5207	30.4635	17.9153	23.6704	18.9201	43.824	25.2545	50.8851	14.6403	35.2008	19.6696	48.9268	30.9244	17.4756	85.3343	28.502	22.9644	16.7654	21.216	17.6155	31.3234	33.2491
Y_RNA	0	0	0	0	0	0	0	0	0	0	0	0	0	0	0	0	0	0	0	0	0	0	0	0	0	0	0
ZNF663P	0.0188137	0.0147791	0.0838605	0.0246251	0.147938	0.00552637	0	0.331028	0.0700378	0.00677623	0	0.0323808	0	0.119818	0.236827	0.0529832	0.343154	0.0303062	0.0105693	0.0040093	0.0345227	0	0	0.0331235	0.108036	0.0481273	0.0418466
AC139769.1	1.33649	1.73748	0.818253	4.72931	1.77442	5.48431	0.538243	3.70474	1.7779	0.174164	0.993029	0.762903	1.14595	2.07207	4.61725	0.408535	0.597174	0.692387	2.6788	1.43122	0.408443	1.77336	1.18774	1.2179	0.588132	0.852139	0.941105
Y_RNA	0	0	0	0	0	0	0	0	0	0	0	0	0	0	0	0	0	0	0	0	0	0	0	0	0	0	0
VMA21	8.20941	8.72121	8.36796	7.86815	11.248	8.8395	8.66475	8.09964	7.30135	5.32489	6.77554	6.29896	9.06095	7.64297	13.5593	6.57365	6.69691	12.0963	7.26499	7.85625	4.3084	9.22736	7.7712	8.42753	6.00283	10.187	12.1298
LINC00333	0	0	0	0	0	0	0	0	0	0	0	0	0	0	0	0	0	0	0	0	0	0	0	0	0	0	0
RIMS2	0.0264404	0.00481628	0.00512417	0.00451405	0.00723163	0.00135072	0.00317694	0.00437339	0.0703749	0.00165621	0.00862204	0.00395716	0.00242164	0.0260313	0.356208	0.0440294	0.00786297	0	0.00387491	0.0225384	0.00361621	0.0033603	0.0228433	0.0931023	0.00660137	0.00705779	0.00255697
KLF4P1	0	0	0.017869	0	0	0	0	0	0	0	0.0128858	0	0	0	0	0	0	0.0258306	0	0	0	0	0	0	0	0	0
TRIM58	0.269561	0.0323994	0.0722241	0.0115681	0.0555972	0.0311533	0.0122123	0.02942	0.182786	0.012733	0.0473477	0.0304229	0.00930884	0.100065	0.0855797	0.16925	0.0302255	0.0759299	0.203569	0.00753375	0.0324352	0.0516684	0.0439052	0.233405	0.114191	0.113043	0.0786327
DEFB130A	0	0	0	0	0	0	0	0	0	0	0	0	0	0	0	0	0	0	0	0	0	0	0	0	0	0	0
ENAM	0.0480728	0.787311	0.0422067	0.177326	0.23368	1.6406	0.0966195	0.0187041	0.177153	0.289626	0.781977	2.23773	0.0276182	0.49171	0.016927	0.123075	0.149459	0.0234662	0.120302	0.0149012	0.020621	0.153294	0.0347364	0.05386	0.0407805	0.239242	0.758205
EPHA8	0	0	0.011856	0	0.0390415	0	0.00735061	0.220086	0	0.0114961	0.0256489	0.0412013	0.0112061	0	0.00515107	0	0	0.00571281	0.00298851	0	0.00278898	0.0103665	0.644812	0.00468292	0	0.0217731	0.0177485
AC016598.1	0	0	0	0	0	0	0	0	0	0.109993	0	0	0	0	0	0	0	0	0.0285936	0	0	0	0	0	0.0365344	0.0260403	0.056605
ADORA2BP1	0.152331	0.212734	0.125741	0.0443077	0.0709822	0.0198871	0.046775	0.0160977	0.056008	0	0.0181349	0.0291312	0	0.0479083	0	0	0	0.036353	0.152137	0.0721388	0.035495	0.131932	0	0.0297994	0.0242984	0	0.037647
EPB41L3	6.07889	2.49934	2.44509	0.6711	2.59007	0.26927	3.23464	1.32501	4.95281	0.318976	2.69546	3.09085	1.451	2.47559	3.77621	7.06506	0.938729	1.64072	2.25195	0.443678	3.43886	2.93058	0.869608	2.02425	3.32159	4.76547	1.67609
AC010307.1	0	0	0	0	0	0	0	0	0	0	0	0	0	0	0	0	0	0	0	0	0	0	0	0	0	0	0
MIR4747	0	0	0	0	0	0	0	0	0	0	0	0	0	0	0	0	0	0	0	0	0	0	0	0	0	0	0
ADORA2B	5.75419	1.75541	3.56925	8.31402	2.2726	2.07424	1.08072	3.54397	2.2461	4.22552	2.61577	4.62493	3.45989	2.65657	3.77586	1.62364	12.7117	13.5948	2.9376	12.753	2.63017	2.51481	4.80677	9.85545	3.48874	2.6124	3.44201
AC254562.3	0.180683	0.236559	0.369133	0.0591237	0.615667	5.54625	0.436913	0.966625	0.485788	0.585698	0.604977	0.233234	0.6185	0.351606	0.306175	0.610608	0.514935	0.339564	0.279139	1.05887	1.06569	0.946265	0.134638	1.51103	0.486354	0.462205	0.904245
MTND4LP20	0	0	0	0	0	0	0	0	0	0	0	0	0	0	0	0	0	0	0	0	0	0	0	0	0	0	0
AC121251.1	0.114469	0	0	0	1.20014	0	0.158171	0.108869	0.284089	0.164916	0.367943	0.295524	0.241133	0.729014	0	1.41842	0.260983	0	0.128614	0.243939	0.360081	1.0038	0.11373	0.201535	0	0.175694	0.127304
MIR6839	0	0	0	0	0	0	0	0	0	0	0	0	0	0	0	0	0	0	0	0	0	0	0	0	0	0	0
OR4F15	0	0	0	0	0	0	0	0	0	0	0	0	0	0	0	0	0	0	0	0	0	0	0	0	0	0	0
AL138688.2	0.0188386	0.00986574	0	0	0	0.0221347	0	0.0537511	0.0155845	0.0407111	0	0.0162118	0	0	0	0.0636639	0	0.0202308	0.0105832	0	0.108643	0	0	0.0663346	0.0270447	0.0289145	0
MIR1269A	0	0	0	0	0	0	0	0	0	0	0.436275	0	0	0	0	0	0	0	0	0	0	0	0	0	0	0	0
SNORD82	0.203591	0	0	0	0	0	0	0.193632	0	0	0	0	0	0	0	0	0	0	0	0	0	0	0	0	0	0	0
MIR646	0.303221	0.793982	0	0.198442	0.31791	0.890687	0	0	0.250845	0	0.162443	0	0	0	0	0.341572	0	0	0	0	0	0.443167	0.903794	0.800779	0	0	0
RAC2	71.3358	15.4397	53.3468	12.2663	85.0594	4.85417	13.9215	22.1247	48.8164	14.5881	28.326	13.9595	13.2439	63.8617	31.3055	53.5891	29.5537	37.6934	23.7594	28.7104	99.4691	59.6073	40.8342	33.5142	64.416	47.52	45.2948
DAZ3	0	0	0	0	0	0	0	0	0	0	0	0	0	0	0	0	0	0	0	0	0	0	0	0	0	0	0
IDI1	9.62932	17.5887	12.8795	27.4736	11.0741	17.4634	36.0485	31.4025	15.4196	26.4301	27.5823	33.0919	19.816	16.6964	21.4936	7.65792	23.593	4.23873	23.9852	23.4264	9.18087	9.03801	8.6874	7.86499	22.0611	19.6899	7.54271
AC068234.1	0.0051172	0	0	0	0	0	0	0	0	0	0	0	0	0	0	0	0	0	0	0	0	0	0	0.0270281	0	0	0.011382
LINC02050	0	0	0	0	0	0	0	0	0	0	0.0214461	0	0	0	0	0.0450952	0	0	0.0674681	0.017062	0	0	0	0.211442	0	0	0
ARL2BPP10	0	0	0	0	0	0	0	0	0	0	0	0	0	0	0	0	0	0	0	0	0	0	0	0	0	0	0
SCFD2	5.98246	14.3035	4.4477	7.37942	5.72337	3.02828	4.40217	4.43438	5.15267	3.52621	4.77985	3.99695	5.22187	5.43972	8.15419	5.66549	4.08068	4.9686	5.56539	4.9737	3.4907	6.66174	4.7124	6.35745	5.22242	6.42823	11.9032
TMED10P2	0.116433	1.19512	0.103798	0.0304796	0.585951	0.027361	0.321769	2.70199	0.693511	0.167745	0.474057	0.0801584	1.42256	0.0988695	0.0450971	0.209855	0	0.300091	1.41286	1.21085	0.0976691	3.56223	0.323909	0.204992	0.167151	1.83473	0.103591
LYPD8	0.0127415	0.693962	0.321834	0.00833864	0.293892	0.00748543	0.0880298	0	0.147569	0	0.116041	0.0109649	0.0805213	0.0540976	0.394807	0.0574123	0.043575	0.0136832	0.00715799	1.99302	0	1.25389	0.126593	0	0.0274376	0.0130376	0
MBL3P	0.929439	0.0927134	0.230161	0.0868954	0	0.260014	0.0611561	0.126282	0.402753	0	0.118553	0.190438	0.885713	0.28187	0	0.0498568	4.13723	0	0.198912	0.490454	0.046408	0.129372	0	0.155845	0.222383	0.339656	0.0492218
CYP21A2	0.0244954	0.0718377	0.0291162	0.00641236	0.0410911	0.023025	0.0541554	0.973818	0.194536	0.190568	0.120729	0.143343	0.0206401	0.117868	0.455405	0.0772618	0.0893569	1.05223	0.0275222	0.062641	0.226026	0.51553	0.155759	0.301886	0.0421986	0.0501291	0.185246
AC090692.1	0	0	0	0	0	0	0	0	0	0	0	0	0	0	0	0	0	0	0	0	0	0	0	0	0	0	0
Y_RNA	0	0	0	0	0	0	0	0.132885	0	0	0.149702	0	0	0.197739	0	0	0	0	0	0	0.146504	0.408408	0	0	0	0.142966	0
AC099336.2	3.25426	10.2255	7.25278	7.19704	18.1184	17.4042	8.68321	11.0995	26.0859	19.7236	12.865	15.8373	6.38242	11.2758	8.04078	18.5821	36.458	27.3555	4.22375	13.296	2.70628	18.0954	48.2759	11.6565	32.7026	18.6588	9.23509
UBE2Q2L	0.0571198	0.209395	0	0.0373818	0.0598868	0.0335569	0	0.0271628	0.0472533	0	0.122402	0	0.0601624	0	0.0553095	0	0	0.184024	0.032089	0.365176	0.0299466	0	0.0567513	0.0502827	0.0410006	0.0876707	0
AC087749.1	0.0447454	0.0937322	0.0332414	0	0	0.0262871	0	0.234061	0.0370163	0	0.0719135	0.0770125	0.0471288	0	0	0	0	0.0480522	0	0	0.211131	0.130793	0	0.0393894	0.0321182	0	0
AL356215.1	0.363915	0.0122956	0.0697687	0.0153654	0.17231	0.0551727	0.032442	0.334948	0.194229	0	0.0503118	0.161637	0	0.0830699	0.0227343	0.211584	0.0535295	0	0.0659491	0.0100067	0.135401	0.0457525	0.0699807	0.10334	0.235939	0.036036	0.182777
GPR37	3.1371	0.261875	0.644846	0.679209	4.34256	0.260513	1.73391	0.170494	0.663439	0.883535	0.616648	0.755097	4.38241	0.193615	16.5451	0.680205	0.258132	8.76432	1.15548	6.70743	0.286897	0.128701	0.121862	3.36375	0.237032	0.738541	1.12273
NPIPB1P	0.0125785	0.131746	0.0373783	0.0164638	0	0.41382	0.0347613	0.0478526	0	0	0.0404315	0	0	0.0890087	0.0730789	0.0566775	0.0286782	0.0270161	0	0	0.105514	0.0122559	0.0999784	0.110728	0.0180576	0	0
HORMAD2-AS1	0.0792295	0.767608	0.147149	1.07592	0.498405	1.15201	0.492649	0.744117	0.671824	0.570729	1.26274	0.357956	0	0.22426	0	0.133875	0.541917	0.0425424	1.16838	6.60172	0.259614	0.0385987	1.12173	0.0174365	0.170612	0.0304015	0.0220284
TRPM5	0.0179851	0.101723	0.0481002	0.0188325	0.0829679	1.87229	0.218693	0.437896	0.077368	0.0259111	0.100205	0.229065	0.0378862	0.14254	0.00696604	0.0486236	0.00820101	0	0.0889131	0.2085	0.0490318	8.64626	0.0142952	0.0189988	0.144589	0.132502	0.0400036
AC124067.4	0	0.0250977	0.0445035	0.0156818	0.0753683	0.0563091	0	0.415914	0.128849	0.0258915	0.102696	0.195898	0.542625	0.0678247	0.0348038	0.0674817	0.0546321	0.0257329	0	0.0510642	0.113065	0.0700423	0.0119037	0.0105469	0.214999	0.0551673	0
VN1R85P	0.635626	0	0.347943	0	0.140298	0	0	0.12727	0	0	0.0358442	0	0	0.047346	0.777449	0.226111	0	0	0.0375879	0	0.0350783	0	0	0	0	0	0
LECT2	0	0	0	0	0.0137395	0	0	0	0	0	0	0	0	0	0	0	0	0	0	0	0	0	0	0.0115361	0	0	0
GRXCR2	0	0	0	0	0	0	0	0	0	0	0	0	0	0.0270005	0	0	0	0	0	0.0162626	0	0	0	0	0	0	0
AC004231.1	0.0174864	0.0732607	0.077944	0.0228878	0.183334	0	0	0.0498929	0.260386	0.125963	0.0187357	0.0300963	0	0.0742431	0.169322	0	0.438548	0.0375574	0	0.0447172	0.421715	0.0340758	0.0694942	0	0.476965	0.19682	0.0388943
LINC02230	0	0	0	0	0	0	0	0	0	0	0	0	0	0	0	0	0	0	0	0	0	0	0	0	0	0	0
RPS27AP17	0.313218	0.0656126	0	0	0	0.147208	0	0	0	0.135376	0	0	0.0659803	0.354626	0.0606581	0	0	0	0	0.480587	0	0	0	0	0	0.0320496	0
MIR7152	0	0.552847	0	0	0.553398	0	0	0.502009	0.873311	0	0	0.454231	0	0.373507	0	0	0	0.566838	0.296527	0	0	0.514292	0.524424	0.464649	1.13663	0	0
AL354941.1	0	0	0	0	0	0	0	0	0	0	0.0658174	0	0	0	0	0	0	0	0	0	0	0	0	0.0540756	0	0.0628559	0
AP000785.1	0.0232486	0	0	0	0.0487496	0.628276	0	0.110557	0	0.0669885	0.448374	0	0	0.0658055	0	0	0	0	0	0	0.0243774	0.0453047	0	0	0	0.0237888	0
AL356361.2	0	0	0.0477986	0	0	0	0	0	0	0	0	0	0	0	0	0	0	0	0	0	0	0	0	0	0.0461835	0.0329178	0
AC005021.1	0.762751	1.13528	0.835062	0.210181	0.252537	0.896207	0.221885	1.33633	0.464946	0.347019	0.387117	0.345472	0	0.170445	0.0777449	0	1.46445	1.1209	0.451054	0	1.17863	0.938764	0.159543	0.706791	0.345791	0.0410776	0.267877
MAD1L1	4.66176	5.47112	8.07161	3.38241	4.16633	4.02063	2.11358	6.39655	4.62456	4.67436	3.68541	17.0003	4.94952	3.42852	5.85582	4.6674	3.08745	5.74082	3.18034	7.80138	5.44617	4.08318	5.06058	2.76939	6.9754	3.88263	4.72632
APBA3	3.27813	1.42928	3.04893	1.38659	4.06084	1.61241	2.03444	3.33001	2.4912	1.57796	2.01451	2.51201	3.77154	2.79162	2.95566	3.96435	2.36851	3.29452	1.20756	3.89852	3.64171	5.02851	3.80745	3.14316	2.46719	3.19683	1.57467
RASA3	7.93806	4.6194	4.29898	1.33547	8.66453	3.05508	3.20831	3.49456	8.47531	1.86223	7.79992	5.89652	2.42034	15.1471	5.44108	9.1544	2.14888	3.59882	5.37558	1.03041	9.74473	7.51581	2.6339	2.42851	12.0874	5.74056	3.84006
AC127496.5	0.198148	0.462972	0.905873	0.997516	0.958829	0.913359	0.33698	0.608853	0.403497	1.03209	1.2575	0.157402	1.02746	0.129429	0	0.240379	1.4248	0.261897	0.411014	0.0909489	0.28768	0.638602	0.181725	3.89113	0.306342	0.951376	2.61049
RPL12P39	0.0287327	0.0300945	0	0	0	0.10128	0	0	0.0475391	0	0	0	0	0	0	0	0.0655089	0	0	0	0	0	0	0	0.0412486	0.0294003	0
AP001340.1	0	0	0	0	0	0	0	0	0	0	0	0	0	0	0	0	0	0	0	0	0	0	0	0	0	0	0
AL512604.2	0.0108458	0	0	0	0.0227424	0.0382304	0.059946	0.041261	0.0358895	0	0.0232414	0	0	0.0306992	0.105021	0.0488703	0.0494557	0	0	0.00924519	0.0227449	0.147947	0	0	0	0.0221957	0.0241239
RPH3AL	3.14348	7.89406	4.27615	11.1257	2.67011	12.1515	8.81055	6.88214	4.25253	15.4481	4.06536	5.70956	10.492	3.82041	0.295741	2.43482	7.20447	4.49602	7.76864	8.89184	4.48843	1.98926	8.40323	4.91398	3.7168	13.0176	3.85131
DIAPH3-AS2	0	0	0	0	0	0	0	0	0	0	0	0	0	0	0	0	0	0	0	0	0	0	0	0	0	0	0
Metazoa_SRP	0	0.0491015	0	0	0	0.055082	0	0	0	0	0	0	0	0	0	0	0	0	0	0	0	0.0456773	0	0	0	0	0
SNORA70H	0	0	0	0	0	0.248073	0	0.200803	0	0	0	0	0	0.149403	0.20444	0	0	0	0	0	0	0	0	0	0	0	0
FZD7	4.61259	3.37682	1.84916	2.42656	7.92196	15.0873	4.04153	2.77126	4.2405	6.10267	8.62206	2.59332	1.97599	6.02625	4.97777	9.55163	3.469	2.11782	8.917	1.19624	1.5257	5.35789	2.2749	2.23667	4.0505	5.4831	3.72106
AC005229.1	0	0.109488	0	0.0456077	0	0.163764	0	0	0	0	0.149336	0	0	0	0.0674803	0	0	0.0748393	0	0	0	0	0	0	0	0	0.0775032
AC136469.2	0	0.0145203	0	0.0181455	0.0290696	0	0	0.0791103	0	0	0.0148537	0.0238604	0	0	0	0	0	0	0	0	0.0436091	0.0135077	0.0826426	0.073223	0.019902	0	0.0308354
SNED1	2.15994	3.48132	1.15284	4.54124	4.41041	6.45059	0.492597	7.63672	2.51719	1.74474	1.49079	3.84927	0.762011	2.51079	1.07823	4.16938	0.786492	2.35109	3.51774	0.673012	1.59197	7.21469	3.33359	2.6398	2.4957	4.04582	2.33683
ZNF788P	0.715062	0.423671	0.575371	0.0752766	0.526599	0.448243	0.132447	1.71388	0.628022	0.127048	0.388211	0.349747	0.367489	0.57247	0.527189	0.678091	0.44582	0.354102	0.521255	0.132365	0.418109	0.556631	0.1219	0.752664	0.377041	0.353089	0.699301
LINC02238	0	0	0	0	0	0	0	0	0	0	0	0	0	0	0	0	0	0	0	0	0	0	0	0	0	0	0
AC017076.1	0.369846	0.077475	0.109904	0	0.103403	0.0579409	0.476975	0.0938009	0.203974	0.390747	0.290598	0.339495	0.0519395	0.0348951	0.14325	0.277749	0.281076	0	0.0831095	0.0420352	0.0517072	0.48048	0.0979892	0.0434101	0.0707934	0.0756881	0
CARMIL1	6.6701	4.89147	3.782	6.78512	3.28049	7.64091	2.68172	3.83645	4.24646	1.65389	4.58021	10.192	4.60046	9.92462	8.15987	3.10075	2.21725	4.41362	7.48957	2.3662	3.46484	4.66777	3.34399	3.60677	5.07461	2.95286	3.33399
EIF4G2	160.171	112.214	119.42	117.055	116.623	140.141	123.223	119.509	103.125	55.0224	140.452	94.3787	111.218	127.415	183.317	98.5864	69.8728	142.369	116.701	102.805	57.4789	174.438	116.184	113.404	101.783	115.917	123.616
HINT3	8.10188	12.0982	14.5553	11.5276	10.8749	13.2635	14.487	28.8385	12.0672	8.81624	13.3713	14.7659	13.0538	17.7228	21.7364	10.0373	6.02002	9.35642	12.7703	8.98466	6.4436	9.56593	25.798	11.2811	10.8779	10.4199	12.3581
IGLL5	2.65196	2.98899	7.42659	10.8209	827.95	9.53078	32.5177	2.05616	340.642	23.547	64.6488	12.4329	78.1372	103.507	14.8715	386.138	34.4772	13.5092	6.27024	16.1681	41.9829	167.366	60.8421	36.1344	20.6827	64.2824	46.0736
AC051649.1	0	0	0	0	0	0	0	0	0	0	0	0	0	0	0	0	0	0	0	0	0	0.0841569	0	0	0	0	0
GLIS1	0.0732484	0.0527451	0.0204062	0.0119843	0.124795	0	0.0253033	0.00870815	0.136341	0.00659556	0.0735767	0.0157587	0.1543	0.0647908	0.0531952	1.11392	0.0104377	0.0196654	0.0257187	0.0234144	0.0240016	0.254255	0.0636788	0.0644807	0.032861	0.23422	0.0305482
MFHAS1	6.51593	4.65827	5.15911	10.7292	5.79609	13.0787	11.4841	9.38931	6.51576	5.90336	7.93098	6.83148	23.7534	6.73094	7.75094	7.94415	3.85679	6.94189	7.92596	4.4318	4.38553	6.07848	6.87915	4.98686	4.65186	7.8792	4.7988
SREK1IP1P1	0	0.0337712	0.0479068	0.0422026	0	0	0	0.0613314	0	0.0929049	0.0690933	0	0	0	0.0624422	0	0	0	0	0.0824537	0.0338085	0.031416	0	0	0.0925759	0.0329922	0
CYP2F2P	0.134956	0.325111	0.380986	0.317958	0.282988	0.190283	0.037296	0.243874	0.379592	0.0777727	0.260278	0.20905	0.056858	0.210098	0.130679	0.0912154	0.0615387	0.0869581	0.303266	0.0690237	0.382075	0.236691	0.321805	0.356407	0.368112	0.138092	0.210125
RNA5SP211	0	0	0	0	0	0	0	0	0	0	0	0	0	0	0	0	0	0	0	0	0	0	0	0	0	0	0
GPR143	0.384088	0.654476	1.3543	0.945433	2.87295	0.727454	0.99808	5.20688	1.41325	0.735055	1.32058	1.88453	4.74588	1.11962	1.21011	0.477872	0.470526	1.35439	0.566812	5.36064	1.29237	3.62508	2.40357	2.02868	1.08633	2.15278	0.994573
RNU2-23P	0	0	0	0	0	0	0	0	0	0	0	0	0	0	0	0	0	0	0	0	0	0	0	0	0	0	0
AC010460.3	0	0.0189067	0	0	0	0.0318143	0	0.0171681	0	0	0	0	0	0.0127735	0	0	0	0	0	0	0	0.0087941	0	0.0158905	0	0.00923532	0
TMOD1	0.42662	1.20365	0.593899	0.261592	0.991282	0.433525	0.56294	0.50079	1.36084	0.315621	0.798896	0.654887	0.186215	0.913823	2.21064	0.55418	0.192781	0.321942	1.33869	0.452117	0.342553	0.984894	1.41289	0.832309	1.40147	1.33713	0.547121
AC108863.1	0	0	0	0	0	0	0	0	0	0	0	0	0	0	0	0	0	0	0	0	0	0	0	0	0	0	0
CALML3	0.0567374	0	0.0689733	0	0.0108156	0.963605	0.555916	0	0.0512039	0.587053	0.0442117	0	0.0108654	0.0145996	0	0	0	0	0	0	0.173068	0.301539	0.204986	0.0090811	0.162904	4.6128	0.275343
AC087645.2	0.970838	0.547535	0.79521	0.195496	0.260991	0.83359	0.481558	0.142053	0.55602	0.591751	0.840163	0.214223	0.576823	0.264228	0.578504	0.224334	0.0567553	0.534659	0.335632	0.572927	0.53509	0.266803	0.420455	0.504013	0.643261	0.407548	0.470637
AL109827.1	0	0	0	0	0	0	0	0.0155438	0	0	0	0	0	0	0	0	0	0	0	0	0	0	0	0	0	0	0
OR13C7	0	0	0	0	0	0	0	0	0	0	0	0	0	0	0	0	0	0	0	0	0	0	0	0	0	0	0
C3orf70	0.454035	1.86934	0.369599	0.199148	0.29372	0.14472	0.0734164	0.372104	0.515462	0.344461	0.222536	0.220303	0.142449	0.926267	0.0420937	0.418963	0.110125	0.114117	0.808627	0.0597013	0.0455822	0.0941256	0.254347	0.12756	0.266966	0.286659	0.247101
DNAJB13	0.11073	1.39174	0.798244	0.848132	0.455777	0.785445	0.974697	1.09214	1.38423	0.106353	1.59068	0.14823	0.570183	0.412094	0.0794229	0.212512	2.15058	0.352337	0.170492	0.534869	0.215013	1.83014	2.38775	0.64262	0.70062	0.902231	0.182439
AL583785.1	0.334017	0.058308	0.082714	0.109298	0.0583662	0	0	0	0.13816	0	0.119294	0	0	0.11818	0.10781	0.564395	0	0.0597837	0	0.0711807	0	0.0271209	0.0553103	0.098012	0.559433	0.256334	0.185735
TDP1	2.35731	2.28685	1.70704	2.69903	2.50029	0.863195	2.08086	1.57375	1.61311	1.04853	1.37321	1.87893	2.15021	2.90864	5.88599	2.11405	1.54974	2.7478	1.85145	4.33682	1.80703	3.61698	1.97373	1.88979	2.16191	2.48234	2.01586
RNU1-70P	0	0	0	0	0	0	0	0	0	0	0	0	0.183055	0	0	0	0	0	0	0	0	1.94741	0	0	0.124752	0	0
PXN-AS1	0.86227	1.13519	1.65484	0.65836	1.72019	3.22938	1.53898	1.77686	1.50591	3.46801	1.66169	0.958466	1.99299	0.593217	1.72786	0.984819	1.67923	2.86801	1.37249	1.89369	1.17412	1.56946	1.39215	1.03316	0.876826	0.827162	1.1321
BORCS7-ASMT	0	0	0	0	0	0	0	0	0	0	0	0	0	0	0	0	0.0121694	0	0	0	0	0	0	0	0.00766265	0	0
EVC	5.09406	3.92592	2.76682	7.08772	3.56194	3.77862	1.89539	7.07672	4.35104	0.996726	2.00163	1.93194	1.15078	2.81322	1.64871	5.27344	0.731852	1.50734	3.03537	0.797075	1.31288	4.91678	2.69402	1.7165	2.51018	3.28455	3.1752
TTI1	9.1223	7.00186	7.58775	11.3987	7.76611	6.21719	6.09366	4.95082	6.112	5.28083	6.76718	4.05796	17.7351	6.43493	11.9172	5.67747	4.2148	7.48317	6.66023	6.1758	4.42062	9.19525	4.99485	3.84293	5.14794	6.26409	4.36664
ZNF836	0.899947	1.57921	0.942987	1.29221	1.85892	0.93115	0.501123	3.18416	1.40565	0.57087	0.629638	1.5547	0.615417	2.2289	1.50874	0.991075	1.11013	1.91849	1.40354	0.735646	1.23941	1.7112	1.04094	1.33023	1.18591	1.5256	0.702094
CYB5R4	2.90649	3.10466	2.31637	2.32129	3.27525	0.921101	1.90485	2.867	2.45705	1.72609	1.68941	2.4974	1.67632	3.59009	4.059	2.60595	1.56139	1.67422	2.02087	3.13697	1.98987	2.41976	1.95161	1.94791	2.26146	2.52603	1.73381
PHBP19	0.17011	0.0197969	0.0561665	0.123697	0.0792666	0.244289	0.261171	0.143812	0.218907	0.0544615	0.081006	0.0975934	0	0.0802495	0.036604	0	0.172374	0.162383	0.0637099	0.0161116	0.634202	0.368326	0.338024	0.133109	0.0542687	0.232083	0.168163
AL031282.1	1.28619	3.20286	1.29704	2.51508	4.34335	4.69149	0.927871	3.34066	2.30752	0.223255	2.27467	1.69806	2.07829	0.891868	0.680233	2.19948	1.00103	1.3757	0.800912	0.369861	3.04392	4.7209	0.585058	2.701	0.726716	0.835102	1.1719
AL451069.2	0	0.0502588	0.0712956	0.439646	0	0.845703	0	0.273823	0.476351	1.45176	0.102826	0.908462	0	0	0.0929274	0.108107	0.109402	0	0.0539139	0	0.352201	0.140261	0	0.168963	0	0.0981991	0
HSPE1P11	0.229861	0.192605	0.0683058	0.120345	0.289195	0.378111	0	0.13117	0.152125	0.132464	0.0985137	0.0791241	0.096842	0.0650625	0	0	0	0.0987395	0.103306	0.0391877	0.0482044	0.0447932	0.182702	0	0.131995	0	0
FAXDC2	49.2326	3.16023	54.0189	22.8559	4.44405	0.730358	2.6449	4.42924	9.77523	5.52959	0.780184	11.1842	24.3302	6.2167	0.577059	4.45472	4.58457	3.43729	7.3721	1.40792	7.01855	3.34169	1.1097	3.85642	4.80178	6.8612	3.12511
RPL39P28	0	0	0	0	0	0.108032	0	0	0	0.132464	0	0	0	0	0	0.207147	0	0	0	0	0	0	0	0	0	0	0
PHC3	2.3122	2.02742	2.75589	1.97682	2.2043	3.21854	1.45722	4.65774	2.40407	1.01088	2.31585	1.78175	1.32902	5.41458	2.08639	2.30955	1.28671	2.23432	2.54492	0.634729	2.28668	4.72164	2.42365	2.6709	2.0134	1.97721	2.50683
ZMAT4	0.0270278	0.0121324	0.00573687	0.00505379	0.0404816	0	3.92672	0.113839	0.0383301	0.038939	0.00413699	0	5.21362	0.0163934	0	0.200076	0	0	0.00433824	0	0	0	0.0153448	0	0	0.908694	0.00858814
HPX	0.153072	0.119218	0.186613	0.0976087	0.115221	0.0691748	6.28027	0.559938	0.279238	1.05176	0.100928	0.222925	0.768922	0.0944311	0.668893	0.238753	0.205818	0.674398	0.0793786	0.0602223	1.02887	0.822216	0.639534	0.172756	0.225385	0.305226	0.0611104
RWDD2B	4.77285	4.9595	4.99588	2.9505	8.01882	8.05433	5.33634	6.19223	4.00745	7.43264	8.45114	4.12541	1.98077	6.06567	6.60111	3.93427	7.15886	3.93097	8.6453	10.2159	3.66652	5.34576	3.49502	6.08246	3.65796	5.54954	10.8215
AC087664.3	0	0	0	0	0	0	0	0	0	0	0	0	0	0	0	0	0	0	0	0	0	0	0	0	0	0	0
LINC01489	0.023556	0.0740175	0	0	0	0.0553551	0	0.0448074	0.0779484	0	0	0	0.0496215	0.0666756	0	0.0530708	0	0.0505938	0.0264668	0.140557	0	0.0229519	0	0.0829457	0	0.482068	0
AC080078.2	0.0307806	0	0	0	0.0645432	0	0.0850638	0	0	0	0.0329798	0.0529773	0	0.17425	0	0	0	0.198332	0	0	0	0.0299911	0.122328	0	0	0.0629916	0
FCF1P10	0	0	0	0	0	0	0	0	0.0492263	0	0	0	0	0	0	0	0	0	0	0	0	0	0	0	0	0	0
AC000058.1	0	0	0	0	0	0	0	0	0	0.0383059	0	0	0	0	0	0	0	0	0.119496	0	0	0	0	0	0	0	0
RNU7-180P	0	0	0	0	0	0	0	0	0	0	0	0	0	0	0	0	0	0	0	0	0	0	0	0	0	0	0
SPATA7	1.09084	1.3641	0.65632	1.21335	1.28718	1.87138	1.18635	2.06706	1.32102	0.833589	0.9088	1.04582	2.31536	1.18868	2.02417	1.06528	1.56032	1.35853	1.12777	1.24275	1.35908	1.17804	0.935446	1.08076	0.967588	1.50239	1.76207
Z98751.2	0	0.0661945	0	0	0	0.148514	0	0.0300537	0	0	0	0	0	0.0447215	0	0	0	0	0.0710086	0	0	0	0	0	0	0	0
HAUS1P1	0	0.0538228	0.101802	0.0224201	0	0	0.0473372	0.407279	0.0850218	0	0	0.0294813	0	0.0484841	0.0331724	0.0385911	0	0.11037	0	0	0.0538824	0.0500693	0.0680742	0	0.0737714	0	0
KIF2C	9.62341	1.81366	10.6222	3.48923	5.07348	1.41914	5.17422	0.591093	2.4834	0.5744	10.646	2.89283	9.26321	1.59872	18.3946	4.64973	1.24765	3.9206	1.43611	5.78421	2.13945	4.97774	2.59421	2.05078	3.46787	2.19578	1.43453
ALPP	0.214307	1.18576	0.0692213	1.71352	1.29928	0.0383179	0.115875	0.0487403	0.924984	0.161088	0.139768	1.16268	0	0.441762	0	0.13645	0.0424876	0.0900566	3.30299	0.0635406	0.205172	0.435778	0.240697	0.221464	0.90291	0.0381368	0.020725
ST3GAL5	5.76323	44.291	11.3105	35.0447	19.1181	15.74	10.9445	21.5808	10.925	16.1843	13.0049	10.8387	13.1954	8.14554	5.74968	7.30223	48.2731	27.0789	22.1791	15.8524	9.3285	16.6861	13.2536	28.8803	7.97503	23.5991	27.0945
CASC8	0.188639	0.0956033	0.0180827	0.135401	2.18193	0.0357492	0.605399	0.0810245	0.0402722	0.175337	0.352075	0.837864	0.0384556	0.180853	0.176768	0.0411287	0.0554952	0.0130697	0.0546966	0.0881806	0.440262	0.0296454	0.181376	0.149989	0.663922	0.124531	0.0676747
LINC01847	0	0.00266218	0	0	0.00532968	0	0	0	0.00420535	0.00366185	0	0	0	0	0	0	0	0.00545911	0.00571159	0.00216661	0	0	0	0	0	0	0
SCARNA15	0	0	0	0	0	0	0	0	0	0	0	0	0	0	0	0	0	0	0	0	0	0	0	0	0	0	0
AC003975.1	0	0	0	0	0	0	0	0	0.0281713	0	0	0	0	0	0	0.0383606	0	0	0	0	0	0	0	0	0	0	0
LINC00677	0.122015	0	0.108775	0.063882	0.153511	0.0286728	0.0674393	0.139256	0.242254	0	0.183026	0.336007	0.0514059	0.172683	0.141778	0.494812	0	0	0.0274186	0.062405	1.15146	0.356658	0.0484912	0.214821	0.140132	0	0
AC123912.4	0.169371	0	0.41343	0	1.24303	1.56362	0	0.529283	0.140115	0.0697181	0.0648117	0.333154	0	0.376678	3.11607	0.21805	0	0.883459	0.231079	0.0721878	0.443988	0.471507	1.97126	0.170398	0.208414	0.123791	1.02254
AC097637.1	0.00374642	0	0.00556645	0.00490367	0	0	0	0.00356315	0	0	0.0040141	0	0.0157839	0	0	0.00844054	0	0	0	0.00319353	0.00392833	0.021902	0	0.00659597	0	0	0
LINC02310	0.224235	0.0260959	0	0	0	0	0	0	0	0	0	0	0	0	0	0.0561325	0	0	0	0	0	0	0	0	0	0.025494	0
MEIS2	1.51779	1.36164	1.27464	2.17147	0.722319	1.22198	0.324618	0.377832	1.34515	1.15419	1.31513	1.15623	0.0917479	1.81745	0.687558	0.990174	0.628905	1.01199	2.28368	0.508518	1.84197	0.684135	0.910044	1.11072	1.15957	1.08984	0.725098
KC877982.1	0	0	0	0	0	0	1.42455	0	0	0	0	0	0	0	0	0.0683145	0.0691328	0	0	0	0	0.0295444	0	0	0	0	0
AC104462.2	0	0.0550807	0	0.137665	0	0.0617893	0	0.0500156	0	0	0	0	0	0	0	0	0	0	0	0	0	0	0	0	0	0	0
OR2Q1P	0	0	0	0	0	0	0	0	0	0	0	0	0	0	0	0	0	0	0	0	0	0	0	0	0	0.0159198	0
AC093639.1	0	0	0	0	0	0	0	0	0	0	0	0	0	0	0	0	0	0	0	0	0	0	0	0	0	0	0
NACAP8	0	0.0930989	0.264135	0.0387808	0.124256	0.174064	0.573164	0.112717	0.245108	0.341488	0.158728	0.0509948	0	0.293525	0.114759	0.133504	0.810622	0.19091	0.0665798	0.0757682	0.372808	0.173213	0.176625	0.156493	0.0850698	0.272855	0.0659019
AP000997.4	0	0	0	0.00829046	0	0.0297687	0.0175042	0	0	0	0.0067865	0	0.040028	0	0	0.0285403	0	0.0136041	0	0	0.0464905	0.0061715	0	0.0111516	0.00909301	0.00648114	0
OR6C70	0	0	0	0	0	0	0	0	0	0	0	0	0	0	0	0	0	0	0	0	0	0	0	0	0	0	0
ATP5MC1P8	0	0	0	0	0	0	0	0	0	0	0	0	0	0	0	0	0	0	0	0	0	0	0	0	0	0	0
OR7E43P	0	0	0	0	0	0	0	0	0	0	0	0	0	0	0	0	0	0	0	0	0	0	0	0	0	0	0
AF127577.5	0.0319538	0	0	0.0418241	0	0.0375446	0.0883062	0.212735	0	0.0460358	0.0684737	0.109993	0	0	0.123764	0.0719906	0.072853	0	0.0359023	0	0.100516	0	0	0	0.0458728	0.0653927	0
GEMIN8P3	0	0	0	0	0	0	0	0	0	0	0	0	0	0	0	0	0	0	0	0	0	0	0	0	0	0.0202536	0
FBLL1	0.0281463	0.00982677	0.264859	0.0245603	0.0590194	0	0.207424	0.954775	0.015523	0	0.0201048	0.0968867	0.0790547	0	0	0.190237	0.192516	0.201509	0.0316243	0	0.354155	0.68561	0	0.0660726	0.12122	0.124801	0.0208682
MPIG6B	0.194095	0.0609882	0.0937257	0.0254049	0.274721	0.0513123	0.227966	0.179985	0.49776	0.17477	0.0311943	0.133625	0.0817733	0.260959	0.0845744	0.15305	0.0553157	0.0937975	0.485225	0.0372263	0.127199	0.0945583	0.0482105	0.102517	0.208981	0.124128	0.140308
B9D2	2.60987	4.14005	3.9743	5.71229	5.85862	3.42278	1.97521	11.1235	5.96652	6.0535	2.33221	5.77799	4.08341	5.56344	2.74736	4.17206	6.98735	4.79142	3.63808	5.05866	7.24459	2.17363	7.23035	4.44242	7.19806	8.60992	2.19194
AL592504.1	0	0	0	0	0	0	0	0	0	0	0	0	0	0	0	0	0	0	0	0	0	0	0	0	0	0	0
STOM	101.48	155.215	73.2311	53.5575	75.176	22.625	50.6531	157.027	118.17	75.881	27.3163	61.4593	73.9824	78.6845	115.248	89.9079	67.3014	88.8702	155.633	146.356	39.4144	67.7664	64.4392	86.5242	98.5347	53.442	73.0223
RNU6-945P	0.133191	0.41851	0	0	0.837856	0	0.36808	0.633376	0.661104	0	0	0.458476	0.28057	0.188499	0.515878	0	0	1.14427	0	0	0.418973	0.519099	0	0	0	0	0.296251
RNU6-185P	0.133191	0	0	0	0	0	0	0	0	0	0	0	0	0	0	0	0	0	0	0	0	0	0	0	0	0	0
PKD1P6	0.547311	0.565806	0.876562	0.415557	0.720384	0.75721	0.399411	1.14022	0.885942	0.044375	0.406175	0.497502	0.424237	0.50633	0.348721	0.790017	0.0594209	0.676813	0.167711	0.0565501	0.876976	1.2697	0.979273	0.50057	0.673473	0.220617	0.231878
AL117339.2	0	0	0	0	0	0	0	0	0	0	0	0	0	0	0	0	0	0	0	0	0	0	0	0	0	0	0
HK1	37.7722	48.4158	30.9097	34.386	17.6851	30.6554	15.8757	36.998	30.0362	32.5374	25.8274	22.7433	24.1483	28.4357	23.0594	22.6124	16.3077	23.2102	31.8166	22.8721	20.0073	29.6398	20.1119	31.6231	24.8489	30.5506	22.9664
R3HDM2P2	0	0	0	0	0	0.00791348	0	0	0	0	0.00721627	0.0115919	0	0.0190637	0.0260864	0	0	0	0	0	0	0	0	0	0	0.00689157	0
AC106901.1	0	0	0	0	0	0	0	0	0	0	0	0	0	0	0	0	0	0	0	0	0	0	0	0	0	0	0
SFRP4	4.97574	9.28893	2.4193	8.41116	16.1268	4.66684	8.93415	32.3332	6.93781	5.31805	7.48237	2.71405	38.8542	7.58449	1.20929	55.6054	1.67598	7.71598	1.98934	7.32731	2.68533	3.78916	13.5155	5.99792	5.77013	33.1848	2.31192
SLC6A11	0.0893371	2.10536	0.00632083	0.197672	0.383579	0.00499848	0	0.190164	0.00703862	0.0429027	0.00683715	0.00366097	0	0.0150518	0.0659091	0.0143766	0.155188	1.34772	0.329808	0.924712	0.0289946	0.860096	0	0.0486842	0.024429	0.0108825	0.421074
CSGALNACT2P2	0	0	0	0	0	0	0	0.0465781	0	0	0	0	0	0	0	0	0	0	0	0	0	0	0	0	0	0.0501119	0
AL627443.1	0	0	0	0	0	0	0	0	0	0	0.0147533	0.165893	0	0	0	0.031022	0	0	0	0	0	0	0.0820837	0	0	0.0140894	0
RPS3	179.071	162.083	149.226	222.099	212.734	188.606	170.602	145.739	156.594	110.467	199.554	215.891	199.181	139.742	152.925	134.364	291.373	231.2	186.094	420.079	132.574	127.063	254.015	224.683	162.199	274.956	303.026
CFAP20DC-AS1	0	0	0.00830058	0.00731225	0	0.00656406	0.0154389	0	0	0	0	0	0	0	0.0108191	0	0	0	0	0	0	0.0108866	0	0	0	0	0.0869822
ANO8	3.7353	6.75141	8.45035	4.40956	3.73919	11.0848	0.783103	8.65685	3.49973	2.30103	2.54238	6.79841	3.4911	2.2928	9.51208	2.88899	1.69673	6.09234	1.9103	2.12026	6.87593	3.99369	6.23937	4.35402	3.22976	4.55138	1.52796
PRDM15	0.810984	1.21444	1.37268	0.688534	1.19497	1.45507	0.614816	1.10798	1.00272	0.609454	1.16248	0.797873	0.616396	0.977139	0.829851	0.950592	0.5547	0.889749	0.527016	0.323229	0.977916	1.89751	1.01481	0.821962	0.58527	0.643678	0.775163
AC012531.3	0	0	0	0	0	0	0	0	0	0	0	0	0	0	0	0	0	0	0	0	0	0	0	0	0	0.0187678	0
AC025554.1	0	0	0	0	0	0	0	0	0	0	0	0	0	0	0	0	0	0	0	0	0	0	0	0	0	0	0
KIAA0895L	3.20209	5.60538	4.69566	2.9112	3.8636	10.0575	3.63359	8.25731	4.09926	9.01603	4.32852	3.10968	2.27356	1.21523	2.0613	3.6877	4.05136	3.96383	1.3232	0.998793	7.95625	2.89047	2.61268	2.69808	2.65799	2.93177	1.93641
AL365226.1	38.6619	49.3301	48.43	55.4908	0.376367	0.253072	32.341	1.16082	15.7988	5.27522	0.884638	62.7113	0.0756197	0.304827	0.06952	0.727885	0.16369	0.616811	1.04867	0.2448	1.50563	1.74885	76.8961	7.83701	3.19515	0.330587	4.15199
AC087203.2	0.00898009	0	0	0	0	0.0105513	0	0.00854079	0	0	0	0	0	0	0	0	0	0	0	0	0	0	0	0	0	0	0.019974
SNX24	4.05061	4.74296	6.03034	8.00789	4.3773	2.25938	4.00502	4.13118	6.34983	5.03757	4.45185	5.54136	1.54756	4.31227	9.16613	3.83485	5.82118	4.44912	5.70133	4.36992	5.08917	4.686	3.72533	3.97216	4.11491	4.56373	4.39319
BAIAP3	0.823177	3.29333	2.27045	2.17311	3.33552	3.22856	0.666449	11.4305	3.86723	0.788407	1.01864	1.19729	2.63282	4.00697	1.9175	0.417934	2.35261	3.91456	1.12811	0.466477	1.90135	4.23852	3.38665	0.285775	8.30555	2.73097	0.711753
AC009153.1	0	0	0	0	0	0	0	0	0	0	0	0.0494526	0	0	0	0	0	0	0	0	0.0602556	0	0	0	0	0	0
RNA5SP481	0	0	0	0.152898	0	0	0	0	0	0	0	0	0	0	0	0	0	0	0	0	0	0	0	0	0	0	0
CYP51A1-AS1	0.0289173	0.0504797	0.0214827	0.0315413	0.0808482	0.14157	0.0665954	0.114594	0.111637	0.0972093	0.0568028	0.0746555	0.0507626	0.0477462	0.149338	0.0325747	0.0439532	0.0103515	0.0703962	0.115032	0.0758034	0.0375675	0.0574614	0.0678825	0.0276757	0.0789046	0.0535996
CMBL	1.64637	19.3995	1.19124	0.53873	6.54489	29.0971	8.99304	2.22234	6.49781	13.1197	9.16453	5.70413	3.76618	35.6969	52.6332	5.68938	5.40563	3.20458	12.9198	41.6013	8.25842	0.739411	7.71016	22.351	11.6884	8.99785	43.8958
AC077690.1	0.0282766	0.0296168	0	0	0	0	0	0.147913	0.0701767	0.0407381	0	0	0	0	0	0.031853	0.225642	0	0.0158854	0.0120518	0	0.0137757	0	0.0746758	0	0	0.0628945
AC107398.2	0.237128	0.198694	0.317093	0	0.049723	0.111447	0.131063	0.135317	0.0784672	0.034163	0.203256	0.0408128	0	0.134239	0.0918451	0.160272	0	0.152792	0.106572	0.0404265	0.0497284	0.231046	0.188478	0.0834977	0.204252	0.0727915	0.105487
MTND2P22	0	0	0	0	0	0	0	0	0	0	0	0	0	0	0	0	0	0	0	0	0	0	0	0	0	0	0
PAF1	22.2959	21.7805	20.6589	27.372	27.6434	15.9165	22.807	33.2556	25.3823	43.2649	17.1697	29.7504	24.6762	22.0518	24.2995	22.0109	27.1217	22.7963	25.231	27.2423	21.9726	21.698	19.8593	23.8309	26.9391	28.0337	14.1623
MUTYH	1.86665	1.67254	2.80597	2.18555	5.56541	4.42933	2.53899	2.5243	2.99794	2.35837	3.33986	2.37818	2.85695	3.02876	6.74983	3.09661	3.50775	4.73743	1.89249	1.91748	4.74793	3.54873	2.94852	3.22223	3.93589	2.35022	2.69225
RSF1	4.49906	4.06458	3.26635	8.18196	2.89722	4.30538	2.52221	5.02557	3.63578	1.82622	3.18683	2.60868	2.22201	6.1136	2.82132	2.92928	1.66591	3.82907	3.82915	2.40571	2.18549	5.62228	3.43641	3.39383	2.13822	3.31582	2.99064
AC092620.1	0	0.0142025	0	0	0	0	0.0374734	0.0128965	0	0.0390713	0.0290573	0	0	0	0	0	0.0309157	0	0.0914126	0.127146	0.156401	0.0132121	0.0269447	0.047747	0.0194665	0.0971246	0.0603212
CACNA2D3	0.183101	0.604106	0.0952185	0.11983	0.627106	0.867724	0.219272	0.130608	0.307996	0.457243	0.0882826	0.189085	0.308567	0.453487	0.100469	0.199385	0.459208	1.44853	0.298304	0.460434	0.467181	0.142724	0.224368	0.268641	0.600197	0.449655	0.929922
TPH1	0.096259	0.068983	0.263462	0.0431027	0.0637402	0.12203	0.217014	0.0795041	0.10897	0.0875876	0.0542824	0.0479583	0.0693696	0.0932108	0.0539627	0.0513634	0.121283	0.0707288	0.0313076	0.00863717	0.167336	0.0666404	0.035235	0.0891968	0.138189	0.305855	0.00563434
LYPD1	2.58794	12.8104	1.72945	0.386682	0.582307	0.194385	0.653143	0.640623	1.30019	4.86911	0.493794	0.447452	0.659666	0.117069	0.286064	1.73052	0.0538846	0.418783	1.97168	36.1826	0.693888	1.30108	5.68256	1.72683	0.432597	2.04954	1.10394
AL139135.1	0	0	0	0	0	0	0	0	0	0	0	0	0	0	0	0	0	0	0	0	0	0	0	0	0	0	0
RNU6-759P	0	0	0	0	0	0	0	1.31595	0	0	0.444746	0.476281	0	0	0	0	0	0	0	0	1.01557	0.269629	0	0	0	0.141578	0
HNF4GP1	0	0	0	0	0	0	0	0	0	0	0	0	0	0	0	0	0	0	0	0	0	0	0	0	0	0	0
CLCA3P	0.107808	0.0304009	0.0123217	0	0	0.00974391	0	0.0236617	0.0205814	0	0	0.0428196	0	0.0586831	0	0	0	0.00890581	0	0.197934	0.0130434	0.00404012	0.115352	0.0803031	0.0119053	0.00424282	0.0184456
KDM2B	2.17908	1.91859	2.59109	1.03654	2.69375	4.00093	1.81846	1.50636	2.71744	1.18161	2.55895	1.53224	2.53426	2.78934	3.11996	2.50772	1.55509	1.97276	2.2885	1.73978	2.78509	3.96303	2.28871	1.65763	2.35635	2.39885	1.75678
TCEA1	17.1237	19.5671	17.7847	21.1217	12.7878	17.4847	20.226	20.2094	11.3145	12.1247	14.1047	11.6861	33.3506	16.6233	10.3584	9.79102	13.7858	12.9868	16.0708	24.2825	7.51082	22.7816	26.8678	13.6398	10.7212	19.8962	9.89009
AL109917.1	0.28314	0.626071	0.14023	0.0823556	0.857584	0.868665	0.130412	0.239368	0.49449	0.566556	0.235954	0.108294	0.86153	0.022262	1.27944	0.248074	0.286909	0	0.14139	0.174312	0.280394	0.306532	0.0937711	0.332332	0.361312	0.128764	0.174938
RNA5SP524	0	0	0	0	0	0	0	0	0	0	0	0	0	0	0	0	0	0	0	0	0	0	0	0	0	0	0
AC002069.3	0	0	0	0	0	0	0	0	0	0	0	0	0	0	0	0	0	0	0	0	0	0	0	0	0	0	0
RNF11P1	0	0	0	0	0	0.152226	0.0895103	0	0	0	0	0	0	0	0	0	0	0	0	0	0	0.0315588	0	0.0570251	0	0.0331422	0
AC090907.1	0.116101	0.0912028	0	0.0379909	0.24345	0.0341037	0.160426	0.165632	0.192093	0.167267	0.031099	0.0999123	0.122285	0.123235	0	0.392356	0.463232	0	0.0978356	0.0494834	0.456519	0.282808	0.115352	0.153306	0.0416686	0.207898	0.258239
RNA5SP459	0	0	0	0	0	0	0	0	0	0	0	0	0	0	0	0	0	0	0	0	0	0	0	0	0	0	0
ZNF470	0.975555	1.09622	0.717044	0.465031	0.959178	0.603561	0.302738	1.3474	0.6956	0.336974	0.629692	0.950361	0.227645	0.546817	0.80846	0.303502	0.641275	0.896625	0.755131	0.0706656	0.397372	1.01544	0.311811	0.411799	0.495171	0.633168	0.806711
AC245123.1	0	0	0	0	0	0	0	0	0	0	0	0	0	0.0117128	0	0	0	0	0	0	0.0173558	0	0	0.0145709	0	0.0423419	0
AL137847.2	0.0811275	0.169945	0.12054	0.106187	0.22682	0.31774	0.0747335	0.308635	0.402684	0.11688	0.115898	0.232718	0	0.114816	0.0523709	0.0609256	0.308277	0.232328	0.121536	0.0922063	0.567111	0.0790468	0.053736	0.238056	0.232933	0.110684	0.0601496
MARCHF7	12.0348	16.8924	13.3117	17.372	16.6004	11.6772	14.337	14.6773	10.9047	8.80968	11.9063	9.41273	12.6711	13.504	14.6161	9.25244	9.72499	17.4173	15.4904	10.5872	7.34098	17.4899	14.0378	10.71	8.93792	14.346	9.58325
RC3H2	5.43886	5.50141	5.09149	3.77595	3.01812	4.40488	5.04545	3.74165	4.63622	1.62904	5.06563	3.93051	2.83438	6.69284	2.41211	4.27177	2.80034	3.41222	4.54922	1.6173	2.87736	5.5724	4.06693	3.48384	3.90933	4.20109	2.91591
AL008626.1	0	0	0	0	0	0	0	0	0	0	0.0394055	0	0	0	0	0	0	0	0	0	0	0	0	0	0	0	0
WEE2-AS1	0.223695	0.357836	0.284023	0.101146	0.511704	0.936645	0.280997	1.31133	0.699845	2.56064	0.788756	0.427008	0.0856764	0.759805	0.645878	0.238243	0.482193	0.454247	0.511813	0.461104	0.609847	0.392324	0.12931	0.501248	0.712338	0.499403	0.687531
AL163973.2	0	0	0	0	0	0	0	0	0	0	0	0	0	0	0	0	0	0	0	0	0	0	0	0	0	0	0
ERG28	13.2988	13.7647	9.40923	28.0122	23.7547	31.0541	40.7607	25.6002	17.4002	25.1484	29.6346	22.8889	31.7313	18.0781	32.3583	10.5481	17.1779	21.7043	27.9077	36.523	23.343	15.7053	10.3252	16.7147	24.8184	25.8698	30.0856
GLT8D2	2.7797	1.97139	1.18465	0.90673	2.7225	0.609185	0.866918	1.98486	2.97716	0.703021	1.14837	0.652393	2.87269	1.69568	1.45971	10.6699	0.566208	2.50788	1.74272	1.39643	0.698972	1.57495	2.1817	0.636673	1.70129	3.88304	0.765578
AL158042.1	0	0	0	0	0.0649642	0	0.0856186	0	0	0	0	0.213291	0	0	0	0	0.0706357	0	0	0	0.194914	0	0	0	0	0	0
CCDC138	0.840921	0.808667	1.38096	0.276778	0.809474	1.07184	0.992088	0.949451	1.04146	0.226716	0.774546	0.639027	0.606014	0.842131	0.771413	0.570584	0.784841	0.728792	0.480705	0.796464	0.322278	1.00862	1.48532	0.662342	0.67774	1.18502	0.404712
FOXE3	0.0287762	0.00753501	0.0213779	0	0.0301701	0.00845276	0	0.0136842	0	0	0.00770804	0.0123819	0.0151545	0.0101814	0.0557283	0	0	0.0154514	0.202075	0.018397	0.0377168	0.1472	0.0285905	0.0506634	0.0103278	0.0368061	0.0160014
RNU1-97P	0	0	0	0	0	0	0	0	0	0	0	0	0	0	0	0	0	0	0	0	0	0	0	0	0	0	0
OR10AG1	0	0	0	0	0	0	0	0	0	0	0	0	0	0	0	0	0	0	0	0	0	0	0	0	0	0	0
AC099542.2	0	0	0	0	0	0	0	0	0	0	0	0	0	0	0	0	0	0	0	0	0	0	0	0	0	0	0
LINC01782	0	0	0.00728156	0	0	0	0	0	0	0	0	0	0	0.00693583	0	0	0	0	0	0	0	0.00477506	0	0	0.00703552	0	0
BX284668.1	0	0	0	0	0	0.0200059	0	0.0485815	0	0	0.0182433	0	0	0	0	0	0	0	0	0	0	0	0.0338338	0	0	0	0
LARP1B	2.08778	3.87772	2.4036	3.12731	2.75314	3.68342	2.60264	3.28527	2.18308	1.53896	2.8205	2.34349	4.54481	2.88134	7.50886	2.05239	1.75545	2.62504	2.0143	1.45911	1.55858	2.36591	3.98436	1.99484	1.89421	2.84785	2.14162
OR52B2	0	0	0	0	0	0	0	0	0	0	0	0.0681978	0	0	0	0	0	0	0	0.0112587	0	0.0128692	0	0	0	0	0
MTRNR2L12	0.339642	0.327281	2.13968	0.337862	0.427314	2.53808	2.81586	1.17582	1.01151	2.19217	0.946164	1.894	0.286187	1.269	0.526205	1.49979	0.92924	0.320974	0.625843	0.359002	1.96586	0.476541	0.647906	0.621895	0.331561	1.39014	0.755453
AC112492.2	0	0	0	0	0	0	0	0	0	0.0199146	0	0	0	0	0	0	0	0	0	0	0	0.0134684	0	0	0	0	0
AC073263.3	0	0	0	0	0	0	0	0	0.0274818	0	0	0	0	0	0	0	0	0	0	0	0.0522496	0.016184	0	0	0	0	0
TAS2R1	0	0	0	0	0	0	0	0	0	0	0	0	0	0.0116789	0	0	0	0	0	0	0	0	0.0163977	0	0	0.0337755	0
SNHG32	40.6335	85.931	35.8361	192.336	73.2735	94.6213	36.2137	51.8538	34.4853	83.9292	77.0688	74.2664	49.7739	33.0706	39.43	40.3264	57.9487	61.2695	79.9199	74.5079	41.2872	38.8589	63.3676	57.8167	39.385	49.6746	62.0248
KDR	12.2454	10.7533	18.6984	19.1363	7.15218	6.90771	1.61716	28.9665	18.2072	6.6428	5.32571	5.44729	4.83003	10.0702	13.2155	9.60823	1.57816	11.473	21.2953	6.41666	1.146	18.8066	2.90021	10.8238	4.62532	12.1222	4.88726
LINC00244	0.0232486	0	0	0.0304299	0.0487496	0.273163	0.706737	0.0221113	0.0769311	0.100483	0.0249097	0.0400138	0	0	0.315165	0	0.212022	0	0	0	0.146265	0.113262	0.0923944	0.0818632	0.0333757	0.0475777	0.051711
PIRT	0	0	0	0	0	0	0	0	0	0	0	0.00643792	0	0	0	0.00842725	0	0	0	0	0	0	0	0.00658558	0	0.0114823	0
SYNGAP1	1.66033	1.75802	1.38163	1.15271	1.8521	2.76343	0.64424	1.23545	2.40637	0.472064	1.67766	1.45334	2.07888	1.5818	0.752439	2.96452	0.41339	0.97914	1.0186	0.323466	1.90119	2.05941	1.17867	0.795782	1.58409	0.838855	0.602059
RAB24	4.36859	3.02874	6.65493	2.0686	5.03606	2.34348	4.53924	5.10663	4.14495	6.10491	4.14831	5.91534	2.86399	2.53949	3.40816	5.55084	6.54569	5.46964	1.07783	4.31804	5.80367	8.67448	5.74606	3.43863	3.15063	2.85296	2.02627
AHCYP7	0	0.011412	0	0	0	0	0	0	0	0	0	0	0	0	0	0	0	0	0	0	0	0	0	0	0	0	0
AP000350.1	0	0.14029	0.159209	0	0.056172	0.251803	0.0740311	0.0509558	0.132966	0.154376	0.0861069	0.0461062	0	0	0.0518787	0	0.061076	0.115072	0.120394	0.137009	0	0.0783039	0	0.141491	0.0384573	0	0.238337
RN7SKP297	0	0	0	0	0	0	0	0	0	0	0.162443	0	0	0	0	0	0	0	0	0	0	0	0	0	0	0	0
AC245884.9	0.029506	0.0309045	0.13152	0	0	0	0	0.0841878	0.0488186	0	0	0.0507836	0.0621553	0	0.0571417	0.132952	0	0.0633732	0	0	0.0618773	0.0287492	0	0.0519484	0.0423588	0	0
TIMM10B	8.0044	11.2258	6.34338	15.5313	18.7595	14.636	13.3527	16.0725	11.7703	8.02104	9.97723	14.0024	8.43076	12.091	8.56754	7.71812	11.8281	12.6725	11.542	9.49563	8.12279	11.9452	11.687	8.51496	10.7309	12.1705	11.487
RPL32P24	0	0	0	0	0	0	0	0	0	0	0	0	0	0	0	0	0	0	0	0	0	0	0	0	0	0	0
NBEAL2	14.1048	26.7859	19.2641	8.83189	7.74251	22.6284	11.3673	20.0228	13.3566	12.8683	10.315	17.996	8.0747	13.4627	3.11439	10.8988	4.82141	11.6651	7.30581	4.79667	37.8127	21.5366	8.01777	10.4821	19.93	10.3262	3.79327
IMPDH1P7	0.00948828	0.019876	0	0.0124191	0.0198958	0.0111484	0	0	0	0.0136698	0	0	0	0.0134283	0	0	0	0	0.0106607	0.016176	0	0	0	0	0	0	0
SV2A	1.71643	0.680744	0.776936	0.119871	1.13984	0.183972	0.310243	0.323121	2.82034	0.24686	1.23448	0.244064	9.6025	0.75677	3.53575	3.14156	0.188596	0.469545	1.07878	0.173761	0.331455	0.590093	0.686838	0.23926	0.627689	0.994541	0.229987
YBX2	0.0123442	0.0581818	0.187996	0.771509	1.94133	1.1567	4.11073	0.149689	0.168497	0.293441	2.01369	0.648002	2.74337	0.0305729	1.17139	0.368496	1.44942	0.0198847	0.554783	3.38297	0.527451	3.29557	0.257556	0.00543332	0.0753157	0.0315777	0.151012
AC027237.1	0	0.0227891	0	0	0	0	0	0.0206935	0	0.0313465	0.0233124	0	0	0	0	0.0980391	0	0	0	0	0	0.0423997	0	0	0	0	0
AC090503.2	0	0.0136818	0	0	0	0	0.108298	0	0	0	0.013996	0	0	0	0.0758922	0.0294297	0	0	0	0.0668094	0	0.0254553	0	0	0	0	0
DRD5P2	0	0	0	0	0	0	0	0	0	0	0	0	0	0	0	0	0	0	0	0	0	0	0	0	0	0	0
ITGB3BP	1.70474	1.64061	2.21096	1.65042	2.34842	1.76682	1.96959	1.7008	1.25693	2.35823	1.93283	2.5836	1.7543	1.30423	2.64417	1.04693	1.97609	1.85596	1.02076	2.21422	1.58495	1.5262	1.2917	2.07752	1.93387	1.11126	1.4749
AC136443.5	0	0	0	0	0	0	0	0.0366331	0	0	0	0	0	0	0	0	0	0	0	0	0	0	0	0	0	0	0
CASP9	2.68313	3.11909	2.62826	1.94359	6.38619	5.4185	3.29637	4.13135	3.06098	3.65126	3.9384	10.6652	2.6836	3.33413	3.78713	3.93045	2.59619	2.42248	3.02987	2.60532	3.40615	3.55251	2.93454	3.27627	3.56843	4.04349	2.4666
WBP1LP10	0	0	0	0	0	0	0	0	0	0	0	0	0	0	0	0	0	0	0	0	0.0410532	0	0	0	0	0	0
AC073578.2	0	0.12868	0	0	0	0.180441	0.169761	0	0	0	0.0329087	0	0	0	0	0	0.140054	0	0	0	0.0322056	0	0	0	0	0	0
PRDM16-DT	0.206136	0.951587	0.120999	0.339761	1.53153	4.3477	0.0492307	8.7207	0.892648	0.887275	0.0463542	0.670153	0.0964961	0.493429	0.00985695	0.401348	0.702068	0.0437275	0.185859	0.047725	1.14477	0.565354	0.146651	0.945396	0.613778	0.302067	0.616995
MIR4740	1.8097	0.236934	0.672216	0.888264	1.42302	1.06317	1.2503	2.36661	1.4971	1.95543	1.45425	0.389341	0.476524	0.640298	1.31426	1.0193	6.70478	1.45758	0	0.192828	2.13477	0.661233	0	1.19481	1.62375	1.85175	3.01893
DDX39A	15.5504	10.8531	28.7459	7.30597	22.1091	6.63256	10.441	11.4258	11.1204	20.0828	13.3768	9.06404	26.4326	8.68754	24.0417	13.813	12.4977	17.1778	6.29656	34.8374	19.7299	16.428	15.745	13.2185	12.2436	17.6662	9.14643
HMGB3P23	0	0	0	0	0	0	0	0	0	0	0	0	0	0	0	0	0	0	0	0	0	0	0	0	0	0	0
RBM19	5.99272	4.80225	7.61103	2.87754	4.42288	6.98177	4.62329	5.31669	6.57287	5.33095	7.55475	4.35638	6.25099	4.37367	7.03058	5.19199	5.3751	5.60203	4.84815	2.96923	5.75037	7.45497	5.02957	4.72792	5.39859	4.44975	4.99717
AC091180.2	0.129411	0.0847154	0.120175	0.0423463	0.1696	0.152054	0.0447044	0.107695	0.107057	0	0.207986	0.0278416	0.102228	0.206044	0.0313274	0.364447	0.0368813	0.104231	0	0.0275782	0.237466	0.504368	0.096432	0.0284802	0.0464456	0.0662091	0.071961
AC023050.3	0	0	0	0	0	0	0	0	0	0	0	0	0	0	0	0	0	0	0	0	0.0386134	0	0	0	0	0	0
RAP1GDS1	14.6587	6.7424	7.597	8.14029	8.3524	6.41827	6.12116	7.47432	6.75125	4.75067	6.7255	6.24517	4.68248	7.79407	9.59671	6.35171	6.27204	6.02704	6.87555	9.28807	4.85439	7.51128	5.13227	5.94433	4.91113	11.6252	6.90782
LCT-AS1	0.0918458	0	0.125093	0	0.0641966	0.0179859	0.0211517	0.0072794	0.0253269	0	0.0574046	0	0.064492	0.0541605	0.0148225	0	0	0.0328778	0	0.0456698	0	0.0894901	0.13688	0.0269507	0.0109878	0.0313267	0.0510722
TSPY24P	0	0	0	0	0	0	0	0	0	0	0	0	0	0	0	0	0	0	0	0	0	0	0	0	0	0	0
SAMD4B	13.061	14.7583	15.4429	16.3939	11.8318	11.3351	10.192	14.8446	11.8292	8.79942	7.80822	14.8443	14.0473	11.0122	9.77987	13.1029	5.14184	14.0224	11.5269	9.36934	10.1193	17.1087	13.7886	12.0582	12.6052	12.1826	7.81749
TRBV21-1	0.163809	0.171573	0.121694	0.107204	0.601105	0.0481176	0	0	0.135514	0	0.702052	0.0704841	0.172535	0.173874	0.0793088	0.184528	0	0.0879576	0.322089	0.104726	0.429407	0.359118	0.40688	0.216302	0.352746	0.586655	0.0910885
AC243960.4	0	0	0.0735236	0	0	0.0581421	0	0	0	0.0712916	0	0.0851683	0	0	0	0	0.112821	0.212564	0.0555987	0	0	0	0	0	0	0.0506339	0
IGKV2-19	0	0	0	0	0	0	0	0	0	0	0	0	0.106081	0	0	0	0.114814	0	0	0	0	0	0	0	0	0	0
AC008171.1	0	0	0	0	0	0	0	0.135542	0	0.10266	0.0763481	0	0	0	0.275995	0	0	0	0.0800622	0.0607409	0.224151	0	0	0.125455	0.102296	0.0729128	0
NPPA	0.165418	0.0666378	0.302497	0	0.186772	0.209311	0.0351648	0.217836	0.231583	0	0.218138	0.219004	0.0268045	0.0540251	0.197139	0.0573354	0.0870333	0.163978	0.0857809	0.0433863	0.560377	0.0991849	0.0252847	0.134416	0.219207	0.429665	0.0849075
Y_RNA	0	0	0	0	0	0.178137	0	0	0	0	0	0	0	0.643704	0	0	0	0	0	0	0	0	0	0	0	0	0
SNORD18	0.407183	0.213241	0	0	0	0	0	0	0	0	0	0	0	0.288134	0	0.458683	0	0	0	0	0	0.595109	0	0.358444	0	0.208322	0
NAT14	6.46353	6.50764	4.83604	4.04462	8.51052	6.3945	2.87691	11.5427	8.41576	8.13496	7.11594	6.04423	12.4498	4.66236	12.8746	7.64472	13.4146	9.76439	6.13699	20.1964	5.49236	3.70419	8.26131	11.0085	6.65896	11.5353	3.28273
AC136624.2	0	0	0	0	0	0	0	0	0	0	0	0	0	0	0	0	0	0	0	0	0	0	0	0	0	0	0
RNU6-539P	0	0.144921	0	0	0	0	0.382374	0	0	0.19934	0.296498	0	0.291466	0.195819	0	0	0	0	0	0	0.870488	0.134814	0	0.243603	0	0	0.307755
COX11P1	0	0.0715059	0	0	0.0715773	0.0401076	0	0.0324652	0.0282388	0	0	0.0881263	0	0.0241549	0.0330532	0	0	0	0.0191766	0.0145487	0	0	0.0339148	0	0	0.0174641	0
LINC00272	0	0	0	0	0	0.316796	0	0.0915827	0	0	0.0412693	0.0994398	0	0	0	0	0	0	0	0.0164165	0	0	0.0382688	0	0.0276477	0	0
ZNF667-AS1	0.989626	0.695133	0.484295	0.339249	4.27378	3.07767	0.293024	0.646151	1.2995	1.03537	2.49515	0.770528	0.463262	0.672498	5.4986	2.18535	2.50699	0.683205	2.10028	0.36488	0.354128	0.405595	0.421389	0.248906	0.783643	1.18943	2.25359
AC023983.1	0.226213	0.13163	0.0373453	0	0.0527046	0.0885974	0.208384	0.191241	0	0.0362116	0.0269306	0.0432601	0.105894	0	0.0973526	0.0566275	0.114612	0.107969	0.0847219	0.0642761	0.263552	0	0.149835	0.177009	0.10825	0.102875	0
AC009107.1	0	0	0	0	0	0.0507422	0	0	0	0	0	0	0	0	0	0	0	0	0	0	0	0	0.0858148	0	0	0	0
RILPL2	2.96121	3.54151	4.19634	2.1688	5.44044	5.05538	2.40502	3.87138	7.22625	4.05223	4.46328	4.86495	2.10211	7.23221	5.0426	6.40483	7.80961	5.44796	5.74424	3.47769	6.79399	5.10121	3.90589	6.70484	10.2446	6.06479	5.71931
RPS18P1	0	0	0.0924663	0	0.0652478	0.0731219	0	0.0295944	0	0	0.0333398	0	0	0	0	0	0	0.0668324	0	0.0265244	0.0326275	0.0303185	0	0	0	0.0318397	0
AL132989.1	1.78142	1.26982	3.01447	1.23062	1.86772	4.30251	3.48717	3.17677	2.29244	0.534687	5.30195	2.4273	1.71995	1.40065	1.00623	1.5608	1.69231	1.59423	0.778382	0.147634	4.41037	4.82149	0.884965	1.30683	1.9891	1.31648	1.32078
RNA5SP445	0	0	0	0	0	0	0	0	0	0	0	0	0	0	0	0	0	0	0	0	0.389827	0.120747	0	0	0	0	0
TRIM51JP	0	0	0	0	0	0	0	0.0205367	0.0178632	0	0	0	0	0	0	0	0.0246155	0	0	0	0	0	0	0.0380168	0.0154995	0.0110474	0
CLK1	11.2936	11.953	15.748	6.74342	18.0746	14.1312	10.2385	20.7456	14.8318	13.6933	18.6041	13.4693	8.51854	12.5347	11.1145	16.1781	19.4137	11.0004	7.09255	4.75353	25.6118	26.9284	15.2878	13.8365	13.1937	10.1457	8.58382
AC090948.1	0.67493	0.435027	1.19566	0.237841	0.707624	0.945523	0.645648	0.592535	0.515396	1.15937	0.333762	0.759534	0.218732	0.440861	0.251361	0.409389	1.06533	0.557546	0.933329	0.110639	1.25209	0.708205	0.309496	0.457032	0.260865	0.424993	0.461914
IGHVIII-11-1	0	0	0	0	0.111923	0	0	0	0.0883123	0	0.0571896	0	0.112438	0	0	0	0.486778	0	0.0599717	0	0.111935	0.0520071	0	0	0.0766265	0	0
TRAJ26	0.237523	0	0	0	0	0	0	0	0	0	0	0	0	0	0	0	0	0	0	0	0.249056	0	0.943963	0	0	0	0
KIAA2026	4.44435	4.29735	4.29637	3.40609	2.75094	5.94413	2.70676	5.31572	3.68409	1.07191	2.37806	3.03436	2.7636	6.2899	2.94093	4.04081	1.7414	2.37772	3.72748	1.05243	4.45852	4.90296	2.98187	2.55024	2.63932	4.19456	2.64223
ATP5MF	32.5997	30.6608	36.4951	33.396	40.6284	25.2756	50.6373	27.883	27.2588	76.4422	53.7625	32.7873	49.8679	20.657	51.887	24.9806	39.9621	41.7228	28.8998	200.848	39.5425	27.4239	47.4886	29.5468	34.5425	31.0817	33.8167
PRELID3BP7	0.0303868	0	0	0	0.0637175	0	0	0	0.0502759	0	0.0325578	0	0	0	0	0	0	0	0	0	0	0.0296074	0	0	0	0.155464	0.0675881
BCL2L1	43.7992	27.971	32.2222	50.6584	38.5312	20.6558	17.8383	33.5748	45.0954	25.6557	20.7435	34.2392	23.6345	42.0976	37.7681	34.9078	38.7085	51.0123	31.4982	113.34	43.1437	41.4188	24.2599	78.385	70.2369	23.502	38.1553
AC093063.1	0.0785201	0	0.233331	0	0.164647	0	0	0	0.129914	0.113124	0.0841302	0.135143	0	0.055563	0.456189	0.176903	0.447554	0.084323	0.0441114	0.0669321	0	0.420784	0	0.0691214	0.0563617	0	0
HSP90AB7P	0.0116148	0.0121653	0.00862868	0.0152026	0	0.0204706	0	0.00552332	0	0	0.0248894	0.00999531	0	0.00821898	0	0.0523355	0	0	0	0	0	0	0	0	0	0	0
LINC02178	0.167664	0	0	0	0	0	0	0	0	0.0483105	0	0	0	0	0	0	0	0	0	0.0857518	0	0.0326727	0	0.0590378	0.144418	0.0686238	0
AC000036.1	0.0421224	0.37501	0.0208619	0	0	0.0329949	0.31042	0.0133539	0.0116155	0	0	0.012083	0	0	0	0.0158167	0	0.0452354	0	0	0	0.0273614	0	0.0123601	0.0302354	0	0
AL161631.1	0	0	0	0	0	0	0	0	0	0	0	0	0	0	0	0	0	0	0	0	0	0	0	0	0	0	0
AP001360.1	0	0	0	0	0	0	0	0	0	0	0	0	0	0	0	0.0571313	0	0	0	0	0	0	0	0	0	0	0
ASH2LP3	0	0	0	0	0	0.0305936	0.0479714	0	0	0	0.0185988	0	0	0	0	0	0	0	0	0	0	0.0169134	0	0	0	0.017762	0
BX005195.1	0	0	0	0	0	0	0	0	0	0	0	0	0	0	0	0	0	0	0	0	0	0	0	0	0	0	0
ACER3	5.11342	3.02533	3.82511	5.36715	3.49738	2.54883	3.04645	5.19724	5.57504	2.55373	1.96251	3.05371	2.03056	5.3398	3.41969	3.42681	3.52559	3.42641	2.51131	4.28539	7.48585	3.97069	2.76413	2.83248	4.24842	4.58447	4.5284
RPLP0P7	0	0	0	0	0	0.0251048	0	0.0203212	0	0	0	0.0367743	0	0	0	0	0	0	0	0.0182132	0	0.0208184	0	0	0	0	0
AC010729.2	0.0118861	0	0	0	0	0.0837944	0	0	0.0393318	0	0.0127353	0.0204574	0	0	0	0	0	0.382935	0	0	0	0	0	0	0	0.0851359	0
MEIS3P1	4.3141	8.00877	3.64701	11.0597	5.49008	9.28137	2.34334	7.96559	4.13501	0.814421	2.6937	3.89178	4.10517	7.55825	3.88928	3.98834	0.814006	8.56292	6.06734	3.34772	1.21668	6.05877	5.20263	5.0025	4.24989	4.33824	2.54782
RNVU1-33	0	0.087805	0	0	0	0	0	0.0797308	0	0	0	0	0	0	0	0	0	0	0	0	0	0	0	0.147595	0	0	0
ACTR5	2.78916	3.58477	5.6301	5.27244	5.84855	4.66769	3.30124	5.50096	3.7966	5.73935	6.90556	4.34149	5.20833	3.25541	8.25293	3.09186	4.63634	6.84979	4.11392	4.31462	4.29367	5.71676	3.52192	2.25966	3.04696	4.01376	2.34806
FAAP100	10.4743	7.9346	12.0626	6.30611	10.0077	9.4671	11.2475	10.7593	9.23974	7.85768	8.03695	8.90612	9.65001	4.78806	11.8666	10.9625	4.79436	22.2566	5.43418	9.68178	11.1475	13.7121	10.9065	10.1695	6.27841	7.86598	5.47654
GOT2P3	0.118171	0.148526	0	0.0928037	0.148674	0.0138847	0.359229	0.258497	0.0195517	0	0.0126614	0.0203387	0.124465	0.183966	0	0.106494	0.0269423	0	0.0531092	0.0100731	0.0495634	0.069084	0.0469633	0.0208052	0	0.229742	0.0262843
LINC00365	0.0237682	0.0896209	0.0353149	0.055998	0.0697747	0.251341	0.183917	0.0226055	0.180896	0.109577	0.132425	0.343628	0.110151	1.63481	0.0920595	0.0642584	0.151732	0.0204198	0.165572	0.117511	0.214331	0.0231586	0.00944592	0.0753234	0.286621	0.097282	0.0845866
RNF19BPX	0	0	0	0	0	0	0	0	0	0	0	0	0	0	0	0	0	0	0	0	0	0	0	0	0	0	0
AGTRAP	14.8835	29.112	22.0009	9.52978	40.3274	17.1438	16.7081	19.5938	24.7995	27.8341	25.3846	23.8233	17.8154	12.7643	32.9607	22.1128	26.5277	15.7257	28.1845	35.1574	25.8548	19.292	35.9714	19.537	22.5262	18.9783	20.7637
MMP7	41.607	18.9493	46.2145	1.52569	21.6376	4.87282	9.22307	4.60949	23.2749	1.90029	5.6727	10.6646	4.52318	21.0637	3.71874	61.4098	76.0907	48.2923	5.87973	67.1366	42.6108	85.7781	1.47507	99.0033	35.7223	43.7477	6.2497
AC034268.1	0	0	0	0	0	0	0	0	0	0	0	0	0	0	0	0	0	0	0	0	0	0	0	0	0	0	0
SPINT1	80.5474	95.1998	60.0451	165.602	40.185	75.4372	54.1398	143.169	51.5458	84.5799	75.3135	77.7543	45.2943	77.5684	49.3782	31.1107	130.061	189.731	50.7995	68.5676	85.4793	38.294	104.577	165.097	77.5281	58.8696	71.7385
AC061975.2	0	0	0	0	0	0	0	0	0	0	0	0	0	0	0	0	0	0	0	0	0	0	0	0	0	0	0
LINC01639	0	0	0	0	0	0	0	0	0	0	0.0160564	0	0	0	0	0	0	0	0	0	0	0.0438041	0	0	0	0	0
TSPY11P	0	0	0	0	0	0	0	0	0	0	0	0	0	0	0	0	0	0	0	0	0	0	0	0	0	0	0
LINC02515	0.0265884	0	0	0	0	0	0	0	0	0	0	0	0.112019	0	0	0	0	0	0	0.226645	0	0	0	0	0	0	0
AC074029.4	0	0	0	0	0.016075	0.0270225	0	0.00729114	0.0253678	0	0	0	0	0.0108496	0.0296928	0.0172715	0.0524353	0.0164654	0	0	0	0	0	0.0269942	0.0110055	0.0156886	0
RN7SL689P	1.00767	0.552847	0.855547	0.753678	1.1068	0.507422	0.663039	2.05367	1.9848	0.691313	0.71978	2.22986	0.303243	1.2903	1.30098	2.59457	0.328206	1.44286	1.24002	0.572641	0.754716	1.35586	1.5256	0.844817	1.5155	1.86578	0.42692
TRPC2	0.109223	0.00457598	0.116844	0.0571844	0.091611	0.0154	0.0362212	0.0914142	0.238541	0.0944144	0.0234053	0.165428	0.036813	0.166945	0.0423045	0.108273	0.906441	0.159521	0.117811	0.0446898	0.389389	0.0808804	0.0173629	0.0923031	0.275968	0.0268226	0.097176
BIN2P1	0.0279439	0.0195122	0.0691987	0	0.0195317	0	0.0257415	0.017718	0.0462341	0	0.0299404	0.0160317	0	0.0395478	0.0541166	0.0209855	0.0637106	0.0400121	0.0209313	0.00793998	0.0293007	0.0544545	0	0.0163994	0.0401162	0.00953109	0.0207182
GFOD1-AS1	0.0858518	0	0	0.0561854	0	0.0504365	0	0.081652	0.0710222	0	0.0459928	0	0.18085	0.0607511	0	0	0	0	0.0482302	0	0	0	0.0852978	0	0.0616243	0.0439234	0
AC092924.1	0	0	0	0	0	0	0	0	0	0.0421601	0	0.0503665	0	0	0	0	0	0	0	0	0	0	0	0	0	0	0
H1-4	0.971686	0.0226165	0.64166	0.254366	0.271668	0.304453	0.238694	0.12322	0.178632	0	1.01798	0.148657	0.227432	0.366716	2.96903	1.94593	0.147693	0.927553	0.242613	0.239282	0.316981	0.357667	2.66026	0.304134	0.588979	0.596559	0
CDY23P	0	0	0	0	0	0	0	0	0	0	0	0	0	0	0	0	0	0	0	0	0	0	0	0	0	0	0
NSUN4	2.57158	3.79341	2.61559	5.452	4.76061	5.21449	3.7859	3.9968	3.17158	2.75198	4.13838	3.80035	2.30086	3.49177	3.95023	2.8665	3.24233	6.09438	3.92369	2.2351	2.23409	3.43868	3.29406	3.08157	2.84371	3.80924	3.32785
KRTAP23-1	0	0	0	0	0	0	0	0	0	0	0	0	0	0	0	0	0	0	0	0	0	0	0	0	0	0	0
RPL23AP88	0.0627815	0.0657571	0.139922	0	0	0	0	0.0298551	0.207748	0	0.100901	0	0	0	0.0607917	0	0	0	0	0.0267581	0.0987448	0.091757	0.124753	0	0	0.0642404	0.209464
AL162231.2	3.02173	1.75082	2.54734	0.280504	2.24688	2.64393	0.533024	4.11723	1.5956	1.08063	1.2629	1.84425	0.586877	2.45672	0.581041	1.30363	1.71013	0.87455	2.35973	1.04127	0.516839	1.85841	1.36271	4.03721	1.23063	1.16222	3.00305
AL731568.1	0.0656747	0	0.0487898	0	0.068856	0.231496	0	0.156155	0.108661	0.141926	0.211101	0	0	0	0.127186	0	0	0	0.14758	0.0839736	0.344317	0.0639903	0.326254	0.0578135	0.141424	0.134402	0.219116
HSFY6P	0	0	0	0	0	0	0	0	0	0	0	0	0	0	0	0	0	0	0	0	0	0	0	0	0	0	0
TMEM182	1.24433	1.08915	1.56673	2.44687	3.14209	3.56932	1.26734	1.20013	0.763587	1.17831	1.41148	1.13116	0.701455	1.76518	1.92896	0.96738	0.665965	1.22964	1.45717	2.01432	0.370598	1.65925	2.18239	1.00282	0.645774	2.04437	1.34488
STARD5	0.337231	0.30141	0.33738	0.27661	0.928704	0.361895	0.410062	0.404125	0.595157	0.171667	0.508265	0.232167	0.426233	0.664995	0.252527	0.749638	0.266541	0.270408	0.325856	0.147564	0.605844	1.45452	0.330588	0.288949	0.33889	0.397978	0.270032
CAVIN2	20.1303	16.175	15.4893	51.6106	22.7944	7.57644	10.7213	6.26291	42.0398	13.1051	4.04321	14.9267	1.91525	20.0944	6.66695	22.0648	32.1302	5.76353	33.9589	3.13392	4.30854	3.5607	3.79748	42.9089	23.0698	6.70193	10.0231
AC241929.1	0	0	0	0	0	0	0	0	0	0	0	0	0	0	0	0	0	0	0	0	0	0	0	0	0	0	0
PMVK	27.601	48.314	35.2362	39.5805	35.2299	65.2921	45.8153	56.0912	35.7559	148.841	74.0815	43.3847	33.3984	25.8735	125.858	26.815	59.4002	58.4206	58.3953	53.1672	24.0962	27.1968	37.5225	34.9903	30.7369	57.191	33.7295
UNC50	12.0849	21.2658	13.3696	18.9463	25.0995	22.677	17.9261	20.1247	15.057	20.7622	17.584	16.312	17.878	16.0812	15.7676	11.7777	18.9272	16.2517	13.8727	16.5063	10.1253	18.0081	13.4737	13.6144	13.6518	20.2325	12.0256
AC010547.3	0	0.0339247	0	0	0	0	0.0895103	0.0616102	0.0535895	0	0.0347037	0	0	0.0458395	0	0	0.147693	0	0	0	0	0.0315588	0	0	0	0.0331422	0
LINC00629	0.219493	0.0821059	0.0465892	0	0.986255	0.110527	0.129982	0.0149112	0.0518798	0.316224	1.07509	0	0.0660529	0.0443771	0.151812	0.176611	0.107236	0.235715	0.352309	0.173736	0.0164394	0.244416	0.0623078	0.0552059	0.0675224	0.352933	0
RASL12	5.66089	3.00455	5.44862	2.36997	7.50821	2.50994	1.04013	4.00048	11.7476	5.50304	1.98908	4.44699	2.1964	8.18436	0.837242	5.7409	10.4829	3.62679	11.5779	1.99435	2.72522	3.66722	4.65917	1.19993	7.10453	5.88611	7.04795
AC005845.1	0.152772	0.114294	0.0648539	0.0285659	0	0.0512861	0	0.0622706	0.0361093	0.0314425	0.0701514	0	0.045974	0	0	0	0	0	0.171649	0	0.297494	0.127589	0	0	0.0626624	0.0446633	0
NAA50	24.0498	15.2029	25.9322	11.9932	18.2106	20.0153	15.5555	15.7361	11.8337	10.8689	26.6008	12.2681	18.3503	21.4699	23.5727	19.112	10.8897	12.4511	16.612	17.1445	8.54206	21.6336	15.2375	16.409	14.5752	15.4277	17.7702
TMEM131	7.26563	8.7469	6.84736	8.81608	6.91567	8.97404	5.62333	6.53443	6.98574	4.1902	4.56854	6.18265	5.79613	11.8935	5.63467	5.56354	3.02278	6.19728	5.84266	2.78421	4.72066	9.44155	9.41273	4.85783	5.12388	8.416	5.53173
AC017083.2	0	0	0	0	0	0	0	0	0	0	0	0	0	0	0	0	0	0	0	0	0	0	0	0	0	0	0
TFIP11	5.98789	5.91747	6.63757	4.83496	6.88266	6.38253	13.5774	6.27843	6.12474	4.01877	5.12639	4.06101	4.94275	4.93475	5.56457	4.48895	3.71188	6.97661	6.15047	5.03045	3.52417	7.56878	4.23012	6.71126	5.6455	5.43493	6.02371
PGM5	1.38177	0.452268	0.536071	0.643052	1.95172	6.5054	0.217448	0.956426	3.40704	1.26355	1.22346	1.36746	0.384056	2.52049	0.178397	1.92405	0.861972	0.67187	2.43658	0.179949	0.265624	0.75357	0.499565	0.577777	1.78254	1.35496	1.06289
STYXL2	0.105958	0.0173407	0.0196792	0.017336	0.0138864	0	0.00915068	0.00314922	0.104091	0.00477044	0	0.005699	0.00697514	0.0281172	0.012825	0	0.0528455	0.0426709	0.0297629	0.00282253	1.12492	0.00322627	0.00657966	0.00582971	0.133099	0.00677628	0.0220949
PALD1	9.40811	4.48625	7.70288	1.26132	3.30654	1.59178	2.4383	6.31738	9.01245	2.19068	2.83938	4.03333	1.25225	4.21099	2.24795	7.34497	3.00314	4.32091	6.23975	1.90157	6.39399	7.26761	1.58536	4.40677	4.83297	3.35191	5.58122
AC112220.1	0	0	0	0	0	0	0	0	0	0	0	0	0	0	0	0	0	0	0	0	0	0	0	0	0	0	0
ANKRD18B	0.00729968	0.15801	0.0216918	0.019109	0.0102044	0.0285896	0.0134487	0.00462839	0.11675	0	0.0443202	0.0209395	0.645834	0.0275491	0.0235611	0.0657834	0.0388333	0.0470349	0.00820169	0.35675	0.0612329	0.0687537	0.116041	0.0171358	0.0873283	0.0522851	0.00541212
CHFR	2.23752	1.5618	3.24416	0.870215	1.68898	1.60928	2.15929	1.01932	2.46849	1.40021	1.54417	1.83602	2.16301	1.67578	2.32695	2.26837	1.29385	0.856065	0.926509	2.06264	3.17242	4.30108	2.35619	1.7038	1.94355	1.55387	1.07717
PRR23D3P	0	0	0	0	0	0	0	0	0	0	0	0	0	0	0	0	0	0	0	0	0	0	0	0	0	0	0
C6orf47-AS1	0	0	0	0	0	0	0	0	0	0	0	0	0	0	0	0	0	0	0	0	0	0	0	0	0	0	0
MIR5009	0	0	0	0	0	0	0	0.406627	0	0	0	0	0	0.201694	0	0	0	0.306093	0	0	0.149434	0	0.283189	0	0	0	0
CD72	2.27282	1.31811	4.54639	0.236888	7.06931	0.543987	2.82647	0.692523	2.89694	0.75191	2.12404	1.04315	0.966418	2.70434	1.71987	6.41966	1.98639	2.35943	0.553294	1.37053	5.54308	5.59782	1.25453	1.54133	3.31119	2.29118	2.90214
SLC20A2	5.98082	3.66822	6.49177	5.44916	10.8941	6.36917	11.434	13.8094	7.37455	3.41942	5.41254	4.82001	26.0972	8.39758	13.86	5.47781	6.92806	5.25441	8.0677	7.48903	3.84329	10.5278	4.94653	11.4555	9.14984	5.2744	13.6513
SDHDP4	0	0	0	0	0	0	0	0	0	0	0	0	0	0	0	0	0	0	0.067563	0	0	0.0585902	0	0	0.043163	0	0
AC107952.2	0.293239	0.399278	0.304987	0.153527	0.553398	0.585727	0.486229	1.28291	0.824793	1.09842	0.534123	0.403761	0.679488	0.747014	0.056789	0.462458	1.33714	0.503856	0.494211	0.524921	0.461215	1.00001	0.291346	0.0516277	0.547265	0.450079	0
CTSC	66.3219	18.8478	39.715	35.7881	33.3269	12.7951	34.7085	12.7081	41.2004	19.207	30.8427	15.7639	9.36563	26.3468	44.3655	25.327	52.6775	71.4886	20.2956	133.651	20.5421	41.2443	28.6363	68.1727	38.6758	17.103	49.7978
HLA-DOA	15.9458	7.24764	17.4381	3.85903	59.4318	3.58104	12.0745	7.68929	43.8088	2.49741	42.4177	16.2321	2.96319	51.3284	12.9054	35.7411	12.3507	19.2414	22.941	4.48744	19.7892	119.276	3.19752	15.266	35.9108	16.0219	51.8622
HNRNPA1P1	0	0.0158123	0	0	0.0316563	0.070953	0	0.0287166	0.0249782	0	0.0323509	0.0519671	0	0.0427317	0	0	0.0344199	0	0	0	0	0.0147096	0	0	0.021673	0.0308953	0
CFHR1	0	0	0.00963805	0	0	0	0.035853	0.0185083	0	0.214946	0.0208506	0	0	0.0367217	0	0	0.0887367	0	0	0.0387061	0	0	0	0.0114206	0	0.0331874	0.0144282
AP003040.1	0.0139174	0.014577	0	0	0	0.0490574	0	0	0	0	0	0.0479072	0	0.0196967	0	0.0313553	0	0.0298918	0	0	0	0.0135604	0	0	0	0.0284816	0
TMEM50A	32.3979	42.5043	37.7855	32.7722	58.0932	39.0044	42.9188	44.2878	37.5334	32.4718	44.7476	39.4038	37.8916	51.3698	41.0592	34.7442	38.343	32.0096	41.2708	51.0188	41.9335	44.0561	43.7157	34.7375	48.4483	46.9764	34.0971
UBBP1	0.934024	1.51478	0.805806	0.394367	0.694965	2.15949	0.91592	0.601774	0.398806	1.17202	0.451955	0.259286	0.190408	3.96565	0.816897	0.271525	0.206083	0.517704	0.0338529	1.66941	0.600262	0.0293571	0.299354	0.15914	0.346034	0.585769	0.20105
ZNF487	0.524117	1.42189	1.25959	0.509823	0.732675	1.34269	0.530298	1.18763	1.05197	0.883007	0.503259	0.586593	0.500753	0.7904	1.17586	0.735589	0.940295	0.467505	0.614625	0.771468	1.13217	0.658575	0.694313	0.842084	1.01556	0.794187	0.235703
AL161734.1	0	0	0	0	0	0	0	0	0	0	0	0	0	0	0	0	0	0	0	0	0	0	0	0	0	0	0
PRR13P3	0	0.119097	0	0	0	0.0890687	0.104746	0.072097	0.0627111	0	0	0	0	0.107284	0	0	0	0.0814076	0.0425863	0	0	0	0	0.0667316	0.054413	0	0.0843054
TCERG1P1	0	0	0	0	0	0	0	0	0	0	0	0.0454231	0	0	0	0	0	0	0	0	0	0	0	0	0	0	0
AL358335.3	0	0	0	0	0	0	0	0	0	0	0	0	0	0	0	0	0	0	0	0	0	0	0	0	0	0	0.0969383
RNU6-561P	0	0	0	0	0	0	0	0	0	0	0	0	0	0	0	0	0	0	0	0	0	0	0	0	0	0	0
RN7SKP148	0	0	0	0	0	0	0	0	0	0	0	0	0	0	0	0	0	0	0	0	0	0	0	0	0	0	0
AC090607.5	0	0	0	0.0832747	0	0	0	0	0	0	0	0	0	0	0	0	0	0	0	0	0	0	0	0	0	0	0
AC010723.1	0	0	0	0	0	0	0	0	0	0	0	0	0	0	0	0	0	0	0	0	0	0	0	0	0	0	0
FURIN	50.9138	218.842	43.3752	90.3837	24.1065	104.656	47.5397	63.9698	36.2418	102.847	93.5684	190.708	83.6499	36.7426	12.4629	49.8662	26.4035	64.326	82.8461	34.3864	50.633	42.8677	175.615	44.0845	49.2529	82.7147	48.5673
HMGB1P19	0.0740974	0	0.0366981	0	0	0	0	0	0.0408655	0	0	0	0	0.0349556	0.0478327	0.0556461	0.0563127	0	0	0	0	0	0.0490795	0	0	0	0
TTTY7B	0	0	0	0	0	0	0	0	0	0	0	0	0	0	0	0	0	0	0	0	0	0	0	0	0	0	0
ANXA8	0.72767	0.117487	0.264952	0.0263521	0.132682	0.0304146	0.174866	0.0492384	0.452077	0.00414369	0.0215716	0.148507	0.0121175	0.622788	0.0612702	0.388793	0.170495	0.117372	0.565525	0.267235	0.205076	0.0168144	0.0114304	0.263317	1.42451	0.379647	0.0639734
MDP1	1.19648	0.779761	0.967877	1.91408	2.87127	0.937215	2.35132	1.71957	1.82564	1.51308	1.11104	0.755074	5.18087	1.03481	2.52308	1.34781	1.48519	1.85597	0.911155	2.59509	0.947901	0.880821	0.898173	1.31073	1.45047	1.7548	1.2715
MIR4297	0	0	0	0	0	0	0	0.178345	0.310255	0	0	0.322743	0	0	0	0	0	0	0	0	0.196623	0	0	0	0	0.191876	0
RN7SKP243	0.046121	0	0.0685268	0	0	0.108381	0.127458	0.307054	0.0763087	0.0664465	0	0	0	0	0	0.103909	0	0.198118	0	0	0.0967209	0.0449381	0	0	0.0662113	0.0471928	0.102585
AC008446.1	0	0	0	0	0	0	0	0	0	0	0	0	0	0	0	0	0	0	0	0	0	0	0	0	0	0	0
SEPTIN7	26.4139	18.672	25.5496	15.3414	18.4874	9.63869	7.24186	14.9709	15.4921	7.98942	12.628	11.5959	20.64	18.4434	17.5623	15.0044	6.92141	24.4904	14.4726	18.9356	8.29542	15.5004	16.6035	10.8066	11.0514	15.5727	12.8335
SNORD116-1	0	0.157125	0	0.392706	0	0.528787	0	0.142676	0	0	0.160733	0	0.316011	0.424619	0	0	0	0	0	0	0	0.146167	0	0.264116	0	0	0.333672
SLX1B	0.00578855	0.0121258	0.00860065	0.0303063	0.0364137	0.0612121	0.015997	0.00550538	0.00957733	0.00833955	0.0186064	0.00996283	0	0.00819227	0	0.0391241	0.0527903	0	0	0.00493427	0.0182088	0.0282004	0.0115024	0.0101913	0	0	0
MIR551A	0	0	0.220571	0	0	0	0	0.14119	0	0	0.159059	0.51101	0	0	0	0	0	0	0	0	0.15566	0	0	0	0	0	0
AC134312.5	0.652519	0.108955	0.224815	0.0123779	0.0396596	0.0111114	0	0.0269826	0.312931	0	0.0607948	0.0325527	0.637474	0.066919	0.0915708	1.12921	0.043122	0.345294	0.0425015	0.112856	0.0594959	0.156642	0.375831	0.0832484	0.081457	0.541887	0.0420688
SNORD68	0	0	0	0	0	0	0	0	0	0	0	0	0	0	0	0	0	0	0	0	0	0	0	0	0	0	0
TAS2R46	0.0459723	0.0160504	0.0455372	0	0.0321328	0.0540158	0	0	0	0	0.016419	0.131874	0	0	0	0.0345245	0.0349381	0.0329132	0	0	0.0642726	0.0149311	0.0304504	0	0.0219992	0.0156802	0
UBAP2	5.51299	5.09694	7.47955	2.83614	2.87807	5.0714	6.18095	3.95959	3.58064	1.10566	3.53493	3.05971	3.60354	4.59707	4.28984	4.10491	1.35513	2.76065	4.60685	2.7334	3.66761	7.08151	3.72982	4.49286	3.18966	3.91266	3.32745
AL008723.2	0.0952209	0.099734	0	0	0.599001	0.745876	0.614013	0.0905628	0.157546	1.64622	0.204048	0.0546291	0.133724	0.0449207	0.0614687	0.0715096	1.95389	0	0.0713249	0.0541121	0.266252	0.24741	0.378426	0.335293	0.136699	0.0324779	0
ACOT2	6.10434	6.32505	2.92005	4.92647	6.31887	13.4421	8.55828	4.31039	7.61674	5.02789	10.8795	4.54079	17.1244	4.50924	14.313	6.89654	5.68923	7.61074	5.72112	7.48283	6.50065	4.80464	3.55021	7.67516	8.61803	6.52651	17.6046
RNU6-465P	0	0	0	0	0	0	0	0	0	0	0	0	0	0	0	0	0	0	0	0	0	0	0	0	0	0	0
AC105036.3	0.663764	0.354428	0.174039	0.255528	0.3002	0.397596	0.287741	0.247566	0.215337	0.412515	0.641464	0.358407	0.137082	0.221034	0.277255	0.498477	0.534122	0.30749	0.292465	0.232979	0.231998	0.557972	0.155172	0.320799	0.26158	0.3063	0.260538
AC020914.2	0	0	0	0	0	0	0	0	0	0	0	0	0	0	0	0	0	0	0	0	0	0	0	0	0	0	0
AL357632.1	0	0.139286	0	0.0290102	0.0929503	0.390628	0.0612512	0.105398	0	0.127726	0.0237475	0.0762939	0.046689	0.0313676	0	0	0.20213	0	0.0249027	0.0944648	0	0	0.0440418	0	0.0318185	0.0453579	0
OR7D1P	0	0	0	0	0	0	0	0	0	0	0	0	0	0	0	0	0	0	0	0	0	0.0148831	0	0	0	0	0
MIR1256	0.11976	0.125436	0	0	0	0	0	0.113901	0	0	0	0	0	0	0	0	0	0	0	0	0	0	0	0.210849	0	0	0
AC093824.1	0	0	0	0	0	0	0	0	0	0	0	0	0	0	0	0	0	0	0	0	0	0	0	0	0	0	0
AC132825.2	0.0282766	0	0	0	0	0	0	0	0	0	0	0	0	0	0	0	0	0	0	0	0	0	0	0	0	0	0
AL158825.3	0	0	0	0	0	0	0	0	0	0	0	0	0	0	0	0	0	0	0	0	0.0889487	0	0	0	0	0.086801	0
VDAC2P5	2.89557	9.45424	0.937363	5.35681	3.01888	6.61434	4.51514	5.33862	1.65939	1.02543	2.92913	4.73308	3.74837	2.44963	2.22425	0.583116	0.995795	2.36258	0.981466	0.44125	0.424046	0.330992	0.707168	0.768966	2.02038	3.31046	0.287844
CES4A	0.554951	2.47978	1.53688	0.730669	1.43909	4.4756	1.63346	5.3686	4.2595	4.6126	1.66418	1.76334	1.9991	0.952701	1.21463	0.569655	4.49204	0.268007	0.867033	0.459055	1.92129	1.40139	1.25282	0.398913	1.73951	1.01473	0.964111
SNRPEP5	0.102528	0.268469	0.0761683	0.201297	0.107495	0.481868	0.425013	0.243781	0	0	0.274634	0	0.107989	0	0.0992786	0	0	0	0	0.0873969	0	0	0	0.180511	0	0.0524553	0
RPS15AP9	0	0	0	0	0	0.0878998	0	0	0	0	0	0	0	0	0.0724395	0	0	0	0	0	0	0	0	0	0	0	0.083199
AL050335.1	0	0.0171771	0	0	0	0	0	0	0	0	0.0175715	0	0	0	0	0	0	0	0	0	0	0	0	0	0	0	0
IQCN	0.267778	0.340803	0.585233	0.165058	0.754107	3.93288	0.344195	2.34689	0.589871	0.318499	0.455386	1.1656	0.121343	0.431855	0.150751	0.301646	0.354953	0.454758	0.467044	0.116784	3.37426	0.41867	0.284612	0.852449	0.992344	0.246919	0.889949
UBE2B	16.4989	18.1789	16.3556	20.2689	17.2527	9.41806	21.4335	23.5212	16.257	19.0596	18.6845	17.9846	27.1749	22.3512	19.037	17.4832	35.0989	17.7926	17.73	29.3424	15.3747	13.4808	17.468	20.4327	18.1094	23.5023	18.609
CPXM2	2.28773	0.979969	1.59497	2.39168	6.71595	0.785725	1.41035	6.31545	2.54283	1.35218	3.01999	1.24182	3.76885	5.18867	88.0354	11.1806	0.394536	0.844133	0.74806	0.585033	0.885716	1.86041	0.594469	1.29612	2.59373	7.91102	1.48089
TRAJ1	0.459723	0.240756	0.341529	0	0.481992	0	0	0	0.380313	0	1.23142	0.791241	0	1.30125	0	0	0	0	0	0	0.723067	2.46362	0.456756	0.809389	0	0.470405	0
PRMT7	1.7479	3.00494	2.5545	3.49088	3.21647	4.74835	1.89052	3.6458	2.9817	3.87498	2.76881	2.41965	2.30125	2.73602	3.21575	2.81088	2.89608	4.18782	1.93341	2.64336	4.47448	2.54726	2.2606	2.96328	3.0544	2.71515	2.46003
CNIH2	0.241082	0.266938	0.66523	0.144252	0.303313	0.315636	0.209391	0.150675	0.569826	0.0694654	0.265687	0.320091	0.188629	0.47767	3.05475	0.931111	0.471132	0.340267	0.10061	1.13907	0.657249	0.375838	0.355868	0.291052	0.692194	0.627283	0.091925
Z97055.2	0.0719404	0.113025	0.0641336	0.084746	0.241361	0.371921	0.0397623	0.294211	0.142833	0.0932801	0.485606	0.185728	0.0757724	0.0509071	0.139321	0.0648315	0.180422	0.200868	0.024249	0.0674558	0.13578	0.0630858	0	0.139324	0.082622	0.117779	0.160014
MT2A	187.605	139.995	153.375	8.28568	65.1962	8.90742	70.5526	16.4133	91.3769	17.7975	42.5175	24.5662	32.2397	33.2585	207.346	124.6	54.3541	36.4295	24.1727	202.086	41.6781	51.0859	89.6219	112.862	114.424	39.6053	209.983
SLC22A23	1.59684	21.5649	1.52778	9.59301	3.14015	19.7409	11.0479	5.75194	4.28764	3.84888	6.11094	10.9604	5.92458	8.75185	5.52733	2.95891	2.37723	4.79538	4.4431	2.85615	4.14982	18.3023	8.749	5.79762	3.83985	8.56468	2.14104
PRSS55	0	0	0	0.00595009	0	0	0.0125629	0.00864704	0.022564	0.0130986	0	0.0156482	0.0191522	0.0257345	0	0	0	0	0	0	0.190665	0.00885862	0	0	0.00652609	0	0
AL136985.1	0	0	0	0	0	0	0	0	0	0	0.0773146	0	0	0	0	0	0	0	0	0	0	0	0	0	0	0	0
FTL	3678.87	4816.43	4024.61	1828	7743.27	3071.66	4148.92	2910.26	8169.02	10958	6530.86	5701	3161.85	2358.23	7697.04	13286.9	4807.58	5219.05	5740.49	7299.45	13955	3598.03	1938.42	2835.89	9466.05	2921.16	5165.68
REG3A	0	0	0	0	0	0	0	0	0	0	0	0	0	0	0	0	0	0	0	0	0	0.00877188	0	0	0	0	0
PRKAR2B-AS1	0.00650749	0.00681592	0	0	0	0.00764608	0.0179838	0.00618915	0.0215337	0.00937533	0.00697243	0	0	0	0	0.0146611	0.0445102	0	0	0	0.0341173	0.0190218	0.038793	0.0114571	0.00934214	0.0466109	0
AC144568.2	0	0	0	0	0	0	0	0	0	0	0	0	0	0	0	0	0	0	0	0	0	0	0	0	0	0	0
RNU6-187P	0	0	0	0	0	0	0	0	0	0	0	0	0	0	0	0	0	0	0	0	0	0	0	0	0	0	0
AL138847.2	0.00783474	0.00820608	0	0.0307645	0	0.0184111	0	0.0670633	0	0	0.016789	0	0	0	0	0	0	0	0	0	0.0410758	0.0152676	0.0155684	0	0	0.0240504	0.0174265
AGBL4-AS1	0	0	0	0	0	0.0295847	0	0	0	0	0	0	0	0	0	0	0	0	0	0	0	0	0.0500334	0	0	0	0
FOXP1-IT1	0.00805391	0.00843564	0	0.00527085	0.0168881	0.00946308	0	0.0268097	0.00666273	0	0.012944	0	0	0.0170975	0	0	0	0.00864913	0.0361965	0	0.0253349	0.00784735	0.0160039	0.00708987	0	0.00412053	0.008957
TRIM54	0.0464047	1.25291	0.0919311	0.0742362	0.227046	1.56302	0.170989	0.0147115	0.0597162	1.99823	0.414335	0.0709941	0.238952	1.8097	0.029956	0.453041	1.99845	0.0553713	2.27673	0.0527417	1.87063	0.155739	0.0204912	0.00907781	1.73948	0.0896902	5.3443
AC005377.1	0.0312531	0.0654687	0	0	0	0	0	0.0297242	0	0	0	0	0	0	0	0	0	0	0	0	0	0.060903	0	0	0	0.0319793	0
AL772337.3	0.0630593	0.33024	0	0	0	0.370463	0	0	0	0.0454247	0.168912	0.0542665	2.98882	0	0.122121	0	0	0	0	0	0.198363	0.030721	0	0	0.181056	0	0
AL138701.1	0	0	0	0	0	0	0	0	0	0	0	0	0	0	0	0	0	0	0	0	0	0	0	0	0	0	0
SELENOTP1	0.117055	0.888868	0.0434801	0.114909	0.613625	0.825211	0.323487	1.19678	0.338923	0.0843203	0.156772	0.151099	0.246579	0.455571	0.170017	0	0	0.125705	0.0328797	0.349229	0.0920537	0.0570262	0.407048	0.0515217	0.0420108	0.209606	0.06509
POTEC	0	0	0	0	0	0	0	0	0	0	0	0	0	0	0	0	0	0	0	0	0	0	0	0	0	0	0
TALDO1	43.7928	144.689	75.285	71.9325	63.8841	308.368	161.273	57.3292	52.1336	650.778	253.466	62.4599	40.0813	40.1642	156.164	54.2894	75.3543	55.28	227.307	94.3717	61.2405	48.2841	68.7004	50.9086	65.6127	57.5393	65.7289
OR52B5P	0	0.015696	0.0445316	0.0196147	0.0314233	0	0.0414138	0.0427578	0	0.0215899	0	0.0257923	0	0	0	0	0	0	0	0	0.0157133	0.0292027	0	0	0	0	0.0333321
HSPD1P3	0	0.0287793	0	0	0	0.0322845	0.0253114	0.00871095	0	0	0	0	0	0	0	0	0	0	0	0.0156146	0	0	0	0	0.0131486	0	0
TH	2.67186	0.0552335	0	0.0230078	0.119792	0.0103268	0.0121445	0.00417954	0.0145417	0	0.00470849	0.0983257	0.00925718	0.0310968	0.0425523	0.0297019	0.150289	0.0755085	0.00493754	0.127363	0.00460789	0.732188	0.0261969	0.177951	0.138793	0.0314764	0.586472
AL356580.1	0	0	0	0	0	0	0	0	0	0	0	0	0	0	0	0	0	0	0	0	0	0.174665	0	0	0	0	0
AC022973.5	0.326368	0.39067	0.484919	0.0813677	0.423649	0.365211	0.944885	0.606024	0.308563	0	0.183169	0.454726	0.19643	0.21995	0.451463	0.210084	0.1063	0.166899	0.122232	0.0132477	0.325919	0.49971	0.247057	0.218897	0.156178	0.25444	0.17284
NPHS1	0.0104425	0.00273436	0.0504254	0.00341703	0.202544	0.0490783	0	0.372437	0.0172774	0	0.0727258	0.0134797	0	0.0443364	0.0101115	0.0529346	0.00595208	0	0.0175993	0.00222535	0.0218991	0.0101747	0	0.0367702	0.018739	0.112194	0.133554
OR2AI1P	0	0	0	0	0	0	0	0	0	0	0	0	0	0	0	0	0.0348631	0	0	0	0	0	0	0	0	0	0
ZNF696	2.57179	3.12526	2.78671	3.04538	1.98131	2.43327	5.10468	2.22638	2.32738	1.64276	2.27218	1.63849	4.06316	1.37244	2.77921	1.3685	1.24722	2.60163	1.34102	1.02648	1.25521	1.75477	3.75515	1.18826	1.26468	1.55567	0.813803
RNU6-400P	0	0	0	0	0	0	0	0	0	0	0	0	0	0	0	0	0	0	0	0	0	0	0	0	0	0	0
SCHLAP1	0	0	0	0	0	0	0	0	0	0	0	0	0	0	0	0	0	0	0	0	0	0.531841	0	0	0	0	0
TUBB1P2	0	0	0	0	0	0	0	0	0	0	0	0	0	0	0	0	0	0	0	0	0	0	0	0	0	0	0
XAGE2	0.0230605	21.2551	0.445424	0.0905512	0.870394	0.0270953	0.446103	0.109662	4.50221	0.996698	89.567	0.238141	0	2.38247	0.446593	0.207818	0.368037	0.445766	24.0705	0.845261	4.73932	5.81949	0.274941	0.0406004	5.52864	0.471928	0.0512926
SCAMP4	13.7677	11.8118	15.3794	11.2705	10.7835	9.65488	8.20771	14.0455	15.1555	7.21115	8.85476	14.3827	11.0274	11.8324	8.19687	12.0987	10.5193	21.6814	14.5685	26.2357	15.1347	12.2802	18.8901	17.1195	13.5591	14.6056	9.20921
AC027045.1	0	0	0	0	0	0	0	0	0	0	0	0	0	0	0	0	0	0	0	0	0	0	0	0	0	0	0
AC090425.3	0.0853377	0.327735	0.549446	0.260628	0.119295	0.33423	0.235836	0.62225	0.329452	0.491784	0.243826	0.342713	0.239689	0.402582	0.0550887	0.192262	0.0648551	0.305482	0.319609	0.0484957	0.328098	0.52661	0.113049	0.150246	0.449206	0.116428	0.126542
HMGB3	12.1139	268.36	47.6873	145.504	33.5973	52.7083	281.847	43.7173	45.0903	67.5791	45.8204	25.1901	201.422	6.11132	126.344	15.9446	24.7113	24.7065	43.3349	32.5095	5.19458	11.7822	68.5093	21.5997	7.65354	156.92	24.0598
AC023794.2	0.0269913	0	0	0	0.0565976	0.0634277	2.16317	0.0256709	0.0446579	0	0.0289197	0	0.682296	0.0381996	0	0.0608102	0	0	0.0303266	0.0460158	0.339622	0.315588	0.107268	0	0	0.0276185	0
C2CD4C	0.381816	0.0337276	1.36016	0.0541904	0.144691	0.075671	0.0508516	0.201257	0.213113	0.172315	0.128151	0.0475051	0.0484523	0.0455732	0.089088	0.518202	0.46148	0.632341	0.22742	0.909741	0.236354	0.112055	0.173679	0.0566938	0.316993	0.221233	0.0409281
AL117379.1	0.610474	0.352777	1.31365	0.661278	1.01524	1.1625	1.80343	0.740778	0.696584	1.81967	2.30059	1.59417	0.399098	0.7746	1.05995	0.616546	2.78369	1.7181	0.354781	0.107665	1.76583	1.18963	1.21307	0.704181	0.513749	0.45234	0.702337
MIR8076	0	0	0	0	0	0	0	0	0	0	0	0	0	0	0	0	0	0	0	0	0	0.1673	0	0	0	0	0
AL451064.1	0.0302577	0.0316918	0	0	0.253788	0	0.083619	0.143888	0.150187	0.0871846	0.129678	0.0520774	0	0.0428225	0	0.0681694	0.620874	0.454915	0.135987	0.0257923	0.222088	0.0884451	0	0.0532719	0.130314	0.0928826	0.134602
AC005954.1	0.126867	0.0442933	0.251333	0	0.17735	0.248441	0	0.281542	0.209906	0	0.181242	0.363924	0.178166	0	0.0818975	0.476377	0.385667	0	0.0950293	0.108144	0.576451	0.288431	0.0840323	0.446725	0.12142	0	0
GREM2	0.577575	0.561994	0.177726	0.0715723	1.12511	0.42565	0.170005	1.5407	1.31185	0.275729	0.43209	0.529392	4.61474	0.812579	0.00661857	0.0846968	0.420765	0.132126	0.176636	0.0466117	0.114673	0.0499492	2.12561	0.144409	0.647632	0.56302	0.0912196
SUSD6	15.5592	16.4759	17.2703	14.8332	18.5965	17.3912	13.5718	16.9626	22.184	4.24022	12.4383	17.3551	13.8828	32.1188	20.7635	24.8987	7.40693	17.9193	20.6816	9.91024	18.8497	27.8432	14.2323	20.8303	19.9259	23.097	30.1601
THRB-IT1	0	0.0170204	0	0	0	0	0.112271	0	0	0.0468232	0.0348224	0.0559372	0.0171157	0	0.0314703	0.0183055	0.277871	0	0.0182582	0.0277039	0.136314	0	0	0.0429152	0.0233287	0.108081	0
AC009161.1	0	0	0	0	0	0	0	0	0	0	0	0	0	0	0	0	0	0	0	0	0	0	0	0	0	0	0
TTC4P1	0.0123069	0.0128902	0.0182857	0	0.0774184	0.0289204	0	0.0585243	0.0610865	0.0177306	0.0263724	0.0211818	0	0.0174174	0	0	0.0280591	0.0264329	0	0.031472	0	0.0599563	0	0.0216676	0.0176678	0.0377787	0.0273738
AL139008.2	0.0360795	0	0	0	0	0	0	0	0	0	0	0	0	0	0	0	0	0	0	0	0	0	0.0716934	0	0	0	0
RPS6P7	0	0	0	0	0	0	0	0	0	0	0	0	0	0	0	0	0	0	0	0	0	0	0	0	0	0	0
GPR17	0.458862	0.173243	0.0792766	0.0419024	0.156634	0.112845	0.0294905	0.507459	1.03287	0.053809	0.0971859	0.477529	0.0561981	0.0528587	0.340989	0.625086	0.0729893	0.0802189	0.257782	0.0227409	0.520305	0.140366	0.0636141	0.0657572	0.275752	0.0655151	0.0356033
AC005253.2	0	0	0	0	0	0	0	0	0	0	0	0	0	0	0	0	0	0	0	0	0	0	0	0	0	0	0
DZIP1L	1.83051	0.630212	1.12485	0.162687	0.829275	6.03746	0.640145	0.400313	2.98657	0.175	1.10171	0.675809	0.606966	1.41525	1.03942	1.68653	1.34607	0.442909	0.25074	0.2721	2.30149	0.462404	0.437834	0.507292	3.13479	1.46548	0.477524
SPATA31A5	0	0	0	0	0	0	0	0	0	0	0	0	0	0	0	0	0	0	0	0	0	0	0.00665387	0	0	0	0
RNU6-1035P	0	0.139503	0.197895	0	0	0.469484	0.36808	0.760051	0.220368	0.191888	0	0	0	0.188499	0.257939	0	0.607335	0.572136	0	0.227069	0.558631	0.519099	0.529325	0.703488	0	0.136286	0.592501
AC105384.2	0.0222678	0.0233232	0	0	0	0	0.0615384	0.0211785	0.0736856	0.0641624	0	0	0	0.0630293	0	0.0501684	0.406155	0.047827	0.0250194	0.0189815	0.560377	0	0	0.0784096	0.0319676	0.0455705	0.0495294
PCBP2P3	0	0	0	0	0	0.139044	0	0	0.0279708	0	0	0	0	0	0	0	0	0	0	0	0	0.016472	0	0	0	0	0
SUCLG2P2	0.164947	1.49729	0.11437	0.403009	0.207524	0.904432	0.334282	0.575218	0.218328	0.126741	0.176732	0.283894	0.231644	0.404633	0.191663	0.0247745	0.125357	0.165328	0.345948	0.0937359	0.0461215	0.107144	0.284063	0.193604	0.205224	0.303803	0.293508
ABHD17AP3	0.0250684	0	0	0.0164059	0.105131	0.103091	0.138556	0.107289	0.082953	0	0	0.021573	0	0.106435	0.0242739	0	0.0285773	0.0269211	0	0.0320532	0.0657141	0.0244255	0	0	0.0359882	0.0513019	0
CCDC66	0.928871	2.02633	1.41896	0.795095	1.23507	1.52686	0.985995	2.10034	1.38418	0.64474	1.51263	1.26785	0.621996	1.49959	1.28065	1.22306	1.9635	1.37406	0.765459	0.52043	1.56255	1.6198	0.932045	1.56768	1.41738	1.0433	0.844891
AC105443.1	0	0	0	0	0	0	0	0	0	0	0	0	0	0	0	0	0	0	0	0	0.0209879	0.0195026	0	0	0	0	0
Metazoa_SRP	0	0	0	0	0	0	0	0	0	0	0	0	0	0	0	0	0	0	0	0	0	0	0	0	0	0	0
PREPL	4.57625	8.56102	3.20232	11.7623	5.43203	9.83376	5.13984	11.7488	5.9751	5.21043	5.26093	5.69513	5.25819	8.4606	4.32966	4.45012	11.0593	6.45374	6.81113	3.52242	2.75297	7.02725	8.22856	8.16468	5.02636	7.69461	7.57381
NEK4P1	0	0	0	0	0	0	0	0	0	0	0	0	0	0	0	0	0	0	0	0	0	0	0	0	0	0	0
RAB10	48.8889	62.0712	65.1631	45.8607	32.7394	34.8872	39.5256	43.649	41.1909	35.2849	38.5589	39.0794	76.115	55.9754	47.9475	41.2688	25.4946	37.859	37.846	69.0649	26.7549	40.5792	61.8398	34.9589	37.5716	70.5995	40.4114
MTRNR2L10	0	0.0390245	0.124558	0.0365756	0.0390634	0.295498	0.102966	0.0708718	0.0770568	0.0536784	0.0299404	0.224444	0	0.158191	0.0721554	0.0209855	0.127421	0.020006	0.0313969	0.0555799	0.12697	0.0181515	0.0185091	0.0327988	0.0267442	0.0571865	0.0207182
MED28P5	0	0	0	0	0	0	0	0	0	0	0	0	0	0	0	0	0	0	0	0	0	0	0	0	0	0	0
WASF4P	0.0190782	0.209815	0.0425197	0.0124856	0.0600071	0.145705	0.0790854	0.190521	0.0315654	0.013743	0.0306619	0.016418	0.0803776	0.135003	0	0	0.0217486	0	0.0214357	0.00813131	0.0200045	0.0185889	0.0568652	0	0.0136943	0.0585645	0
FRG2DP	0	0	0	0	0	0	0	0	0	0	0	0	0	0	0	0	0	0	0	0	0	0	0	0	0	0	0
RPL23AP25	0.0307806	0.0322394	0.137202	0.0402884	0.129086	0	0	0.175649	0.152782	0.133037	0.0329798	0.211909	0.0648402	0.0871248	0.11922	0.0693473	0	0	0	0.104952	0.225926	0.0299911	0.0611639	0	0.176754	0.188975	0.068464
DPY19L2P2	0.37544	0.149804	0.307376	0.0267434	0.530191	0.0960282	0.112931	0.0777304	0.701466	0.0588731	0.112196	0.202206	0.0645613	0.256635	0.321499	0.235918	0.489133	0.0383987	0.0860884	0.320033	0.158003	0.569869	0.0812011	0.112415	0.417985	0.188162	0.170424
LINC00882	0.0550672	0.0653675	0.0763645	0.0240257	0.107772	0.0474482	0.0101454	0.0628481	0.157925	0.0793353	0.035401	0.012637	0.0154668	0.114304	0.284384	0.107522	0.13392	0.0709643	0.0577471	0.0312936	0.0307952	0.0465009	0.0145898	0.0258538	0.100136	0.0676162	0.0244968
FBRSL1	4.39282	6.95764	9.69478	3.73632	4.4002	11.9774	7.79992	5.59143	5.40419	5.38934	8.80492	7.76608	9.52444	3.44424	4.46405	6.60019	3.9224	7.35398	3.61488	3.88413	7.85446	9.70565	8.44609	5.74796	5.58779	6.70319	4.39514
AL157838.1	0.8544	0.304264	0.609346	0.514426	0.358316	0.535409	0.236118	7.69265	0.376969	0.0820623	0.469929	0.13725	0.239976	0.43531	0.386083	0.384986	0.129866	0.428187	0.179196	0.0922523	1.03326	1.38748	0.294281	0.461307	0.327087	0.35553	0.40542
SERBP1	37.2252	36.4304	30.656	38.6485	19.9911	26.5659	35.2747	32.1851	26.7342	19.339	35.5025	24.848	25.891	33.7619	30.5298	26.5571	23.8487	48.3543	30.8275	29.5728	17.2951	26.8329	28.9756	36.8717	28.9431	42.4711	42.6712
SIGLEC8	0.28314	0.183585	0.360592	0.211772	3.04395	0.110893	0.633432	0.542853	1.04847	0.0776991	0.495986	0.642026	0.0284021	3.51104	0.208889	3.9793	0.532831	1.61203	1.4038	0.141748	0.348726	4.64177	0.0982364	0.427284	0.825856	0.404688	2.22921
TSPYL4	4.43907	6.77422	3.98674	4.10556	7.21351	3.67747	6.13381	13.1327	8.65894	2.33809	4.02198	3.85531	5.24291	7.67691	5.18315	6.71345	3.31143	3.81517	4.41683	1.93266	4.39364	6.85989	2.59477	3.82369	5.28613	4.58409	4.29223
SRM	24.3355	24.262	46.8791	12.8157	45.6125	19.1623	36.2927	14.9754	26.4243	25.9733	34.7066	26.8676	47.2459	13.9103	44.2784	44.9645	21.9641	28.6095	22.8966	51.0825	28.816	29.2057	54.6235	24.0335	25.7088	37.2708	30.6132
AP001596.1	0.234669	0.0398581	0.0471179	0.0249046	0	0.10433	0.0350552	0.00603215	0.0629623	0.1462	0.115525	0.0654966	0	0.0179523	0.294787	0.0142892	0.0144604	0	0.0213784	0.027032	0.0133007	0.0308987	0	0.0446659	0.0455258	0.0129796	0.0141072
MIR1915	0	0	0	0	0	0	0	0	0	0	0	0	0	0	0	0	0	0	0	0	0	0	0	0	0	0	0
EPHA10	1.65206	1.63148	3.62351	0.759688	1.15472	0.735363	0.0144938	2.70021	1.01526	0.707739	0.985258	1.691	0.011048	1.25935	0.0135424	0.433251	0.701505	1.02506	0.512665	2.80606	2.3262	1.14637	5.0892	1.92369	0.938637	1.09834	1.22876
ZNF677	0.425347	0.333731	0.283146	0.155646	0.65534	0.952963	0.134821	1.05412	0.953467	0.16473	1.02582	0.425076	0.21517	0.612763	1.2666	0.831203	1.08447	0.284874	0.81364	0.0857702	0.37886	0.227272	0.572558	0.169099	0.39833	0.363472	1.0512
GOLT1A	0.777805	18.9082	5.07002	8.55501	9.54905	27.9917	12.8624	44.8387	4.83626	18.4535	8.72358	16.9281	22.1458	2.34363	2.96403	2.4307	29.861	4.23033	10.4024	19.0885	3.749	7.22408	23.1088	12.0817	4.82666	13.3887	17.0493
SNRPFP3	0	0	0	0	0	0	0	0	0	0	0	0	0	0	0	0	0	0	0	0	0	0	0	0	0	0	0
RGMB-AS1	0.237118	0.318406	0.162605	0.294446	0.458962	0.328612	0.470464	1.32998	0.301784	0.376653	0.130287	0.376717	0.166499	0.215117	0.718245	0.109583	0.762407	0.522342	0.225431	0.580459	0.771394	0.112556	0.157059	1.38086	0.148382	0.398159	0.365131
AC093019.1	0.0565532	0.0592336	0	0.074022	0.118585	0	0	0.0537867	0	0	0.0605938	0	0	0.0800372	0	0	0	0.121465	0	0.048207	0	0	0.112376	0	0	0	0
RPS26P55	0.080064	0	0	0.0523976	0	0.141109	0	0.0761474	0	0.0576741	0.0857844	0	0	0	0	0	0.0912708	0.085981	0	0	0.251855	0.0780106	0	0	0	0	0
AC006450.1	0	0	0	0	0	0	0	0	0	0	0	0	0	0	0	0	0	0	0	0	0.0324856	0.0603734	0	0	0	0	0
AC114284.1	0.076758	0.147393	0.0760316	0.0837233	0.0804763	0.105219	0.0353542	0.0365015	0.126998	0.0921543	0.13707	0.0880735	0.0538977	0.108632	0.123875	0.317043	0.0583347	0.0274769	0.201233	0	0.0134142	0.0872542	0.228788	0	0.128559	0.0392708	0.0853649
SLC22A18	3.73979	6.89342	6.33332	9.05307	8.83126	12.439	3.81547	15.6628	4.59523	21.8761	5.3369	7.99621	5.08821	6.12745	5.54481	3.81718	10.2746	6.81741	3.72599	7.92739	13.1528	4.99693	2.82336	11.3892	8.76716	9.27183	12.7189
PIGN	5.01399	3.32318	4.68301	6.09342	3.77721	6.61813	2.93819	3.4444	3.83044	1.8248	4.79928	3.03899	7.57152	4.6684	2.59912	4.1623	1.57777	3.76986	5.27779	4.57791	1.44244	2.44168	3.48777	2.01954	2.34818	4.03617	3.28369
AC131212.4	0.0292336	0	0.0868709	0.0191318	0	0.0515228	0.0403944	0	0.024184	0.0631753	0.0626446	0	0	0	0.19815	0	0.0999767	0.0941823	0.065692	0.0249193	0.0306531	0.0284839	0.029045	0.0257344	0	0.0747824	0
AC124945.1	0	0	0	0	0	0	0	0	0	0	0	0	0	0	0	0	0	0	0	0	0	0	0	0	0	0	0
AKAP8L	5.94346	4.98835	9.95603	5.17277	10.8336	17.0217	6.34059	11.8123	7.55506	11.5692	8.09612	7.01917	7.64558	6.18062	7.41997	7.3113	9.15108	9.47616	4.58534	4.63118	11.7435	11.1748	8.85069	7.16041	7.65461	5.89502	3.7245
Y_RNA	0	0	0	0	0	0	0	0	0	0	0	0	0	0	0	0	0	0	0.158539	0	0	0	0	0	0	0	0
STX18-AS1	0.200691	0.254199	0.208038	0.143559	0.366999	0.268708	0.167676	0.148704	0.262551	0.144568	0.330046	0.204839	0.349024	0.277424	0.126541	0.189271	0.271347	0.180438	0.2386	0.10145	0.27895	0.377445	0.139114	0.20132	0.23786	0.219682	0.264719
AL022069.1	0.0435556	0.018248	0	0	0.0547986	0.0614117	0.0481474	0.0994198	0.115303	0.0502004	0.102669	0.104951	0.146802	0.0369854	0.118091	0.0196258	0	0	0.0195751	0	0.0548046	0.169754	0.0173098	0	0	0.0267406	0.0193758
PLRG1	12.2869	10.17	10.6356	13.4628	11.1923	10.7653	10.9519	9.59454	8.29412	7.35231	9.37227	7.8118	8.91296	9.25978	37.0999	7.92361	10.1229	12.1491	9.23514	11.6549	6.48464	11.5839	8.49174	10.0185	7.14393	12.0381	8.52584
ASS1P3	0.0114011	0.0597074	0	0	0.0239068	0.0401878	0.283569	0.0650603	0.037727	0.0164256	0.0366471	0.0392456	0	0.064542	0	0.0256862	0	0	0.0128099	0	0.0239094	0.0111087	0.0679653	0	0	0.0116661	0
ZNF10	0.799889	1.56515	1.1923	0.669925	1.12178	3.98602	1.43578	0.93933	1.61281	1.26727	2.1302	1.25276	0.904803	1.16845	0.647524	1.30958	2.18141	1.46942	1.28885	0.392442	2.02266	1.74921	1.14993	1.57583	0.96001	1.58695	1.13843
MIR1827	0	0	0	0	0	0	0	0	0	0	0	0	0	0	0	0	0	0	0	0	0	0	0	0	0	0	0.487674
ALG12	2.85827	3.59082	2.46577	3.76557	3.92116	4.73552	4.18139	5.20381	3.73304	1.78072	3.76746	3.59904	3.31634	2.55227	2.42462	4.19502	1.57907	4.82882	3.9627	4.04636	1.91331	3.23398	3.62058	3.26887	2.50865	3.42077	4.04678
Y_RNA	0	0	0	0	0	0	0	0	0.23117	0	0	0	0.294324	0	0	0	0	0	0	0	0	0	0	0	0	0	0
EML6-AS1	0	0	0	0	0	0.0421786	0	0	0	0	0	0	0	0	0	0	0	0	0	0	0	0	0	0	0	0	0
AC016700.1	0	0	0	0	0	0.0747541	0	0.030255	0	0	0	0	0	0	0	0	0.0725277	0	0.0714841	0	0.0333558	0.0619906	0	0.0560068	0	0	0
U6	0.133191	0	0	0	0	0	0	0	0	0	0	0	0	0	0	0	0	0	0	0	0	0	0	0	0	0	0
MIR151B	0	0.310976	0.220571	0	0	0	0.410256	0.14119	0	0	0.159059	0.255505	0	0	0	0	0	0	0	0	0	0.144645	0	0	0.213118	0.151902	0
AL513331.1	0	0.0375991	0	0.0469863	0.0752733	0.29525	0	0.273133	0	0	0.0769251	0	0.151239	0	0	0	0.0818449	0	0	0.0611999	0.0376407	0.104931	0	0.0632017	0	0.0367319	0.159692
SETP15	0	0	0	0	0	0	0	0	0	0	0	0	0	0.0598498	0	0	0	0	0	0	0	0	0	0	0	0	0
CDRT15P11	0	0	0	0	0	0	0	0	0	0	0	0	0	0	0	0	0	0	0	0	0	0	0	0.0252679	0	0	0
SZRD1	26.1971	25.464	29.8196	16.7477	41.2716	29.6096	24.3011	26.2918	27.0962	15.9429	29.2429	27.1482	30.0526	22.8547	27.8088	28.9491	14.5453	22.0268	24.2126	30.9501	21.6895	36.0471	29.4345	25.7623	27.1569	26.3942	22.0897
DAAM1	3.12514	3.2022	1.69406	4.80095	3.64896	2.54175	4.51128	6.01159	3.10151	1.57172	4.26928	2.14784	5.95264	4.35321	4.84124	1.94829	2.25069	3.12036	2.8237	2.14566	2.87094	4.40351	3.35216	2.97945	2.86682	3.76272	4.2346
Y_RNA	0.279439	0.292683	0.622788	0.182878	0.292976	0.820829	0	0.930193	0.462341	0	1.04792	0.721426	0	0.395478	0	0	0	0	0	0	0.146504	0.816817	0.277636	0.491982	0	0	0.310773
CDH12P2	0	0	0	0	0	0	0	0	0	0	0	0	0	0	0	0	0	0	0	0	0	0	0	0	0	0	0
AC010624.1	0.0186904	0.0685167	0.208277	0.0122318	0.156766	0	0.0258259	0.0266641	0.726709	0	0.0400515	0.0321685	0.0590577	0.436452	0.018098	0	0.703115	0.0200716	0.0524998	0.023898	0.0783915	0.0273165	0.0371395	0.0164532	0.496389	0.305995	0
RN7SL854P	0	0	0	0	0	0	0	0	0	0	0	0	0	0	0	0	0	0	0	0	0	0	0	0	0	0	0
LINC00161	0	0	0	0.0214409	0.103047	0.0384941	0	0	0	0	0.0175513	0	0	0.0231832	0.0317235	0	0	0	0	0	0	0.111726	0.0325504	0	0.0235164	0	0
PPIAP41	0.237523	0.0310976	0.220571	0	0.186772	0.174426	0.0820511	0.197666	0.0982474	0	0.286305	0.255505	0.125088	0.210098	0.0574989	0.0668913	0	0.0637693	0	0	0.342452	0.202503	0	0.156819	0.127871	0.091141	0.0660392
TICAM2	0.171333	0.0460137	0.0979105	0.0402512	0.0644835	0.00516181	0.0364222	0.0459607	0.0726861	0.0126584	0.0423633	0.0378059	0.0462716	0.174088	0.0595549	0.049488	0.0100162	0.0471783	0.0444241	0.0486826	0.0230323	0.158378	0.0174592	0.0464076	0.0441476	0.0674286	0
GCC2-AS1	0.196202	0.112092	0.212013	0.186769	0.411413	0.482019	0.246461	0.271424	0.324622	0.0770913	0.477773	0.153495	0.11272	0.176703	0.207255	0.120555	0.0406664	0.153238	0.180365	0.28888	0.205729	0.486614	0.141772	0.157015	0.230455	0.419773	0.0793462
AC132938.1	0	0	0.0588189	0	0	0.0465136	0	0.527109	0.196495	0.570333	0	0.204404	0	0	0.229995	0.178377	0.180513	0.0850257	0	0	0.124528	0.115716	0.0786635	0.209092	0.0568313	0.0405071	0
ZNF121	4.9136	3.95867	7.55763	1.54867	3.42892	4.66253	2.72666	5.68265	3.45025	1.65366	3.60524	3.66692	2.44689	3.11261	2.91182	2.16089	3.54903	7.95731	1.9941	2.52982	5.02028	4.31648	9.66224	4.94139	3.23071	3.90759	2.32134
KRT18P66	0.0112304	0.0117627	0.0166862	0	0.0235489	0.0131954	0	0	0	0	0	0	0	0	0	0	0	0	0	0.0191461	0.0117757	0	0	0	0	0	0
SLC25A47	0.0237655	0.00829731	0.0588516	0	0.0166112	0.0093079	0.109462	0.00753432	0.0917486	0.011413	0.00848784	0.0136345	0.0500629	0.0448458	0.0613662	0.0178476	0.0180614	0.0510438	0	0.0540219	0.0498389	0.069468	0	0.0418417	0.0341178	0.00810593	0.0176202
ZFP37	0.399237	0.190286	0.429894	0.449165	0.404467	0.0896014	0.0309919	1.11352	0.408205	0.213269	0.322022	0.146692	0.406328	0.545976	0.356178	0.449732	0.23523	0.0818944	0.239405	0.0344141	0.0893686	0.408666	0.485798	0.264574	0.186755	0.725227	0.159641
AC015911.4	0.0399572	0.181354	0.0593686	0.0871661	0.111714	0.0782473	0	0.10134	0.110184	0.0575663	0.0856241	0.0916952	0	0.0376998	0.128969	0	0.0911002	0.0858203	0.0149649	0.102181	0.0418973	0.376346	0.0529325	0.234496	0.0382416	0.136286	0.0592501
SP140	1.50122	0.558888	2.05603	0.287389	4.10082	0.410973	1.10068	0.616764	2.36977	0.375181	2.21303	0.75141	0.527062	4.9755	1.25587	3.18662	0.727616	0.998009	0.99253	0.293802	2.91532	4.4404	9.83703	1.58224	1.53573	3.64172	1.47648
AC091133.2	0	0	0	0	0	0	0	0	0	0	0	0	0	0	0	0	0	0	0	0	0	0	0	0	0	0	0
SLC5A3	4.93147	1.83265	2.98028	3.23302	3.434	3.79343	1.35093	3.56012	4.08473	0.714912	13.9569	1.86496	2.41486	5.27499	5.7159	3.03213	2.71753	2.05225	2.98556	1.01707	1.50028	2.98377	2.39294	2.24159	2.03815	2.6169	9.03255
CYP11A1	0.102058	0.068413	0.127376	0.0587766	0.368087	0.64754	0.0112817	0.0582393	0.533593	0.0705769	0.061236	0.421572	0.0687964	0.756857	0.0237177	0.367892	0.241995	0.0613763	1.38979	0.0869964	0.0813303	0.123306	0.486718	0.0287494	0.515731	0.171265	0.281485
AC006441.4	0.0144979	0	0	0	0	0.0170345	0	0.0137886	0	0.0208871	0.0466011	0	0.0305402	0.0410364	0	0	0	0	0.0325787	0.0247165	0	0	0.0288086	0.025525	0.0416262	0	0
IFNL1	0.0498882	0	0.321204	0.0435322	0.10461	0	0.0919126	0.0158159	0.0275139	0.023958	0.0534526	0.085864	0	0.0941395	0.225433	0.0749307	0.0758283	0.0714335	0.0186843	0.0850514	0.0697474	0.0810145	0.0660884	0.0292778	0.0238731	0	0
AC010480.1	0	0.0654687	0	0	0.0436893	0.171366	0.287899	0.118897	0	0	0.11162	0	0	0.0294874	0	0	0	0	0	0.0177605	0.021847	0.020301	0.0414019	0.0366828	0.0897337	0	0
FBXO46	4.91845	4.8602	6.18172	9.15	6.70371	6.29059	6.38397	7.4462	5.25617	3.17128	5.22666	7.02895	6.41185	6.05367	8.2447	5.9765	4.52228	6.8059	3.08019	4.84209	6.99612	8.50437	8.51569	6.01902	6.73102	6.13417	2.92329
AC091962.1	0	0	0	0	0	0	0	0	0	0	0	0	0	0	0	0	0	0	0	0	0	0	0	0	0	0	0
AL139021.1	0.130747	0.136944	0.24283	0	0.342701	0.384058	0.361326	0.248702	0.216325	0.235459	0.385243	0.28129	0.137711	0.04626	0.316507	0.0736418	0.596191	0.421228	0	0.250765	0.308464	0.254787	0	0.0575483	0	0.0334462	0.290815
COX7A2P2	0.0570056	0.119415	0	0	0.119534	0.133959	0.157538	0.108434	0	0.0821279	0	0.0981139	0.120084	0.32271	0	0	0.259939	0.122437	0	0.0485927	0	0.0555435	0	0	0.0818371	0.0583303	0
ATP6V1G1P7	0	0	0	0	0	0	0	0	0	0	0	0	0	0	0	0	0	0	0	0	0	0	0	0	0	0	0
CENPL	2.52604	1.09354	2.70179	1.52599	1.79398	1.69698	1.30641	1.32674	0.950085	0.706126	2.2746	1.10313	2.09548	0.923506	5.35252	0.882083	0.456243	1.31432	1.40769	2.76634	0.586909	1.88762	1.46378	0.868026	0.878492	1.24341	0.709579
RN7SL658P	0	0	0	0	0	0	0	0	0	0	0	0	0	0	0	0	0	0	0	0	0	0	0	0	0	0	0
AL512638.1	0	0	0.053337	0	0	0	0	0	0	0	0	0	0	0	0	0	0	0.0771014	0	0	0.0188204	0	0.0356661	0	0	0	0
AC023511.1	0	0	0	0	0	0	0	0	0	0	0	0	0	0	0	0	0	0	0	0	0	0	0	0	0	0	0
AC018816.2	0.282606	0.0422857	0.0599852	0	0	0.189744	0	0	0	0	0.0432567	0	0	0.0571371	0	0	0	0	0	0	0	0.236021	0.160447	0.213239	0	0.123931	0
NLRP14	0.0432099	0.0205717	0	0.00514155	0.0576584	0.00461547	0	0.014944	0.136485	0.0226372	0.0336706	0.0135218	0.0165496	0.127865	0.174969	0.0531	0	0	0.0176543	0.00334845	0.0041189	0.0842033	0.00780564	0.0138319	0.00563927	0.0241167	0.0262118
NME2P2	0	0	0	0	0.151309	0	0	0	0.0596946	0	0	0.0620974	0	0.0510617	0	0	0.0822593	0	0	0	0.0378313	0.0351541	0	0	0	0	0.1605
ZMYM6	1.20062	1.17348	1.42843	0.910213	2.16547	1.6586	0.932154	3.0455	1.47509	1.08536	1.44879	1.84136	0.647936	1.32275	1.75824	1.242	2.01913	1.09467	1.12526	0.85877	1.92888	1.9415	1.15153	1.72401	1.24577	1.18595	1.25592
AC021517.1	0	0.0114514	0	0.0643966	0.0343884	0.244076	0.0302145	0.0103983	0.0271339	0.05513	0.0820003	0.0094087	0.0230311	0	0	0	0	0	0.0307105	0.00465983	0	0.0106528	0	0	0	0.0559362	0
MIR3124	0	0	0	0	0	0	0	0	0	0	0	0	0	0	0	0	0	0	0	0	0	0	0	0	0	0	0
BFSP2-AS1	0.0478235	0	0.0236854	0	0.267414	0.0187303	0.132163	0.0151613	0.237376	0.0229664	0.0341602	0.0274368	0.0335806	0.112804	0	0.215489	0.181725	0.0684771	0.053733	0.0271771	0.0501456	0.248517	0.0316766	0	0	0.0163116	0.0709146
AC127496.1	0.0271004	0.0141924	0.100665	0.0177357	0.0142066	0.0278618	0.0374467	0.00966549	0.0168144	0.0195217	0.0653324	0.029152	0.0428158	0	0.0852847	0.007632	0.0308937	0.0145516	0.026643	0.00288761	0.0461763	0.029706	0.0336569	0.0298206	0.0291789	0.0762578	0.00753478
MIR5701-2	0	0	0	0	0	0	0	0	0	0	0	0	0	0	0	0	0	0	0	0	0	0	0	0	0	0	0
AL133383.1	0	0.016567	0	0	0.0663341	0	0	0.0150435	0	0	0	0	0.0333197	0	0	0	0	0	0	0	0.049756	0	0	0	0.0227073	0	0
AL157392.3	0.526073	0.417625	0.759458	0.502348	0.434616	0.655267	0.657744	1.17609	0.85442	0.689587	0.555191	0.955321	0.318211	0.492209	0.384389	0.468944	0.700829	0.222585	0.44701	0.0494102	1.7101	1.14667	0.356015	0.531911	0.461459	0.450229	0.285205
IZUMO4	1.21934	0.361047	0.519814	0.491592	1.65061	2.36363	2.47397	8.18637	1.08959	1.84565	1.50491	0.637563	0.964574	0.364068	0.239129	0.649111	1.31377	0.39781	0.61275	0.32015	1.21381	0.651684	0.797427	2.50911	0.657356	0.637	0.583624
TPD52L2	29.7233	24.6799	35.7093	27.3803	32.3664	24.6608	52.5659	40.1891	26.2166	29.4989	30.2725	30.9402	37.6894	21.0159	29.3575	30.8697	21.8185	33.6545	25.3968	38.8229	26.0379	37.028	93.7829	46.0983	22.6473	22.5138	17.9631
LGI1	0	0	0	0.00241814	0	0	0	0	0.0061134	0.00266165	0	0.00317974	1.04299	0.0183025	0	0.00416228	0	0	0	0.00157482	0.00193718	0	0	0	0.00265223	0	0.00410926
LINC02450	0.0284175	0.0297644	0	0.0185977	0.0595883	0	0.157067	0	0.117544	0.0204706	0.106568	0	0	0.0804362	0.330203	0	0	0.0610354	0.0638582	1.41709	0.297974	0.235354	0.112937	0.150096	0.0203981	0.0436168	0.063208
ZNF530	1.0279	0.455033	0.86488	0.509172	1.12532	0.513791	0.502214	1.17746	0.770476	0.274087	0.453312	0.874795	0.628055	0.727368	1.18778	0.447808	0.582649	1.18314	0.309465	0.505871	0.568676	1.18413	0.389321	0.914857	0.586997	0.3719	0.378946
PTK2	10.938	17.5892	13.079	17.6708	10.7665	11.6466	50.5619	13.0482	9.92455	5.5252	10.4427	6.50963	16.1116	9.32588	7.51343	4.92295	7.29673	8.21919	10.8855	5.04067	4.68245	6.86817	7.16112	8.23283	5.85699	6.68429	7.24076
PMP2	0	0	0	0	0	0	0.0327477	0.00751343	0.0261412	0.017072	0	0	0	0.00559018	0	0	0.0180113	0	0	0	0.0124252	0.00384864	0.00784891	0.0139086	0.00567053	0	0
PMS2P2	0.0126342	0	0	0	0	0.0593791	0	0.0120162	0.0627111	0.0182021	0	0.108726	0	0.0715226	0	0	0	0.135679	0.0567817	0.0107697	0	0.0369305	0	0	0.0181377	0	0
AC018511.1	0	0	0	0	0	0.0881311	0	0.214014	0	0	0.12055	0	0.0790027	0	0	0	0	0.0805507	0	0	0.0393247	0	0	0.0660291	0	0.115126	0
MIR3148	0	0	0	0	0	0	0	0	0	0	0	0	0	0	0	0	0	0	0	0	0	0	0	0	0	0	0
INSL6	0	0.119097	0	0	0	0.0148448	0.0698308	0.0120162	0.0836148	0.0182021	0	0.108726	0.0266144	0.053642	0	0	0.0288053	0	0	0.0107697	0.0662384	0	0	0.0222439	0	0.0258556	0
LINC02827	0.00948828	0.114287	0.0211466	0.161449	0.0696354	0.1728	0.117996	0.0676809	0.0549453	0.232386	0.0711634	0.302115	0.0699558	0.0201425	0.00918757	0.0213767	0.0865311	0.1936	0.0266519	0.016176	0.0646684	0.120184	0.113125	0.183756	0.020432	0.106796	0
SNORD110	0	0	0	0	0	0	0	0	0	0	0	0	0	0	0	0	0	0	0	0	0	0	0	0	0	0	0
AC211476.1	0	0	0.0452453	0	0	0.0357797	0	0.028962	0.15115	0.0438718	0	0.0524113	0	0	0	0.0686064	0.138856	0.0654044	0	0	0.127721	0.0593414	0	0	0.0437164	0.0311593	0
MIR6806	0	0	0	0	0	0	0	1.27071	0	0	0	0	0	0	0	0	0	0	0	0	0	0.650901	0	0	0	0	0.495294
RNU6-1102P	0	0	0	0	0	0	0	0	0	0	0	0	0	0	0	0	0	0	0	0	0.15566	0	0	0	0	0	0
AL158823.1	0.44722	0.624555	0.265792	0.429266	0.687696	2.38212	0.411972	0.935753	0.394634	0.300678	0.415283	1.18024	0.251222	0.421954	0.346437	0.335856	0.47583	0.128072	0.368487	0.355804	0.0312623	0.20335	0.0592445	0.262459	0.256811	0.762686	0.265262
ICMT	28.0761	28.6954	22.5117	28.63	36.2741	33.6399	15.7859	18.675	21.6681	12.9172	22.0492	27.7407	17.8659	22.7285	15.0251	24.7119	16.3058	14.0079	25.0851	21.8172	12.046	30.6819	18.8831	34.8055	24.5345	26.5456	25.0814
MRPS12	11.2602	10.854	14.7354	12.485	16.6004	7.48991	11.3524	8.88865	7.6875	20.9629	7.80574	18.0875	21.7596	7.52589	11.8173	7.54773	13.9881	15.3617	8.4842	32.2063	8.76111	9.87038	18.6635	13.6456	12.329	15.2763	7.68815
AC091982.3	1.92849	0.863852	1.53179	2.27018	1.44967	0.612793	3.65354	1.67265	2.08703	2.55121	2.88498	2.96429	0.945343	1.21875	14.0229	1.44827	4.12031	2.03193	1.6762	3.72199	1.25906	0.649978	0.843541	1.75104	1.82828	1.39	1.83448
AL139124.1	0.101554	0.0709114	0.251482	0	0.283929	0.119322	0.28065	0.0643907	0.336048	0.682774	0.14508	0	0.142618	0.143725	0.262228	0.305062	0.154358	0.0727061	0.228206	0.0288555	0.106485	0.0989493	0	0.119197	0.145791	0.103914	0
AC015813.6	1.68573	1.06143	2.01977	0.462485	1.24515	0.495889	0.773044	1.63594	1.45341	1.19487	1.07529	0.869984	1.04929	1.19461	1.27353	1.37099	1.04056	1.72862	0.700268	0.801094	0.897941	2.29997	0.663114	1.15346	1.10257	1.68975	1.28804
AC034105.5	0.0907732	0	0.0674356	0.0594062	0.761363	0.0533277	0	0	0.375468	0	0.194518	0.0781162	0	0.128467	0	0.818033	0	0	0.050995	0.116065	0.0951807	0.884451	0.0901875	0.159816	0	0.185765	0.201903
RNA5SP209	0	0	0	0	0	0	0	0.139734	0	0	0.314838	0	0	0	0	0	0	0	0	0	0	0.143153	0	0	0	0	0
GNB1	66.6642	77.221	62.3595	51.5276	81.6872	61.8181	47.8052	60.8283	63.3193	32.3546	67.0655	60.8185	56.7064	67.621	97.7615	63.0398	34.0621	42.9779	74.3803	54.007	44.7929	79.1043	52.1893	50.7882	56.5284	67.8974	52.5004
FGF14-IT1	0	0	0	0	0.0251228	0	0.0331102	0.0113949	0.00991147	0.00863051	0.00641851	0	0	0.00847809	0	0	0.027316	0	0.0134615	0	0	0	0	0	0.00859995	0.0122594	0
AP002893.1	0	0	0	0	0	0	0	0	0	0	0	0	0	0	0	0	0	0	0	0	0	0	0	0	0	0	0
KDM5B	8.05206	12.3234	12.8113	18.8788	6.42303	19.304	5.46537	25.6714	6.3726	5.18054	13.9222	9.04503	11.778	8.86038	11.8779	6.04345	3.57653	11.8645	9.34632	6.54426	4.95311	10.9369	9.93924	9.05951	5.10636	13.2114	6.71358
RN7SL152P	0	0	0	0	0	0	0	0.045484	0	0	0	0	0	0	0.0926156	0	0	0	0	0	0.100291	0	0	0.0841982	0	0	0
AL670379.8	0	0	0	0	0	0	0	0	0	0	0	0	0	0	0	0	0	0	0	0	0	0	0	0	0	0	0
RNU6-1244P	0	0	0	0	0	0	0	0	0	0	0	0	0	0	0	0	0	0	0	0	0	0	0	0	0	0	0
MIR708	0	0	0	0	0.339585	0.190283	0	0	0.535895	0.233318	0.173518	0	0	0	0	0	0.369232	0	0.181959	0.138047	0.169811	0.315588	0	0	0	0	0
AC090617.7	0.0853377	0.0893824	0.126795	0.111698	0	0.200538	0.235836	0	0.141194	0	0.0914349	0	0	0	0	0.192262	0	0	0.191766	0	0	0.166298	0	0.150246	0	0.174641	0
AC009831.3	0.131551	0	0.0651532	0.0573955	0	0.0515228	0	0	0	0.0631753	0.0469835	0	0	0	0.339686	0	0	0.0941823	0.0985381	0.037379	0.413817	0.213629	0.087135	0.0772033	0.125903	0	0
AL136367.1	0	0	0	0	0	0	0.579184	0	0	0	0	0	0	0	0	0	0	0	0.117738	0	0	0	0	0	0	0	0
RPL23AP12	0	0	0	0.0394367	0.0631787	0.177008	0	0.200591	0.199403	0.043408	0.0968475	0.0518572	0.0634694	0.0426414	0.1167	0	0	0	0	0.0256832	0	0	0.0598708	0.106093	0.0865086	0.0924898	0
SLC26A3	0.0042139	0	0	0.00551554	0.0265081	0	0.0116453	0.00400776	0.0836643	0.00607096	0.00902994	0.00725265	0	0.00596374	0	0.00949373	0.0672522	0	0.0142038	0	0.026511	0.00410582	0.00837341	0	0.00604946	0	0.131219
AC010894.3	0.249477	0.130651	0.185337	0.0408174	0	0.0366409	0.0861806	0.0296592	0.051596	0	0.0334127	0.214691	0	0.0441343	0.0603927	0	0	0	0.0700763	0	0.163494	0	0.0619669	0	0	0.0638187	0
KRTAP13-6P	0	0	0	0	0	0	0	0	0	0	0	0	0	0	0	0	0	0	0	0	0	0	0	0	0	0	0
CEACAMP4	0	0	0	0	0	0	0	0	0	0	0	0	0	0	0	0	0	0	0	0	0	0	0	0	0	0	0
MRPS24	3.30515	3.73029	16.6205	4.19758	4.1057	2.70431	4.05451	2.91522	3.00495	3.75595	4.54057	2.75981	8.47896	1.71359	6.09448	2.87533	2.71081	4.4514	1.01112	13.436	1.45259	3.08752	4.9745	2.68867	2.33328	2.79039	3.78493
IMMP1LP2	0	0	0.129115	0	0.0607389	0	0	0	0	0	0	0	0	0	0	0	0	0	0	0	0	0	0	0.0509981	0	0.0296394	0
RNU6-1247P	0	0	0	0	0	0	0	0	0	0	0	0	0	0	0	0	0	0	0	0	0	0	0	0	0	0	0
AC099520.2	0	0	0	0	0	0	0	0	0	0	0	0	0	0	0	0	0	0	0	0	0	0.0244901	0	0	0	0	0
LINC00469	0.0786749	0.11772	0.0500981	0.073555	0.0471349	0.0264115	0	0	0.0929786	0.0485772	0	0.0193442	0.0236759	0.0954387	0.174129	0.455789	0	0.144839	0.0883967	0.0766446	0.082495	0	0.0223335	0.0197879	0.112946	0.0115004	0.0249991
TUBAP4	0	0	0	0	0	0.0402522	0	0	0	0	0	0	0	0	0	0	0	0	0	0	0.107765	0.0333795	0	0	0	0	0
AP001610.3	0	0	0	0.0442027	0.141628	0.0793598	0	0	0	0	0	0.116249	1.4228	0.0477947	0	0	0	0	0	0	0.141643	0.0329049	0	0	0.193927	0	0
RNU6-494P	0	0	0	0	0	0.558164	0	0	0	0.228133	0	0	0	0	0	0	0	0	0	0	0	0	0.314654	0	0	0	0
IGHVII-28-1	0	0	0	0	0	0	0	0	0	0	0	0	0.811379	0	0	0	0	0.827277	0	0	0	0.375294	0	0	0	0	0
AC021613.2	0	0	0	0	0	0	0	0	0	0	0	0	0	0	0	0	0	0	0	0	0	0	0	0	0	0	0
AL136460.1	0	0	0	0	0	0	0	0	0	0	0	0	0	0	0	0	0	0	0	0	0	0	0	0	0	0	0
AL845552.1	0.044122	0.0462132	0	0	0.0925186	0.311051	0.365801	0.251781	0.0730012	0	0	0	0.0929443	0.124888	0	0.099405	0.201191	0	0.148722	0	0.0462643	0	0	0.0776813	0.0633414	0.135442	0
SRGAP2C	0.890834	0.485924	0.819651	0.239835	0.449622	0.277135	0.538703	0.734165	1.08044	0.353854	0.459488	0.469701	0.792512	0.949017	0.860713	1.01888	0.306658	0.498222	0.803797	0.302417	0.670418	0.613478	0.39122	0.356924	0.668823	0.648247	0.411898
MIR486-1	0	0	0	0	0	0	0	0.12102	0	0	0	0	0	0	0	0	0	0	0	0	0.133423	0.247962	0	0	0.182672	0	0
ARL15	4.82678	5.19315	2.73259	4.90288	4.89532	2.79155	4.60541	5.33317	4.60782	2.21164	4.1904	5.14859	3.09145	7.1286	2.35508	7.01856	2.59289	4.11133	5.19128	2.88267	5.53342	3.13045	4.91497	4.4671	4.48305	5.97205	4.16584
AL590609.1	0	0	0	0	0	0	0	0	0	0	0	0	0	0.061492	0	0	0	0	0	0	0	0	0	0.0764972	0	0	0
AC087393.3	0	0	0	0	0	0	0	0	0	0	0	0	0	0	0	0	0	0	0	0	0	0	0	0	0	0	0
LINC01784	0	0	0	0	0	0	0	0	0	0	0	0	0	0	0	0	0	0	0	0	0	0	0	0	0	0	0
C15orf40	0.838076	1.08946	0.81846	1.24599	1.12281	2.29485	1.07724	1.60196	0.965714	1.82516	1.73106	1.00812	0.501323	1.06124	1.035	0.7927	1.68859	1.43209	1.05689	1.30812	1.2434	1.73411	0.552394	1.13238	0.907142	0.942571	0.905811
KRT222	0.0584627	0.0376822	0.046773	0.00588625	0.0471498	0	0	0.0299399	0.0148813	0.00647901	0.0289106	0.0154803	0	0.0572813	0.0087092	0.0303955	0.0615192	0.00965896	0.0202113	0.00383344	0.0188619	0.00438179	0.00893622	0.0158353	0.0258243	0.0276098	0
SLC4A7	5.09529	3.01455	2.96174	0.727442	2.55452	1.30602	2.26084	2.38355	1.83172	0.254088	1.56571	0.82901	2.04802	3.69366	2.96774	2.74132	1.65233	5.05167	0.910857	1.52231	1.78711	2.90396	2.63281	4.40711	1.64466	2.27473	2.99978
AC091564.1	0.208267	0.373951	0.176825	0	0.311936	0.0699161	0	0.0282969	0.541489	0.0428643	0.286903	0.563284	0	0.294751	0.230476	0.201093	0.271335	0.191707	0.167144	0	0.436758	0.202925	0.177362	0.0523822	0.17085	0.304438	0.132354
TDRKH	3.97707	7.19667	7.86361	7.46948	4.91799	8.73748	3.74354	8.10539	4.33431	8.28618	6.82515	3.45865	6.24357	3.37081	14.3038	4.79852	4.19236	8.83653	5.68548	8.42642	1.71385	11.8434	6.68486	3.95189	2.14155	8.3108	3.87831
TRIM49D2	0	0	0	0	0	0	0	0	0	0	0	0	0	0	0	0	0	0	0	0	0	0	0	0	0	0	0
AC005180.2	0.278942	0.159361	0	0.0663827	0.425388	0.238362	0	0.33765	0.503474	0.438405	0.0815105	0.52374	0.0534182	0.75366	0.0491093	0.114263	0.173447	0	0.45587	0.0432319	0.212717	0.024708	0.554284	0	0.691684	0.311371	0.0564036
ERVFRD-1	0.0791256	0.0276253	0.0718454	0.0287686	0.184352	0.025825	0	0.158871	0.196374	0.0696643	0.0188398	0.0756585	0	0.180417	0	0.168363	0.110246	0.103856	0.296344	0.0262299	0.0645303	0.0385481	0	0.0773938	0.0441749	0.0584742	0.117331
PHF3	10.0411	4.71768	7.5187	8.28966	5.65823	5.43104	7.61278	11.2752	6.95476	3.90539	10.8924	7.62467	4.41145	14.1057	12.0525	7.05394	4.81845	9.24943	9.67566	3.17927	5.29023	11.258	5.05363	7.6835	6.21388	7.26318	7.63911
MS4A10	0	0	0.0184449	0.0487462	0	0.00729308	0.0171535	0	0	0	0	0	0	0	0.0120207	0.0419527	0	0	0.0139481	0.00529102	0.0195253	0.949514	0	0	0	0.00635129	0
ZNF416	1.32998	1.59119	1.38905	1.99573	3.0572	1.26845	0.876579	2.38165	2.14525	0.881889	1.30576	1.51328	1.89903	2.05553	2.44634	0.877605	2.06805	3.57367	1.37553	2.77971	1.34204	2.261	0.995197	2.49833	1.50988	1.53171	1.49768
MTND1P24	0	0	0	0	0	0	0	0	0	0	0	0	0	0	0	0	0	0	0	0	0	0	0	0	0	0.0169368	0
PITPNM3	1.73558	1.44499	3.01385	4.37283	1.34362	2.77793	0.482608	5.00698	2.14479	2.15984	0.559891	1.63924	1.43752	2.34413	0.733627	0.850438	2.1194	2.00522	1.67082	1.33288	1.75788	2.91225	1.51084	3.05568	1.31908	2.17041	0.618499
AC090155.1	0	0	0	0	0	0	0	0	0	0	0	0	0	0	0	0	0	0	0	0	0	0	0	0	0	0	0
AC098818.3	0	0	0	0	0	0	0	0	0	0	0	0	0	0	0	0	0	0	0	0	0.213477	0	0	0	0	0	0
AC106799.1	0.0595226	0.106875	0	0.0890384	0	0	0.0234991	0.00808725	0	0	0.00911076	0.160986	0	0	0	0	0	0.0182633	0	0.0289933	0	0.0414257	0.456211	0	0	0.00870081	0
MYOZ2	0.00548764	0	0.00815356	0.0502791	0.0345208	0.0257912	0	0.167014	0.136192	0.0237181	0.0293986	0.0188899	0	0.0310657	0.0425097	0.0123634	0.0375346	0.0117864	0.00616574	0.0140333	0.0345246	0.0160407	0.0109045	0.00966156	0.0393902	0.0112303	0.0244119
GGA2	12.5286	9.96514	16.0245	13.8015	23.2686	10.4892	11.613	20.9711	22.8833	10.4518	12.9396	14.7213	13.2361	18.4737	16.4336	15.2445	17.2903	12.1195	13.4757	5.65124	16.2941	21.6378	15.238	17.8634	14.9809	13.0926	20.4304
AC016745.2	0.0206962	0	0.0184503	0.00541782	0.017359	0.00972693	0.011439	0.0078735	0.0616365	0	0	0.0498691	0	0.0175742	0	0	0.037749	0.0177806	0.0232536	0	0.0173609	0.197621	0.00822506	0	0.00594228	0.00847085	0.00920674
PRELID3BP1	0	0	0	0	0	0	0	0	0	0	0	0	0	0	0	0	0	0	0	0	0	0	0	0	0	0	0
AC087318.1	0.036636	0	0.0544339	0	0.307285	0	0	0.0348438	0	0	0.0785071	0	0	0.0518493	0	0	0	0.865557	0	0.0312292	0	0.178482	0	0	0.157784	0	0.081488
PARP1P2	0	0	0	0	0	0	0	0	0	0	0	0	0	0	0	0	0	0	0	0	0	0	0	0	0	0	0
MIA-RAB4B	0.0115959	0	0.0172293	0	0	0	0	0	0	0	0.0124244	0.0399162	0	0.0984673	0	0.0261251	0	0	0	0	0.012159	0.0564926	0	0	0.183118	0	0
RBPJP5	0	0	0	0	0	0	0	0	0	0	0	0	0	0	0	0	0	0	0	0	0	0	0	0	0	0	0
AC148477.9	0	0	0	0.0346077	0	0.0310666	0	0	0	0	0	0	0	0	0	0	0	0	0	0	0	0	0	0	0	0	0
AC093720.1	0.0199599	0	0	0	0	0.164166	0	0	0	0	0.0855441	0.0687072	0	0.282484	0	0	0	0	0.0224264	0	0.146504	0	0	0	0.114618	0	0
RNU6-161P	0	0	0	0	0	0	0	0	0	0	0	0	0	0	0	0	0	0	0	0	0	0	0	0	0	0	0
Y_RNA	0	0	0	0	0	0	0	0	0	0	0	0	0	0	0	0	0	0	0	0	0	0	0	0	0	0	0
MIR7159	0	0	0	0	0	0	0	0	0	0	0	0	0	0	0	0	0	0	0	0	0	0	0	0	0	0	0
OSBPL11	7.8109	5.16082	5.61326	3.75652	6.01093	4.387	3.9845	7.50641	8.5687	2.36135	5.23197	4.8577	4.07587	8.50858	11.1952	7.07122	3.30274	4.90069	4.31354	3.79141	5.25924	7.37864	4.91239	4.8434	7.32746	5.87339	7.35933
CDKN2C	4.1835	1.29564	3.42064	3.29445	9.62793	4.35025	2.24342	1.59317	4.36339	1.61508	3.75068	2.50607	4.05347	3.30078	19.0401	6.019	2.12503	4.66796	2.75561	8.69924	3.44085	4.11806	2.29589	1.62585	4.3903	3.73134	2.69411
RPS24P1	0	0	0	0	0	0	0	0	0	0	0	0	0	0	0	0	0	0	0.0431602	0	0	0	0.0763312	0	0	0	0
SZT2-AS1	0.0815531	0.0640638	0.030293	0	0.0427518	0.0958221	0	0.193909	0.134932	0.0881201	0.196605	0.105272	0	0.0288546	0.0789684	0.0459339	0.139452	0.0437901	0	0.0347587	0.149648	0.0397307	0.12154	0.107687	0	0.0625861	0.0453488
PLAGL2	4.8787	10.5469	8.25093	6.87941	9.04101	9.24859	5.95083	8.8643	6.62951	2.87916	10.3716	4.78101	14.3238	6.71016	3.75411	5.50982	3.4913	8.92256	6.46111	4.37377	4.21715	10.488	6.48281	10.3575	5.17489	5.68477	5.98971
AL390239.1	0	0	0	0	0	0	0	0	0	0	0	0	0	0	0	0	0	0	0	0	0	0	0	0	0	0	0
PAK1	13.412	11.1566	16.0819	23.0275	10.1478	13.5895	17.5133	12.0135	10.152	5.44673	11.1195	7.58946	8.00688	30.4286	19.5505	8.51247	8.15019	13.893	9.25055	22.2887	21.4626	17.3403	19.7095	14.0652	10.3482	13.4042	11.9921
AC087627.1	0.0430556	0.105225	0	0.018785	0.0902825	0	0	0.0818987	0.0237456	0.0827069	0.138395	0.0741042	0	0.0812462	0.083382	0.0970024	0.130886	0	0.0161253	0	0.165536	0.0559351	0.057037	0	0.0618105	0.102798	0.0957668
AC097359.1	0.0615611	0	0.137202	0	0.0645432	0.0723322	0	0.0878244	0.0509274	0.177382	0.0329798	0.0529773	0	0	0	0	0	0	0	0.026238	0.0968253	0.119964	0	0	0.0441885	0.0629916	0
RNA5SP150	0	0	0	0	0	0.140714	0	0	0	0	0	0	0	0	0	0	0	0	0	0	0	0	0.237974	0	0	0	0
THAP12P5	0	0.0131225	0	0	0	0	0	0	0.0207291	0.0992755	0.0671192	0	0	0	0	0	0.0142824	0	0.0211153	0	0.00656852	0.0610369	0.0124479	0	0.00899309	0	0
AL078599.1	0.194558	0.10189	0.144538	0.063664	0	2.62889	0.268836	0.0462602	0	0.630675	0.625377	0.33486	0.204922	0.0688375	0.0941961	0	0	0.208937	0	0.207307	0.204005	0.189568	0.0966515	0.085635	0.0698269	0.248849	1.94737
EDDM3CP	0	0	0	0	0	0	0	0	0	0	0	0	0	0	0	0	0	0	0	0	0	0.0326727	0	0	0	0	0
NLGN2	6.17047	3.21129	5.42151	1.05199	4.79752	1.47536	0.858654	10.5943	5.27244	1.3799	2.01119	2.92132	7.67565	2.45667	1.96926	11.4489	2.87455	3.99851	2.48986	1.80143	3.03983	2.53449	12.0725	3.39068	2.6763	5.98542	1.02807
FKBP9P1	1.73918	0.379862	1.14508	0.58798	0.103702	0.140429	0.979488	1.14063	0.729611	0.195939	0.357675	0.333383	1.88391	0.600765	0.071832	0.882083	0.291285	0.0885172	0.208375	2.80694	0.864279	0.935631	0.507742	0.0580476	0.550235	0.493395	0.311671
MTCO3P10	0	0	0	0	0	0	0	0	0	0	0	0	0	0	0	0.0415904	0	0	0	0	0	0	0	0	0	0	0
FOXI2	0.0221501	0.01392	0.0460751	0.0115969	0.204363	0.00520513	0	0.0631997	0.18324	0.0255294	0	0.0228739	0.00933199	0.0877747	0	0	0.0606013	0.0285445	0.00995489	0	0	0.0172656	0	0.670759	0.158993	0.0679946	0.0394141
SPATA32	0.205056	0.0997169	0.794327	0.287567	0.460691	0.41303	0.182148	0.341294	0.327155	0.189916	0.251094	0.0756274	0.015427	0.22802	0.382932	0.164994	0.0333941	0.566255	0.0740554	0.33086	0.176618	0.399594	0.232838	0.180511	0.252324	0.157366	0.114025
AC008750.2	0.0325374	0.579353	0.0483443	0.127764	0.0682272	0.229382	0	0.0309457	0.0538342	0.0937533	0.383484	0.112002	0	0.0460488	0.189037	0.0733055	0.0741836	0.0698841	0	0	0.204704	0.0951088	0.12931	0.0572855	0.0467107	0.0332935	0
AL160412.1	0	0	0	0.0182699	0	0	0	0.0132755	0.0230944	0	0	0	0	0	0	0	0	0	0.0156831	0	0	0	0	0	0	0	0
AL160413.1	0	0	0	0	0	0	0	0	0	0	0	0	0	0	0	0	0	0	0	0	0	0	0	0	0	0	0
GFAP	0.458967	0.115275	0.160046	0.01226	0.00982041	0.0220111	0.00647133	0.113583	0.112357	0.0134946	0.0225808	0.0685153	1.60809	0.0231984	0.049884	0.0527568	0.0213555	0.0201178	0	0.0718591	0.019643	0.0707299	0.0558374	0.0082455	0.0268936	0.368997	0.447929
AC106738.1	0.15879	1.12263	0.176948	0.415678	0.249723	1.86573	0	0.528577	0.525446	2.97399	1.91402	0.204973	0.668992	0.280911	0.768787	0.447184	0.452541	0.34105	0.446029	0.575262	0.41625	0.193397	0	0.209675	0.284948	0.771779	0.441488
ATE1	5.07519	8.74735	4.26087	8.12994	4.79599	13.4369	8.9648	3.85774	4.88901	2.96493	5.10144	4.73846	5.24843	9.23842	5.9831	4.38956	3.68096	3.62281	8.47371	3.43207	3.28911	4.10265	3.86662	4.38655	5.48323	7.12047	5.39767
AC103855.1	0	0	0	0	0	0	0	0	0	0	0	0	0	0	0	0	0	0	0	0	0	0	0	0	0	0	0
AL355816.2	0	0	0	0	0	0	0	0	0	0	0	0	0	0	0	0	0	0	0	0	0	0	0	0	0	0	0
AC078906.1	0	0	0.0530696	0	0.074896	0	0.0493541	0	0	0.0514586	0.0191349	0	0	0.0505498	0.103757	0	0	0	0	0	0.280891	0.0522026	0	0	0.0769146	0.0182739	0
MIR2117HG	0.140824	0.324497	0	0	0	0.0661854	0	0.160722	0.0465996	0	0.0603543	0	0	0.0797209	0	0	0	0	0	0	0	0.0548849	0.0559662	0	0	0.144096	0
RNU4-75P	0	0	0	0	0	0	0	0	0	0	0	0	0	0	0	0	0	0	0	0	0	0	0	0	0	0	0
AC011933.3	0	0	0.113843	0	0	0.270079	0	0.182181	0	0.110387	0.16419	0.0659368	0	0	0.445152	0.0863113	0	0.164566	0.0430442	0	0.241022	0.111983	0	0.0674491	0.0549981	0.0392004	0.0852119
RPL35AP31	0.042289	0	0	0	0	0.0496882	0	0	0	0	0	0	0	0	0.0818975	0	0	0	0	0	0.0886847	0	0	0	0	0	0
AC244098.3	0	0	0	0	0	0	0	0	0	0	0	0	0	0	0	0	0	0	0	0	0	0	0	0	0	0	0
HGH1	10.9848	20.8202	13.7328	17.0958	15.5896	14.0553	30.3572	9.5949	12.8622	10.3535	19.2417	10.765	33.2216	6.95965	13.7016	8.48906	8.0596	12.7484	15.2215	13.9354	9.14976	7.18474	22.4216	8.39044	8.17935	13.7275	7.45722
RNU6-1229P	0	0	0	0	0	0	0	0	0	0	0	0	0	0	0	0	0	0	0	0	0	0	0	0	0	0	0
JTBP1	0	0	0.0857279	0	0.120986	0.0677932	0	0	0	0	0.0618203	0	0	0	0.111739	0	0	0	0	0.0491829	0.0604995	0.168654	0.114651	0.203167	0	0	0
RNA5SP319	0	0	0	0	0	0	0	0	0	0	0.256632	0	0	0	0	0	0	0	0	0	0	0	0	0	0	0.122543	0
AC010326.3	2.58162	2.66001	8.23291	1.26372	4.88523	3.62519	3.24821	7.08653	4.02829	3.47743	1.91151	14.9555	2.9181	3.41602	3.29242	2.69535	4.49821	6.13087	1.93375	1.78913	9.59545	4.72406	6.58966	4.28654	3.7363	4.40269	2.7077
AP001962.1	0	0.0801084	0	0	0	0.0599102	0	0.0242473	0	0	0	0.0438792	0	0.0360812	0	0	0.058126	0	0	0.021732	0.0267323	0.0248406	0	0.0448856	0	0	0
KRT81	0.0664918	0.201191	0.570808	7.63935	11.1695	0.581601	0.224588	0.456726	3.22704	0.787645	0.633266	0.356038	0.249008	0.115015	1.77415	0.266317	0.168442	1.52332	0.0415045	0.138548	0.387335	0.777437	1.32125	0.117066	0.265154	0.385542	0.0164328
MIR1289-1	0	0	0	0	0.207524	0.116284	0	0.0941266	0	0	0.106039	0	0	0.140065	0	0	0	0	0	0	0	0.0964298	0	0.174244	0	0	0
CMTM6	42.7833	41.2763	29.9412	24.753	32.7886	34.9659	21.6066	32.4466	29.9805	14.4184	22.6916	20.1319	27.2795	72.1171	27.2805	27.626	21.0137	33.0785	30.9871	47.1007	29.9714	33.0769	24.5007	30.2708	49.1292	31.4221	28.1935
ZBTB37	0.480318	1.04298	1.29242	1.08295	0.595705	3.21839	0.864016	2.62673	0.971571	1.6456	1.33837	0.781322	0.404105	0.759564	1.25491	0.580659	0.464082	1.03949	0.856399	0.198475	1.15315	1.56238	0.749292	0.53111	0.612811	0.706502	0.552091
RNA5SP527	0	0.235069	0.166731	0	0	0.13185	0	0.533631	0.556993	0	0.120233	0.193138	0	0	0.217319	0.252817	0	0	0.252164	0	0.117664	0.656026	0	0.197567	0	0.114823	0
AC090971.5	0.0486396	0	0	0	0	0	0	0	0	0	0.0521148	0	0	0	0	0	0	0	0	0	0	0	0	0	0	0	0
AC244097.1	0	0	0	0	0	0	0	0	0	0	0	0	0	0	0	0	0	0	0	0	0	0	0	0	0	0	0
SALL4P5	0.00809739	0	0	0	0	0	0	0	0	0	0	0	0	0	0	0	0	0	0	0	0	0	0	0	0	0	0
SLC2A13	1.06598	1.67922	0.929182	1.51989	0.849387	0.806601	0.887694	2.61433	1.21342	0.327627	0.947213	2.25054	0.790421	3.31295	3.10759	1.3449	2.11928	1.12033	1.81891	1.54472	1.462	0.511009	1.16642	1.25118	1.15896	1.40634	1.53958
ACAD10	2.6473	3.9093	3.48527	2.69015	1.89051	7.22032	3.53672	4.2191	3.32662	8.95444	5.98407	2.62285	2.80344	2.87715	4.33569	3.26075	2.96874	4.89076	2.56027	1.09362	3.40831	4.33944	1.85178	3.99221	3.38583	2.14224	4.85544
AP000892.3	0.131957	0.138212	0	0	0.0922331	0.155045	0.121557	0.418341	0.291104	1.01393	0.0471285	0.378526	0.0926575	0	0.170367	0.198196	0.100285	0.094473	0.0494211	0	0.184486	0.171431	0.174808	0.0774416	0.0631459	0.180032	0
ADAM2	0	0	0	0	0.0102869	0.0806984	2.08786	0	0.00811683	0.0212034	0.031538	0	0.723398	0	0.522537	0	0	0	0	0.142182	0	0	0.155973	0	0	0	0
LYPD3	3.80188	7.29455	2.5134	0.496144	3.77251	0.518501	0.25016	0.618792	1.32921	0.880291	1.50332	0.993214	0.393289	0.912787	4.27304	1.21089	1.1867	2.44242	1.42389	8.30455	3.54749	4.46509	10.9386	1.94234	5.82346	0.943612	0.843121
CCDC39-AS1	0	0	0.0748226	0	0	0	0	0.143684	0.166639	0	0.0539563	0	0	0.14254	0	0	0	0	0.113162	0	0	0	0	0.088661	0.0722943	0	0
KRT18P4	0.132777	0.162248	0.11508	0.0724128	0.208813	0.18201	0.305781	0.157852	0.146456	0.0797049	0.130408	0.133307	0.093233	0.0469784	0.34285	0.0997137	0.0504541	0.118825	0.0745921	0	0.336458	0.258743	0.527681	0.0974032	0.111192	0.0905749	0
AC132825.3	0	0	0	0	0	0	0	0	0	0	0	0	0	0	0	0	0	0	0	0	0	0	0	0	0	0	0
RSBN1L	3.98707	4.77676	4.4048	9.43549	6.95457	7.71019	6.1815	8.94399	5.13406	4.69278	5.46282	4.30253	5.96171	7.73076	5.6685	3.65813	5.53715	7.41232	6.36853	7.31655	4.55393	7.54224	5.48221	4.29327	4.03167	6.46563	4.73327
PPP2CB	24.839	11.2811	17.691	17.4598	16.3248	31.3281	13.5701	27.1805	22.7701	23.3917	19.557	17.2123	18.0485	26.7749	20.0151	16.3952	16.7355	22.7875	28.4047	24.751	10.4001	8.36351	12.1152	23.7187	16.69	25.3225	27.3048
AC067852.2	2.00247	2.40069	1.94995	2.57262	1.92505	2.72928	1.82194	2.74249	1.9675	1.80199	1.76924	1.81339	2.64777	2.17128	3.60356	1.9434	1.51716	2.71288	1.47456	2.06934	1.77667	2.26929	3.1343	2.56009	1.91059	2.61011	1.30194
FAR2P2	0.0265686	0.0139139	0.0315806	0.0904161	0.523686	0.234129	0.0367119	0.0101076	0.0571462	0.0497606	0.116714	0.0274368	0.0111935	0.0112804	0	0.0658437	0.084805	0.0171193	0.053733	0.0113238	0.0445738	0.0362421	0.00527943	0.0748429	0.0457702	0.0081558	0.248201
LINC02212	0	0	0.00994122	0	0.0140298	0	0	0	0.0332104	0	0	0	0	0.0189384	0	0	0.0152547	0	0	0	0.0140313	0	0	0	0.0096053	0.0136925	0
AC108134.1	0.204855	0.502276	0.684843	0.700803	0.829826	1.96388	0.257331	2.01476	0.75491	1.16042	1.18725	1.47443	0.28442	0.527132	0.261478	0.178318	0.254759	0.719982	0.193551	0.111123	2.27495	1.10688	0.730869	0.401654	0.942424	0.343007	0.0621342
AC005332.2	0.17088	0.0306821	0.0652871	0.0766847	0.368553	0.13194	0.0674624	0.199668	0.145402	0.0492374	0.0993912	0.0924335	0.0617082	0.483678	0.0567306	0.186993	0.0445254	0.104862	0.0877694	0.016647	0.424906	0.271153	0.0776125	0.146128	0.154198	0.314732	0.173752
FTH1P4	0.335024	2.69925	0.536071	0.202389	0.864622	3.11885	0.569758	1.37258	1.19389	0.44554	1.29778	0.532264	0.21715	0.729453	0.648812	0.348367	1.3514	0.44281	0.289556	0.59313	0.405336	0.225991	0.153629	0.136118	0.406966	0.501028	0.171965
MIR3909	0	0.125436	0.177939	0	0.251122	0.140714	0	0.341703	0	0	0.384949	0.412243	0	0	0	0	0	0	0	0	0.502298	0.116688	0.237974	0.210849	0.171927	0	0.266377
AC104662.1	0	0.0292111	0	0.036504	0	0.163845	0.0770735	0.1061	0	0.08036	0.0896456	0	0	0.0394704	0	0	0.127172	0	0	0	0.0584868	0.0815218	0	0	0.0400377	0.0570746	0
FO393411.1	0.678638	11.3018	1.05874	1.28798	2.7749	5.10321	5.53259	8.81025	2.24566	1.80877	1.45425	1.51843	0.643308	1.7288	0.788556	0.688024	3.40397	0.801671	0.838747	1.04127	0.533692	0.661233	1.61822	0.537666	1.1691	4.51365	0.0754734
MRPL33	19.8538	32.3949	31.714	23.2109	18.6602	20.1287	19.7051	23.9731	21.3884	29.6306	23.1971	23.3969	30.06	14.3767	19.7805	14.3119	43.8088	19.3322	16.1893	26.4355	8.83591	14.9054	20.4617	28.0583	15.7532	22.2765	28.5887
ARL5AP5	0	0.136944	0	0	0	0	0	0.0621754	0	0.0470917	0.0350221	0	0	0	0	0	0	0	0	0.0278628	0.0685476	0	0	0	0	0.0668925	0
MIR5588	0	0	0	0	0	0	0	0	0	0	0	0	0	0	0	0	0	0	0	0	0	0	0	0	0	0	0
PPP6R1	22.0904	14.7591	24.5779	11.408	19.7468	8.04305	9.50063	13.9557	19.6465	4.63475	9.22487	19.1332	10.2153	24.6518	24.8743	16.8953	7.83806	15.9114	11.1282	14.2962	17.0409	27.101	15.3919	14.1711	23.3154	15.4398	9.50531
AL135923.1	0	0	0	0	0	0	0	0	0	0	0	0	0	0	0	0	0	0	0	0	0	0	0	0.128016	0	0	0
AC025034.2	0	0	0	0	0	0	0	0	0	0	0	0	0	0	0	0	0	0	0	0	0	0	0	0	0	0	0
AC090506.2	0	0	0	0	0	0	0	0	0	0	0	0	0	0	0	0	0	0	0	0	0	0	0	0	0	0	0
AC011479.3	0.143268	0.0789781	0.0448144	0.25661	0.0474342	0.132896	0.0208384	0.286862	0.0374276	0.0869079	0.0727125	0.0778682	0.0635366	0.0747014	0.0292058	0	0.068767	0.0161954	0.0508331	0.0578485	0.426954	0.27184	0.0449506	0.146033	0.032475	0.0694408	0.117403
AC002059.2	1.29558	0.271397	2.50247	0.678311	2.71668	2.43562	0.716083	2.46441	0.428716	0.559963	0.832889	2.22986	0.545837	1.46686	1.25452	2.04322	0.295386	0.834798	0	0.220876	3.39622	2.77718	1.54467	1.5967	0.55798	0.662844	0.288171
SLC16A7	0.580902	2.10057	0.418382	1.66537	5.55464	0.270811	0.922287	2.74358	0.754057	1.01721	0.619054	0.902878	0.650291	1.83613	1.71474	1.14427	1.5836	0.546554	1.86431	0.487172	1.44677	2.53533	0.321217	3.76412	0.538993	0.909209	1.25032
KLF3P2	0	0	0	0	0	0.062481	0.146957	0.0505755	0	0	0	0	0	0	0	0	0	0	0	0	0	0	0	0	0	0	0
IFNA6	0	0	0	0	0	0	0	0	0	0	0	0	0	0	0	0	0	0	0	0	0	0	0	0	0	0.00944467	0
HTR1DP1	0.0160489	0.033619	0	0	0	0.0377138	0	0.0152638	0.0265534	0	0.034391	0.0276222	0	0	0	0	0.0731811	0	0	0	0.0673125	0.0156373	0.0318906	0.0565114	0.0230397	0	0
AC055764.1	0.0903894	0	0	0.0394367	0	0	0.0832654	0.114624	0	0.043408	0.161413	0	0	0.0852828	0	0	0	0	0	0	0	0	0	0.0530467	0	0	0
AC145098.2	0.244902	0.0542615	0.090969	0.00616442	0.0395023	0.0498031	0.0780923	0.116461	0.202599	0.0746371	0.0908306	0.105377	0.0297631	0.073319	0.0273623	0.265266	0.128853	0.0505771	0.00529162	0.0040146	0.286423	0.142255	0.159095	0.00829183	0.0878951	0.0481909	0.0104755
ZNF324	1.10962	1.32297	1.62624	0.984712	1.95214	0.948997	0.994348	2.39544	1.70684	0.688749	0.754854	1.48539	1.14487	1.64873	1.10612	1.29814	1.26206	1.61585	1.38526	1.67938	1.51439	1.9147	1.05496	2.02447	1.82775	1.55764	1.1305
RNU6-657P	0	0	0	0	0	0	0	0	0	0	0	0	0	0	0	0	0	0	0	0	0	0	0	0	0	0	0
AL450471.1	0	0	0	0	0	0	0	0	0	0	0	0	0	0	0	0	0	0	0	0	0	0	0	0	0	0.114823	0
NIP7P2	0	0	0	0	0.0549329	0	0	0.0249159	0	0	0	0	0	0	0.0507343	0	0	0	0	0	0	0.0255255	0	0	0	0	0
RN7SL795P	0	0	0	0	0	0	0	0	0	0	0	0	0	0	0	0	0	0	0	0.0430786	0	0	0	0	0	0	0
TCAM1P	0.00803801	0.0294664	0.0119429	0	0.379232	0.023611	0.188815	0.0267568	0.046547	0	0.0172246	0.00691722	0.79582	0.00568792	3.29232	0.606662	0.0824681	0.00863205	0.198688	3.29227	0.0463557	1.93055	0.00798615	0.0495312	0.0403878	0.020562	0.00893932
RNU6-366P	0	0	0	0	0	0	0	0	0	0	0	0	0	0	0	0	0	0	0	0	0	0	0	0	0	0	0
POU5F1P3	0.449488	0.193855	0.923205	0	0.388098	0.170866	0.0365348	0.125735	0.546832	0	0.113318	0.204783	0.0835464	0.16839	0.10241	0.208492	0.180848	0.198761	0.0297077	0.0225384	1.10897	0.914562	0.131349	0.442236	0.189789	0.108219	0.294052
MIR4436A	0	0	0.249115	0	0.351571	0	0	0	0	0	0.359285	0	0	0.237287	0	0	0	0	0	0	0	0.98018	0	0	0	0	0
AC018462.1	0.0620976	0.146342	0.0922649	0.0406395	0.0488293	0.155045	0.0214513	0.169797	0.0898996	0.022366	0.0748511	0.0801584	0.0327026	0.087884	0.0450971	0.0699516	0.0353948	0.150045	0.0784923	0.00661665	0.122086	0.136136	0.0462727	0.0683308	0.0222868	0.119139	0.120856
ACTG2	3.76946	0.673687	3.80046	0.57757	4.88518	0.566805	1.02311	5.54475	7.60406	1.88565	0.897506	4.06126	5.14399	7.44642	0.333134	7.19498	3.18871	2.26497	5.76044	2.22817	5.73267	1.22426	12.5581	0.348944	3.89215	5.86211	0.390933
AC092648.1	0	0	0	0	0	0	0	0.0320431	0	0	0	0	0	0	0	0	0	0	0	0	0	0	0	0	0	0	0
TAS2R5	0.383834	0.116717	1.37976	0.0324128	0.311557	0.596474	0.0684354	0.459266	0.327776	0.178384	0.411258	0.554075	0.130413	0.192757	0.287744	0.223165	0.169378	0.398904	0.0139118	0.0633267	1.0646	0.928943	0.123019	0.217994	0.213303	0.228051	0.0550805
LINC02076	0.045702	0.00797801	0.0113174	0	0.0159719	0.0447486	0	0.0144888	0.0630128	0.0768166	0.0652897	0	0.0962727	0.01078	0.0295024	0.0171608	0	0.0654393	0	0	0.0239605	0.00742164	0.0151357	0.0402315	0.0546747	0.031176	0.0169422
TBC1D8B	1.78311	1.56918	1.04504	1.38189	1.41194	2.11448	0.733565	2.13947	1.14386	0.762684	0.880538	2.9141	0.963529	2.71033	1.12106	1.64205	0.550487	1.83275	1.06323	1.45349	0.83971	1.54012	3.48063	1.58948	1.13029	2.1115	2.55512
AC130456.3	0.202627	0.872502	0.602127	0.38309	0.188837	0.899411	0.55997	2.76224	0.633254	0.129744	0.265349	1.35623	1.23309	0.955895	1.22083	0.15217	0.256654	0.241779	0.354145	0.0959572	3.5883	0.372923	2.41583	1.42698	1.32517	0.714154	0.300463
PIGPP3	0	0	0	0	0	0	0	0	0	0	0	0	0	0	0	0	0	0	0	0	0	0	0	0	0	0	0
AC108516.1	0	0	0	0	0	0.0651553	0	0	0	0	0	0	0	0	0	0	0	0	0	0	0	0	0	0	0	0	0
H2AZP2	0	0	0.110863	0.0488313	0.0782291	0.0438349	0	0.0354823	0	0.107497	0	0.0642107	0.0785891	0.158398	0.21675	0	0	0	0	0	0.0391188	0	0	0.131367	0	0.0381743	0
HSPD1P9	0	0	0	0	0	0.0307058	0	0.00828499	0.0288257	0	0.018667	0	0	0	0	0	0.0198609	0	0.00978755	0	0	0.0254631	0	0.0306737	0	0.0178271	0
PPIAP45	0.419159	0.407666	0.355879	1.48915	0.125561	0.0703568	0.248222	0.113901	0.396292	0.0862688	0.256632	0	0	0.338981	0	0	0.136523	0.450136	0.269117	0.17865	2.19756	1.42943	2.49872	0.0527123	0.0859634	0.214449	0.0665941
KIF25-AS1	0.0230755	1.84652	1.42628	0	1.02579	0.00542258	1.74731	0	0	0	0	0.0158863	0	0.0457207	0.00893765	0.166362	0.0105222	0.029737	0.373347	0.00393399	0.0483918	0.0269803	0.00917062	0.024376	0.125883	0	0.0410606
AC093716.1	0	0	0	0	0	0	0	0	0	0	0.040503	0	0	0	0	0	0	0	0	0	0	0	0.0751164	0	0	0	0
AL356859.1	0.0344237	0	0	0	0	0	0	0	0	0	0	0	0	0	0	0	0	0	0	0	0	0	0	0	0	0	0
AC022447.3	0	0	0	0	0	0	0	0	0	0	0	0	0	0	0	0	0	0	0	0	0	0	0	0	0	0	0
LINC00632	0.255843	0.0496239	0.239343	0.0186039	0.0894121	0.0334008	0.301145	0.139688	0.0470333	0.0204774	0.131985	0.0815441	0.0199608	0.0201157	0	0.106741	0	0.142463	0.00532328	0.0201931	0.0645824	0.0184653	1.56281	0.275268	0.0272065	0.0824148	0.242378
RPS3AP6	0.96802	14.2134	1.0654	3.70724	6.23983	9.28869	6.6384	11.9004	2.31345	2.27272	1.88229	2.90022	1.28392	4.21147	2.49957	0.767356	4.90452	1.34758	0.866081	3.3312	0.507511	0.628795	1.81668	2.14615	1.18381	10.8957	1.07656
AC004706.2	0	0	0	0	0	0	0	0	0	0	0	0	0	0	0	0	0	0	0	0	0	0	0	0	0	0	0
RNA5SP159	0	0.144921	0	0	0	0.162572	0	0.131595	0	0	0	0.714422	0.291466	0	0	0	0	0	0.155461	0	0	0	0.274941	0	0	0	0
FAM184A	0.751807	0.871739	0.660438	0.416598	1.7759	3.57637	0.925089	3.29679	2.55133	2.34019	1.29354	1.71898	0.0732126	0.742987	0.938757	0.655261	1.40963	0.259301	2.19706	0.162163	0.333737	0.600635	0.636093	1.51364	1.17908	0.595207	2.20114
PTPN6	15.3695	9.94429	16.474	12.3265	27.0914	14.348	11.8099	13.4974	28.9176	14.9286	17.6962	16.5564	7.22207	25.8067	21.5495	22.2171	13.285	20.9602	12.6335	12.4756	40.6416	30.1475	13.8004	16.9762	30.2294	17.7238	15.3273
AL732618.1	0	0	0	0	0	0	0	0	0	0	0	0	0	0	0	0	0	0	0	0	0	0	0	0	0	0	0
IDSP1	0.113708	0.0396991	0.112632	0	0.476865	0.133603	0.209492	0.324437	0.250845	1.20134	0.243664	0.195706	0.159686	0.375494	0.367014	0.0853931	0.086416	0.488446	0.0425863	0.032309	1.58972	0.110792	0.0753162	0.0667316	0.380891	0.0775668	0
AC100827.4	0.017515	0.0244602	0.0173493	0.0382088	0.0244846	0.0205796	0.0322692	0.022211	0.0482986	0.0504678	0.0250219	0.0100485	0.0122987	0.00826275	0.0113066	0.0526142	0.0133111	0.0125396	0.00655978	0.00497672	0.036731	0.102395	0.0116013	0	0.016763	0	0.038958
AC021193.1	0	0	0	0	0	0	0	0	0	0	0	0	0	0	0	0	0	0	0	0	0	0	0	0	0	0	0
LINC01593	0	0	0	0.0480761	0	0	0	0.0698672	0	0	0	0	0	0.311898	0	0	0	0	0	0	0.423652	0.143153	0	0.84068	0.0527301	0.0375839	0.081698
AC016987.1	0.0285599	0	0	0	0	0	0	0.0271628	0	0	0	0.0491553	0	0	0	0	0	0	0.032089	0	0	0	0	0	0.0410006	0	0
LSS	7.551	7.01385	7.78476	5.69039	9.16571	16.2452	10.5127	20.4849	12.565	12.1637	15.2401	11.373	6.91421	6.53735	18.0323	7.94045	7.1108	4.876	10.4751	11.2788	9.88311	11.7928	6.21309	5.56039	7.94571	4.70639	9.25388
AC008667.2	0	0	0.0451488	0	0.127435	0	0	0.0289003	0	0	0.0325578	0	0	0	0	0	0	0	0	0	0	0	0	0	0.0436232	0	0
AC118282.3	0.025632	0	0.0380842	0	0	0	0	0	0	0	0	0	0	0	0	0	0	0	0	0	0	0	0	0	0	0	0
CCDC92	4.69674	4.42378	4.78448	2.78567	5.10233	6.25567	4.89493	7.11585	7.21174	4.30715	4.87076	4.76669	6.01662	4.67013	5.33328	6.45826	4.70613	5.12574	5.41147	6.20483	7.41444	7.56015	4.83174	3.24051	5.27468	7.11128	9.74518
RNU7-51P	0	0	0	0	0	0	0	0	0	0	0	0	0	0	0	0	0	0	0	0	0	0	0	0	0	0	0
RPL31P47	0	0	0	0	0	0	0	0	0	0	0	0	0	0	0	0	0	0	0	0	0	0	0	0	0	0	0
GALNT8	0.0650042	0.00486322	0.0459922	0.0121548	0.0778893	0.00181852	0.00855442	0.00588803	0.0384112	0.0156086	0.0149247	0.0266382	0.00652064	0.0525701	0.008992	0.0488173	0.0211723	0.049863	0.0330404	0.0118738	0.037326	0.0331765	0.0123019	0.0108997	0.0155533	0.0522616	0.0309828
MIR3135A	0	0	0	0	0	0	0	0	0	0	0	0	0	0	0	0	0	0.795046	0	0	0	0	0	0.325858	0.265705	0	0
KRT86	0.410755	1.32808	1.16753	1.91678	2.53398	1.90251	0.641603	1.40978	1.02433	1.37223	1.65198	0.604503	0.238262	0.362274	2.22502	0.885178	0.312166	1.6238	1.18388	0.624154	0.480635	2.73193	4.43591	0.607887	0.213652	0.46903	0.225096
KARS1P1	0	0	0	0	0	0.0286728	0	0	0	0	0	0	0	0	0	0	0	0	0	0	0	0	0	0	0	0	0
HLTF	7.7408	5.32996	7.77885	3.97595	5.80407	7.83042	3.90969	7.17312	5.07286	2.34836	7.18108	3.31037	6.14972	7.08138	12.4207	6.42796	5.03783	5.93994	5.43583	9.51446	1.76125	17.6962	4.73392	3.59455	3.39969	4.27988	7.38797
AC069282.1	2.6823	4.28509	11.5535	3.33352	2.6702	8.11778	4.04328	6.80289	3.94484	1.09296	6.32848	4.75647	2.51126	2.37738	2.88587	3.2352	1.85318	2.26951	2.95286	1.82454	4.46029	4.83102	3.3918	3.19601	2.72272	1.99609	2.95293
LINC00265	0.960768	1.05902	4.08541	1.44318	1.51576	1.99971	0.872402	1.16614	1.93025	0.889829	1.58334	1.53549	1.30107	1.84535	3.30485	0.845213	0.385945	0.786112	0.765924	0.717581	3.8138	3.30319	1.05457	0.886041	1.40555	0.908192	0.875152
AC016573.1	0	0.0276936	0	0	0	0	0	0	0	0	0	0	0	0	0.0512049	0	0	0	0	0	0	0	0	0	0	0	0
WWC2	4.17561	2.57019	1.15584	8.85323	3.28341	1.06357	2.69519	4.89481	8.00649	0.677807	1.0526	4.15699	1.40978	4.74181	2.27365	3.20563	2.48111	2.35881	7.72504	1.1312	2.1202	2.28505	3.04614	1.45521	3.45094	1.69589	2.98349
BIN1	8.99428	7.47097	9.03344	5.45419	8.00028	5.61144	9.48094	6.51597	8.32033	5.19152	4.53086	5.74538	11.5206	7.85642	2.65678	6.94148	9.1489	8.12389	6.30653	7.18126	8.21897	12.2927	15.4898	5.75041	8.23214	13.5955	7.31969
U2	0	0	0	0	0	0	0	0.0934775	0.325233	0	0.210616	0	0	0	0	0	0	0.211098	0	0.167561	0	0.383059	0.390605	0.173042	0	0	0.218613
SPSB2	5.01008	9.48452	7.44399	12.0655	6.21558	20.0024	15.0503	3.86395	6.3949	42.4205	11.3152	21.1273	5.79117	5.68395	9.38741	4.13787	14.2718	7.56493	16.2214	10.7064	4.94253	32.1323	13.0045	7.7463	8.44404	9.01003	5.546
AC019133.1	0	0	0	0	0	0	0	0	0	0	0	0	0	0	0	0	0	0	0	0	0	0	0	0	0	0	0
SATB2-AS1	0.082894	0.0400721	0.123164	0	0.00668535	0.0149843	0	0.0758067	0.0369252	0.00918657	0.00341602	0.0109747	0.00671611	0.0225608	0	0.00718295	0	0.136954	0.0035822	0.0298948	0.0267443	0.0217452	0.0126706	0.0112264	0.0366162	0.00978696	0
AC134026.2	0	0	0	0	0	0	0	0.0121074	0	0	0	0	0	0	0	0	0	0	0	0	0	0	0	0	0.00913769	0	0
MIR769	0	0	0.179447	0	0.25325	0	0	0	0	0	0	0	0	0	0	0	0	0	0	0	0	0.117677	0	0	0	0	0
MLF2	43.346	40.8327	42.204	52.9463	36.6016	65.1816	70.2172	30.4531	40.3176	72.9724	67.8915	73.8903	51.5145	31.3556	29.6871	42.3745	43.4493	56.2155	44.4715	73.612	29.8314	64.3356	54.3908	44.641	45.4043	45.8805	40.4263
AC091912.1	0	0	0	0	0	0	0	0	0	0	0	0	0	0	0	0	0	0	0	0	0	0	0	0	0	0	0
AC087258.1	0	0	0	0	0	0	0	0	0	0	0	0	0	0	0	0	0	0	0	0	0	0	0	0	0	0	0
AC021660.2	0.0367304	0	0	0	0	0	0	0	0	0	0	0	0	0.103966	0	0	0	0	0	0	0	0	0	0.0646677	0	0	0
PIK3R3	2.42331	3.32782	2.81759	1.50286	7.72293	4.53084	4.9802	6.36372	3.71988	3.33056	2.57379	2.77725	1.82314	3.96311	12.5296	4.17705	2.98615	6.70016	6.79826	2.70834	1.62139	5.53374	4.4179	4.12428	3.59487	7.51169	5.31308
RBP5	4.51797	2.96575	5.02689	0.545027	17.1574	4.37887	2.12889	2.89104	4.77099	3.94442	5.03039	3.673	1.49118	6.92448	1.43138	10.5072	1.87502	2.79486	3.46215	1.09147	4.4972	6.238	1.65486	3.17075	4.69263	5.02774	3.49636
HPS5	6.81001	5.18368	5.49037	3.50279	5.37931	3.56867	3.5754	4.05595	7.57267	1.82244	3.45127	3.72522	2.4967	6.56532	6.19089	5.46027	2.38402	3.99686	5.68512	3.20086	5.03378	6.96561	6.12336	4.66094	6.01725	4.0259	4.10463
PPIAP86	0	0	0	0	0	0.161009	0	0	0	0.0394846	0	0	0	0	0	0	0.0624854	0	0	0.0233619	0.0287373	0	0.108919	0	0	0.0560868	0
MIR512-1	0	0	0	0	0	0	0	0	0	0	0	0	0	0	0	0	0	0	0	0	0	0	0	0	0	0	0
UBE2L3	22.9701	21.8302	27.9664	14.2793	23.7402	30.3223	78.2868	20.9459	23.7207	28.1124	22.0491	30.242	21.2916	17.7047	19.2506	20.1782	19.6919	32.8583	25.5957	30.3451	24.8174	17.8223	17.9741	21.247	21.1416	24.1574	29.89
AL365436.2	0.108376	0.14189	0.281794	0.106389	0	0.445682	0.224627	0.386528	0.134483	0.117103	0.232238	0.139896	0.171223	0.115034	0.157411	0.305207	0.123545	0	0	0.0923816	0.426142	0.501581	0.215353	0.190807	0.038896	0.110894	0
DUX4L50	1.09626	1.48225	1.51037	0.391333	2.46591	5.15228	0.826249	0.398096	1.54997	1.17736	0.66204	0.548889	0.209937	2.65164	2.16164	1.70643	0.363552	0.470912	1.54526	0.0679618	3.40667	3.30154	0.435675	0.807125	1.77409	1.20332	0.66501
KXD1	18.5351	8.91183	16.4836	8.90489	21.9839	13.1858	12.7004	12.684	13.4297	16.0131	8.70799	11.9421	13.9957	12.4881	21.3976	15.1559	14.6105	17.91	12.0171	21.2711	15.6048	13.0315	19.6276	15.1999	14.2548	15.5614	12.2031
SNORD57	0	0	0	0	0	0	0	0	0	0	0	0	0	0	0	0	0	0	0	0	0	0	0	0	0	0	0
AL356310.1	0	0.153096	0.144785	0.0318864	0.153249	0.143119	0.269296	0	0.322453	0.0701948	0.234917	0.041929	0.051318	0.103433	0.0943571	0.0548851	0.610969	0.0523235	0.082115	0.0415322	0.0766327	0.0474731	0	0	0.139893	0.19942	0
ZNF560	0.0150755	0	0	0	0	0	0	0.0191174	0.00831431	0.0217193	0.00538421	0	0.0105857	0.0142238	0	0.0113215	0	0.0107931	0.00564613	0.00428356	0	0.00489629	0	0	0	0	0.0111773
FUT11	7.18665	4.23485	2.59618	4.24738	4.43079	4.66539	2.39035	4.24295	6.40629	3.2617	5.94303	3.74671	4.83027	5.15531	3.55814	6.42156	3.35512	4.20799	4.70916	2.41726	3.76476	5.00288	2.71654	5.23795	4.37937	5.12023	4.28676
GLS	41.6013	10.1406	67.9028	6.1957	31.6929	10.9173	5.1981	31.416	23.445	3.39101	6.70639	10.5332	12.342	11.662	4.5751	11.3572	7.40974	4.84353	8.72398	6.6619	6.76535	11.0626	7.03721	6.13297	7.8302	12.6609	21.4702
OR5T3	0	0	0	0	0	0	0	0	0	0	0	0	0	0	0	0	0	0	0	0	0	0	0	0	0	0	0
AC026401.3	6.35011	4.60329	8.78682	2.15721	5.21776	3.37936	6.83201	6.22388	3.66256	5.23775	5.85163	5.17267	14.0234	3.08715	11.2651	5.89735	3.90498	22.1067	2.68689	3.95298	8.33576	4.95924	24.3375	7.11198	5.17281	4.71205	3.05487
AC017100.1	1.3654	0.446912	0.108682	0.191482	0.38345	0.157565	0.370599	0.266679	0.403411	0.175637	0.679231	0.503579	0.847471	0.500352	0.897159	0.494389	0	0.157105	0.301346	1.62114	0.16618	0.0356353	0.387598	0.0858548	0.367532	0.561348	0.135581
ITPK1	9.29713	7.90465	6.14047	11.4842	8.27381	10.2277	9.79533	8.82034	14.6037	9.26255	7.68321	10.5592	18.4074	14.4454	16.8575	11.7061	14.687	11.769	9.31049	10.479	20.5127	9.6974	4.3879	8.45617	19.8017	10.4161	15.0433
RNU6-261P	0	0	0	0	0	0	0	0	0	0	0	0	0	0	0	0	0	0	0	0	0	0	0	0	0	0	0
HYPK	0.25636	0.438957	0.543198	0.183822	0.35993	0.788397	0.42508	0.653012	0.37252	0.513862	0.472921	0.303105	0.117398	0.189295	0.185637	0.226005	0.24396	0.325579	0.137758	0.121615	1.51234	0.373592	0.186046	0.357154	0.454437	0.244069	0.0842922
AC087379.1	0	0.0601283	0	0.0375701	0	0.016863	0.0396622	0.0136498	0.0474912	0	0	0	0.45349	0.0203116	0.083382	0.0646683	0	0.18495	0	0.146806	0.0300974	0.0139838	0.057037	0.176876	0	0.102798	0.191534
AKR1B1P8	0	0	0	0	0	0	0	0	0	0	0	0	0	0	0	0	0	0	0	0	0	0	0	0	0	0	0
SPSB4	0.190527	0.0518848	0.0509554	0.0299255	0.0559317	0.00447725	0.0210613	0.0253689	0.157616	0.0603882	0.0244967	0.078701	0.104351	0.0970719	0.0442772	0.214624	0	0.180054	0.0685024	0.0292336	0.0319644	0.0668305	0.0605751	0.040253	0.0875263	0.159862	0.0254269
AC093788.1	0.368968	0.27374	0.388319	0.362205	0.483552	0.957368	1.23209	0.935783	0.381543	1.01885	0.873021	1.03194	0.388622	0.261092	0.476366	0.415635	1.22679	0.759453	0.345468	0.0393145	1.54753	0.299588	0.427685	0.35187	0.331056	0.440466	0.20517
TVP23BP2	0	0	0	0	0	0.0272275	0	0	0	0	0.0248287	0	0	0	0	0	0	0	0	0	0	0	0	0	0	0	0
SNORA50A	0.10479	0	0.155697	0	0	0.123124	0	0.0996635	0	0	0.112277	0.180356	0	0	0	0	0	0	0.117738	0	0.219756	0.102102	0	0.184493	0	0	0
AC004494.1	0.245963	0.0656681	0.38695	0.0315627	0.28316	0.113333	0.119953	0.123846	0.295241	0	0.155022	0.116209	0	0.382229	0.0747193	0.249908	0.0219915	0.0932262	0.0596064	0.0123332	0.364103	0.79415	0.316251	0.110384	0.159243	0.167786	0.0321815
GPR34	4.28725	4.3898	3.65726	2.07047	8.01337	1.05958	5.20906	3.66274	5.02652	0.68156	2.36806	2.92612	3.36335	8.8921	4.15137	5.62886	3.21891	5.19151	3.13937	2.37545	5.67352	5.02715	1.51289	4.52889	7.56611	3.25234	5.96819
RPL5P16	0	0	0	0	0	0	0	0	0	0	0	0	0	0	0	0	0	0	0	0	0	0	0	0	0	0	0
AC009951.1	0	0	0	0	0	0	0	0	0	0	0	0	0	0	0	0	0	0	0	0	0	0	0	0	0	0	0
Metazoa_SRP	0	0	0	0	0	0	0	0	0	0	0.10079	0	0	0	0	0	0	0	0	0	0	0	0	0	0	0	0.104617
IFIT6P	0	0.0125016	0	0	0	0	0	0	0	0	0.0127886	0	0	0	0	0	0	0	0	0	0.0250308	0	0	0	0	0	0
PRR34	0.131536	0.174862	0.0902014	0.0397307	0.159124	0.101052	0.167772	0.192463	0.267852	0.444605	0.092149	0.139317	0.0959138	0.178997	0.146962	0.227957	0.126878	0.130391	0.170526	0.150936	0.222798	0.221819	0.0904756	0.213768	0.188833	0.170829	0.236306
AL158069.1	0.0313218	0	0	0	0	0	0	0	0	0	0	0	0	0	0	0	0	0	0	0	0	0	0	0.0551452	0	0	0
LINC00334	0.031705	0.0166038	0	0.0207492	0.0332408	0.0186262	0	0.045231	0.104914	0.0228387	0.0339702	0.0272842	0	0.0224354	0	0	0.0361428	0	0.0178114	0	0.0332444	0.0772296	0	0.02791	0.0682735	0.0324417	0
RPL9P31	0.0246564	0	0	0	0	0	0.0681393	0	0.0407948	0.0710449	0.0528361	0	0	0.0348951	0	0	0	0	0.0277032	0	0	0	0.0489946	0	0	0.0252294	0
Y_RNA	0	0	0	0	0	0	0	0	0	0	0	0	0	0	0	0	0	0	0	0	0	0	0	0	0	0	0
AL512844.1	0.0320436	0.28528	0.0357079	0.0209708	0.100788	0.122363	0.132832	0.220952	0.0795258	0.0115413	0.0257498	0.0137878	0.0506257	0.124712	0	0.0180482	0	0	0.00900081	0.0136573	0	0	0.0159184	0.014104	0	0.0573794	0
LINC00906	0.00340698	0	0.00506211	0.0133781	0.0214321	0	0.00941538	0.0907288	0	0.00490843	0	0	0	0.00482175	0	0.0153516	0	0	0.0114839	0	0	0	0	0	0.00489105	0.0069723	0
AL359195.2	0.00646029	0	0.0479936	0.0126837	0	0.00379531	0	0.00614426	0.0106888	0.00930734	0	0	0.0068044	0	0	0	0.110468	0.0346886	0	0	0	0.0094419	0.032093	0.005687	0.0139116	0.00330521	0.0143694
RN7SL309P	0	0	0	0	0	0	0	0	0	0	0	0	0	0	0	0	0	0	0	0	0	0	0	0	0	0	0
LCN12	0.217386	0.545394	0.300458	0.383791	0.816258	3.07099	0.391191	0.39427	0.493503	3.80923	2.22084	0.722194	0.724168	0.128786	0.283925	0.193626	0.968203	0.152015	0.63618	0.0732597	1.54788	0.620653	0.612789	0.809963	0.907205	0.310377	0.438543
RNU6-61P	0	0	0	0	0	0	0	0	0	0	0	0	0	0	0	0	0	0	0	0	0	0	0	0	0	0	0
BMP2	2.86136	16.4896	1.58179	9.82665	5.11198	4.65007	11.3199	5.58957	5.9194	2.22368	0.801433	8.39186	1.75908	10.9837	0.574829	4.49384	4.37623	8.3132	11.3301	5.03335	5.25363	0.354763	8.38321	2.18789	11.2324	19.2598	4.4366
AC127894.1	0	0	0	0	0	0	0	0	0	0	0	0	0	0	0	0	0	0	0	0	0	0	0	0	0	0	0
AC073575.2	0.295484	0.190454	0.540345	0.208253	0.333628	1.6825	0.753771	0.864704	0.526493	0.916899	0.608837	0.391204	0.622445	0.128672	0.26411	0.256043	0.51822	0.537004	0.127691	0	1.26316	1.06303	0.270994	0.560247	0.163152	0.418638	0.202225
ZNF285B	0.0806531	0.00844757	0.0479339	0.0211132	0.118384	0.0663353	0	0.329843	0.0266886	0.0116197	0.0345662	0.0138814	0	0.0456579	0.0156194	0.0545124	0	0.0692909	0.0271858	0	0.0422846	0.0943014	0.0320531	0.0141998	0.0347356	0.0412636	0.0358787
AL157400.2	0.0706681	0	0.0349997	0	0	0.11071	0	0	0	0.101811	0.151434	0.0405429	0	0.0333378	0.0912379	0	0.0537065	0.0505938	0.0794005	0.0200796	0	0	0	0	0	0.0482068	0
SNRPCP17	0	0	0	0	0	0	0	0	0	0	0	0	0	0	0	0	0	0	0	0	0	0	0	0	0	0	0
H2AB3	0	0	0	0	0	0	0	0	0	0	0	0	0	0	0	0	0	0	0	0	0	0	0	0	0	0	0
SRMP1	0	0	0	0	0	0	0	0	0	0	0	0	0	0	0	0	0	0	0	0	0	0	0	0	0	0	0
ERLNC1	0	0.0397696	0	0	0.0265395	0.0446134	0.0349774	0.0722251	0.0209408	0	0.0271219	0	0.0266617	0.0179124	0	0	0	0.0543681	0	0	0	0.135653	0	0.0445667	0	0	0
AC055733.1	0.024915	0	0	0	0	0	0	0.0236962	0.0412227	0	0	0	0	0	0.0482508	0	0	0.0535127	0	0	0	0	0	0	0	0	0
RNU6-413P	0	0	0	0	0	0	0	0	0	0	0	0	0	0	0	0	0	0	0	0	0	0	0	0	0	0	0
CMIP	7.97249	8.73776	7.12599	12.9775	6.28929	13.5263	15.8374	8.16239	7.31026	3.18113	8.10977	9.44872	6.92974	11.4291	5.3419	8.86847	3.0052	6.19889	5.42773	3.82359	6.61316	7.08874	6.55688	6.87908	7.28424	10.7199	4.26806
AL356309.1	0	0	0	0	0	0	0	0	0	0	0	0	0	0	0	0	0	0	0	0	0	0	0	0	0	0	0
FGF7P3	0.564412	0.591163	0.279535	0.86188	3.25464	2.37634	1.03986	4.51808	1.86767	0.745386	1.36066	0.485712	0.792634	2.72919	2.91479	0.635798	0.428943	0.707144	0.422771	0	0.0986362	0.504108	0	1.9046	0.607701	0.240636	1.46463
CYP3A4	0	0	0.0134828	0.0178162	0.019028	0	0	0.0129458	0.0150139	0.0522941	0.0145842	0.0390457	0	0.179797	0.0263605	0.0511108	0.0413784	0.0389803	0.0101958	0	0.290209	0.0839961	0.00901588	0.0239647	0.156327	0.013928	0
AL359922.1	0	0	0	0	0	0	0	0	0	0	0	0	0	0	0	0	0	0	0	0	0	0	0	0	0	0	0
SMIM34B	0	0	0	0	0	0	0	0	0	0	0	0	0	0	0	0	0	0	0	0	0	0.0132247	0	0	0	0	0
AL513314.1	0	0.0469398	0	0.0586589	0	0	0	0	0.074149	0	0	0.0771336	0	0	0	0.100968	0.102177	0	0	0.0382018	0	0.0436663	0	0.0789027	0	0.183428	0
SIRT3	3.86284	3.11909	3.50064	7.44779	5.57803	8.10207	5.23916	6.37586	4.6914	7.9294	7.90486	4.96982	3.151	3.74929	4.8811	4.01193	6.55845	6.87267	5.41751	6.1278	4.03029	6.15282	4.44762	5.68673	3.46101	4.70668	5.5086
PHETA1	4.21902	5.8757	7.21997	3.16905	3.75211	4.05047	3.49199	7.74297	7.29621	3.41487	4.02526	7.61178	5.3593	8.40741	5.42792	9.37154	4.87241	10.9833	3.69701	7.4277	18.7804	16.3193	6.48781	6.4874	10.8353	5.88336	6.78115
RNA5SP477	0	0.125436	0	0	0	0	0	0	0	0	0.128316	0	0	0	0.231928	0	0	0	0	0.204171	0	0.116688	0	0.210849	0	0	0
WFDC10A	0.0403722	0.0211429	0	0	0	0.071154	0	0.0191986	0.0333986	0.0872464	0.0432567	0	0.0425227	0	0.117278	0	0.13807	0	0.0226805	0.017207	0.084665	0	0.0401117	0	0.0869375	0	0.0448992
AP001931.1	0.245714	0.720607	0.730165	0.611064	0.30914	2.07868	1.42599	0.911406	0.772428	0	0.737154	0.84581	0.0517604	0.173874	0.142756	0.110717	0.168064	0.422197	0.220861	0.0418903	2.11268	1.17312	0.0976513	0.519125	0.564394	0.125712	0.218613
AL035690.1	0	0	0	0	0	0	0	0	0	0	0	0	0	0	0	0	0	0	0	0	0	0	0	0	0	0	0
RNU6-776P	0	0	0	0	0	0	0	0	0	0	0	0	0	0	0	0	0	0	0	0	0	0	0	0	0	0	0
KIF1B	3.07453	5.27034	5.81879	4.37636	3.29693	3.38343	2.85595	4.28928	3.96344	2.25941	3.66184	3.98849	4.08753	5.06942	3.01842	3.48244	2.08254	1.67466	4.35946	1.94448	2.63935	6.51247	3.1003	2.83202	3.17649	2.74623	3.75699
LIN28B	0	0	0	0.00338847	0	0	1.12323	0	0	0	0	0	0	0	0.0852299	0	0	0	0	0	0	0.199271	0	0	0.014866	0	0
LINC00888	2.40087	2.33955	1.24207	1.61938	3.64604	4.21962	2.86467	0.63605	2.43429	1.11765	3.47526	1.43879	4.98707	2.04439	1.72254	2.18472	1.46376	2.24075	1.29242	4.81709	2.48238	2.63252	4.07973	1.27163	2.33299	3.68841	2.18664
AP000821.1	0	0.039096	0.0110921	0	0	0.11403	0.020631	0.0213005	0.0864619	0.0107554	0	0.0128489	0.015726	0	0	0	0.0170206	0	0	0	0.0391393	0.0145478	0	0	0.0107173	0.0305554	0
MLH1	10.5393	12.8349	11.4387	6.30587	10.9652	12.6061	6.51205	11.3783	9.88038	10.0683	7.66075	7.83356	9.04371	10.0162	12.5964	8.42694	9.871	8.26762	11.1026	12.1172	5.71165	7.95726	6.51046	10.6133	9.01321	8.53402	10.5902
HEYL	8.02298	12.1421	6.24081	7.15876	5.86079	8.98307	3.80828	6.62347	6.67256	4.80631	4.69642	4.35496	4.88733	5.38805	0.444788	9.1035	1.16266	4.52325	15.5269	2.52188	1.17555	1.36545	8.1762	2.30967	5.62197	14.953	5.3423
CR383656.11	0	0	0	0	0	0	0	0	0	0	0	0	0	0	0	0	0	0	0	0	0	0	0	0	0	0	0
PAUPAR	0	0	0	0	0	0	0	0	0	0	0	0	0	0	0	0	0	0	0	0	0	0	0	0	0	0	0
MIRLET7G	0.128391	0.268952	0	0	0	0	0	0.12211	0	0	0.137564	0	0	0.181706	0	0	0	0	0	0	0.403875	0.125098	0	0	0	0	0
REXO1L10P	0	0	0	0	0	0	0	0	0	0	0	0	0	0	0	0	0	0	0	0	0	0	0	0	0	0	0
LINC01301	0.141613	0.141583	0.138679	0.0126379	0.0607389	0.242022	0.275727	0.128563	0.122476	0.125195	0.337946	0.0886305	0.176275	0.104764	0.0560964	0.108766	0.0366897	0.0483886	0.0650912	0.0548698	0.026998	0.398263	0.358143	0.062331	0.0739269	0.144904	0.157492
RC3H1	1.8031	4.19867	3.04153	2.37789	2.28515	5.50161	3.77144	4.68297	2.83576	2.94028	3.2097	2.5023	2.55393	2.53607	2.49901	1.74657	1.73361	3.0455	2.42107	1.15169	3.14112	3.46906	2.4042	2.6033	2.51385	2.80551	1.99426
DHCR7	13.6382	13.0646	10.7248	18.3755	14.3383	17.3205	29.1029	20.6735	14.0173	13.4494	16.1322	14.5933	12.6218	8.32957	16.2279	7.66419	8.20902	8.03493	15.3504	80.397	8.41643	12.307	26.7532	6.94226	11.9461	16.7033	19.2555
CUL1	23.3373	18.7301	27.4711	13.3961	21.1661	20.832	17.9495	19.4145	20.4625	16.9267	21.1356	19.8758	21.3058	23.8303	29.6686	17.9	12.9768	20.4033	18.2961	27.3163	13.4524	22.2926	21.6941	15.445	17.4434	22.3136	19.1015
AP001922.3	0.0169257	0	0.0251482	0	0	0.0397741	0	0.0160977	0	0	0.0181349	0	0	0.0239541	0	0	0	0.036353	0	0	0	0.0494747	0.100899	0	0	0	0
BRAT1	8.81616	8.64269	18.5467	7.47378	8.70533	9.55159	4.75771	10.2611	7.82073	12.0272	9.63925	9.05548	10.111	5.24969	12.2803	8.033	7.56639	22.3472	4.04471	13.0759	10.5857	11.7023	16.0213	8.09158	7.79665	7.68116	6.67017
AL355537.1	0	0	0	0	0	0	0	0	0	0	0	0	0	0	0	0	0	0	0	0	0	0	0	0	0	0	0
KIAA1328	0.546899	0.535258	0.517619	1.3227	0.563992	0.782543	0.47076	0.919695	0.735333	0.400417	0.691641	0.48497	0.526117	0.665243	0.952475	0.548259	0.440941	0.957313	0.867754	0.346093	0.491532	0.444268	0.526827	0.322461	0.41187	0.503254	0.344707
AC006205.1	0	0	0	0	0	0	0.101246	0.0348438	0	0	0.0392535	0.189166	0	0.0518493	0	0	0	0	0	0	0	0.107089	0	0	0	0	0
AC055716.2	0.017515	0.0611506	0.0173493	0.0152835	0	0.0754584	0.0322692	0.0499747	0.0482986	0	0.012511	0	0.0245973	0.0247883	0	0.0131535	0.0133111	0	0.00655978	0.00995344	0	0	0.0232027	0	0.016763	0	0.025972
NMS	0	0	0	0	0	0	0	0	0	0	0	0	0	0	0	0	0	0	0	0.0500956	0	0	0	0	0	0	0
ZNF460	0.715619	0.698432	0.350396	0.255455	0.682077	0.310533	0.16855	0.649675	0.390187	0.0292896	0.291887	0.272927	0.531042	0.592709	0.299224	0.439707	0.185406	0.340588	0.338066	0.485234	0.272861	0.689342	0.436297	0.465312	0.53702	0.540865	0.741599
OR10J8P	0	0	0	0	0	0	0	0	0	0	0	0	0	0	0	0	0	0	0	0	0	0	0	0	0	0	0
NAIPP2	0.152808	0.155839	0.215094	0.0315805	0.0758893	0.0803227	0	0.191228	0.172986	0.0231738	0.129258	0.166107	0.101651	0.108132	0.023363	0.181195	0.0458414	0.0950061	0.0316273	0.0308503	0.31624	0.148889	0.0799065	0.0637188	0.0635023	0.0658355	0.0894436
SLC35E2B	4.76348	3.26097	7.12552	2.69082	11.6971	11.128	5.1981	14.9621	5.24954	2.3528	9.6456	8.06124	3.83711	6.5133	5.47715	4.77697	2.37259	4.90404	7.02678	1.74228	5.53056	14.9246	6.99286	4.9943	3.67755	5.35534	4.1384
LINC02769	0	0	0	0	0	0	0	0	0.165469	0	0	0	0	0	0	0	0	0	0	0	0	0.341057	0	0	0	0.0511669	0
DNAH3	0.0352474	0.358205	0.532201	0.206984	0.369549	0.173493	0.084245	0.275434	2.33272	0.0782301	0.291919	0.12625	0.134452	1.61112	0.193713	0.0171699	0.640726	0.17187	0.257954	0.0389781	0.0799111	0.225553	0.357772	0.105664	1.38264	0.903612	0.0317836
TTLL10	0.0253005	0.208211	0.757201	0.0615004	0.401681	0.0424674	0.149827	0.134064	2.72691	0.0572792	0.127795	0.124415	0.0532963	1.31462	0.0419976	0.0488579	1.41737	0.0465776	0.174622	0.0400523	0.360036	0.419077	0.0646386	0.0763613	1.65521	0.595433	0.0643141
AC087273.1	0	0.0282171	0	0	0	0.221577	0	0.0256224	0	0	0.0577302	0.0463676	0.227002	0	0.521729	0	0	0	0	0.0688932	0	0.0262493	0.107066	0	0	0	0
KRT8P17	0.0196843	0.103086	0.0146235	0.0515291	0	0.069385	0.190395	0.0187213	0	0.0425386	0.0105453	0.0169396	0.0621983	0.15322	0.0190604	0	0.044879	0.021139	0	0.0755066	0.02064	0	0.0391145	0	0.0141293	0.0302125	0
RAD54B	0.462435	0.21757	0.764247	0.239521	0.243714	0.409688	1.70167	0.150524	0.294589	0.181699	0.800178	0.327727	1.60446	0.297483	0.359181	0.194998	0.32701	0.27619	0.247286	0.34149	0.378576	0.428889	0.805882	0.226399	0.33016	0.225204	0.13201
RIT1	7.62572	25.4812	11.2655	12.4182	10.866	56.9301	22.5815	23.4458	10.9925	23.1044	34.6031	9.86397	11.7434	7.82278	23.4444	7.29984	6.40065	9.84901	19.5753	9.36454	7.12661	12.4013	11.7423	10.3463	7.48625	13.1649	8.34733
LINC02026	0.408927	0.108675	0.698269	0.0878754	0.179173	0.279679	0.16867	0.203168	0.17167	0.457243	0.496999	0.0525235	0.179998	0.0518271	0.0709194	0.123756	0.194815	0.131089	0.185154	0.483846	0.0447981	0.261661	0.327456	0.128948	0.105144	0.0874329	0.190057
AC004877.2	0.666176	0.847267	1.13121	0.311411	0.798224	1.34183	0.591754	1.51608	0.747927	1.81669	1.30008	0.696134	0.150356	0.740779	1.29012	0.536023	1.03064	0.86871	0.855422	0.79095	1.12262	2.06318	1.04009	1.04721	0.444024	1.21724	0.740874
RPL7P35	0	0	0	0	0	0	0	0	0	0	0	0.0331466	0	0	0	0	0	0	0	0	0	0	0	0	0	0	0
AL391005.1	0	0	0.00869601	0	0.024545	0	0	0	0.0290506	0	0.00627089	0	0	0.0248493	0	0	0	0	0	0	0	0	0	0.0721304	0.0252065	0.0119775	0.026036
CCL3	5.99055	1.31884	6.51968	1.11122	12.7215	2.09592	4.05972	1.90521	6.56561	1.52547	5.744	6.73138	3.51652	8.42416	9.55081	8.74691	7.85125	6.2079	3.33324	2.85409	20.5646	7.23107	8.92784	1.05806	20.7195	2.5866	1.93078
LINC01202	0.942761	0	0	0	0	0	0	0.014944	0.103988	0	0	0.0540871	0	0	0.0304294	0	0	0	0	0.160726	0	0.0153097	0	0	0	0	0
RNU2-36P	0	0	0	0	0	0	0	0	0	0	0.0799457	0	0	0	0	0	0	0	0	0	0	0	0	0	0	0	0
AC114300.1	0	0	0	0	0	0	0	0	0	0	0	0	0	0	0	0	0	0	0	0	0	0	0	0	0	0	0
CHAD	0.434976	1.052	0.893054	0.207032	1.12768	1.48678	0.393408	13.8401	0.994469	0.831762	0.669423	1.08894	0.099959	0.470097	0.3829	0.58799	0.41472	1.32493	8.0151	0.0808979	1.54244	8.59199	0.361451	4.33037	0.488207	0.307512	1.65355
RN7SL167P	0	0	0	0	0	0.0554467	0	0	0	0	0	0	0	0	0	0	0	0	0	0	0	0	0	0	0	0	0
AC012676.5	0.882056	0.557371	1.78713	0.419824	1.19228	2.14986	0.705094	1.80261	1.73679	0.168037	1.46838	1.74397	0.706377	0.567425	0.367052	0.541973	0.349023	0.485364	0.401335	0.0310695	2.42304	2.29419	0.434561	1.03958	0.868604	0.395333	0.778283
ATP6V0C	21.1934	17.793	28.4332	21.9347	35.1979	29.3144	22.1031	21.1698	31.2518	14.4068	24.4393	33.6476	35.3405	23.0674	30.3381	43.8586	15.4506	26.4281	17.6219	22.0421	35.4616	29.4628	26.33	18.6081	52.1105	19.8443	24.6319
AC011586.2	0	0	0	0	0.0367571	0	0	0	0.116012	0	0.0375637	0.0603407	0	0.0248086	0	0	0	0.0376498	0	0	0.220566	0	0	0	0.100661	0	0.0389899
RN7SL273P	0	0	0.141637	0	0	0	0	0.0453319	0	0	0	0	0	0	0	0	0	0	0	0	0	0.0464411	0	0	0	0	0
AC011755.1	0.0208659	0.0145699	0	0	0.0145844	0.0163445	0	0.00661505	0.0115078	0	0	0.011971	0.0146515	0.00984352	0	0.01567	0	0	0	0	0	0.00677691	0.0138208	0	0.00998501	0.0213508	0
H2AZ2	28.5478	35.8603	58.5261	24.404	32.9669	28.1515	28.7443	29.4289	25.1583	23.42	41.8058	20.474	52.0643	24.5948	48.0099	23.3862	25.671	27.7668	27.4157	65.2814	17.9358	23.573	23.6915	20.2937	23.3586	26.4691	32.3663
AL390023.1	0	0	0	0	0	0	0	0	0	0	0	0	0	0	0	0	0	0	0.0611162	0	0	0	0.108087	0	0	0	0
AL135902.1	0	0.0777441	0	0	0	0	0	0.0352975	0.122809	0	0	0.127752	0	0.210098	0	0	0	0	0	0	0.15566	0.0361612	0	0	0	0	0
U4	0	0	0	0	0	0	0	0	0	0	0	0	0	0	0	0	0	0	0	0	0	0	0	0	0	0	0
SNORA38B	0.217579	0.113945	0.16164	0.142393	0.228118	0.511295	0.300645	0.517337	0	0	0.233124	0	0	0	0	0.735293	0	0.233658	0	0	0.456286	0.105999	0	0.38307	0.468533	0.222635	0
YPEL2	3.90857	2.57995	3.40087	2.20606	3.48934	2.39572	2.48568	5.5784	3.7653	1.2982	2.19346	2.87538	2.13372	7.02566	3.00292	3.92688	1.86699	4.63359	2.67705	1.34139	4.06904	6.64094	3.64319	2.88343	4.06495	2.46155	2.29686
RNU6-162P	0	0	0	0	0	0	0	0	0	0	0	0	0	0	0	0	0	0	0	0	0	0	0	0	0	0	0
PUM2	20.1272	29.0794	17.8915	35.1044	15.1473	27.6682	14.6239	35.5464	18.8655	17.1306	17.6242	16.7671	17.8113	28.8464	20.4287	18.0693	13.4058	24.1698	22.0773	13.1666	13.0032	25.354	21.0789	19.079	14.7771	23.1068	19.3155
PRRG3	0.174671	0.258007	0.0465819	0.134831	0.112697	0.0499927	0.0185659	0.0830634	0.681742	0.112919	0.0407894	0.173441	0.0660425	0.570473	0.00867362	0.746693	0.0663736	0.0673365	0.513284	0.0267245	0.0821839	0.187647	0.0578481	0.0315413	0.157527	0.107697	0.144448
DNAJC18	1.46922	1.9339	1.28697	0.820882	1.86226	0.577144	1.3211	1.04905	2.04628	0.755061	1.2758	1.03413	2.28195	1.56725	0.989486	1.28945	1.2149	0.857191	1.26394	1.1421	0.912836	1.47427	0.949918	0.884114	1.09238	1.76588	0.731624
AC069213.2	0	0	0.0578546	0	0	0.0457511	0	0	0.0644245	0.0560983	0.0417203	0	0	0	0	0.0877262	0	0	0	0	0	0	0	0.0685548	0	0	0
AC009133.2	0	0.0272886	0	0	0	0	0	0	0	0	0	0	0	0	0	0	0	0	0	0	0	0	0	0	0	0	0
ARSA	18.3343	19.748	16.1989	17.801	32.0952	59.6409	48.1023	15.1214	28.9515	70.5314	24.6439	33.1703	33.8914	19.1169	17.5085	37.7913	24.1366	18.2069	23.3688	12.3429	35.0089	25.669	22.4561	30.0374	13.6558	38.8288	24.4444
FGFBP3	0.46478	0.821124	0.191364	0.351815	0.51665	0.552681	0.433307	1.53916	0.602224	0.403379	1.06797	0.64574	0.460047	0.38833	0.52054	0.479409	0.625591	0.541225	0.176168	0.443922	0.816161	0.261895	0.267054	0.522525	0.530575	0.636018	0.361205
AC005062.1	0.0889323	0.267799	0.099102	0.218255	0.291376	0.182862	0.0921635	0.142732	0.128749	0.0640623	0.0774201	0.0956649	0.152213	0.0943965	0.419804	0.0751353	0.0253451	0.143257	0.0312255	0.127925	0.273923	0.0704043	0.0441792	0.225076	0.207465	0.0909988	0.0865412
RSRC1	4.10246	2.94628	5.0692	2.86164	2.6105	3.65201	4.31021	3.22102	2.84777	2.61615	3.19	1.93179	3.25614	4.25697	6.74749	3.48875	2.69871	3.15245	3.52355	4.02169	2.29539	4.4043	3.76884	3.61386	3.09868	3.86722	3.79742
CYCSP6	11.1369	2.9656	4.83795	0	0	0	0.652062	0	0.546542	0	0.404493	0.0812201	0.0994074	0	3.38139	0.956855	0	0	0	2.53422	0	1.79321	2.43805	0	0.135492	0	0
RPL34P22	0	0.0469398	0	0	0	0.052657	0	0.170494	0	0	0.144053	0	0	0.0634257	0	0	0	0	0	0	0.0939835	0.261998	0	0	0.386024	0	0
AC013791.1	0	0	0	0	0	0	0	0	0	0	0	0	0	0	0	0	0	0	0	0	0	0.223966	0	0	0	0	0
ABCF2	17.0036	16.7726	21.1415	9.21354	14.579	11.9413	13.0072	8.7426	13.3429	11.757	12.8529	11.7845	21.1052	10.8011	19.9488	11.8455	10.9866	17.7407	13.4529	29.4173	6.34287	14.6507	11.4536	14.0122	10.4596	19.2347	13.3622
LY96	14.674	20.6074	16.0119	11.0323	28.2096	4.93796	44.8997	6.63197	22.1032	49.7233	22.59	14.6686	24.5312	19.3387	36.0566	28.7225	30.4048	19.1119	11.0794	98.6464	28.6805	22.5331	21.834	17.1959	17.9651	24.4324	14.2044
IGHD1-7	0	0	0	0	1.75785	0	0	0	0	0	0	0	0	0	0	0	1.91132	0	0	0	0	2.45045	0	0	0	0	0
BTBD9	3.50868	23.3536	5.08444	19.9523	5.17329	12.0113	4.46003	16.04	5.72116	3.10229	13.129	5.98745	9.04691	5.30194	1.45275	3.52489	5.7544	7.27279	12.8828	5.66711	3.66338	12.0237	7.12055	9.15033	3.96657	3.92813	8.59527
CCL21	309.027	8.36809	54.6099	10.3563	59.1525	8.84363	14.3217	10.151	102.713	24.6428	40.9504	32.333	19.7541	98.031	5.16743	178.956	18.9891	45.9801	47.4654	28.0828	21.4124	37.0591	19.86	13.1429	72.5817	83.1396	21.8187
UST-AS1	0.0997997	0.020906	0	0	0	0	0	0	0	0	0	0	0	0	0	0	0	0	0	0	0.0209291	0	0	0	0.0286545	0	0
AC006499.7	0	0	0	0	0	0	0	0	0	0	0	0	0	0	0	0	0	0	0	0	0	0	0	0	0	0	0
LINC01806	1.08519	5.62662	2.56556	2.73878	3.8973	3.19823	7.14124	2.66295	1.61693	3.28235	2.4989	0.670741	2.69015	1.28127	1.79971	0.661877	2.20079	1.06881	2.86971	1.87563	0.477786	1.88689	1.22711	0.675569	1.35133	1.96929	4.02736
DUSP28	0.526406	1.36833	1.04475	0.995794	1.7242	1.58465	1.00877	1.92588	1.07439	1.43375	0.983942	1.7988	0.566587	0.870073	1.19803	0.848359	1.06877	1.17188	0.802996	0.949844	1.92987	1.6398	1.11474	0.777965	1.05909	0.841377	0.649531
TDG	5.65347	5.56827	6.75019	2.355	3.42536	5.13993	6.24144	4.08866	3.78482	2.01425	4.55317	2.88659	9.7478	3.89154	3.9854	3.99465	2.30621	4.61979	3.13194	4.47473	3.26724	7.29554	5.54479	2.91185	3.37163	4.64275	2.42445
CCM2	14.8252	7.47071	28.7833	4.47903	8.80535	3.77149	6.37668	4.21048	9.72117	7.40264	10.2897	7.91579	10.7872	5.43363	8.98093	9.68405	8.77723	10.0574	5.47814	26.0379	8.6021	10.5008	9.06992	6.95545	5.85121	7.84462	8.3308
AC006971.1	0.0825984	0.0898407	0.0330414	0.112271	0.039969	0.0970503	0.0526766	0.033236	0.0420497	0.0091538	0.0340384	0.0546778	0.0736137	0.0989136	0.0123047	0.0286293	0	0.0272931	0.067819	0.0162481	0.0133245	0.0866707	0.0378763	0.00559319	0.0319249	0.0650137	0.0141323
MIR596	0	0	0	0	0.388098	0.217466	0	0	0.306226	0	0	0.318552	0	0.78582	0.358434	0	0	0	0.415907	0.157769	0	0	0	0	0.53141	0.189384	0
SLC30A7	5.31535	7.77886	6.49451	3.07775	4.48824	3.0667	5.6848	6.79492	4.72376	2.36549	4.86382	7.10728	4.33326	7.53462	4.56696	4.71114	3.09562	9.64031	4.16369	4.69045	5.62874	5.92338	7.84043	8.41461	5.35664	6.92916	4.69654
MTND3P1	0	0	0	0	0	0	0	0	0	0	0	0.111493	0	0	0	0	0	0	0	0	0	0.0631177	0	0	0	0	0
HEATR9	0.0535035	0.0254725	0.0867227	0	0.12239	0.0457199	0.0403255	0.0185041	0.120714	0.0630675	0.119864	0.0753434	0	0.0963725	0.00941961	0.153416	0.0554478	0.104468	0.00546499	0.00414613	0.137703	0.29857	0.0579909	0.051381	0.0418961	0.014931	0.0432748
RNF216	10.4898	8.44007	19.9964	7.43302	8.77404	8.07026	2.83275	6.98259	8.30957	5.2738	7.84024	7.00538	10.1265	7.65055	5.9698	8.60956	3.59937	12.8037	7.06363	12.5261	6.36844	9.47353	14.8155	5.92451	4.88993	6.6568	6.15753
RNU6-416P	0	0	0	0	0	0	0	0	0	0	0	0	0	0	0	0	0	0	0	0	0	0	0	0	0	0	0
APOOP1	0	0	0	0	0.0504789	0	0	0	0	0	0.0773799	0	0	0	0	0	0	0	0	0	0	0	0	0	0	0	0
AC139099.1	0	0	0.0322663	0	0.0113842	0	0	0.00516352	0	0.0625737	0	0	0	0.0153671	0.0525704	0	0.0123781	0	0.0182999	0.00462788	0.0227709	0.0105797	0.0107881	0.0095585	0	0	0
MIR218-1	0	0	0	0	0	0	0	0	0	0	0	0	0	0	0	0	0	0	0	0	0.135849	0	0	0	0	0	0
AL355863.1	0	0	0	0	0	0	0	0	0	0	0	0	0	0.0688375	0	0	0	0	0	0	0.153004	0	0	0	0	0.0497698	0
AP001533.1	0.0986256	0.05165	0	0.021515	0.137871	0	0	0.062534	0.163179	0.0710449	0	0.0282912	0	0.0930537	0.0318333	0.148133	0	0.105914	0.0369376	0.0280235	0.0689429	0.016016	0	0	0.117989	0.0672783	0.0365615
MIR6127	0	0	0	0	0	0	0	0	0	0	0	0.225032	0	0	0	0	0	0	0	0	0	0	0	0	0	0	0.290815
AC010533.1	0.128635	0.0283646	0.0804743	0.00886154	0.0283929	0.00795483	0.03742	0.096586	0.056008	0.00975391	0.00725398	0	0.0285235	0.00958165	0	0.0610125	0.0617433	0.174495	0.0684617	0.0230844	0.0496929	0.0263865	0.0269063	0.0715185	0.00971937	0.0900586	0.0150588
AC018755.3	0.145225	0.0811242	0.129465	0.11405	0.223314	0.125132	0	0.0736643	0.080093	0.376606	0.134854	0.133307	0.0203947	0.13702	0.149997	0.196311	0.264884	0.332709	0.021756	0.4374	0.213187	0.0377334	0.23086	0.187501	0.152889	0.326919	0.129207
AC055811.2	0.0252535	0.0264504	0.0250145	0.0440722	0.123559	0.0692347	0.0465263	0.0480363	0.0696379	0.0606379	0.0541156	0.0579527	0	0.0119134	0.0326042	0.0379301	0	0.0903994	0.0283741	0.0143511	0.105919	0.0492116	0.0334541	0.0148205	0	0.0430672	0.0374469
TSPY17P	0	0	0	0	0	0	0	0	0	0	0	0	0	0	0	0	0	0.0655444	0	0	0	0	0	0	0	0	0
USP12	9.5055	4.899	6.88435	10.3375	9.38785	11.4781	8.49857	9.86237	8.11548	3.44242	6.98082	8.30522	5.75571	10.9718	6.00335	7.49697	9.86343	5.29107	9.72459	3.52402	5.80188	7.10466	3.78312	5.41909	6.80532	8.47445	9.70185
AL355877.1	0.119425	0.208476	0.295737	0.10421	0.166947	0.140321	0	0.037861	0.0658642	0	0.213263	0.137031	0	0.0563391	0.0770934	0.0896866	0	0	0.17891	0.0339335	0.125224	0.116362	0.079103	0.140174	0.114298	0.0814668	0.177088
AC016687.3	0.00531769	0	0	0	0	0	0.0881744	0	0	0	0	0	0	0	0.0102983	0	0	0	0	0	0	0	0	0	0	0	0.0118279
AL589765.2	0	0	0	0	0	0	0	0	0	0	0	0	0	0	0	0	0	0	0	0	0	0	0	0	0	0	0
AL135903.1	0	0.0281639	0.0399524	0.0117318	0.0187947	0.0105314	0	0.0340987	0.0148298	0	0	0.0308534	0	0.0380554	0	0.0201936	0	0.0192511	0.0100707	0.00764036	0	0.0174665	0	0	0	0.0183428	0
DPYSL3	33.4263	41.1072	16.9097	5.21278	19.4635	6.26649	21.2426	11.0436	31.8506	4.21588	11.8849	8.63838	25.2941	18.2042	5.37426	48.9281	3.23382	57.6637	13.9114	43.7294	7.05451	21.3754	50.1747	9.54749	11.5947	70.3521	12.2831
AL139354.1	0	0	0	0.0289202	0	0.23365	0.0610613	0.0210143	0	0	0	0.0380286	0	0	0.0855797	0	0	0	0.0248255	0	0	0.0215285	0	0	0	0	0
GJB6	3.11829	0.212861	9.96461	0.997516	0.612585	0.186552	0.0526531	3.09259	0.399294	0	0.0136093	0.295129	0.227432	0.512324	0.0368977	0.0858497	0.0289594	60.4137	0.0570853	1.191	0.126526	2.71653	1.0853	3.71223	0.164112	0.123471	0.480285
DPY19L2P4	0.049435	0.0147937	0.010493	0	0.103659	0.0414889	0.0585499	0.02015	0.0817917	0.0203488	0.0378336	0.0243097	0	0.0399789	0.0273533	0	0.0483039	0.0151681	0.0079348	0.00601991	0.0222151	0.00688101	0.0280663	0.0621682	0.0202768	0.0794887	0
U2	0	0	0	0	0	0	0	0	0	0	0	0	0	0	0	0	0	0	0	0	0	0	0	0	0	0	0
RPL7AP53	0.1258	0.432935	0.106809	0	0.188421	0.760173	0.198661	0.136739	0.237875	0.181241	0.0577666	0.0309312	0.113573	0.254343	0.0348038	0.040489	0.122922	0.115798	0.0403844	0.0459578	0.263817	0.0525317	0	0.0632814	0.128999	0.183891	0.0399733
LINC02525	0.00946937	0	0.0140696	0	0.0198562	0.0111262	0	0	0.0313347	0.027285	0	0	0	0	0	0	0	0	0	0	0.00992915	0	0	0	0	0	0.0421247
AC245187.1	0	0	0	0	0	0.0898654	0	0	0	0.0367298	0	0	0	0.0721624	0	0	0	0	0	0	0	0	0	0	0	0	0
SAMD12	0.991079	3.46387	1.28553	3.05227	2.83943	2.59985	3.42729	2.52031	1.97518	0.89145	1.82849	2.70005	2.34731	3.62096	2.47615	0.71344	1.08449	1.51111	3.77236	1.04811	2.05617	3.80584	4.47847	4.20828	1.57306	2.7888	1.77709
RNU6ATAC5P	0	0	0	0	0	0	0	0	0	0	0	0	0	0	0	0	0	0	0	0	0	0	0	0	0	0	0
ZNF354A	2.61622	5.0651	3.02497	3.1775	5.15128	1.68188	2.96687	5.74457	3.19246	2.27823	3.46637	2.2972	2.71992	2.66233	6.05933	1.85216	5.76638	2.8667	2.74934	3.31839	3.43287	4.13231	2.23899	4.5295	1.85362	3.43905	3.47428
PTPMT1	8.25957	7.20738	7.9135	10.4977	8.41973	11.0675	9.68802	7.33611	8.55398	6.48181	9.84724	6.61553	8.76526	5.06443	8.11867	6.3161	11.7874	12.9251	8.10556	16.8345	5.48651	7.79434	13.1672	8.18665	7.81783	7.87139	8.88492
AC007684.1	0.211132	0	0.313701	0	0	0.620182	0.291737	0.301205	0	0	0.113108	0.545077	0.222378	0.298806	0	0	0	1.13368	0	0	1.99245	0.411434	0	0	0	0	0.234806
AC107058.1	0	0	0	0	0	0	0	0	0	0	0	0	0	0	0	0	0	0	0	0	0	0	0	0	0	0	0
FLJ31356	0.327673	0.751068	0.218733	0.696167	0.338567	0.195292	0.288724	0.103881	0.290716	0.608913	0.61567	0.425019	0.120044	0.268835	0.717347	0.117689	0.205717	0.0713978	0.261449	0.0809608	0.104569	0.203592	0.330277	0.18394	0.122715	0.223525	0.359134
RNU6-1204P	0	0	0	0	0	0	0	0	0	0	0	0	0	0	0	0	0	0	0	0	0	0	0	0	0	0	0
AL596223.2	0.0656747	0.137575	0	0.0429805	0.068856	0.578741	0.0907478	0.624619	0.162991	0	0.91477	0.226069	0	0.13942	0	0	0.524071	0	0	0.0839736	1.34284	0.0319951	0.0652509	0.289068	0.0942824	0.134402	0.0730387
ST7-OT4	0.0802444	0.033619	0.182815	0.0350104	0.0560877	0.125713	0.014784	0.0508793	0.0354045	0.0077072	0.0687821	0.0552443	0.0112692	0.0151422	0.0414406	0.0120525	0	0.0344699	0.0120213	0.0136804	0.0617031	0.0312745	0.053151	0.0376743	0	0	0
IFI30	2.21727	0.90247	2.30439	0.240594	1.68629	0.614183	1.50807	1.02162	2.17641	0.513093	1.56943	1.6115	0.459814	0.934897	1.24592	2.1224	2.14783	1.07336	0.46469	0.44558	4.49928	2.43465	0.935973	0.73827	1.31942	0.769978	0.370522
RFPL1S	0.0545421	0.742653	0.0236363	0	0.0619496	0.0133511	0.0502434	0.0345826	0.0639212	0.0360153	0.253236	0.0234685	0.0143618	0.054677	0.114429	0.0716806	0.0103628	0.0341676	0.405992	0.480425	0.0643392	1.3463	0.0225792	0.0360101	0.0424128	0.0279048	1.01097
DCBLD1	7.97318	2.81069	4.96221	1.64405	4.14574	1.77051	1.24755	9.35817	4.99666	2.2462	1.90115	2.50357	2.62833	3.85996	2.08443	3.55027	2.96382	4.14318	2.20262	6.28163	3.90075	9.42831	4.98352	3.95187	3.28537	2.87631	2.36149
ANXA2P1	0.631001	0.660908	0.548807	0.402884	0.0968148	0.452076	0.0850638	0.761145	0.509274	0.155209	0.296818	0.344352	0.0972603	0.675217	0.23844	0.485431	0.280712	0.330553	0.224797	0.826496	0.677777	0.209938	0.122328	0.704501	0.441885	0.267714	0.136928
MTND1P32	0	0	0	0	0	0	0	0.115601	0	0	0	0	0	0	0	0	0	0.0326325	0	0.0129511	0.0159311	0	0	0	0	0	0
KRT8P7	0.0199042	0.177204	0.162655	0.143288	0.0626051	0.210481	0.0275032	0.104118	0.0987963	0.14338	0	0.119902	0.0838576	0.352119	0.0192734	0.0448433	0.158832	0.256502	0.0782731	0.093317	0.0417413	0.0290905	0.0197758	0.0525651	0.242883	0.112017	0.0442721
AL390877.2	0	0	0	0	0	0	0	0.0633376	0	0	0	0	0	0	0	0	0	0	0	0	0	0.0648873	0	0	0	0	0
AL096840.1	0	0	0.455372	0	0	0.180053	0	0	0	0	0	0	0	0	0	0	0	0	0.172177	0	0	0	0	0	0.219992	0	0
AC022915.2	0.0360491	0.0125859	0	0.00786406	0.0629922	0.0141188	0	0.188571	0.00994072	0	0	0.0103408	0	0.0340124	0	0.0406085	0.0273966	0	0.0405036	0.0153645	0.0188997	0.00585408	0	0	0.0345013	0.0245912	0.0668187
IRF9	2.14109	0.900962	3.4882	0.934152	2.78829	1.64624	2.481	2.9152	3.51143	1.39622	2.40273	2.09468	1.47969	1.8447	1.49127	1.61639	2.61207	2.06536	0.400944	0.771668	8.27912	4.53835	1.19426	1.26315	2.05456	0.734125	0.868918
AL390718.1	0	0	0	0	0	0.264742	0	0.026787	0.0931992	0.324616	0	0	0	0	0.327266	0	0	0	0	0.0720248	0	0.0274425	0.223865	0	0	0.0576386	0
AC026786.2	0.0363556	0	0.0540173	0.0475856	0	0.170866	0	0.0345771	0	0	0.0389531	0.0625726	0	0.0514525	0	0	0	0	0	0.0309902	0	0	0	0	0.052192	0.0372004	0.0808643
CIAPIN1	9.13405	14.5355	9.90852	14.7517	12.4678	10.632	27.9138	10.128	10.8053	12.1355	20.7352	11.8064	17.6499	8.6276	9.39907	8.79327	13.3896	12.6485	13.6122	17.5212	8.1339	9.11744	9.96689	10.9903	11.352	17.1176	10.3615
NME7	3.69886	2.6617	1.45053	3.06286	1.96376	2.97421	2.6087	2.42166	3.28804	2.29048	2.38746	1.26982	2.92518	2.04963	3.2569	1.63421	2.54865	1.41388	1.92026	1.35733	0.903844	2.36716	0.992173	1.2071	2.15755	2.89008	1.28188
RNU6-138P	0	0	0	0	0	0	0	0	0	0	0	0	0	0	0	0	0	0	0	0	0	0	0	0	0	0	0
FAM50B	1.92527	3.09045	3.89081	10.6399	3.99066	8.96182	7.17565	6.48948	4.27163	10.9674	14.3765	6.97005	14.4822	6.60829	5.04276	4.71978	7.53447	9.3317	4.50868	5.11833	3.59662	9.5735	3.53253	7.48057	4.44767	6.34025	3.56037
RNA5SP131	0	0	0.355879	0	0	0.281427	0	0	0	0	0.128316	0.206122	0	0	0	0.269813	0	0	0	0	0	0	0	0	0.171927	0	0
ARL16	10.9259	5.72474	10.5425	6.24179	10.9316	9.36864	11.6167	7.37472	10.9862	12.6971	8.37272	8.71767	10.0571	4.58995	12.6679	7.80132	11.2228	10.4781	8.4224	13.5609	8.74622	11.7418	9.59592	9.34273	5.30192	3.31856	4.16222
SPTY2D1	9.94157	7.76545	5.9769	9.24756	6.5888	7.23057	6.28316	6.63605	5.29702	4.31838	5.30432	5.837	7.28404	8.93431	6.33799	5.24525	3.14914	6.87115	7.10893	5.9173	2.84683	10.7526	7.68689	6.43468	6.69143	7.54262	6.28698
ZNF304	2.80452	2.12454	2.39359	2.3838	3.65034	2.31791	1.80302	4.88176	2.87516	0.539026	2.06069	2.67158	0.898872	3.55338	3.22163	1.63709	1.6144	3.5796	2.67858	1.32315	2.0199	3.5129	1.69581	1.82916	2.17954	2.29069	1.96011
AC018442.3	0.0778765	0	0	0	0	0	0	0	0	0	0	0	0	0	0	0	0	0	0	0	0.0816578	0	0	0	0	0	0
PELO	9.14921	7.76032	11.2179	9.14448	5.34591	4.55874	12.0898	5.22348	7.37906	7.28935	9.04802	7.04439	5.62592	5.57452	4.785	6.12034	11.1471	6.74262	7.01395	8.35484	3.87243	4.85	15.9794	12.5369	5.0666	8.47995	6.487
IGKV1OR2-3	0.148452	0.259147	0.147047	0.453385	4.6693	0.29071	0.547008	0.0941266	1.06435	0.356458	1.16643	0.170337	1.14664	6.37296	0.0958314	2.11822	0.564104	0	0.333592	0.674899	0.259434	1.9286	0.589977	0.522731	0.213118	0.354437	0.990588
RN7SL25P	0	0	0	0	0	0	0	0.0521317	0.0906899	0	0	0	0.115465	0	0	0	0	0	0	0.0467238	0	0	0	0	0	0	0
DUOX2	0.244914	1.71217	0.241161	1.51178	0.577371	2.09099	0.100123	2.15704	0.791255	1.00008	0.63507	0.571184	0.320542	50.8747	0.101035	0.323233	0.313889	0.124504	0.779943	0.00864727	74.5361	0.148263	0.961817	0.586836	8.66929	0.327715	0.19985
AC073941.1	0	0	0	0	0	0	0	0	0	0	0	0	0	0	0	0	0	0	0	0	0	0	0	0.0465511	0	0	0
ZFYVE26	3.42175	2.63449	2.62898	2.8896	2.92252	2.74533	2.1415	3.04552	4.33275	1.36479	2.35762	3.58572	3.13476	4.12351	6.29449	3.9639	2.23843	3.2527	2.27759	1.02176	4.46322	4.89445	1.45327	2.40591	3.53537	1.98507	2.71053
MTND6P15	0	0	0	0	0	0	0	0	0	0	0	0	0	0	0	0	0	0	0	0	0	0	0	0	0	0	0
RN7SL442P	0	0.0466464	0	0	0	0	0	0.084714	0	0	0	0	0	0	0	0	0	0	0	0	0	0	0	0	0	0	0
AC093599.1	0.0507167	0	0	0	0	0	0	0	0	0	0	0	0	0	0	0	0	0.0544649	0	0	0	0.049416	0	0.089292	0.0364044	0	0
PDE6G	1.08033	0.273455	1.09686	0.5774	2.47299	0.211559	0.572233	0.308245	1.41506	0.298317	0.829556	0.821231	0.227576	1.51621	1.11583	2.75847	1.16997	1.3342	1.16325	0.744392	5.65451	1.49999	0.357787	0.332857	2.55903	0.985682	0.680834
PPY2P	0	0.141152	0	0	0	0.0395861	0.232769	0	0	0	0.270738	0	0	0	0.75034	0.45543	0	0	0.151418	0.0143595	0	0.443167	0.0669477	0	0	0	0
MFFP3	0.0152096	0	0	0	0	0	0	0	0	0	0	0	0	0	0	0	0	0	0	0	0	0	0	0.0267781	0	0	0
ANAPC1P3	0.0456776	0	0.0678679	0	0	0	0	0.0434431	0	0	0.0978822	0	0	0	0	0	0	0	0	0	0	0	0	0	0	0.046739	0
LCEP2	0	0	0	0	0	0	0	0	0	0	0	0	0	0.0574626	0	0	0	0	0	0	0	0	0	0	0	0	0
AL136439.1	0	0	0	0	0	0	0	0	0	0	0.0177142	0	0	0	0	0	0	0	0	0	0	0	0	0	0	0.0169171	0
GTF2H2	0.284174	0.139359	0.344127	0.475154	0.520103	1.04993	0.236053	0.492114	0.391359	0.00473305	0.498076	0.237482	0.128029	0.258045	0.467626	0.266455	0.179764	0.603294	0.520459	0.41166	0.208408	0.0272084	0.218691	0.0578402	0.0825351	0.304224	0.398245
AC011487.2	0.0139242	0	0.0103443	0	0.0145987	0	0	0.00662151	0.034557	0	0.00745951	0.0239653	0.0146659	0	0.0269658	0	0.0158732	0	0.00782239	0	0.00730014	0.0271341	0.0138343	0	0	0.00712387	0
RPL24P4	2.36959	20.1034	4.97934	3.89908	12.3509	26.8873	8.9808	23.8889	4.08859	6.29127	6.12961	9.03068	2.06796	5.36573	4.39231	3.27942	6.71458	3.70801	1.86368	7.21388	3.05257	3.69411	5.17946	12.2177	3.59617	11.4998	4.96941
MIR548AL	0	0	0	0	0	0	0	0	0	0	0	0	0	0	0	0	0	0	0	0	0	0	0	0	0	0	0
SERTAD4-AS1	1.67497	1.29346	0.822527	7.48743	3.36338	7.0382	1.56911	7.77614	2.16066	6.54406	0.851692	2.93169	0.508324	2.47095	5.52539	2.30255	4.27191	7.195	0.478459	2.92815	3.8698	2.03309	2.39751	3.82364	2.87327	4.45901	2.96782
KCNK4	0.00541467	0	0	0	0	0.00636205	0	0.00514979	0	0	0	0	0	0	0	0	0	0	0	0	0.00567757	0.0105516	0	0	0	0.011081	0.0120436
NCBP2AS2	9.46988	10.5366	13.4937	6.25849	13.1514	16.4348	15.6165	14.6468	9.47799	16.4837	23.0209	10.6344	13.0484	8.7884	10.7932	9.89816	16.5294	16.2382	6.57591	13.7626	13.283	12.585	12.5553	14.2401	10.1182	10.2936	11.2569
GAPDHP14	0.0608384	0.0477914	0.045197	0.0199077	0.0637855	0.0536123	0.0420326	0	0.125824	0	0	0.078533	0	0.0861019	0.559647	0.137066	0.0346771	0.0326673	0.017089	0.0259299	0	0.029639	0.120892	0.0535562	0.262019	0.0311261	0
AL021368.3	0.0739692	0.025825	0	0.0322726	0.0517016	0.231764	0	1.24286	0.0815896	0.177612	0.026418	0.0424368	0	0.0697902	0	0	0.449722	0.105914	0	0	0.0258536	0	0.0979892	0.0434101	0.0353967	0.0504587	0
AL603962.1	0	0	0	0	0	0	0	0	0	0	0	0	0	0	0	0	0	0	0	0	0	0	0	0	0	0	0
AC004832.4	0.301389	0.225481	0.319861	0.11271	0.180565	0.303533	0.118987	0.368544	0.21371	0.12406	0.415186	0.0741042	0.544188	0.304673	0	0	0.392658	0.0924751	0.0967519	0.0367014	0.270877	0.167805	0.0855555	0.227411	0.185432	0.0440561	0
RN7SL678P	0	0.0499226	0.0708187	0	0	0.0560031	0	0	0	0	0	0	0	0	0	0	0	0	0	0	0	0	0.094712	0.167833	0	0	0
AC119868.1	0	0	0	0	0	0	0.0643538	0	0.0385284	0	0.0249504	0	0	0	0.0901943	0	0	0	0	0	0	0	0	0	0	0	0
STC2	6.01638	2.40174	1.38562	0.751864	1.93111	1.5794	9.31912	0.17916	2.8166	1.19278	9.13985	1.08473	1.36192	1.07298	7.11154	3.3533	0.450694	0.934062	1.68799	5.38223	0.824227	0.632207	0.887276	0.552757	1.46567	1.97988	1.58287
AC093655.1	0	0	0	0	0	0	0	0	0	0	0.0238216	0	0	0	0	0	0	0	0	0.0189519	0	0.0433257	0	0	0	0	0
AC007743.1	0.78684	0.570863	0.176789	0.0602862	0.225354	0.0992158	0.0212144	0.0547572	1.36536	0.110595	0.320773	0.462428	0.0727684	0.217284	0.289895	0.354543	0.113763	0.651261	0.461441	0.196308	0.108664	0.123413	0.0457617	0.479791	0.539997	0.161025	0.153671
AC003092.2	0	0.0334683	0	0	0.134007	0	0	0	0.105737	0	0	0	0.0673117	0	0	0	0	0	0	0	0	0.0311343	0	0.056258	0	0	0
AC005699.1	0.855367	0.0962545	0.0630202	0.0647692	0.0741159	0.024918	0.019536	0.114297	0.0467845	0.11203	0.348414	0.0121669	0.0148914	0.220102	0	0.0159265	0.0967036	0.0151832	0.00794268	0.00602588	0.578166	0.00688784	0.0983294	0.136906	0.0710392	0.0144668	0.0157236
HDGFL3	3.30396	0.875241	0.922399	0.377593	1.55733	0.796396	0.368329	2.18245	1.8773	0.338557	0.518602	0.897954	0.480248	1.82794	0.388868	2.13552	0.961598	1.54995	1.51031	0.320653	1.03251	0.955173	0.507032	0.869148	1.34943	2.32201	0.704071
AL160262.1	0	0	0	0	0	0	0	0.0533631	0	0	0	0	0	0	0	0	0	0	0	0	0	0	0	0	0	0	0
VN1R104P	0	0	0	0	0	0	0	0.0134333	0	0	0	0	0	0	0	0	0	0	0	0	0	0	0	0	0	0	0
AC004408.1	0	0	0	0	0	0	0	0.0236549	0	0	0	0	0	0	0	0	0	0	0	0	0	0	0	0	0	0	0
NEDD1	8.39501	4.78944	5.47043	3.9748	3.90367	3.05408	5.08302	4.59805	4.89234	2.08402	4.33831	2.3193	5.75801	6.01511	6.283	4.61869	2.67919	5.17127	4.61752	5.90941	2.02571	8.68685	3.76908	4.42453	3.86448	4.90769	3.39503
Y_RNA	0	0	0	0	0	0	0	0	0.233459	0	0.302369	0	0	0	0	0	0	0	0	0	0.295908	0.137484	0	0	0	0	0
AL451142.1	0.220667	0	0.0819669	0.144415	0.0385594	0.064819	0	0.139915	0	0.0529858	0.078811	0.0316496	0.154947	0.3123	0.284898	0.0414294	0	0.157983	0	0.297826	0.0771271	0.0358345	0.073081	0.0647511	0.29039	0.0564486	0.0818034
CFAP47	0.00126634	0.0570335	0.191917	0.0348076	0.106215	0.0297582	0.0314964	0.0180659	0.582466	0.0273662	0.0936204	0.0108977	0.00266759	0.446257	0.00735724	0.0199711	0.167457	0.00271986	0.0355705	0.0388603	0.0278844	0.098709	0.00503268	0.0178362	0.361773	0.216393	0.19435
SNRPGP4	0.124466	0.260731	0.184933	0.0814565	0.260991	0.219366	0.34397	0.651077	0.720767	0	0.400078	0.535556	0	0.616531	0.361565	0.280418	0	0	0.0699233	0	1.3051	0.970193	0.123663	0.438272	0.178684	0	0
SLC26A5	0.156145	0.141445	0.112865	0.19333	0.415909	0.570229	0.198264	0.862944	0.370064	0.139839	0.0813898	0.559281	0.115568	0.220985	0.138937	0.0855701	0.211677	0.571034	0.142248	0.20145	0.331878	0.263162	0.10063	0.438369	0.0666426	0.354092	0.384854
AP000949.1	0	0	0	0	0	0	0	0	0	0	0	0	0	0	0	0	0	0	0	0	0	0	0	0	0	0	0
RNA5SP447	0	0	0.177939	0	0	0	0	0	0	0	0	0	0	0	0	0	0	0	0	0	0	0	0	0	0	0	0
AC034236.3	0.0309141	0.0647586	0.0918646	0	0	0	0.0854329	0.352822	0.153445	0.133614	0.298105	0	0	0.0875027	0.119737	0	0.140965	0.0663975	0	0.0263518	0.0324151	0.0602425	0	0.108855	0.0443802	0	0
XRRA1	1.81162	2.48233	2.24892	3.68513	1.1018	1.97563	0.563503	0.954734	2.41607	1.07564	0.818436	1.11223	0.716989	1.0189	1.72838	0.929381	0.908329	0.848947	0.794806	1.04555	0.929233	1.87978	1.28099	0.690377	0.873674	1.51186	2.66192
MTFR1P1	0	0	0	0	0	0	0	0	0	0	0	0	0	0	0	0	0	0	0	0	0	0	0	0	0	0	0
AL590730.2	0	0	0	0	0	0	0	0	0	0	0	0	0	0	0	0	0	0	0	0	0	0	0	0	0	0	0
AL031716.1	0.268894	0.901244	0.759096	0.563126	1.12768	1.83246	1.93207	1.40657	0.71183	2.32438	0.46097	0.509082	0.566434	0.342499	0.46867	0.181742	1.47135	0.288767	0.332334	0.0687633	1.29697	0.366797	0.267159	0.946833	0.540434	0.440228	0.358855
UBQLNL	0.160197	0.103255	0.192248	0.153228	0.232557	0.637074	0.323522	0.158221	0.132526	1.02083	0.132033	0.180278	0.0389378	0.16568	0.15512	0.208222	0.365241	0.119102	0.22153	0.0367649	0.355333	0.396225	0.0734601	0.173566	0.168062	0.126092	0.260388
LUC7L2	5.21904	4.96301	5.14283	3.27234	4.68882	7.50287	7.26457	7.49603	5.24526	7.47031	6.36799	5.50299	4.37767	5.79598	6.20944	4.60571	5.62804	5.20008	5.12114	5.46245	5.42987	5.99978	4.56886	5.20413	4.84272	6.05606	4.62734
AC124283.4	0.750074	0.261875	0.510795	0.0818138	0.262136	0.624262	0.690957	0.386415	0.361964	0.0450263	0.200916	0.268953	0	0.265387	0.2421	0.281647	0	0.0671256	0.245805	0	0.852035	0.943997	0.43472	0.440194	0.134601	0.255834	0.0695149
MTCL1P1	0	0	0	0	0	0	0	0	0	0	0	0	0	0	0	0	0	0	0	0	0	0	0	0	0	0	0
ITGB7	1.2658	0.752839	2.63208	0.520351	5.09507	1.59938	1.37112	1.10104	2.15745	0.233682	1.91509	0.580232	1.51412	6.48607	2.27891	3.22439	0.340804	1.1271	1.41507	0.829579	1.72411	6.9321	1.99705	1.09749	1.57063	1.76709	1.29455
RNA5SP478	0	0	0	0	0	0.145608	0	0	0	0	0	0	0	0	0	0	0	0	0	0	0	0	0	0	0	0	0
OR10G8	0	0	0	0	0	0	0	0	0	0	0	0	0	0	0	0	0	0	0	0	0	0	0	0	0	0	0
RNU2-37P	0	0	0.119632	0	0	0.094604	0.222512	0	0	0	0.258807	0	0	0	0	0	0	0.172934	0	0	0.0844259	0.156903	0	0	0.115589	0	0
AL513318.1	0.538323	0.0148378	0	0	0.178232	0.00832252	0.234898	0.0943138	0.175791	0.0204095	0.0227678	0.304777	0.044763	0.100245	2.56516	0.127665	0	0.0608534	0.0557093	0.132833	0.0297085	0.255357	0.02815	0.0623535	0.0203373	0.0217434	0.0472646
LINC01922	0	0	0	0	0	0	0	0	0	0	0.00652827	0	0	0	0	0	0	0	0	0	0.00638879	0	0	0	0	0	0
AC107990.1	0	0	0	0	0	0	0	0.0277183	0	0	0	0	0	0	0	0	0	0	0	0	0	0	0	0	0	0	0
AC078878.2	0	0	0	0	0	0	0	0	0	0	0	0	0	0	0	0	0	0	0	0	0	0	0	0	0	0	0
AC008737.3	0	0	0	0	0	0	0	0.122663	0.106694	0	0	0	0	0	0	0	0	0	0	0	0	0	0	0	0.0925759	0	0.143434
SSR2	27.5214	40.1977	43.085	48.7219	47.9502	69.4621	34.5111	74.5962	35.9487	60.497	82.1773	54.9318	65.0343	28.43	65.461	37.0801	52.6493	53.947	53.4879	86.8893	27.8646	36.9288	49.5229	33.8094	29.2877	80.1504	46.7642
C10orf55	3.02715	0.522499	1.82774	0.163237	0.154529	0.0532853	0.0156661	0.102439	0.590892	0.0326682	0.455538	0.126838	0.15524	0.0722054	1.13077	0.549179	0.129246	0.560074	0.0254772	0.106309	0.534966	0.475014	0.563223	1.24757	0.561532	0.0754071	0.390876
LINC00160	0	1.16313	0.274997	1.80344	0.172488	0.0724888	0.28416	0.117353	0.238176	5.39224	0.0661023	0	0.823087	0	0.915999	0.0926632	0.468866	0.397523	0.323484	0.894022	0	0.260486	0.122593	0.470684	0	0.168341	0
DEFB123	0	0	0	0	0	0	0	0	0	0	0	0	0	0	0	0	0	0	0	0	0	0	0	0	0	0	0
AP001120.3	0	0	0	0	0.0611115	0	0	0	0	0	0	0	0	0	0	0	0	0	0	0	0.0305591	0	0	0	0	0	0
AL121878.1	0	0	0	0	0	0	0	0	0	0	0	0	0	0	0	0	0	0	0	0	0	0	0	0	0	0	0
CSRNP2	7.31917	15.9572	11.7939	10.625	5.81671	8.13553	4.05894	9.94668	6.5328	2.52822	8.95448	4.3898	10.074	6.10866	6.2798	6.93725	4.28676	9.07743	5.66712	5.71638	9.33747	9.05636	22.2652	8.71711	4.80774	8.46235	7.55802
AL158163.2	0.203591	0.149269	0.0907491	0.106592	0.0426907	0.765482	0.337582	0.445353	0.303164	0.263983	0.218138	0.385448	0.0428872	0.17288	0.157711	0.0458683	0.510595	0.306093	0.114375	0.0867727	0.490997	0.357066	0.121367	0.143378	0.146138	0.229155	0.271704
GDAP1	2.07511	2.79234	0.778639	3.02913	1.88063	1.5001	0.797022	2.11409	1.89706	3.51152	4.20932	1.03514	4.48982	1.65258	3.38522	1.14897	1.88443	1.54104	2.27225	1.14526	1.13956	1.17201	1.0693	1.46137	1.78741	2.45802	1.32991
H3P38	0	0	0	0	0	0	0	0.0405815	0	0	0	0	0	0	0	0	0	0	0	0	0.0447406	0	0	0	0	0.0436604	0
CBLN1	0.00549399	0.120842	0.00816299	0	0.126723	0	0	0.0940541	0.00908997	0.087067	0.141276	0.00945585	0.0115733	0	0	0.0371332	0.050104	0.0236	0.049383	0.0280991	0	0.214123	0.0218341	0.0773819	0	1.08498	0.0855404
MIR93	0.71257	0.746343	1.32342	0.233169	0	0.418623	0	1.52485	0.294742	1.5399	2.09957	0.613212	0	0	0.344993	0	0.406155	0.382616	0	0.151852	1.49434	1.21502	0	0	0.255741	0.182282	0.396235
AC112198.3	0	0	0	0	0	0	0	0	0	0	0	0	0	0	0	0	0	0	0	0	0	0	0	0	0	0	0
RFX1	4.48534	4.07245	5.56783	4.50893	4.8612	4.91164	3.61776	7.8498	4.28442	4.63613	3.66862	4.15166	3.60911	5.07095	3.26749	5.95742	2.6755	7.95897	3.31969	3.05649	5.91446	5.52386	7.39452	6.76747	4.08063	5.45145	4.22264
PKNOX1	2.12247	2.2309	3.59257	1.9312	2.44291	2.33343	1.82944	3.4806	2.54946	2.29271	2.35426	2.04699	2.72596	2.4163	2.58937	2.72164	1.85038	2.22109	2.22926	2.02921	1.8314	2.91347	2.5231	2.07419	2.0215	2.23493	1.88005
AC007114.2	0.0798957	0.0209206	0.0939783	0.0217864	0.0209415	0.0977862	0.0551991	0.224796	0.121174	0	0.0463689	0.263562	0.00701262	0.174321	0	0	0	0.200201	0.0261824	0	0.342082	0.11677	0.0463051	0.0937765	0.109919	0.0136254	0.00740454
SNORD3B-1	0.0188013	0	0.0558702	0	0.0788483	0.0441818	0	0.0178816	0.0311074	0.027087	0.0604339	0.0323595	0	0	0	0	0	0.0403816	0	0.0480798	0	0	0.11208	0	0	0	0
CDRT15P8	0	0	0	0	0	0.0285749	0	0	0.0402379	0	0.0260574	0.0418575	0	0	0.0941961	0	0	0	0	0	0	0	0	0	0	0	0
SNORD114-7	0.185083	0	0	0	0	0	0	0	0	0	0	0	0	0	0	0	0	0	0	0	0	0	0	0	0	0	0
ERMP1	7.46627	6.38645	8.19031	8.08663	4.35801	5.6432	11.8672	4.96241	6.23077	1.65753	3.23029	6.78215	6.79244	11.2402	11.8634	6.13334	1.98598	2.37259	6.49524	4.54812	5.17112	14.2773	3.55721	3.42465	3.9176	7.87432	2.99604
AL359893.2	0	0	0	0	0	0	0.690957	0.951174	0	0	0.267888	0	0	0	0	0	0	0	0	0	0	0	0	0	0	0	0.55612
CYP2C18	0.241649	0.179024	0.148872	0.794588	0.234817	1.39195	0.407202	0.112111	0.438822	0.305687	1.67347	1.90709	0.0124156	19.5521	0.0228283	0.610818	0.255317	0.139248	0.801284	0.512454	6.58176	0.838436	0.409909	1.4735	3.98524	1.08555	1.16675
RPS3AP8	0	0	0.0928719	0	0	0.0489617	0	0	0	0	0	0	0	0	0	0	0	0	0.02341	0	0	0.020301	0	0	0.0299112	0	0
CCIN	0.0660807	0.0230709	0.0436369	0.0192205	0.0461878	0	0.0811634	0.0418987	0.37659	0.0211561	0.0472013	0.0884592	0.154668	0.0311737	0	0.26467	0.0837002	0.141929	0.098995	0.0751046	0	0.014308	0.0145898	0.0646344	0.137028	0.150258	0.0326624
LTB4R2	0.537789	0.540193	2.59363	0.173092	0.56384	0.766547	0.414189	0.704334	0.765801	0.114314	0.996564	0.561431	0.752151	0.386793	0.870753	0.397251	0.371859	0.700614	0.113915	0.202908	1.57153	1.64071	0.490522	0.527743	0.696109	0.293185	0.313753
GABRG1	0	0.00219998	0	0	0	0	0	0	0	0.00907825	0.013503	0	0	0.00297264	0.0976252	0	0.0239443	0	0	0	0	0	0	0	0	0	0
AL590705.3	0.390861	0.913247	1.16149	1.49543	2.39572	7.7719	0.415449	0.68629	0.0497455	0.909645	1.96508	1.96642	2.28008	0.0851029	0.34936	1.08381	0.342747	1.67899	0.878319	2.40913	0.409839	0.790968	1.49361	0.688152	0.906424	1.16907	0.668751
AC129778.1	0	0	0	0	0	0	0	0	0	0	0	0	0	0	0	0	0	0	0	0	0	0	0	0	0	0	0
GIMAP6	10.9043	5.81739	7.71124	2.56945	16.2057	2.70024	4.05622	2.06795	20.4037	3.8199	6.01342	4.32524	3.02282	17.5664	6.34089	11.0609	3.01425	6.49263	14.216	2.58611	4.02513	13.1833	3.61133	2.7765	7.62321	5.73166	3.5968
LINC01869	0.0304517	0	0.0904905	0	0.287341	0.0357797	0.0420775	0.0724051	0.125958	0.0438718	0.0163137	0.0524113	0	0.0861939	0.412812	0.171516	0	0.0654044	0.0855365	0.0778729	0.0798257	0.133518	0.0605104	0.0804201	0.0437164	0.202536	0.0338663
RGS16	13.1064	21.0526	10.1119	1.29122	14.1845	70.3604	6.55598	12.8003	13.7474	2.89326	32.0429	8.52989	3.77273	8.78411	4.037	16.1002	2.5437	3.85926	15.511	4.84525	6.22487	10.1212	12.6367	5.3966	9.73649	19.179	21.4982
AL390065.1	0	0	0	0.106592	0.170763	0	0	0	0	0.117326	0.087255	0	0	0.115254	0.157711	0	0	0	0	0	0.170781	0	0	0	0	0	0
AC015969.1	0	0.0210831	0	0.0263468	0.0633125	0	0	0	0.0166521	0	0	0	0.0212013	0.0284878	0.0194911	0.022675	0.0229466	0	0.0113082	0	0.0211065	0	0	0	0.0144486	0.0102984	0
OPN1SW	2.56161	2.36977	1.50696	2.14448	2.01768	2.79591	2.51544	1.2738	1.85021	2.21056	1.37928	2.93178	1.39696	0.80972	1.2591	1.61125	1.15621	2.70903	2.39602	2.67127	1.64977	1.40633	1.42111	0.801266	1.1947	1.33053	1.24366
AC074029.2	0	0	0	0	0	0	0	0	0	0	0	0	0	0	0	0	0	0	0	0	0	0	0	0	0	0	0.0499981
COA7	4.60904	8.87369	4.91113	5.83567	6.62245	6.30397	7.52703	4.22411	4.20636	2.19369	5.77789	3.49818	6.15557	3.138	6.04338	3.16067	2.94889	7.05519	5.0171	5.5447	2.10965	4.51416	4.93626	4.16879	3.84625	6.16564	5.12965
AC093525.9	0.0326493	0.0427459	0.133404	0.0213672	0.0342308	0.0767235	0.022557	0.201839	0.0810288	0	0.0699639	0.0561935	0.0343883	0.0231035	0	0.0183893	0	0.0350621	0.0183418	0.0139154	0.256759	0.318119	0.0648772	0.0431118	0.058589	0.0668159	0.108931
RNA5SP511	0	0	0	0	0	0	0	0.235726	0	0	0	0	0	0	0	0	0	0	0	0	0	0	0	0	0	0	0
MIR8080	0	0	0	0	0	0	0	0	0.264937	0	0	0	0	0	0	0	0	0	0	0	0	0	0	0	0	0	0
CSNK1A1P3	0	0	0.064166	0	0	0.0507422	0	0.0410734	0	0	0.0925432	0.0743287	0	0	0.0836347	0	0	0	0	0	0	0	0.0858148	0	0	0	0
WDR31	1.17293	2.87462	2.20204	0.934001	0.775408	2.86833	2.73848	1.55243	1.68731	1.15708	1.30936	1.1138	0.60249	1.89305	1.73441	0.683422	1.12633	1.6133	1.99953	1.02938	0.53618	1.6636	0.522404	1.119	1.46404	1.11446	0.758253
TET1	0.398941	0.31178	0.332851	0.327361	0.279917	0.530039	0.080567	0.375047	0.205634	0.114951	0.716791	0.0713037	0.384636	0.230185	0.202063	0.401002	0.0664681	0.316375	0.351694	0.12687	0.11584	0.307977	0.234771	0.110759	0.10353	0.194685	0.143341
RNU6-47P	0	0	0	0	0	0	0	0	0	0.191888	0	0	0	0	0	0	0	0	0	0	0	0	0	0	0	0	0
IMPDH1P3	0.0368015	0.0192729	0.15037	0	0	0.0216203	0	0	0	0	0.0492887	0	0	0	0.0178176	0	0	0	0	0.0156852	0	0.00896442	0.018282	0	0	0	0
RPS20P22	0.0540645	0.0226508	0	0.0141529	0.0680201	0.0381144	0.209174	0.308518	0.0357806	0	0.0231709	0.0930519	0.159444	0.0459091	0.146583	0.194888	0.0493056	0.046448	0.0364471	0	0.0340138	0.0210711	0.0429725	0.0761489	0.0620919	0.066385	0.0240507
AC027369.1	0	0	0	0	0	0	0	0	0	0	0	0	0	0	0	0	0	0	0	0	0	0	0	0	0	0	0
NAALAD2	0.214144	0.119349	0.105086	0.13886	0.276013	0.170819	0.228033	0.272804	0.256792	0.110387	0.13051	0.202882	0.0579397	0.161266	0.0418519	0.203606	0.0627094	0.151907	0.198665	0.164119	0.135961	0.151225	0.0507507	0.0691786	0.126919	0.114586	0.0524381
Y_RNA	0	0	0	0	0	0	0	0	0	0	0	0	0	0	0	0	0	0	0	0	0	0	0	0	0	0	0
PDCD5	20.482	14.8672	15.6955	14.7125	13.0517	9.02278	24.0188	18.337	12.1612	29.3262	35.0259	16.5809	21.3065	9.65946	23.1772	10.4746	22.0654	14.9718	11.0161	28.0384	14.7975	16.5669	20.0985	15.5692	16.1731	15.7153	9.80651
AC087465.1	0	0	0	0	0	0	0	0.110647	0	0	0	0	0.122535	0	0	0	0	0	0	0	0	0	0	0	0	0	0
AL031432.1	0	0	0	0	0	0.0398688	0	0	0	0	0	0	0	0	0	0	0	0	0	0	0	0	0	0.0597406	0	0	0
CR383656.4	0	0	0	0	0	0	0	0	0	0	0	0	0	0	0.0205966	0	0	0	0	0	0	0	0	0	0	0	0
RNA5SP409	0	0	0	0	0	0	0	0	0	0	0	0	0	0	0	0	0	0	0	0	0	0	0	0	0	0	0
ENTPD7	5.79097	5.84503	4.97958	3.61135	2.49234	7.0423	2.06777	2.92063	2.35343	0.533371	3.05643	4.12497	4.16206	3.02237	2.09807	5.742	0.764109	3.49868	2.84169	3.03954	1.7816	2.95792	7.72051	2.40825	2.39447	4.88877	1.53423
MTF2	3.37171	4.07969	4.45068	3.93338	3.74745	2.94998	4.04576	5.80798	3.63926	1.77904	5.02613	3.04686	3.8155	3.68981	3.48905	2.78206	3.2278	6.30937	2.83991	2.80833	4.9238	3.82573	2.75089	3.99147	3.53164	3.65983	2.83245
AC009509.3	0	0	0	0	0	0.0533277	0	0	0	0	0	0	0	0	0	0	0	0	0	0	0	0	0	0	0	0	0
RNU6-21P	0	0	0	0	0	0	0	0	0	0	0	0	0	0	0	0	0	0	0	0	0	0	0	0	0	0	0
BX088651.4	0.0442075	0.0289392	0.00821046	0.0361643	0.0231745	0.00649279	0	0.0735786	0.0365714	0.0238837	0	0.0190217	0.0116406	0.0312825	0.0321048	0.0124497	0.100791	0.0593433	0.0124176	0	0.0869138	0	0.0109806	0.038916	0.0158661	0	0.0368734
EMC4	12.8004	16.6274	11.549	29.1914	15.173	16.6135	10.4136	16.8068	13.0403	26.6791	16.5606	10.7047	12.2063	12.7557	16.5386	11.3123	18.5452	17.1134	17.6787	13.9735	14.93	8.74135	12.4479	15.8064	15.0313	14.3602	10.1374
TRAJ42	0.21593	0.226165	0	0	0.452781	0	0	0	0.357263	0	0.231358	0	0	0.305597	0	0	0	0.463777	0	0	0.226415	0	0	0	0.309989	0.220948	0
GBX1	0.0485733	0.0508755	0.0144341	0	0.0203705	0.0114144	0	0	0	0	0.0208175	0.0334403	0	0	0.0752541	0.0437734	0	0	0.0764056	0.0248429	0.0101864	1.50501	0	0.0342073	0	0	0
C8B	0.75722	5.61193	0.0387959	0.649354	0	0.153398	14.6628	0.124169	3.43884	0.526654	0.934418	0.0359523	11.9578	0.0739076	0	0.0352962	0.0833444	0.69541	0.00586751	0.409539	0.0219031	0.0152648	4.71117	0.128719	0.952118	0.144276	0.243926
LILRB5	1.46637	0.404176	0.654828	0.622051	2.31249	0.341246	0.875586	0.345761	3.39729	0.599837	0.613657	5.25735	0.877057	1.24172	0.770912	7.67348	1.10207	1.06	1.80046	0.167931	4.5616	1.67018	0.0887866	0.250303	1.95059	0.413557	0.79055
AC217774.2	0	0	0.0378121	0	0	0	0	0	0	0	0	0	0	0	0	0	0	0	0	0	0	0	0	0	0	0	0
MRPS10P1	0	0	0	0	0	0	0	0	0	0	0	0	0	0	0.212303	0	0	0	0	0	0	0	0.217838	0	0	0.224347	0
AC008738.2	0.105827	0.0738953	0.104826	0.369377	0.147938	0.165791	0	0.872302	0.11673	0.152465	0.226777	0.0607141	0.222928	0.149773	0.204946	0.0794748	0.321707	0.151531	0.396347	0.0300697	0.332897	0	0	0.124213	0.101284	0	0.156925
CDKN2B	7.2135	4.64947	4.46142	0.997491	3.90297	2.68216	1.46552	10.007	8.26266	3.44055	1.88895	5.8027	0.80638	5.87487	18.0641	5.39614	4.45189	2.34585	7.98254	1.5986	12.0821	1.08815	4.75238	4.29726	4.64342	5.29328	4.29629
AL133320.2	0	0.114236	0.351113	0	0	0	0	0	1.29326	0	0.0584297	0	0	0.746061	0	0	0.994666	0	0.0748881	0.00516504	0.00635348	0	0.0120403	0.0213359	0.548016	0.502206	0
SMAD2	2.33526	1.98007	1.74098	3.62648	1.77003	3.38849	2.00464	1.76183	2.37311	1.09418	4.53352	2.51247	2.60866	2.23235	1.70533	2.14635	1.34023	2.34329	2.80964	1.68864	1.25617	1.45289	1.74121	1.37578	1.83687	3.50028	1.76163
AC093801.2	0	0	0	0	0	0	0	0	0	0	0	0	0	0	0	0	0	0	0	0	0	0	0	0	0	0	0
RPL7P38	0.173562	0	0.0859599	0.0252416	0	0.113294	0	0.0183413	0.0319072	0.138917	0.123975	0.0663829	0	0	0	0.0434476	0.0879362	0.124259	0	0.164387	0	0.0375802	0.0383205	0	0	0.0394657	0
EIF2S2P6	0	0	0	0.0203864	0	0.0183005	0	0.0444401	0.0515396	0	0	0	0	0.0440861	0.0301633	0	0	0	0	0	0.228642	0.0303517	0	0.0274219	0.0223599	0.0159372	0
OR6V1	0	0	0	0	0	0	0	0	0	0	0	0	0	0	0	0	0	0	0	0	0	0	0	0	0	0	0
OR11H6	0	0	0	0	0	0	0	0	0	0	0.0130065	0	0	0	0.0470178	0	0	0	0	0	0.0127286	0	0	0	0	0	0
IGFBP5	72.6994	28.8388	15.9452	37.3245	85.406	40.9421	70.1365	33.8477	55.5517	11.1616	48.0109	42.1805	113.76	54.1211	6.17367	128.486	5.61884	10.9807	13.7729	10.038	9.18129	21.109	306.07	21.2507	38.5176	200.908	17.5618
PTPN20	0.0853945	0.87123	0.239661	1.43234	0.0464236	0.026013	0.00874047	0.745994	0.460494	0.205046	0.00677746	0.0653222	0.699558	0.165616	0.0183751	0.420408	0.201906	0.06793	0.0781788	0.8762	0.208929	0.0616329	0.64104	0.0890939	0.435883	0.0485438	0.626097
RNU6-876P	0	0	0	0.179361	0	0	0	0.130329	0	0	0	0	0	0	0	0	0	0	0	0	0	0	0	0	0	0	0
LINC00508	0	0	0	0	0	0	0	0	0	0	0	0	0	0	0	0	0	0	0	0	0	0	0	0	0	0	0
AL031710.2	0.177649	0.0206743	0.117312	0.103344	0.331119	0.0231924	0.0545492	0.168959	0.0326584	0.0568753	0.148043	0.0679459	0.166321	0.0558709	0.191132	0.0889413	0.315023	0.0423951	0	0	0.206972	0.15386	0.117668	0.104257	0.113348	0.0807898	0.0878084
COL6A5	0.600622	0.341016	0.441786	0.301617	1.08174	0.104809	0.0698453	0.622143	2.02193	0.289153	0.0796455	0.442669	0.090821	3.10978	0.0950117	2.34461	0.094908	0.424685	0.933752	0.0620969	0.302422	1.03137	0.0738548	0.594166	1.7053	0.203846	1.14084
AP000484.1	0	0	0	0	0	0.0534981	0	0	0	0	0	0	0	0	0	0.0256452	0	0	0	0	0	0.0332729	0	0	0.0163413	0.0232948	0
HEMK1	1.23475	2.40443	1.98721	0.607861	1.53225	3.24209	1.06242	2.64037	1.42751	3.21536	2.54769	1.56957	1.26266	1.02067	1.46771	1.2777	2.11598	1.32049	1.24472	1.18949	1.54626	1.71706	0.864509	1.57199	1.33657	0.906108	1.32996
AC127526.1	0	0	0.0470551	0	0.132816	0	0.0875212	0.150603	0.104797	0	0	0	0	0	0	0	0	0	0	0	0.0996225	0.154288	0.0629308	0	0.0454651	0.0324057	0
RNU6-914P	0	0	0	0	0	0	0	0	0	0	0	0	0	0	0	0	0	0	0	0	0	0	0	0	0	0	0
LINC02304	0.0320256	0	0.0475838	0	0	0	0	0	0	0	0	0	0	0	0	0	0	0	0	0	0	0	0	0	0	0	0
BX276092.3	0	0	0	0	0	0	0	0	0	0	0	0	0	0	0	0	0	0	0	0	0	0	0	0	0	0	0
AC002128.2	0.484271	0.313995	0.548215	0.332021	0.193421	0.40643	0.191187	1.16242	0.152617	0.132893	0.938909	0.476281	0.194311	0.489548	0.133978	0.155863	0	0.495295	0	0	1.98278	0.696541	0.0916469	0.406004	0.794535	0.117982	0.359048
AC091173.1	0.207293	0	0.223298	0	0	0	0	0	0	0	0	0	0	0	0	0	0	0.0111306	0	0.00883504	0.0326037	0	0	0	0.029759	0.00530275	0
AC022400.1	0.608487	0.771501	1.18959	1.21562	0.67154	1.50516	0.442523	2.34534	1.32468	0.784368	1.64706	0.551202	0.404778	0.770516	0.372127	0.360762	0.511117	0.619064	0.35983	0.491387	2.85435	1.90346	0.763655	0.902151	0.735615	0.196619	0.0712333
HMGB1P13	0	0	0	0	0	0	0	0.0211125	0	0	0	0	0	0	0	0	0	0	0	0	0	0	0	0	0	0	0
AC025244.2	0	0	0	0	0	0	0	0	0.0558753	0	0	0	0	0	0	0	0	0	0	0	0	0.0329049	0	0	0	0	0
OR11K2P	0	0	0	0	0	0	0	0	0	0	0	0	0	0	0	0	0	0	0	0	0	0	0	0	0	0	0
GON4L	3.98234	5.23132	5.71173	6.00118	3.30624	7.44825	3.24173	6.49453	4.03531	2.56671	5.5403	3.75501	3.11825	4.3568	5.75421	3.24915	2.15856	4.32013	3.50301	2.37238	3.43147	7.33572	4.47962	4.25628	2.99016	4.18211	3.0091
DSCR10	0	0	0	0	0	0	0	0	0	0	0	0	0.0698163	0	0	0	0	0	0	0	0	0	0	0	0	0	0
AC058791.1	0.0445635	0.0700134	0.0397276	0.0524959	0.0373778	1.41897	0.221677	0.0593369	0.0368658	3.49904	0.195764	0.460197	0	0.0126137	0.215756	0.0301199	0.0304807	0	0.350491	0.0227921	0.0560727	0.0434205	0.0177104	0.0627669	0.012795	0.0683985	0.0594724
AC138853.1	0	0.0181371	0	0	0	0	0	0.0164693	0	0	0	0	0	0	0	0	0	0	0	0	0	0	0	0	0	0	0
AL158066.1	0	0	0	0	0	0	0	0	0	0	0	0	0	0	0	0	0	0	0	0	0	0	0	0	0	0	0
MEI1	0.465093	0.312764	0.588952	0.466944	5.00922	0.47816	0.825228	0.206091	3.05618	0.837574	1.29394	0.764099	1.14673	2.78998	0.99794	5.45946	1.48213	0.675413	1.38658	1.00015	2.76811	11.7179	1.0187	0.870022	0.88772	1.47097	0.905177
AL162574.1	0.0300029	0	0	0	0.0314563	0.0176262	0	0.0428029	0.0248204	0	0.0321466	0	0	0	0	0	0	0	0.0337104	0	0	0	0	0	0	0	0
AC005070.3	0.140036	0.17488	0.232074	0.310187	0.14682	0.499943	0.223268	0.455906	0.276251	0.21727	0.282771	0.268831	0.0907665	0.167697	0.0521532	0.279093	0.110518	0.289203	0.27232	0.179055	0.508278	0.509044	0.149835	0.189653	0.123714	0.220447	0.191678
TUBGCP6	5.566	6.70728	7.2593	3.59291	10.5558	12.801	5.25025	12.6094	8.80125	7.57566	7.30813	7.67532	4.24019	4.77937	3.67203	8.24723	5.51894	8.71422	3.6673	1.5989	13.5577	10.7381	4.48962	8.66391	6.33815	3.66413	7.11152
KIDINS220	9.21416	15.3781	9.05498	12.9373	6.05383	12.2572	4.20784	16.2438	10.0407	3.1552	8.08676	7.44132	8.06466	11.6972	7.72795	8.32972	3.36007	10.5483	10.2776	3.91017	5.27374	11.4951	10.058	9.85122	7.43084	9.10456	14.8082
SLC22A18AS	1.75943	3.92856	7.45039	0.523388	1.30803	2.95996	0.33152	2.60132	1.19088	5.74942	2.15934	1.04611	1.54991	1.55062	0.975738	1.42341	4.39432	1.88946	0.341455	4.10393	2.73375	0.997415	0.667448	2.77382	1.37773	2.07855	4.62497
DYRK4	1.79203	1.29293	1.85512	2.24509	2.17751	2.39281	1.34557	1.12792	2.1293	2.09569	2.16035	2.15589	2.00027	1.66982	1.99151	3.18165	3.12303	2.90298	1.89997	2.85363	4.45505	1.86024	3.35619	0.885693	2.76986	2.43939	2.55694
HSP90AA2P	0.240119	1.95082	0.163921	0.31429	0.353812	0.991274	1.2913	0.833252	0.37581	0.0373989	0.292042	0.178714	0.574173	0.725583	0.175953	0.219316	0.0591847	0.139386	0.123958	0.127235	0.0816578	0.120142	0.167644	0.125684	0.177016	0.664051	0.072174
CXXC1P1	0.00452713	0	0.00672643	0.00592552	0.00949286	0	0	0	0	0	0	0	0	0	0.0175346	0	0	0	0	0	0	0	0	0	0	0.00926465	0
ADM	9.44326	6.38703	4.68214	0.706886	3.18845	1.13358	3.18786	0.369026	7.46941	1.56369	3.61797	2.03953	8.37231	6.52277	10.2965	23.7442	0.812908	1.46402	2.41541	27.5993	6.97687	5.11908	12.2528	7.08052	3.92174	1.16961	7.49902
RPL32P21	0	0	0	0	0	0.0831013	0.0977284	0.0672667	0	0.152844	0.0378899	0	0	0.0500481	0	0	0.161253	0	0	0.0301444	0	0	0	0.0622607	0	0.036185	0
FAM71E2	0.0043529	0	0	0	0	0	0	0.0124199	0	0	0	0	0.00916952	0	0	0	0	0	0	0	0	0.00424126	0	0	0	0	0
AC011337.1	0.0988189	0.0225005	0.191512	0.0112472	0.11712	0.0353375	0.0831148	0.069467	0.120847	0.080469	0.0920689	0.177475	0.027152	0.0547255	0.124809	0.154876	0.0881615	0.064596	0.0820655	0.0329616	0.464024	0.167451	0.0768375	0.128595	0.0678481	0.0483594	0.143347
ZNF90P2	0	0	0	0	0	0.0311533	0	0	0	0	0.0142043	0	0	0	0	0	0	0	0	0	0	0.0387513	0	0	0	0	0
SNORA5B	0	0	0	0	0	0	0	0	0	0	0	0	0	0	0	0	0	0	0	0	0	0	0	0	0	0	0
RPSAP39	0.0322795	0.101428	0	0.0211252	0.0676863	0.189637	0.0446031	0.0153502	0.0267037	0	0.0518787	0.0555571	0	0.0456838	0	0.0363622	0.0367978	0.0693301	0	0.0137578	0	0	0.0320712	0.0284157	0.0231702	0.0495444	0
SPICE1	2.42279	1.65039	3.02649	1.76411	1.82139	3.66697	1.13576	2.42546	1.57968	0.310268	2.87087	2.80776	2.43087	2.89041	2.3182	2.40172	1.64078	2.5633	1.46191	1.23149	1.89685	3.49027	5.50972	2.67941	1.9555	1.37727	1.74042
GPR174	1.55202	0.403429	1.4139	0.237247	4.41839	0.212972	0.313073	0.301684	1.5932	0.0326423	1.61436	0.38996	0.286369	6.15663	0.351026	1.93974	0.154972	0.218985	1.40013	0.125538	1.00969	5.94952	2.49872	0.518575	0.78064	1.54172	0.579549
RNU6-313P	0.127245	0	0.189061	0	0	0	0	0.24204	0.21053	0	0.136336	0	0	0	0	0	0	0	0	0	0.533692	0	0	0	0	0	0.56605
PSG7	0.00239077	0	0.00355222	0	0	0	0	0	0	0	0	0	0	0	0.00463	0	0	0	0	0	0	0	0	0	0	0	0
UPK3BL1	0.254869	0.177966	1.13605	0.333595	0	0.0124776	0	0.0101	0.0175703	0	0.0227565	0.0365551	0.0447407	0	0	0	0	0.0456174	0	0	0.0111352	0	0	0	0	0.0108663	0
RN7SL801P	0	0	0	0	0	0	0	0.0897632	0	0	0	0	0	0	0	0.212634	0	0	0	0	0	0	0	0	0	0	0
AMIGO2	32.9447	10.0858	15.667	6.01666	9.29139	1.47301	8.56186	7.16428	11.7718	3.38913	2.64015	2.69094	4.99339	7.48959	2.40693	6.84198	23.8272	44.8771	3.78858	15.4032	25.7127	12.6047	14.4458	19.6682	10.8968	7.8479	15.4327
AL645634.2	0	0	0	0	0	0.0407419	0	0.0329787	0	0.299737	0.0371524	0	0	0	0	0	0	0	0	0	0.0727172	0	0	0	0	0.0354807	0.0771261
LINC01381	0	0	0	0	0	0.0718666	0	0.145432	0	0	0.0327674	0	0	0	0	0	0	0.0656851	0	0	0	0	0	0	0.043904	0	0
LINC02146	0	0	0	0	0	0	0	0	0	0	0	0	0	0	0	0	0	0	0	0	0	0	0	0	0	0	0
TRMT2A	7.48711	7.42765	11.3488	3.7373	11.3336	15.0717	5.71439	10.8933	9.38296	12.1026	9.80986	7.84812	8.1056	4.07663	10.8225	8.49889	8.10056	11.8173	5.1799	10.3825	11.8966	13.0485	9.96127	8.75623	8.60085	7.57278	6.95886
MRPS5	8.32304	9.51284	9.28741	7.15992	7.89451	9.4578	9.21454	13.1266	7.91711	11.991	12.0198	7.48741	8.64573	5.87461	10.3842	6.07367	9.33329	9.38915	7.53078	5.1095	6.58096	11.1641	15.8517	5.45588	5.45662	9.40412	6.4445
Y_RNA	0	0	0	0	0	0	0	0	0	0	0.462716	0	0	0	0	0	0	0	0	0.122709	0	0.140261	0	0	0	0	0
MIR4719	0	0	0	0	0	0	0	0	0	0	0	0	0	0	0	0	0	0	0	0	0	0	0	0	0	0	0
OR5A1	0	0	0	0	0	0	0	0	0	0	0	0	0	0	0	0	0	0	0	0	0	0	0	0	0	0	0
AC008555.1	0.149906	0.184082	0.0691234	0.886331	0.281818	0.060736	0.0714264	0.206485	0.419075	0.0968138	0.0775389	0.22242	0.0326671	0.307259	0.120128	0.186335	0.200352	0.799371	0.563368	0.088126	0.135504	0.629574	0.082173	0.718968	0.25973	0.840997	0.160966
AC034228.1	0	0	0	0	0	0	0	0	0	0	0	0	0	0	0	0	0	0	0	0	0	0	0	0	0	0	0
CTPS1	5.81328	11.7923	7.54027	5.19786	6.57087	5.07682	6.91501	2.96545	5.14153	2.12387	17.2433	5.00719	6.65607	2.48148	6.57394	4.84968	3.05769	4.94837	4.93389	5.11549	2.36927	4.02696	6.88011	3.59691	4.50988	4.87509	5.09549
LYN	20.4888	31.0194	46.3312	9.1232	13.8281	24.1441	19.5872	10.3503	18.6653	8.75721	18.8889	13.7653	29.6084	23.1728	15.4843	14.1513	11.4209	21.2854	14.5471	32.9346	13.8417	20.8255	52.4346	30.9937	17.3333	18.718	19.2089
VN1R78P	0.0252684	0	0	0	0.052985	0	0	0.0240323	0	0	0	0	0	0	0.0489352	0	0	0	0	0	0	0.0246204	0	0	0	0	0
MTND1P29	0	0	0	0	0	0	0	0	0	0	0	0	0	0	0	0	0	0	0	0	0	0	0	0	0	0	0
Y_RNA	0	0	0.213887	0	0	0	0	0	0	0	0	0	0	0	0	0	0	0	0	0	0	0	0	0	0	0	0
LINC02410	0	0.0379818	0	0.0474645	0	0.0852158	0	0	0	0.0522442	0	0	0	0	0.421366	0	0	0	0	0	0.190119	0	0	0	0.0520592	0.0371058	0.0806586
IL7R	19.7191	13.6164	14.8258	2.22242	9.96117	2.34318	8.05888	3.28344	25.4159	1.0842	7.34	5.34688	9.0608	14.6544	6.11196	16.2976	3.68355	4.27317	13.127	2.37551	7.64677	8.26279	5.94883	6.7986	10.1959	10.4099	6.94654
NIPAL4	0.132083	0.0496616	0.176121	0.00443288	0.291165	0.0039793	0.0655161	0.0193264	0.134483	0.00975855	0.264896	0.0641191	0.0998798	0.186931	0.728027	0.503592	0.0231647	0.0436444	0.0532733	0.0692862	0.156252	0.105596	0.0672977	0.0417389	0.038896	0.0415853	0.30132
RPS29P33	0	0	0	0	0	0	0	0	0	0	0	0	0	0	0	0	0	0	0	0	0	0	0	0	0	0	0
AC090386.1	0	0	0	0	0	0	0	0	0	0	0	0	0	0	0	0	0	0	0	0	0	0	0	0	0	0	0
RNU6-929P	0	0	0	0	0	0	0	0	0	0	0	0	0	0	0	0	0	0	0	0	0	0	0	0	0	0	0
MIR4736	0	0	0.450527	0	0	0	0	0	0	0	0	0	0	0	0	0	0	0	0	0	0	0	0	0	0	0	0
AQP2	0.00662086	0	0.0098373	0.025998	0.194364	0.0505654	0	0.403006	0.0383405	0.0333853	0.00354695	0.051279	0.0976293	0.0796468	0	0	0.0075476	0	0.00743899	0.00282188	0.499848	0.0806381	0.190766	0.407985	0.42772	0.16598	0.0441795
MIR4698	0	0.186586	0	0	0	0	0	0	0	0	0	0	0	0	0	0.401348	0	0	0	0	1.12075	0.347147	0	0	0	0	0
U47924.2	0.480676	0.843633	0.772098	0.527128	1.08965	0.946385	0.323118	0.593075	0.859777	2.39571	0.918683	1.52045	0.328398	0.478035	0.754771	0.643912	0.977438	0.697567	0.875794	0.60907	1.07614	0.746825	0.80026	1.05213	0.690058	0.771002	0.78019
ACER2	1.35637	1.34729	0.76638	1.39193	1.16169	0.808066	0.879905	1.7503	1.53824	0.036697	0.525362	2.31256	1.27435	36.121	0.986576	1.30555	0.58074	0.779592	1.52397	0.347401	1.12843	1.76211	0.417571	1.2781	2.76996	1.09467	1.20393
BBOX1-AS1	0.315008	1.99101	0.0161393	3.19897	1.0933	0.0127629	2.85178	0.495887	0.323498	0	0.0349153	1.70129	2.67718	0.507309	2.22983	0.342614	0	0.0233302	1.47676	0.12963	3.18914	0.148173	3.47511	0.26774	1.68415	0.155607	0.314089
AC138207.1	0.209195	0.0547775	0.388528	0.0684534	0.164496	0.184348	0.0722652	0.0994806	0.475914	0.0376734	0.168106	0.270038	0.0550844	0.296064	0.0506412	0.235654	0.178857	0.0561638	0	0	0.356448	0.331223	0.103922	0.0460387	0.11262	0.026757	0.174489
AC092754.1	0.0297524	0.0934876	0	0	0.0623873	0.209748	0.164445	0	0	0.214321	0.191269	0.0512077	0	0.0842145	0	0.0670309	0.0678339	0	0	0	0.0623941	0	0	0	0	0.0608875	0
H2AC14	0.110476	0.0385707	0.273576	0	0	0.0432685	0	0.0700477	0.0609286	0	0.118369	0	0.0775737	0	0.499215	0.0829659	0	0.316375	0	0.0627813	0.0386134	0.0717617	0.0731754	0	0.317198	0.113043	0.0819091
AC105345.1	0.0971494	0.230052	0.156897	0.116101	0.212568	0.302739	0.0233459	0.38164	0.335451	0.109536	0.452567	0.181746	0.0444888	0.209226	0.130881	0.199841	0.471882	0.090721	0.0806791	0.00720105	0.451756	0.769609	0.0923259	0.141295	0.333509	0.0605086	0.159715
RPL7P56	0	0.0208185	0.0295325	0	0	0.186833	0	0.0567123	0.0657723	0	0	0.0342099	0	0.0843907	0.038493	0	0	0.0426907	0	0.0169431	0.0416831	0	0	0	0	0.0610149	0.0442103
AC006450.3	0	0	0.0098671	0	0.0417756	0	0	0	0.0219752	0	0	0.0114299	0	0	0	0	0	0	0	0	0.00696336	0.0194118	0	0	0.00953368	0	0
RNA5SP334	0.120775	0.126499	1.25613	0	0	0	0.667535	0	0	0	0	0	0	0	0	0	0	0	0	0	0	0	0	0	0	0	0
HTR7P1	0.927262	1.08965	0.412839	0.346767	0.860396	0.53526	0.651796	0.777425	0.839257	0.311866	0.231935	0.58944	0.510446	0.443534	0.519328	0.924437	0.530368	1.22132	0.515476	0.203801	0.521714	0.881444	0.442984	1.23436	0.584418	0.353737	0.510228
RD3	0.0501104	0.0104971	0.0397089	0.00874521	0.0140101	0	0.0184644	0.00635454	0.0165818	0.00962587	0.00715876	0.0114995	0.0281491	0.00945587	0.0194089	0.0451587	0.0533162	0.0143503	0.015014	0.0113907	0.0140116	0.0195301	0.0464679	0.0352898	0.0383671	0.0307649	0.0668751
NRBP1	25.2187	20.0052	38.1297	13.8195	17.8101	13.2162	12.3867	20.3072	19.2918	14.0823	17.6078	17.4401	23.8636	21.4449	24.9633	29.0169	12.4141	24.3369	16.6164	26.3412	24.8869	23.3994	27.9416	24.4648	20.5361	25.2821	14.7876
RNA5SP389	0	0	0	0	0	0	0	0	0	0	0	0	0	0	0	0	0	0	0	0	0	0.120747	0	0	0	0	0
SPATA31A7	0	0	0	0	0	0	0	0	0	0	0	0	0	0	0	0	0	0	0	0	0	0	0	0	0	0	0
NCOA4P3	0.0151853	0.0795251	0.0112812	0.0298139	0.0318418	0.0624477	0	0.0433273	0.0376868	0	0.0244054	0.0130679	0	0.0644732	0	0.0171059	0.0173108	0	0	0	0	0.0443875	0	0.0133676	0.0545	0.00776908	0
AC009908.1	0	0	0	0	0	0	0	0.0328986	0	0	0	0	0	0	0.066989	0	0	0	0	0.0294859	0	0	0	0	0	0	0
IGKV1-17	5.91923	21.1661	12.6601	6.90872	336.466	12.6251	382.489	2.00803	154.763	15.915	941.667	4.6072	79.8972	137.184	16.1362	279.966	30.1715	32.5527	44.3095	7.35961	26.6055	286.35	53.4912	117.822	15.7504	34.1417	34.55
CYP4F22	0.113192	0.0225822	0.208224	0.0211651	0.28256	0.037999	0.0297916	0.0410113	0.267542	0.0388275	0.0635272	0.185541	0.0113544	0.381418	0.0835082	0.145724	0.110602	0.219961	0.169572	0.105676	0.146947	0.472666	0.321319	0.113878	0.185712	0.170976	0.179834
AP001043.1	0	0	0	0	0	0.0581421	0	0.0470633	0	0	0	0	0	0	0	0	0	0	0	0	0	0	0	0	0	0	0
[truncated: 54,462 more rows]
