# Supplementary material for: GPR65 is a novel immune biomarker and regulates the immune microenvironment in lung adenocarcinoma
Source: Front Immunol. 2025 May 30;16:1572757. doi: 10.3389/fimmu.2025.1572757 (PMC12162609; doi:10.3389/fimmu.2025.1572757)
Supplement: Supplementary file 20 [file Table13.xlsx]

## Sheet: Sheet1
id	TCGA-44-2666-01A-01R-0946-07	TCGA-64-1680-01A-02R-0946-07	TCGA-73-7498-01A-12R-2187-07	TCGA-55-7284-01B-11R-2241-07	TCGA-55-8096-01A-11R-2241-07	TCGA-93-A4JN-01A-11R-A24X-07	TCGA-93-A4JP-01A-11R-A24X-07	TCGA-75-6203-01A-11R-1755-07	TCGA-50-5939-11A-01R-1628-07	TCGA-73-4676-11A-01R-1755-07	TCGA-55-6979-11A-01R-1949-07	TCGA-50-5930-11A-01R-1755-07	TCGA-38-4632-11A-01R-1755-07	TCGA-49-4490-11A-01R-1858-07	TCGA-44-3398-11B-01R-1758-07	TCGA-44-6777-11A-01R-1858-07	TCGA-55-6978-11A-01R-1949-07	TCGA-55-6972-11A-01R-1949-07	TCGA-55-6985-11A-01R-1949-07	TCGA-44-6147-11A-01R-1858-07	TCGA-44-2662-01A-01R-0946-07	TCGA-L9-A743-01A-43R-A39D-07	TCGA-97-A4M5-01A-11R-A24X-07	TCGA-50-5049-01A-01R-1628-07	TCGA-62-A46Y-01A-11R-A24H-07	TCGA-05-5428-01A-01R-1628-07	TCGA-44-6147-01A-11R-1755-07	TCGA-49-AARE-01A-11R-A41B-07	TCGA-78-7159-01A-11R-2039-07	TCGA-55-7281-01A-11R-2039-07	TCGA-67-6217-01A-11R-1755-07	TCGA-MN-A4N5-01A-11R-A24X-07	TCGA-55-7724-01A-11R-2170-07	TCGA-50-5935-01A-11R-1755-07	TCGA-NJ-A55A-01A-11R-A262-07	TCGA-55-6972-01A-11R-1949-07	TCGA-44-2656-01A-02R-A278-07	TCGA-69-7973-01A-11R-2187-07	TCGA-44-6146-01B-04R-A277-07	TCGA-44-6779-01A-11R-1858-07	TCGA-69-8253-01A-11R-2287-07	TCGA-86-8074-01A-11R-2241-07	TCGA-05-4249-01A-01R-1107-07
BX088651.1	0	0	0	0	0.0296911	0.0461035	0	0	0	0	0	0	0	0	0	0	0	0	0.0379301	0	0	0	0	0	0	0	0.0548969	0	0	0	0.0567771	0.198781	0	0	0.0977074	0	0	0	0	0.0830487	0.0258952	0	0
RPS3AP50	0	0.144413	0	0	0	0.0258937	0	0	0	0	0	0	0	0.0333647	0	0	0	0	0	0.0538424	0	0	0	0	0	0	0	0.023432	0.0288856	0	0	0	0	0	0	0	0	0	0.0576829	0	0	0	0
OR1AB1P	0	0	0	0	0	0	0	0	0	0	0	0	0	0	0	0	0	0	0	0	0	0	0	0	0	0	0	0	0	0	0	0	0	0	0	0	0	0.0169003	0	0	0	0	0
UQCRC1	37.8064	42.698	38.2164	34.9122	34.1222	42.4078	44.3179	32.5127	25.4121	44.1392	32.628	32.6428	39.8829	43.9218	33.2978	32.0273	33.3105	29.988	31.7707	23.3212	49.5952	38.9081	71.5133	40.6752	42.9168	76.1047	35.6917	37.9109	32.4344	46.0382	28.7084	57.7573	22.7829	23.8672	33.6896	78.989	22.8707	35.4913	5.89728	38.9712	47.3104	39.9475	38.7066
ANK2	0.274261	0.0764091	0.527179	0.400192	0.96614	1.07777	0.570892	0.383588	1.11431	0.550688	1.04273	0.815958	0.673404	0.598742	1.66502	1.04426	0.681039	0.787334	0.993776	2.2838	0.383486	1.22228	0.685802	0.984441	0.27072	0.0799554	1.91684	0.453557	0.73233	0.227162	0.691763	0.635014	0.887206	0.487511	1.50742	0.0915184	1.31726	0.975248	2.12624	0.349624	0.24817	0.348285	0.492929
STX4	8.80691	9.79634	10.8518	14.4571	25.6551	14.7456	12.8897	8.71733	8.36944	8.59971	11.789	8.13752	7.82248	5.93258	10.9034	8.30963	9.13286	11.1345	11.7749	9.10722	17.5149	17.6164	12.3656	13.5744	15.1023	6.92876	11.9118	16.6796	12.6214	17.8495	10.7311	24.4636	6.22475	12.8956	12.297	9.79864	8.00713	8.55306	3.92999	13.2075	10.1867	15.2884	11.2984
AC108039.1	0	0	0	0	0.021988	0.0682847	0	0	0	0	0	0.0498999	0	0	0.0252112	0	0.0567307	0	0.0280894	0	0.0234521	0.0361187	0.0307017	0	0.0348958	0	0	0.185378	0	0	0	0.0294418	0	0	0	0	0.0663173	0	0	0	0	0	0
CHORDC1P1	0.13153	0.0887477	0.0778564	0.0736341	0.150303	0.148519	0.152377	0.0287439	0.0276845	0.0330123	0.126652	0	0.0346657	0.0546773	0.0783348	0	0.0705081	0.0738967	0.0523668	0.0661767	0.0291476	0.0448904	0.0381579	0.106829	0.0216853	0	0.0252638	0.230399	0.0946739	0.0456379	0.235162	0.018296	0.22524	0.0303001	0.179861	0.130827	0.0824229	0.0262472	0.567176	0.0382194	0.0595853	0.111808	0.0466576
AL365503.1	0	0	0	0	0	0	0	0	0	0	0	0	0	0	0	0	0	0	0	0	0	0	0	0	0	0	0	0	0	0	0	0	0	0	0	0	0	0	0	0	0	0	0
AL603650.1	0	0	0	0	0	0	0	0	0	0	0	0	0	0.111633	0	0	0.143954	0	0.071277	0	0	0	0	0	0	0	0	0	0	0	0	0	0	0	0	0	0	0	0	0	0	0.304365	0
MMS22L	0.401461	0.268718	0.233406	0.441717	0.320128	1.31189	0.591001	0.31151	0.379704	0.182595	0.366403	0.207772	0.171475	0.220059	0.307171	0.2856	0.38999	0.363872	0.397971	0.205335	0.644876	0.58642	0.369777	0.733805	0.701136	0.376736	0.482832	0.396297	0.569421	0.366331	0.465295	0.493646	0.779911	0.26706	0.600542	0.221596	0.879353	0.823848	2.00853	0.421074	0.15005	0.498314	0.651817
POLR2J4	2.28561	4.90647	2.7237	2.08782	3.56395	1.59157	3.97182	2.45292	1.46705	1.99928	1.7723	1.53652	2.40956	2.25774	2.09172	2.3841	1.67407	2.49194	1.92208	1.38147	3.71099	2.25524	1.77257	2.13209	3.43248	1.1096	0.938875	3.19765	3.35547	1.38196	1.78023	2.11534	0.868059	2.25208	1.88766	3.12122	1.36137	2.3663	1.46374	0.841685	1.39423	1.72702	1.16666
AC106895.1	0	0	0	0	0	0	0	0	0	0	0	0	0	0	0	0	0	0	0	0	0	0	0.0152011	0	0	0	0	0	0	0	0	0	0	0	0	0	0	0	0.0753161	0	0	0	0
CCNYL4	0.0140966	0	0	0	0.0117154	0	0	0	0	0	0	0	0	0	0.0134327	0	0.0302266	0	0	0	0	0.0384887	0	0	0.0185928	0.0271058	0	0.0329237	0	0	0	0.0313736	0	0.0259791	0	0	0.0706688	0	0.0405244	0	0	0	0
AL161630.1	0.297689	0.200861	0	0.0333309	0	0	0.0143697	0.0216851	0	0	0	0	0	0.061875	0.0236392	0	0.0531932	0	0.0526758	0	0	0	0.115149	0	0.0981596	0	0.285895	0	0.142849	0	0	0	0.203912	0.0228592	0.407077	0	0	0.495039	0.0713155	0	0	0	0.046933
MTND5P13	0	0	0	0	0	0	0	0	0	0	0.038344	0	0	0.0248303	0	0	0	0	0	0	0	0	0	0	0	0	0	0	0	0	0	0	0	0	0	0	0	0	0	0	0	0.0112832	0
CT47A8	0	0	0	0	0	0	0	0	0	0	0	0	0	0	0	0	0	0	0	0	0	0	0	0	0	0	0	0	0	0	0	0	0	0	0	0	0	0	0	0	0	0	0
AL121603.2	1.44608	0.616245	2.86528	1.50663	1.32199	2.83849	1.58711	1.18424	2.51188	1.81856	2.59926	1.44983	1.57265	1.55664	1.21117	1.38093	1.87677	2.18933	2.66657	2.80816	0.850057	1.14293	1.14816	1.82977	1.69651	0.892723	2.25715	1.47541	1.63253	1.89084	2.93924	1.27043	2.81523	3.2261	1.91501	2.2408	1.22096	1.18466	2.84436	2.28233	1.19711	2.05306	1.19513
SYTL3	1.95842	7.08755	5.72157	3.52833	5.89541	6.04539	4.9695	4.34791	3.70988	4.94888	5.08593	5.62449	4.6102	2.7569	6.26127	4.30926	10.8085	4.56368	7.5018	11.0627	6.23371	13.3679	5.95913	6.10949	8.62977	7.38173	15.0551	6.08138	9.27484	4.6563	9.12496	6.32752	4.26836	12.4888	24.6806	13.7537	20.347	15.0017	3.10289	2.37974	6.39588	5.86449	3.40512
DR1	8.77214	6.61953	4.97326	7.35652	5.92545	5.02868	6.28402	4.75443	5.94702	6.60692	5.67185	5.99232	6.74545	8.65737	5.61896	6.06072	6.14365	5.48978	6.59167	4.98141	6.85222	6.66579	4.55266	10.5276	5.41333	12.0572	6.79281	3.04347	6.92951	6.2621	6.43378	6.48652	8.68908	4.63488	5.28036	2.81815	12.132	4.86653	27.0877	8.69924	4.24419	9.98298	8.52209
Y_RNA	0	0	0	0	0	0	0	0	0	0	0	0	0	0	0	0	0	0	0	0	0	0	0	0	0	0	0	0	0	0	0	0	0	0	0	0	0.212564	0	0	0	0.122934	0	0
AC091043.1	0.142273	0	0	0.286734	0.945919	0.0459	0.0824116	0.0621832	0.119783	0	0	0	0	0	0	0	0.0762671	0	0.0377626	0	0	0.145671	0.0412745	0.0577775	0.234565	0	0.163964	0	0.204813	0	0.0565265	0	0	0.0655499	0	0	0	0.056782	0.306751	0	0	0.0268755	0.0336456
MAPK13	31.4278	43.9154	41.1516	21.485	10.036	18.4005	23.078	14.2626	9.71085	11.0672	11.2099	15.3191	16.2522	11.5923	12.4886	15.3658	13.2301	12.427	12.1031	14.2796	31.5433	15.5475	12.3558	13.8812	40.3032	39.626	16.6157	10.5152	19.6693	27.9245	24.7739	47.7686	14.7647	27.462	15.4724	16.0211	14.8401	14.0817	9.91133	7.69708	20.0357	19.7581	19.3986
AC015813.5	1.46864	0.861685	0.991118	0.514758	0.442228	0.659213	0.764403	0.334902	0.430079	0.14958	0.327925	0.281008	0.336582	0.212353	0.324515	0.45678	0.410754	0.286996	0.29377	0.328407	0.943349	1.36569	1.00032	0.172874	1.03872	0.429735	0.457885	0.832672	0.781341	0.295411	0.59196	1.55141	0.34991	0.313808	0.785854	0.875059	0.493503	0.747542	0.458911	0.197913	0.655675	0.651349	0.785228
NOLC1P1	0	0	0	0	0	0	0	0	0	0	0	0	0	0	0	0	0	0	0	0	0	0	0.00898479	0	0	0	0	0	0	0	0	0	0	0	0	0	0	0	0	0	0	0	0
AC139099.3	0.00919659	0	0	0	0	0	0	0	0	0	0	0	0	0	0	0	0	0.0310012	0	0.00616944	0.004076	0	0	0	0	0	0	0.00536983	0	0	0.00730779	0	0	0	0.0125759	0	0	0.00367041	0.013219	0	0	0	0
TRGC1	0.194278	0.0531943	0.223331	0.295077	0.0666901	0.0981044	0.274	0.155059	0.156456	0.924345	0.271122	1.96752	0.703491	0.547776	0.627829	1.27717	0.661094	0.455583	0.345268	0.362656	0.104824	0.35171	0.200941	0.514545	0.345372	0.105574	0.116816	0.182487	0.151999	0.0762028	0.134241	0.328992	0.138863	0.13232	0.219464	0.0448092	0.333472	0.104507	0.570645	0.422166	0.110206	0.0446775	0.0799029
OR4C1P	0	0	0	0	0	0	0	0	0	0.0347498	0	0	0	0	0	0	0	0	0	0	0	0	0	0	0	0	0	0	0	0	0	0	0	0	0	0	0	0	0.0497523	0	0	0	0
TMEM106C	13.0476	27.264	13.2581	16.4424	23.3595	27.6797	8.33668	9.28158	8.91608	15.2776	7.57218	8.71006	14.3319	24.3093	11.5185	10.1948	8.8684	10.4304	9.21042	7.3718	21.6146	13.432	9.00701	20.2908	9.88885	61.7052	16.9284	22.0647	23.5822	14.2284	15.5923	16.6711	23.833	16.7056	14.3674	29.8235	25.0807	25.082	8.06424	27.7328	7.93145	31.6119	13.8993
AP000897.1	0.0099891	0	0	0	0	0	0.0115724	0	0	0	0	0	0	0	0	0	0	0	0.0106054	0	0	0	0	0	0	0	0	0	0	0	0	0	0	0	0	0	0.087635	0	3.79055	0	0	0	0
AC004812.1	0	0	0.174199	0	0.0917169	0	0	0	0	0	0.283378	0	0	0	0	0	0	0	0	0	0.097824	0	0.128064	0	0	0	0	0	0.158871	0	0	0	0	0	0	0	0.276625	0	3.80707	0	0	0	0
PSG11	0	0	0	0	0	0	0	0	0	0	0	0	0	0	0	0	0	0	0	0	0.00283829	0	0	0	0	0	0	0	0	0	0	0.0035632	0	0	0	0	0	0	0	0	0	0	0
RN7SL515P	0.0542506	0	0	0	0	0	0	0	0	0	0	0	0	0	0.0516957	0	0.116327	0	0.0575976	0	0	0	0	0	0	0	0	0	0	0	0	0	0	0	0	0	0.271968	0	1.0917	0	0.0393223	0.0409919	0
AC026904.2	0.0421791	0.0379462	0.133158	0.0566712	0.0525812	0.0816467	0.0732967	0	0.106535	0.127037	0	0.0795524	0.0444665	0.175339	0.462217	0.041145	0.0904424	0.379156	0.0223907	0.0848863	0.0373882	0	0.0978919	0.0685162	0.0278162	0	0.0324064	0	0.0303601	0.0292704	0	0.0234686	0.057784	0.0388667	0	0	0.0528628	0.0168339	0	0	0	0.0159353	0.0398992
MIR4756	0	0	0	0.185029	0.171675	0	0	0	0	0	0	0	0	0	0	0	0	0	0	0	0	0	0.23971	0	0	0	0	0	0	0	0	0	0	0	0	0	0	0	11.8768	0	0	0	0
RAP1GAP	14.0966	13.1076	39.5727	32.561	27.6516	32.9323	9.14337	20.8123	13.3651	7.40359	10.5248	14.5318	6.05659	5.37234	8.31844	12.0168	7.50412	11.6965	9.71993	8.23389	0.488899	8.1564	15.6564	6.42164	3.82934	9.43722	10.14	8.8832	5.90861	12.6793	33.1438	4.92881	2.60049	11.8467	14.7704	16.5675	2.98606	15.9541	11.8475	0.839564	29.6585	28.0725	24.5188
LINC01243	0	0	0	0	0	0	0	0	0	0	0	0	0	0	0	0	0	0	0	0	0	0	0	0	0	0	0	0	0	0	0	0	0	0	0	0	0	0	0	0	0	0	0
AC011500.3	0	0	0	0	0	0	0	0	0	0	0	0	0	0	0	0	0	0	0	0	0.066224	0	0.0288985	0	0	0	0	0.0581635	0	0	0	0	0	0	0.0681083	0	0	0	0	0	0	0	0
MOK	0.825452	0.416074	0.708079	0.912423	1.1093	2.13423	1.84645	0.458012	0.354877	0.396723	0.563718	0.331246	0.320931	0.581638	0.970672	0.436872	1.8547	0.914362	0.964949	0.742256	0.769316	1.015	1.54552	0.63953	0.992215	0.506562	2.57503	1.46644	0.783775	0.306726	0.632661	0.885997	0.798006	0.53136	4.16284	1.64208	0.608981	0.682251	1.36741	0.404863	0.391448	0.802867	0.876361
DNM1P41	0	0	0	0	0	0	0	0	0.00809875	0	0	0.00907135	0	0	0.00458317	0	0	0	0	0	0	0	0.0055813	0	0	0	0	0	0.0138478	0	0.00764373	0	0	0	0	0	0	0.00383914	0	0	0	0	0
MTND2P8	0	0	0	0	0	0	0	0	0	0	0	0	0	0	0	0	0	0	0	0	0	0	0	0	0	0	0	0	0	0	0	0	0	0	0	0	0	0	0	0	0	0	0
EEF1A1P9	4.35723	11.2777	1.35165	2.19145	1.87837	1.80414	1.98405	2.58674	2.13829	3.22819	6.85065	3.93321	6.8043	11.4684	4.36296	5.13685	5.87058	1.728	1.71931	4.14222	4.35801	2.29029	2.93371	2.17637	3.67254	14.3596	3.11495	0.761888	7.42981	4.8994	1.94409	2.7096	2.33025	2.98444	3.28185	12.0207	1.18271	1.74829	1.70809	1.94993	1.70579	3.82932	4.28701
AL121749.1	0.00748371	0	0.0118129	0.0134067	0.0186586	0.0193151	0.0260096	0	0.0126014	0.0150265	0.0192165	0.0282295	0.0157791	0.012444	0.0213938	0	0	0	0.00794541	0	0.00663367	0	0.00868432	0	0	0	0	0.0786545	0.0215468	0	0	0.00832793	0	0.013792	0	0.0396997	0	0.0298679	0.0430278	0	0.0054244	0	0
AC016252.1	0	0	0.0268282	0.334926	0.0565007	0.701863	0.236281	0	0	0	0.261855	0	0	0	0.0323916	0.132636	0.364441	0.0763911	0.0721792	0.136821	0	0	0.197229	0	0.134503	0	0.156699	0.079392	0.146804	0.0471785	0	0	0.186274	0	0.557798	0	0.127808	0.0813995	79.1534	0	0	0.0513696	0
AC006946.1	0.14737	0	0.19385	0.440008	0.367427	0.253569	0.341455	0.257643	0.165432	0	0	0	0	0	0.14043	0	0.631994	0.331183	0.104308	0.131815	0.217718	0.268247	0.114008	0	0.129583	0	0.0754832	0.114731	0.0707168	0.0681786	0.0780686	0.273324	0.403784	0.0905309	0.134348	0	1.23132	0	5.93114	0	0	0.185589	0.371743
IGLVI-38	0	0	0	0	0	0	0	0	0	0	0	0	0.0882399	0	0	0	0	0	0	0.1123	0	0	0	0	0	0	0	0	0	0	0	0	0	0.0771276	0	0	0	0	0	0	0	0.0632447	0
FAM180B	0.0348251	0.0208868	0.0274853	0.0311937	0.0578847	0.119843	0.0672414	0.060884	0.254107	0	0.0298077	0.0218941	0.0244758	0.173722	0.110617	0.18118	0.0497824	0.339137	0.0616227	0.218046	0.0102898	0.0316949	0.0269414	0	0.0612437	0	0.267563	0.135561	0	0	0.0553454	0.0645895	0	0	0.158739	0	0.0145487	0	0.200228	0	0.00841407	0.00877133	0.0658853
EIF4A3P1	0	0	0	0	0	0	0	0	0	0	0	0	0	0	0	0	0	0	0	0	0	0	0	0	0	0	0	0	0	0	0	0	0	0	0	0	0	0	0	0	0	0	0
BTD	5.19391	6.03455	5.39355	6.53816	3.99117	6.38263	4.65144	5.23986	7.37601	8.64701	4.81421	6.80964	7.36496	8.4484	7.22914	6.73845	6.26807	5.57218	7.36631	4.57567	5.07824	4.92304	4.93178	5.96387	6.00138	7.51963	5.03993	1.68144	3.726	4.88427	6.21497	4.53576	5.50646	3.75987	6.44811	11.2611	4.81942	3.01042	5.76491	3.68078	8.68653	5.57126	7.73595
AL121885.1	0	0	0	0	0	0	0	0	0	0	0	0	0	0	0	0	0	0	0	0	0	0	0	0.0580337	0	0	0	0	0	0	0	0	0	0	0	0	0	0	0.102704	0	0	0	0
MIR4705	0	0	0	0	0	0	0	0	0	0	0	0	0	0	0	0	0	0	0	0	0	0	0	0	0	0	0	0	0	0	0	0	0	0	0	0	0	0	3.26193	0	0	0	0
RN7SKP211	0	0	0	0	0	0	0	0	0	0	0	0	0	0	0	0	0	0	0	0	0	0	0	0	0	0	0	0	0	0	0	0	0	0	0	0	0	0	0.147046	0	0	0	0
LINC01427	0	0	0	0	0	0	0	0	0	0	0	0	0	0	0	0	0	0	0	0	0	0	0	0	0	0	0	0	0	0	0	0	0	0	0	0	0	0	0.0919036	0	0	0	0
FAM32BP	0.112938	0.135471	0.0297116	0.0337203	0.18772	0.048581	0	0	0	0	0	0	0	0.125196	0.035873	0	0.161444	0	0.0399684	0.151526	0.0333699	0.0513932	0.218427	0	0	0	0.0578469	0.17585	0	0	0	0.0418926	0.206294	0	0.411832	0.0998522	0.613357	0.0300494	0.108223	0	0	0.085336	0.0712219
AC021231.3	0.130641	0.313415	0.309321	0.234037	0.144764	0.337179	0.302696	0.0761324	0.21998	0	0.111819	0.0821325	0	0	0.0829926	0.169918	0	0.0978632	0.0924674	0.175279	0	0.0594494	0.3032	0	0.17231	0.0837348	0	0.203415	0.0626895	0.0604394	0	0.0969191	0	0	0.357292	0.231009	0.272887	0.0695196	0.625938	0.10123	0.0946924	0.098713	0.164773
RNF169	2.62808	1.42305	3.38273	1.99797	1.96161	2.28844	2.75591	1.95163	2.24038	1.05455	2.07315	1.85683	1.38964	1.07537	2.56908	1.74392	2.22583	1.80978	2.17576	2.88494	2.58516	2.8005	2.33269	1.57247	1.58918	0.574252	2.82303	1.57781	3.15178	1.26635	2.80189	1.29267	3.48187	2.18635	3.04176	1.14722	8.36861	3.08253	13.2214	3.81588	1.62126	1.83327	3.50303
RPS10P16	0.162424	0.409146	0.153829	0.145487	0.107989	0.167683	0.0376335	0	0.0546992	0.0652259	0.166827	0	0.0684927	0.378111	0.0928647	0	0	0	0.0689777	0.305089	0.028795	0.177389	0.226178	0	0.0856917	0.249854	0.0998326	0.151741	0.233822	0.180344	0.051626	0.289194	0.089006	0.0598672	0.6219	0.172326	0.325703	0.0777891	0.653701	0.151028	0.117729	0.22091	0.184373
ACSS3	0.843871	0.2311	0.487285	1.18175	0.522481	1.41031	2.65877	1.65654	3.04679	2.18305	1.97594	2.44583	3.43263	1.58304	2.22451	2.80475	2.24432	2.12684	3.16029	1.41186	0.291618	0.624466	0.699467	0.647878	0.255595	0.201476	0.865621	0.206566	0.609843	0.251757	0.309763	0.618104	1.3521	0.564772	1.20172	0.0806861	0.847225	0.891223	1.86884	0.117857	0.271124	0.635078	0.293085
BX088651.2	0	0	0	0	0	0	0	0.0311776	0	0.00895187	0	0.0252261	0	0.0444801	0.00849675	0.00869806	0	0.0300576	0.023667	0.0119633	0	0	0	0	0	0	0	0	0	0	0	0	0	0	0	0	0	0	0.0128167	0	0	0	0
AP001469.1	0.24522	0.0259543	1.01323	0.167967	0.131869	0.223377	0.48462	0.0252184	0.145734	0	0.185198	0.190442	0.0608279	0	0.398617	0.112569	0.309302	0.907666	0.474754	0.154827	0.179008	0.275692	0.351517	0	0.0570767	0	0.132991	0.10107	0.0622966	0.0400405	0.435562	0.304987	0.118568	0	0.276152	0.191301	0.451961	0.0690839	3.23448	0.0335318	0.198653	0.108994	0.040935
DSTYK	4.30682	1.83909	4.72887	3.30217	3.79448	4.5904	4.95811	3.22935	4.32063	2.08335	3.96912	3.82642	1.89437	2.55742	4.47776	3.98071	4.70652	5.28008	4.38585	2.50941	2.09978	3.51086	4.19732	2.45128	2.91033	1.99512	4.83353	2.31053	7.13182	3.21803	4.32967	3.48753	5.63815	6.58405	5.88146	2.22422	5.5648	4.84432	4.91022	3.93908	3.84436	3.91853	7.79894
OR2AK2	0	0	0	0	0	0	0	0	0	0	0	0	0	0	0	0	0	0	0	0	0	0	0.0168901	0	0	0	0	0.0169972	0	0	0	0	0	0	0	0	0.0547252	0	0.167369	0	0	0	0
STAT2	22.6297	10.0892	25.7099	20.1636	19.8986	49.0903	27.7656	13.7502	13.612	8.12906	19.5793	12.088	13.0462	7.50383	15.7884	13.497	17.6732	23.1873	19.0442	10.5275	18.9838	28.6179	28.3659	18.7141	19.9262	7.88113	22.8496	22.3025	18.1225	17.289	18.3676	33.9934	27.5621	19.8901	28.1968	13.5367	42.2086	25.8296	18.6673	53.7269	11.6003	28.4068	27.4591
AL139230.1	0	0	0	0	0	0	0	0	0	0	0	0	0	0	0	0	0	0	0	0	0	0	0	0	0	0	0	0	0	0	0	0	0	0	0	0	0.190057	0	0.871894	0	0	0	0
GPAT2P1	0	0.0258271	0.0906302	0.321432	0.017894	0.0370471	0	0.0250949	0.060425	0	0.036858	0.0270726	0.0151325	0.011934	0.0410342	0.0560085	0.0153893	0.0161289	0.0304792	0.00962927	0.222664	0.42131	0.37478	0.15156	0.312384	0.0138004	0.0992545	0.00838125	0.0103319	0.00996107	0.273744	0	0	0.0132268	0	0	0	0.00572879	0.206322	0.0166837	0.0104042	0.596529	0.21725
YOD1	12.4432	2.24067	4.49691	2.25525	3.20957	7.13921	3.98171	1.45575	1.94297	1.24526	2.21427	1.67766	1.97968	1.46675	1.85063	1.48955	2.2411	1.81574	2.3426	10.6514	1.62294	4.34799	3.2744	2.62093	2.29103	5.421	5.5774	2.55938	4.40355	4.26607	4.17809	7.87206	4.8473	5.38693	4.05454	3.57177	8.0793	3.09054	16.5787	1.54507	2.79566	4.01775	4.8452
AP000561.1	0	0	0	0	0	0	0	0	0	0	0	0	0	0.246362	0.458844	0	0	0	0	0	0.0328329	0	0	0.0601682	0	0	0	0	0	0	0	0	0	0	0	0	0	0	0	0	0	0	0
DNAJA1P1	0	0	0	0	0	0	0	0	0	0	0	0	0	0	0	0	0	0	0.0144115	0.0182121	0	0	0	0	0	0	0	0	0	0	0	0	0	0	0	0	0	0	0.0390222	0	0	0	0
BACH1-IT3	0	0	0	0	0.0329819	0	0	0	0	0	0	0.0748498	0	0	0	0	0	0	0.0421342	0.0532456	0.0703562	0	0	0.064466	0	0	0	0	0	0	0	0.0441627	0.217473	0	0	0	0.696331	0	12.2073	0	0	0	0
TKTL2	0	0	0	0.00543793	0.00504547	0.0235034	0.00703324	0	0	0	0.015589	0	0.0128004	0	0.00578509	0.0118443	0	0	0.0128911	0	0.00538142	0.0248639	0.0140899	0	0.0160147	0	0.00932875	0.0283586	0	0	0	0.0135117	0	0	0	0	0.0228262	0.00484594	0.052358	0	0.0220021	0.0137618	0
ATIC	41.1671	24.1419	27.3367	14.8291	21.0235	20.4221	16.1476	12.8725	8.59235	10.1141	11.7863	9.69385	12.3158	8.33494	11.6598	12.1562	10.2468	7.98303	12.6469	6.70325	27.6483	28.7273	27.3891	23.1148	33.4301	36.9211	18.3546	25.7234	23.0888	32.6501	20.7694	35.0476	23.3098	24.3646	19.0153	30.5185	6.04574	28.8393	8.19551	33.2689	32.5714	20.7415	25.5706
AC133561.3	0	0	0	0	0	0	0	0	0	0	0	0	0	0	0	0	0	0	0	0	0	0	0	0	0	0	0	0	0	0	0	0	0	0	0	0	0	0	0.159173	0	0	0	0
CDY4P	0.0212986	0	0	0	0	0	0	0	0	0	0	0.0200853	0	0	0	0	0	0	0	0	0.00943972	0	0	0	0	0	0	0	0	0	0	0	0	0	0	0	0.213548	0	4.25538	0	0	0	0.0100737
AC105265.2	0	0	0	0	0	0	0	0	0	0	0	0	0	0	0	0	0	0	0	0	0	0	0	0	0	0	0	0	0	0	0	0	0	0	0	0	0	0	0.280158	0	0	0	0
ABHD6	2.93606	1.85787	1.82475	4.55206	2.82439	1.65113	6.11112	6.70279	7.65015	4.2457	3.08944	3.71713	4.59086	6.32285	6.72069	4.85229	4.12008	4.90325	4.77113	2.1684	2.28421	1.99799	2.92781	2.93163	2.39813	1.70923	3.90452	1.36309	1.88715	1.28356	1.48402	1.82348	4.24372	0.711534	5.78298	1.30985	2.71199	2.35077	3.85887	1.88892	1.33415	1.75038	2.81133
AL590714.1	0	0.152986	0.0671058	0	0	0	0	0	0.0715853	0	0	0.0801821	0	0.141382	0.0405109	0	0	0	0.0902716	0	0	0.116075	0.0986667	0	0.224291	0	0.195977	0.0992924	0	0	0.20269	0	0	0	0	0	0	0	0.122215	0	0.0924438	0.032123	0.16086
MAP7D1	12.5084	11.6877	16.8179	21.9072	19.4572	44.2441	24.9237	19.5649	27.2441	20.6106	25.1567	26.9644	16.6156	11.5483	29.2537	28.4529	32.386	37.2192	23.0618	62.0028	29.6566	31.3899	20.478	23.899	19.8243	8.50517	19.7232	27.144	14.0508	48.0895	20.0829	31.0536	8.60159	15.0583	17.6398	6.76199	4.68541	11.0507	4.6047	39.6791	15.6204	38.6118	22.9764
PPP1CA	59.3146	66.1412	71.7211	58.2508	57.0054	45.1825	48.8379	68.2664	40.8714	63.0215	53.2158	49.1986	68.7217	72.8351	51.209	57.2111	48.6056	46.8679	44.7002	40.5243	78.9293	65.9645	60.0991	86.1852	67.1646	170.795	52.9965	115.019	70.5521	87.5944	62.9725	49.2663	39.5548	71.6668	49.0724	70.0561	52.4542	98.4628	11.9771	103.164	79.5067	52.6997	95.21
AP003122.3	0	0	0	0	0	0	0	0	0	0	0	0	0	0	0	0	0	0	0	0	0	0	0	0	0	0	0	0	0	0	0	0	0	0	0	0	0	0	0	0	0	0	0
ELOCP9	0	0	0	0	0	0	0	0	0	0	0	0	0	0	0	0	0	0	0	0	0	0	0	0	0	0	0	0	0	0	0	0	0	0	0	0	0	0	0	0	0	0	0
CDH26	0.99231	1.88633	1.17254	0.444418	0.829346	0.784971	2.34789	0.985033	1.26969	0.984971	0.878136	0.703156	1.72581	1.2818	1.25276	1.52033	2.0376	0.611049	2.69335	0.680725	1.69211	1.19778	2.08182	2.47252	0.691378	0.129361	2.67915	0.946033	6.29109	0.241211	1.02016	0.570842	6.94309	0.743903	4.62279	1.33831	0.435631	2.83491	0.717193	0.0651617	0.938687	0.396077	0.4932
LINC00616	0.0136257	0	0	0	0	0	0	0	0	0	0	0.0128495	0	0.0113285	0	0	0	0	0.101265	0	0	0.00930076	0.00790586	0	0	0	0	0.00795598	0	0	0	0	0	0	0	0	0	0	0.0979268	0	0.00493815	0	0.0064446
AC022188.1	0	0	0	0	0.00804728	0	0	0	0	0	0	0	0	0	0.00922694	0	0	0	0	0	0	0	0	0	0	0	0.0148789	0	0	0	0.0153885	0	0	0	0.026482	0	0	0	0	0.022509	0	0	0
C15orf54	0.0575817	0	0.0743658	0.0187554	0.152266	0.0607973	0	0.155579	0.00881443	0	0	0	0	0	0.0448937	0.0408509	0	0.0705836	0.0389036	0.0280932	0.0278407	0.0142926	0.0182235	0.0170066	0.0138087	0.0805247	0.0482622	0	0.0301431	0.101714	0.0915112	0.0233009	0	0.17365	0.0286329	0	0.183698	0.0167136	1.71553	0.0486744	0.0303541	0.209634	0.039614
MIR659	0.66443	0	0.393295	0.297573	0.690241	0	0.384871	0.290402	0.279699	0.333526	0	0	0.350231	0.276205	0.474854	0.32407	0.356175	0	0.352711	0	0.441721	0.453532	0.192756	0	1.75271	0	0.765727	0.775913	0.239125	0	0.263984	0.554537	0.455124	0.306125	0.454289	0.88117	1.24909	0.132589	1.43256	0.772267	0	0.502046	0.471386
AC079910.1	0	0	0.016978	0	0	0	0	0	0	0	0	0	0	0.0357702	0	0	0	0	0	0	0	0	0	0	0	0	0	0	0	0	0	0	0	0	0	0	0	0	0	0	0	0	0
AC018992.1	0.0299905	0	0.0236697	0.0268632	0.0186934	0.0677286	0.008686	0	0	0	0.0192523	0.014141	0.0158085	0.0124671	0.00714455	0.0146276	0.0160768	0.0336988	0.039801	0.0100594	0.013292	0	0.0261015	0	0.00988904	0	0.0230419	0.00875565	0	0	0.0119155	0.0166869	0.020543	0.0138176	0	0.0198868	0.0187935	0.0059847	0.172431	0	0.021738	0.0283262	0.0212771
CXorf58	0.0669607	0.0451806	0.039636	0.0374864	0.0417372	0.0972125	0.0678772	0.0731662	0.0422818	0	0	0	0.035296	0	0.103687	0.0163298	0.28716	0.0376201	0.142184	0.02246	0.0222581	0.1714	0.0777033	0.0951752	0.0772784	0.0482834	0.154339	0.127068	0.0120494	0.0232339	0.0532083	0.0745145	0	0.0462766	0.549395	0.133205	0.0839215	0.0133622	0.529364	0.0972856	0.0121337	0.151787	0.0158353
AC005306.1	0.241255	0.124025	0.217609	0.077178	0.18618	0.956241	0.539025	0.120509	0.0870508	0	0.0884987	0	0	0.0573088	0.114947	0.0672402	0.184754	0.542173	0.201253	0.0462411	0.183302	0.305831	0.559921	0.0839781	0.43185	0.0331357	0.344236	0.825082	0.248076	0.0239172	0.16432	0.594472	0	0.190551	0.659812	0.137123	0.151182	0	0.0495395	0.0801176	0.149887	0.27344	0.260817
RBM6	8.36734	3.5653	15.0571	8.18264	10.9095	19.5113	17.1554	5.71327	7.17841	2.85772	9.84185	5.79314	3.36374	2.67845	6.93668	5.05832	9.44396	16.8253	13.8267	9.05031	6.12015	13.6822	16.4108	4.07903	12.1828	3.19493	9.63282	14.1699	11.6039	7.08976	9.22984	12.2677	8.34936	5.64034	16.0646	9.54583	10.849	8.09324	22.5761	3.53417	7.03411	9.21349	10.8623
MAGOH	14.967	17.022	14.0551	13.722	15.9992	23.1093	13.014	11.437	11.4235	14.3738	14.3661	12.4838	16.812	19.2286	14.2097	11.6457	14.2163	13.9838	13.8325	16.1948	25.8116	17.4858	7.89813	33.5081	17.8815	33.989	18.5816	21.8897	24.0988	22.6683	20.2857	16.9986	15.5706	16.0547	18.6144	29.942	14.3412	11.6831	9.43484	17.3834	21.242	27.9359	14.3976
AC114752.2	0	0	0	0	0	0	0.0924071	0	0	0.0800794	0	0.150441	0.16818	0.0663165	0.0760081	0	0	0	0.0423428	0.160528	0	0	0	0	0	0.0766878	0.0612834	0	0	0.055353	0	0	0	0	0	0	0.0499842	0	0	0	0.0289077	0	0
UGT1A11P	0	0	0	0	0	0	0	0	0	0	0	0	0	0	0	0	0	0	0	0	0	0	0.0220228	0	0	0	0	0	0	0	0.0301608	0	0	0	0	0	0	0	0.163673	0	0	0	0
GPR32P1	0	0	0	0	0	0	0	0	0	0	0	0	0	0	0	0	0	0	0	0	0	0	0	0	0	0	0	0	0	0	0	0	0	0	0	0	0	0	0.0571139	0	0	0	0
LINC02194	0	0	0	0	0	0	0	0	0	0	0	0	0	0	0	0	0	0	0	0	0	0	0	0	0	0	0	0	0	0	0	0	0	0	0	0	0.021035	0	0	0	0	0	0
SUZ12P1	2.47489	1.75051	2.40793	1.03579	1.73412	4.7191	2.38271	0.708701	0.934059	0.47123	1.29291	0.901369	0.530818	0.447004	0.886412	0.37462	1.20775	1.56306	1.63544	1.11066	1.81933	2.76119	2.38173	1.15062	3.0279	1.88714	1.61953	3.37849	2.51854	1.11931	1.29524	4.29732	0.958701	2.67373	2.91751	1.18839	2.63651	3.28	9.23689	0.317415	1.66706	2.08284	2.63174
OR2L9P	0	0	0	0	0	0	0	0	0	0	0	0	0	0	0	0	0	0	0	0	0	0	0	0	0	0	0	0	0	0	0	0	0	0	0	0	0	0	0.101466	0	0	0	0
AC099786.3	0	0	0	0	0	0	0	0	0	0	0	0	0	0	0	0	0	0	0	0	0	0	0	0	0	0	0	0	0	0	0	0	0	0	0	0	0	0	0.0328506	0	0	0	0
PATZ1	10.9077	6.97656	13.094	5.59748	12.2099	13.2652	12.4693	7.6991	5.64252	3.97795	5.8793	5.88777	5.34082	4.68257	8.2607	6.53212	7.64653	8.35748	6.67973	3.5884	5.92566	6.80405	13.7677	9.21785	6.55129	2.67207	9.55896	9.38647	10.304	6.72881	6.15311	7.7131	8.63088	10.0719	12.7484	8.09994	3.17465	16.173	3.49043	6.53307	6.20144	9.50787	21.1448
AC087863.2	0	0	0	0	0	0	0	0	0	0	0	0	0	0	0	0	0	0	0	0	0	0	0	0	0	0	0	0	0	0	0.0449237	0	0	0	0	0	0	0	0	0	0	0	0
MIR6736	0	0	0.215535	0	0.680882	0	0.316377	0	0	0	0	0	0	0	0	0	0	0	0	0	0	0	0.316904	0	0	0.525117	0	0	0	0.379027	0	0.303899	0	0	1.49376	0	0	0	0.785074	0	0	0.206349	0
RN7SL328P	0.0537081	0	0.0423885	0.0962152	0	0.277236	0.0622207	0	0	0	0.275821	0.101297	0	0	0.102358	0	0	0.60349	0.171065	0.144118	0.0952153	0	0.186973	0	0.141677	0	0.330113	0.0627197	0	0	0.085355	0	0	0	0.146887	0	2.28861	0.0857408	13.4326	0	0.0389291	0.040582	0.20322
OLAH	0.027263	0	0.00537925	0.0244201	0.232241	0.07916	0.0552722	0.190653	0.160673	0.0273706	0.105008	0.0771295	0.0862243	0.351331	0.116906	0.226054	0.18999	0.076585	0.296686	0.438938	0.549784	0.0837422	0.0632736	0.0221431	0.026969	0	0.104731	0.111431	0.049059	0.0756771	0.509097	0.00758462	0.0933735	0.690853	0	0.180781	0.0427107	0.0326424	0.058781	0.0792195	0.0148207	0.0412	0.0128947
LINC02060	0	0	0.0443343	0.0419299	0.093369	0.0724905	0.0108462	0.0163678	0.0157646	0	0	0	0	0	0.026764	0	0.100375	0.0420795	0.0397594	0	0.0248965	0.0127811	0.0217285	0	0.0370451	0.0180023	0	0.0109331	0.0134777	0.0519758	0.0148788	0.125021	0	0.034508	0.0512098	0.049665	0.0938692	0	0.215314	0	0.00678601	0.0212224	0.00885617
AP000959.1	0	0	0	0	0.0137059	0	0	0	0	0	0	0	0	0.0274226	0.0157151	0	0	0	0	0	0	0.0225141	0	0	0	0	0	0	0	0	0	0	0	0	0	0	0	0	0.0474098	0	0	0	0
AL513542.1	0	0	0	0	0	0	0	0	0	0	0	0	0	0	0.0391674	0	0	0	0	0	0	0	0	0	0	0	0	0	0.0591712	0	0	0	0	0	0	0	0	0	0.118162	0	0	0	0
AL513548.2	0	0	0.0105357	0	0.0110942	0.0172267	0.015465	0	0	0	0	0	0	0	0.0381615	0	0	0	0	0	0	0	0.0154908	0	0	0	0	0	0.0576515	0	0.0848599	0	0.0365758	0	0	0	0	0.0532772	0.0383756	0	0	0.03026	0.0378827
RETREG2	24.4957	24.109	28.0528	21.7968	20.798	22.9271	19.5652	19.3504	16.4006	16.9182	18.6975	19.0806	18.9837	20.6178	20.9726	20.124	18.1217	18.3243	17.5425	10.6512	20.0841	22.1045	17.6917	22.7733	19.6266	30.8076	19.9844	15.7565	21.9393	28.3021	28.2171	28.9862	18.7483	28.598	22.215	25.4287	16.8144	18.757	9.43649	19.9685	18.367	20.861	20.0773
PFN1P11	0.0414201	0.22358	0.0653807	0	0.172117	0.160355	0.0959703	0.0724139	0.069745	0	0	0.0781209	0.174665	0	0.0394695	0	0	0.0930833	0.0439755	0.111145	0	0.0565457	0.240326	0	0.0546312	0	0.19094	0.14511	0.178883	0.0574874	0.0658265	0.138278	0.226977	0	0.339841	0.219726	0.103823	0.099186	0.357219	0.0962853	0.0900673	0.0625944	0.117544
SUB1P4	0	0.0855189	0.150048	0.0425731	0.355505	0	0	0.0830944	0	0	0	0	0	0	0	0	0.203829	0.213625	0.151385	0.0637691	0.0842614	0	0	0	0.0626889	0	0.0730339	0.0555041	0.273689	0.0659664	0.0755354	0	0.260454	0.0875933	0	0.504268	0.65525	0.0758768	1.77626	0	0	0.0718266	0.0899202
RNU7-70P	0	0	0	0.218671	0.202889	0	0	0	0	0	0	0	0	0	0	0	0	0	0	0	0	0	0	0	0.643986	0	0	0	0.351441	0	0	0.271667	0	0	0.667667	0	3.05964	0.194866	21.7561	0	0	0	0
AC069113.1	0	0	0	0	0	0	0	0	0	0	0	0	0	0	0	0	0	0	0	0	0	0	0	0	0	0	0	0	0	0	0	0	0	0	0	0.160063	0	0.289014	0.520443	0	0	0	0
AC026412.1	2.2224	3.30069	3.96164	2.20088	4.44631	1.58232	3.39033	0.393562	0.758114	1.2887	1.82022	1.65315	0.444347	0.94775	1.46508	1.89693	1.07837	1.64686	0.772944	1.15671	3.91023	4.67519	1.57293	3.15105	9.50129	4.74306	3.5916	1.34239	9.33596	1.34282	6.17326	3.93885	3.74016	1.32405	3.45821	12.2849	9.30443	5.02746	3.22198	0.979797	5.60329	2.4646	2.12946
PRR23A	0	0	0	0	0	0	0	0	0	0	0	0	0	0	0	0	0	0	0	0	0	0	0	0	0	0	0	0	0	0	0	0	0	0	0	0	0.0252105	0	0.057827	0	0	0	0
PDE11A	0.0167596	0.0139179	0.0193322	0.871849	0.228214	0.0166368	0.0477932	0.0518392	0.0173665	0.0155315	0.00662076	0	0.00815467	0.0128621	0.0528249	0.0226367	0.0801665	0.0376638	0.0424308	0.00864847	0.00571383	0.0263998	0.0837775	0.0146593	0.0323075	0.0123947	0.0732969	0.0286047	0.098363	0.0161036	0.0286839	0.0416044	0.021194	0.0118795	0.0634653	0.00341949	0.0306992	0.0205811	1.66776	0.00599375	0.00934448	0.0876712	0.0170732
CCNYL1	5.73023	6.06056	5.45728	6.62591	9.32824	6.80279	5.35757	7.9115	8.77847	5.85595	7.06692	5.81052	10.2559	8.28743	11.5046	6.91872	7.1344	8.05422	7.67556	10.4851	14.6616	5.60772	4.05566	8.31292	6.65042	12.9272	4.80758	4.37319	6.37163	5.34954	6.70763	6.74995	8.67558	6.0814	5.28942	3.81335	11.8364	7.41011	15.4792	4.96535	3.3024	4.63758	8.25054
AL591222.2	0	0	0	0	0	0	0	0	0	0	0	0	0	0	0.0203629	0	0	0	0	0	0	0	0.0495951	0	0	0	0	0	0.0615255	0	0	0	0	0	0	0	0	0	0.0614316	0	0	0	0
C17orf113	1.84202	0.609533	1.73787	1.28961	0.580673	2.43173	1.25096	0.777331	0.784334	0.382613	0.434935	0.638928	0.624984	0.668916	0.887726	0.495686	0.81719	1.09437	0.651889	0.227256	0.337821	0.549185	1.99013	0.859829	0.753997	0.244272	1.20376	0.56868	1.24967	0.440787	1.14405	1.64928	0	1.59981	1.79507	1.57244	0.132678	1.90973	0.304332	0.492181	0.721288	1.00788	2.4835
AC018558.4	0	0	0	0	0	0	0	0	0	0	0	0	0	0	0	0	0	0	0	0	0	0	0	0	0	0	0	0	0	0	0	0	0	0	0	0	0	0	0	0	0	0	0
THAP12P7	0.112576	0.0506391	0.0499777	0.0441161	0.116949	0.081718	0.0570583	0.0615044	0.177713	0.0423826	0.162602	0.172514	0.103846	0.163793	0.147502	0.109816	0.211216	0.0790598	0.104581	0.0944005	0.143447	0.12487	0.0653182	0.0571467	0.0371206	0.17588	0.118927	0.0410828	0.0810309	0.029296	0.123001	0.0391486	0.134947	0.142636	0.0769712	0.0933117	0.449727	0.106708	1.03157	0.0327118	0.0458989	0.170126	0.133113
EME2	1.93797	0.671377	2.8621	2.467	4.57985	5.3509	4.59564	0.51372	0.875694	0.313734	1.03598	0.457441	0.422872	0.170624	0.835572	0.436784	0.965111	2.306	1.16618	1.04506	3.27445	3.17416	2.80365	0.522782	3.77416	0.367711	1.77742	2.62535	1.51411	1.07783	2.10515	6.51648	0.338658	0.902557	1.87515	1.06393	0.713162	0.969843	1.36095	0.59633	1.92194	1.46962	1.83542
RN7SL604P	0	0	0	0	0	0	0	0	0	0	0	0.102666	0	0	0	0	0	0	0.0577921	0	0	0	0	0	0	0	0	0	0	0.0755493	0	0	0	0	0	0	0.545773	0.0434497	0.625938	0	0.0394552	0	0
AP004609.1	0.0391553	0	0.0309029	0.0350724	0.0488117	0.050529	0.0226807	0	0.0659315	0.019655	0.0251356	0.0184623	0	0	0	0.0381954	0.0209897	0.0879937	0.083142	0.0131335	0.0260309	0.0133635	0.0113593	0	0.103288	0.0188225	0.0300832	0.308645	0.0140918	0.013586	0.0622272	0.740731	0	0.0180402	0.107086	0	0.220829	0.0156271	0.0844217	0	0.0425713	0.00739648	0.00925971
RNU6-609P	0	0	0	0	0.125146	0	0	0	0	0	0	0	0	0	0	0	0	0	0	0	0	0	0	0	0	0	0	0	0	0	0	0	0	0	0	0	0	0	0.432891	0	0	0	0
IGHVII-53-1	0	0	0	0	0.0525124	0	0	0	0	0	0	0	0	0	0	0	0	0	0	0	0	0	0	0	0	0	0	0	0	0	0	0	0	0	0	0	0	0	0.181645	0	0	0	0
SPTSSA	52.4045	105.399	43.0769	25.2942	33.3634	38.231	72.0233	33.5756	39.6948	62.6421	41.2242	70.3642	68.275	75.5131	24.0892	33.1667	53.8078	42.5985	32.5436	56.3602	25.8851	48.4203	59.2902	36.5124	41.2021	66.3929	41.279	19.7509	84.7118	40.2962	54.9751	33.7875	40.6496	122.936	13.1389	42.9676	49.026	77.477	22.4341	48.4878	85.7505	37.6637	20.7354
AC008033.3	0.0229032	0	0.0271142	0.0512874	0.199861	0.236448	0.1194	0	0.0192827	0	0.264647	0.0647954	0.096581	0.0190418	0.163685	0.0670251	0.220996	0.308822	0.231004	0.0614576	0.0304527	0.297036	0.186043	0	0.0906249	0.0220198	0.175967	0.0267461	0.065942	0	0.0909968	0.0509738	0.345144	0.0633137	0.219234	0	0.401863	0.0365633	0.460889	0	0.0249013	0.0519173	0.0324978
SRIP2	0	0	0	0	0	0	0	0	0	0	0	0	0	0	0	0	0	0	0.103051	0	0	0	0	0	0	0	0	0	0	0	0	0	0	0	0	0	0	0	0	0	0	0	0
MAPKBP1	2.21065	1.19244	1.87611	2.07071	2.08417	5.85415	2.40424	1.54485	2.58551	0.983962	3.15981	1.63726	1.01684	0.685511	2.45789	2.01836	2.69533	2.63958	2.13067	2.61951	1.55551	2.9797	2.50213	1.33936	1.937	0.691012	2.60087	1.23538	1.68415	1.5762	2.07186	2.76473	1.58992	1.51954	3.4761	0.647839	1.70603	1.22936	1.65922	0.766675	1.45237	1.52579	2.21919
AL391119.1	0	0	0	0	0	0	0	0	0	0	0	0	0	0	0	0	0	0	0	0	0	0	0	0	0	0	0	0	0	0	0	0	0	0	0	0	0	0	0	0	0	0	0
TSPY14P	0	0	0	0	0	0	0	0	0	0	0	0	0	0	0	0	0	0	0	0	0	0	0	0	0	0	0	0	0	0	0	0	0	0	0	0	0	0	0	0	0	0	0.0499721
GTF3AP5	0	0	0	0	0	0	0	0	0	0	0	0	0	0	0	0	0	0	0	0	0	0	0	0	0	0	0	0	0	0	0	0	0	0	0	0	0	0	0	0	0	0	0
PPIAP38	0	0	0	0	0	0	0.0386464	0	0	0.0669815	0	0	0	0	0	0	0.07153	0	0	0	0	0.045541	0	0	0	0	0	0	0	0	0	0	0	0.0614785	0	0	0	0	0	0	0	0	0
PROCR	21.3239	26.5391	9.00913	25.7704	55.9468	43.205	13.4458	13.3322	20.6903	28.9921	10.2512	9.58111	10.358	49.8472	48.4642	20.2181	13.6607	14.3709	10.6344	13.7276	15.3948	22.2574	9.44577	30.736	10.9884	29.0513	11.6629	5.96023	7.89804	17.4853	8.32021	4.88155	9.92325	16.4551	8.00904	4.62876	8.16433	5.09484	4.43264	6.00169	7.86668	18.1084	13.0706
AC119751.2	0	0	0	0	0	0	0	0	0	0	0	0	0	0	0	0	0	0	0	0	0	0	0	0	0	0	0	0	0	0	0	0	0	0	0	0	0	0	0	0	0	0	0
LINC02111	0	0	0.00550024	0	0.0115836	0	0	0	0	0	0	0	0	0	0	0.0135964	0	0	0	0	0	0	0	0	0.00919185	0.0134005	0	0.0488302	0.020065	0	0	0	0	0	0	0.073939	0	0.0278138	0.0200343	0.0324005	0	0	0
DNM1P50	0	0	0	0	0	0	0	0	0	0	0	0	0	0	0	0	0	0	0	0	0	0	0	0	0	0	0	0	0	0	0	0	0	0	0.0867442	0	0	0	0	0	0	0	0
KRTDAP	0.29251	0.131577	0.192383	0.065502	0.0810328	1.0066	0.141197	0	0.0410451	0.0978882	0.125184	0.0919486	0	0	0.0929115	0.0475564	0.156803	0.273899	0	0.228932	0	0.232941	0.113146	0.158385	0.417958	0.0468712	0.149824	0.284658	0	0.101494	0	0.86802	76.6729	0.0898461	0.133331	0	0	0.0972854	0.280299	0	0.0706731	0.0552554	0.161407
AC019349.1	0	0	0	0	0	0	0	0	0	0	0	0	0	0	0	0	0	0	0	0	0	0	0	0	0	0	0	0	0	0	0	0	0	0	0	0	0	0	0	0	0	0	0
KLF10	9.41065	18.3954	5.96912	23.3015	26.6877	14.2894	26.9058	17.0295	58.8501	30.2588	38.7272	31.1178	19.18	43.0557	39.2988	28.223	35.179	21.7908	40.747	91.6984	11.8276	21.0567	16.1564	23.4401	15.4383	15.5103	23.2494	16.1131	24.7654	19.7817	26.0223	18.9692	30.3724	19.4573	22.2587	7.09966	15.8552	21.2531	24.7739	18.0678	5.14354	20.7391	22.5138
TBC1D15	6.49236	6.44164	3.96783	8.13274	4.35071	5.8913	6.59569	5.70776	7.96084	8.85582	6.22081	6.1502	7.59392	11.3459	6.52627	6.85092	8.10916	7.5218	7.94712	8.13259	5.0258	4.74844	4.56582	6.26731	3.61382	7.36606	5.68479	4.30659	4.8719	4.40891	4.30769	2.53248	7.13693	4.91593	6.24541	6.60246	10.2625	5.0666	14.9537	3.77873	3.78171	6.2523	6.4786
AC127024.7	0.161124	0	0.0635827	0	0	0	0	0	0	0.16176	0	0	0	0	0	0	0.172745	0.181047	0	0	0.142823	0.109981	0	0	0.106258	0	0	0.282239	0	0	0	0	0	0	0	0	0	0.128611	0.231597	0	0	0	0
AL024507.2	0.150232	0.236522	0.163033	0.224278	0.36416	0.282729	0.326333	0.186042	0.105403	0.10055	0.0964409	0.0472246	0.118785	0.0624519	0.196841	0.170974	0.17449	0.182876	0.0797505	0.159571	0.382859	0.213639	0.145279	0.213534	0.247687	0.156474	0.240467	0.979538	0.252317	0.199821	0.218859	0.306496	0.274418	0.126898	0.205436	0.166032	0.0862975	0.204859	0.413887	0.334679	0.167876	0.236492	0.213168
AC007967.4	0	0	0	0	0	0	0	0	0	0	0	0	0	0	0	0	0	0	0	0	0	0	0	0	0	0	0	0	0	0	0	0	0	0	0	0	0	0	0	0	0	0	0
AC096677.1	1.46907	3.15489	4.22638	1.48568	2.40244	3.91392	2.14113	1.1599	0.957558	0.666072	1.33854	0.804415	0.499594	1.02439	0.496735	1.20192	1.01615	0.745487	1.05658	0.890141	1.68027	1.87615	2.03471	1.5396	3.00022	1.09348	2.98558	3.6525	1.84196	1.31545	3.69035	1.84574	1.81782	1.74671	3.75857	2.89102	3.56358	2.91267	0.953634	0.991455	2.88533	2.97204	0.537934
AC093591.1	0.904439	0.662994	0.264377	0.0900142	0.389749	0.43228	0.194036	0.17569	0.11281	0.26904	1.03218	0.252715	0.776915	0.501303	0.223442	0.588177	1.50838	0.526956	0.248951	0.584263	0.386008	0.320112	0.0777436	0.326485	0.44182	2.8341	0.566202	0.0391183	1.0609	1.11581	0.159708	0.149106	0.0917817	0.185202	0.641294	3.73169	0.377843	0.213906	0.288894	0.155738	0.267081	0.455599	0.0633741
RPS4Y1	182.35	13.8901	0	81.7089	0.100062	57.0131	39.556	0.024764	70.7906	126.038	0	89.6576	133.485	0.0942131	0	0	81.3685	80.5838	0.067674	0.0665161	20.9557	79.7184	30.9595	47.8135	0.364312	25.1396	0.239423	0	0	0.0196594	0.0900448	14.2889	0	0.0391571	0	5.6544	33.1885	0	20.4213	0	0.0667356	0.0428118	83.0945
AC112786.1	0	0	0	0	0	0	0	0	0	0	0	0	0	0	0	0	0	0	0	0	0	0	0	0	0	0	0	0	0	0	0	0	0	0	0	0	0	0	0	0	0	0	0
LINC02603	0.158803	0.109897	0.0674874	0.0437673	0.0406086	0.23646	0.15567	0.149494	0.123415	0.0735832	0.0313671	0.0460789	0	0.162498	0.0814825	0	0.15716	0.0823565	0.168601	0.0819474	0.0433125	0.033353	0.070877	0.0198432	0.128895	0.0469778	0.168936	0.0713264	0.0175854	0.0508626	0.0970678	0.231092	0	0.0900504	0.233861	0.194405	0.122478	0.029252	0.491639	0.056793	0.177085	0.0553811	0.0462213
CBX1P1	0	0.0678944	0.0297811	0	0.0313599	0.146084	0.174859	0	0	0	0	0	0.0795606	0.0627444	0.071914	0	0	0.254399	0.040062	0	0.066896	0.103027	0.131363	0	0.0995389	0	0.0579824	0.0440653	0.271605	0	0.35981	0	0.310166	0.139083	0.103199	0	0.141875	0.0602395	0.325429	0	0.0547013	0.313632	0.0713887
BLACE	0	0	0	0	0.0109045	0	0.00760025	0.0114695	0	0.0131727	0	0	0	0	0	0	0	0	0	0	0	0	0	0	0	0	0	0.0076612	0.00944426	0	0	0	0	0	0	0.0870048	0	0	0	0	0	0.00495709	0.00620581
MIR3672	0	0	0	0	0	0	0	0	0	0	0	0	0	0	0	0	0	0	0	0	0	0	0	0	0	0	0	0	0	0	0	0	0	0	0	0	0	0	2.25948	0	0	0	0
CLEC4A	1.84897	1.26736	2.98804	5.01355	3.9618	3.42487	4.25491	5.67338	5.78198	5.7077	8.33276	5.26648	15.753	9.91361	5.24972	6.40474	8.84626	4.69224	10.9369	6.34525	10.3354	8.19065	3.5468	17.3466	6.95113	10.7868	2.51257	1.35134	4.03787	7.73351	3.39821	2.30949	4.68696	4.10293	4.57516	0.600516	9.03274	1.92766	2.8927	4.79517	2.47068	4.71398	8.72131
MRPS36P4	0	0	0	0	0.0449351	0	0	0	0	0	0	0	0	0	0	0	0	0.121508	0.229617	0.145085	0	0	0	0	0	0	0	0	0	0.0750423	0	0	0	0	0.147873	0	0.203291	0	0.621737	0	0	0.0408544	0
EIF4A1P13	0.070054	0	0	0	0	0	0	0	0	0	0	0	0	0	0	0	0	0	0	0	0	0	0	0	0	0	0	0	0.100848	0	0	0	0	0	0.191591	0.185812	0	0	0.402777	0	0.0507771	0	0
AC091133.4	0	0	0	0	0.0929908	0.0962624	0.0432089	0	0	0	0	0	0	0	0	0	0	0	0	0	0	0	0	0	0	0	0	0.435553	0	0	0	0	0	0	0	0	0	0	0	0	0	0.0845459	0
MIR8057	0	0	0	0	0.194068	0	0	0	0	0	0	0	0	0	0	0	0	0	0	0	0.20699	0	0	0	0	0	0	0	0	0	0	0	0	0	0	0	0	0	0	0	0	0	0
IDH3A	4.11772	3.39472	2.6803	3.83199	2.21283	2.36474	2.56005	2.0533	2.95056	2.30139	2.45865	2.52204	3.12773	3.3882	3.0114	2.81128	3.21621	2.66588	2.74925	3.23063	2.75319	3.41599	3.26492	2.89621	2.93329	3.05193	3.32312	1.87002	3.15062	1.12271	2.6461	2.70053	3.91585	2.1949	3.32817	1.78278	4.07301	2.84255	3.70175	2.80693	2.86327	2.38966	4.24539
RHEBP1	0.0289792	0	0.0228715	0.0259573	0.0240839	0.186985	0	0.0506637	0.0975929	0	0.148824	0.0546565	0	0.289121	0.0276144	0	0.0621385	0	0.0615341	0.0388808	0.282563	0.118685	0.0672566	0.0470741	0.152889	0.222891	0	0.0338415	0.0834356	0	0.0460548	0.128993	0.158802	0	0.158511	0.153729	0	0	0	0.0673651	0.105025	0.218968	0.0548255
EIF1	155.369	203.36	122.894	115.231	86.8305	81.0128	138.799	128.576	190.567	186.415	196.017	166.473	160.541	213.677	154.867	142.519	162.541	209.831	186.816	320.083	117.321	170.986	132.228	182.042	147.476	144.571	112.291	167.255	188.813	169.815	99.7331	103.755	152.388	161.347	132.891	192.604	65.9149	193.041	57.57	75.8507	170.275	146.616	141.027
TAAR1	0	0	0	0.297135	0.0131281	0	0	0	0	0	0	0	0	0.0262665	0	0	0	0	0.0167711	0.0211938	0	0	0	0	0	0	0.0728191	0	0.0227403	0	0	0	0	0	0	0	0	0	0.227056	0.0367206	0.0114497	0	0.0149426
CTTN	55.7663	25.8327	61.1708	43.2449	48.7298	38.1384	31.1274	32.2267	22.8752	14.6932	22.9044	22.583	14.6909	11.9328	27.0528	20.0488	27.325	29.9096	21.0649	30.4185	65.9506	52.1688	52.5942	17.3521	47.0568	19.1536	30.8332	80.0752	44.4509	50.167	53.166	37.6869	20.0056	39.3643	35.2896	51.9434	50.7296	39.1071	43.2932	54.3526	60.9432	32.906	49.5079
AL357146.1	0.0234875	0	0.0556117	0.0210383	0.00650664	0	0.117911	0.0821253	0.105465	0.0943209	0.0201036	0.0885977	0.0495224	0.312441	0.104446	0.0763722	0.0671506	0.105567	0.0498731	0.0525212	0	0	0.0272556	0.0254356	0.0516316	0.0150544	0	0.00914281	0	0	0.0124424	0.00871236	0.0858056	0	0.0428241	0	0.00981225	0	0	0	0.0056748	0	0
ARPIN-AP3S2	0.265225	0.0867666	0.0999055	0.172777	0.110211	0.0544515	0.0907822	0.18969	0.0608997	0.0968262	0.263129	0.147795	0.101676	0.0501157	0.183807	0.141121	0.103401	0.135463	0.159993	0.105137	0.192354	0.0740616	0.293785	0.137084	0.254414	0.0463627	0.064837	0.056314	0.0954531	0.142224	0.277811	0.261606	0.0660636	0.0333267	0.0164856	0.0799415	0.0831013	0.149156	0.0693145	0.252222	0.161658	0.12753	0.131146
SNX2P2	0	0	0	0	0	0	0	0	0	0	0	0	0	0	0	0	0	0	0	0	0	0	0	0	0	0	0	0	0	0	0	0	0	0	0	0	0	0	0.573615	0	0	0	0
COL9A3	0.0700395	0.0360061	0.718613	0.10456	0.354793	4.84632	0.367065	0.145772	0.185327	0.026787	0.0770769	0.0880659	0.0562573	0.116462	0.0699192	0.169179	0.0500606	0.269828	0.162885	0.147668	0.150776	0.582804	0.201255	0.861423	0.285935	0.352723	0.476618	0.307691	0.484932	0.0740637	0.540646	0.779406	0.0274148	0.165958	0.519926	0.0707708	0.13794	0.15707	0.105467	0.193826	0.169222	0.312492	0.0725634
AC012568.1	0	0	0.0269418	0.152884	0.0851102	0.0881046	0.0395471	0	0	0	0	0	0	0	0	0	0	0	0	0	0.0302591	0.0466023	0	0	0.0450245	0	0	0	0	0	0	0	0.280595	0	0	0	0.941227	0	31.6974	0	0	0	0
AC009318.1	0.0973733	0.10306	0.158222	0.318095	0.180891	0.886997	0.199071	0.0801109	0.318278	0.207016	0.235325	0.0972276	0.229461	0.380972	0.267447	0.0782238	0.221074	0.450526	0.364873	0.199808	0.0964677	0.297141	0.24593	0.14887	0.611936	0.0770967	0.272845	0.147156	0.0494741	0.190794	0.336808	0.643773	0.0941635	0.306125	0.986904	0.227889	0.911691	0.123445	1.61369	0.0532598	0.083034	0.0952156	0.36844
SRSF9P1	0.304008	0	0.383896	0.680768	0.303185	0.392315	0.739605	0.850385	0.10238	0.0610416	0.858688	0.229351	0.320494	0.101101	0.202784	0.177933	0	0.204959	0.161382	0.122364	0.83538	0.290517	0.458614	0.2963	0.280681	0.0584564	0.280285	0.710034	0.262586	0.928259	0.0483141	1.18406	0.749666	0.280133	0.498861	0.0806354	0.304809	0.509592	2.27227	0	0.176283	0.344564	0.23006
WAPL	8.71797	5.15305	7.9723	11.2029	6.54451	8.73692	9.67926	8.31527	10.7778	6.78149	10.6729	9.16263	7.98911	7.77994	9.37668	8.70502	11.9023	10.6937	10.285	12.445	7.2569	9.67474	8.02599	7.38817	6.80166	4.72814	9.69594	4.83837	11.4287	4.74591	8.14624	6.33216	12.6074	8.00681	9.35798	9.11091	25.769	9.08582	28.3325	11.9156	6.37197	9.10921	9.77297
MTCYBP17	0	0	0	0	0	0	0	0	0	0	0	0	0	0	0	0	0	0	0	0	0	0	0	0	0	0	0	0	0	0	0	0	0	0	0	0	0	0	0.0587065	0	0	0	0
SNORD114-25	0	0	0	0	0	0	0	0	0	0	0	0	0	0	0	0	0	0	0	0	0	0	0	0	0	0	0	0	0	0	0	0	0	0	0	0	0	0	0.643325	0	0	0	0
SLC25A53	0.310714	0.30918	0.523896	0.476508	0.371691	0.340216	0.340873	0.403296	0.400323	0.293035	0.344524	0.377366	0.456605	0.50883	0.349915	0.326058	0.45426	0.465511	0.419852	0.378981	0.304633	0.411326	0.478018	0.474138	0.316678	0.239889	0.408723	0.401333	0.311753	0.352836	0.643436	0.408632	0.496613	0.399103	0.97853	0.49948	0.764082	0.353235	1.10977	0.3502	0.315641	0.400188	0.325092
CXCL10	2.19217	6.23699	4.15234	11.6587	8.94989	7.07234	43.7767	10.5873	2.79152	5.94222	42.1823	0.646025	46.5098	20.2989	17.1814	10.505	20.7411	17.3657	9.20782	5.3309	31.0179	32.1714	14.1184	215.061	27.2692	42.7055	11.6845	22.1919	13.4516	38.4119	15.6774	31.5605	31.496	13.8876	21.6583	1.67168	107.751	4.3636	2.63894	128.258	1.28109	43.781	9.20191
AC010326.4	2.61655	1.05309	1.54881	1.71152	2.46068	6.22003	3.47	1.38437	1.01451	0.241949	1.50287	1.68828	0.435543	0.257614	0.869383	1.10828	1.51336	1.74084	1.38899	0.877642	1.35804	2.51453	2.79661	1.09055	4.85879	0.628906	3.25352	5.91012	3.56848	1.91133	2.79045	3.31399	2.68844	1.36415	3.24846	0.913178	2.91254	2.45955	4.84968	1.20048	3.1817	3.30379	3.61497
IGHA1	2073.04	559.639	2882.52	1093.57	6857.41	5957.5	594.365	2611.84	349.919	630.982	750.818	1238.43	615.78	400.215	577.597	6537.76	592.055	951.701	1756.11	838.756	764.655	3342.23	1495.92	4747.7	734.516	91.1346	10441.6	1190.26	7653.47	1069.26	3590.78	945.681	919.901	585.417	691.662	211.301	1285.31	2128.25	89.3898	882.415	1994.15	2192.18	2106.59
CCDC173	0.288236	0.920552	0.113744	0.477633	0.329377	0.920606	0.634451	0.151175	0.582415	0.506405	0.592102	0.0951356	0.486188	0.802797	1.33898	1.02627	12.2528	1.97565	3.9094	1.52755	0.300209	1.57397	2.1323	0.397982	1.61573	0.124703	6.86506	0.740518	0.487554	0.570066	0.858894	0.168395	0.908212	0.438241	14.5836	0.363148	0.325121	0.201315	1.7608	0.0167509	0.114907	0.326689	0.422617
AC126763.1	0	0	0	0	0	0	0	0	0	0	0.0195341	0	0	0	0.00724912	0	0.0326242	0	0	0	0	0	0.00882783	0	0.0200676	0.0146279	0	0	0.0109514	0	0	0.00846555	0	0.0140199	0.0208055	0	0	0	0	0	0	0.00574816	0.00719616
KLHL17	2.30177	1.11011	3.97041	1.55163	3.88113	9.40723	2.90302	0.788234	0.703244	0.56223	1.01148	0.501262	0.310204	0.307771	0.918052	0.657399	1.32294	2.4744	1.24457	0.566709	3.89976	3.29134	3.26584	1.43394	3.7558	2.40007	1.87421	3.89065	2.11113	1.87727	3.80138	6.87098	0.130035	0.865896	1.99887	2.94563	0.434207	1.58728	0.586667	1.67692	2.51806	3.19875	3.49723
LINC02785	0.21131	0.0950521	0.187621	0.212935	0.790269	0.136345	0.550807	0.323251	0.622675	2.54574	0.881723	0.597817	0.278462	1.05411	0.553737	0.515324	0.679652	0.593597	1.23391	1.48843	0.304377	0.360595	0.429119	0.386162	0.48774	0.55869	0.121763	0.308457	0.0380248	0.40326	0.251867	0.058787	0.361861	0	0	0.0700602	0.0993128	0.0210838	0	0.122803	0.0957273	0.0798335	0.174902
AC004471.2	0.0425691	0.0574456	0.0923923	0.0381302	0.0884456	0.0961352	0.0493163	0.0186057	0.0716798	0	0.027327	0.020072	0	0.0353921	0.0912699	0.0622882	0.159738	0.167415	0.112989	0.0285571	0.018867	0.1017	0	0.0172874	0.0701834	0	0.0817652	0.310698	0.0306408	0.0886232	0.0676525	0.296071	0.145796	0.0588391	0	0	0.0133379	0.0594636	0.030594	0.0247391	0.0925659	0.0562895	0.0402681
RBM4B	3.29327	2.19862	3.89288	2.61616	5.11787	4.91813	5.15317	2.6443	2.05755	1.49605	2.14279	2.08683	2.08154	2.12476	3.09913	3.03082	2.85179	3.08931	3.00599	1.50449	3.77449	2.01908	5.62866	3.1892	3.42973	2.33528	3.39463	6.46049	5.89933	2.27504	2.81819	2.96001	4.03192	2.04598	5.82792	3.1225	2.27382	3.55651	6.13665	3.45538	3.8128	4.68124	4.14075
AP001017.1	0	0	0	0	0	0	0	0	0	0	0	0	0	0	0	0	0	0	0	0	0	0.0456355	0	0	0	0	0	0	0	0	0	0	0	0	0	0.0886654	0	0	0	0	0	0	0
SLC6A5	0	0	0.00178754	0	0	0	0	0	0	0	0	0	0	0	0	0	0.0437083	0	0.00961848	0	0	0	0	0.00367911	0	0	0.250578	0	0	0	0.0323951	0.0428466	0	0.0125221	0	0.00600741	0	0	0.0325551	0	0	0	0
NOB1	50.6868	27.4586	18.0096	18.4166	15.2233	17.4761	11.2491	16.1383	9.58989	11.5576	11.5587	14.1978	13.8358	12.808	13.5495	12.8765	11.6413	10.1332	11.6411	13.2012	18.7577	17.159	22.6151	16.9959	23.4078	24.0808	21.6856	17.2975	13.3873	12.052	18.5251	17.6593	10.8545	20.6275	19.5687	27.9332	14.8474	25.9529	6.07682	42.1744	26.7911	16.5584	31.7345
MTND4P22	0	0	0	0	0	0	0	0	0	0	0	0	0	0	0	0	0	0	0	0.0184925	0	0	0	0	0	0	0.0211792	0	0	0	0	0	0.0755295	0	0	0	0	0	0.237739	0	0	0	0
GPAA1	35.3359	39.9734	76.3615	22.9821	129.133	42.9088	60.2768	30.7635	25.0636	22.8583	24.4213	24.5028	24.1902	26.6033	33.6295	29.309	24.6431	28.3094	23.7177	21.4457	36.1297	47.5734	51.4921	41.3341	34.4655	28.9815	68.5177	40.1594	57.2354	28.8086	30.2373	88.0536	6.63286	38.2534	36.8925	46.8169	5.66632	37.1705	2.38117	44.068	27.0633	39.5786	18.6321
AC011466.4	0.0399316	0.0359243	0.0078789	0.0357677	0.132745	0.219006	0.150348	0.0698116	0.0168097	0	0.0512678	0.0188284	0.0210486	0.0331993	0.0285383	0	0.0428116	0.0897383	0.0635928	0.0267878	0.035396	0.0545137	0.023169	0.0162163	0.13167	0.0575871	0	0.0233159	0.0287424	0.0554215	0.126922	0.0444363	0.0547051	0.0367957	0.10921	0.105915	0.0125115	0.0398424	0.258287	0	0.00723589	0.0150863	0.00944329
AC097376.1	0.126869	0	0.500651	0.22728	0.210877	0.163722	1.02885	0.221803	0	0	0.651546	0	0	0.21096	0	0.495036	0.816118	0	0.269393	0.170218	0.112459	0	0.147223	0	0	0	0.779795	0	0.182639	0.176083	0	0	0.347614	0.467624	0.346977	0.67302	0	0	5.47079	0	0.183917	0	0
Z83839.2	0.0588044	0	0	0	0.0488711	0	0	0	0	0.118073	0.150997	0	0	0	0	0	0	0	0	0	0	0	0	0	0.0775604	0	0	0.0686712	0	0	0	0	0	0	0	0	0	0	0	0	0	0	0
Y_RNA	0	0	0.129761	0	0.956477	0.42434	0.190472	0.574877	0	0	0	0	0	0	0	0	0	0	0	0	0	0.224452	0.190789	0	0.433705	0	0	0	0.47337	0.22819	0.522581	0.18296	0	0.303001	0	0	1.23634	0.131236	1.41794	0	0	0	0
BCKDHB	5.07001	5.49766	4.42315	3.48133	4.05898	4.893	6.10745	3.43204	4.4185	3.19468	3.39441	3.37407	4.95691	3.54066	3.36037	3.20448	3.59832	2.76618	4.60543	2.68695	3.62408	4.15503	4.67089	4.28183	7.4336	5.77628	3.95917	1.28952	3.43568	2.6477	4.74893	3.06982	3.68705	2.69151	3.73441	9.09114	5.26294	12.5389	9.97841	1.57327	3.19293	2.86197	4.20442
SIRLNT	0	0.0732556	0	0.00911704	0.0169181	0	0.0117917	0	0	0.0204372	0	0	0	0	0	0	0	0	0	0	0	0	0	0	0	0	0.156402	0	0.146526	0	0	0	0	0	0.139185	0	0	0	0.0292605	0.0473215	0	0	0
CCDC85A	1.05609	0.109207	0.335318	0.764744	0.581764	0.130542	0.946905	1.47141	2.5005	1.30806	0.862373	2.3658	0.40098	1.24472	2.25562	1.54727	2.11701	4.01922	1.31456	1.91639	0.0466273	0.381151	0.647974	0.0788745	0.181455	0.0700243	1.20621	0.0330767	0.0524249	0.067391	0.598042	0.544835	0.121953	1.39448	0.177061	0.0643949	0.309345	1.06261	0.162851	0.0376243	0.375409	0.100895	0.267932
BLK	0.248245	0.06036	0.503049	0.558901	0.632872	2.56716	0.0466364	0.187676	0.101677	0.33679	0.680508	0.158177	0.226341	0.133876	0.169424	0.955544	0.115091	0.165856	0.452326	0.0675132	0.118945	2.49136	0.673463	1.96176	0.637148	0.0387032	6.07235	1.08907	0.27527	0.270046	1.87664	0.369576	0.726132	0.278209	3.49556	0.0266938	0.681108	0.340071	0.173589	0.0389912	0.668676	0.131809	0.425225
UBE2T	10.8475	12.6852	2.73436	4.56683	8.31102	26.7864	15.4763	2.72433	0.687824	2.00492	1.82586	1.14137	4.01927	2.56598	1.62907	1.94807	2.10862	1.39398	2.53786	1.56297	24.4475	20.9843	8.30408	16.2692	10.4562	75.5783	9.81041	24.9995	30.3823	5.69039	7.45353	22.9639	13.3063	11.7104	6.57887	22.1509	26.6783	41.8681	1.39176	11.9926	4.49604	17.9132	8.55813
AP003174.3	0	0	0	0.0279695	0.0259509	0	0	0	0.0525791	0	0.0801805	0	0.0658379	0	0	0	0	0	0	0	0	0	0.0362352	0	0	0.0600424	0	0	0	0	0	0	0	0	0.0853993	0	0	0	0	0	0	0	0
RRM2P2	0.0247123	0	0.0585117	0.0221354	0	0	0	0	0.0416117	0	0	0	0.0521049	0	0	0.0482128	0	0.0555359	0.0262369	0	0.0657161	0	0.0286769	0	0	0	0	0	0.0355753	0	0	0.0275001	0	0.0455431	0	0	0	0.0394513	0	0	0.0358243	0	0
MLNR	0.0130044	0	0	0.0465933	0.129692	0.0671273	0.0150656	0.272823	0	0	0.0333924	0.0735812	0.0548384	0.0216238	0.0371759	0	0	0	0.0276134	0.0872386	0.0230546	0.0532598	0.0150907	0.0844978	0.0171522	0.0500111	0	0.0151864	0.168487	0.0180489	0	0.0723569	0.142525	0.0479324	0	0.0344929	0	0.166084	0.074769	0	0.0282778	0.0589569	0
LINC01948	0.78872	0.574412	0.400171	0.521446	0.327744	0.43621	0.369844	0.262648	0.063242	0.0377064	0.0964409	0.106255	0.0791897	0.15613	0.178947	0.146549	0.120801	0.0844042	0.179439	0.151173	0.332921	0.30764	0.217918	0.183029	0.371531	0.216656	0.432841	0.899128	0.0811018	0.2867	0.925176	1.37923	0.46308	0.276868	0.205436	0.298858	0.658999	0.164886	0.269927	0	0.0816694	0.156085	0.390807
AC093677.1	0	0	0	0	0	0	0.0275313	0	0	0	0	0	0	0	0	0	0	0	0.0252308	0	0.0421307	0	0	0	0	0	0	0	0	0	0	0	0	0.0437966	0	0.0630335	0.0595682	0	0	0	0	0.0179566	0
AC135776.3	0	0	0	0	0	0	0	0	0	0	0	0	0	0	0	0	0	0	0	0	0	0	0	0	0	0	0	0	0	0	0	0	0	0	0	0	0	0	0	0	0	0	0
RNU1-36P	0.097651	0.175702	0.46242	0.0874683	4.62587	5.67073	1.01816	0	0	0.392146	0.250746	0.368352	0	0	0.651366	0.190514	1.88449	0.219451	1.65881	0.393049	0.0865594	2.39959	2.03971	0.951752	0.257595	0.751076	5.40185	0.456143	0.140576	0.135531	1.24153	0.543335	0	0	4.54014	2.07208	0.367156	0	0.561447	0	0.14156	1.10678	0.461863
RDM1P5	0.173833	0.0417035	0.149391	0.0346015	0.362778	0.114656	0.0716038	0.0135071	0.0195139	0.0232693	0.0297577	0.0218574	0.0244347	0.0321168	0.0294483	0.015073	0.115964	0.0520873	0.0943296	0.0155486	0.123271	0.11602	0.147929	0.150601	0.117187	0.371396	0.130589	0.117289	0.127904	0.0536145	0.104366	0.3396	0.0423371	0.0711919	0.179603	0.737724	0.20334	0.132589	0.288733	0.0808187	0.0559997	0.157619	0.10597
C16orf82	0	0	0	0	0.00544558	0	0	0	0	0	0	0	0	0	0	0	0	0	0	0	0	0.00894522	0	0	0	0	0	0	0	0	0	0	0	0	0	0	0	0	0.0376734	0	0	0	0.00619824
FAM76B	2.24539	1.84732	2.92131	3.05509	3.17591	4.01262	4.39932	1.69704	2.30805	1.32792	2.60893	1.63966	1.81051	1.71163	1.84742	1.06135	2.51026	3.15229	2.61608	2.00721	2.2811	2.50107	2.62109	2.8677	3.48917	3.35355	2.65943	2.51003	3.82362	1.44717	2.5259	2.62333	3.65334	2.75219	2.75686	2.44735	5.01665	4.09121	11.1544	1.65516	1.87687	2.20441	4.31363
CDH9	0	0	0	0	0	0	0	0	0	0	0	0	0	0	0	0	0	0	0	0	0	0	0	0	0	0	0.00589067	0	0	0	0	0.00426601	0	0.0494549	0	0	0.00960914	0	0.0220411	0	0	0	0
AC096576.3	0	0	0	0	0	0	0	0	0	0	0	0	0	0	0	0	0	0	0	0	0	0	0	0	0	0	0	0	0	0	0	0	0	0	0	0	0	0	0.706676	0	0	0	0
GLUD1P9	0	0	0	0	0	0	0	0	0	0	0	0	0	0	0	0	0	0	0	0	0	0	0	0	0	0	0	0	0	0	0	0	0	0	0	0	0	0	0	0	0	0	0
AL024493.1	0	0	0	0	0	0	0	0	0	0	0	0	0	0	0	0	0	0	0	0	0	0	0	0	0	0	0	0	0	0	0	0	0	0	0	0	0	0	0	0	0	0	0
AC012414.3	0	0	0	0	0	0	0	0	0	0	0	0	0	0	0	0	0	0	0.0159278	0	0	0	0	0	0	0	0	0	0	0	0	0	0	0	0	0	0	0	0	0	0	0	0
RPS4XP2	0.182865	1.46234	0.064144	0.090998	0.236405	0.0786608	0.094155	0.0710441	0.205277	0	0.521729	0.0383216	0.171361	0.270284	0.13553	0.118921	0.130702	0.0456613	0.0862874	0.436171	0.126073	0.0832142	0.212202	0.0330053	0.294788	0.117208	0.218549	0.09491	1.08224	0.5076	0.096872	0.113052	0.111342	0.0374453	0.0555688	0.916172	0.0509296	0.129747	0.0584103	0.330624	0.0589091	0.706219	0.1922
RCHY1	4.47663	6.83594	3.09149	3.28436	2.83927	3.30339	3.6906	3.59568	3.92601	3.61712	3.56698	2.84217	6.1114	7.32134	3.85653	3.59597	3.85222	4.13664	4.02582	4.14573	2.88909	2.69383	3.09012	3.89907	3.89423	10.7882	2.78321	1.39006	4.19031	2.29928	3.78344	3.8919	3.67836	3.0169	2.92655	5.5203	8.74185	2.19021	9.4826	2.85263	2.79293	2.76131	3.87712
AC004466.2	0.0936768	0.0561839	0.591467	0.195787	0.57092	0.322367	0.542623	0.163773	0.0525791	0	0.160361	0	0	0.0519222	0.148775	0.12184	0.401732	0.561386	0.232065	0.586527	0.221431	0.341028	0.144941	0	0.123556	0	0.191926	0.21879	0.0899035	0.130015	0.1985	0.104244	0.171112	0	0.341597	0.0828231	0.860968	0.074774	5.65527	0.0725872	0.339498	0.235942	0.177226
AC005884.2	0.0652325	0.117372	0.051484	0.0584303	0.0542132	0.0841809	0	0	0.109841	0.13098	0	0	0.13754	0.216938	0.0621604	0.254533	0	0.146597	0	0.262563	0.346938	0	0	0	0.0860387	0.125433	0.100237	0.304711	0.187815	0.0905368	0.20734	0	0	0.120219	0	0.173023	1.06282	0	0.187528	0.15164	0.283694	0.394319	0.0617064
AC130509.1	0	0	0	0	0	0	0	0	0	0	0	0	0	0	0	0	0	0	0	0	0	0	0	0	0	0	0	0	0	0	0	0	0	0	0	0	0	0	0.106973	0	0	0	0
MTND2P6	0	0	0	0	0	0	0	0	0	0	0	0	0	0	0	0	0	0	0	0	0	0	0	0	0	0	0	0	0	0	0	0	0	0	0	0	0	0	0	0	0	0	0
AL356966.1	0.0443258	0.0239265	0.0279869	0.043674	0.0368382	0.0228805	0.0410811	0.0154988	0.0223913	0	0.0569094	0.0250804	0.0467295	0.014741	0.0295668	0	0.0475227	0.0498066	0.0376484	0.0059471	0.0432202	0.102871	0.0411496	0.0144007	0.0409246	0.0170464	0.0204334	0.129408	0.0574294	0.0553682	0.0633998	0.0443935	0.0728699	0.0490137	0.0484908	0.0587851	0.172215	0.0212288	0.624388	0.0309119	0.02249	0.00669855	0.0587017
AC079466.2	0	0	0	0	0	0	0	0	0	0	0	0	0	0	0	0	0	0	0	0	0	0	0	0	0	0	0	0	0	0	0	0	0	0	0	0	0	0	0	0	0	0	0
RPL41	292.038	359.828	126.733	179.594	210.682	97.9817	103.831	147.965	130.243	226.494	130.888	132.114	281.49	392.594	167.493	127.126	122.065	99.8421	133.88	106.36	127.399	174.474	154.837	296.06	120.673	568.694	154.695	130.12	164.157	143.281	109.91	70.7149	183.608	191.702	191.047	356.82	250.249	212.61	41.1255	230.789	112.547	126.367	221.198
AL356417.1	0	0	0.0150492	0.0341592	0.443715	0.172247	0	0	0	0.153146	0	0.0359633	0.080408	0	0.0545099	0.0744018	0.0817727	0.128554	0.121466	0	0	0.0780933	0.022127	0.0619484	0.0251498	0	0.3809	0.0890694	0.0823495	0	0.0606071	0	0	0.035141	0	0.050576	0.0477955	0.0456608	0	0.0443254	0.013821	0.0144078	0.162335
MINK1	12.8516	5.31086	17.8051	21.7546	13.0275	22.4339	18.9002	15.4773	22.2336	8.52568	20.2235	12.4752	6.55805	6.65941	22.0867	17.0505	18.912	20.8261	20.4481	12.6272	10.323	15.1332	22.864	11.0224	12.4133	3.32925	12.0166	13.7418	8.47154	7.53811	10.5446	15.501	7.55644	11.6543	14.9837	6.42391	6.21024	13.2379	8.33121	17.187	10.8391	15.9919	15.9512
SEC16B	0.00655243	0.0235794	0.0258572	0.115427	0.0544558	0.0422787	0.0759098	0.015274	0.0183888	0	0	0.0329554	0.0138155	0.0326863	0.0353818	0.0127836	0.0327834	0.0539926	0.0278267	0.0117217	0.0290409	0.0805069	0.0506909	0.0106438	0.0345694	0.020999	0.0302056	0.0994741	0.0220097	0.0121256	0.0242979	0.0534717	0.0179532	0.0322018	0.0537609	0.0347595	0.0574848	0.0156907	0.539985	0.0203091	0.00791564	0.0247552	0.0206608
ENPP5	7.02084	18.0581	6.00636	1.92588	12.0686	9.18701	7.50764	7.29329	3.37863	3.99848	4.0364	4.15497	6.89964	4.8067	4.67738	5.20473	7.64874	3.01462	6.77198	1.69332	6.23343	5.53002	4.80588	3.51718	9.07078	5.06435	13.7612	13.2823	3.51408	6.74969	20.1777	10.319	2.40199	17.2566	13.8688	6.96577	4.24804	3.57723	1.90101	0.13176	3.26205	12.68	4.7862
MIR450A2	0	0	0	0	0	0	0	0	0.244422	0	0	0	0	0	0	0	0	0	0	0	0	0	0	0	0	0	0	0	0	0	0	0	0	0	0	0	0	0	0.417292	0	0	0	0.137311
RP9	3.09005	4.1241	4.44878	2.9047	3.74628	5.30224	3.86503	3.82908	1.84398	3.01703	2.87737	4.32299	2.55956	3.52896	2.83937	2.45118	3.96822	4.82665	3.01031	2.42601	3.65711	3.82443	2.7189	3.97148	5.92311	3.31366	4.64385	6.38432	5.26717	4.00594	7.31229	3.04187	4.16349	4.1772	6.26861	5.44905	5.76656	3.79464	2.70888	2.76275	2.67663	3.59209	3.27636
TMEM202	0	0	0	0	0	0	0	0	0	0	0	0	0	0	0	0	0	0	0.0169036	0	0	0	0	0	0	0	0	0.0557784	0	0	0	0	0	0	0	0	0	0	0	0	0	0	0
RNU6-298P	0	0.603977	0	0.150336	0.418458	0.21659	0	0	0	0	0	0	0	0	0	0	0	1.13154	0	0	0.148774	0	0	0	0	0	0	0	0	0	0.533469	0.373543	0.919729	0	0	0	0	0.13397	0.482494	0	0.121653	0.253638	0
AC147651.1	0.0383629	0	0.0302775	0.103088	0.191295	0	0	0	0	0	0	0	0	0	0.109669	0.0748447	0	0.0862128	0.0814594	0.257354	0	0.0523721	0.133552	0	0	0	0.117898	0	0	0	0	0	0	0	0.209838	0	0	0	0	0	0	0	0.0725785
Y_RNA	0	0	0	0	0	0	0	0	0	0	0	0	0	0	0	0	0	0	0	0	0	0	0	0	0	0	0	0	0	0	0	0	0	0	0	0	0	0	0	0	0	0	0
MIR3613	0	0	0.438502	0	0	0.716989	0	0	0	0	0	0.349299	0	0	0.176478	0	0	0.4162	0	0.24848	0	0	0	0	0	0	0	0	0	0	0.294327	0	0.507437	0.341312	0	0	0	0.147829	1.59722	0	0.134238	0.279876	0.350379
HOMER3	3.91275	4.93066	4.89784	3.86323	7.12186	8.34867	10.795	5.00489	4.33681	3.37513	3.27648	1.42088	4.51707	2.24701	3.83168	3.66525	3.20048	4.98382	3.35931	3.63243	9.16538	10.3425	9.50713	12.7424	9.81223	7.86769	5.73743	22.4009	4.42618	12.1681	3.99587	11.4486	1.65132	6.20435	5.73039	4.84566	2.30143	5.58117	0.758003	4.21396	5.6107	13.7151	6.85466
IP6K1	14.6344	9.09868	11.621	11.1406	8.53655	13.7791	13.6479	10.6717	12.1828	10.3402	11.1151	13.1725	10.2766	10.7683	14.831	12.5074	13.8395	14.3863	11.1488	10.4763	8.02006	11.6623	14.228	9.92568	7.87125	7.102	11.1842	7.99676	9.14422	8.31286	8.0168	10.9994	8.87185	8.7769	11.9487	11.202	7.32407	8.03573	6.29766	10.7899	9.30256	11.0578	16.2175
AC027369.5	0	0	0	0	0	0	0	0	0	0	0	0	0	0	0	0	0	0	0	0	0	0	0	0	0	0	0	0	0	0	0	0	0	0	0	0	0	0	0	0	0	0	0
SNRPEP2	1.15501	2.28602	1.13948	1.24149	2.63974	2.3103	1.7395	0.403857	0.486215	0.463829	0.889745	0.87137	0.974118	1.92056	0.660371	0.563347	1.48598	0.778697	1.04233	0.697346	2.04764	0.867237	1.87644	0.938107	1.98043	6.77382	2.57346	1.34881	4.23997	2.24427	1.92737	2.31355	1.74056	2.12861	1.89531	3.5231	0.868542	2.44315	0.166019	1.34247	2.30226	4.5382	1.96664
PER1	17.0559	22.3704	55.5227	16.3512	2.39816	23.5098	13.8411	11.9201	52.0802	28.2722	52.9839	28.3188	15.5161	14.2339	24.7759	12.1842	38.8565	47.8293	29.2462	34.1555	10.4435	32.7148	20.919	6.52648	3.33858	1.52653	33.8458	12.1865	4.8232	24.9336	28.832	7.78198	7.85592	39.4904	21.7058	25.9643	6.09961	39.1454	7.99774	23.3438	42.0881	11.4096	3.83758
RPL3L	0.0292103	0.0946041	0.138324	0.0104658	0.247616	0.105547	0.0812163	0.0204271	0	0.0234605	0.0150011	0.0110185	0.0123178	0.0194285	0.0278347	0	0	0.0131289	0.0434174	0.0391909	0.051785	0.0797545	0.0542345	0.0284697	0.146403	0.0449338	0.0628388	0.225136	0.0504607	0.0405413	0.0464222	0.0780132	0.336145	0.107665	0.0319551	0.449371	0.0146437	0.0792745	0.0503837	0.027161	0.0973933	0.0397286	0.0718416
AL391336.1	0	0	0	0	0	0	0	0	0	0	0	0	0	0	0	0	0	0	0	0	0	0	0	0	0	0	0	0	0	0	0	0	0	0	0	0	0	0	0	0	0	0	0
ADPRH	2.61849	1.03651	3.7695	4.75968	3.30487	5.85709	5.99827	7.71519	11.1463	10.978	9.84349	9.75214	7.36865	9.39311	9.23879	9.32486	10.039	11.212	9.24083	8.18335	3.76322	5.82914	4.24995	5.28568	3.37999	2.18854	4.15771	3.12307	1.82445	3.01883	2.97956	3.46168	6.18919	2.23912	3.15098	6.49154	4.5638	2.68648	2.2683	2.26434	3.10758	3.42947	2.39108
AL807752.4	0.0833401	0	0.0219251	0.0497665	0.0230874	0.107548	0.160916	0	0	0	0	0	0	0	0	0	0	0.12486	0	0.0372719	0	0	0.0644736	0	0	0	0.0853741	0.0324412	0	0	0.0441491	0	0.152231	0	0	0	0	0	0.159722	0	0	0.0209907	0.0525568
CD320	13.0201	14.018	12.0408	5.46994	17.6896	22.3451	8.43546	15.8103	12.8922	9.94574	6.95912	7.8208	9.38455	18.6731	12.1845	13.5707	9.25555	13.5964	8.70725	7.63313	11.8172	16.0842	19.2721	17.7362	28.0647	15.0623	17.2885	8.71795	19.0186	12.2469	21.558	8.50437	2.07454	9.01126	11.7277	13.0631	1.95994	17.1312	0.71198	8.17528	15.746	13.9016	13.2334
AC006557.5	0.119204	0.0357471	0	0.0355913	0.0330226	0.0256383	0.161114	0.0347337	0	0	0.051015	0	0	0.0660712	0.151454	0.0387605	0.0426005	0.0446478	0.0843723	0	0	0	0.0922187	0.0645455	0.0524083	0	0	0	0	0.0275741	0	0.243194	0	0	0.108671	0	0.0995985	0	0.0571139	0	0	0.0450355	0.0563803
DHX30	11.096	8.00769	10.7263	9.49168	8.04063	14.8884	10.8252	7.50421	8.89529	7.14386	8.46803	9.52012	6.08906	5.85726	10.3554	8.38234	11.0375	10.4644	8.37431	8.07594	10.092	13.1966	11.9273	7.77017	8.0297	5.8171	10.7103	9.78699	8.35671	8.55924	7.85984	10.8381	3.45469	7.39285	12.3481	12.0252	6.06538	10.2437	5.2516	5.1075	9.00788	10.2314	9.89791
AC090001.1	0.104626	2.98067	2.11942	0.593535	0.0724603	0.225029	0.101008	0	0	0.910339	0.179105	0.0657771	0.147067	0.898861	0.116315	0	0.299125	0	3.20284	0.0935832	0.247313	0.119028	0.242823	0.0566519	0.45999	0	0.267949	0	0.301235	0.0484039	1.33021	0.0582144	0.0477781	0.160682	0.572286	0.0925038	3.51858	0.125271	0	0	0.0631966	0.026352	0.181446
AC108868.1	0	0	0	0	0.0483418	0	0.505403	0.203386	0	0.408781	0.448085	0.383977	0.183966	0.290165	0.110857	0.226966	0.0623628	0.13072	0.0617562	0.117063	0	0.119113	0.0337497	0	0	0	0.0446904	0.0679274	0	0	0	0	0	0	0	0	0.145802	0	0.083609	0	0.0843229	0	0.0275117
AC110769.3	0	0	0.010841	0	0.0342472	0.0354521	0.0159132	0.0240145	0	0	0	0	0	0	0.0130892	0.0267986	0.0294535	0	0.0583341	0	0	0	0	0	0	0.0264125	0	0.0160408	0	0	0	0.0764281	0.037636	0	0	0	0.895198	0	10.2274	0	0	0.010379	0
AL360182.1	0	0	0	0	0	0	0	0.0601902	0	0	0.0884042	0	0	0	0	0	0	0	0.0731046	0	0	0	0	0	0.0454093	0	0	0	0	0	0	0	0	0	0	0.0913178	0.776677	0.027481	3.16714	0	0	0	0
NNT	12.9701	6.0197	6.88807	8.42831	13.2802	6.52656	12.8162	8.75647	8.91418	5.60324	6.34773	6.78547	6.38244	5.32263	7.06323	9.71447	6.9936	5.86289	7.39655	5.87834	7.73271	11.1649	9.07995	7.01549	11.2405	7.22973	9.53405	2.78872	10.5946	5.59268	14.6558	9.7816	11.4959	11.8056	6.62728	7.24114	15.523	24.7614	10.8032	1.93067	5.77633	21.6086	9.64585
AC093827.3	0.580628	0.182825	0.492623	0.44207	0.422228	0.655625	0.538125	0.20302	0.366633	0.466336	0.931828	0.410663	0.122423	0.168958	0.345802	0.169918	0.498003	0.587179	0.446926	0.856919	0.33454	0.396329	0.589556	0.235794	0.555221	0.195381	0.267659	0.54244	0.397033	0.523809	0.599792	0.533055	0.556809	0.37452	0.516089	0.693028	0.473003	0.162212	1.37706	0.269946	0.715454	0.219362	0.357008
POLR1B	5.62369	5.62503	4.22947	3.31562	4.76259	4.33331	4.11725	3.21791	2.27626	2.19293	2.20299	3.49073	2.89321	3.04366	3.68982	3.32278	3.25893	2.75761	2.89478	3.17656	4.82922	4.48684	4.17433	4.59861	5.06021	5.64419	4.21313	3.08891	8.08109	3.38495	3.66963	4.29766	4.93157	5.3486	5.64664	3.97724	8.54136	8.16902	4.77172	2.32577	4.90658	4.68402	7.34018
TIMP3	3.18538	0.421984	3.61633	4.55888	4.26186	1.17447	5.76248	5.8076	20.1639	7.47127	3.36162	8.12707	2.87839	5.11042	11.7245	9.02136	9.99016	11.7997	5.54483	16.2074	2.88252	5.34735	3.07087	6.36845	0.711001	1.58847	4.41597	1.56969	1.01286	1.83642	1.24611	2.52415	0.786455	1.96112	2.19229	0.222829	0.587865	5.02654	0.3522	1.89594	2.20736	6.97997	2.00659
AC104009.1	0.0380309	0.0228095	0	0.0340652	0	0	0	0	0	0	0.0976549	0.0239095	0	0.0210794	0	0.0247323	0	0	0	0	0	0	0	0	0	0	0	0	0	0	0	0.0282141	0	0	0	0	0	0	0.0728865	0	0	0	0
ZNF574	3.77172	2.71828	4.16099	3.24588	3.35482	5.82657	4.10242	3.05635	3.26242	2.68103	2.34171	4.52395	2.08971	2.01998	4.10895	3.59868	4.2725	4.09115	2.65987	4.79727	2.15363	4.15308	6.31365	3.90753	3.03204	1.79989	5.75865	11.2646	4.41411	4.95301	4.27686	4.59931	0.810902	4.04632	5.41178	4.67348	0.944553	6.47451	0.751874	2.57593	6.05388	3.4636	5.74241
LINC01605	0.031759	0.0190479	0	0.104307	1.50447	0.122953	0.25755	0	0	0	0.0271834	0.039933	0.0223209	0.281649	0.141229	0.123922	0.272397	0.142744	0.0112395	0.056814	0.685025	0.187879	0.184271	0.447111	0.167555	0.712461	0.422944	0.309065	1.14299	0.367323	0.151418	0.0589029	0.841171	0.0780397	2.05564	0	0.106142	1.52103	0.0912997	1.25506	0.0153466	0.399954	0.0300423
AC091180.4	0.065765	0.23666	0	0.0589073	0.273279	0.509209	0.304755	0.114975	0.55369	0.528197	0.16887	0.124037	0	0.109355	0.125336	0	0.141016	0	0.279289	0.176471	0.408066	0.359123	0.457894	0.213659	0.433705	0.126457	0	0	0.284022	0.0912759	0.209033	0.0731838	0.540576	0	0	0	0	0.157483	0.189059	0.152877	0.190673	0.149077	0.0622101
TRBV8-2	0	0	0.0470983	0	0.148785	0	0	0.10433	0	0	0.153234	0.112552	0.629118	0.198458	0	0.116425	0.127959	0	0	0.0800656	0	0	0	0.0969377	0.157419	0	0	0.0696885	0	0.0828244	0.0948388	0	0	0	0	0	0	0.0476338	0	0	0.0865091	0	0.16935
BMPR1A	2.09348	1.66902	2.82876	2.66159	2.35162	3.24337	2.93796	2.21186	3.31732	2.99314	2.74971	3.34386	1.92291	4.60367	3.49511	2.58728	3.82898	3.55082	3.27071	2.7574	1.49361	2.09313	2.25817	1.60587	1.69114	2.26637	2.58482	1.55032	3.44456	1.47837	2.30143	1.45366	3.77737	2.82303	2.61836	3.7658	5.3897	2.4692	10.8296	3.70923	1.72611	2.62676	2.87522
MET	24.9366	30.5271	16.2159	29.9984	16.5961	37.4056	10.8619	16.5997	17.36	8.50281	20.0312	16.4357	11.0426	15.004	19.6419	17.296	13.3798	11.7337	18.0081	14.9656	222.14	65.2639	6.11469	7.81217	73.3796	25.1543	44.744	6.62927	1.23901	42.7174	51.7004	37.4572	27.6272	9.14996	29.8615	18.5846	333.4	2.33689	62.4611	51.6782	35.154	48.7209	64.5343
AC010591.1	0	0	0	0	0	0	0.0287615	0	0	0	0	0	0	0	0	0	0	0	0	0.0333093	0	0.0338926	0	0	0	0	0	0	0	0	0	0	0	0.0457537	0	0	0	0	0	0	0.017995	0	0
ETV6	4.65495	5.33924	6.93254	10.4545	13.7332	11.7732	7.84905	7.39361	5.97837	4.23435	7.32144	5.51512	5.16668	3.01053	5.22566	5.55385	6.57774	5.68091	7.44464	6.81684	14.6881	11.6495	9.70941	7.42098	8.54868	5.32494	10.0574	8.28166	10.9632	12.6495	8.25922	8.51772	10.8574	4.56219	14.151	3.53371	7.80344	16.2732	22.05	15.8978	6.00526	9.26991	10.334
COL1A1	25.1573	28.1081	102.577	93.9546	468.282	668.479	33.4772	31.8095	43.4248	9.11683	43.7833	8.49865	13.8014	19.7931	59.7695	70.7547	10.2285	18.4569	19.5769	29.6977	499.003	511.208	379.896	408.274	49.9289	60.4965	303.779	458.85	302.736	750.619	138.279	155.567	35.7213	117.76	180.451	4.705	26.0775	522.245	28.1718	469.181	41.2449	778.814	135.9
AC011474.3	0	0	0	0	0	0	0	0	0	0	0	0	0	0	0	0	0	0	0	0	0	0	0	0	0	0	0	0	0	0	0	0	0	0	0	0	0	0	0	0	0	0	0
AC004076.2	0.295774	0.104692	0.179861	0.199785	0.225663	0.675778	0.168518	0.161063	0.0653164	0.0681506	0.124505	0.265207	0.0306702	0.112876	0.11089	0.0662183	0.249526	0.414071	0.154437	0.143121	0.0902583	0.125769	0.247572	0.181157	0.249416	0.0466173	0.283124	0.158545	0.195445	0.0874853	0.308233	0.107915	0.185994	0.250206	0.663046	0.128609	0.194461	0.193517	1.92359	0.0112714	0.24953	0.461631	0.155946
CT47B1	0	0	0	0	0.0100833	0	0	0	0	0	0	0	0	0	0	0	0	0	0	0	0	0	0	0	0	0	0.0186434	0	0	0	0	0	0	0	0	0	0	0	0	0	0	0	0
GLYR1	26.9758	18.1418	24.1684	29.5347	37.1267	24.0921	26.0849	19.6874	19.7653	14.0705	17.5401	15.0945	15.508	11.6523	18.6714	19.6999	22.0937	20.4216	18.1354	16.1323	22.1336	20.9467	23.6195	17.5078	18.6641	8.68285	27.3611	15.4655	21.7534	17.8778	31.444	21.6636	14.3659	25.7801	25.9965	21.0949	17.5799	22.4611	15.4031	20.3708	16.0727	22.2392	35.9582
MT-ATP6	3049.62	896.206	2752.58	3535.29	5796.96	1990.91	4474.82	5562.74	3724.57	2807.74	4620.91	4072	1611.17	2065.73	2539.05	3554.95	4378.69	4407.28	6348.69	3850.84	1826.39	1798.14	4810.16	550.06	4737.44	546.937	3678.29	11544.3	4670.6	4524.37	5140.29	3530.01	7306.36	2424.19	3503.99	3358.32	89.9668	1591.38	1110.65	5267.73	1876.13	1843.69	2086.63
LINC02800	0	0	0	0.0156109	0.152084	0.0112454	0.0201906	0	0.0146732	0.0349941	0	0.0493062	0	0	0.00830375	0.0510029	0.0373704	0.0195832	0.0462587	0.0701494	0	0.0118963	0	0	0.0229871	0	0.0535608	0	0	0	0	0.0581829	0	0.0160596	0.0238324	0.0231134	0.0109214	0	0	0	0.0631624	0.0329221	0
BX322639.1	0.360144	0.387976	0.217253	0.343136	0.196361	0.12137	0.645771	0.0882286	0.34377	0.12436	0.353415	0.155752	0.0725492	0.11443	0.142082	0.116359	0.142642	0.0979468	0.160739	0.178506	0.583573	0.488528	0.271516	0.786239	0.0756391	0.061752	0.976381	0.241092	0.184927	0.0891447	0.317165	0.0102107	0.0942775	0.135281	0.282314	1.93484	0.178247	0.0402826	0.982572	0.00533243	0.0166269	0.523453	0.403604
AMOTL1	6.52846	2.71275	5.18293	5.54999	5.78328	9.76334	9.7042	7.47805	18.4495	7.3312	10.4103	11.8679	5.89058	8.48209	13.5895	12.7368	15.4928	16.7029	12.7595	16.0189	2.03667	4.26555	6.22313	4.05052	3.35662	0.561903	5.29464	2.46566	3.39548	2.48028	2.21489	3.01246	9.67847	2.40275	4.60201	1.48205	4.05683	5.33413	13.6166	1.56762	3.27842	4.05578	4.94532
RNY4P19	0.167838	0	1.72203	0	0.418458	0	0.58332	0	0	0	0	0	0.707758	0	0	0	0.359885	0.377181	0.356385	0	1.19019	0.458256	1.16858	0.545275	0.22137	0.322728	0.773703	0	4.10747	0	0.266734	0.373543	0.919729	0	0	8.01314	0.4207	5.09086	2.41247	0	0.851574	0.126819	0.476296
AL162426.1	0.260227	0.0780374	0.462109	0.0388487	0.162202	0.475741	0.125614	0.0379125	0.328637	0.087085	0.612523	0.0409004	0	0.036059	0.247972	0.0423079	0.232496	0.24367	0.575588	0.116381	0.0192225	0.236838	0.075494	0.0704527	0.286024	0	0.199934	0.126621	0.0624364	0.0902931	0.172318	0.482639	0	0.359687	0.35585	0.115038	0	0.0519292	0.124682	0	0.0314367	0.163857	0.410269
LHFPL2	16.9587	8.13722	3.34931	8.12709	12.3751	5.5859	7.25402	11.5543	6.52337	11.3315	10.731	5.10103	33.7679	8.18164	8.92308	6.49029	8.18573	8.216	7.49494	14.1625	18.5614	9.28714	7.81927	15.3719	10.2754	5.32483	8.04178	3.80469	3.82369	6.85708	11.5176	16.3791	11.6054	7.77623	7.3471	0.508962	32.0941	5.53494	10.7771	13.0578	9.73008	8.51169	10.7571
SLC9A3R2	19.7842	24.4749	66.7601	72.5842	41.6846	31.7103	56.9714	38.4209	51.732	55.7093	28.3202	52.7656	30.8239	50.7762	61.3323	75.8331	82.7618	117.808	48.4041	57.5579	81.9804	23.8985	62.012	27.2349	30.8058	17.8735	51.4767	20.9307	23.2604	51.5159	41.0714	30.0821	3.12138	30.7564	25.0742	35.935	3.20254	41.5758	6.34119	40.4725	39.836	27.7855	40.5037
AL391427.1	0.534852	0	7.65103	0.11977	0.166689	0.560798	0.387266	0.175326	0.225152	0	0	0.0630478	0.140964	0	0.063708	0	0.0716784	0	0.425887	0.22425	0.148157	0.50199	0.775824	0	0.0440903	3.471	0.308197	35.3286	0.0481226	0	0.159376	0.148797	1.64864	0.0616061	0	5.49726	0.0837909	0.0533657	3.94003	0.388537	16.6458	0.0252585	0
RN7SL717P	0	0	0	0.0485935	0	0	0	0	0	0	0	0	0	0	0	0	0	0	0.0575976	0	0	0	0	0	0	0.104316	0	0.0633532	0	0	0	0.120741	0	0	0	0	0.0679919	0	0.311915	0	0	0	0
AC020656.2	0.00910478	0	0.076649	0.516506	0.0655787	0.101829	0.133606	0.0477531	0.0102207	0	0.015586	0.0114481	0	0.0050465	0.034704	0.0177631	0.00650763	0.0272815	0.0741098	0.0203595	0.0188314	0.0704345	0.0669146	0.138039	0.0800586	0	0.116587	0.0177208	0.0349521	0.00842441	0.0337626	0.057414	0.108102	0.402708	0.149405	0.0482992	0.0722694	0.0145351	1.71004	0	0.00879919	0.0366912	0.0143544
LINC01533	0	0	0	0	0	0	0	0	0	0	0	0	0	0	0	0	0	0	0	0	0	0	0	0	0	0	0	0	0	0	0	0	0	0	0	0	0.0217956	0	0.024997	0	0	0	0
AC126773.1	0	0.219628	0	0	0	0	0	0	0	0	0	0	0	0	0	0	0.261735	0	0	0	0	0	0	0	0	0	0	0	0	0	0	0	0	0	0	0	0	0	0	0	0	0	0
UBE2V1P14	0	0	0	0	0	0	0	0	0	0	0	0	0	0	0	0	0	0	0	0	0	0	0	0	0	0	0	0	0	0	0	0	0	0	0	0	0	0	0.166019	0	0	0	0
AL110118.1	0.105081	0	0.138223	0.0470618	0.0727754	0.248608	0.182604	0.0306185	0.0884701	0.0351653	0	0.0330315	0	0.0291216	0.100132	0.0341682	0	0.0787161	0.074376	0.046995	0.124194	0.095636	0.121939	0.0853474	0.046199	0.033676	0.0538228	0.0409041	0.0756362	0	0.111333	0	0.0959717	0.0322762	0.0957957	0.092906	0.241445	0.0559179	0.402777	0.162848	0.101554	0.0793996	0.0994009
LINC01107	0.00815819	0	0.0515101	0.014615	0.0271203	0.0631676	0.0850613	0.0427883	0.0274742	0	0.0418969	0.0153868	0	0	0.0388699	0.047749	0.0874658	0.0733355	0.051969	0.0218914	0	0.0556868	0.037868	0	0.0107603	0	0.0250719	0.0285811	0.0587218	0	0.0259306	0.0090785	0.111765	0.06014	0.0223119	0.0649166	0.0102246	0.0195359	0.117264	0	0.041393	0.00616436	0.115758
RPSAP51	0	0.0449471	0	0	0	0	0	0	0	0	0	0	0	0	0	0	0.0535643	0	0.0265217	0	0	0	0	0	0	0	0	0.0291719	0.0359614	0.0346707	0.0397	0	0	0	0	0.132517	0.187847	0	1.36445	0	0.0362131	0.0188754	0
C9	0.01092	0	0.0129277	0.0880315	0.0181507	0	0.0822301	0	0.00919377	0.0328893	0	0.0308936	0	0.0272367	0.119666	0.0319567	0	0.0122702	0.034781	0.0219767	0.188753	0.0223615	0.0126719	0	0.0360074	0.0314963	0.00838986	0.0127522	0.00786008	0.0606238	0.0433861	0.0911388	0.02992	0	0	0.0289642	0.00684297	0	0.0784808	0	0.0079151	0.00825117	0.00516485
AC096743.1	0	0	0	0	0	0	0	0	0	0	0	0	0	0	0	0	0	0	0	0	0	0	0	0	0	0	0	0	0	0	0	0	0	0	0	0	0	0	0.652386	0	0	0.51442	0
ZIM2-AS1	0.00536544	0.00965398	0.0254077	0.0576714	0.0356728	0.0761637	0.0683744	0.0187606	0.063242	0	0.0137773	0	0.0226256	0.0802953	0.0460149	0.0314034	0.0345145	0.120577	0.0569646	0.0431922	0.104632	0.0292991	0.0124524	0.0348627	0.00707677	0.0722188	0.0742013	0.0187971	0.0308959	0	0.0767427	0.0119414	0.0294019	0.0197763	0.058696	0.0142314	0.0672448	0.017131	0.0308487	0.0124725	0	0.0081083	0.0152263
RNU6-622P	0	0	0	0	0	0	0	0	0	0	0	0	0	0	0	0	0	0	0	0	0	0	0	0	0	0	0	0	0	0	0	0	0	0	0	0	0	0	0	0	0	0	0
IGHD1-20	0	0	0.748032	0	1.57537	0	0	0	0	0	0	0	0	0	0	0	0	0	0	0	0	5.1756	1.09984	0	0	0	0	0	0	0	1.50626	0	0	0	0	0	0	0	0	0	0	0	0
DIP2A-IT1	0.0376458	0.0677357	0.148558	0.236042	0.0938598	0.0971621	0.130838	0.131631	0.0633898	0.0755889	0	0	0.0793747	0	0.035873	0	0	0.423007	0.119905	0.0505087	0.0333699	0.102786	0.0873708	0	0.0993063	0.0723876	0.115694	0.219812	0.162583	0	0.179485	0.0418926	0.72203	0.0693788	0.205916	0	0.283088	0	8.22494	0	0.109147	0.0284453	0
Z95118.1	0	0	0	0	0	0	0	0	0	0	0	0	0	0	0	0	0	0	0.069257	0	0	0	0	0	0	0	0	0	0	0	0	0.0725913	0.178733	0	0	0	0	0	0.187528	0	0	0	0
CYTH1	8.14972	7.71695	10.9486	18.6201	10.3271	15.1159	16.2854	12.3189	13.8033	9.12483	17.6612	14.203	8.9115	6.71006	14.815	11.3958	16.9537	19.9539	16.2483	27.5783	10.3811	20.0134	16.2933	9.3196	11.5878	3.37628	13.5191	11.8564	7.54723	10.7026	13.1797	18.1428	7.82849	11.6877	18.2311	6.09029	11.089	7.55844	19.4262	13.0324	7.67989	11.0237	12.9063
SNHG21	0.826278	0.825952	0.833278	0.698999	0.788435	0.671369	0.779975	0.401268	0.463775	0.337961	0.432198	0.461752	0.580724	0.966848	0.641557	0.358231	0.689011	0.481416	0.389891	0.739067	0.325523	1.23246	0.923326	0.422549	1.27146	0.94152	0.39971	1.75115	0.859078	0.254844	0.972706	1.02165	0.712725	0.507592	0.962506	2.02929	0.671202	0.45191	0.131964	0.462407	1.18673	0.82089	0.376333
AC091860.2	0	0	0	0	0	0	0	0	0	0	0	0	0	0	0	0	0	0	0	0	0	0	0	0	0.022584	0	0	0	0.0246494	0	0	0	0	0	0	0	0	0	0.0492236	0	0	0	0
AC113410.3	0.158743	0.428437	0.0626431	0.071095	0.197892	0.614562	0.0919518	0.277527	0.133649	0	0	0	0.502055	0	0.0756336	0.154851	0.170192	0	0	0.319474	0.422137	0.108356	0.276315	0.128932	0.209375	0.30524	0.121963	0.556135	0.342785	0	0.12614	0.441627	0	0.146276	0	0	0.497379	0.126711	2.28174	0	0.287653	0.119947	0.0750812
FRG1HP	5.19006	5.95847	4.48595	3.4693	2.3659	3.86114	3.51113	2.70856	3.26092	2.33308	3.10796	3.39685	3.63406	4.54045	4.06908	2.24804	3.19744	2.98118	3.39251	2.28649	2.84101	2.7231	2.98888	3.55477	2.60536	5.39949	3.33287	2.70252	2.24424	2.08305	2.70838	2.84467	2.30817	3.31917	4.42249	7.44811	5.2183	2.17186	7.5436	1.80072	5.54459	2.96317	2.7845
AP005131.5	0	0	0.0255352	0.057961	0.134444	0.0835047	0.112447	0.113128	0	0	0.166157	0.0610221	0	0	0	0	0.138751	0.0727096	0	0	0.0286793	0	0	0	0	0	0.0994317	0	0	0	0	0	0	0	0	0	0.364945	0	8.27796	0	0	0.097788	0.0306054
RNU2-55P	0	0	0	0	0	0	0	0	0	0	0	0	0	0	0	0	0	0	0	0	0	0	0	0	0	0	0	0	0	0	0	0	0	0	0	0	0	0	0	0	0	0	0
ITFG2-AS1	0	0	0.0578025	0.0656013	0.1826	0	0	0	0.123322	0.147055	0	0	0.15442	0.121781	0.0697892	0	0	0	0.155513	0.196525	0	0.0999831	0	0	0	0	0	0	0	0.203296	0	0	0	0	0	0	0	0	0.210543	0	0	0	0.207838
AC020629.1	0	0	0	0.00874683	0	0.0378049	0	0	0	0	0	0	0	0	0.00930523	0	0	0	0.0103676	0.0131016	0	0	0.0113317	0	0	0	0	0.0228072	0.0140576	0.0135531	0	0.0108667	0	0.0179964	0.0534134	0.0518021	0.0244771	0.00779462	0	0	0	0.0295142	0.00923726
ORAI3	5.66343	6.59233	5.33585	11.9095	6.92586	4.81465	6.8012	6.63991	3.46962	5.05539	4.33612	5.63399	4.92297	4.77449	4.84485	6.24414	4.183	4.45254	4.56949	1.64403	7.97604	5.09335	4.12431	5.97141	9.84181	3.42289	4.21541	5.60277	5.3885	6.42195	4.81514	10.0131	8.71916	8.47119	5.83546	4.86711	4.35503	4.74446	3.01435	9.04134	3.65872	5.34798	2.90643
MSH2	8.06329	6.15866	6.60691	4.15657	4.91854	18.0657	8.07421	3.59538	4.56551	3.7384	4.95351	2.48346	3.44052	5.1971	5.75086	3.59787	4.6374	4.08867	5.979	2.29854	10.1564	6.89075	5.46298	10.0277	7.78725	16.614	7.64185	7.97361	12.7746	7.99296	5.56345	10.7848	6.84705	7.0517	8.31563	7.20103	11.8535	16.4522	5.44395	7.61113	4.81825	11.4418	8.91653
LCE1C	0	0	0	0	0	0	0	0	0	0	0	0	0	0	0	0	0	0	0	0	0	0	0.0270193	0	0	0	0	0	0	0	0	0.0259105	0.255185	0	0	0	0	0	0	0	0	0	0
IGKV6D-41	0.304008	0	0.137106	0.038901	0.577495	0.056045	0	0.0759272	0	0.0872023	0.55759	0	0.0915697	0	0	0.423649	0	0	0	0	0	1.06721	0.100794	2.39862	0	0	0.734079	0.0507167	1.81309	0	0	0	0.356984	0.0800381	0	0	0.381011	0.103998	0	0.100957	0.125916	0.393788	0.328657
LINC01897	0	0	0	0	0	0	0	0	0	0	0	0	0	0	0	0	0	0	0	0	0	0	0.0461663	0.0646252	0	0	0	0	0.0572719	0.110433	0	0	0	0	0	0	0	0	0	0	0	0.0601215	0
AC040914.1	0	0	0	0	0	0.130772	0	0	0	0	0.130104	0	0	0	0	0	0.108645	0	0.0537939	0.13596	0	0	0	0	0	0	0	0	0	0	0	0.112768	0	0	0	0	0.0635019	0.0404438	0	0	0.0367256	0.0382849	0
AC006023.1	0	0.111934	0	0	0.0517014	0	0	0	0.104752	0	0	0	0	0	0	0	0	0	0	0	0	0	0	0	0.0820523	0.119621	0.286778	0.0726483	0.0895564	0	0	0.138456	0	0	0	0	0.857643	0	2.14607	0	0	0	0.0588474
RN7SL638P	0.0555601	0	0	0	0	0.0716989	0	0	0	0	0	0	0	0	0	0	0	0	0	0	0	0	0	0	0	0	0	0	0	0	0	0	0	0	0	0	0	0	0.159722	0	0	0	0
RNU6-986P	0	0	0	0	0	0.611549	0	0	0	0	0	0	0	0	0	0	0	0	0	0	0	0	0	0	0	0	0	0	0	0	0	0	0	0	0	0	0	0	5.90345	0	0.114497	0	0.298852
AGBL1	0.0564358	0.0169241	0.0816591	0.117952	0.0234513	0.0606908	0.337801	0.0986655	0.190058	0.245521	0.893641	0.975713	0.594963	0.109482	0.215112	0.0734029	0.423543	0.42276	0.179753	0.340735	0	0.0898856	0.0436599	0.0152792	0.012406	0	0	0	0	0	0	0.0628022	0.0257717	0	0.051449	0.0748454	0.106096	0.0525557	3.67743	0	0.0272708	0	0.0266926
HNRNPCP7	0.979208	0.512546	0.505852	0.446523	0.976557	1.33257	1.13441	0.342386	0.719491	0.107244	0.731459	0.201474	0.26277	0.177626	0.407168	0.173673	0.229054	0.520135	0.396946	0.262757	0.61548	0.82638	0.557821	0.375968	1.17412	0.445044	0.547149	1.51775	0.538229	0.2471	0.877128	0.772676	0.292687	0.360923	0.243459	1.13335	0.267761	0.653715	0.92127	0.0413867	0.451664	1.88336	0.623132
MPRIP-AS1	0.0304583	0	0.108175	0.0409233	0.0759395	0.0982641	0.123501	0	0	0	0.0391051	0.0287231	0	0	0.0145119	0.0297115	0	0.0342244	0.0323374	0.102163	0	0.0623713	0.0883618	0.0247384	0.0401731	0.0292834	0.0468024	0.0355688	0	0.0211367	0.0484055	0.11863	0.0417268	0.0561326	0.0416503	0	1.25971	0.0364682	11.2077	0	0.0110385	0.0115072	0
RNU7-116P	0	0	0	0	0	0	0	0	0	0	0	0	0	0	0	0	0	0	0	0	0	0	0	0	0	0	0	0	0	0	0.413008	0	0	0	0	0	0	0	0	0	0	0	0
AC053481.3	0	0	0	0.0171201	0	0	0	0	0	0	0	0	0	0	0.0182131	0	0.0409834	0	0	0	0.0338845	0.0260929	0	0	0	0	0	0	0.027515	0	0.0303754	0	0	0	0	0	0	0	0.0549459	0	0.0138538	0	0.01808
AC093895.1	0.0264862	0.0635417	0.0139359	0.142346	3.19909	0.0113932	0.0920526	0.0308701	0	0.0531815	0.0226702	0	0	0.0587219	0	0.0172245	0.151448	0	0.0374936	0.0118453	3.2008	0.337477	0.245883	0.329854	0.19796	1.20532	0.339157	0.0412403	0.0889675	0.980278	0.841857	0.00982468	0.290282	0.146437	0.120729	1.10062	0.13278	0	0.228424	0.266803	0.0319965	1.40758	0.116921
HEXD	6.19589	9.45189	10.0832	4.06244	4.38832	10.9846	9.59605	3.06583	3.0051	2.20458	4.66232	3.38062	3.4684	3.10303	4.37724	2.96712	5.07462	7.05355	4.74516	2.50897	4.1062	9.0252	13.0427	3.73723	8.62241	2.04407	4.81697	11.9972	13.5272	4.03313	8.47795	14.4718	1.06301	9.1592	8.29753	6.31841	1.82827	37.1619	1.67299	4.65369	6.11355	5.34123	4.44436
RNU6-897P	0	0	0	0	0	0	0	0	0	0	0	0	0	0	0	0	0	0	0	0	0	0	0	0	0	0	0.235795	0	0	0	0	0	0.420448	0	0	0	0	0	1.76455	0	0	0	0
LINC02683	0.0706685	0	0	0.0421996	0.254501	0	0	0	0	0	0	0	0	0	0	0	0	0	0	0.0316049	0.167044	0.289425	0	0	0	0	0.21718	0	0	0.196163	0.0748728	0.419416	0	1.51944	0	0.249922	0.236183	0.0376056	0	0.0547587	0.0341483	0.0889957	0.0668486
CHCHD2	174.461	241.608	111.933	128.322	298.759	95.312	117.093	126.661	90.4041	178.194	98.9008	108.885	174.393	286.805	118.896	106.106	107.523	98.0404	116.345	103.925	153.345	163.729	129.428	255.813	180.507	568.567	168.826	232.44	159.251	145.515	204.219	111.698	97.8878	144.3	116.861	297.572	158.819	106.275	31.998	151.11	102.498	315.518	150.678
WASF1P1	0	0	0	0	0.142076	0.0183843	0	0	0	0	0	0	0	0	0	0.0555876	0	0	0	0	0.0252561	0	0	0	0	0	0	0	0	0	0.0452811	0.0317065	0	0	0	0	0.0714186	0	5.81552	0	0	0.0107645	0
LRRFIP1P1	0.67434	0.180709	0.883251	0.841776	0.411379	0.685066	0.498652	0.188128	0.748936	0.10083	0.349995	0.257075	0.31764	0.0596435	0.307619	0.391885	0.399944	0.306313	0.388437	0.712249	1.25908	0.675754	0.441211	0.256371	0.38794	0.124148	0.826753	0.946659	0.537019	0.338525	1.29971	0.478986	0.648642	0.859358	0.627833	0.380559	1.1868	0.956281	0.969284	0.583671	0.707171	1.42561	1.18756
RNU6-456P	0	0	0	0	0	0	0	0.263262	0	0	0	0	0	0	0	0	0	0	0	0	0	0	0	0	0	0	0	0	0	0	0	0	0	0	0	0	0	0.240395	0	0	0	0	0
RPL21P112	0	0	0	0	0	0	0	0	0	0	0	0	0	0	0	0	0.0746198	0	0	0	0	0	0	0	0	0.0669155	0	0	0.0500974	0	0	0	0	0	0.095175	0.092304	0	0	0	0	0.025224	0	0
AL359094.2	0	0	0	0	0	0	0	0	0	0	0	0	0	0	0	0	0	0	0	0	0	0	0	0	0	0	0	0	0	0	0	0	0	0	0	0	0	0	0	0	0	0	0
CTSB	89.243	169.215	74.6421	178.039	307.293	119.771	132.556	351.043	122.286	224.87	280.912	150.669	1304.34	80.9202	145.601	143.014	121.88	142.454	185.058	86.8026	436.231	293.467	176.547	382.253	161.295	123.59	106.08	157.063	95.9249	302.31	114.295	102.036	234.494	125.424	123.561	102.337	172.798	149.899	46.4878	337.861	130.161	147.411	165.422
C8orf58	1.78271	2.03644	1.97055	2.1842	2.3576	2.8271	3.2808	2.14006	2.372	2.52613	2.29504	2.30872	1.75136	2.26967	2.86984	1.7627	3.73925	3.43864	3.16653	3.43459	1.57592	2.34751	2.91424	1.83062	2.97919	0.999415	1.57493	3.51699	1.60135	2.7574	1.65203	1.61624	1.9964	2.99895	2.59056	1.5461	0.748813	2.02009	1.88517	1.88573	2.38011	1.50852	2.20099
G3BP1P1	0.069152	0.0207374	0	0.0103235	0.0766276	0.163605	0.0133521	0	0	0	0	0	0	0.0574933	0.0109826	0	0	0	0.0122364	0.0154633	0.0510812	0.0472023	0.0267487	0	0	0.0221616	0.0531298	0.0807549	0.0331833	0	0.036633	0.0897785	0.0315787	0	0.0630415	0.0611398	0.202225	0.0827969	0.165663	0.0535837	0.00835388	0.0261258	0.0218047
ABI2	2.7624	2.28388	2.29139	1.7803	2.26191	4.65832	3.07463	2.14428	3.39324	2.36286	2.50214	2.37058	1.45028	2.88922	3.00084	2.53839	3.94786	3.56646	3.30457	2.99744	2.21112	2.83498	2.10126	2.45791	2.56684	2.59211	2.50227	1.79602	2.02712	1.732	1.70886	3.42063	2.61692	2.29346	3.73591	1.1998	2.16901	3.10462	9.84121	1.03868	1.16682	2.13842	2.29168
OR1X5P	0	0	0	0	0.0149784	0	0	0	0	0	0	0	0	0	0	0	0	0	0	0	0	0.0246043	0	0.0292765	0	0	0	0	0	0	0	0	0	0	0	0	0	0	0	0	0	0	0
AC106791.2	0	0	0.0325231	0	0	0.159535	0.0477397	0.144087	0	0	0	0	0	0	0	0	0.0883606	0	0.0437506	0	0	0	0.239097	0	0.163055	0	0	0	0	0	0	0	0	0	0.112701	0.546506	0.103292	0	0.59232	0	0	0	0
C12orf65	3.35884	3.66373	2.77468	2.34499	2.06621	3.48989	2.82758	2.17326	2.29598	2.64201	2.48589	3.11177	2.30475	2.33909	2.37776	2.61144	2.96761	2.6557	2.84706	2.35691	2.43746	2.87906	2.3286	2.42905	2.54179	3.84979	3.86218	3.61987	4.66847	4.13188	3.33715	2.58456	2.78332	3.84474	3.87209	5.20195	5.1666	5.2678	3.8545	2.26103	2.38846	3.41198	3.4116
HMGB2	41.1839	18.6586	13.4818	14.3283	11.1517	42.5295	28.561	17.3582	14.3622	19.4695	15.9231	15.8461	22.7339	17.0116	16.4547	13.9672	17.7787	14.2097	19.2209	22.4045	50.4281	38.5629	10.5042	28.7198	27.8989	34.6885	25.2135	32.0582	27.8508	27.1413	14.2935	34.1414	25.3905	22.5675	26.7572	20.6676	46.6236	49.4933	5.99231	31.3272	12.4657	23.1076	11.0672
TDRD5	0.567872	0.0204353	0.0717098	0.0712119	0	0.039084	0.0833314	0.0595679	0.0254989	0	0.0583268	0.0214208	0.00798223	0.0944262	0.101011	0.014772	0.194825	0.0935863	0.132639	0	1.30876	0.0361781	0.377813	0.104545	0.0199733	3.39956	0.407212	0.0397893	0.583148	0	1.02282	1.69358	0.840204	0.216287	0.0517693	4.26765	0	0.395866	0.587699	0	0.109762	0.732307	0.0107435
B3GAT3P1	0.0399812	0.0359689	0	0.0179061	0.149524	0.0773921	0	0.104847	0	0	0.153994	0.075407	0	0.0997216	0.0190492	0.0780019	0.128594	0.134774	0	0.134105	0.23036	0.0545814	0.0927908	0.0974188	0.131833	0.115317	0.0921532	0.186758	0.0863341	0.0554903	0.0317698	0.133474	0	0.0736827	0.109345	0.106047	0	0.143611	0	0.0464702	0.0289795	0.12084	0.0567301
OR2A41P	0	0	0	0	0	0	0.177774	0	0	0	0	0	0	0	0	0	0	0	0	0	0	0	0	0	0	0	0	0	0	0	0	0	0	0	0	0	0	0	0.441137	0	0	0	0
LINC02109	0	0	0	0.0102502	0.00475521	0	0	0	0	0	0	0	0	0	0	0.0111629	0	0	0.0121495	0	0.00507184	0	0.0331984	0	0	0	0	0	0	0	0	0.0191016	0.0156772	0	0	0.819526	0.00717102	0.182686	0.0493459	0	0	0.00432337	0
U3	0	0	0	0	0	0	0	0	0	0	0	0	0	0	0	0	0	0	0	0	0	0	0	0	0	0	0	0	0	0	0	0	0	0	0	0	0	0	0	0	0	0	0
HNRNPA1P19	0	0	0	0	0	0	0.0504493	0	0	0	0.447277	0	0	0	0	0.0849589	0.186751	0	0	0	0.0772016	0	0	0	0.0574366	0.0837348	0	0	0	0	0	0	0	0	0	0	0	0	0	0	0	0.0658087	0.0411932
CREB5	0.656974	0.208603	0.395418	0.363465	4.31176	6.07893	1.42787	0.690109	1.33167	0.690052	0.754881	0.814782	0.919588	1.29897	1.44409	0.891289	1.65435	0.936717	0.838179	9.56076	1.04114	0.97979	0.560568	0.329575	0.702681	0.124734	0.861054	0.588299	0.578189	0.61682	0.706295	0.486879	0.854653	1.11156	0.762493	0.186703	0.506829	0.817454	2.37271	0.349717	0.441179	6.97062	0.522237
AL592146.1	0	0	0	0	0	0	0	0	0	0	0	0	0	0	0	0	0	0	0	0	0	0	0	0	0	0	0	0	0	0	0	0	0	0	0	0	0	0	0	0	0	0	0
AC244517.12	0	0	0.0191803	0.0435363	0	0.0313615	0.168925	0	0	0	0	0	0	0	0	0	0	0	0	0	0.0215419	0.0663538	0	0	0	0	0	0.0283799	0.13994	0	0.0386222	0	0	0.223938	0.132929	0.128919	0	0	0.698633	0	0	0	0
XRCC6P5	0.0269288	0	0.00708443	0.00804027	0	0.0115837	0.010399	0	0	0	0	0	0	0	0.00855355	0	0	0	0	0.0120433	0	0.0245084	0.0104163	0	0.0236786	0	0.013793	0	0.0258441	0	0	0.00998888	0	0	0	0	0.0112499	0	0	0	0	0.0406951	0
ZDHHC19	0.0198755	0	0.0575173	0.0890149	0.104615	0.0854962	0.322361	0.405393	0.301206	0.904581	0.153108	0.674756	0.0279378	0.440656	0.170456	0.439466	0.127854	0.297775	0.19695	0.248888	0.0234906	0.126623	0.107633	0.032286	0.087383	0.0127393	0.0712621	0.208894	0.0476873	0.0919515	0.0421159	0.221176	0.235983	0.0366293	0.199312	0.0175727	0.00830329	0.00528829	0	0	0.0384169	0.040048	0.0125341
FOXN3P2	0.0852509	0	0	0	0	0.110014	0	0	0	0	0	0	0	0	0	0	0.182799	0	0	0	0	0	0	0	0	0	0.261995	0	0.122725	0	0	0	0	0	0	0	0	0	0	0	0	0	0
RPL32P29	0	0	0	0	0	0	0	0	0	0	0	0	0	0	0	0	0	0	0	0	0	0	0	0	0	0	0	0	0	0	0	0	0	0	0	0	0	0	0	0	0	0	0
TAF13P2	0	0	0.0444634	0	0.0936411	0	0	0	0	0	0	0	0	0	0	0	0	0.126606	0	0.0755864	0	0	0	0	0	0	0.0865681	0	0	0	0.0895332	0.0626925	0	0	0	0	0.494249	0	5.5065	0	0	0	0
HSPE1P28	0	0	0	0	0	0	0	0	0	0	0	0	0	0	0	0	0	0	0.0810733	0	0	0	0	0	0	0	0	0	0	0	0	0	0	0	0	0	1.33986	0	15.8057	0	0.0553494	0	0
HTR5A	0	0	0	0	0	0	0	0	0	0	0	0	0	0	0	0	0	0	0	0	0	0	0	0	0	0	0.00822815	0	0	0	0	0	0	0	0	0	0.00671107	0.00427422	0	0.0248953	0	0	0
ZDHHC11B	0.715738	0.479188	2.70883	0.989983	6.3578	4.23157	4.96738	0.937026	1.2108	0.274057	1.51303	1.90245	0.245668	0.293382	1.77328	0.980713	3.72615	2.66334	1.43143	5.06498	0.0708213	4.47652	1.64568	0.611068	1.22943	0.339264	8.61432	0.606463	0.0958475	0.910213	6.15825	1.07432	0.419579	2.24546	3.2048	3.28473	0.367156	0.879552	7.4647	0.0464318	2.53843	1.82619	1.04864
PRPF40A	13.0136	11.5009	9.60009	10.52	10.4165	14.4738	9.83226	7.51193	9.15267	7.20593	9.80964	7.61319	8.85291	7.69254	7.89256	8.15867	10.6227	8.35368	10.505	10.0948	13.1455	13.7707	12.1446	10.9046	12.1412	11.6734	10.5021	6.50743	16.4355	9.44829	8.65186	15.5647	14.5552	11.2318	12.0147	9.31281	19.2237	16.0346	22.1251	11.7008	10.966	12.3023	12.8328
EPG5	3.16593	1.21688	3.09661	3.83946	2.39906	5.10428	4.2342	3.53683	3.86875	1.39108	3.73644	2.2889	1.79861	1.03053	3.74438	2.82741	2.76392	3.59314	3.98922	2.23528	3.72854	2.35807	4.71433	2.1685	3.44687	0.749909	2.85696	0.95765	2.64263	1.75957	3.03907	3.05892	4.10963	2.09107	4.23098	1.38133	8.40969	4.17105	7.53643	2.60473	2.36649	3.04655	3.09734
CAPN3	0.965848	0.43446	1.31222	0.877492	0.46155	1.26866	1.58249	0.597031	0.45886	0.221637	0.823743	0.58553	0.720031	0.0975084	0.558792	0.336489	0.843199	1.3721	1.39899	0.800656	0.174286	0.795841	0.984703	0.0728434	0.909936	0.0795938	0.307427	0.249751	0.238357	0.301615	0.690734	1.10167	0.43476	0.273356	2.11321	0.237884	0.622539	0.217518	1.22963	0.0160372	0.242526	0.164205	0.238199
AL138689.1	0.0241204	0.0867991	0.11422	0.216052	0.160367	0.0622535	0.335321	0.0843383	0.08123	0.145294	0	0.0909851	0	0.16043	0.114922	0	0.15516	0.216823	0.230476	0.420704	0.384852	0.164643	0.13995	0.0391814	0.381764	0	0.0741272	0.140838	0.10417	0.200862	0.0766661	0.214731	0.39653	0.0889046	0.197901	0	0.725519	0.0385064	11.3718	0.392492	0.0874156	0.109353	0.0228166
KRT18P67	0.0254943	0	0	0	0	0.0164499	0.0147676	0	0	0	0.0327319	0	0	0	0	0	0	0	0	0.0171026	0	0.0174021	0.0147922	0	0	0	0	0	0.0183506	0	0	0.0141852	0	0	0	0	0.015976	0.0101749	0	0	0	0.0192636	0.0120581
ABHD17AP9	0	0	0	0	0	0	0	0	0	0	0	0	0	0	0	0	0	0	0	0	0	0	0	0	0	0	0	0	0	0	0	0	0	0	0	0	0	0	0	0	0	0	0
Y_RNA	1.56431	0.844395	5.30885	1.26107	1.82009	3.4318	2.89961	0.273485	0.526812	0.942293	0.401681	0.590078	0	0.52023	0.298129	0	3.35427	2.10928	3.15556	3.98773	2.07995	1.92201	1.9968	0	3.09489	1.20318	2.16336	0.730715	2.47715	0.651338	2.73467	9.92245	2.57167	2.59463	1.7113	1.65968	21.762	0.749192	91.2897	1.09092	1.36063	0.8274	1.1838
PANX2	0.753159	1.48599	16.3487	0.381511	4.45492	4.90659	1.66082	2.9513	0.612236	0.5319	1.28041	0.656372	1.12803	0.48367	1.04931	0.658691	1.82657	0.887142	1.81432	0.759617	1.35825	3.60932	1.24167	0.88594	1.19891	3.92517	2.08316	4.39766	3.34243	3.41711	5.89395	7.12693	0.483881	2.60374	2.84114	8.4454	0.410122	2.31351	0.194117	23.3762	7.70299	8.20275	5.21807
TNNI1	0.978652	0.66659	0.309294	1.383	0.466289	1.41768	0.282822	0.557839	0.259625	0.206393	0.445405	0.407933	0.0722432	0.131752	0.253037	0.208897	0.192857	0.283939	0.391057	0.255712	1.73119	0.397594	0.576526	0.121752	1.20041	0.0535306	0.401453	0.910285	0.71213	0.35666	1.0312	0.562399	0.492869	1.45629	0.544676	0.363524	0.697812	0.57605	1.4898	0.134408	0.355453	0.97248	0.334243
RN7SL525P	0.115089	0.103539	0	0.0515438	0.0478238	0.0742596	0	0	0	0	0	0.108532	0	0	0	0	0	0	0	0	0	0	0.0667762	0	0.0758984	0	0	0	0	0	0	0.0640359	0	0	0	0	0.07212	0	0	0	0	0	0
RN7SKP210	0	0	0	0	0	0	0	0	0	0	0	0	0	0	0	0	0	0	0	0	0	0	0	0	0	0	0	0	0	0	0	0	0	0	0	0	0	0	0.177469	0	0	0	0
UBE2K	15.9557	20.3572	15.5484	16.1741	33.4856	15.7263	15.5985	11.5254	13.7232	12.472	13.5281	12.173	17.391	16.5246	11.8994	11.8188	14.1028	13.4068	14.0766	15.9052	24.0171	15.0975	14.8367	16.7219	14.5985	23.3383	12.358	19.8204	20.8247	12.7865	18.5519	19.1778	18.1807	17.4315	13.6777	18.1539	31.7169	13.4815	53.976	15.0391	21.5294	48.4385	14.576
RBPMS2P1	0	0	0	0	0	0	0	0	0	0	0	0	0	0	0	0	0	0	0	0	0	0.0706141	0	0	0	0	0	0	0	0	0	0	0	0	0	0	0.0324135	0	0.148698	0	0	0	0
USP17L22	0	0	0	0	0	0	0	0	0	0	0	0	0	0	0	0	0	0	0	0	0	0	0	0	0	0	0	0	0	0	0	0	0	0	0	0	0	0	0	0	0	0	0
CASP4LP	0.411508	0.437522	0.977287	1.38392	0.758608	1.14415	2.79538	1.56313	2.12914	3.1999	2.10372	1.53815	1.60909	6.56889	2.67361	1.4816	2.38241	3.077	2.47839	1.93741	0.441037	1.17974	1.17211	1.65292	0.804273	1.5178	0.908252	0.524241	0.635482	0.612674	0.74911	1.03242	1.77326	1.20652	1.72908	0.297679	1.20496	0.43597	1.70996	0.556563	0.610103	0.743423	0.438807
AC106785.2	0	0	0.106052	0.0328255	0.0203043	0	0	0	0	0	0	0	0	0	0	0	0	0	0	0	0	0.0166765	0	0	0	0.0939557	0.0187707	0	0.0879269	0	2.46552	0	0	0	0	0	0.0306196	0	0	0	0	0.0461509	3.24705
AC011944.2	0.0235907	0	0.223424	0.147915	0.0980283	0.0608863	0.109319	0	0	0	0.302878	0.0444934	0	0.0784535	0.0899188	0	0.101168	0.10603	0.12523	0.0316511	0.0418223	0	0	0	0	0	0.0724992	0.0275489	0.0339606	0	0	0.0262519	0.129274	0	0.0645184	0.187716	1.36004	0.0188303	14.2417	0	0.0170992	0.0356504	0.0223155
AC006457.1	0	0	0	0	0	0	0	0	0	0	0	0	0	0	0	0	0	0	0	0	0	0	0	0	0	0	0	0	0	0	0	0	0	0	0	0	0	0	0	0	0	0	0
IER5	7.47527	10.7574	8.99996	10.104	9.14454	13.6086	11.4279	8.41438	22.0972	14.1057	17.9007	10.7247	8.63911	8.9754	14.5324	13.1654	9.60244	15.6147	17.8376	39.4002	7.83003	18.325	8.42452	8.02444	11.0875	15.7055	12.6807	33.7275	19.6394	20.0932	8.60275	33.0173	9.83504	29.8005	11.7951	5.18392	13.0092	14.6484	4.39083	8.9434	6.56998	20.1108	9.86984
HLA-E	330.161	241.799	267.167	558.236	262.219	322.954	542.826	644.507	670.947	953.315	621.028	596.023	572.871	897.081	876.979	734.655	816.645	891.944	573.116	727.874	191.536	386.314	368.863	515.519	340.518	119.606	410.292	164.258	156.744	298.336	541.79	441.29	231.241	502.095	348.662	96.8508	331.494	97.9996	141.885	440.936	164.048	363.483	269.193
AL033527.2	0.363742	0.218159	0.287079	0.0603356	0.167943	0.521556	0.124858	0.0235527	0.0226846	0.0270502	0	0	0.085215	0	0.0770249	0.0525665	0.0577742	0	0.0429092	0.018075	0.0238834	0.0551746	0.140699	0.196955	0.230995	0.181332	0.207011	0.503435	0.193939	0.0560935	0.149871	0.404775	0	0.0248279	0.221067	0.428797	0.270149	0.107534	0.116186	0	0.361298	0.254486	0.0509748
AP001619.3	0	0	0	0	0	0	0	0	0	0	0	0	0	0	0	0	0	0	0	0	0	0	0	0	0	0	0	0	0	0	0	0	0	0	0	0	0.21035	0	1.92997	0	0	0	0
ZNF394	5.31871	6.02978	6.29478	7.2182	6.38397	6.11026	4.80902	4.48454	5.82867	6.02736	6.29155	5.9911	4.82689	6.76485	5.69464	5.26454	5.82552	8.3576	6.17883	6.19235	5.80664	6.18783	4.16089	7.15376	7.56082	6.86816	7.12734	7.56931	4.13607	6.3164	4.72679	6.3126	5.73092	6.18451	8.03372	8.35226	9.48322	4.76284	7.65162	4.4027	6.72735	4.76911	5.43127
AC107909.1	0	0	0.0213723	0.0242559	0.0225053	0	0	0	0	0	0	0	0	0	0	0	0	0	0	0	0	0	0	0	0	0	0	0	0	0	0	0	0	0	0	0	0.339388	0.0216153	1.32341	0	0	0	0
INHBE	0.149634	0	0.0421776	0.0909497	0.133241	0.117239	0.049529	0.0840865	0.0629903	0.0321911	0.0960571	0.110872	0.0676067	0.0799757	0.0458317	0.0625568	0.0572952	0.048039	0.0226952	0.0215102	0.118427	0.11673	0.0930216	0.112853	0.0563889	0.0205518	0.0656942	0.0936114	0.738551	0.0222513	0.0424652	0.0832572	0.175709	0.0689416	0.0292312	0.0141747	0.133954	19.4602	0.322623	0.0248458	0.0348619	0.0969123	0.0353865
CD164	43.7012	77.1323	32.3023	109.784	69.1845	42.6064	44.0447	49.9732	41.1729	55.4234	45.6809	44.5332	61.4673	69.7769	42.4701	45.1332	51.6394	38.1752	56.005	36.4488	71.6686	37.6984	40.9301	54.736	56.9575	65.2208	60.8088	24.1783	76.0254	37.0574	44.273	26.8253	62.2216	37.2075	59.347	42.2382	51.528	86.0884	229.022	34.224	57.2449	37.7529	99.2913
MIR150	0	0	0	0	0	0	0	0	0	0	0	0	0	0	0	0	0	0	0	0	0	0	0.166941	0	0	0	0	0	0	0	0.457259	0	0	0	0	0	0	0	0	0	0	0	0
FAM153A	0.0226723	0.278759	0.0313142	0.125233	0.0266934	0.043887	0.175105	0.0297281	0.149525	0.0227618	0.140692	0.181735	0.0756889	0.0376996	0.257454	0.0442328	0.0486149	0.0806729	0.100296	0.0633728	0.00167475	0.22182	0.0789288	0.00920727	0.735132	0.00726592	0.0929024	0.0706038	0.0135994	0.00524451	0.0870765	0.0420498	0.072474	0.0522293	0.232525	0.0100227	0.0260471	0.0950106	0.331318	0	0.102709	0.00999323	0.0107234
CD200R1	0.424988	0.371202	0.488472	0.517418	0.545228	0.548437	0.516249	1.12532	0.534974	0.36453	1.00652	0.18677	4.14976	0.493986	0.735244	0.700339	0.769721	0.667625	0.630815	0.166077	0.566903	0.546387	0.694268	2.58046	1.0068	0.848927	0.760824	0.130097	0.427669	0.670019	0.734424	0.371916	0.746146	0.585518	1.95222	0.547205	2.8028	0.233839	1.34036	0.585084	0.152526	0.667187	1.83444
RNU6-706P	0	0	0	0	0	0	0	0	0	0	0	0	0	0	0	0	0	0	0	0	0	0	0	0	0	0	0	0	0	0	0	0	0	0	0	0	0	0	0	0	0	0	0
LINC01714	0.0324194	0.174995	1.40726	0.0871164	0.404145	0.209182	0.0375578	0.113356	0.109178	0.130189	0.249737	0.36687	0.0683549	0.7547	0.154463	0.189747	0.55612	0.291424	0.137678	0.130489	0.172422	0.442581	0.112861	0.210649	0.470356	0.311689	0.298895	0.037859	0	0.269971	0.824354	0.468995	0.177654	0	0	1.37583	0.40631	0.10351	0	0.376811	0.75195	0.19597	0
RN7SKP102	0	0	0	0	0	0	0	0	0	0	0	0	0	0	0	0	0	0	0	0	0	0	0	0	0	0	0	0	0	0	0	0	0	0	0	0	0	0	0.735228	0	0	0	0
COA3	38.6379	42.0685	39.9162	13.5612	18.3512	19.0726	26.5911	24.2851	12.8596	33.9343	18.7708	21.8194	27.0082	42.5854	19.6833	18.2361	23.7996	19.2727	19.741	12.8896	22.5901	29.8358	29.5733	25.3017	37.5717	71.5549	28.1592	28.6057	24.6433	29.9719	26.5524	31.7647	17.204	59.2801	27.9482	87.8527	24.2912	21.8077	8.69995	10.075	37.5761	27.092	16.9861
AL121917.2	0.289197	0.148671	0.945589	0.0370058	0.103005	1.01298	0.287173	0.144456	0.0695662	0	0.106085	0.155841	0.174217	0.0686971	0.157473	0.080602	0	0.0928446	0.219314	0.05543	0.146485	0.902412	0.767071	0.201332	0.272456	0	1.01573	0.771934	0.416322	0.11468	0.196973	1.19534	1.01878	0.456833	1.01691	2.84912	0.103557	0.428704	0.356303	0	0.209618	0.218519	0.195404
AC021242.3	0.0819077	0.105268	0.0831147	0.115291	0.0486226	0.2416	0.0406672	0.0818271	0.118217	0.0469892	0.0300459	0.044138	0.0493426	0.0778267	0.0557503	0.0228285	0.0501801	0.0262959	0	0.109894	0.0311161	0.255585	0.0543133	0	0.0617329	0.0449991	0.03596	0.34161	0.117913	0.0324802	0.0743834	0.0390633	0.256482	0.0431287	0.160007	0.0620723	0.0146649	0.476338	0	0.0544008	0.0678503	0.0972554	0.0774803
SNORD115-13	0	0	0	0	0	0	0	0	0	0	0	0	0	0	0	0	0	0	0	0	0	0	0	0	0	0	0	0	0	0	0	0	0	0	0	0	0	0	0	0	0	0	0
ZNF135	0.178246	0.36137	1.77334	0.47448	0.398507	0.427646	0.965595	0.381848	0.722868	0.292368	0.283643	0.355123	0.217025	0.538509	0.734429	0.475097	0.705191	0.756008	0.802282	0.431142	1.05037	0.771138	0.681704	0.350716	0.211919	0.444115	1.72823	0.1847	0.148177	0.149827	1.16103	1.598	0.543411	1.16593	1.48306	0.253038	0.440496	0.226442	0.837184	0.466874	0.125558	2.33324	1.93309
LINC01706	0.0215407	0	0	0	0	0	0	0	0	0	0	0	0	0	0	0	0	0	0	0	0	0	0	0	0	0	0	0	0	0	0	0	0	0	0	0	0	0	0.0619243	0	0	0	0
U1	0	0	0	0	0.0917169	0	0.127851	0.192938	0	0	0	0.208144	0	0	0	0	0	0	0	0	0.097824	0	0.128064	0	0	0	0	0	0	0	0.175387	0	0	0	0	0	0	0	0	0	0	0	0
RMND5A	8.55587	4.98521	7.07409	9.92272	11.4049	7.80184	10.65	7.14575	9.17519	6.58548	8.34881	8.95503	5.92669	7.55637	10.2154	8.14976	10.1504	10.4999	9.59159	5.80476	4.09325	5.90964	7.73011	7.45882	5.53777	5.47328	9.08248	11.3603	10.2714	6.68511	7.41023	5.64464	18.2778	7.19659	8.89222	4.70456	15.8812	9.2281	20.246	11.4831	5.75869	6.82809	10.7076
P2RY10	0.822153	0.498457	1.35417	0.896514	1.20316	1.8221	0.507291	1.37486	0.887808	0.807456	3.37318	0.471932	2.35527	0.936155	1.08148	1.90038	1.30301	1.42588	1.71729	0.86327	0.736691	3.58675	0.881461	7.88244	1.16689	0.63579	3.77625	0.740948	1.59523	0.831	3.19549	0.865177	1.86088	1.35048	4.32595	0.118516	8.1536	1.02004	2.38919	2.11892	0.641261	1.24244	2.13026
XIRP2	0.00618234	0	0.000975869	0.00110753	0	0	0.0143245	0.0108085	0.0249843	0.0099308	0.0507997	0.00466411	0.00260704	0.00616803	0.00942591	0	0.00530258	0.00277871	0.00656376	0.00663578	0.0142483	0	0.00143484	0	0.00163085	0.00237755	0.00189997	0	0.00355999	0	0	0	0.0338784	0	0	0	0.00154966	0.00789571	0.0213273	0	0.00358491	0.00093428	0.00935706
IGKV1OR2-6	1.45419	0	0.504989	0.156306	5.41428	11.4848	0.202161	1.01693	0	2.91986	0.746808	0.219415	0.981151	0.677051	0.387998	1.58876	0.249451	1.3072	1.29688	0.312169	4.12485	24.7756	0.539996	17.0078	0.690484	0.335544	10.1894	0.611347	4.10311	0.807314	1.66396	0.129459	2.86876	2.89437	4.13616	0.154284	7.29011	3.57511	0.167218	0.946516	1.22268	3.9117	12.7104
TMEM185AP1	0	0	0	0.0528655	0.024525	1.2567	0.0683744	0	0	0.0592529	0.075775	0	0	0	0	0	0.0632765	0.0663176	0	0	0.0261581	0	0.0684885	0.0958725	0.0389222	0.0567434	0.0453452	0	0	0.0409571	0	0.0328389	0	0	0	0	0	0.0235552	0	0.0685989	0	0.0668934	0.0279148
AC007566.1	1.42506	0.951199	2.21315	1.42058	2.50239	1.63138	1.5178	0.843864	1.12239	0.507664	0.944323	0.867019	0.484627	0.152878	0.876099	0.403585	1.42927	2.32443	2.17186	1.01767	1.24282	1.50617	1.52033	0.224022	2.39497	0.618754	1.34212	5.15357	0.23162	0.542317	1.68031	1.96949	1.51145	1.05899	1.82299	1.64607	2.39097	0.568752	7.59876	0.106862	0.699724	0.694699	0.608789
RAB1C	0.186117	0.287039	0.0629532	0.142894	0.110484	0.102934	0.0616047	0.092967	0.223852	0	0.27309	0.100294	0.16818	0.088422	0.12668	0.414981	0.228046	0	0	0.24971	0.37709	0.108893	0	0.0431901	0.0350686	0.10225	0.122567	0.0310493	0.191379	0.110706	0	0.0887626	0	0.0490002	0.145432	0	0	0.0636689	0	0.123614	0.0578155	0.522343	0.25151
R3HDM4	32.6825	25.5692	27.9274	25.7311	22.5155	34.7787	24.9788	19.1858	15.7537	21.2033	17.0697	20.2251	16.9804	13.5998	17.0567	16.2649	20.9374	17.6088	15.7181	31.2313	41.084	50.2337	27.0565	31.8026	37.7813	16.9002	30.3181	50.0654	69.2245	34.4022	20.3414	40.8504	8.01723	24.2313	37.4792	16.4906	7.38907	28.9799	4.19804	20.6845	30.8971	29.2281	46.4203
RPL23AP68	0	0	0	0	0.240731	0	0	0	0	0	0	0	0	0	0	0	0	0	0	0	0	0	0	0	0	0	0	0	0.0521238	0	0	0	0	0	0	0	0	0	0	0	0	0	0
AC023866.2	0	0	0	0	0	0	0	0	0	0	0	0	0	0	0	0	0	0	0	0	0	0	0.0483136	0	0	0	0	0	0	0	0	0	0	0	0	0	0	0	0	0	0	0	0
AC009052.1	0	0	0	0	0	0	0	0	0	0	0	0	0	0	0	0	0	0	0	0	0	0	0	0	0	0	0	0	0	0	0	0	0	0	0	0	0	0.0431581	0	0	0.117571	0	0
RPS26P20	0.0926001	0.0833072	0.0730836	0	0.0384789	0.0597491	0.0536386	0	0	0.0929657	0.237777	0.261974	0.292865	0.0769881	0	0.0903298	0	0	0	0.0621199	0.0410411	0.189623	0.053728	0	0	0.623199	0.28458	0.270343	0.26661	0.257041	0.0735819	0.0515231	0	0.0853279	0.253253	0.36842	0.0580276	0.0739145	0.79861	0.107629	0.0671191	0.279876	0
AC073023.1	0	0	0	0	0	0	0	0	0	0	0	0	0	0	0	0	0	0	0	0	0	0	0	0	0	0	0	0	0	0	0	0	0	0	0	0	0	0	0	0	0	0	0
AC098798.1	1.03556	0	0	0.00997393	0.0185082	0	0.0128999	0	0	0	0	0	0	0	0	0	0	0	0.011822	0	0	0	0.0258429	0	0	0	0	0	3.46243	0.0309089	0	0.0123912	0	0.0205212	0	0	0.0697775	0.355525	0.224074	0	0.00807099	0.00841369	0
Y_RNA	0.298378	0.268434	0	0.267264	0.123988	0	0.172835	0	0.502423	0	0	0	0	0	0	0	0.319898	0.670544	0	0.200164	0	0.407339	0.173124	0	0.196774	0	0	0	0.429539	0	0.237097	0	0	0.274946	0	0.395711	0.747911	0	15.4398	0	0.216273	0.112728	0
MIR4447	0	0	0	0	0	0	0	0	0	0	0	0	0	0	0	0	0	0	0	0	0	0	0	0	0	0	0	0	0	0	0	0	0	0	0	0	0	0	0	0	0	0	0
RPS3AP52	0	0	0	0.0971871	0	0	0	0	0	0	0	0	0	0	0	0	0	0	0	0	0	0	0	0	0	0	0	0	0	0	0	0	0	0	0	0	0	0	0	0	0	0	0
PCOLCE-AS1	0.131044	0.0321526	0.282068	0.0373479	0.202964	0.169109	0.0966089	0.0624821	0.0902689	0.0837207	0.0764753	0.0224688	0.100473	0.0594274	0.164605	0.0581049	0.255445	0.0401583	0.164425	0.111885	0.0791994	0.138239	0.248837	0.0967585	0.227835	0.0801749	0.283739	0.180855	0.0514494	0.0744042	0.0662645	0.642963	0.0652821	0.164662	0.586461	0.18959	0.0746529	0.0618095	0.154113	0.0276931	0.0431746	0.193533	0.101422
CARD10	6.6907	2.73393	6.28853	16.5083	4.22427	12.1916	5.85218	3.30931	4.62261	1.49396	2.92072	1.81194	1.46661	1.46	4.53926	3.6596	3.18472	6.41929	3.82565	1.57581	2.63308	10.3015	7.33735	2.22278	2.70344	1.09083	4.27535	2.64328	4.38294	5.35721	2.39211	7.78174	0.54676	3.05242	3.18099	0.748574	1.17903	4.42812	3.98288	5.44065	3.20483	7.29141	6.53668
LINC00320	0	0	0	0	0	0	0	0	0	0	0	0	0	0	0	0	0	0	0	0	0.0245717	0.00946077	0	0	0	0	0	0.00809286	0	0	0	0	0	0	0	0	0	0	0.059767	0	0	0	0
RNA5SP331	0	0	0	0	0	0	0	0	0	0	0	0	0	0	0	0	0	0	0	0	0	0	0	0	0	0	0	0	0	0	0	0	0	0	0	0	0	0	0	0	0	0	0
MCF2L2	0.0321183	0.0112761	0.0420423	0.0519248	0.0514325	0.0950268	0.0707879	0.0438257	0.0382533	0.0173022	0.0563228	0.0443247	0.0330342	0.0273546	0.0432959	0.032095	0.0503923	0.0492932	0.0623778	0.0609601	0.160405	0.145444	0.0345439	0.031813	0.0919578	0.0120505	0.0625944	0.2717	0.149988	0.0239195	0.0572685	0.0958919	0.0837093	0.024543	0.0728435	0.00623348	0.13647	0.156324	0.529223	0.0874095	0.021009	0.127855	0.0311232
AL049766.2	0	0	0	0	0	0	0	0	0	0	0	0	0	0	0	0	0	0	0	0	0	0	0	0	0	0	0	0	0	0	0	0	0	0	0	0	0	0	0	0	0	0	0
ACBD7	0.10756	0.367708	0.0933792	0.173419	0.348622	0.499691	0.32398	0.188044	0.108668	0.107984	0.24857	0.0608592	0.045357	0.178851	0.34848	0.083938	0.9456	0.314234	0.388264	0.303052	0.572055	0.719505	0.611595	0.244609	0.312106	0.620465	1.63624	0.314017	1.09937	0.238853	0.940158	0.562558	0.589413	0.773078	1.14725	0.171175	0.471813	1.84589	0.185525	0.07501	0.0623697	0.32509	0.203491
SPDEF	43.0085	18.0549	21.8121	40.718	19.6383	15.0242	59.0512	18.7499	1.24739	1.14939	1.72929	1.11141	1.24246	0.6439	2.55894	4.64788	2.76175	1.55129	5.1659	0.59861	7.5441	12.5496	61.4941	8.77909	24.6491	0.712227	43.2821	18	22.5892	7.94491	7.89333	14.492	0.899547	4.70079	18.7177	12.5709	1.66697	82.4147	3.00084	34.4805	38.6789	39.0236	31.8526
RPL13P	0	0	0	0	0	0	0	0	0	0	0	0	0	0	0	0	0	0	0	0	0	0	0	0	0	0	0	0	0	0	0	0	0	0	0	0	0	0	0.0732902	0	0	0	0
ASPDH	0.536106	0.140307	0.284641	0.18335	0.413142	0.490571	0.112923	0.119288	0.0820654	0.0195717	0.425495	0.0367683	0.0205519	0.0486241	0.0835951	0.114101	0.188107	0.262863	0.258719	0.196168	0.138244	0.878255	0.350646	0	0.269983	0	0.134801	0.387018	0.224514	0.0405855	0.418255	0.368797	0.0267072	0.0179638	0.479848	0.103416	0.268759	0.140049	0.700535	0.0226588	0.0847821	0.0736516	0.221292
AC005324.4	0.282179	0	0.155895	0.151653	0.0469025	0.619047	0.261523	0.0493327	0.0475146	0	0	0	0.0594963	0.0938419	0.053778	0	0.121012	0.31707	0.0898764	0	0.100051	0.0770448	0.163725	0	0.558272	0	0.0433599	0.329525	0.243731	0.0783278	0.08969	0.0942034	0.231946	0.104007	0.0771735	0.374227	0.0353653	0.0450477	1.13568	0.0655954	0.122719	0.0852862	0.133463
AL031432.3	0.365436	0.2391	0.288417	0.119029	0.165658	1.32902	0.346384	0.174241	0.335639	0.400232	0.341222	0.187973	0.280184	0.110482	0.221599	0.194442	0.071235	0.373293	0.493795	0.222863	0.0883441	0.408179	0.154205	0.107931	0.525812	0.255521	0.561533	0.387957	0.47825	0.230542	0.633563	0.480599	0.273074	0.2449	1.18115	0.704936	0.166545	0.106071	0.955039	0.0772267	0.288958	0.200818	0.251406
CEP250-AS1	0.153634	0.103662	0.333449	0.309632	0.654371	0.594785	0.444964	0.570766	0.194023	0.231362	0.690374	0.217323	0.52639	0.0638662	0.292799	0.299736	0.411788	0.38842	0.305837	0.334959	0.766035	0.550563	0.289709	0.904675	0.531922	0.369271	0.531171	0.336399	0.304107	0.293193	0.396763	0.192337	0.631423	0.106177	0.472699	0.101875	1.05902	0.291253	1.15936	0.223212	0.194877	0.34826	0.199829
FAM227B	0.449649	1.00649	0.652726	0.683256	0.564988	0.545722	0.496112	0.407093	0.473212	0.462172	0.481083	0.358409	0.558682	0.818887	0.64016	0.438625	0.843638	0.511262	0.852482	0.323188	0.218268	0.442118	0.48141	0.556506	0.628368	0.67419	0.732062	0.300054	0.296682	0.32318	0.399836	0.396129	0.513337	0.295955	1.55915	0.518236	0.389113	0.239277	2.41599	0.391971	0.325918	0.266952	0.202545
TMEM185B	8.97487	11.5365	9.60156	8.75689	12.4607	10.9574	8.93456	8.38064	11.4456	7.08982	9.14442	7.72917	9.70867	9.05215	8.93407	8.0394	8.00901	9.4474	7.83478	17.2962	12.5196	12.3142	11.0464	12.1224	10.162	13.0121	12.0133	11.6198	14.2153	10.3365	8.14697	16.8278	16.4904	15.7876	10.2152	8.88427	10.7743	14.9312	7.28156	12.5143	11.5472	11.2491	11.0073
MIR222HG	1.11659	1.03056	0.424646	0.730683	0.855849	1.7097	1.41421	0.536071	1.35411	0.232331	2.30263	0.218234	0.29276	0.173161	1.9957	0.248318	1.17851	1.93723	3.16946	10.8671	0.610267	3.19874	0.657932	0.187958	2.4342	0.155744	0.631186	0.337808	0.249858	0.69858	0.928637	1.98293	1.47421	0.533108	1.37657	0.245525	5.42363	0.25399	11.3927	0.242079	0.218059	1.2109	0.361198
STRA8	0	0	0	0.029068	0.0674253	0	0.16918	0	0	0.0325801	0	0	0.0342119	0.161884	0.0154619	0.0316564	0	0.0729293	0	0.0435402	0	0.0221513	0	0.184504	0	0.0312003	0.174531	0.0568456	0.0233586	0	0.593101	0.108339	0.0444582	0.0598069	0	0.387342	0.0610079	0	0.0466459	0	0.0235221	0.0122604	0
C4B-AS1	0	0	0	0	0	0	0	0	0	0	0	0	0	0	0	0	0	0	0	0	0	0	0	0	0	0	0	0	0	0	0	0	0	0	0	0	0	0	0	0	0	0	0
AL133243.2	0.298194	0.178846	0.360864	0.534199	1.13172	0.897895	0.840613	0.295418	0.384953	0.51891	0.433895	0.281206	0.125746	0.4132	0.359925	0.310275	0.362327	0.268052	0.749266	0.200041	0.308378	0.420657	0.449844	0.726584	0.471965	0.420482	0.885868	1.41613	1.33075	1.00708	0.568682	1.10611	1.36172	1.04415	0.489321	2.08279	3.94903	0.698198	19.3164	0.508334	0.40346	0.94633	0.319686
CDCA4P3	0	0	0	0	0	0	0	0	0	0	0	0	0	0	0	0	0	0	0	0	0	0.0957748	0	0	0	0	0	0	0	0	0	0	0	0.0861948	0	0	0	0.186664	0	0	0	0.01767	0
AC009987.1	0	0	0	0	0.0166137	0	0	0	0	0	0	0	0	0	0	0	0	0	0	0	0	0	0	0	0	0	0	0	0	0	0	0	0	0	0	0	0.0501082	0	0.287341	0.0464702	0	0	0
LINC02024	0	0	0	0	0	0	0.0385268	0	0.0279988	0	0	0	0	0	0.0158448	0	0	0	0.0176537	0	0	0	0	0	0	0	0	0	0	0	0	0	0	0	0	0	0.0833585	0	1.24283	0	0.0120524	0	0
RNU7-196P	0	0	0	0	0	0	0	0	0	0	0	0	0	0	0	0	0	0	0	0	0	0	0.30157	0	0	0	0	0	0	0	0	0	0	0	0	0	0	0	14.1947	0	0	0	0
Metazoa_SRP	0.0594554	0.106977	0	0.106511	0.148236	0	0	0	0	0	0	0	0	0	0	0	0.127487	0	0	0	0	0	0.0689939	0	0	0	0	0	0	0	0	0.0661625	0	0	0	0	0.372576	0	1.88012	0	0.0430949	0	0.0562416
DEFB108B	0	0	0.0381878	0	0	0.0624405	0.0280274	0.0422958	0	0	0	0	0	0	0	0	0	0	0	0	0	0	0	0	0	0	0	0	0	0	0.0384482	0	0	0	0	0.0641693	0.303207	0	0.834584	0	0	0	0.0228851
ARFRP1	4.40678	4.40546	5.46543	6.76105	7.53368	11.7962	7.11456	4.4246	3.6995	4.13998	4.19861	4.37487	2.77053	3.1931	5.04071	4.91284	4.80614	4.55288	4.33774	4.60301	6.54847	8.19922	5.51825	7.36089	6.37797	2.68101	5.55743	5.64699	4.5192	5.44771	4.82787	9.53511	0.966638	3.60908	7.09494	4.20812	2.82769	3.83625	2.97581	3.0791	11.0693	5.00425	2.87164
CCDC194	0.301167	0.0677357	0.0297116	0.0337203	0.0625732	0.898749	0.23987	0.0329077	0.0633898	0	0	0	0	0	0.035873	0	0.040361	0.253804	0.0799368	0.0252543	0.0500548	0.0770898	0.480539	0	0.248266	0	0.260311	0.0439624	0.325165	0.130623	0.0897424	3.49803	0	0.138758	0.360353	0.0499261	0.188725	0.0150247	0.0541114	0.0437558	0.0136434	0.341344	0.0178055
LINC02280	0.012667	0.0531804	0.0499864	0.0983331	0.0491272	0.0762834	0.0391325	0.0147636	0	0.016956	0.010842	0	0	0	0.00402349	0	0.0181074	0.0189777	0.0224141	0.0226601	0.014971	0.0230569	0.0489972	0.0068588	0.0334144	0	0.00648807	0.00986158	0.0425487	0.0117204	0	0.0422878	0	0.00778148	0.0115477	0.0671961	0.0264591	0.0977391	0.558357	0.0883372	0.00918139	0.0382849	0.0239646
OR8B9P	0.0174188	0	0	0	0.0434292	0	0	0	0	0	0	0	0	0	0	0	0	0	0	0	0.0154403	0	0	0	0	0	0	0	0	0	0	0	0	0	0	0	0	0	0	0	0	0	0
AC009237.3	3.73518	0.355252	0.633528	0.77409	0.91728	2.38502	0.629957	0.509283	0.534114	0.240463	0.615029	0.256396	0.320752	0.252956	0.539752	0.688307	0.506644	0.509172	0.697592	0.208447	0.525042	0.684898	0.514571	0.615159	2.75783	0.784194	0.606777	2.03354	0.605738	1.23987	0.761302	1.58482	0.576447	1.81935	1.00915	0.798416	3.93487	0.800914	2.1215	0.270868	0.335488	1.29866	1.1451
SPTLC1P4	0	0	0	0.44407	0.103005	0.159944	0.143586	0	0	0	0	0	0	0	0	0	0	0.139267	0	0	0.27466	0.0846011	0.0719129	0	0	0.119161	0	0.217107	0	0.08601	0	0	0	0.114208	0.169485	0.164372	0	0.0494659	0.178151	0	0	0	0.0586211
AC006427.1	0	0	0.0178603	0	0.0376142	0	0	0	0	0	0	0	0	0	0	0	0	0.0508559	0	0	0	0	0	0	0.0298477	0	0.0347732	0	0	0.0314081	0.0359642	0	0	0.0417052	0	0.0600235	0.283618	0	0.260221	0	0.0164027	0	0
TVP23B	5.54672	5.36099	5.67277	5.31547	3.28485	2.94403	4.47391	3.61843	2.98522	3.57076	3.07017	2.70609	3.10631	5.08232	4.14878	3.743	3.27691	3.00201	4.07089	3.0756	3.40855	3.69982	2.62184	5.46949	5.0718	5.01566	3.6576	4.19201	7.51803	2.0295	4.18475	2.80788	5.1663	6.56492	5.02151	2.42773	7.97134	7.62189	15.1553	5.71856	8.43929	5.04056	2.96665
C9orf16	17.0722	23.8277	25.7391	18.4876	26.8619	19.404	20.2723	19.9319	13.5164	22.5024	14.4881	18.9063	19.5208	19.1186	17.6354	21.6752	16.2559	16.2746	15.9434	12.5778	27.6193	30.5857	27.9673	33.7637	41.0198	33.7222	20.0362	55.825	14.0957	32.01	13.8047	55.1171	3.24063	11.649	19.7528	19.517	2.19918	14.1689	2.06236	18.7275	32.9422	22.3201	16.6813
KCNJ10	0.0273969	0.0492949	0.108113	0.109067	0.0784264	0.322124	0.0916913	0.0319316	0.0615095	0.0122245	0.218864	0.0287068	0.0641836	0.0506175	0.0464119	0.0178168	0.065273	0.041046	0.0807976	0.0245053	0.01619	0.0789589	0.141299	2.00762	0.164616	0.00585337	0.130973	0.156414	0.184053	0.0253496	0.237052	0.416663	0.358647	0.224403	0.158182	0.0968904	0.267061	0.123922	0.551317	0.88454	0.0794321	0.105806	0.135339
CCL4	2.40259	1.64073	1.35176	3.88507	4.05938	1.79071	3.81225	4.99057	8.86558	17.8796	22.6819	2.96114	9.76371	6.15738	5.04735	5.24429	6.35892	7.21693	12.8467	7.51088	3.95715	10.6193	4.16826	20.5186	6.82936	3.15613	2.20536	2.44459	4.99973	7.08736	3.22601	6.31787	6.43086	2.19199	5.13959	0.757147	11.0806	1.2532	1.18534	13.7876	1.48858	8.20228	2.31022
AC010099.2	0	0	0	0	0	0	0	0	0	0	0	0	0	0	0	0	0	0	0.0418251	0	0	0	0	0	0	0	0	0	0	0	0	0	0	0	0	0	0	0	0.11325	0	0	0	0
Z68694.1	0	0	0	0	0	0	0	0	0	0	0	0	0	0	0	0	0	0	0	0	0	0	0	0	0	0	0	0	0	0	0	0	0	0	0	0	0	0	0	0	0	0	0
AC139700.1	0.0104626	0	0	0	0.00869524	0	0	0	0	0	0	0	0	0	0	0	0.0224344	0	0	0	0	0	0	0	0.0413991	0	0	0	0.0150618	0	0	0.0116429	0	0	0	0	0	0	0	0	0	0.0316224	0
AC022017.1	0	0	0	0	0	0	0	0	0	0	0	0	0	0	0	0	0	0	0	0	0	0	0	0	0	0	0	0	0	0	0	0	0	0	0	0	0	0	0	0	0	0	0
LINC02265	0.168364	0.878512	0.0398638	0.120646	0.349809	0.260723	0.156039	0.0294347	0.0566997	0.23664	0.129696	0	0.141995	0.475926	0.64174	0.361319	1.73286	0.0378364	0.858005	0.180712	0	0.574616	0.840111	0.191444	0.488541	0	1.4229	0.176952	0.0484746	0.0934696	0.214056	0.0187357	0.0461306	0	4.88088	0.535884	0.189909	0.067195	0.145202	0	0.0488139	0.165381	0.0637052
ZFP90	4.41455	2.34737	3.8195	3.59212	3.11717	8.22222	4.11375	3.44533	3.64709	2.26441	3.52689	2.83746	2.58122	3.16996	4.03812	3.32944	4.03359	3.72675	4.24309	1.8459	3.10281	2.71544	3.45428	3.09676	3.66866	1.14829	4.87405	2.33355	4.06038	1.98283	4.85118	3.99241	4.34862	3.90701	5.98645	3.53347	4.32371	4.99961	6.78779	2.9099	1.88791	4.94968	5.74244
MIR548XHG	0.0110814	0	0.00874591	0.00992591	1.41827	0	0.192568	0.0193734	0	0	0	0	0	0	0	0	0	0	0	0	0.333974	0	0	0.0180008	0.0146159	0	0	0	0.0319052	0	0	0	0	0	0	0	0	0	0.0637131	0	0	0	0
TLK2P2	0.0791235	0	0.107864	0.0451009	0.0478238	0.0371298	0.0666651	0	0	0	0.0184702	0	0	0	0.0205629	0.0140334	0	0.0969894	0.0763682	0	0.0255041	0.0490989	0.0250411	0	0.0189746	0	0.0663174	0.0671996	0.10355	0.0199666	0.102883	0.0720403	0.0788339	0.0265126	0.0983617	0.0572367	0.405675	0.0574157	1.05459	0	0.0104274	0.0326106	0.0544338
AL122034.1	0.291774	0	0	0	0	0	0.0375578	0	0	0	0	0	0	0	0	0	0	0	0	0	0.028737	0	0	0	0	0	0	0	0.0466702	0	0	0	0.532962	0	0	0	0	0	0.093198	0	0	0.0244962	0
TBL1XR1-AS1	0	0	0.0743658	0.0168799	0.0469848	0.0486378	0.0436637	0	0	0	0	0.0355427	0	0	0.0359149	0	0	0	0	0.0505678	0.0501133	0.0257267	0	0	0	0	0.0579146	0.0220069	0	0	0	0	0	0.0694599	0.154618	0	1.27539	0.0451267	11.4309	0.043807	0.0273187	0.0427179	0
MIR5701-1	0	0	0	0	0	0	0	0	0	0	0	0	0	0	0	0	0	0	0	0	0	0	0	0	0	0	0	0	0	0	0	0	0	0	0	0	0	0	0	0	0	0	0
SSR1P2	0	0	0	0	0	0	0	0	0	0	0	0	0	0	0	0	0	0	0	0	0	0	0	0	0	0	0	0	0	0.028415	0	0.0227828	0	0	0	0	0	0	0.117711	0	0	0	0
GNRHR2P1	0.0766042	0	0.020153	0.0228721	0.0424427	0	0	0	0	0	0	0	0.107678	0	0.0486644	0	0.0547527	0.0573841	0	0	0.0452688	0	0	0.124437	0	0.0981993	0.0392369	0.0596384	0.110278	0	0	0.0284153	0.139927	0	0	0.135457	0	0.0203821	0	0.474865	0.166575	0.289412	0.048309
APOF	0.028185	0	0.0074149	0.0168306	0.0156159	0.024248	0.0108841	0	0	0.0188642	0.0241243	0	0	0.0156221	0.0179051	0	0	0	0	0.0252102	0	0.0128258	0.0654135	0	0.0247831	0	0.0433093	0.0438855	0.0811491	0	0.0447927	0.0104548	0	0	0.0256945	0.0498388	0.0117747	2.27976	0	0	0.00680975	0.0141978	0
CASR	0.026864	0.0375947	0.110722	0.0187154	0.101708	0.00770385	0	3.61636	0.135704	0	0.0153291	0	0.025174	0.00496329	0.0170659	0.0232936	0.019201	0.0134159	0.0919021	0.00800953	0	0.0325992	0.0173188	0.00484868	1.18895	0	0.0596259	0.00697143	0.00859396	0.00828551	0.0379496	0.00332161	0.040892	0.187032	0.0326536	0	0	0.142954	0.20594	0	0.00865412	0.175921	2.21366
SNORD115-9	0	0	0	0	0	0	0	0	0	0	0	0	0	0	0	0	0	0	0	0	0	0	0	0	0	0	0	0	0	0	0	0	0	0	0	0	0	0	0	0	0	0	0
CXCL14	39.5835	1652.94	9.34264	6.21136	50.2676	21.3928	1.02074	1.31218	0.851702	0.769897	7.18531	1.07708	7.79214	2.23831	5.66724	11.0619	0.909644	3.11676	2.15671	4.9365	3.63024	117.755	6.79731	189.891	159.467	34.7781	147.485	10.4607	14.7274	777.369	107.975	66.4183	124.059	331.191	25.6141	0.216389	32.3916	3.73787	21.4594	0.948227	89.8878	13.6294	22.6114
AC023827.1	0	0	0	0	0	0	0	0	0	0	0	0	0	0	0	0	0	0	0	0	0	0	0	0	0	0	0	0	0	0	0	0	0	0	0	0	0	0	0	0	0	0	0
NDUFS8	14.5949	14.6781	20.1052	8.08884	12.387	14.6004	14.597	12.4933	8.33779	12.0238	8.85457	9.31894	13.5349	12.2379	9.45726	10.8211	9.65508	8.94227	8.9636	5.79276	18.0558	18.1738	18.222	15.1495	18.376	42.5513	14.0187	47.2124	18.9028	20.1179	16.5483	16.0034	2.87936	16.2684	11.9542	21.5337	4.73699	16.8847	1.89456	10.5666	25.609	10.9849	9.03099
RNU6-885P	0	0	0	0	0	0	0	0	0	0	0	0	0	0	0	0	0	0	0	0	0	0	0	0	0	0	0	0	0	0	0	0	0	0	0	0	0	0	0	0	0	0	0
BRD7P1	0	0	0	0	0	0	0	0	0	0	0	0	0	0	0	0	0	0	0	0	0	0	0	0	0	0	0	0	0	0	0	0	0	0	0	0	0	0	0	0	0	0	0
RPS2P6	0	0.194352	0	0.0161254	0.0299233	0.023232	0	0	0.0303138	0	0.046227	0.0339542	0	0.029935	0.0171549	0	0	0	0	0	0.0478736	0.0245769	0	0.0292438	0.0712342	0.0346166	0.0276631	0	0.0518326	0	0	0.0200336	0.0493263	0	0	0	0	0	0	0	0.0391466	0.0272058	0
AC002398.1	1.05655	0.543155	0.923215	1.45337	1.91295	4.38253	3.49718	0.989543	0.825997	0.454596	1.16271	1.20987	0.397803	0.439211	1.11467	0.883413	1.37549	2.96798	1.60248	1.56944	4.44859	2.21508	1.7953	0.980728	2.14009	0.362785	3.07307	4.23027	1.84692	1.78063	1.85902	3.82116	2.17116	1.46037	3.71517	1.20103	0.378335	1.80718	1.19324	1.49118	1.64104	1.05494	0.892358
AC084880.2	0	0	0	0	0	0	0	0	0	0	0	0	0	0	0	0	0	0	0	0	0	0	0	0	0	0	0	0	0	0	0	0	0	0	0	0.0853029	0	0	0	0	0	0	0
SAGE1	0.00545629	0	0.00430631	0.00488733	0.0045346	0	0	0.0381564	0	0	0.0140105	0	0	0.108873	0.00519933	0	0	0	0.0115858	0.0073206	0.00483654	0	0.0126633	0.00886325	0	0.0209833	0.00838418	1.73313	0	0.0151457	0.0346854	0.0121436	0	0.0100556	0	0	0	0.00435527	0.0156855	0	0	0	0
AC138230.1	0.703705	0.261966	0.957571	0.173883	0.322667	0.8768	0.4779	0.0424232	0.204298	0.048723	0.186927	0.457666	0.204653	0.201746	0.231229	0.236708	0.260158	0.218129	0.46373	0.260454	0.258114	0.298142	0.957394	0.197087	0.608102	0.233297	0.484729	0.736767	0.419189	0.269429	0.77128	0.864098	0.265946	0.357761	0.530916	1.28725	0.304121	0.251799	0.139516	0.169224	0.263827	0.238358	0.160678
SNRPGP7	0	0	0	0	0	0	0	0	0	0	0	0	0	0	0	0	0	0	0	0	0	0	0	0	0	0	0	0	0	0	0	0	0	0	0	0	0	0	0	0	0	0	0.143788
MTCYBP2	0	0	0	0	0	0	0	0	0	0	0	0	0	0	0	0	0.202041	0	0	0	0	0	0	0	0	0	0	0	0	0	0	0	0	0	0	0	0	0	4.33398	0	0	0	0
TTL	1.80256	1.01354	1.77508	1.89531	2.30157	3.26323	2.4454	2.80938	2.88347	2.50887	2.43789	2.05336	2.32572	3.15569	2.72387	2.5776	2.51453	4.16136	2.86521	2.43632	3.4925	2.67893	2.68361	2.75507	1.64668	1.83347	1.87121	1.21397	3.15225	1.54798	1.29888	2.6772	4.14474	1.33446	1.66102	0.891028	2.84446	3.32074	2.80884	1.89037	1.29912	1.94552	2.10428
AL441992.1	2.39909	1.43889	3.52978	1.80403	2.33844	3.43997	1.78427	2.89975	1.39644	2.73565	1.21686	1.62	4.0592	2.41324	2.22966	2.31138	1.46071	2.52933	2.51566	1.62928	2.23161	3.59866	3.02457	3.849	3.75027	4.67006	1.82048	7.33267	1.83344	2.42535	2.54182	3.4278	4.21993	1.96505	3.48316	5.10641	4.93704	1.48943	3.74642	12.6686	2.57619	3.7598	1.45691
AC015936.1	0	0	0	0	0	0.0202263	0	0	0	0.0314709	0	0	0	0.0260621	0	0	0	0	0	0	0	0	0	0	0	0	0	0	0	0	0	0	0	0	0	0	0	0	0.0450578	0	0	0	0
HASPIN	0.869852	0.196935	0.35008	0.304435	0.469176	1.15969	1.08781	0.332348	0.1358	0.1388	0.281047	0.260757	0.230774	0.201154	0.214083	0.191059	0.148226	0.336591	0.446469	0.425089	1.25615	1.56498	0.47462	0.636316	1.01053	0.376612	0.522256	1.02926	1.09466	0.239856	0.311269	1.55133	1.08908	0.29726	0.409624	0.152795	1.74718	2.77271	0.579613	1.32572	0.18372	1.44076	0.365098
PART1	0.00330443	0.0386466	0.00391198	0.00295986	0.0068656	0.00639644	0.0153127	0.00577707	0.00278208	0.00331748	0.00848506	0	0.0209018	0.0274732	0.0330626	0	0.0177138	0.0111391	0.0140332	0.0110837	0.00146455	0.00902227	0.0249247	0.0832002	0.0130752	0	0.109169	0.0115766	0.368667	0.00458626	0.00525154	0.0036772	0.0316888	0	0.108448	0	0.0310607	0.108143	0.0284984	0	0.204785	0.00124842	0.00312582
RN7SKP245	0	0	0	0	0.0418458	0	0	0	0	0	0	0	0	0	0	0	0	0	0	0	0	0	0	0	0	0	0	0	0	0	0	0	0	0	0	0	0	0	0.434244	0	0	0.0380456	0
AL096800.1	0	0	0.0142403	0	0	0	0.0209028	0	0	0.0362285	0	0	0	0	0	0	0	0	0	0	0	0	0	0	0	0	0	0	0	0	0	0.0200784	0	0	0	0	0	0	0.103739	0	0	0	0
RBM12B-AS1	0.22207	0.577154	1.03212	0.486233	1.16886	0.700519	0.828975	0.172551	0.0830959	0	0.253434	0.232688	0.0520251	0.0410289	0.376199	0	0.581989	0.221803	0.340558	0.231737	0.371821	0.741069	0.486761	0.320652	0.325445	0.284673	0.568725	0.720364	1.66948	0.239722	0.352923	1.18069	0.811277	0.500207	0.742307	0.19634	3.61815	1.43777	3.83039	0.172075	0.536542	0.354238	0.32677
IDI2-AS1	0.0757637	0.0227201	0.0896935	0.0452422	0.0629655	0.081476	0.248688	0.022076	0	0.0253543	0.0324241	0.0476317	0.0532482	0.0209968	0.0240652	0.0739062	0.081228	0.198641	0.0938443	0.101651	0.0223861	0.103431	0.0879186	0.0205119	0.0499645	0	0.0582096	0.176952	0.0908899	0	0.100339	0.252932	0.0691959	0.162899	0.0345345	0.167464	0.205734	0.0100793	0.290404	0	0.100679	0.0286237	0.107503
AC061975.6	0	0	0	0	0.957092	0	0.312506	0	0	0	0	0	0	0	0	0	0	0	0	0	0.0827693	0.0141637	0	0	0	0.0398994	0	1.61141	1.52344	0.0143996	0.0329768	0.0346363	0	0.363289	0	0.0825565	0.0260059	0.0331259	0.0298257	0	0	0.0156788	0
Y_RNA	0	0	0	0	0	0	0	0	0	0	0	0	0	0	0	0	0	0	0	0	0	0	0	0	0	0	0	0	0	0	0	0	0	0	0	0	0	0	0	0	0	0	0
AC007992.1	0	0	0	0	0	0	0	0	0	0	0	0	0	0	0	0	0	0	0	0	0	0	0	0	0	0	0	0	0	0	0	0	0	0	0	0	0	0	0.110945	0	0	0	0
AL021393.1	0	0	0	0	0	0	0	0	0	0	0	0	0	0	0	0	0	0	0	0	0	0	0	0	0	0	0	0	0	0	0	0	0	0	0	0	0	0	0	0	0	0	0
TNRC6B	2.39938	0.617568	2.97661	2.06907	2.97838	2.56191	2.78995	2.40869	2.29957	0.875211	2.73711	1.46946	0.934334	0.660485	2.23264	2.04189	2.37894	2.47154	2.50635	1.25503	1.32053	1.68618	2.44025	1.12687	1.5377	0.342384	2.75466	1.76323	1.72473	1.53758	2.155	1.40855	4.50786	1.32152	2.80949	0.735146	6.82612	1.74093	21.6426	3.40125	1.6749	1.87325	2.07229
AC007551.1	0.0620902	0	0.024502	0.111231	0.0774027	0.040063	0.0719315	0	0.0522752	0	0	0	0	0	0	0	0	0	0.0329605	0	0.0550378	0	0.0720514	0.05043	0	0.0596953	0	0.0362541	0	0.0861757	0.0493381	0	0	0	0	0.0823444	0	0.0247806	0.0892474	0	0	0	0
SCML1	1.34539	1.93027	1.53376	2.38656	1.50057	3.36269	2.96446	0.881402	2.15191	1.20062	2.34074	1.13883	1.4338	1.39881	1.61441	0.966432	1.81638	2.99055	3.1213	2.71745	1.63946	3.05315	1.52722	1.35223	2.68302	1.72466	1.63495	0.468943	1.10975	0.675312	1.70027	2.57355	1.72669	2.44165	2.66144	1.63266	3.0858	0.535783	8.54427	0.504215	0.509895	3.10954	1.00094
AL121790.1	0.0436651	0	0.0172311	0.0782237	0.0362891	0.225395	0.075879	0	0.0367626	0	0	0.0411775	0	0.0363033	0.0208044	0	0.140443	0.0490642	0.115898	0.0292923	0.0387054	0.0596105	0.101341	0.07093	0.115185	0	0.16774	0.509916	0.597164	0.0303016	0.104091	0.0485909	1.49549	0.160944	0.597101	0.0579089	0	0.156843	1.25527	0.050752	0.0316497	0.0494903	0.0619572
VWA8P1	0	0	0	0	0	0	0	0	0	0	0	0	0	0	0	0	0	0	0	0	0	0	0	0	0	0	0	0	0	0	0	0	0	0	0	0	0	0	0.263178	0	0	0	0
PLD4	0.250804	0.877234	0.660432	0.78523	0.539601	1.08894	0.423615	1.52852	0.674916	0.823627	0.866705	0.159151	1.52218	0.452117	1.07882	0.887161	0.467421	0.816476	0.801322	0.943456	0.297115	1.33757	0.603842	1.57633	2.45781	0.824801	1.6388	0.446173	0.141722	4.58703	1.32987	1.08248	0.25047	0.419018	2.64114	0.167863	0.702105	1.00472	0.235842	0.337825	0.263341	1.39209	3.51215
NXPE2P1	0	0	0	0	0	0	0	0	0	0	0	0	0	0	0	0	0	0	0	0	0	0	0	0	0	0	0	0	0	0	0.0352706	0	0	0	0	0	0.0278149	0	0.0638008	0	0	0	0
AC117522.2	0	0	0	0	0.0407631	0	0	0	0	0	0	0	0	0	0	0	0	0	0	0	0	0	0	0	0	0	0	0	0	0	0	0	0	0	0	0	0	0	0	0	0	0	0
AC023824.3	0	0	0	0	0	0	0.044373	0	0	0	0	0	0	0	0	0	0	0	0	0	0	0	0.0148156	0	0	0	0.0196185	0	0	0	0	0	0	0	0	0	0	0	0	0	0	0	0
RPL3P7	0.611527	2.20063	0.251813	0.178617	0.254113	0.171557	0.200215	0.255659	0.313392	0.106772	0.443771	0.225661	0.2803	0.331582	0.392708	0.363108	0.684138	0.119503	0.112914	0.677783	0.223897	0.217785	0.478232	0.0863802	0.526028	0.230063	0.449412	0.108673	1.01431	0.332118	0.190147	0.340257	0.182125	0.171501	0.399939	1.19889	0.11663	0.233453	0.0764346	0.278131	0.26017	0.602703	0.352113
AC103739.2	0.119795	0.0718486	0.189094	0.125187	0.298677	0.180358	0.185043	0.314152	0.134477	0	0.256339	0.0753136	0.0841942	0.0663987	0.0761022	0.0389526	0.128435	0.0897383	0.169581	0.0803633	0.0884901	0.190798	0.0695069	0	0.158004	0	0.214758	0.419686	0.0574848	0.0277108	0.158652	0.0888726	0	0.220774	0.163814	0.105915	0.550507	0.127496	7.17463	0.0464126	0.144718	0.0452588	0.0377732
SDAD1P2	0.00794498	0.0142953	0	0.014233	0.0132058	0.0307584	0	0	0.0133781	0	0.020401	0.0299695	0.0167517	0	0.00757082	0.0155004	0	0	0	0.0319789	0.0211277	0.0216926	0.0368784	0.0129059	0	0.0305541	0	0	0.0571871	0	0.0126265	0.00884124	0.0435375	0	0	0.0421467	0.0099574	0.0126836	0.0456799	0	0	0.0300163	0
MYEF2	1.70665	1.42203	0.925694	0.533503	1.66872	1.92747	1.49946	0.510634	1.00485	0.453071	1.08528	0.728023	0.601345	0.53138	0.793495	0.681567	1.42204	1.08883	1.67939	1.05115	0.734066	1.58401	1.28929	0.502364	1.4639	0.607876	1.48723	1.02861	2.21612	0.677221	1.68562	2.4256	0.687296	1.68239	1.97039	0.77775	0.58139	2.50146	3.61546	0.0426018	1.29349	0.346189	1.66533
GLRX5P2	0.931354	0.335155	3.38128	0.333694	0.464416	2.04321	1.40266	0	0.156826	0	0.239151	0.526977	0	0	0	0.181704	0.599115	1.04651	0.889932	0.124958	0.412783	0.508585	0.324231	0	0.982731	0.179086	1.57424	0.543812	0.804455	0.775581	2.22022	2.07284	1.53111	1.37314	0.764151	1.72923	2.21779	1.11513	3.48065	0	0.337536	1.54822	0.352404
AC024255.1	0	0	0	0	0	0	0	0	0	0	0	0	0	0	0	0	0	0	0	0	0	0	0	0	0	0	0	0	0	0	0	0	0	0	0	0	0	0	0	0	0	0	0
AL356752.1	0.163026	0.0488885	0.364555	0.0730132	0.0225812	0.140254	0.0314776	0	0.0457518	0	0.209308	0.0512462	0	0.0451802	0.0517829	0	0	0.122123	0.288473	0.0364548	0.0240848	0.0741865	0.0945903	0	0.179187	0.052246	0.0417512	0.03173	0.234689	0.0754219	0.0863625	0.0302362	0	0.200298	0.0743104	0.432412	0.374586	0.0867529	2.18709	0	0.315109	0.0821221	0.205619
AC005324.5	0	0	0	0	0	0.0339195	0	0	0	0	0	0	0	0	0	0	0	0	0	0	0	0	0	0	0	0	0	0.0306948	0	0	0	0	0	0	0	0	0	0	0	0	0	0	0
RNU7-141P	0	0	0.205106	0	0	0.670732	0.301068	0	0	0	0	0	0	0	0	0	0	0	0.551822	0	0	0	0	0	0	0.499708	0	0.303482	0	0	0	0	0	0	0	0	0	0	1.49417	0	0.376733	0	0
MRPL49P1	0	0	0	0	0	0	0	0	0	0	0	0	0	0	0.0286984	0	0	0	0	0	0	0	0	0	0	0	0	0	0	0	0	0	0	0	0	0	0	0	0	0	0	0	0
TTC39C-AS1	0.0394429	0.39033	0.233474	0.194315	0.557262	0.788951	0.182778	0.310307	0.0996236	0.514782	0.151921	0.111588	0.0415818	0.491895	0.20672	0.192379	0.761177	0.354559	0.921279	0.0793796	0.087407	0.242309	0.732332	0.320357	0.494222	0.227529	1.24247	0.115152	0.283906	0.0821148	0.125368	0.17557	0.486319	0.835942	2.69682	0.261547	0.76622	0.771353	2.26778	0.275067	0.142946	0.327835	0.130588
TMEM150A	12.5973	13.0618	29.8679	5.25701	8.9199	9.52942	9.97261	7.51112	6.56787	7.60179	7.18079	11.305	8.3229	8.52075	6.98208	7.55898	8.3525	7.78256	7.11572	5.96688	6.42103	23.6314	10.6419	10.3627	15.6948	5.50744	13.9957	18.5909	9.16109	13.3858	34.9255	55.9749	2.78237	18.5516	8.41727	21.5618	10.2991	9.76431	1.61684	6.1739	10.6369	6.83887	9.16755
LINC02527	0	0	0	0	0.0527192	0	0	0	0	0	0	0	0	0	0.0402982	0	0	0.0950378	0	0	0.0187432	0	0	0	0	0	0	0	0	0	0.571273	0.0235302	0.173807	0.0389687	0.0578294	0	0	0.0168781	0.0607866	0	0	0.0159772	0
GSTA5	0	0.199152	0	0.0141632	0.026282	0.04081	0	0.165863	0.0266249	0.0317488	0	0.0298224	0.0333389	0.0788769	0	0	0.0339048	0.0355342	0	0	0	0.0215862	0	0	0.125132	0.304042	0.267265	0.406231	0	0.0658369	0.0502581	0.0351914	0	0.0582809	0.0432444	0.0838798	0.198171	0.0126213	0	0	0.0916878	0.0477904	0
AC092447.1	0	0	0	0	0.0277815	0	0	0	0	0	0	0	0	0	0	0	0	0	0	0	0.0148157	0	0	0	0	0	0	0	0	0	0	0	0	0	0	0	0	0	0	0	0	0.0126293	0
CASP5	0.0607252	0.0546311	0.135792	0.253834	0.513085	0.143668	0.422101	0.831622	0.715763	0.751901	1.03953	0.706278	0.36277	0.824624	0.742606	0.789819	0.868065	0.500381	0.816641	0.488843	0.879187	0.42832	0.516761	0.72338	0.507261	0.252993	0.0622073	0.0472761	0.116558	0.365218	0.0804224	0.315352	0.942838	0.0373042	0.138398	0	0.786434	0.0242358	0.11638	0.376432	0.132046	0.252363	0.047869
UGT1A10	0	0.00918305	0	3.66178	0	0	0	0	0	0	0	0	0	0	0	0.00995717	0	0	0	0	0.0361921	0	0.0059225	0	0.0740472	0.00981371	0.0941089	0.00596006	0	0	0.00811102	0	0.671225	0	0	0	0	0.00407384	3.30119	0	0	0.00385638	0.00965567
AC243547.2	0	0	0	0	0	0	0	0	0	0	0	0	0	0	0	0	0	0	0	0	0	0	0	0	0	0	0	0	0	0	0	0	0	0	0	0	0	0	0	0	0	0	0
RN7SKP271	0	0	0.278174	0.0902017	0.585842	0.649771	0.349992	0	0.0847838	0	0.129291	0	0	0	0.2399	0.0982337	0.431862	0.226309	0.374204	0	0.0892644	0.274954	0.116858	0	0.132822	0	0	0.0587997	0.362424	0.0698831	0.240061	0.0560314	0	0	0	0.133552	2.83973	0.040191	9.26388	0.468187	0.036496	0.152183	0.0952592
RNU6-661P	0	0	0	0	0	0	0	0	0	0	0	0	0	0	0	0	0	0	0	0	0	0	0	0	0	0	0	0	0	0	0	0.16757	0	0	0	0	0.566176	0	2.59735	0	0.109147	0	0
RPL35AP18	0	0	0	0	0	0	0	0	0	0	0	0	0	0	0	0	0	0	0	0	0	0	0	0	0	0	0	0	0	0	0	0	0	0	0	0	0	0	0	0	0	0	0
KYNUP2	0	0	0	0	0	0	0	0	0	0	0	0	0	0	0	0	0	0	0	0	0	0	0.0140687	0	0	0	0	0	0	0	0	0	0	0	0	0	0	0	0	0	0	0	0
MED27	7.05062	6.59072	7.36316	4.87012	5.09697	6.51313	5.5724	5.10705	5.79443	9.55054	6.16572	6.83645	7.8683	10.2997	6.20849	6.3705	6.80485	6.54759	5.49648	7.32561	6.41246	7.50609	6.86841	10.596	5.58774	8.2785	8.77769	13.9043	7.34273	8.06624	6.73279	10.016	6.20195	6.32779	6.98531	12.8798	3.82404	12.5681	2.26431	5.47515	8.54149	8.80015	8.10178
AC087623.3	0.1391	0	0.0365944	0.103829	0.308274	0.11967	0.188005	0.0810619	0.234223	0.139649	0.238119	0.0874504	0.0488811	0.154198	0.28719	0.0452299	0.0497108	0.1042	0.0246136	0.40436	0.0205501	0.0632987	0.134513	0.112978	0.0917333	0	0.106871	0.0541465	0.0333743	0	0.0368439	0.103194	0.381125	0.170901	0.126809	0	0.0290555	0.0555156	1.06635	0.161676	0.0336079	0.0875871	0.0219302
PER3P1	0	0	0	0	0	0	0	0	0	0	0	0	0	0	0	0	0	0	0	0	0	0	0	0	0	0	0	0	0	0	0	0	0	0	0	0	0	0	0	0	0	0	0
TNNT2	2.10423	0.111826	0.261023	0.318111	0.437194	0.601524	0.676294	0.159103	0.568106	0.632869	0.341974	0.602841	0.435243	0.852586	0.850277	0.749169	0.637769	0.902865	0.747038	0.592633	0.0885388	0.466652	1.29818	0.0576899	0.963185	0.068289	0.429752	0.500271	0.166159	0.0924201	0.761951	5.12534	0.638578	0.785407	0.315668	1.17748	0.155785	0.0690982	0.274381	0.0051598	0.677331	0.179458	0.212066
FBP1	62.3149	43.5559	110.446	78.867	80.1754	25.4548	75.3475	181.308	131.132	209.668	256.548	247.776	52.425	112.613	170.62	164.957	132.438	113.317	257.1	89.7369	76.6004	107.581	50.8572	57.0067	87.7582	41.7735	52.5747	27.2199	32.971	153.321	57.4764	81.0184	54.3897	128.835	29.4038	58.7502	78.1231	24.2264	13.1905	11.8113	38.656	42.0491	59.4673
AC073429.1	0	0	0	0	0	0	0	0	0	0	0	0	0	0	0	0	0	0	0	0	0	0	0	0	0	0	0	0	0	0	0	0	0	0	0	0	0	0	0	0	0	0	0
SVEP1	0.897027	0.476031	2.92687	4.25137	1.99397	1.98842	9.07528	3.56926	12.3265	3.61139	3.76411	5.92575	2.91363	4.14434	13.4385	7.10439	7.05588	6.19566	7.06561	6.96063	0.86962	1.57338	3.89627	2.05106	0.759305	0.198686	3.29066	0.815488	0.423364	0.595705	2.91073	0.507955	5.01826	0.755432	5.3755	0.295152	3.07529	1.19729	5.9311	1.25114	0.646075	0.984951	0.917281
HNRNPA1P31	0	0	0	0	0	0	0	0	0	0	0	0	0	0	0	0	0	0	0	0	0	0	0	0	0	0	0	0	0	0	0	0	0	0	0	0	0	0	0.0477519	0	0	0	0
AC107074.1	0	0	0	0	0.0525812	0	0	0	0	0	0	0	0	0	0	0	0	0	0.0223907	0	0	0	0	0.0342581	0	0	0	0	0	0	0	0	0	0.0777333	0.115356	0	0	0	0	0	0	0	0
IDO2	0.0471335	0.0391416	0.0658147	0.0811897	0.551416	0.23862	0.491437	0.0760639	0.0183151	0.0436796	0.111719	0.0273529	0.0611564	0.0120575	0.0690982	0.0212206	0.0544201	0.0814793	0.0962335	0.082696	0.0321384	0.232634	0.0841465	0.053006	0.0573849	0.0139432	0.239562	0.165126	0.26619	0.236508	0.224719	0.0968319	0.0894066	0.0400911	0.138822	0.0384669	0.181761	0.0463047	0.166766	0.0589975	0.0394197	0.112322	0.20921
AL117351.2	0	0	0	0.0919253	0	0	0	0	0	0	0	0	0	0	0	0	0	0	0	0	0	0	0	0	0	0	0	0	0	0	0	0	0.281191	0	0	0	0	0	0	0	0	0	0
AP005899.1	0.56275	0.159876	0.911664	0.769368	0.763071	1.49065	0.514694	0.310687	0.34911	0.0594707	0.304214	0.167587	0.187348	0.0984995	0.310459	0	0.698601	0.532491	1.03771	0.317908	0.49883	1.25346	1.34043	0.0481125	0.351588	0.056952	0.546143	0.380469	1.27914	0.123323	0.423637	0.758072	0.243458	1.14628	1.13405	0.15712	3.48934	1.34758	9.79178	0.413106	0.944603	0.402836	0.392244
FEN1P1	0	0.0253196	0	0	0	0	0	0	0	0	0	0	0	0	0.0134093	0	0	0	0	0	0.0124736	0	0	0	0	0	0	0.0164331	0.0405155	0.0195306	0	0	0	0	0	0	0	0.0112324	0.0404536	0	0	0.0106328	0.0133113
PDE6C	0.097356	0.0700686	0.157516	0.152607	0.129457	0.295244	0.236852	0.102123	0.065573	0.0684183	0.0249989	0.0826288	0.0307907	0.0404711	0.106687	0.0854722	0.167004	0.131273	0.16538	0.0587793	0.0604085	0.192717	0.158165	0	0.141249	0.00936008	0.0673192	0.142114	0.17519	0.0202682	0.131514	0.216677	0.266749	0.0897103	0.292886	0.154937	0.219628	0.0466264	1.27343	0.0339471	0.077623	0.0662063	0.0966982
NDUFB10P1	0	0	0	0	0.0257019	0	0	0	0	0	0	0	0	0	0	0	0	0	0	0	0.0548265	0	0	0	0	0	0	0.036115	0	0	0	0.0344147	0	0	0	0	0	0	0	0	0	0	0
TRAPPC12-AS1	0.887248	0.542781	1.37249	1.43051	1.37151	1.53426	1.91185	0.589439	0.657355	0.14252	0.410086	0.568958	0.112244	0.324571	0.642553	0.484677	0.532694	0.757685	0.376795	0.214273	1.25835	0.4845	2.45042	0.230601	1.28726	0.443573	0.872546	1.34695	1.27726	0.14777	0.423015	0.730629	0.4862	0.327028	0.582371	0.988405	0.778388	1.31727	1.73443	0.53625	1.15758	1.05924	0.87286
CHRM5	0.0138494	0.0149515	0.0480942	0.0198484	0.128911	0.0464681	0.0513425	0.00968506	0.0233203	0	0.0355623	0.0208967	0.0116804	0.00921157	0.0263944	0.0162118	0.0593931	0.099596	0.0323485	0.037163	0.0441948	0.0378138	0.0160713	0.0134983	0.0365335	0.00532609	0.0893808	0.0388157	0.00398747	0	0.02201	0.0462353	0.0455358	0	0.0757539	0.0220406	0.100673	0.00884382	0.804239	0.0450722	0.0120461	0.0272082	0.0288218
AC068790.9	0.124902	0.0306458	0.0940971	0.269525	0.0754936	0.0805918	0.0920814	0.0794052	0.0669189	0.0113996	0.0874697	0.0535395	0.0957643	0.0094404	0.0973803	0.0996875	0.0486948	0.0255175	0.0361659	0.0761724	0.0452927	0.0387531	0.0527057	0.0276672	0.0299529	0.0218336	0.0348957	0.0331499	0.147115	0.102436	0.0270682	0.0442249	0.124445	0.0732413	0.0621086	0.0150588	0.135193	0.0226588	1.12616	0.039593	0.0288059	0.102957	0.0805575
CRYZP1	0.170142	0.0612268	0.443132	0.27432	0.636304	0.461084	0.275953	0.237964	0.0286492	0	0.305821	0.160449	0.0358737	0.0848739	0.178342	0.0331941	0.182413	0.114708	0.23483	0.159793	0.316714	0.487774	0.217181	0.082914	0.583464	0.130863	0.522883	0.0794758	0.318412	0.0236141	0.162238	0.302936	0.512795	0.407628	0.604919	0.225643	1.21545	0.190133	10.6628	0.118654	0.036997	0.102848	0.177039
CRTC3-AS1	0.303055	0.302935	0.265759	0.120646	0.307832	0.456266	0.175544	0.176608	0	0.304251	0.129696	0.0952634	0.177494	0.335948	0.176478	0.0328472	0	0.0756727	0.232376	0.0451781	0.0596961	0.229846	0.117225	0.191444	0.222064	0.32374	0.181097	0.570179	0.145424	0.0467348	0.374599	0.224828	0.0461306	0.155142	0.184184	0.937797	0.759634	0.13439	1.64562	0.234827	0.146442	0.165381	0.238895
AC069157.2	0	0	0	0	0	0	0	0	0	0	0	0	0	0	0	0	0	0	0	0	0	0	0	0	0	0	0	0	0	0	0	0	0	0	0	0	0	0	0	0	0	0	0
IGKV1OR22-5	2.00267	0.0818952	0.107767	0.163077	2.79918	2.46693	0.0527294	0.397867	0.0766407	0.09139	0	0	0.287901	0.22705	0	0.355195	0.097596	0.102286	0.241617	0.854938	0.524491	9.94182	0.264087	11.0164	0.120065	0	2.79757	0.690979	1.57255	0.0631712	1.30202	1.4182	1.87064	0.335527	1.61824	0	1.71132	1.12626	0	0.84644	0.527852	1.34127	1.37776
AC008734.1	0.180027	0.0539868	0.0710422	0.0537515	0.174553	0.0774402	0.0347602	0	0	0	0	0.0565904	0	0	0.057183	0	0.064337	0	0.0637113	0.0402565	0.0797894	0.204807	0.139273	0	0.237447	0	0.0922104	0.140156	0.0863877	0.0416436	0.0953687	0.0667786	0	0	0.164119	0	0	0.0718499	0.172512	0.0697486	0.0217481	0.113358	0.0851479
C1QTNF5	0	0	0	0	0	0	0	0	0	0	0	0	0	0	0	0	0	0	0	0	0	0	0	0	0	0	0	0	0	0	0	0	0	0	0	0	0	0	0	0	0	0	0
AC009312.1	0	0.0489711	0	0.0731365	0.0452388	0	0.0315308	0	0.0458291	0	0.0698871	0	0	0.13577	0.0518704	0	0	0.122329	0.202272	0.0730328	0	0.0371559	0.0315834	0	0	0	0.0836435	0	0	0.0377747	0.0432542	0	0	0.050159	0.0744359	0.288762	0.0682216	0	0.156484	0	0.0197276	0	0.102983
RPS20P4	0.0453871	0	0.394034	0.162617	0.301762	0.409997	0.368066	0.0793493	0.0764248	0	0.116544	0.171206	0	0	0.172999	0.0885487	0	0.305995	0.192749	0.12179	0.0402318	0.371768	0.0526686	0.0737273	0.359181	0.0872729	0.139484	0.159008	0.588045	0.18898	0	0.101014	0.248715	0.167291	0.12413	0.120385	1.30832	0.108686	8.74197	0	0.0657957	0.0685893	0.128801
ACVR2B	1.03875	0.59477	1.31495	0.666429	1.20945	1.16615	1.18324	0.726411	0.532484	0.285629	0.67799	0.760498	0.291303	0.333537	0.795767	0.533097	0.770242	0.860157	0.877924	0.425654	0.457208	0.740475	0.706613	0.453841	0.863884	0.51361	0.819307	0.479241	1.8239	0.799679	0.635934	1.08874	0.76831	0.94303	0.839673	1.07222	1.9188	1.00886	3.45395	0.440115	0.620136	0.932582	1.48407
LINC02873	0	0	0.00717031	0.0691708	0.0453025	0	0	0	0	0.00912096	0	0	0	0	0.00432862	0	0	0	0.0192912	0.00609465	0.0201329	0.0186041	0.0105426	0	0	0	0.00698012	0.00530474	0.00653936	0.00630465	0	0	0	0	0	0.0240974	0.0967836	0	0.0261175	0	0	0.00686473	0
RNU4-23P	0.115089	0	0.544995	0.515438	0.478238	0.148519	0.666651	1.20724	0.581375	0.462172	0.591045	0.217064	0.24266	0.19137	0.658013	0.224534	0.246778	1.03455	0.733135	0.772061	0.510082	0.314233	0.400657	0	0.758984	0.221299	0.176846	0.134399	0.165679	0.798664	0.182903	0.512287	0.630671	0.212101	0.629515	0.915787	0.28848	0.0918652	2.64682	0.267536	0.500517	0.0869615	0.762074
AL358944.1	0	0	0	0	0.0624274	0.0484678	0	0	0	0	0.0964409	0.0708369	0	0.0624519	0.465261	0	0.0805338	0	0	0	0	0	0.0435836	0	0	0	0.173136	0.0438599	0	0	0	0	0	0	0.205436	0	0	0	0	0	0	0.0567581	0
RNU6-669P	0	0	0	0.134881	0.250293	0	0	0	0	0	0	0	0	0	0	0	0	0	0	0	0	0	0	0	0	0	0	0	0	0	0	0	0	0	0	0	0	0.360592	2.59735	0	0	0	0
AC021074.3	0	0	0	0.0140119	0	0	0	0	0	0	0	0	0	0.0130058	0.00745322	0	0	0	0	0	0	0	0	0	0	0	0	0.0548036	0.0112598	0	0	0	0	0	0	0	0	0	0.0674554	0	0	0	0
RN7SL833P	0.170202	0	0.223883	0	0.0471503	0.146427	0.131452	0	0	0	0	0.107004	0	0	0	0	0.121651	0	0.0602341	0.0761187	0	0	0	0	0	0	0.0871778	0.132506	0	0	0.360655	0.0631339	0	0.209114	0	0	0.49773	0.0452856	1.14168	0	0	0.0857367	0
AL445649.1	0.0699526	0.209775	0	0.0626582	0.0387574	0.361089	0.351174	0	0.353368	0.0936384	0	0.26387	0.0491641	0.0387726	0.155536	0.0454917	0.0499985	0.157204	0.247561	0.281562	0.144683	0.25466	0	0	0.0307548	0	0.14332	0	0.0335674	0.161813	0	0.830335	0	0.0429727	0.127543	0	0.964383	0.055837	2.078	0	0.0338024	0.176188	0.0220571
AL022324.1	0.0972092	0	0.210983	0.0870726	0.201971	0.219531	0.112617	0.127462	0.163685	0	0.0624029	0.0458356	0	0	0.0926312	0.0474129	0.10422	0.163843	0.129008	0	0.0646258	0.0995307	0.0846034	0.157908	0.0961609	0	0.224059	0.255419	0.104955	0	0.270355	0.0270438	0	0	0.664646	0	0.15229	0.155187	0.768497	0	0.03523	0.110177	0.114943
AL360182.2	0	0	0	0	0.0569816	0.0884795	0	0	0	0	0	0	0	0	0.0326673	0	0	0	0.0363968	0	0.0607757	0	0.0397816	0	0.22608	0	0.105355	0	0	0	0	0	0	0	0	0	0	0	0.197104	0	0	0	0.0648573
AC013640.1	0	0	0	0	0.142202	0	0	0	0	0	0	0	0	0	0	0	0	0	0	0	0	0	0	0	0	0	0	0	0	0	0	0	0	0	0	0	0	0	2.37746	0	0	0	0
AC096741.1	0	0	0.0399264	0.0226566	0.0210215	0	0.117213	0	0	0	0	0	0	0.0420594	0.024103	0	0.054237	0.0568436	0.0268547	0	0	0	0	0	0	0	0.0777347	0.0295383	0	0	0.0401986	0	0	0	0	0	6.34022	0	56.6449	0	0	0.0573372	0
AC006058.1	0.108116	0.00572151	0.338807	0.518388	0.227274	1.51011	1.05359	0.255728	0.449771	0.0766183	1.1268	0.239898	0.0201139	0.179776	0.569663	0.335007	0.73639	1.22913	1.07359	0.379707	0.191671	0.173643	0.859775	0.0464888	0.180347	0.0489155	0.190563	0.0816952	0.0869759	0.0176535	0.0404286	2.36378	0.339793	0.0468824	0.295687	0.025303	0.115574	0.0761464	0.548483	0	0.101414	0.0985117	0.0300799
AC069213.1	0.263123	0.0556982	0.0488628	0.097047	0.154359	0.139816	0.143448	0.0541191	0.260623	0.124311	0.119231	0.145961	0.326344	0.180157	0.0884935	0.0301967	0.365071	0.10435	0.147895	0.415326	0.192077	0.316949	0.0359219	0.0502847	0.163316	0	0.2854	0.271122	0.0445631	0.0429637	0.319774	0.44782	0.466491	0.171148	0.380974	0.0410535	0.135788	0.1359	0.400456	0.0719596	0.0897501	0.105256	0.0146412
FAM74A6	0	0	0	0	0	0	0.0103586	0	0	0	0	0	0	0	0	0.0174444	0	0	0.00949305	0	0	0	0.0415035	0.0145245	0	0	0	0	0	0	0	0	0	0	0.0489079	0	0	0	0	0	0	0	0
AC100757.2	0.115089	0	0.0908325	0	0.191295	0.371298	0	0	0	0	0	0	0	0	0.109669	0	0	0	0.0610945	0.0772061	0.0510082	0.235675	0	0.65433	0.0758984	0	0.26527	0.0671996	0.662717	0.0798664	0	0.128072	0.788339	0.212101	0.157379	0	0.07212	0.0918652	0	0	0.0417097	0.130442	0.163302
RN7SL494P	0.159004	0.0953648	0.125492	0	0.0440483	0	0.184206	0	0.178492	0	0.136096	0.0999639	0	0	0.101011	0	0	0	0.168814	0.355555	0.0939625	0.57885	0.0615044	0.086096	0.0699064	0	0.162885	0	0	0	0.168464	0	0	0	0.144954	0	0.398558	0.0423063	1.06656	0	0	0.040048	0.150409
TRDN	0	0.004327	0.00189799	0	0	0	0.002786	0.00840865	0.00404938	0	0	0.00453568	0.0152115	0.0319903	0.107705	0.0422258	0.0309394	0.0216175	0	0.0580775	0.00213169	0	0.00279065	0.00781289	0	0	0.0110859	0	0	0.0066754	0.00382186	0	0.0395346	0.0576155	0	0.00637862	0.00904191	0	0.0345667	0	0.00174309	0.00726842	0.00227485
AC092941.2	0	0	0	0	0	0	0	0	0	0	0	0	0	0	0	0	0	0	0	0	0	0	0	0	0	0	0	0	0	0	0	0	0	0	0	0	0	0	0	0	0	0	0
MRO	0.0466604	0.09445	0.0299213	0.0679166	0.20601	0.0677409	0.047299	0.178446	0.0540161	0.0878336	0.0449301	0.0495025	0.762457	0.0775873	0.188968	0.0739642	0.0250128	0.098306	0.0835972	0.0234763	0.829795	0.143324	0.101524	0.0710584	0.169243	0.891605	0.0582553	0.0510839	0.0923606	0.0485703	0.0648852	0.120074	0.223731	0.010749	0.159515	0	0.0804089	0.0675063	0.159288	0.589789	0.0401621	0.145434	0.0855178
AC097505.1	0.256658	0.307868	0.405129	0.0766316	0.284404	0.0736024	0.231263	0.0997133	0	0.114521	0.146454	0.215144	0	0.0474192	0.0815237	0.0556368	0.42804	0.25635	0.151385	0.0765229	0.0505568	0.155726	0.0330927	0	0.300907	0.493517	0.0438203	0.0999074	0.12316	0.0791596	0.0453212	0.222142	0.0781363	0.210224	0.311972	0.605122	0.142964	0	0.901793	0.066292	0.0620109	0.0646439	0.13488
AC124293.1	0	0	0	0	0	0	0	0	0	0	0	0	0	0	0	0	0	0	0	0	0	0	0	0	0	0	0	0	0	0	0	0	0	0	0	0	0	0	0	0	0	0	0
ZNF571-AS1	0.286207	0.0699342	0.136647	0.0854543	0.293655	0.177832	0.532151	0.0555967	0.0535477	0.0922317	0.0907306	0.0599783	0.0745008	0.14101	0.0740745	0.0413615	0.0606122	0.166754	0.161311	0.0568887	0.535586	0.588497	0.147611	0.0286987	0.363513	0.0475599	0.722123	0.103157	0.0508665	0.0441367	0.241465	0.629124	0.116176	0.201868	0.231927	0.787256	0.278991	0.13538	1.78777	0.0164276	0.0537836	0.742224	0.153752
BZW1	18.191	21.3891	15.2583	13.322	19.7042	12.7122	9.27193	13.1455	11.5134	12.2726	10.8537	9.97181	14.0301	19.8031	11.3524	9.70065	11.3796	10.0186	11.3874	19.6177	23.1025	21.4739	11.7896	16.3999	16.3073	52.4642	13.3607	18.2411	19.8414	15.3731	12.9822	35.7381	21.6449	16.7036	14.7922	12.5435	31.1309	19.0332	22.9048	38.4603	20.5768	18.1859	21.421
AC083760.1	0	0	0	0	0	0	0	0	0	0	0	0	0	0	0	0	0	0	0	0	0	0	0	0	0	0	0	0	0	0	0	0	0	0	0	0	0	0	0	0	0	0	0
CLC	32.6562	0	0	0.204552	0.0210877	0.0327444	0.0293956	0.177442	0.384531	0.458533	1.88948	0	21.9884	0.0421919	1.30566	1.48511	3.15565	0.114045	0.700423	1.73623	3.05889	0	0.323891	0.0824352	0.033467	1.17097	0.0389897	0	0.255694	0.0352167	0.403252	0.0282363	1.18189	0.0467624	0	0	15.01	0.243045	0.218832	0.294921	0.202309	0	0.840081
AC092818.1	0	0	0.0199007	0	0	0.0325394	0.0584232	0	0	0	0	0	0	0	0.0720828	0	0	0	0.0267707	0	0	0.034423	0	0	0	0	0	0	0.0362991	0	0.0400728	0.0280595	0.0690876	0	0.0689609	0	0	0	0	0.175845	0	0	0
RNU6-1099P	0.150583	0	0.594231	0.134881	1.12632	1.94324	0.348901	0	0	0.604711	0.386665	0	0.317499	0.250391	0	0	0.645775	0	0.319747	0	0.400438	0.616718	0.174742	0.244609	0.397225	0.5791	0.462776	1.0551	1.30066	0	0.239313	0.502711	0	0.55503	0.411832	0.399409	1.32108	0.721184	4.32891	0.350046	0.545735	0.682688	0
MAGEA12	0	0	0	0.438242	0.192969	0	0.0288207	0	0	0	0	0.0312805	0	0.0137889	0	0.0161785	0	0	0	0	0.646857	0.0226416	0	7.98801	0	1.03645	0.0891968	0.00968394	0.0119378	0.0115093	0	0	0.386258	0	0.0226794	0	0.020786	0.0132384	0	0.0192769	0	0	0.0078443
DDX18	13.3234	13.1753	9.98081	9.4524	11.0062	11.0121	8.47838	7.83967	9.50322	7.82532	7.87834	8.80976	9.58029	12.2613	9.38701	8.9848	10.5218	9.49165	9.57841	10.221	13.3836	12.2519	10.3501	15.7252	11.2064	18.5433	10.5518	9.87649	16.8963	10.3823	9.81403	9.49143	15.0362	11.1197	12.3481	10.2501	20.5588	17.9214	14.5194	9.05007	11.4199	10.6642	14.5639
AC002451.2	0	0.0120896	0.0159089	0.00601846	0.0055841	0	0.00778408	0	0	0	0	0	0.014167	0	0.00640268	0	0	0	0	0.0090149	0	0	0	0	0	0	0	0.0078465	0.0193454	0	0.0106783	0	0	0	0	0	0.0589471	0	0.560159	0	0.0048702	0	0.00635591
RNU6-741P	0	0	0	0	0	0	0	0	0	0	0	0	0	0	0	0	0	0	0	0	0	0	0	0	0	0	0	0	0	0	0	0	0	0	0	0	0	0	0	0	0	0	0
WBP1LP6	0	0	0	0	0	0	0	0	0	0	0	0	0	0	0	0	0	0	0	0	0	0	0	0	0	0	0	0	0	0	0	0	0	0	0	0	0	0	0	0	0	0	0
AC008453.1	0	0	0	0	0	0	0	0	0	0	0	0	0	0	0	0	0	0	0	0	0	0	0	0	0	0	0	0	0	0	0	0	0	0	0	0	0	0	0	0	0	0	0
AC003684.1	0	0	0	0	0	0.012124	0	0.0164251	0	0	0	0.0177195	0	0	0	0.0183293	0.0201452	0	0	0	0	0	0	0	0	0	0	0.0109714	0	0	0	0	0	0	0	0	0	0	0.135042	0	0.0136195	0	0
MUC20-OT1	1.1023	0.224033	2.26093	0.637188	0.909248	2.72329	1.50929	0.443367	0.425485	0.167284	1.3447	0.842653	0.285693	0.135489	0.703166	0.219699	1.15824	0.771551	0.872869	0.897923	1.27168	1.7998	1.67117	0.516058	0.963619	0.257023	1.08606	1.40165	1.19409	0.540037	1.87986	1.60157	0.795193	0.632723	2.3762	0.512384	1.6064	0.567822	5.44021	0.280928	0.804949	0.516067	0.935326
FCER2	0.249805	0.0236564	0.560337	0.158985	0.355118	1.90027	0.030463	0.310307	0.15497	0.118796	0.438883	0.111588	0.706891	0.0983789	0.100228	0.795168	0.859848	0.17728	0.935238	0.114659	0.151505	0.897441	0.59502	0.630036	0.30347	0.050562	0.929327	0.46061	0.151416	0.0912387	0.762658	0.117046	0.522343	0.205957	2.08554	0.0174365	0.222451	0.178408	0.0188982	0.061126	0.471723	0.0794752	0.373108
GK-AS1	0.94051	0.178131	2.91055	0.332541	1.39872	0.670732	0.630809	0.908677	0.625134	0.149088	0.826192	0.373444	0.260924	0.0411549	0.330186	0.0482869	0.530706	1.00118	2.68028	0.896587	1.86482	2.02731	0.919071	0.160818	0.652889	0.190365	0.798661	0.404643	3.06418	0.0343511	1.29802	0.523304	0.474699	1.27717	1.82762	0.525183	1.89218	0.968042	4.34022	0.115069	0.699647	0.243118	0.398011
FP325330.3	0	0	0	0.00151329	0.0322937	0	0.0293586	0	0	0	0	0	0	0	0	0	0	0	0	0	0.0044927	0	0.00392101	0	0	0.0032486	0	0.00591881	0.00486424	0	0	0	0.0833224	0	0	0.0134435	0.010587	0	0.00971362	0	0	0	0
LINC02404	0.0135626	0	0	1.34847	0	0	0	0	0	0	0.0348259	0	0	0.0225521	0	0	0	0	0	0.0181967	0	0	0	0	0	0	0	0	0	0	0.0215543	0.0150926	0.0743215	0	0	0.0719474	0	0	0	0	0	0	0
SSR4	55.207	160.764	60.5629	38.5238	76.5485	54.6	27.5195	78.7995	16.4381	40.3026	26.6987	23.7286	39.9527	44.9449	25.2683	35.5644	20.4434	22.8616	28.3505	17.7039	37.8061	75.4727	84.9283	143.719	80.8161	156.732	60.839	49.5567	107.85	64.3887	96.4567	57.0714	30.6144	84.832	49.1063	94.9147	33.2601	79.6717	5.6108	27.7118	93.0914	42.6456	49.3738
AC012676.2	0.0866259	0	0.273474	0.0775929	0.575943	0.111789	0.100356	0	0	0	0	0	0.182647	0	0.0825464	0.169004	0.371494	0	0.183941	0.116224	0.0767866	0	0.30157	0	0.114256	0	0	0.101161	0.24941	0	0.137669	0.289194	1.18675	0.159646	0.236914	0	0	0.0691458	1.24514	0	0.0627889	0	0.163887
TMEM185A	1.73994	1.14098	1.58525	2.68891	2.78302	1.42703	2.18943	1.7749	1.68844	1.48651	1.35558	1.39042	1.25141	1.19987	2.28905	1.8405	1.70133	1.95157	1.58197	0.997483	1.74998	1.78256	1.67834	2.01449	1.14951	1.45359	2.32801	1.26947	1.52895	2.08972	2.02548	3.32321	2.71318	2.59061	2.6484	0.886551	1.87137	1.61824	2.0295	2.89009	1.0687	3.28795	2.24278
MIR6068	0	0	0	0	0	0	0	0	0	0	0	0	0	0	0	0	0	0	0	0	0	0	0	0	0	0	0	0	0	0	0	0	0	0	0	0	0	0	0	0	0	0	0
PSMC1P13	0	0	0	0	0	0	0	0	0	0	0	0	0	0	0	0	0	0	0	0	0	0	0	0	0	0	0	0	0	0	0	0	0	0	0	0	0	0	0	0	0	0	0
ARMC7	20.6385	9.70471	8.22544	6.67167	4.04614	7.66744	7.1015	8.62133	6.27574	8.21694	5.6278	10.0328	6.59471	5.35268	7.53813	6.70341	8.34658	7.72159	6.53839	9.02844	5.45895	8.67229	8.65655	9.94822	8.92821	5.02646	6.1655	7.46504	8.38902	6.54322	6.76672	13.4777	3.9565	8.28869	9.14725	6.1312	4.57808	9.24835	2.47759	5.41326	8.52634	5.19243	12.0614
RSPH14	0.105829	0.880676	0.020881	0.296229	0.830046	0.349959	0.206892	0.0462545	0.0111374	0.385144	0.305713	0.0249499	0.474163	0.329949	0.939118	0.309702	3.97115	0.282421	1.51683	0.150863	0.011726	1.04744	1.28947	0.24712	0.628125	0.0254367	3.71987	1.39806	0.142827	0.128521	0.336374	0.117767	0.362455	0.146276	9.20756	0.0350876	0.00828966	0.0475165	0.0760581	0.123005	0.0383538	0.139938	0.244014
B4GALNT1	0.0724787	0.0760726	0.26218	0.0937746	1.63807	0.218241	0.0979609	0.119673	0.101702	0.11319	0.103394	0.0835385	0.0976339	0.200864	0.136212	0.219961	0.0820231	0.0859651	0.171001	0.145865	0.0963694	0.153916	0.22662	0.353206	0.0902852	0.108396	0.22893	0.38323	0.107237	0.273839	0.185577	1.77441	0.860544	0.185519	0.319359	0.0640811	0.0958837	0.126956	0.138906	5.14345	0.112366	0.439643	0.0685609
ATP5MFP4	0.0603461	0.434321	0.285765	0.108107	0.250762	0.311501	0.209733	0.105502	0.304841	0	0	0	0.127237	0.100344	0.115008	0.3532	0.129397	0.135616	0.256277	0.242896	0.534918	0.164766	0.210083	0	0.636751	0.116037	0.463642	0.140943	0.347492	0.33502	0.287713	0.201461	0	0.111214	0.990248	0.320125	2.11768	0.144507	0.867404	0.420842	0	0.273587	0.0570842
TMEM78	0.00740801	0.0133291	0.0116934	0.00663553	0.0861928	0.00955985	0	0	0	0.029749	0	0	0	0	0	0	0	0	0	0	0	0.0202265	0	0	0.0195417	0	0.0113832	0.017302	0	0.0102817	0.0353193	0.0164874	0	0	0	0.0196491	0	0.0295658	0.0425925	0	0.0107391	0.0223901	0.0210227
Y_RNA	0	0	0	0.132406	0.12285	0	0	0	0.248907	0	0	0	0	0	0.140859	0	0	0	0.15694	0	0	0	0	0	0	0	0	0.345246	0	0	0	0	0	0	0	0	0	0	1.27485	0	0	0.111694	0.13983
AC005920.2	0.0485314	0	0.0766057	0	0.121	0.125257	0.0562236	0.0848464	0.0817193	0	0.124618	0	0	0	0.0462459	0	0	0.436258	0.309153	0.0651136	0	0.0662539	0.0563173	0	0.192032	0	0	0	0.0698648	0.0673572	0.077128	0.108012	0.132973	0	0.132729	0	4.19686	0.0387383	17.3	0.112816	0.0351769	0	0.0918161
AC087289.5	0.334935	0.136965	0.200261	0.536381	0.451276	0.425677	0.40566	0.150826	0.111087	0.173224	0.104247	0.0861421	0.1284	0.00843838	0.18376	0.118809	0.20675	0.159663	0.237066	0.170218	0.706243	0.741292	0.253224	0.123653	0.448458	0.117097	0.171555	1.10229	1.13967	0.246517	0.306471	0.542137	0.250282	0.0748198	0.222065	0.067302	0.133564	0.283552	0.335542	0.648826	0.15449	0.287589	0.278427
AC006065.4	0.0540685	0	0	0	0	0.0697741	0	0	0	0	0.034709	0	0	0	0.0128806	0.0263715	0	0.030377	0.0143511	0	0	0.0553598	0	0	0	0	0	0	0.155672	0.0375211	0.021482	0.0902519	0	0.0249112	0.110904	0	0	0.485529	0	0	0.00979759	0.0102136	0
Z97652.1	0	0	0.309217	0.0438671	0.162805	0.0631996	0.113472	0	0	0	0	0	0	0	0.18667	0	0.210024	0.220118	0.103991	0	0.0434112	0.066858	0	0	0	0	0.150508	0	0	0	0.0778313	0	0	0	0	0	1.04344	0.117275	3.80129	0.113845	0	0.0370049	0.0463267
UEVLD	5.73503	3.65869	5.42557	6.38265	5.04305	4.85602	5.07017	5.13835	4.69808	4.62256	4.43364	4.3035	5.24216	5.39724	4.56294	4.4858	5.73206	5.17371	5.24516	3.71205	3.89235	5.20492	6.03468	5.94651	5.92654	5.75819	6.03362	3.2173	5.86712	3.70615	6.55136	5.07828	5.73151	6.31572	5.713	5.47092	10.8383	7.01007	12.7326	7.19896	4.2035	9.72202	4.78386
PRAMEF18	0	0	0	0	0	0	0	0	0	0	0	0	0	0	0	0	0.0164206	0	0	0	0	0	0	0	0	0	0	0	0	0	0	0	0	0	0	0	0	0.0061127	0	0	0	0	0
SPHKAP	0.00229882	0	0.0127002	0.00205911	0	0	0.00798954	0.00803795	0.154834	0.0323105	0	0.00867143	0.0193879	0.00764499	0.0460017	0	0.0788677	0.0103323	0.0561348	0.0339271	0	0.0125532	0.00266762	0.00373423	0.0121281	0	0.0247267	0.00536907	0	0	0.0255736	0.0255815	0.0251945	0.0254194	0.0502965	0	0	0.0458736	0.0396514	0.00534384	0.0299925	0	0
GGTA1	1.1491	1.08853	1.83925	4.35758	1.80585	1.13179	2.53804	6.94681	5.2381	6.41147	7.35359	3.61211	5.91743	4.70837	5.21566	4.73512	3.79954	3.93388	4.38589	2.47348	1.65321	2.6634	3.07815	5.8266	3.19175	1.25965	1.57319	1.13706	0.587479	3.56728	2.45768	0.932155	6.13997	1.94618	3.40702	0.512727	4.81398	0.820072	1.71858	2.65455	0.739488	1.51743	2.92571
Y_RNA	0	0	0.12111	0	0.12753	0	0	0	0	0	0	0	0	0	0	0	0	0	0	0	0	0	0	0	0	0	0	0	0.220906	0	0	0.512287	0	0	0	0.407017	1.15392	0.122487	0.882274	0	0	0.231897	0.145157
CRB1	0.0075996	0.0113949	0.0059979	0.00794167	0.0168423	0.00326903	0.0102715	0.042073	0.0575845	0.0101728	0.0065047	0.00477777	0.0614232	0.0210611	0.024139	0.0197687	0.0733293	0.0227714	0.0537897	0.0118956	0.0101046	0.0207496	0.0338054	0.00617244	0.0300706	0.0608873	0.0583881	0.00295824	0	0.0228531	0.030194	0.00422845	0.00694081	0.00233426	0.176666	0.117584	0.011112	0.00101102	0.0546176	0.0206104	0.00367227	0.00478524	0.0203683
F8	2.68792	2.41063	2.75267	4.06879	2.40528	1.49524	6.76988	5.15362	5.19238	3.26584	3.29383	9.37382	4.44409	5.43979	14.3614	6.19601	8.46376	6.19882	4.11239	3.09339	0.824922	1.39637	2.04505	1.72145	1.98162	0.983398	2.708	1.74472	1.67766	1.7245	2.75012	1.91075	2.40284	3.60322	2.82951	2.49064	3.09976	1.00651	4.77703	1.46951	2.16462	1.84982	3.40391
AC115284.1	0	0	0.032072	0	0.0337722	0	0	0	0.0342129	0	0	0	0	0	0.0193614	0	0	0	0	0	0	0.0277381	0.023578	0	0.0535979	0.0390692	0	0.0237275	0	0.0282	0.0322907	0	0	0.0374453	0.0555688	0.107785	0	0	0	0	0	0.0307052	0
ZEB2P1	0.00831394	0	0	0.052129	0.0345477	0	0.0866853	0	0	0	0	0	0	0	0.0237672	0	0.0356543	0.0373678	0.0176537	0.0111547	0.036848	0.0454	0.0192955	0	0	0	0.0127753	0.0291268	0.0359057	0	0	0	0	0	0	0.44104	0.0520991	0	0	0	0	0.0376923	0
KIR2DS4	0	0.0180292	0	0.107704	0.0166551	0.0129308	0.034825	0.0700721	0.151852	0.0804778	0.128648	0	0.760575	0.83308	0.114579	0.078196	0.171885	0.112591	0.787238	0.215102	0.00888203	0.0410378	0.127905	0.195322	0.0528645	0	0.0153971	0.257431	4.63037	0.0139071	0.0318489	0.0780537	0	0.073866	0.0274043	0	0	0.231948	0.0288056	0.326101	0.0508402	0.0378564	0
AC016877.3	0.0319691	0	0.0756937	0.0286355	0.0797064	0.660085	0.296289	0	0.053831	0	0	0	0	0.0531584	0.152318	0.124741	0	0	0.0678828	0	0.311717	0.567365	0.111294	0.882826	0.126497	1.5368	0.147372	0.0746663	0.46022	0.221851	0	1.56532	0.26278	0.235668	0.262298	0.0847951	0.4808	0.0255181	0.183807	0	0.0231721	0.314028	0.030241
TSR1	12.0909	7.35621	6.79745	5.71565	5.26933	7.39462	6.29501	3.96246	5.37234	3.53568	3.89482	5.2667	5.0545	5.23758	5.53506	4.73931	5.59513	4.9694	4.67073	8.19485	9.50694	6.74368	5.3209	6.4902	8.9222	6.1405	7.24671	6.29459	7.84743	4.45639	6.00332	7.08148	8.83736	8.94304	8.20129	5.38737	11.9122	13.3992	4.94519	5.24167	11.1711	12.258	8.52368
AP000851.2	0	0.0402093	0	0	0.817184	0.0288387	0.647234	0	0.0752589	0	0	0	0.0471184	0	0.0212949	0	0.0958363	0	0.023726	0	2.37708	0.0610161	0	0.145205	0	0.0859414	0.721121	0	0	0.0310161	0.106546	0	0.244921	0.0411846	0	0	0.0560155	0	0	0	0	0	0.0211394
ACADS	16.587	7.12729	13.6242	16.16	7.20103	9.24992	8.33918	9.4464	8.89333	13.2438	13.9213	11.1549	10.007	10.998	13.0517	12.2273	10.9466	11.6094	9.3866	7.07801	4.68166	11.563	12.6249	9.53819	7.39149	15.994	10.93	7.18387	5.74622	12.617	8.04554	6.09405	1.56715	14.8471	13.9287	9.69969	1.15915	7.89249	1.32941	3.35228	9.80872	7.50798	20.1052
MIR579	0	0	0.129761	0.147268	0.956477	0.42434	0.380943	0.287439	0	0	0	0	0	0	0.15667	0	0	0	0	0.220589	0.291476	0.673356	0	0	0	0.316142	0.252638	0	0.236685	0	0.522581	0.365919	0	0	0	0	0.618172	0.787416	3.78117	0	0.357512	0.496923	0
AL627082.2	0	0	0	0	0	0	0	0	0	0	0	0	0	0	0	0	0	0	0	0	0	0	0	0	0	0.297903	0	0	0	0	0	0	0	0	0	0	0	0	0	0	0	0	0
RPL11P1	0.193792	0	0.0873989	0	0.11504	0.214358	0.12829	0	0	0	0	0	0	0	0.0263808	0	0.118725	0	0	0.0371438	0	0.0377943	0.128504	0	0.219088	0	0.0425404	0	0.199271	0.0768474	0.0439974	0.215653	0	0	0.227145	0	0.242878	0.0441963	0.636693	0	0	0	0
RBM17	9.28993	6.07007	10.4621	9.83886	8.97231	12.8663	10.9194	8.15799	9.41696	7.77175	9.08804	9.61522	8.40444	8.46037	10.7492	8.35943	12.7722	14.4747	11.9577	13.1983	10.255	13.8955	10.859	11.7308	9.39253	7.53913	10.6031	17.3473	15.4983	6.51125	8.54082	15.0083	11.1898	8.80323	9.72762	12.8497	8.86832	11.106	14.3742	6.4652	9.54275	12.1765	10.3644
ODF2L	2.06247	3.03529	2.98952	1.33887	3.88155	8.47887	4.34027	1.33892	2.09618	1.4665	2.31201	1.28271	1.33732	2.0577	2.45562	1.39896	4.17834	3.33918	3.70447	2.29706	4.54496	5.07622	4.27544	2.55776	5.07206	2.54723	5.4456	3.28216	3.79703	4.50617	5.85298	3.82194	2.75058	2.20431	7.34704	1.82351	8.26978	2.38742	5.78036	2.93852	2.43584	5.49522	3.06983
LINC01978	0.0686731	0.108117	0.0609744	0.499786	0.0784749	0.177242	0.308286	0.0150075	0.0578174	0.017236	0	0	0	0.0142738	0.0163598	0.0167474	0.036813	0.0192911	0.0364549	0.0460687	0.0304364	0.117189	0.0996129	0.111553	0.0226442	0	0.0395714	0.130318	0.185363	0.11914	0.0136422	0.181497	0.04704	0.0791	0.0469537	0.0227686	0.0322753	0.0959274	0.740321	0.0199547	0.149328	0.032431	0.113682
PPP1CC	20.9863	18.0847	13.5875	20.6453	14.7615	14.4639	13.5631	12.8812	15.3568	16.9584	15.5344	13.2011	18.5554	25.6707	16.5186	15.5444	15.1883	15.6719	16.0166	10.74	19.194	17.174	19.0195	27.7043	13.8938	26.6572	16.71	23.2651	27.1416	12.9105	12.4176	12.8958	25.8451	17.973	18.3066	19.0168	21.8516	33.0821	30.8662	14.1934	10.6269	16.0442	21.9
AL133230.1	0.136992	0.0884832	0.249507	0.232829	0.283169	0.693543	0.138359	0.0798336	0.0828061	0.0423179	0.333727	0.185501	0.0296249	0.00584082	0.147277	0.013706	0.316341	0.134197	0.872665	0.24978	0.283342	0.930299	0.130437	0.0456476	0.148256	0.0202628	0.377827	0.110754	0.131474	0.11213	0.240043	0.308802	0.134741	0.368992	0.326629	0.0745354	1.76975	0.168229	4.76624	0.0163309	0.152763	0.156595	0.13291
ZNF467	2.09214	3.13874	13.4049	2.17487	3.32563	3.41475	8.32948	3.12187	6.05333	2.50865	3.37462	1.66728	2.22423	2.58707	4.02654	4.88653	2.56527	8.71462	3.51014	2.57768	1.01867	2.11596	6.74308	2.75709	4.24409	1.93778	4.03888	4.26696	1.41682	1.33325	3.0814	5.96138	0.968844	14.3583	3.59427	8.45669	0.635205	6.72692	0.440492	2.20565	3.0756	4.90725	9.65554
NCOR1P2	0	0	0	0	0	0	0	0	0	0	0	0	0	0	0	0	0	0	0	0	0	0	0	0	0	0	0	0	0	0	0	0	0	0	0	0	0	0	0	0	0	0	0
PRPF3	6.95116	6.17264	13.1023	8.99566	12.2667	14.5971	16.5366	4.25182	5.44838	3.19125	6.03695	5.20906	3.20566	3.69491	5.9037	4.38203	6.9831	10.2502	7.74615	5.19421	10.2233	10.3452	10.3004	8.09601	9.08125	9.30091	8.43715	19.7894	9.06133	8.95669	13.5443	16.7254	6.59781	15.1096	14.9429	19.185	15.3453	9.50282	11.7846	9.1947	8.5444	17.0757	10.2915
AC135626.1	0	0	0.0584669	0	0	0	0	0	0	0	0	0	0	0	0	0	0	0	0	0	0	0	0	0	0	0	0	0	0	0	0	0.123655	0	0	0	0.196491	2.08899	0.0591316	5.43055	0	0	0.0559752	0
ZNF426	3.39502	2.01053	1.74183	1.99026	2.16684	3.45025	3.05772	2.27163	2.91962	1.35821	2.74832	2.0873	1.58872	2.12854	2.66195	2.15078	2.58417	3.38185	2.61131	3.12763	1.64701	2.25603	2.4592	2.26368	2.50433	1.41182	3.39784	1.61236	2.13554	1.4023	3.59246	1.82707	3.86514	2.94298	3.22577	1.62953	4.61445	1.9906	4.91686	1.80134	1.73156	2.78203	3.04749
AC078841.1	0	0	0	0	0	0	0	0	0	0	0	0	0	0	0	0	0	0	0	0	0	0	0	0	0	0	0	0	0	0.0189033	0	0	0	0	0	0	0	0	0.0391542	0	0	0	0
SLC26A7	0.0333909	0.0369723	0.0182447	0.0391119	0.298851	0.0497195	0.163661	0.0583767	0.320051	0.0154721	0.0197863	0.0145332	0.0379095	0.21782	0.195806	0.0601335	0.038553	0.0173168	0.21816	0.0654769	0.43259	0.035065	0.0566315	0.0417236	0.0542045	0.0987785	0.094724	0.00899852	0.66557	0.0748628	0.0571482	0.111473	0.126677	0.0568037	0.161568	0.0885665	0.131984	0.0061507	0.420884	0.0298541	0.0130322	0.0213487	0.174938
AC087241.2	0.0373838	0	0	0.150685	0.0466033	0.0241214	0.0216546	0	0.0314743	0.0375314	0.0479967	0	0	0.0621621	0.0178116	0	0	0	0	0	0	0.102071	0.0216907	0	0.0493075	0.0359419	0	0.0873128	0	0	0.0891177	0.0208005	0	0.0344479	0	0	0	0.0149201	0.0537348	0	0	0	0
SLC25A13	6.63171	5.30588	4.38052	11.8415	14.8561	9.01203	5.97219	5.8464	4.37311	3.72354	4.27114	4.01364	4.86235	3.27135	4.40744	3.71964	4.85176	4.09918	5.23338	5.25002	27.0209	8.2827	5.97206	10.9913	10.3107	7.56592	10.831	9.06308	7.99637	4.68349	7.78548	7.08502	9.93605	13.0862	9.21705	7.54517	16.9332	10.178	15.4065	6.72372	6.47524	15.4365	9.69128
PCYT1A	8.08852	4.96385	6.90819	13.1533	6.65673	6.42181	7.70935	7.72193	7.93724	5.734	8.70713	7.74391	9.18506	6.14554	8.47356	8.40835	8.92523	8.41013	9.46452	7.54913	13.7739	7.41665	6.92538	6.28904	7.2348	3.59604	8.52489	9.45748	7.4022	6.39652	8.61788	6.40294	22.4387	5.98126	9.00321	3.72835	8.61101	7.30431	11.6118	13.9764	4.74	10.3785	8.97333
AC104506.1	0	0	0	0	0	0	0	0	0	0	0	0	0	0	0	0	0	0	0	0	0	0	0	0	0	0	0	0	0	0	0	0	0	0	0	0	0	0	0	0	0	0	0
FBXO21	16.5738	7.26337	7.52855	10.5443	6.22804	12.4475	8.37818	7.57227	11.4512	11.4296	9.84763	11.274	6.39946	9.25705	10.579	8.35516	8.57137	9.84829	9.35699	7.27331	6.4927	7.47032	8.87915	4.87758	4.98489	4.133	8.54024	7.10233	11.3188	6.42655	7.24086	5.32302	11.9246	9.91371	9.03008	6.51906	11.0543	13.8531	11.8248	5.14743	6.10238	9.94607	15.5222
EIF5AL1	0.381831	1.16266	0.877574	0.646446	0.125538	0.162443	0.102081	0.0880281	0.402723	1.23005	1.64846	0.237414	0.460043	1.44425	0.0599751	1.11332	0.269914	0.528054	0.093551	1.52	0.319864	0.12602	0.185026	0.845176	0.293316	0.49216	1.1799	0.156799	1.76379	0.529947	1.20697	0.354865	0.10347	1.14446	0.895091	1.75844	0.283973	0.150716	0.20506	2.03856	0.197687	3.608	0.603308
ITGA7	2.94286	0.577725	3.24449	2.19439	3.83041	6.66227	1.44983	0.746989	2.68626	1.32495	0.590767	1.45436	0.970182	1.11405	2.1297	2.89044	1.44203	2.32381	1.96753	1.37718	0.410115	3.8484	4.52985	1.51955	2.28755	0.369468	4.21901	1.29317	1.75064	1.14392	1.31789	1.49956	0.464122	1.37917	4.39762	0.958945	0.681253	1.00096	0.690466	0.952096	1.25712	0.976185	1.27471
CHPF2	20.2047	25.2197	17.6096	22.5322	25.7018	40.186	19.7094	17.6249	11.4459	9.82487	12.1512	9.19982	14.2595	8.7862	12.5312	13.1122	12.6036	13.7088	10.8334	10.431	41.6106	40.1792	20.1825	19.5132	34.4523	19.8269	19.3946	28.0561	22.3511	23.0805	39.4054	26.4623	6.85565	26.1986	17.7103	27.5629	12.1738	29.6922	9.67144	15.5164	26.9819	31.6366	26.9127
AL355987.6	0	0	0	0	0	0	0	0	0	0	0	0	0	0	0	0	0	0	0	0	0	0	0	0	0	0	0	0	0	0	0	0	0	0	0	0	0	0	0	0	0	0	0
AC011290.1	0.0389189	0	0	0.139442	0.0646892	0.150672	0.0450875	0.068041	0	0	0	0	0.0820589	0.0647146	0	0	0.0834516	0.0874623	0.04132	0.0522167	0	0	0	0.0632203	0	0.0748354	0.119606	0.136347	0	0	0.0618514	0.129928	0	0	0.10644	0.206458	0.0975536	0.062131	0.111883	0	0.0846285	0.0294073	0
AL138930.1	0	0	0.0600782	16.3869	0.0421753	0	0.0293956	0.0443606	0	0.254741	0.0651546	0.0478567	0.107	0.0421919	0.0967158	0	0	0	0.134697	0	0.112459	0.0346398	0.0294446	0.0824352	0.066934	0	0.0389897	0.0592627	0.0730555	0.0704334	0.201626	0.0847089	0.278091	0.18705	0.0693953	0	0.0636019	0.0202537	0.218832	0.117968	0.0183917	0	0.0480047
MTMR4	7.11964	6.15499	9.833	5.6783	4.16678	7.77187	9.68646	5.56974	3.92353	2.35012	4.38915	3.88654	3.50404	2.64514	4.53523	4.23055	3.75301	5.72084	4.68912	2.24419	8.09744	6.75632	6.68352	5.18912	7.92917	2.80184	7.33315	3.56181	12.4214	3.3327	9.85893	9.91129	7.75452	6.82865	7.26279	5.80877	9.59568	11.0253	8.97264	4.18894	5.17614	8.61099	9.82795
AC140063.1	0	0	0	0	0	0	0	0	0	0	0	0	0	0	0	0	0	0	0	0	0	0	0	0	0	0	0	0	0	0	0	0	0	0	0	0	0	0	0	0	0	0	0
UPP2	0.00544891	0.0490208	0.0215024	0.0585686	0.104155	0.0914119	0.113626	0.0285786	0.0367005	0.0109408	0.0139916	0	0.0229776	0.0271815	0.0259615	0.0106306	0.0233676	0.0734719	0.0520657	0.0146214	0.02415	0.0446323	0.0316154	0.0265538	0.0359343	0.104775	0.0669827	0.0190895	0.00784413	0.105876	0.0519577	0.00606359	0.0895779	0.0401679	0.119218	0.0289055	0.0204873	0.0130481	0.203636	0.0633327	0	0.284088	0
PDCD5P1	0.104287	0.281465	0.0823077	0.0934128	0	0	0.0604085	0.0911618	0	0	0.133894	0	0.109943	0.086705	0.0496881	0.101731	0.111809	0.117182	0	0	0.369768	0.142371	0.0605092	0	0.412651	0.20053	0.0801246	0.182679	0.225195	0.144742	0.0828689	0	0.142871	0.0960975	0.142609	0.41492	0.0653515	0.0416218	0.149901	0	0.113386	0.5122	0.0986503
AC104076.1	0.182405	0.1094	0	0.108923	0.0505308	0.235389	0	0	0	0.122083	0.156125	0	0	0.101101	0.115876	0	0.260747	0	0.129105	0	0.269477	0.332019	0	0.395067	0.561362	0.584564	0.186857	0.21301	0.262586	0.253161	0.0966283	0.608945	0	0.33616	0.498861	0.483812	0.685821	0	0.17479	0	0	0.0918838	0.11503
LINC01852	0.476273	0.743771	0.645402	0.861268	0.746831	0.579829	1.35338	1.16258	1.21052	1.35327	1.19989	0.898281	1.15578	1.56896	1.6013	1.17464	1.42589	1.1915	1.3357	0.880141	0.796559	1.16545	0.698674	0.496313	0.912643	0.967644	0.428061	0.629645	0.491586	0.710913	0.31419	0.890002	0.467815	0.496834	1.20426	0.524377	1.47538	0.416032	1.0075	0.146227	0.306135	0.556786	0.408026
AD001527.1	0.595182	0.0764931	0.0671058	0.266559	0.529974	0.932653	0.837271	0.371623	0.286341	0.256085	0.327492	0.240546	0.0896369	0.282764	0.243065	0.165883	0.911583	0.764314	0.947852	0.399272	0.715999	0.580377	0.444	0.138117	0.448581	0.163493	0.522607	0.6454	0.489606	0.354025	0.675633	0.662323	0.465931	0.391743	0.232538	0.225524	0.745938	0.305409	5.13302	0	0.246517	0.546091	0.24129
ZGPAT	1.66197	0.77367	3.18009	2.74797	3.5414	8.51035	3.4422	1.0896	1.52128	0.843967	1.63756	1.35771	0.804743	0.52218	2.14536	1.3196	1.94759	2.33434	1.9389	2.00296	3.07059	4.77521	3.78432	2.76251	2.79106	1.14266	2.53895	4.67718	2.63597	2.40725	2.29575	5.7903	0.0397124	1.43351	3.44865	2.06315	0.369358	2.92701	0.749999	0.943394	3.61393	2.88759	1.71838
AC084121.1	0	0	0	0	0	0	0	0	0	0	0	0	0	0	0	0	0	0	0	0	0	0	0	0	0	0	0	0	0	0	0	0	0	0	0	0	0	0	0	0	0	0	0
SGK3	0.815411	2.17178	1.42894	1.79472	1.50692	1.31187	2.82153	2.50881	2.22213	2.83289	2.72745	2.59523	3.32541	2.43076	1.74827	1.92575	2.28908	2.164	2.91041	1.54387	1.2744	1.97004	1.87067	2.50098	2.55429	2.15073	1.45905	1.69772	3.41343	1.71619	1.73921	2.41177	2.43995	1.9427	2.06869	0.960456	4.02057	2.44077	2.72195	1.30316	1.42509	1.29306	1.02253
ABCB10P4	0	0.0132742	0	0.00660819	0.00613126	0	0	0	0.0124225	0	0	0	0	0	0.00703005	0	0	0	0.00783263	0.00989822	0	0	0.00856106	0	0	0	0.0113363	0	0	0	0	0	0	0	0	0	0	0.00588879	0.0212085	0	0	0	0
LINC02659	0	0	0	0.0585488	0	0	0	0	0	0	0	0	0	0	0	0	0	0	0	0	0	0	0	0	0	0	0	0	0	0	0	0	0	0	0	0	0	0	0	0	0	0	0
AC091932.4	0	0	0	0	0	0	0	0	0	0	0	0	0	0	0	0	0	0	0	0	0	0	0	0	0	0	0	0	0	0	0	0	0	0	0	0	0	0	0	0	0	0	0
NMT1	17.794	14.615	16.8124	14.1012	16.0451	17.8619	23.2957	16.1732	14.0027	11.2934	13.9337	16.6094	13.9068	11.2969	18.1255	17.7372	15.1582	18.4332	14.2156	11.073	22.9986	17.5898	18.9777	15.2824	14.9197	10.5828	15.9191	14.9506	18.5241	19.3984	14.2757	19.562	21.8253	19.0926	16.4199	12.2462	17.0233	15.9197	8.07759	15.8885	15.6137	21.0413	22.4291
CR559946.1	0	0	0.0718449	0.0271794	0.302614	0.117473	0.210918	0	0	0	0	0	0	0	0.0578291	0	0.065064	0	0	0	0.080691	0.207121	0.0352116	0.0985807	0.0400217	0	0.186505	0.106305	0	0	0.0482231	0.337666	0	0	0.414934	0.160967	0	0.0726617	0	0	0	0.0458554	0.0287033
AC015722.2	0	0	0	0.0523858	0.121512	0.150945	0.067754	0.0511234	0.0984785	0	0	0.110305	0	0.0972481	0.724491	0.171151	0.0627023	0	0.155231	0.0392336	0	0.159683	0.339335	0	0.0385691	0.112457	0.134801	0.0682973	0.252578	0.0405855	0.0464728	0.292868	0.160243	0.80837	0	0.0775622	0	0.0466828	0	0	0.169564	0.0220955	1.30009
LINC01415	0.0701557	0.0841536	0.0830544	0.0628401	0.0939355	0.0704155	0.126428	0.10221	0.255951	0.101736	0.110088	0.029404	0.14792	0.324043	0.155988	0.220515	0.376077	0.280286	0.28966	0.371277	0.0276387	0.0957748	0.117593	0.120293	0.0925321	0.0449664	0.676756	0.036412	0.0673298	0.0432755	0.0681353	0.0216861	0.619382	0.0215487	0.415717	0	0.11235	0.052888	0.22409	0	0.00847513	0.0500649	0.0663635
ACSL3	11.3699	9.53416	21.9554	14.9904	12.0091	14.8478	13.5872	11.6255	13.0033	14.3886	11.7491	15.0224	12.383	11.1053	10.0541	12.2439	13.204	12.1882	15.7833	14.9801	23.2521	9.43957	23.9218	12.2154	10.0123	9.27745	13.5761	19.1823	28.3659	8.52497	15.0031	9.01207	21.3845	16.5204	12.1973	12.5318	16.7992	15.8419	33.5048	13.2075	25.2432	17.9895	11.8606
SYPL1P2	0.465421	0.239265	0.38482	0.21837	0.386801	1.11543	0.35946	0.116241	0.0373189	0	0	0.125402	0.0934591	0.0737052	0.168953	0.043239	0.0475227	0.14942	0.188242	0.059471	0.74653	0.363075	0.205748	0.0720033	0.730796	0.21308	0.136223	0.49175	0.159526	0.0922803	0.457888	0.838544	0	0.612671	0.666749	0.705421	0.333319	0.636864	3.24937	0	0.273093	0.385166	0.251579
SLIT2	1.59432	0.949249	4.69538	5.49829	3.52553	3.07651	18.3914	8.0458	22.9796	7.80154	6.25368	12.5787	4.51239	12.5849	24.1244	11.3381	13.9413	14.1825	11.5282	14.3747	2.42205	2.53664	5.24612	3.64355	1.63457	0.580591	5.78429	0.937695	1.71957	1.34701	3.43547	1.26832	7.44117	1.78556	6.55183	0.611656	4.03581	2.57964	6.46716	4.01854	1.74243	2.24137	1.58347
AC008549.1	0	0	0	0	0.0208253	0	0	0	0	0	0	0	0	0	0.0238781	0	0	0	0.0266042	0	0	0	0	0	0	0	0.0385047	0	0	0	0	0	0	0	0	0	0	0	0.0720364	0	0	0	0
LEMD1-DT	0.0167547	0.0200977	0.0220391	0.0150076	0.0324904	0.28108	0.0064701	0	0.0094041	0	0.0143408	0	0.0117755	0.0092866	0.00532188	0	0.0119754	0.0125509	0	0.0224794	0.0148516	0.0609949	0.0129618	0.00907216	0	0	0.042909	0.013044	0.0643192	0.0310053	0.0621301	0.0124298	0.0153023	0.0411704	0.076371	0.0296269	0.0419971	0.0222896	0.064221	0.0129827	0.0121443	0.0590795	0.0633961
GHRHR	0	0	0.00415031	2.77906	0.0524439	0.0610751	0.0182763	0.0551612	0.0177094	0.0211175	0	0.0198362	0.0110876	0.0699526	0.0150329	0.0307782	0.0112758	0.0472707	0.0334983	0.0423323	0	0.0287158	0.00610227	0.00854216	0.0138718	0.0202232	0	0.00614096	0.0075702	0.0072985	0.00835721	0.0175555	0.0288166	0	0.0143819	0	0	0.00839499	0.105821	0	0	0.00794687	0
AL133343.2	0	0	0.0542283	0.0615449	3.28343	0.177336	0.0398001	0	0	0.0689809	0	0	0	0	0.0327369	0	0.0736652	0	0.0364744	0	0	0	0.0398664	0	0.0906249	0	0.26395	0.0802384	0.0494565	0	0.0545981	0.0382304	0	0	0.0939574	0	0.0861135	0	0.49381	0	0	0.103835	0.0324978
CR382285.2	0	0	0	0	0	0	0	0	0	0	0	0	0	0	0	0	0	0	0	0	0	0	0	0	0	0	0	0	0	0	0	0	0	0	0	0	0	0	0	0	0	0	0
AC092175.1	0	0	0	0	0	0	0	0	0	0	0	0	0	0	0	0	0	0	0	0	0	0	0	0	0	0	0	0	0	0	0	0	0	0	0	0	0	0	0	0	0	0	0
RPS4XP9	0	0	0	0.0185029	0	0.0266573	0.0239311	0	0	0	0	0	0	0	0	0.040301	0	0	0	0	0	0.0282004	0	0	0.0544911	0	0.0317417	0	0.0594746	0	0.0328288	0	0	0	0	0.0547907	0	0	0.0593838	0	0.0299455	0.0780423	0.0390807
RN7SL552P	0.116757	0	0	0.0522909	0.0485169	0	0	0	0	0	0.149903	0	0	0	0	0	0	0	0	0	0.0517475	0	0	0	0	0	0	0	0	0.0810239	0.185554	0.0649639	0	0	0	0	0.951148	0	2.85301	0	0	0.132333	0
AC109454.4	0.148959	0.357361	0.254723	0.266853	0.185695	0.192228	0.258854	0.260422	0.292628	0.0996982	0.127498	0.234122	0.104691	0.206409	0.212916	0.242179	0.479108	0.725304	0.448089	0.399711	0.0880265	0.0338926	0.345714	0.120985	0.261961	0	0.152595	0.115969	0.0357398	0.034457	0.118366	0.0276272	0	0.137261	0.611085	0.19755	0.840104	0.138718	3.78263	0	0.10797	0.0937951	0.0939382
CRYGEP	0	0	0	0	0	0	0	0	0	0	0	0	0	0	0	0	0	0	0	0	0	0	0	0	0	0	0	0	0	0	0	0	0	0	0	0	0	0	0	0	0	0	0
RNA5SP505	0	0	0	0	0	0	0	0	0	0	0	0	0	0	0	0	0	0	0	0	0	0	0	0	0	0	0	0	0	0	0	0.166019	0	0	0	0	0	0	0	0	0	0	0
LINC00870	0.0384545	0.00988438	0	0.0393652	0.0182621	0.0141784	0.00636421	0.00960416	0	0.0220607	0	0.0207221	0.0115828	0.0274039	0.0261739	0	0	0.0123455	0.0408269	0	0.00486952	0.0149992	0.0254993	0.00892369	0	0.0105632	0.0337654	0.0128305	0	0	0	0.134491	0.0150518	0	0.0150242	0.174852	0.0619647	0.0175399	0.0789625	0	0.00398184	0.00830181	0.00519655
IL9RP2	0.0122808	0	0	0	0	0	0	0	0	0	0	0	0	0	0	0	0	0	0	0	0	0	0	0	0	0	0	0	0	0	0	0	0	0	0	0	0	0	0.0706088	0	0	0	0
SLC30A5	15.0901	19.0767	11.0522	11.8847	9.91567	8.92604	7.51296	10.388	8.96856	7.39444	7.46061	8.27502	10.1788	10.7093	8.83152	8.74456	10.7936	8.75811	9.4967	6.60043	16.396	8.76201	10.5641	9.25383	13.7011	11.6289	9.26303	9.21927	12.2272	6.34071	14.7468	8.12184	10.1514	15.997	11.4279	8.77049	29.2884	12.5187	15.9603	12.2648	15.8321	14.4373	10.356
HEIH	16.8342	23.9017	21.5227	15.0176	14.6714	15.7078	23.0729	19.8649	14.7807	21.3461	16.3038	21.1362	20.9757	20.0777	19.8891	19.8846	23.5276	19.639	18.9807	6.94855	14.5676	14.6997	15.1888	18.7744	17.3537	11.4213	16.3958	27.9163	17.7895	9.97653	18.3679	14.1313	13.6556	22.4683	18.9655	46.5396	9.20447	18.4275	3.02814	12.9913	17.1929	12.1451	10.1118
OR2G2	0	0	0	0	0	0	0.0782651	0	0	0	0	0	0	0	0	0	0	0	0	0	0	0	0	0	0	0	0	0	0	0	0	0	0	0	0	0	0	0	0	0	0	0	0
COX7B2	0	0	0	0	0	0	0.0693912	0	0	0	0	0	0	0.0331993	0	0	0	0	0	0	5.98193	0	0	0	0	0.115174	0.0613593	0	0.0287424	0	0	0.0222181	0	0	0	0	0	0	0.057397	0	0	0	0
ADHFE1	1.22025	0.958632	9.64084	1.14304	1.2498	3.24366	3.2305	0.931455	1.63508	1.1733	1.04812	1.21556	1.44043	1.15026	1.78102	1.53402	2.13743	3.09952	2.72335	1.22789	0.182813	1.48988	1.82985	0.348976	1.78513	0.289164	1.01675	0.466634	0.327824	0.298168	1.33154	3.59079	1.28321	0.847272	3.63104	6.19968	0.549266	0.799104	3.6932	0.749099	0.610408	0.685025	0.593401
LINC02729	0	0	0	0	0	0	0	0	0	0	0	0	0	0	0	0	0	0	0	0	0	0	0	0	0	0	0	0	0	0	0	0	0	0	0	0	0	0	0	0	0	0	0
AC005481.1	0.0466216	0	0.0257569	0.171216	0.0426208	0.0421148	0.0270055	0	0.0157007	0	0.0119714	0	0	0.0387614	0.0177704	0.00909571	0.00999681	0	0.0692971	0.0187654	0.0165304	0.019094	0.0270506	0.030293	0.0184475	0	0.0501474	0.146999	0.0805386	0.0323533	0.0963207	0.0103762	0.012774	0.146065	0.0255012	0	0.0350583	0.0409353	0.469091	0.0216753	0.013517	0.0493184	0.216097
RNU6-795P	0.156431	0	0.123462	0.140119	0.39002	1.00935	0	0	0	0	0.401681	0	0	0	0	0	0	0.351547	0	0	0	0	0	0	0.206326	0	0	0.182679	0	0.217113	0.248607	0.174078	0	0	0	0	3.13687	0	22.0354	0.363641	0	0.1182	0.443927
ZNF736P9Y	0	0	0	0.246797	0	0.4174	0	0	0.0201716	0	0	0	0	0	0	0	0	0	0	0	0.0743317	0.0163541	0	0	0	0	0	0	0	0	0	0	0	0	0	0	0.0450415	0	0.37882	0	0	0	0
AC138028.5	0	0	0	0	0	0	0	0	0	0	0	0	0	0	0	0	0	0	0	0	0	0	0.0335078	0	0	0	0	0.0337203	0	0	0	0.0963981	0	0	0	0	0	0.0230486	0.0830097	0	0.0418592	0.0436366	0
LINC00398	0.551308	0.0319988	0.0561437	0.111508	0.31038	0.1377	0.0618087	0.0621832	0.0598914	0.107126	0.0456657	0.301878	0.0374971	0.147858	0.135573	0.104089	0.0762671	0.0399662	0.113288	0	0.362575	0.121392	0.123823	0.144444	0.0938258	0.136785	0	0.186913	0.0512033	0.0246828	0.282632	0.554129	0.0487274	0.0655499	0	0.141512	0.089155	0.085173	0.0511252	0	0.090233	0.591261	0.0672913
IGHG1	976.454	22.9591	194.674	164.075	1690.72	2494.32	52.4565	107.457	86.6201	59.9502	165.074	57.4008	209.256	255.466	89.9852	316.685	66.0317	84.5825	109.96	93.0639	539.603	4911.32	792.017	7585.64	267.125	27.388	1725.19	824.23	2495.87	98.4685	1282.35	397.022	1042.27	910.953	728.556	15.7622	353.883	877.998	43.2272	98.4195	720.251	532.984	601.762
LINC01874	0	0	0	0	0	0	0	0	0	0	0	0	0	0	0	0	0	0	0	0	0	0	0	0	0	0	0	0	0	0	0	0	0	0	0	0	0	0	0	0	0	0	0
ZFPM2	0.876598	0.182708	0.812878	0.638547	1.3451	0.850427	1.39006	0.677505	2.22979	0.80308	0.713055	0.883334	0.611721	1.19917	2.81203	1.19675	0.990922	1.13635	0.917479	1.47084	0.672324	0.582796	0.707012	1.36	0.314332	0.239088	1.0795	0.496111	0.441527	0.667283	1.3042	0.288264	0.908491	0.65308	0.844481	0.087947	1.35057	0.54422	5.96344	0.568448	0.352991	1.80075	0.468516
RNU6-1086P	0	0	0.127165	0	0	0	0	0	0	0	0	0	0	0	0	0	0	0	0	0	0	0	0	0	0	0	0.247585	0	0	0	0	0	0	0	0	0	0	0	2.77916	0	0	0	0
AC026951.1	0	0	0	0	0	0	0	0	0	0	0	0	0	0	0.063708	0	0	0	0	0	0	0	0	0	0	0	0	0	0	0	0	0	0	0	0	0	0	0	0.57659	0	0	0	0
ZNF971P	0	0	0	0	0	0	0	0	0	0	0	0	0	0	0	0	0	0	0	0	0	0	0	0	0	0	0	0	0	0	0	0	0	0	0	0	0	0	0.0870665	0	0	0	0
PRSS40A	0	0	0	0.00707118	0	0	0.00457281	0	0	0	0	0	0	0	0	0	0	0	0	0	0	0	0	0	0	0	0	0	0	0	0	0.00439246	0	0	0	0	0	0	0	0	0	0.00298251	0
RETSAT	33.9507	21.1731	23.8963	41.6572	15.5238	11.6501	17.2633	20.5236	19.8011	19.6617	17.5513	25.1079	17.0753	15.7808	25.3939	26.1917	19.7287	18.4709	20.4594	16.6033	20.7191	24.995	27.941	12.8742	18.5188	7.75127	15.6093	26.8731	25.1758	15.5952	20.1016	19.3582	19.2461	19.2029	16.108	11.7699	15.1313	21.2233	18.4005	29.9733	23.4012	10.8249	15.7286
ZC2HC1A	3.46835	5.41543	1.95569	3.27583	3.09705	5.12233	8.99158	2.90381	4.75	4.25583	4.72016	3.82316	3.16891	6.53616	4.16065	3.69909	7.54442	5.94108	6.29679	3.33495	2.52442	5.41884	4.44068	4.20674	3.78675	1.78585	9.53388	0.823561	7.6115	3.73869	2.79889	5.13757	3.8329	4.47436	7.3461	4.25221	1.45861	6.32444	9.21735	2.31126	2.39943	5.38408	6.0842
LAMA5-AS1	0.0573396	0	0.0754244	0.171201	0.111192	0.320646	0.398567	0.0668304	0.128735	0	0.0490785	0.0720973	0.0402994	0.0317816	0.127492	0.111868	0.204917	0.214765	0.0608771	0	0.0847112	0.0521857	0.155257	0.0620953	0.0504189	0	0.176217	0.245522	0.11006	0	0.121502	0.106347	0	0.0352243	0	0.050696	0	0.0610255	0.274729	0.311014	0.0554151	0.028884	0
AC008694.2	0.052655	0.189483	0	0.0471643	0	0	0	0	0.0886628	0	0.405619	0	0	0.0875551	0.0501753	0	0	0	0	0.0706461	0.0933484	0	0	0	0.138899	0.202496	0	0	0.075801	0.0730804	0	0	0	0	0	0	0.0659922	0	0	0	0.0381658	0.0397863	0.0996175
AC100774.1	0.0100514	0	0.0237989	0.0450165	0.0668281	0.0778266	0	0	0	0	0.0258098	0.0379152	0	0	0.0287342	0	0.0215527	0.0225885	0.0320146	0.0269716	0.0267292	0.0548878	0.011664	0	0	0	0.0154451	0.0352138	0.0578792	0	0	0.0559265	0.0550805	0.0185241	0.274897	0	0.629869	0.0320926	5.20118	0	0.0437133	0.0227847	0.0190162
ZSWIM7	6.63638	7.32986	9.20322	4.8446	4.23331	6.24024	9.45347	7.05601	5.31166	8.90029	5.85271	8.15837	7.36798	11.3282	5.30987	5.87176	8.49211	8.07955	7.975	6.05702	3.83987	5.56999	5.21684	5.91172	10.8874	7.10682	6.18237	5.16169	4.26014	4.22958	7.26468	3.82564	4.34742	8.30832	8.97163	13.611	6.41555	5.35252	5.61118	2.63458	7.48461	7.37422	4.50276
AC092639.1	0	0	0	0	0	0	0	0	0	0	0	0	0	0	0	0	0	0	0	0	0	0	0	0	0	0	0	0	0	0	0	0	0	0	0	0	0	0	0	0	0	0	0
KIF9	2.31633	1.44211	0.930373	1.04356	1.37798	1.13027	1.18379	0.953412	0.718851	1.09499	0.96891	0.976605	0.987231	1.57545	1.52224	0.875875	2.92928	1.41124	1.7896	1.33771	0.783695	1.68826	1.47341	0.787433	1.51849	2.24023	2.66207	1.0196	0.598711	1.44879	1.12493	0.714137	0.935765	0.827375	5.34819	3.13403	0.914753	1.03109	1.55982	0.268907	1.46733	0.770018	1.32614
GNG13	0.0654976	0.0589246	0.0646166	0.0733347	0.394644	0.253569	0.075879	0	0	0	0	0	0	0.0272275	0.171636	0	0	0	0.0347693	0.0878769	0.116116	0.335309	0.0380027	0	0.172777	0.283371	0.0503221	0.0191219	0.0707168	0.0454524	0.0260229	0.273324	0.0448648	0.181062	0.268695	0.0434317	0.020522	0.0914917	0.0941451	0.038064	0.0593431	0.0618628	0.588594
THAP11	10.9449	11.0807	15.3212	10.5614	13.0866	17.0453	11.8584	12.5521	12.8595	15.671	10.5488	13.1389	15.2667	19.061	14.7508	14.4683	15.2643	16.9228	12.2917	7.30135	9.27606	9.4686	11.551	16.2561	10.5252	14.5969	16.1738	13.1017	12.7277	7.67987	16.9216	9.9404	8.85446	12.3187	12.0692	11.6444	7.67051	13.3478	3.37426	13.111	11.0103	12.9175	14.9026
LINC01065	0	0	0	0	0	0	0	0	0	0	0	0	0	0	0	0	0	0	0	0	0	0	0	0	0	0	0	0	0	0	0	0	0	0	0	0	0	0.0445793	0.0802762	0	0	0	0
MIR4632	0	0	0	0	0.219519	0	0	0	0	0	0	0.498181	0	0	0	0	0.566377	0	0	0	0.234136	0	0	0	0	0	0	0	0	0	0	0.293935	0	0	0	0.700602	0	0.210838	0.759334	0	0.191455	0	0
AL022578.1	0.0112438	0	0	0	0	0	0	0	0	0	0	0	0	0	0	0	0	0	0	0	0	0	0	0	0	0	0.0172774	0	0	0	0	0	0.0308074	0	0	0	0	0	0	0	0	0	0
USP3	6.59107	6.03044	7.06256	7.49683	4.6481	5.60524	4.91659	4.41184	4.38552	3.67107	6.07488	4.69691	4.49377	4.06157	4.95572	4.14191	5.00168	5.20941	5.65589	5.65224	4.70742	4.72847	7.10663	5.0735	5.00632	4.0144	4.28586	4.43012	5.1236	3.96328	6.06192	3.94673	6.8802	4.59333	6.10136	6.2696	12.4819	4.37815	20.9642	5.84209	5.88599	4.7168	7.8622
ARL4C	65.5578	35.1387	19.1303	16.7771	39.5247	40.7356	12.2426	12.1998	10.4048	9.25496	24.9394	6.17171	30.6285	7.19702	14.0184	11.5227	11.0371	18.7589	12.0721	14.27	16.4533	49.0079	17.0946	55.3987	6.16946	14.6224	15.0167	16.9498	35.5469	24.0622	11.5813	14.7801	15.6214	30.1677	18.4258	13.4504	6.48128	40.4614	15.1782	22.5682	15.657	24.5282	37.5777
AC103792.1	0.0175326	0.0315461	0.0968616	0	0	0	0.0812458	0.0306518	0.0295221	0	0.135059	0	0	0.0291533	0	0.0342054	0	0.0394009	0.0186142	0	0	0	0	0	0	0	0	0.0204743	0	0	0.0278634	0	0	0.0323113	0.04795	0	0	0	2.6713	0	0	0	0
PSMB10	14.3386	14.8475	10.3215	20.8189	10.6374	19.1207	16.2687	20.4161	12.4307	22.0685	24.94	12.8903	23.8338	21.1964	20.8554	20.0178	20.5467	20.3617	15.2509	10.1847	23.2155	24.6197	21.0383	30.3965	21.4006	12.2891	16.9421	12.6116	7.76091	20.7696	21.5575	36.489	1.81067	30.7998	20.404	7.35727	6.70214	8.93269	1.27485	50.8765	14.4645	18.1864	11.2193
MYLPF	0.115192	0.284987	0.147735	0.180565	0.753898	0.167233	0.166812	0.15104	0.0727368	0.231293	0.11092	0.108629	0.425034	0.071828	0.0960459	0.0561837	0.0926246	0.194152	0.275171	0.135231	0.204215	0.255542	0.217217	0.0935592	0.341848	0.0553742	0.19913	0.454003	0.165827	0.299767	0.183067	0.112163	0.0394522	0.50419	0.11814	0.420111	0.0541384	0.218375	0	0.401662	0.146115	0.359037	0.517584
RNU6-658P	0.304008	0.273499	0.599837	0.408461	1.01062	0.588472	1.23268	0.53149	0	0	0	0.573378	0	0	0.144846	0	0.325934	0.683196	0	0.611822	1.07791	0.622536	0	0	0	0	0.467141	0.710034	0.218822	0.210968	0.241571	1.01491	0	0.280133	0.415717	0	0.952529	0	4.80673	0	0.33053	0.459419	0.431363
AC104590.1	0.150116	0.210079	0.0526565	0.0971116	0.339618	0.247532	0.125601	0.102062	0.0280857	0.0837269	0.064244	0	0.0527521	0.138674	0.166887	0.0650824	0.50071	0.0937096	0.203649	0.0111893	0.0665325	0.102467	0.290331	0.0812832	0.208996	0.096217	0.435708	0.272694	0.108052	0.0694491	0.185554	0.102086	0.0914017	0.0614785	1.11762	0.287566	0.0313565	0.0865396	0.982968	0.0387733	0.0241796	0.195348	0.0552227
LRRC74A	0.0209706	0.0125774	0.00551694	0.0500903	0.0639034	0.0451034	0.0890796	0.0488833	0.0235408	0.0561424	0.0897465	0.0922877	0.0736928	0.0232467	0.0532881	0.0681882	0.0899323	0.0942544	0.1039	0	0.0433736	0.0286286	0.0162233	0.0340649	0.0184395	0.0134412	0.0107412	0.00816308	0.0402518	0.0194036	0.0111091	0.0155575	0.0383054	0	0.0382352	0.0185409	0.157694	0	0.421999	0	0.00506669	0.0105636	0
PGM2	9.98326	6.57461	3.35766	7.83177	6.76041	5.36096	6.55636	5.91671	6.87793	6.49836	6.63489	4.1186	8.37386	7.83358	7.24986	6.05102	6.93032	6.19783	6.84444	6.38493	12.4083	7.06684	6.67835	9.81495	7.91769	16.7874	6.47705	3.41368	3.8575	6.70757	3.9267	9.75406	19.3679	5.31512	6.35293	2.98834	14.0058	3.85417	8.92874	10.1221	4.65068	19.0212	7.04877
AC007656.2	0.0562388	0	0	0.0503744	0	0.0362874	0	0	0	0	0	0	0	0	0	0	0	0	0	0	0	0	0	0	0	0	0	0	0	0	0	0	0	0	0	0.149168	0	0	0	0	0	0	0
AL161912.3	0	0	0	0	0	0	0	0	0	0	0	0	0	0	0	0	0	0	0	0	0	0.0350259	0	0	0	0	0	0	0	0	0	0	0	0	0	0	0.128622	0	0.147514	0	0	0	0
AC026765.1	0	0	0	0	0	0	0	0	0	0	0	0	0	0	0	0	0	0	0	0	0	0	0	0	0	0	0	0	0	0	0	0	0	0	0	0	0	0	0.487573	0	0	0	0
CD79A	13.9255	4.70644	13.3003	3.01513	24.7768	45.3067	1.97467	7.14064	1.94952	3.8745	11.5063	2.91152	3.7521	3.77902	2.78878	29.8453	1.93088	4.91465	7.19314	3.3944	82.1589	57.7787	13.8831	92.6945	7.32422	0.865761	60.7184	18.7283	43.3963	38.2679	28.5198	9.0187	10.2804	11.4193	41.1635	1.25111	13.4221	9.9432	0.523905	3.41406	25.2146	6.52066	11.0939
RAD1P1	0	0.0356592	0	0	0.0164707	0	0	0	0	0	0	0	0	0	0	0	0	0	0	0	0	0	0	0	0	0	0	0	0	0	0	0.0441083	0	0	0	0	0	0	0	0	0	0.0299498	0
MT1G	3.00765	1.77811	0.356063	29.692	2.91024	3.38228	0.970644	2.70422	1.33845	5.00379	0.882627	7.33388	2.49131	14.7534	7.22644	2.17948	1.24376	0.772467	4.05994	80.8214	34.4489	3.25545	4.61201	7.29359	1.41677	13.8386	3.43318	1.07878	2.56693	4.6216	2.32166	1.02799	0.588627	1.46491	11.2222	0.284912	0.457722	1.81771	1.6675	1.59808	2.11774	4.31793	1.70705
AC026202.1	0	0	0	0	0	0	0	0	0	0	0	0	0	0	0	0	0	0	0	0	0	0	0	0.0447405	0	0	0	0	0	0	0	0	0	0	0.0753266	0	0	0	0.633428	0	0	0	0
AP000907.3	0	0	0.0536563	0	0	0.0877328	0	0	0	0	0	0	0	0	0.0647832	0	0.145776	0	0	0	0.0602629	0	0	0	0.179338	0	0	0.476352	0	0	0	0	0.186274	0	0.185933	0	0.766846	0.108533	5.08145	0	0	0	0
FAM107A	3.20068	1.69445	2.8583	6.3387	0.687024	3.38794	10.9766	16.0988	73.3006	50.0876	21.5147	64.3875	19.3836	27.8895	20.9947	27.1104	44.7169	54.2767	30.8566	144.791	0.246941	5.59312	6.81692	1.88392	0.81875	0.256193	16.0435	1.42154	0.331296	1.94585	2.49761	0.697523	6.71207	0.998919	5.8302	1.75091	1.21822	1.93847	1.76712	0.908042	8.31185	0.372949	0.770524
MIR1197	0	0	0	0	0	0	0	0	0	0	0	0	0	0	0	0	0	0	0	0	0	0	0	0	0	0	0	0	0	0	0	0	0	0	0	0	0	0	0	0	0	0	0
EIF4BP6	1.46316	2.64851	1.39131	1.62639	1.42111	0.944088	1.18451	1.21737	1.21703	0.336263	1.78801	1.14707	0.892053	1.75877	1.39426	1.97757	1.53089	1.34696	1.27269	1.08798	1.64856	0.469286	2.02521	1.07385	0.31389	0.847425	1.44921	0.42202	2.22054	0.844102	1.0646	0.804302	1.08677	1.5107	2.50704	3.74063	1.82273	1.08349	0.760165	1.20889	1.24582	1.51184	1.03389
AF181450.1	0.0392986	0	0	0	0	0.101428	0.0455274	0.13741	0	0	0	0	0	0	0	0	0.0842658	0.0883156	0.208616	0	0	0	0	0	0	0	0	0.0458924	0.113147	0	0	0.0437318	0.323027	0	0.214956	0	0.0985054	0	3.95409	0	0.0284847	0.0593883	0.0371743
AL365209.1	0.00746752	0	0.0137519	0.0222961	0.0413739	0.0417588	0.00288371	0.0130553	0.0335311	0.034986	0.0191749	0	0	0.0206951	0.00711585	0.00971258	0.0160122	0.0391574	0.00792823	0.00667935	0.0661933	0.0441761	0.00577703	0.0121303	0.00984932	0.00957265	0.00764977	0.0145341	0.00716673	0.0863687	0.0237354	0.00276997	0.0136404	0.00458738	0.020423	0	0.0499147	0	0.536684	0	0.0144338	0.00940415	0.00235462
IGKV2OR2-10	0.259042	0	0.0408892	0.046406	0.12917	0	0	0	0	0	0	0	0	0	0.0493686	0	0	0	0.0550047	0	0.0918476	0	0	0.420791	0.068333	0	0	0	0.0745823	0	0	0	0	0	0	0	0.973968	0.0413541	0	0.240868	0.0375522	0.11744	0
AL035419.1	0	0	0.0225471	0	0.0237423	0	0.0330961	0	0	0	0	0	0	0	0	0	0	0	0	0	0	0	0.0331513	0	0	0	0	0	0	0	0	0	0	0	0	0	0	0	0.821266	0	0	0.0431724	0.0270239
KPNA4P1	0.0448814	0.0403773	0.0619887	0.160805	0.139875	0.0579183	0.0649938	0.0392326	0.11336	0.0450586	0.172868	0	0.0709729	0.0559718	0.117611	0.0875621	0.28871	0.0504309	0.107213	0.0451624	0.0795671	0.061271	0.0520817	0.127585	0.103594	0.0431502	0.103448	0.039309	0.0807629	0.0467185	0.106991	0.112375	0.0614861	0.0827134	0.337553	0.029761	0.210936	0.00895621	1.83858	0	0.0487969	0.059347	0.0318415
NSUN5P1	2.52613	1.68342	4.10347	1.17625	4.11551	4.61389	2.93039	0.741904	0.680802	0.315335	0.600606	0.69954	0.563623	0.355595	0.88199	0.345509	1.16787	2.14763	1.22037	0.676955	3.67868	4.54797	3.41221	0.521075	6.73421	2.37729	2.52103	5.779	1.94816	0.70028	4.78993	4.68144	0.714116	1.50256	4.13976	7.39163	1.29822	1.78434	1.94038	0.271863	3.91632	1.46944	1.58041
ANKRD26	1.21741	0.37238	1.07452	0.859648	0.814468	1.68101	1.38216	0.730741	0.942968	0.264813	1.08369	0.543413	0.423532	0.350882	0.885526	0.657118	1.27476	1.16731	1.21712	0.601626	0.721219	0.991647	1.23378	1.02834	1.124	0.316022	1.43731	1.36007	1.55393	0.380173	1.206	1.9689	1.34537	0.665603	1.77019	0.99563	2.04708	1.72324	7.14535	0.589582	0.761816	1.18971	0.662172
AC026410.4	0	0	0	0	0	0	0	0	0	0	0	0	0	0	0	0	0	0	0	0	0	0	0	0	0	0	0	0	0	0	0	0	0	0	0	0	0	0	0	0	0	0	0
TNS4	3.98572	0.203361	0.522095	54.1143	1.10783	4.18256	13.2863	0.35451	0.134339	0.0467226	0.256075	0.0313483	0.140179	0.447729	0.484651	0.486406	1.17611	0.306289	0.554099	0.124881	2.10094	5.42306	3.46019	0.701984	1.04789	0.147015	6.72213	8.06285	1.249	2.63442	0.813575	0.18496	10.3924	0.465598	5.12755	0.0264515	0.0458283	3.09389	19.6286	62.6233	0.508399	3.57175	1.38044
ZNF28	4.30456	3.07185	1.9541	3.08504	3.56397	0.661301	3.40266	2.60283	1.91196	1.56507	2.09151	2.03984	2.2235	2.80296	1.90186	1.75222	2.37691	2.49114	1.98153	1.84912	2.90714	1.42125	4.02178	4.8894	2.50081	3.98813	4.23969	2.17325	1.43659	2.23102	3.15473	2.70421	3.12591	2.98234	2.85463	1.99591	5.66868	5.07211	8.92427	2.47652	3.91767	3.6479	5.66899
AC106872.6	0.0516424	0.0929196	0	0	0.0429188	0.0666432	0.0598276	0	0	0.41477	0.132606	0.0974007	0	0.171743	0.0984207	0.100752	0	0	0.0548284	0	0.0457766	0	0.119855	0.167777	0.204342	0.297903	0.0793541	0.0603074	0.148687	0.14335	0.0820721	0.0574681	0	0	0	0.684884	1.03557	0	0	0	0	0.0390212	0.146553
OR5E1P	0	0	0.0548718	0.077844	0	0.0448602	0.100681	0	0.087802	0.0697995	0.133894	0.131128	0	0.086705	0.0496881	0.0339102	0.223618	0.156243	0.110722	0.0233201	0	0.0237285	0.080679	0	0	0	0	0.0202976	0	0	0	0	0.142871	0	0	0.0922044	0.0653515	0	2.24851	0	0	0	0
TPT1P13	0.0645788	0.116196	0.0254841	0.0578448	0.10734	0	0.149629	0	0.0543704	0	0	0	0	0	0	0	0.0692364	0	0	0	0	0	0	0	0	0	0	0.113122	0.0464832	0.0448148	0	0.0359319	0	0.119015	0	0	0.0404681	0	0	0	0.0234043	0.024398	0
TPH2	0.00232536	0.00418399	0	0	0	0.00600164	0.00269393	0	0	0	0	0	0	0	0	0	0.00498614	0	0.00246882	0.00623978	0	0.00952358	0	0	0	0	0	0.0217242	0.00334754	0.00322739	0.00369555	0	0	0.00428548	0	0.0123356	0	0.0204174	0.0267394	0	0.00505646	0.00175705	0
C1orf195	0.0288236	0	0.090995	0.103272	0.263502	0.0743924	0.0667843	0	0.0485346	0	0	0	0	0.0479282	0.0549325	0.0562339	0.185415	0.0647753	0.183612	0.154689	0.255497	0.0786987	0.100344	0	0.152068	0.110847	0.221453	0.10098	0	0.200023	0.183231	0.224526	0.3159	0.0531201	0	0	2.02297	0.0230074	23.4497	0	0	0.108896	0.109062
ZNF778	1.03624	0.97725	2.55166	0.535145	0.660446	1.54013	0.985222	1.12696	1.02285	0.427611	0.642269	0.85994	0.527381	0.584653	1.00106	0.791934	0.879585	1.17561	0.70866	1.01636	0.476372	0.823422	1.47947	0.457386	1.08963	0.505692	1.13108	0.999798	0.730441	0.347153	2.93931	1.40444	0.896803	1.45138	1.0867	1.26243	1.29155	0.41528	1.6682	0.465155	1.8337	0.649068	1.61162
AC013549.3	0.0329497	0	0.0260052	0	0	0	0.0381722	0	0	0	0	0	0	0	0	0	0.141305	0.0740478	0	0	0	0.0449822	0	0.0535239	0	0	0.101262	0	0	0	0	0.0733335	0	0	0	0	1.32146	0	4.64141	0	0	0	0
TRAJ52	0	0	0	0	0	0.301343	0	0	0	0	0	0	0	0	0	0	0.50071	0	0	0	0	0.318787	0	0	0	0	0	0	0	0	0	0	0	0	0	0	0.585322	0	2.01389	0	0	0	0
LINC01145	0.127707	0.124466	0.768536	0.412283	1.08125	1.18452	0.403777	0.330251	0.349439	0.261765	0.485055	0.205738	0.314143	0.331801	0.512126	0.337394	0.399344	0.484307	0.418058	0.203469	0.266496	0.552086	0.660705	0.224737	0.473738	0.0613908	0.318884	0.385266	0.505574	0.232636	0.570818	1.03329	0.160375	0.608004	0.844066	0.465757	0.273427	0.628615	1.0402	0.915346	0.538039	0.940838	0.251676
LINC01276	0.0322571	0	0.0636464	0	0.0268082	0.0624405	0.0186849	0	0.027158	0.0323844	0	0	0	0	0.015369	0.0314662	0	0.0362456	0.0513708	0	0	0	0.0187161	0	0	0	0.0247833	0.0753389	0.069655	0	0	0	0	0.0297238	0	0	0	0.012874	0.139097	0	0	0.0121868	0
AC020911.2	0	0.144413	0.0475089	0.107838	0	0.0258937	0.0697368	0.0350797	0.0337868	0.040289	0.0515232	0	0.0423068	0.0333647	0.0764813	0.11744	0.602348	0.180371	0.191729	0.0807636	0	0.109571	0.232844	0	0.264652	0	0.462487	0.11716	0.0288856	0	0.0318885	0.0223288	0	0	4.22551	0	0.0502954	0	0.346098	0	0.0145439	0.0151614	0
RNU6-946P	0	0	0	0	0	0	0	0	0.253559	0	0	0	0	0	0	0	0	0	0	0	0	0	0	0	0	0	0	0.17585	0	0	0	0	0	0	0	0	2.64215	0.120197	30.3024	0	0	0	0
NPDC1	48.5315	14.9138	14.0825	48.8757	24.9662	37.4982	24.5859	16.4465	22.5611	18.9242	9.46277	13.8677	8.31622	18.5203	22.6518	23.8431	23.1757	35.6405	18.2315	19.7142	3.72582	11.7576	47.6895	7.34418	17.4625	1.52815	22.4789	8.07771	9.96618	7.90902	5.62276	23.5508	1.59684	12.3789	16.5992	2.34217	0.745179	20.1774	6.44782	14.5058	8.76011	16.605	28.2555
MIR548S	0.196493	0	0	0	0	0	0.227637	0	0	0	0	0	0	0	0.187239	0	0	0.441578	0	0	0.174174	0	0	0	0	0	0	0	0	0	0.312274	0	0	0	0	0	2.21637	0	1.69461	0	0	0	0
ZBTB45P1	0.154927	0.159291	0.0262017	0.0495614	0.193135	0.114245	0.0256404	0.0386937	0.0372676	0	0.0284156	0.0208716	0.0233327	0.018401	0.0105451	0.0431796	0	0	0.0234979	0	0.0392371	0.0302147	0.0256832	0.0539283	0.0729792	0.085115	0.0680178	0.025846	0.0477921	0.0307178	0.0175869	0.0123146	0	0.0611829	0.151326	0	0	0.282662	0	0.0771737	0.0561477	0.0418084	0.0732763
AC103702.2	0	0	0.00796776	0.0361711	6.97221	0.026056	0.0350869	0.0529492	0.0169993	0	0.025923	0.0190407	0	0.335738	0.0769605	0	0.0649417	0.113438	0.032155	0.0677247	0.0268464	0.0137821	1.80413	0.245989	0.053262	0	3.28872	0.554102	0.116266	0.0140117	0.0160442	0.0449374	0.0829831	0.111632	0	0	0.0379579	6.81736	0.0290222	0.0469361	0.0073175	0.076282	0.0190996
H3P25	0.0445094	0.160171	0.105386	0.0398682	0.147963	0.459507	0.257821	0.15563	0.074947	0	0	0.0839476	0	0	0.0848267	0	0.0954392	0	0.0472555	0.23887	0.157815	0.303816	0.15495	0	0.176118	0	0.0683936	0.207911	0.0640749	0	0	0.297183	0.243906	0	0.121729	0.118057	2.23134	0.284224	11.0041	0.103467	0.0322617	0.168158	0.126311
AP003400.5	0	0	0	0	0	0	0	0	0	0	0	0	0	0	0	0	0	0	0	0	0	0	0	0	0	0	0	0	0	0	0	0	0	0	0	0	0	0	0	0	0	0	0
AP003419.1	0	0	0	0.0608957	0	0.0292443	0.0262535	0	0	0	0.0581901	0	0	0	0	0	0	0	0	0.0608093	0.0200876	0	0	0	0.0298897	0	0	0.026464	0	0	0	0.0252181	0	0	0.123955	0.0601079	0	0.0180888	0	0.526793	0.0492773	0.0171232	0
AC090186.1	0.19718	0.15205	0.177854	0.176619	0.0468205	0.0363508	0.652665	0.295479	0.379452	0.113119	0.144661	0.212511	0	0.187356	0.187894	0.164868	0.181201	0.379819	0.179439	0.0377932	0.0249691	0.038455	0.163438	0.0457573	0.0743061	0	0.0432841	0.0328949	0.405509	0.0390954	0.179066	0.0313462	0.15436	0.0519128	0.154077	0	0.353035	0.044969	4.7777	0.130961	0.0204174	0.191558	0.106584
CASC2	0.682593	0.427697	0.154647	0.351024	0.316347	0.690188	0.346084	0.249904	0.270443	0.299914	0.358798	0.284746	0.314935	0.454009	0.501993	0.291411	1.49464	0.314017	0.567829	0.241346	0.133825	0.324507	0.514401	0.140884	0.449096	0.138974	1.22164	0.0975306	0.233523	0.207309	0.410949	0.142983	0.202428	0.233835	2.35001	0.826448	0.279796	0.205122	1.89765	0.0634703	0.0814903	0.314316	0.410207
NAP1L4P1	0.0974822	0.0501139	0.373693	0.149687	0.67127	0.359424	0.532399	0.146079	0.211044	0.13981	0.572144	0.262654	0.11745	0.0926253	0.106162	0.0815076	0.238887	0.0938878	0.517482	0.205527	0.592524	0.361218	0.193922	0.0904864	0.128575	0.0803333	0.106994	0.341516	0.561334	0.251265	0.309845	0.511401	0.572347	0.102659	0	0.517126	1.13447	0.0778115	3.16269	0.0971175	0.353289	0.431425	0.105386
RAB23	0.817723	1.36539	2.00326	1.49421	2.25353	5.23405	2.78137	1.53254	2.89153	1.56966	1.44462	1.58546	1.62069	3.77457	3.03893	2.98011	2.64413	2.68299	2.15654	1.68079	3.90835	1.73255	1.85607	3.43769	1.15188	4.06299	2.10593	0.947289	2.87231	1.13493	1.49709	2.10021	2.46456	0.801729	1.98592	0.659357	2.47603	2.06519	3.87405	1.58914	0.569	4.1447	1.80695
AC007952.2	0.109254	0	0.102652	0	0.017295	0.0469967	0.138625	0	0.0438018	0.0626775	0	0.0196248	0.0329083	0.0173018	0.104109	0.0406003	0.0111556	0.0233835	0.0276178	0.0628219	0.00922331	0.0284098	0.0301862	0	0.171549	0.0200077	0.0639548	0.413136	0.112343	0.0144415	0.0330726	0.0463159	0	0.316405	0.0853717	0.165593	0.0130408	0.0705971	0.0448686	0.0241879	0.109358	0	0.0246068
LINC01271	0.0286443	0.141733	0.774296	0.0833865	0.410647	0.46206	0.124441	0.0250391	0.0361744	0.0143787	0.0551642	0.0135062	0.0452965	0.023815	0.0477668	0.027942	0.0153551	0	0.10644	0.0288236	0.228517	0.273732	0.124649	0.0697952	0.188903	0.110158	0.132045	0.175615	0.278341	0.0496947	0.250375	0.310787	0.0784836	0.316737	0.156679	0.6458	0.260273	0.40584	0.102932	0.2497	0.166097	0.292191	0.182898
LINC00364	0	0	0	0	0.021916	0	0	0	0	0	0	0	0	0	0	0	0	0	0	0	0	0	0	0	0	0	0	0.0307953	0	0	0	0	0	0	0	0	0	0	0	0	0	0	0
Metazoa_SRP	0.341606	0.204883	0.674022	0.305985	0.520485	0.881668	0.329792	0.199074	0	0	0.146195	0	0	0	0.488278	0	0.366244	0.127948	0.423128	0.152775	0.252337	0.233176	0.594615	0.277454	0.0750938	0	0.262457	0.797847	0.901577	0	0.723858	0.190071	0.311993	0.314779	0.934262	0	0.713555	0.0908913	0.163673	0	0.123803	0.0430198	0.269284
Y_RNA	0	0	0	0	0	0	0	0	0	0	0	0	0	0	0	0	0	0	0	0	0	0	0	0	0	0	0	0	0	0	0	0	0	0	0	0	0	0	0	0	0	0	0
CD5L	0.0262417	0	0.0465997	0.0822687	0.0545223	0	0.988033	0.550534	1.28142	1.02747	0.11792	2.37569	0.248983	2.25811	2.83817	2.23986	0.787762	1.16472	0.271642	0.915408	0.203534	0.00895614	0.228388	0.0745978	0.0605704	0.0126148	0.0201616	0.0076612	0.0188885	0.182106	0.0729827	0.029202	0.215702	0.0483618	0.0179422	0.017401	0.0657772	0	0.0565791	0.0305008	0.0380415	0.138798	0.465436
CHD4	26.6629	18.9639	32.8939	32.7188	39.9857	43.6607	28.861	29.0321	29.1709	14.4056	31.0824	23.42	15.4271	12.3851	28.8235	30.6651	30.2223	27.6246	28.8457	28.8805	38.8722	41.9354	39.7287	25.5919	29.4519	14.9065	35.2131	20.1955	40.0251	39.2467	36.5117	30.7047	42.1328	28.2281	34.6385	24.2789	40.1467	52.6817	21.2075	65.3783	28.0514	46.2681	48.1022
TPPP	1.4582	0.529558	5.29399	1.66323	10.8869	5.30348	10.5544	9.25713	10.0963	4.5396	5.05657	15.4115	3.55971	3.35899	11.5063	6.78599	19.7472	12.6631	5.60747	9.1755	0.441134	9.71971	4.00524	1.87324	3.30313	1.22446	16.9881	0.684271	1.18633	1.63765	11.9188	1.14929	1.92071	4.87177	7.88827	7.2387	0.566709	5.3136	3.26128	0.348303	5.36616	2.9921	2.09311
SETP9	0.0193659	0	0.0458529	0	0.0160946	0.0999648	0	0.033857	0.0326092	0.0388847	0	0.0365253	0.0408322	0.0322018	0.0369078	0	0.0830504	0	0.0205607	0.0519657	0	0.0793135	0.0224728	0.0629163	0.0766282	0	0.119031	0.0678458	0	0	0.030777	0.0431011	0	0.0356901	0.26482	0	0.266983	0.0772904	0.0556723	0	0	0.0292659	0
AC087294.1	0.169716	0.0763421	0.368353	0.114014	0.141047	0.42434	0.307212	0.0741777	0	0.0425965	0.0544742	0.0400119	0.0447299	0.0705513	0.111185	0.0206944	0.113723	0.0715129	0.13514	0.0996208	0.0752195	0.144808	0.209253	0.0689222	0.181876	0.0407925	0.0651968	0.111483	0.0763499	0.0147219	0.13486	0.590192	0.203442	0.293227	0.348119	0.140674	0.824229	0.211671	4.93992	0.073973	0.130703	0.160298	0.100339
MTCYBP36	0	0	0	0	0	0	0	0	0	0	0	0	0	0	0	0	0	0	0	0	0	0	0	0	0	0	0	0	0	0	0	0	0	0	0	0	0	0	0	0	0	0	0
AC104365.3	0	0	0	0	0	0	0	0	0	0	0	0	0	0	0	0	0	0	0	0	0	0	0	0	0	0	0	0	0	0	0	0	0	0	0	0	0	0	0	0	0	0	0
GPX5	0.00804816	0	0	0	0	0	0	0	0.0135519	0	0	0	0	0.0267651	0	0	0	0	0	0	0	0	0	0	0	0	0	0	0	0	0	0.00895606	0	0.0148322	0	0	0	0	0.0231366	0	0	0	0.0152263
TCF25	24.3362	20.2474	27.6298	17.7324	15.0708	25.5387	14.6552	15.7851	12.14	11.2953	15.6407	12.4651	10.9938	9.18754	14.1592	13.4927	15.6786	17.0972	14.3062	11.7636	15.1754	19.6285	32.3365	12.1746	20.468	7.65759	17.7028	26.9532	10.5951	11.2749	23.2409	18.8721	5.22919	15.954	18.5751	22.0379	9.71497	12.6058	7.2507	28.9057	31.5849	19.6941	22.8746
BARHL1	0.0137654	0	0.0217284	0	0.00572006	0.0177639	0	0	0	0	0	0	0	0	0	0.0134279	0	0	0	0	0	0.00939611	0	0	0	0	0.010576	0.00803755	0	0.0191052	0.0109383	0.0229774	0	0	0.0188236	0	0.00862606	0.00549386	0.0791446	0	0	0	0
AC017104.1	0.807134	0.254147	0.42999	0.506079	1.08165	2.23941	0.572727	0.740825	1.05329	0.445676	0.64767	0.608922	0.276544	0.285198	1.5094	0.747978	1.27639	1.81387	1.26397	0.744505	0.25041	1.10188	0.468312	0.655559	0.745201	0.1358	1.34877	5.34904	0.69716	0.700144	3.22286	0.595048	0.359368	2.82624	2.40059	0.454931	0.493144	0.708691	0.638088	0.117267	0.29983	0.884317	3.06357
PARP3	12.5576	14.8321	13.368	13.0669	8.14965	15.0193	9.07173	8.99522	8.16334	7.6129	10.1031	8.2615	7.51848	5.43523	10.7444	8.35255	10.0532	10.8702	7.99821	6.01723	7.0631	13.049	8.77396	5.12201	11.9032	4.93086	8.22746	7.10095	5.45814	15.107	11.4215	13.3985	4.22171	9.51267	15.9228	14.4937	7.68295	6.00889	5.06223	7.43215	5.20118	14.7442	7.298
SNX19P4	0.0283669	0.408323	0.0895531	0.22868	0.0707254	0	0.197178	0.29756	0	0	0.07284	0	0	0	0.0540621	0	0.0608257	0	0.0903511	0.0761187	0	0.0774517	0.197507	0.0460796	0.0374147	0	0	0.0662532	0.163346	0	0.0450818	0	0	0.261392	0.387905	0.376204	0.213313	0.0226428	1.95716	0	0	0	0.322003
AC103808.5	0	0	0	0	0	0	0	0	0	0	0	0	0	0	0	0	0	0	0	0	0	0	0	0	0	0	0	0	0	0	0	0	0	0	0	0	0	0	0	0	0	0	0
AC022182.2	0.150057	0.0674992	0.0888234	0.184814	0.202653	0.145234	0.152111	0.0983783	0.189505	0	0.144493	0.0707544	0.276841	0.155948	0.268108	0.402541	0.2011	0.126459	0.238973	0.150997	0.09976	0.153641	0.130598	0.365632	0.173179	0.14427	0.172935	0.240949	0.162015	0	0.178858	0.187858	0.359754	0.241978	0.718189	0.0995035	0.564198	0.119778	0.377457	0.261618	0.0543829	0.14173	0.0709731
RPSAP47	0.181446	0.261179	0.0572817	0.0975154	0.286512	0.0936607	0.147144	0.158609	0	0.0364325	0.186366	0.479106	0.0765143	0.452565	0.138321	0.176998	0.155626	0.163105	0.0577921	0.292131	0.289506	0.0495412	0.0631667	0.147372	0.0478638	2.19804	0.111525	0.0423782	0.41793	0.0503662	0	0.14134	0.19886	0	0.446615	1.20317	0	0.0868995	0	0.210895	0.0394552	0.315333	0.257457
DEFB131A	0	0	0	0	0	0	0	0	0	0	0	0	0	0	0	0	0	0	0.0803121	0	0	0	0	0	0	0	0	0	0	0	0	0	0	0	0	0	0	0.120762	0	0	0	0	0
VPS37A	4.61237	6.8332	7.1643	4.93131	3.2924	3.42969	3.94841	3.94881	5.05503	5.41744	4.35443	4.58254	5.82398	5.66326	4.49927	4.42515	5.01123	4.88378	5.19448	5.4108	3.87374	5.60283	5.79607	4.48694	5.49458	5.02816	3.31013	9.41627	11.43	4.14354	3.36689	2.39191	5.82423	6.17606	4.58588	6.9422	4.77753	18.1087	14.8094	5.2395	7.95338	3.16568	5.08648
TIMM10	25.9209	32.6474	21.4888	15.8439	25.3165	15.628	19.8914	22.2959	10.999	25.4819	16.4534	15.8398	23.5664	37.1017	14.583	14.5239	14.2731	15.4251	18.0752	14.7457	23.8957	23.0437	25.1945	44.4641	22.9473	55.4245	25.587	61.6057	26.0609	35.5154	16.313	22.4068	33.6926	30.4202	16.7304	40.7017	16.4771	44.9063	2.44414	16.3896	24.7102	19.2412	19.0077
Y_RNA	0	0	0	0	0	0	0	0	0	0	0	0	0	0	0	0	0	0	0	0	0	0	0	0	0	0	0	0	0	0	0	0	0	0	0	0	0	0	0	0	0	0	0
ZNF663P	0.0531763	0.0287039	0.0251813	0.0142894	0.729195	0.144108	0.0369628	0.0185934	0.0179081	0.0106772	0.163854	0	0.011212	0.0176844	0.106411	0.020749	0.228046	0.131453	0.129851	0.0356728	0.00942726	0.14519	0.123415	0	0.0561097	0	0.473925	0.111778	0.0229655	0	0.118314	0.343215	0.16027	0.0392002	0.683533	0.0846272	0	0.021223	0.122295	0	0.0192718	0.0482163	0.0100604
AC139769.1	4.40396	3.26523	1.91767	0.516896	0.820352	2.98858	2.49821	0.889407	2.27582	1.3569	1.24782	1.26024	0.928557	2.36102	1.49774	1.59989	2.76783	2.28655	2.76509	1.43643	0.511524	0.974388	1.77986	1.61578	1.65245	3.65008	3.45359	0.319214	1.69427	0.537461	3.05299	1.06465	0.748959	2.16899	2.34659	4.35021	5.4243	1.44248	7.44341	0.511873	0.974145	1.49744	2.78685
Y_RNA	0	0	0	0	0	0	0	0	0	0	0	0	0	0	0	0	0	0	0	0	0	0	0	0	0	0	0	0	0	0	0	0	0	0	0	0	0	0	0	0	0	0	0
VMA21	9.40128	11.4624	7.21824	8.86728	12.1483	7.79776	8.81613	9.8087	6.71234	8.15609	6.46228	7.46491	9.15638	13.666	7.62723	7.68488	8.86548	8.1363	8.55826	6.84625	11.0255	7.51292	6.96439	9.55944	11.3184	15.682	8.84889	8.08395	9.74294	11.6869	11.5728	11.5392	16.2797	12.6297	11.9114	8.4821	25.1778	8.62191	27.7064	8.7241	5.75593	12.7036	8.24275
LINC00333	0	0	0	0	0	0	0	0	0	0	0	0	0	0	0	0	0	0	0.0279062	0	0	0	0	0	0	0	0	0	0	0	0	0	0	0	0	0	0	0	0	0	0	0	0
RIMS2	0.324926	0.00701562	0.00307733	0.0046567	0.0151222	0.0050317	0.233384	0.0113612	0.008754	0	0.00333735	0.00245132	0.0137019	0.0151281	0.0111465	0.0101427	0.0195082	0.00292082	0.0275978	0.00174379	0.0264978	0.0159689	0.00452465	0.0190013	0.020571	0	0.0539227	0.458369	0	0.014431	0.00826216	1.79633	0.0534166	0.00239527	0.0604277	0.00344735	0.0211758	0.00414975	0.0448361	0.108767	0.00282618	0.0186592	0.0049178
KLF4P1	0.013597	0	0	0	0	0	0	0	0	0	0	0	0	0	0	0	0	0	0	0	0	0	0	0	0	0	0.0417865	0	0	0	0	0	0	0	0	0	0.221533	0.0108533	0.742674	0	0.00985547	0	0
TRIM58	0.0849337	0.0359577	0.0433743	0.299833	0.0207607	0.0386841	0.439886	0.148488	0.79079	1.04329	0.128289	1.63959	0.294954	0.215996	0.923598	1.30613	0.310673	0.595069	0.445564	1.2669	0.0708579	0.0341028	0.46381	0.0324629	0.0658963	0.0288203	0.0767705	0	0.00719228	0.0416048	0.1191	0.0277985	0.082134	0.174942	0.0409917	0.145769	0.0438311	0.0558312	0.172351	0.0696837	0.0434557	0.0830516	0.0519864
DEFB130A	0	0	0	0	0	0	0	0	0	0	0	0	0	0	0	0	0	0	0	0	0	0	0	0	0	0	0	0	0	0	0	0	0	0	0	0	0	0	0	0	0	0	0
ENAM	0.0444685	0.0133353	0.243724	0.579769	0.402418	0.0191285	0.0400686	0.181401	0.128957	0.0396836	0.133216	0.125806	0.130222	0.0698346	0.153018	0.308468	0.0847568	0.105486	0.104916	0.07955	0.0218987	0.236084	0.338284	0.0521698	0.143371	0	0.0911076	0.00865497	0.163596	0.0102864	1.27601	0.26392	0.209837	0.95156	0.148643	0.0327635	0.337489	1.30544	0.568162	0	0.0358133	0.0746679	0.0397279
EPHA8	0.00300717	0.00541077	0	0.00269359	0.12246	0.0465682	0.0034838	0	0.00506361	0	0	0.00567171	0	0.00500035	0.00286555	0	0.0128962	0.00675801	0	0.00403466	0.0026656	0.00821063	0.160522	0.00488488	0.00793264	0	0.0323459	0.0491644	0	0	0.00477911	0.00669281	0	0.00554202	0	0.0159525	0.0113066	0.376856	0.0172898	0	0.00871872	0.0431724	0.0199123
AC016598.1	0.0287722	0	0.0227081	0.0257719	0	0	0.0333325	0	0	0	0	0	0	0	0	0	0	0	0.0305473	0.0386031	0	0.0785582	0.0333881	0	0	0	0	0.0335998	0.0414198	0	0.0457259	0	0	0	0	0	0	0	0	0	0	0	0.0272169
ADORA2BP1	0	0	0.0151028	0.0342809	0	0.123472	0.0221689	0.0334549	0.193331	0.0384229	0.0982735	0.108274	0.161389	0.0954579	0.0547041	0.0373335	0.123096	0.086008	0.101582	0.308091	0.118736	0.0783716	0.0888235	0.217592	0	0	0.0882131	0.0446934	0.0550953	0.0265589	0.060823	0	0.157293	0.0352662	0	0.0507562	0.0479658	0.106921	0.275056	0.0444833	0.0138702	0.0722958	0.144812
EPB41L3	2.42411	0.529406	1.00859	1.98252	2.91609	1.6378	4.87218	4.49905	5.2058	3.28899	5.39764	6.60679	5.9383	2.47302	6.66063	5.14346	5.70323	5.40164	4.99658	4.90017	5.82218	3.13148	2.63805	4.1042	2.12573	0.751536	2.86566	0.801731	0.893497	2.01339	1.45399	1.96942	3.46133	1.40283	2.18989	0.508632	4.14623	1.1334	1.97363	3.34498	2.65893	1.53745	1.81812
AC010307.1	0	0	0	0	0	0	0	0	0	0	0	0	0	0	0	0	0	0	0	0	0	0	0	0	0	0	0	0	0	0	0	0	0	0	0	0	0	0.0153841	0.055406	0	0	0	0
MIR4747	0	0	0	0	0.247975	0	0	0	0	0	0	0	0	0	0	0	0	0	0	0	0	0	0	0	0	0	0	0	0	0	0	0	0	0	0	0	0	0	0	0	0	0	0
ADORA2B	14.5713	19.172	4.14247	0.899542	4.33058	3.30107	6.40257	3.97524	1.64848	4.60361	1.13529	2.78755	5.23369	4.00145	1.47457	2.34128	3.31811	1.7175	3.25901	4.0083	9.91531	4.33717	1.9423	9.21345	8.74721	11.8657	7.04612	0.41305	1.12748	2.5159	4.49695	5.48233	4.17069	6.78623	7.28964	1.60828	10.8528	2.5208	3.34095	0.675393	6.65198	4.27615	4.71404
AC254562.3	0.561764	1.28644	0.624743	0.754778	2.44046	0.988559	0.739549	0.49106	0.644948	0.307627	0.0655676	0.240801	0.323034	0.212297	0.364983	0.647626	0.547527	0.516457	0.460872	0.376854	0.20371	0.732048	1.15562	0.165916	0.707262	0.687395	0.706264	1.07349	0.294074	0.283519	0.730455	0.653551	0.419781	0.329412	0.838023	0.4741	0.160013	0.591082	1.39472	0.534223	0.203591	0.636707	0.555553
MTND4LP20	0	0	0	0	0	0	0	0	0	0	0	0	0	0	0	0	0	0	0	0	0	0	0	0	0	0	0	0	0	0	0	0	0	0	0	0	0	0	0	0	0	0	0
AC121251.1	0	0	0.153211	0.115922	0.645334	0.334019	0	0.339385	0	0.259856	0.332314	0	0.136435	0.322793	0	0	0	0.436258	0.412204	0.0868181	0.114717	0.530031	0	1.05113	0.0853476	0.124425	0.198863	0.151132	0.465765	0.269429	0.411349	0	2.12757	0	0	0.171634	2.02747	0.206604	3.34839	0	0.093805	0.146682	0.183632
MIR6839	0	0	0.112536	0	0	0	0	0	0	0	0	0	0	0	0	0	0	0	0	0	0	0	0	0	0	0	0	0	0.205266	0	0	0	0	0	0	0	0	0	0	0	0	0	0
OR4F15	0	0	0	0	0	0	0.0134096	0	0	0	0	0	0	0	0	0	0	0	0	0	0	0	0	0	0	0	0	0	0	0	0	0	0	0	0	0	0	0	0.0665508	0	0	0	0
AL138688.2	0.0532466	0	0.00840486	0.00953885	0.0354016	0	0.0246745	0	0.0179318	0	0	0	0.0449073	0.0177078	0.0202956	0.0415529	0.0228348	0.143593	0	0	0.0188794	0	0	0.0172989	0	0.0204771	0	0.0248723	0	0	0	0.0237013	0.0583569	0.039252	0	0.0282464	0.0667337	0.0170008	0.275528	0	0.0308757	0.0321867	0.0503684
MIR1269A	0	0	0	0	0	0	0	0	0	0	0	0	0	0	0	0	0	0	0	0	0	0	0.17807	0	0	0	0	0	0	0	0	0	0	0	0	0	0	0	0	0	0	0	0
SNORD82	0	0	0	0	0.191295	0	0	0	0	0	0	0.434129	0	0	0.219338	0	0	0	0	0	0	0	0	0	0	0	0	0	0	0	0	0	0	0	0	0	1.15392	0	1.98512	0	0	0	0
MIR646	0.171409	0	0.676412	0	0	0.663596	0.397154	0	0	0	0.44014	0	0	0	0	0.334413	0	0	0	0	0	0.468006	0	0.278438	0.22608	0	0	0	0.246756	0.7137	1.08964	0	0	0.315895	0	0	0	0.13682	0.985519	0	0.124242	0.129517	0
RAC2	26.9113	17.4495	27.2512	18.7642	31.1603	29.0621	17.4941	33.5647	27.0344	40.8873	43.2196	34.6497	30.0948	24.7391	45.8487	52.9127	35.6542	24.6687	46.3537	28.6273	47.2636	45.2696	27.7654	68.9062	27.58	10.6087	27.0759	15.4718	14.9687	42.7822	22.3096	25.6771	21.4284	27.6653	39.9066	5.65435	11.325	14.1767	4.90268	60.5759	19.197	33.4994	30.4047
DAZ3	0	0	0	0	0	0	0	0	0	0	0	0	0	0	0	0	0	0	0	0	0	0	0	0	0	0	0	0	0	0	0	0	0	0	0	0	0	0	0	0	0	0	0
IDI1	23.7309	14.5883	16.9011	19.1291	12.04	9.75037	15.7017	14.3396	27.9699	42.8176	27.194	29.6693	26.2294	46.2755	18.0573	27.4759	28.3592	30.2569	34.0986	33.4054	12.01	14.4088	17.7752	22.7092	9.24315	41.1682	14.8316	22.0349	22.1352	7.36489	29.0954	15.3922	19.4227	16.7376	14.6846	27.8521	26.259	10.9905	25.5925	7.58701	22.6643	18.9556	15.8742
AC068234.1	0.00578543	0	0	0.00518215	0.00480814	0	0	0	0	0	0	0	0	0	0	0	0	0	0	0	0	0	0	0	0	0	0	0	0.00832858	0	0	0	0	0	0	0	0	0	0.0166317	0	0	0.00874298	0
LINC02050	0	0	0	0.0810802	0.0564214	0	0	0	0	0	0	0	0	0	0.0431282	0	0	0	0.12013	0	0.0200594	0	0.0262603	0	0.0298477	0	0	0.0264268	0	0	0	0.0251826	0	0	0	0	0	0.0361268	4.48882	0	0.18043	0	0
ARL2BPP10	0	0	0	0	0	0	0	0	0	0	0	0	0	0	0	0	0	0	0	0	0	0	0	0	0	0	0	0	0	0	0	0	0	0	0	0	0	0	0	0	0	0	0
SCFD2	5.25614	5.96202	4.43582	4.98446	4.33042	3.67544	5.67899	4.20103	4.421	3.80911	4.26072	3.48257	4.09588	3.42364	4.34337	5.12234	3.86168	3.51294	4.06044	3.16969	5.38109	6.07747	5.03684	5.1689	5.75827	4.08552	6.10217	3.55641	8.32402	4.63401	6.39157	6.29944	5.57209	4.05556	4.6764	4.68293	10.4233	4.40549	4.93007	4.55104	5.19584	7.5991	7.29772
TMED10P2	0.184292	0.0473708	0.290901	0.235822	0.656405	1.42695	2.62303	0.782472	1.5516	3.06604	0.608429	1.44	1.16572	2.32021	1.60561	0.924552	0.846789	3.66827	1.48144	1.27163	0.233371	0.862599	0.458268	0.5132	0.243073	4.8599	1.01138	0.922348	9.77833	0.292321	0.167363	0.468759	0.865627	0.339639	0.21601	0.698313	0	0.525373	0.454112	0.856813	0.706067	1.35273	0.0249044
LYPD8	0.0144054	0	0.0170539	0.290323	0.173594	0.0092949	1.08476	0.0125923	0	0	0	0.0271694	0	0.0718601	0.0754984	0.0140522	0.0308887	0	0.0152941	0.00966371	1.34076	0.108162	0.00835822	0.351004	0.0950002	0.0276995	0.110677	0.00841122	0.0518442	0.20993	0.515106	0	0.236819	0.0265482	0.0393974	0.0573135	0	0.00574927	0.0828241	0	0	0.0380967	0.00681336
MBL3P	0.400309	0	0.098731	0.0224104	0.020793	0.0968603	0.0869545	0.174963	0	0	0.32122	0.188752	0.263761	0.166409	0.0953642	0.8298	0.482827	0	0.0796885	0.100704	0.0221775	0.204934	0.232265	0.0406416	0.527989	0	0.307559	0	0.324155	0.0347245	0.437378	0.306258	0.0685512	0.461089	0	0.0663614	2.53988	0.339502	0.0719245	0	0.181347	0.056714	1.30168
CYP21A2	0.0332329	0.119591	0.0743146	0.00496125	0.322223	0.607555	1.93785	0.048417	0.0466326	0.0333641	0.199114	0.0522328	0.0583918	0.01842	0.253343	0.010806	0.154396	0.161816	0.0176416	0.022294	0.0343679	0.211721	0.0899838	0.188944	0.489465	0	0.348951	0.077618	0.0877092	0.161435	0.38731	0.899892	0	0.193946	0.984631	0.0293824	0.0138835	0.0353692	0.0955367	0	0.0401469	0.824475	0.27245
AC090692.1	0	0	0	0	0	0	0	0	0	0	0	0	0	0	0	0	0	0	0	0	0	0	0	0	0	0	0	0	0	0	0	0	0	0	0	0	0	0	0	0	0	0	0
Y_RNA	0	0	0.124672	0	0.131281	0.4077	0.366004	0	0	0	0	0	0	0	0	0	0.338715	0	0	0	0.140023	0.21565	0.183307	0	0	0	0	0	0	0	0	0	0	0	0.43202	0	0	0.252179	2.72467	0	0.114497	0	0
AC099336.2	6.72408	14.2672	6.15801	5.90928	6.5899	6.79446	6.90797	5.98868	4.91346	13.8834	5.53814	8.97314	10.2987	29.7453	2.65968	7.17802	7.88914	5.84482	6.39809	5.6172	3.54246	4.32998	10.7473	8.14048	12.1318	19.8821	12.6717	5.55588	21.734	7.30746	8.46829	9.67093	2.78091	14.1456	9.71535	45.5971	16.6955	8.70911	3.10012	6.04588	10.5752	8.91526	7.44072
UBE2Q2L	0.0322894	0.058098	0.12742	0.0289224	0.026835	0	0	0.0564509	0	0	0	0.0608999	0	0	0.0615376	0	0.0692364	0.0725639	0.068563	0.0433221	0.0286218	0	0	0	0.0425883	0	0	0.0377072	0.0929664	0	0.102631	0.0359319	0	0.178522	0.0883087	0.17129	0.161873	0	0.0928244	0	0.0468085	0	0
AC087749.1	0.0758827	0	0.119779	0.158596	0.105107	0.0652831	0.117213	0.0442213	0.0851831	0	0.1299	0	0	0	0	0	0	0.341062	0.134274	0.0339368	0.0672636	0.138124	0	0	0	0.0486372	0.0777347	0.0590766	0.036413	0.0351061	0.0401986	0.0844429	0	0.0466156	0	0	1.45825	0.0605704	12.1434	0.058799	0.0733358	0.0382248	0.0478539
AL356215.1	0.371621	0	0.0523746	0.0713292	0.474299	0.0513822	0.246013	0.0928138	0.0446966	0.0532983	0.10224	0	0.335806	0.132414	0.101177	0.0776807	0.142294	0.119306	0.253638	0.320526	0.070588	0.0905943	0.0924086	0.0646784	0.0350108	0.051041	0.0611824	0.0464973	0.152851	0.0552618	0.210927	0.206771	0.654568	0.122299	0.0725964	0.140813	0.0499018	0.063564	0	0	0.00962004	0.110314	0.0251095
GPR37	0.89069	2.30315	0.362007	0.310526	0.172869	0.48179	2.86697	2.37772	0.35923	0.471198	0.356075	0.13077	0.14619	0.141897	0.457407	0.208108	0.40027	0.20376	0.322764	0.636868	0.619325	2.23531	1.24401	0.372541	2.75757	0.29741	1.41781	0.585467	0.314796	2.32435	0.228856	2.23161	6.61986	4.43299	2.01295	1.27319	0.407749	2.45643	0.107327	0.161177	0.131439	2.57114	0.1564
NPIPB1P	0.0995472	0	0.134685	0	0.0709126	0.532205	0.1318	0	0.095784	0	0.109549	0.0268217	0	0	0.0542052	0.0277447	0	0.0639177	0.0754919	0.11448	0.0630287	0.135899	0.231035	0	0.0187569	0	0.0655565	0.465	0.0818892	0.039475	0.158204	0.316506	0.0779294	0	0.311146	0.03772	0.0178231	0.0227028	0.20441	0	0.0618468	0.0214909	0.147976
HORMAD2-AS1	0.358303	0.0604397	0.415342	0.140411	0.158194	0.187842	0.402122	0.25448	0.207393	1.3939	0.201259	0.0844726	0.849899	0.409604	0.117366	0.109224	0.144054	0.226466	0.10699	0.16525	1.64758	1.39101	0.220886	2.69189	0.546426	0.0215301	1.04953	0.326892	0.128951	1.98917	0.0355893	0.0498403	0.245432	1.1143	0.0306227	2.10862	0.126298	0.277064	0.160943	0	0.0892745	2.97808	0.80497
TRPM5	0.0650678	0.0146345	0.118756	0.185776	0.101393	0.115457	0.0235566	0.00710979	0.0205433	0	0.0104425	0.00767012	0.00857455	0.0135244	0.0620035	0.0238022	0.0436004	0.0913917	0.00431764	0.0545626	0	0.0388627	0.297308	0	0.0107277	0.031279	0.012498	0.123476	1.36993	0	0.0193891	0.203648	0.0111426	0.00749473	0.133466	0.0215733	0	0.123353	0.0467636	0	0.0530583	0.00307284	0.0653976
AC124067.4	0.00677277	0.073117	0.0106907	0.169863	6.52929	1.21487	0.211849	0	0.0342129	0	0.034782	0.0255477	0.0142801	0.0788327	0.109715	0.0792806	0.261405	0.0152204	0.0287625	0.0181738	0.00600349	0.0832142	0.102171	0.319051	0.116129	0	1.20722	0.0395458	0.0877495	0.0658	0.161453	0.0150736	0.129899	0.0624088	0.833532	0	0.0254648	0.172995	0.0389402	0	0	0.0102351	0.128133
VN1R85P	1.1725	0	0	0	0.377202	0.0976182	0.0438174	0.0661244	0.318437	0.151888	0.0971201	0.142671	0	0.125783	0.288331	0	0.0811009	0.254996	0.602341	0.101492	0	0	0.087781	0	0	0	0.116237	0.0441688	0	0	0	0	0	0.0697045	0	1.50481	0.237014	0	0.108731	0	0	0.0571578	0
LECT2	0.00740801	0	0	0	0	0	0	0	0	0	0	0	0	0	0	0	0	0	0	0	0	0	0	0	0	0	0	0	0	0	0	0	0.0202975	0	0	0	0	0	0.0212963	0	0	0	0
GRXCR2	0.0215695	0	0	0	0.0179259	0	0	0	0	0	0	0	0	0	0.0205537	0	0	0	0	0	0	0	0	0	0	0	0	0	0	0	0	0	0	0	0	0	0	0	0	0	0	0	0.0204036
AC004231.1	0.0197698	0	0.0624125	0.0531249	0.164303	0.841912	0.6871	0.0345632	0.0665787	0	0	0	0.0416839	0	0.094194	0.0771406	0.29674	0	0.251874	0.0530496	0.438107	0.431829	0.481772	0.160572	0.208604	0	0.729084	0.115435	0.113841	0.0823163	0.031419	0.0220001	0.325009	0	0.811031	0	0.0247774	0.0473416	0.0568336	0.183828	0.157627	0.239011	0.0374024
LINC02230	0	0	0	0	0	0	0	0	0	0	0	0	0	0	0	0	0	0	0	0	0	0	0	0	0	0	0	0	0	0	0	0	0	0	0	0	0	0	0	0	0	0	0
RPS27AP17	0	0	0.0838454	0.0634386	0.02943	0	0	0	0	0	0	0	0	0	0.0337442	0	0	0	0	0.665161	0	0	0	0	0.0467067	0	0	0.0413536	0	0	0	0	0	0	0	0	0	0	0.101801	0	0.30801	0.187302	0.0334978
MIR7152	0.298378	0	0.706475	1.60359	0.991902	1.5402	1.72835	0	0	0	0	0	0	0	1.70596	0	0.639796	0	0.633573	1.20098	1.05795	0.407339	1.03874	0.969377	0	0	0	0.696885	1.28862	0.414122	0.474194	0.664076	0	0	0	0	0	0.238169	0	0	0	0.450911	0.28225
AL354941.1	0	0	0	0	0	0	0	0	0	0	0	0	0.0732163	0	0	0	0	0	0.0368674	0	0.0615616	0.0474058	0	0	0	0	0	0.0405515	0.149968	0	0	0	0	0	0	0	0.435207	0	2.49566	0	0	0	0
AP000785.1	0	0	0.0207448	0.070631	0	0	0.0913518	0	0	0	0	0	0	0.0437061	0.125234	0	0	0.0590691	0.0558123	0.0352654	0	0	0.0610028	0	0.0346681	0	0.0807781	0	0	0	0	0	0	0.0968813	0	0.139435	0.0329423	0	0.528933	0	0	0	0.0497275
AL356361.2	0	0	0	0	0	0	0	0	0	0	0	0	0	0	0	0.0709589	0	0	0	0	0.1612	0	0	0	0	0	0.0558882	0.127421	0	0	0	0	0	0	0	0	0	0	0	0	0	0	0
AC005021.1	0.635419	0.816645	1.03882	0.650469	0.641243	0.702851	0.946456	0	0.229275	0.0911326	0.116544	0.256809	0.0956968	0.15094	0.345997	0.0885487	0.486605	0.305995	0.915558	0.182685	0.160927	0.805498	0.421349	0	0.598635	0	0.488196	0.318015	0.196015	0.18898	0.360655	0.454564	0.994862	1.33833	1.2413	0.361156	2.7304	0.144914	5.08861	0	0.230285	0.205768	0.729874
MAD1L1	3.66374	1.72021	4.10869	7.41576	4.62654	8.8146	4.74272	3.63119	3.38854	3.98696	4.28038	3.09775	3.51001	1.65272	3.82673	4.23478	4.1	3.93145	3.54669	3.28601	4.37358	4.94993	6.48071	4.23188	5.39372	1.89405	4.99964	7.22447	3.75357	5.49631	8.36549	4.9351	1.08078	3.53208	4.08357	2.35259	2.47462	3.07564	1.83868	5.50168	4.8944	5.83303	6.55194
APBA3	2.3983	2.10805	2.32542	1.96119	2.53304	4.76031	2.09978	1.82013	1.80188	1.54307	2.21908	1.59712	2.09117	1.5238	2.36273	1.83879	2.26969	2.40484	1.94896	1.4085	2.94335	4.01048	2.33885	3.5331	2.99495	2.8941	2.41525	2.64493	4.14556	2.72489	2.17074	4.64064	0.246321	1.61939	3.05353	1.89223	0.548818	2.33102	0.808672	1.67186	1.76568	3.01297	2.52379
RASA3	3.10882	0.86431	4.21838	12.49	6.01638	6.6224	4.72632	5.74262	6.69299	4.10259	5.08152	4.34494	4.53631	4.05562	9.78339	6.73178	7.47123	6.77358	6.27082	6.22253	4.36295	7.98018	6.43396	8.13825	3.46236	1.13832	8.18699	3.93068	3.21897	2.81704	3.79555	2.52594	3.87433	3.44135	11.1113	0.331988	4.05738	8.94311	11.6309	5.30016	1.96158	4.20986	3.22877
AC127496.5	2.84337	2.4495	1.82248	0.185227	0.286431	0.778336	0.219603	0.542291	0.290169	0.242208	0.132748	0.260013	0.581345	0.315198	0.32842	0.268961	0.332557	0.271086	0.493984	0.138723	0.0916511	0.941018	0.379946	0.111971	0.863699	0.198814	0.264797	0.10062	3.42345	0.287007	1.47888	0.958826	0.283296	4.732	0.282777	0	2.03016	1.80193	0.495395	0.0801176	1.29902	0.156252	2.68967
RPL12P39	0	0	0	0	0	0	0	0	0	0	0	0	0	0	0	0	0	0	0.0344889	0	0	0	0	0	0	0	0	0	0	0	0	0	0	0	0	0	0	0.0259297	0.0933859	0	0.0235458	0	0
AP001340.1	0	0	0	0	0	0	0	0	0	0	0	0	0	0	0	0	0	0	0	0	0	0	0	0	0	0	0	0	0	0	0	0	0	0	0	0	0	0	0	0	0	0	0
AL512604.2	0.0122621	0	0	0	0.101908	0	0	0	0	0	0	0	0.0258542	0	0	0	0.052586	0.0275566	0.0130186	0	0.0108693	0	0.0284587	0.0199187	0.0646927	0.0707349	0.0188421	0.286391	0	0	0.0194874	0.0545816	0	0.0225983	0	0.0325242	0.015368	0.0391511	0	0	0.00888792	0.0185306	0.0231986
RPH3AL	6.25266	7.36482	13.8926	3.14055	2.72184	4.65487	2.67715	4.50908	4.02534	3.55734	3.98999	6.63789	2.68262	2.86204	4.6395	3.60676	4.56211	4.33963	4.08344	4.47607	1.99896	2.64347	8.26986	0.780967	7.63388	1.94084	3.69377	5.03432	11.739	3.72341	3.33062	3.31053	1.68117	8.63509	3.74118	5.12897	1.54132	24.5455	3.22235	4.80382	11.003	5.08981	4.22369
DIAPH3-AS2	0	0	0	0	0	0	0	0	0	0	0	0	0	0	0	0	0	0	0	0	0	0	0	0	0	0	0	0	0	0	0	0	0	0	0	0	0.110047	0.0350439	0.378633	0	0	0	0
Metazoa_SRP	0	0	0	0.0474746	0	0	0	0	0	0	0	0	0.111751	0	0	0.103404	0	0	0	0	0	0	0	0	0	0	0	0	0	0	0	0	0	0	0	0	0	0	0	0	0	0.040048	0
SNORA70H	0	0	0.0941966	0	0.0991902	0	0	0	0	0	0	0	0	0	0	0	0.511837	0	0	0	0	0	0.138499	0	0	0	0	0	0	0	0	0	0	0	0.326415	0	0.448747	0	0.686213	0	0	0	0
FZD7	4.87673	2.65193	6.01391	2.52443	7.95321	4.68765	4.87576	3.84687	6.71416	7.57033	5.97171	7.19761	3.73265	5.53333	10.2649	7.09502	4.28841	6.11778	5.2042	3.41155	1.94675	2.4909	3.73559	6.40256	1.95499	3.21942	4.38198	2.94501	3.48618	5.50517	2.05038	5.00406	15.6728	4.65534	3.43713	11.3293	2.98273	2.82618	3.74492	2.71765	3.09597	5.88381	1.9827
AC005229.1	0	0.0708824	0	0	0.03274	0	0	0	0	0	0	0	0	0	0	0	0	0	0	0.0528551	0.03492	0	0	0	0.0519598	0.0757503	0	0	0.0567118	0.0546763	0	0	0	0	0.107741	0	0	0.0314453	0	0	0	0	0
AC136469.2	0	0	0.0865913	0.0421175	0.0781557	0.0202263	0.0181578	0	0.0263918	0.0314709	0.0402463	0.0295613	0.0330471	0	0.0149354	0	0.033608	0.0352231	0.0499216	0.0420578	0	0.0427943	0	0.0254603	0.0206727	0	0	0.0732136	0	0	0	0.0348833	0	0	0	0	0	0.0250216	0	0	0	0.011843	0.0296527
SNED1	2.56172	2.85174	5.46853	1.86031	4.67176	7.90434	4.51412	2.63411	3.78857	1.2639	1.95725	2.32076	0.992277	0.845623	3.44982	3.10601	2.34868	2.84251	2.63293	2.85967	1.14641	3.36288	6.6057	2.57842	2.461	0.610885	4.87264	1.80794	1.52905	1.91017	4.92461	2.1753	1.24074	3.11753	4.48052	2.99962	0.738392	4.40942	3.99399	0.906613	4.81945	3.7665	3.44481
ZNF788P	0.546184	0.292483	0.294222	0.380512	0.572805	0.511846	0.816051	0.522911	0.649621	0.461302	0.678978	0.371994	0.566663	0.771248	0.679492	0.723076	0.520512	0.599106	0.975672	0.348954	0.829964	0.452708	0.402418	0.76048	0.791859	0.254223	0.426296	0.086056	0.293293	0.303823	0.31345	0.694626	0.593853	0.718986	0.711316	0.316185	0.785035	0.183384	1.09661	0.166265	0.103685	0.461829	1.23424
LINC02238	0	0	0	0	0	0	0	0	0	0	0	0	0	0	0	0	0	0	0	0	0	0	0	0	0	0	0	0	0	0	0	0	0	0	0	0	0	0	0	0	0	0	0
AC017076.1	0.223009	0	0.0440019	0.0499387	0.231673	0.287788	0.290651	0.0974706	0.0469391	0.0559724	0.14316	0.0525762	0.117551	0.0927054	0.185944	0.108771	0.17932	0.187938	0.266364	0	0.222389	0.114168	0.129393	0.271694	0.0735348	0.160806	0.0428348	0.0651069	0.682209	0.309517	0.132906	0.620417	0	0	0.0762388	0.073939	0.034937	0.222511	0.0801374	0.129602	0.0202054	0.737217	0.079108
CARMIL1	8.14345	2.16324	4.64821	6.57706	3.09092	7.10363	8.68377	4.69274	7.45383	4.18499	5.90431	7.34818	4.1174	3.78766	7.49119	6.27203	7.51867	8.675	6.29597	7.78956	3.55945	3.31201	5.65552	3.61478	2.75536	2.40832	9.27387	3.61189	6.00093	2.53118	5.93344	3.85944	5.34401	8.16687	6.22978	3.38547	7.42919	7.88724	13.4128	3.28377	2.60394	4.4447	6.28787
EIF4G2	107.107	112.714	96.4445	105.557	79.7654	97.746	126.969	113.623	113.006	86.6385	111.045	97.8664	94.8086	97.0667	109.072	105.701	117.375	115.104	109.896	127.566	115.258	116.762	148.617	124.652	98.808	85.6396	105.676	96.1013	149.598	124.737	103.405	114.388	160.296	84.5742	115.85	98.0649	162.965	179.073	154.162	129.489	75.6156	171.267	175.769
HINT3	10.142	8.1269	8.61456	14.7545	12.0694	11.1869	14.6615	13.5575	21.2527	14.165	17.8027	16.4691	20.0308	20.2839	16.6323	16.3909	22.7268	19.7436	23.2233	14.5988	13.9979	23.941	11.7352	14.1765	7.96452	10.4332	15.4124	6.95518	16.5389	13.5093	17.4238	11.1292	14.9599	14.3722	15.9297	17.822	15.8673	11.5766	26.8636	8.58955	11.7985	23.0157	24.3569
IGLL5	30.0152	4.55035	33.8542	13.0661	51.2063	121.913	4.49288	23.1779	6.79368	6.68766	10.3265	9.24456	9.20772	12.3988	7.12403	27.2638	6.38709	11.9233	18.8088	16.2308	26.9642	207.586	17.2376	108.642	19.9534	3.09568	155.882	46.5983	93.7375	9.64342	36.6177	25.002	52.5942	68.037	79.3082	1.6251	60.1805	19.968	3.07297	11.6213	17.1779	23.8272	28.9415
AC051649.1	0	0	0	0.0437342	0.121733	0.0630081	0	0	0.164429	0	0	0	0	0	0	0.0952569	0	0	0	0.0655082	0	0	0	0	0	0	0	0	0	0	0	0	0	0	0	0	0	0	0	0	0	0.0737855	0
GLIS1	0.0879894	0.0279385	0.0367648	0.0463613	0.124744	0.260493	0.0179887	0.0180977	0.052292	0.0103926	0.0664522	0.0488099	0.0218261	0.0258193	0.0887778	0.171664	0.0110983	0.0116317	0.0879228	0.0486104	0.0137639	0.113055	0.0600622	0.0756694	0.00682671	0.00995242	0.174972	0.223639	0.0596084	0.323263	0.0904823	0.0115195	0.0141815	0.104926	0.141555	0.0411854	0	0.11568	0.0743967	0.0721908	0.0225096	0.320693	0.0146882
MFHAS1	6.51238	7.84688	19.1478	7.52751	4.3384	9.52482	5.80082	5.5986	9.33792	5.43823	9.55736	7.77055	8.12909	3.64724	7.53963	5.83665	9.34122	6.99673	7.48828	14.5636	3.74954	12.2365	13.2889	10.0464	6.05158	4.29416	5.46751	12.2687	13.8335	8.29784	8.77979	4.2409	11.1346	7.15713	10.6532	11.0707	5.52442	27.0489	7.88029	3.78196	12.1776	4.12129	10.4009
SREK1IP1P1	0	0.0655903	0	0.0653044	0	0	0	0	0	0	0	0	0	0.12123	0	0.0711194	0	0	0	0	0.0646258	0	0	0	0	0	0	0	0.104955	0.202376	0	0	0	0.0671813	0	0.0966895	0	0	0	0	0.0264225	0	0.034483
CYP2F2P	0.717125	0.164721	0.445561	0.218671	0.21557	0.315041	0.406556	0.186726	0.333997	0.153182	0.235075	0.287775	0.160854	0.126855	0.378025	0.119071	0.196301	0.342892	0.518378	0.429898	0.175824	0.708214	0.21247	0.0991409	0.462865	0	0.656475	0.516725	0.373406	0.0635301	0.630463	0.101875	0.836117	0.196836	1.25188	0.0404704	0.248596	0.170507	1.14044	0.212812	0.309663	0.0922319	0.216498
RNA5SP211	0	0	0	0	0	0	0	0	0	0	0	0	0	0	0	0	0	0	0	0	0	0	0	0	0	0	0	0	0	0	0	0	0	0	0	0	0	0	0	0	0	0.104056	0
GPR143	1.38699	2.05245	2.28141	1.24236	1.00726	4.14014	2.67304	1.25775	0.545672	1.21027	0.698983	0.415618	0.491957	1.12082	0.734948	0.632236	0.514204	0.742831	0.873903	0.713054	0.275764	2.45976	1.17328	1.67399	1.23953	0.112163	2.50971	0.151375	3.01368	1.55621	1.09183	0.915976	2.21978	2.35307	1.66621	1.11741	0.536113	5.0803	0.838444	0.873849	0.911373	5.31843	1.97416
RNU2-23P	0	0	0	0.0740117	0	0	0	0	0	0	0	0	0	0	0	0	0	0	0	0	0	0	0	0	0.108982	0	0	0.0964918	0	0	0	0	0	0	0	0	0.103557	0	19.4779	0	0	0	0
AC010460.3	0.0102042	0	0	0.00914014	0	0	0.0118215	0	0.0171823	0	0	0.0192457	0	0	0	0	0	0	0	0.0273815	0.00904516	0	0	0	0	0.0196212	0	0	0	0	0	0	0.0279588	0	0.0279076	0	0	0	0.0880039	0	0	0.0385516	0.00965261
TMOD1	0.486675	0.578567	1.1626	0.626644	0.942547	1.37945	2.22505	2.41579	4.19986	3.33293	1.16041	3.10611	1.20021	5.34681	5.23382	2.92476	2.69273	3.67172	1.84075	5.06046	0.119404	1.22202	0.78662	0.649389	0.492889	1.07785	1.49566	2.91778	0.362815	0.458349	0.676763	1.73111	0.916753	1.72175	1.12898	0.495599	1.86796	0.482119	0.86193	1.71719	0.525984	1.36587	0.308282
AC108863.1	0	0	0	0	0	0	0	0	0	0	0	0	0	0	0	0	0	0	0	0	0	0	0	0	0	0	0	0	0	0	0	0	0	0	0	0	0	0	0	0	0	0	0
CALML3	0	0.0104925	0.0322171	0.0104468	0.0242321	0.0526778	0.0270231	0.0305852	0	0.0702542	0	0.0109986	0	0	0	0	0.0250083	0	0.0185738	0	0.00516913	0	0.0270682	0.0284182	0.00769148	0.0224263	0.0716858	0.0340498	8.05071	0.0161872	0.0185353	0.162233	26.5553	0	0.207332	0.0464025	0.00730858	0.535298	0.0335283	0	0.0169073	0.0396567	0.0110326
AC087645.2	0.689527	1.01278	0.266548	0.340324	0.315763	0.472148	0.211931	0.196814	0.14217	0.0565101	0.433605	0.185784	0.445053	0.116995	0.348641	0.13727	0.271564	0.189744	0.239042	0.604163	1.39705	1.36396	0.37558	0.297163	0.723852	0.270584	0.216231	0.443694	0.931856	0.722634	0.939277	1.29973	0.347007	0.700211	0.423342	0.149299	0.33509	0.426832	0.202268	0.425253	0.377391	0.627338	0.279538
AL109827.1	0	0	0	0	0	0	0	0	0	0	0	0	0	0	0	0	0	0	0	0	0	0	0	0	0	0	0	0	0	0	0	0	0	0	0	0	0	0.014749	0	0	0	0	0
OR13C7	0	0	0	0	0	0	0.0194643	0	0	0	0	0	0	0	0.01601	0	0	0.0377574	0.0178378	0	0	0	0	0	0	0	0	0	0	0	0	0	0	0	0	0	0	0	0.144899	0	0	0	0
C3orf70	0.278506	0.0687803	0.920177	0.229899	1.43188	0.662434	0.569382	0.405756	1.28275	0.685309	0.308493	0.448033	0.362694	0.685574	0.840404	1.33708	0.515219	0.944966	1.061	1.26387	0.217829	0.458489	0.525972	0.953607	0.237689	0.0525028	1.0573	0.778017	0.467754	0.314539	0.243003	0.24004	0.987528	0.352243	0.843834	0.0434537	1.08822	0.320384	2.24493	0.145986	0.397801	0.309471	0.175635
DNAJB13	0.505397	0.725815	1.39059	0.240884	3.8226	1.22064	0.257836	0.397203	0.054652	0.242059	0.250025	0.0437252	0.146643	0.0925186	0.804132	0.298517	1.82936	0.573098	0.851632	0.192849	2.06734	2.65854	1.22138	0.135573	1.78574	0.303132	2.68603	0.682246	0.941154	0.91381	1.99694	1.86266	0.317604	1.79446	7.93823	0.0614917	0.674089	1.0659	0.19994	0	0.12771	3.013	0.662292
AL583785.1	0.125878	0.0566229	0.099348	0.14094	0.156922	0.324886	0.14583	0	0.264949	0.0631876	0.323228	0.178061	0.132705	0.627934	1.22949	0.184188	0.0674785	0.212164	0.167055	0.168888	0	0.343692	0	0.408956	0	0.121023	0.193426	0.183749	0.0906059	0.218385	0.100025	0.0700392	0	0.115993	0.344266	0	0.157763	0.0502388	0	0.658388	0.11405	0.214007	0.0297685
TDP1	3.42845	1.41998	0.763769	1.81475	2.21923	4.78162	4.06178	1.36163	1.25481	1.21054	1.52151	1.00532	1.27662	1.75543	1.50405	1.10554	1.90305	1.61073	1.61532	1.36087	3.13307	2.86478	2.0568	3.89214	2.91454	3.69175	4.09925	1.51385	0.327793	1.58732	1.2172	2.56267	2.8642	1.45443	3.69399	0.329431	1.93277	1.56143	1.68853	4.08414	1.75359	5.28472	1.65461
RNU1-70P	0	0	0.0775399	0.264005	0.0816504	0	0	0	0	0	0	0	0	0	0.0936197	0	0	0	0	0	0	0	0	0	0	0	0	0.344193	0	0	0	0	0.269189	0	0	0	0	0	0	0	0	0.0742354	0.0929358
PXN-AS1	2.2273	1.99769	1.81131	0.982365	1.03525	1.01342	1.10586	0.733814	1.02596	1.38652	1.07779	0.868258	1.01346	1.48593	0.774133	0.818889	1.19034	1.23234	1.2722	0.563151	0.918148	1.47874	1.50836	1.84752	0.910781	4.29581	1.07148	2.03971	1.2962	0.967793	1.23729	1.86834	0.66777	1.08546	1.222	4.70463	1.01816	1.18884	0.953634	0.188849	1.05992	0.992384	1.17833
BORCS7-ASMT	0	0	0	0	0	0	0	0	0	0	0	0	0	0	0.00575042	0	0	0.0271231	0	0	0	0	0	0	0	0	0	0	0	0	0	0	0	0	0	0	0	0	0	0	0	0	0
EVC	3.20084	1.14779	5.25349	2.43297	2.73134	5.39016	5.22278	2.92015	6.43731	1.66105	4.05165	4.56175	1.59216	1.51426	5.46012	4.5956	4.34521	4.8985	2.93404	4.16749	4.25792	5.12365	2.75438	2.84141	2.57766	0.598139	3.82738	1.18192	2.75823	2.52471	4.14834	2.37044	2.39634	3.31089	3.67422	0.998466	1.49446	2.15552	3.07154	2.6252	1.94101	5.94083	4.60144
TTI1	7.03277	6.46616	6.58682	6.67964	10.7658	18.9451	9.72277	4.95583	4.51877	3.17092	4.53544	5.10215	3.4435	3.66078	4.57284	4.95489	5.0678	5.44071	4.83137	3.45092	9.93607	6.93431	7.82291	9.64767	7.30685	4.62757	11.5639	7.13736	8.43082	4.35369	5.56265	5.22009	8.90037	8.771	7.59522	8.39659	7.54724	12.4505	7.40448	7.0411	4.61778	11.3374	8.74879
ZNF836	1.76918	0.826555	1.15659	1.5949	1.28417	4.13502	2.29589	1.65934	1.09316	0.945253	1.47204	1.38913	0.672403	0.852239	1.54477	1.19251	1.61185	2.49985	1.58408	1.25305	0.962474	0.798169	1.86357	1.64045	1.47719	0.591313	2.13516	1.02415	0.885393	1.49646	1.45409	1.16182	1.62275	1.44133	2.42965	1.44	1.58447	1.38187	4.81311	0.882539	1.30161	1.51752	2.28048
CYB5R4	2.29771	3.69495	1.61415	3.38675	1.39396	2.0264	2.54372	2.77158	2.63565	3.91515	3.47818	2.67146	10.7259	3.78451	2.73609	2.41756	2.99054	2.69081	2.92062	2.22572	3.45532	2.57518	2.63723	4.7837	3.31952	5.69475	1.80646	1.06627	2.14016	2.30241	1.86036	1.70647	3.3998	1.98783	2.0398	3.15369	3.74949	2.27189	7.0044	2.41018	2.38908	1.48092	5.26135
PHBP19	0.106846	0.0384495	0.303578	0.133987	0.213114	0.0827295	0.173294	0	0.0359825	0.0429072	0.164615	0.161215	0.0450562	0	0.122177	0.0833814	0.137463	0.288138	0.204189	0.0860121	0.0757682	0.116691	0.223178	0	0.253666	0.12327	0.229853	0.124774	0.33839	0.148293	0.169804	0.142679	0.0585504	0	0.116886	0.17004	0.990933	0.102343	4.97596	0	0.0774451	0	0.121285
AL031282.1	3.28205	1.02976	3.62276	0.983424	1.77636	3.66265	1.55608	0.74532	0.747351	0.246246	1.28963	0.737972	0.369399	0.2719	2.15363	1.51534	2.3041	0.958059	1.92828	0.877559	2.32948	1.21183	2.74463	1.2617	1.51742	0.539011	2.33317	1.37079	2.1354	1.24822	5.99558	2.95693	0.608041	2.46464	2.77908	2.23055	1.14911	2.23753	3.89493	3.81473	1.39264	2.72704	2.0937
AL451069.2	0.379754	0	0.342533	0.194374	0.270519	0.280036	0.377095	0.284535	0.456748	0.871436	0.835821	0.40928	0.915081	1.80417	0.568653	0.105841	1.04694	0.731503	0.518378	0.436722	0.0480886	0.9628	1.07022	0.264376	0.572432	0	0.166724	3.35772	0.078098	0.376475	0.258651	0.120741	0	0.0999802	0.296741	1.15116	0.475944	0.173214	1.55958	0.378333	2.43798	0	0.0513181
HSPE1P11	0.103951	0	0.492253	0.186223	0.129587	0.268293	0.180641	0	0.0875188	0	0.266924	0	0.219177	0.0864253	0.148584	0	0.111448	0.116804	0.0551822	0.278938	0.0921439	0.141912	0.120628	0	0	0	0.239598	0.0606965	0	0.0721374	0.0826016	0.173517	0	0.191575	0.284297	0.965023	1.62852	0.248925	15.6888	0	0.0376733	0	0.0983321
FAXDC2	1.98561	2.72567	6.08007	23.4529	4.49261	6.04318	10.4548	7.60196	12.1341	12.888	6.86306	15.4217	4.09249	8.68825	17.3265	13.7674	14.4759	21.0127	12.5421	6.25303	11.0588	16.4744	9.38751	1.53661	3.51054	0.330325	13.2911	0.609654	1.67652	7.57083	21.9616	2.20215	5.97225	14.2509	7.0596	0.828461	16.17	11.3207	11.2239	2.53607	2.24616	0.625419	3.46109
RPL39P28	0	0	0	0	0	0	0	0	0	0	0	0	0	0	0	0	0	0	0	0	0	0	0	0.168859	0	0	0	0	0	0	0	0	0	0	0	0	0.390844	0	1.19534	0	0	0	0
PHC3	4.09596	1.90885	2.92152	3.67226	2.45748	4.69338	2.92698	2.10114	3.11574	1.25821	3.27924	2.2398	1.57021	1.29058	2.4266	1.98616	3.07733	2.65594	3.50643	2.18362	2.57299	2.69379	1.78475	1.95382	2.14915	0.922919	4.17788	1.4413	2.74053	1.64161	3.46586	2.54448	5.05946	2.16401	3.72969	1.897	7.80937	2.63395	31.6754	2.96425	1.29909	3.28345	2.61607
ZMAT4	0.00436533	0	0.00344528	0.0117304	0.0290234	0.0112667	0.111259	0	0.0147011	0.0262954	0.0112092	0	0	0	0.016639	0	0	0.00981018	0.0185386	0.00585687	0.00773899	0.0119189	0.131707	0.00709108	0.0115153	0.0167878	0.0872014	0.00509778	7.5725	0.00605868	0.0208126	0	0.0119607	0.981491	0.0716327	0	0	6.46715	0.0250986	0.0101476	0.00632822	0.0230892	0.0825872
HPX	0.328372	0.119764	0.164604	0.198737	0.236024	0.452388	6.54423	0.093095	0.0971359	0.00890996	0.113944	0.100432	0.0374248	0.11068	0.135312	0.0865733	0.36157	0.418836	0.259118	0.154795	0.0550681	0.26049	0.468592	0.0720826	0.163879	0.0597282	0.50458	1.24887	3.60926	0.658991	0.310296	0.47899	0.109425	0.35983	2.06313	0.388409	0.105667	0.19127	0.369943	0.0412613	0.0675443	0.150883	0.188892
RWDD2B	8.71352	7.86469	7.08681	4.05124	3.81013	5.35281	5.99848	4.79578	3.51622	5.11725	5.11833	4.25178	6.92456	7.16554	4.42293	5.24067	4.11128	3.88224	4.92787	1.64282	5.38058	4.59363	4.57107	7.6785	8.18138	16.4811	4.7548	2.29449	3.89432	3.26053	5.13638	7.53115	6.51477	3.07874	7.48928	6.81019	6.96516	5.36417	4.02481	4.72186	8.41419	3.19875	3.15604
AC087664.3	0	0	0	0	0	0	0.113818	0	0.165432	0	0	0	0	0	0	0	0	0	0	0	0	0	0	0	0	0	0	0	0	0	0	0	0	0	0	0	0	0	0.282435	0	0	0	0
LINC01489	0.0798963	0	0.168153	0.023855	0.0885334	0	0.0617065	0.186241	0.0448443	0	0.0683854	0	0	0	0.0761337	0	0.0571058	0.0598502	0.0282752	0.0714635	0	0	0.123619	0	0.0351265	0	0	0.0311007	0.076678	0	0.0846496	0	0	0.0490812	0	0	0	0	0.076561	0	0	0.30185	0
AC080078.2	0.0348	0	0	0	0.0289215	0	0	0	0.0585979	0	0	0	0	0	0.0663224	0	0	0	0	0.0466905	0	0	0	0	0.0458997	0	0	0.121917	0	0	0	0	0.0953499	0.128268	0	0	0.130844	0	0.600251	0	0	0	0
FCF1P10	0	0	0	0	0.0279555	0	0	0	0	0	0	0	0	0	0	0	0	0	0	0	0	0	0	0	0	0	0	0	0	0	0	0	0	0	0	0	0	0	0.0967002	0	0	0	0
AC000058.1	0.060121	0	0	0	0	0	0	0	0	0	0	0	0	0	0	0	0	0	0	0.0403316	0	0	0	0	0	0	0.0461912	0	0	0	0	0	0.164728	0	0	0	0	0	0.777751	0	0	0	0
RNU7-180P	0	0	0	0	0	0	0	0	0	0	0	0	0	0	0	0	0	0.574752	0	0	0	0	0	0	0	0	0	0	0	0	0.406452	0	0	0	0	0	3.20533	0	9.55797	0	0	0	0
SPATA7	1.6225	1.66639	1.31385	1.15719	1.54718	1.84266	1.752	1.3814	0.955422	1.25228	1.20411	0.915385	1.03815	1.44252	1.25117	0.832528	1.85515	1.41739	1.56328	0.515906	0.681693	1.1139	1.5046	1.25305	1.47202	2.39397	2.1797	0.698204	2.2142	0.816794	1.3079	1.27326	1.17563	1.5815	3.44346	1.15051	1.91005	1.99879	2.24452	0.87206	0.812345	1.69722	1.52592
Z98751.2	0	0.128563	0	0	0	0	0	0	0	0.0717341	0	0	0	0.0594054	0	0	0	0.0802869	0.0379301	0.0479329	0.0316681	0.0487723	0.0414575	0	0	0	0	0.0417204	0.0514304	0	0	0	0.195774	0	0.0977074	0	0	0	0.205407	0	0	0.0269947	0
HAUS1P1	0.0580977	0	0.0458529	0.0867324	0.0804728	0.324886	0.0673061	0.033857	0.0326092	0	0	0.0365253	0	0.0322018	0.0184539	0	0.0830504	0.0435209	0.0411213	0	0.13733	0.0793135	0.0674183	0.0314582	0.127714	0	0.0297578	0.0226153	0	0	0.215439	0.0862021	0	0	0	0	0.169898	0.0463742	0.779413	0.045018	0.0140369	0.0877976	0
KIF2C	2.39079	1.41535	0.65222	0.870845	3.22463	9.13601	4.58208	0.896216	0.186031	0.674371	0.624115	0.283386	0.726781	0.749525	0.732729	0.836306	0.397986	0.516426	0.746004	0.91902	19.3356	4.91086	2.14871	5.57777	3.66627	5.69332	1.81988	7.73588	6.0119	3.01153	1.34845	7.01268	5.04918	1.31123	1.41408	3.27031	5.97057	7.18191	0.635208	18.8302	1.34533	10.0375	1.66377
ALPP	0.184353	0.123204	2.6065	0.457643	0.201363	3.28985	1.35466	1.69438	1.0643	1.18451	1.70416	2.14581	1.81023	1.76919	2.46943	5.40526	1.71672	1.30207	0.961855	1.32151	0.0466894	0.0862881	3.31895	0.0770051	1.13934	0.344356	0.5099	0.055359	0	0.0292417	0.502252	0.304793	0.129887	0.0582428	0.0288107	0.111767	0.0198041	0.0672697	0.07571	21.1824	10.1058	0.0238796	0.403583
ST3GAL5	20.0004	38.0502	48.2651	6.49179	9.9881	15.5655	9.52317	13.1174	10.6294	9.92309	19.5197	13.6584	9.61806	9.1833	12.1495	11.6811	9.12133	13.7816	12.883	6.57609	8.06645	45.0113	10.9104	7.24963	23.2699	7.96182	10.8779	4.21484	10.8138	26.5014	38.712	26.9936	8.33773	33.8253	18.6858	12.4845	33.6766	15.8255	6.93664	2.07896	18.3568	8.88358	32.9577
CASC8	0.935648	0.0123787	0.0162893	0.443691	0.737573	0.0887817	0.0318808	0.529221	0.0463379	0.0276277	0	0	0	0.0800781	0.0393347	0	0.118015	0.0309218	0.109563	0.0184609	0.414687	0.0375684	0.199587	0.122931	0.172408	0.0264576	0.179716	0.0160682	0	0.057291	0.0765352	0.0153117	0.433553	0.012679	0.244602	0.0729919	0.0172448	0.0768812	0.474665	3.00663	1.21176	0.114364	0.227776
LINC01847	0	0	0	0	0.00238821	0.00741669	0	0	0.00483874	0	0	0.00541984	0	0	0.0109532	0	0	0	0	0	0	0.003923	0	0	0	0	0.00441564	0.0268463	0	0	0	0	0.0157471	0.0052959	0.00785911	0.00762203	0	0	0.0660879	0	0	0	0
SCARNA15	0	0	0	0	0	0	0	0	0	0	0	0	0	0	0	0	0	0	0	0	0	0	0	0	0	0	0	0	0	0	0	0	0	0	0	0	0	0	0	0	0	0	0
AC003975.1	0	0	0	0	0	0	0	0	0	0.0386524	0	0	0	0	0.0366873	0	0	0.0432609	0	0	0	0	0	0	0	0	0	0	0	0	0	0	0	0	0	0	0	0	0	0	0.0139531	0	0.0364193
LINC00677	0.0275898	0.0992839	0.174199	0.420118	0.504443	0.427247	0.255702	0.0482346	0.0929138	0	0.0708444	0.104072	0	0.0458765	0.157743	0	0.118318	0	0.0585838	0.11105	0.195648	0.188324	0.416208	0.0448171	0.0363896	0.106102	0.0423947	0.064438	0.119153	0.0382921	0.0438467	0.276319	0	0	0.0754555	0	0.17289	0.0880899	0	0.0641352	0	0.104235	0.156591
AC123912.4	0.957444	0.91058	0.604522	0.330791	0.284182	0.264762	0.269377	0.741289	0.322438	0.576735	0.561944	0.412754	0.317229	0.181948	0.638648	0.400273	0.58657	0.891403	0.261389	0.91756	0.0121242	1.02699	0.22221	0.355493	1.64167	0.604909	1.00883	0.0319455	0.118141	0	0.304322	0.19787	0.337286	0.705803	0.14963	0.0362791	0.0514268	0.141931	0.432524	0	0.109054	0.465074	0.944506
AC097637.1	0	0	0	0	0	0.005466	0	0	0.0213965	0	0	0	0	0.00704308	0.00403618	0.00826361	0.0181646	0.00951877	0	0	0	0	0	0	0	0	0.00650854	0.00494635	0.00609756	0	0	0	0	0	0	0	0	0.00676189	0	0	0	0.00640095	0.00801339
LINC02310	0.0281686	0	0	0.0252313	0.0234103	0	0	0.0492465	0	0	0	0	0	0.0468389	0	0	0	0	0	0	0.0499381	0	0	0	0	0	0	0	0	0	0	0	0.0771801	0	0	0	0	0	0	0	0	0	0.0266459
MEIS2	1.09674	0.526229	1.74061	2.48602	1.17314	2.65733	1.73386	1.33567	3.38947	1.12954	1.08433	1.17076	0.921829	1.65991	3.11537	1.76708	1.84935	1.82422	2.91814	1.08509	0.473519	0.812791	1.53762	0.630212	1.15724	0.51646	1.57521	1.88368	0.93442	0.521891	0.829994	1.2188	1.8398	0.835989	2.57916	1.01321	1.20997	0.434739	2.98129	0.679864	0.552679	0.745269	0.712812
KC877982.1	0	0	0	0	0.0284908	0.0884795	0	0	0	0	0	0	0	0	0	0	0	0	0.0363968	0.0459951	0	0	0.0397816	0	0	0	0	0.240203	0.0987026	0	0	0	0.563579	0.315895	0	0	0	0.13682	0.295656	0	0	0	0
AC104462.2	0	0	0.140774	0	0	0.0767258	0	0	0	0	0	0	0	0	0.0566555	0	0	0	0	0	0	0	0	0	0	0	0	0	0	0	0	0	0	0.328717	0	0	0.447091	0	1.36736	0	0	0	0.0562416
OR2Q1P	0	0	0	0	0.0146186	0	0	0	0	0	0	0	0	0	0	0	0	0	0	0	0	0	0	0	0	0	0	0	0	0	0	0	0	0	0	0	0	0	0.101134	0	0	0	0
AC093639.1	0	0	0	0	0	0	0	0	0	0	0	0	0	0	0	0	0	0	0	0	0	0	0	0	0	0	0	0	0	0	0	0	0	0	0	0	0	0	0	0	0	0	0
NACAP8	0.0669955	0.120544	0.0264377	0.240038	0.222714	0.172912	0.27165	0.0585634	0.11281	0	0	0.126358	0.141257	0	0.127681	0.065353	0.143655	0	0.106693	0.0898866	0.148465	0.228652	0.233231	0.163242	0.309274	0.0644114	0.205892	0.23471	0.192891	0.0464919	0.0532359	0	0	0	0.366454	0.266549	0	0.0802149	0.0962981	0	0.0971204	0.227799	0
AP000997.4	0	0	0.0113036	0.019243	0.0119028	0.00924119	0	0	0	0	0	0	0	0	0	0	0	0	0	0	0.0190431	0	0	0.0116325	0	0	0.0110038	0.00836262	0	0.00993893	0	0	0	0.0131974	0	0	0	0.0285803	0.247037	0	0	0	0
OR6C70	0	0	0.0135426	0	0	0	0	0	0	0	0	0	0	0.0285323	0	0	0	0	0	0.0230221	0	0	0	0	0	0	0	0	0	0	0	0	0.0940298	0.0316231	0	0	0	0	0.0493284	0	0	0	0
ATP5MC1P8	0	0	0	0	0	0	0	0	0	0	0	0	0	0	0	0	0	0	0	0	0	0	0.0635964	0	0	0	0	0	0.0788949	0	0	0	0	0	0	0	0	0	0	0	0	0	0
OR7E43P	0	0	0	0	0	0	0	0	0	0	0	0	0	0	0	0	0	0	0	0	0	0	0	0	0	0	0	0	0	0.0243072	0	0	0	0	0	0	0	0	0	0	0.0126943	0	0
AF127577.5	0.072253	0.130004	0.0570249	0.194156	0.15012	0.0466204	0.083705	0	0.0608314	0.0725383	0.0927649	0	0	0.120143	0.0344252	0.0704816	0.0774641	0	0.115066	0	0.0320231	0.049319	0.0419223	0	0.142948	0	0.111025	0.210941	0.052007	0.0501403	0.114827	0.120606	0	0	0	0	0	0	0.103855	0	0.052371	0.0272973	0.0341737
GEMIN8P3	0	0	0	0	0	0	0	0	0	0	0	0	0	0	0	0	0	0	0	0	0	0	0	0	0	0	0	0	0	0	0	0	0	0	0	0	0	0	0	0	0	0	0
FBLL1	0.0106073	0	0.35161	0.180522	0.09697	0.396964	0.122885	0	0.214332	0.0638948	0.0817113	0.120036	0	0.105827	0.0808618	0	0.181956	0.309889	0.0112617	0.113852	0.0376097	0	0.0984719	0.0861527	0.0699524	0	0.0325984	0.0743222	0	0.0294438	0	2.66767	0.0290632	0.0390969	0.0290099	0.6471	0	1.8373	0.0304933	0.0493153	0.00768843	0.0480893	1.66563
MPIG6B	0.257843	0.0789674	0.294425	0.142505	0.150457	0.148671	0.540221	0.153457	0.609681	0.727013	0.197216	0.651859	0.19664	0.273666	1.17622	0.267576	0.670511	0.801365	0.506729	1.08935	0.0486289	0.11983	0.324673	0.0267346	0.101301	0.0105488	0.101158	0.0576585	0.0631804	0.0532987	0.148216	0.183146	0.496034	0.171876	0.285071	0.0582046	0.116885	0.253982	0.331191	0.127528	0.0715755	0.0290168	0.1972
B9D2	4.34643	5.02274	3.72993	4.93505	5.85079	6.95196	3.74459	4.53786	4.08199	6.24424	4.77866	4.29511	5.11134	7.04406	6.91847	5.15951	10.6325	6.65857	5.18654	4.12314	5.51323	6.40165	8.16943	6.66263	5.70045	4.70849	9.19977	5.89069	4.26536	5.4717	6.55728	2.22082	1.14058	5.25739	15.2691	11.1064	1.04344	5.71714	1.33749	1.45152	7.29477	4.05203	10.0066
AL592504.1	0	0	0	0	0	0	0	0	0	0	0	0	0	0	0	0	0	0	0	0	0	0	0	0	0	0	0	0	0	0	0	0	0	0	0	0	0	0	0	0	0	0	0
STOM	186.321	127.54	134.939	117.417	46.009	95.5371	115.972	112.65	157.822	220.688	132.852	184.092	185.265	219.881	183.845	189.326	222.851	192.97	180.902	251.031	120.689	102.347	78.6014	113.982	58.4384	41.7839	125.457	43.3272	46.0783	84.7303	110.361	51.4241	132.814	97.9312	89.9923	84.2708	105.053	42.4522	104.675	267.889	73.4759	90.807	89.4758
RNU6-945P	0.301167	0	0.118846	0.269762	0.250293	0.388648	0.523352	0	0	0	0.386665	0	0	0	0.286984	0.293783	0.322888	0.676811	0.319747	0	0.133479	0.411146	0.349483	0	0.397225	0	1.15694	0.703398	0.433553	0.208996	0	0.16757	0	0	0.411832	0.399409	0.566176	0.240395	1.29867	0	0.327441	0.113781	0.142444
RNU6-185P	0	0	0	0	0	0	0	0	0	0	0	0	0	0	0	0	0	0	0	0	0	0	0	0	0	0	0	0	0	0	0	0	0	0	0	0	0.377451	0	0	0	0	0	0
PKD1P6	0.658962	0.294006	1.04861	0.796595	1.39361	1.16494	1.14511	0.337185	0.843468	0.0968141	0.584658	0.358707	0.19203	0.0890835	1.27117	0.308338	0.827108	1.19193	0.685397	0.672072	0.636352	0.870344	0.801981	0.313295	0.416905	0.108166	0.901431	0.857117	0.408758	0.2714	0.681137	0.539541	0.0733948	0.518351	1.00367	0.326831	0.194718	0.987837	0.562147	0.186808	0.454335	0.657813	0.752572
AL117339.2	0	0	0	0	0	0	0	0	0	0	0	0	0	0	0	0	0	0	0	0	0	0	0	0	0	0	0	0	0	0	0	0	0	0	0	0	0	0	0.285922	0	0	0	0
HK1	26.4331	21.7491	27.0433	36.8091	26.261	25.9489	18.4941	24.5882	25.5225	19.1353	23.7965	23.3385	18.9021	15.3613	25.3753	27.1023	26.1748	23.7958	21.1937	35.2334	34.4111	33.1737	25.4552	24.0916	29.4295	12.7641	30.837	17.1428	19.7156	23.0107	21.4153	23.5013	38.7168	29.5523	22.472	22.519	16.8252	23.128	13.5686	49.463	23.5863	25.2092	29.3486
R3HDM2P2	0	0	0	0	0	0	0	0	0	0	0	0	0	0	0.00725597	0	0.0163275	0	0	0.0204326	0	0	0.00883618	0	0	0	0	0	0	0	0	0.00847355	0	0	0	0	0.00954329	0	0.0218901	0	0	0.00575359	0.00720297
AC106901.1	0	0	0	0	0	0	0	0	0	0	0	0	0	0	0	0	0	0	0	0	0	0	0	0	0	0	0	0	0	0	0	0	0	0	0	0	0	0	0	0	0	0	0
SFRP4	4.24481	9.35813	18.1615	14.1561	89.4791	33.9164	1.45975	4.6714	8.42665	1.89304	5.64492	3.35409	1.09284	28.1515	20.3395	11.3674	1.77248	10.7042	2.20591	10.665	19.5817	4.80673	14.3886	48.2019	3.01741	11.281	43.729	13.6397	24.2693	25.2959	19.4357	2.79939	4.13802	22.8594	14.8231	0.53332	29.6128	34.093	16.2619	23.6509	2.74965	56.018	9.27338
SLC6A11	2.03449	0.090867	0.0474498	0.00430814	0.291797	1.76893	0.0863661	0.172377	0.0485925	0.0193147	0.0432257	0.00907135	0.010141	0.055983	0.0114579	0.0234588	0.0257828	0	0.0382981	0.0258122	0.0255802	0.00328303	0.0669756	0.789102	0.00634375	0.795356	0.853614	1.37609	0	0.0100131	0.0764373	5.64395	0.0329455	2.94282	0.00657702	0.255145	0.0120559	0.00191957	0.00691334	0.0167709	0.428801	1.19202	0.973635
CSGALNACT2P2	0	0	0.0436995	0	0	0	0	0	0	0	0	0	0	0	0	0	0	0	0	0	0.0490801	0	0	0	0	0	0.0850807	0	0	0	0	0	0	0	0	0.146862	0	0	0	0	0	0	0
AL627443.1	0	0	0	0	0.0129378	0	0	0	0	0	0	0	0	0	0	0	0	0	0	0	0	0	0.0180651	0	0	0	0	0	0	0	0	0	0	0	0	0	0	0.0372786	0	0	0	0	0
RPS3	321.245	510.095	181.21	134.048	129.34	89.7077	86.1801	180.914	103.437	266.688	158.08	133.018	289.313	456.643	173.787	139.814	122.985	117.462	140.782	95.9997	137.133	153.418	157.072	328.768	163.216	848.769	164.417	406.381	246.976	190.723	148.916	89.6806	164.387	169.137	154.919	398.726	191.524	257.652	30.5941	173.377	178.145	69.6911	182.099
CFAP20DC-AS1	0	0	0	0.0056575	0.0104984	0.0081508	0	0	0	0	0	0	0	0	0	0	0	0	0	0	0	0	0	0	0.024992	0	0	0	0	0	0	0	0	0	0.017274	0	0.0158319	0	0.0907867	0	0	0.00954497	0
ANO8	3.53703	1.85742	7.09511	4.54795	4.09869	9.32518	4.40881	1.64635	2.42483	1.15009	2.19372	1.53196	1.15311	0.688764	2.09073	1.82459	2.26209	3.55621	2.16794	2.26641	2.18007	5.30579	14.1723	3.00158	4.30665	1.48096	4.08249	10.5511	3.42872	3.00923	3.39431	7.21307	0.461065	2.83284	2.3896	3.01277	0.798984	4.38348	1.07914	2.10633	6.2604	6.54089	4.91621
PRDM15	1.41622	0.345554	1.22824	0.660351	0.943237	1.6629	1.24451	0.444067	0.630076	0.181613	0.642677	0.549171	0.29782	0.171003	0.528947	0.570487	0.650915	0.771301	0.710358	0.568537	0.644702	1.07918	1.13875	0.57362	1.00342	0.359756	1.29276	1.05915	1.97098	0.526219	1.37642	1.6201	0.434544	0.66677	1.50795	0.647427	1.2982	2.27572	1.05077	0.455082	1.17111	1.21521	1.04431
AC012531.3	0	0	0	0	0	0.0267602	0	0	0	0	0	0	0	0	0	0	0	0	0	0	0	0	0	0	0	0	0	0	0.0597043	0	0	0	0	0	0	0	0	0.0165523	0	0	0	0.0156687	0.0392316
AC025554.1	0	0	0	0	0	0	0	0	0	0	0	0	0	0	0	0	0	0	0	0	0	0	0	0	0	0	0	0	0	0	0	0	0	0	0	0	0	0	0	0	0	0	0
KIAA0895L	2.98653	2.75353	11.3624	2.49697	6.69814	11.9884	5.33823	1.26702	1.43033	0.785113	1.86958	1.24608	0.867077	0.666994	1.64778	1.05879	2.2334	4.96932	2.66618	1.84972	3.62436	4.19218	6.00036	0.996552	5.70857	2.09355	3.49623	10.703	3.27061	1.5579	7.91765	6.53059	0.59109	3.0129	3.65988	5.53432	1.29695	4.2996	2.93615	1.8179	3.4914	4.28658	5.14639
AL365226.1	50.3259	1.53352	0.99298	49.8768	0.337297	0.104749	0.188073	3.26391	0.888415	1.14088	2.29272	1.60748	3.33734	1.28223	0.502764	0.712627	0.435126	1.09449	0.904876	6.58878	0.503658	55.5171	25.5264	0.197782	3.15829	1.48276	0.374184	0.189581	1.92806	28.5588	0.258	13.4588	1.00081	12.3414	0.554988	5.16716	0.762983	0.421145	2.80016	0	1.23553	0.183999	55.0152
AC087203.2	0.0304583	0	0	0.0181881	0	0	0	0	0.0170957	0	0.02607	0.0191487	0	0	0	0	0.04354	0	0.0215583	0	0	0.0138603	0	0	0	0	0	0.0237125	0.0146157	0	0	0	0.0556358	0	0	0.0538585	0	0.00810405	0.145934	0	0	0.00767146	0
SNX24	3.78074	5.14486	5.42692	5.468	3.71544	4.86139	6.10464	6.9748	6.89352	6.20613	5.8272	7.22488	7.828	5.03385	6.3923	5.62284	7.50345	7.50707	6.69803	6.40615	7.01241	4.72146	5.79881	4.16559	5.84268	5.79492	3.15235	7.35145	2.94022	3.76699	4.65966	6.61139	5.47174	6.09775	3.67424	3.81621	8.74867	3.54315	7.12405	4.74781	6.64865	3.36088	2.21109
BAIAP3	0.30935	1.68398	3.15327	1.97487	9.18784	8.36985	4.4251	0.641663	0.763689	1.00541	1.13093	0.573564	0.67989	0.688759	3.42247	1.17126	9.87676	1.76746	2.98097	1.20997	6.72751	5.26823	6.09961	1.18388	3.03939	0.962828	13.1164	1.49401	3.49474	1.47726	4.95798	4.19807	0.265773	2.24663	19.7745	1.23774	0.315422	10.0005	0.482337	2.64488	2.02183	3.30018	8.72181
AC009153.1	0	0	0	0.0290973	0	0	0.0376335	0	0	0.0652259	0	0	0	0	0.0309549	0	0.0696552	0	0	0	0.028795	0	0.0376963	0.0527685	0	0	0	0	0	0	0	0	0	0	0	0	0.895684	0	3.54866	0	0	0	0
RNA5SP481	0	0	0	0	0	0	0	0	0	0	0	0	0	0	0	0	0	0	0	0	0	0	0	0	0	0	0	0	0	0	0	0	0	0	0	0	0	0	0	0	0	0	0
CYP51A1-AS1	0.114427	0.0392166	0.124714	0.102495	0.0860408	0.0914119	0.0631255	0.0381048	0.082576	0.065645	0.0419748	0.020554	0.0459552	0.0271815	0.051923	0.0531532	0.0233676	0.0489812	0.0867762	0.0438642	0.02898	0.0446323	0.0442616	0.115066	0.0790555	0.0628648	0.142338	0.267253	0.0549089	0.037813	0.0952558	0.115208	0.149297	0.0502099	0.104316	0.216791	0.116094	0.0347951	0.328951	0	0.0197476	0.0535238	0.041235
CMBL	9.52009	22.6851	8.42796	11.2584	28.9205	1.53255	11.54	16.8811	4.40753	6.68648	5.41436	5.2294	7.82877	19.2073	7.62601	6.96974	5.43596	4.22661	5.87199	3.30379	7.11537	1.11173	8.5893	5.22046	8.98907	138.477	9.42968	14.5987	7.36884	4.58151	19.3589	2.14146	9.7219	2.85864	4.70621	24.5183	9.20376	48.295	21.167	29.9617	14.0609	21.4704	0.990421
AC077690.1	0.0319691	0	0.0252312	0	0	0.0206277	0	0.0279454	0	0	0.0820896	0.0301478	0.0337027	0.0531584	0.0152318	0	0	0	0.0169707	0.0428923	0.0566758	0	0	0	0.0210829	0	0.024562	0.0186666	0	0.221851	0.0254033	0.0177877	0.0875933	0.0883754	0	0.127193	0.0400667	0	3.95185	0	0	0	0.0756026
AC107398.2	0.0268093	0.144713	0.126954	0.120069	0.490174	0.172984	0.310586	0.0937404	0.135428	0.107661	0.0688405	0.101128	0.0565264	0	0.102187	0.156912	0.114972	0	0.25617	0.0719392	0.0237642	0.146398	0.248883	0.0435494	0.106081	0	0.082391	0.0626153	0	0.148836	0.127819	0.238669	0.0734559	0.197631	0.146642	0	0.7392	0.0855982	4.85544	0.0623211	0.116593	0.202572	0.0253602
MTND2P22	0	0	0	0	0	0	0	0	0	0	0	0	0	0	0	0	0	0	0	0	0	0	0	0	0	0	0	0	0	0	0	0	0	0	0	0	0	0	0	0	0	0	0
PAF1	22.7253	14.8758	18.7793	18.6083	20.9693	38.6473	39.4383	16.9563	23.8259	18.0192	26.2071	20.4796	13.8793	15.2035	23.0477	23.5054	28.0613	24.0355	24.5056	27.9539	65.9994	33.7364	23.0493	27.9979	27.5043	14.1207	28.5075	53.1683	24.1862	26.7882	31.605	20.3964	19.6577	26.255	29.6141	28.016	12.6778	29.8534	5.27777	20.2858	40.4553	27.9359	23.9305
MUTYH	3.47062	2.45484	3.78666	3.18994	3.52494	10.1118	3.70077	1.59257	1.52693	1.7463	1.77812	1.89688	1.71209	1.8437	2.49806	2.01845	2.57195	2.74187	2.46379	1.62589	3.21525	2.15517	3.22385	2.55773	3.00642	2.243	3.44554	3.81228	3.1627	2.20251	3.58321	4.78868	0.993844	1.81553	4.31755	5.54299	1.43096	2.62223	1.90776	2.68288	1.72387	4.17967	1.57133
RSF1	4.27174	2.18629	3.94181	4.08028	4.39068	3.51256	3.94078	3.1802	4.10582	2.04513	4.00326	3.18177	1.83459	1.65449	3.5048	3.19141	3.95316	3.84408	4.10925	2.54358	4.08688	3.30224	2.99942	2.47099	3.70754	1.19282	3.93871	3.34478	3.48369	3.01483	4.80406	2.72938	5.21967	3.91834	4.4514	1.83274	11.5363	4.6738	15.6056	5.20419	2.4975	11.2108	4.3139
AC092620.1	0.0306611	0	0	0.0411958	0.0254818	0	0	0	0	0.0307822	0.0393655	0	0	0.127459	0	0.0598188	0.065745	0.0689046	0.0488291	0.0205687	0	0	0	0	0	0.0294785	0.0235571	0	0	0.127665	0.0243639	0.01706	0.0420048	0	0	0	0.15371	0.012237	2.95281	0.0356375	0	0.0115838	0.0290038
CACNA2D3	0.324318	0.130366	0.471084	0.324494	0.258064	0.405168	0.963289	1.79148	0.790105	0.270178	0.460686	0.585656	0.334631	0.562227	0.57535	0.296173	0.554855	0.736594	0.435904	0.34718	0.128449	0.226086	0.288267	0.1233	0.323096	0.152587	0.291588	0.0966984	0.0447015	0.387874	0.630567	0.13054	1.1533	0.216188	1.00021	0.183027	0.116751	0.247859	0.862909	0.0401017	0.285091	0.148598	0.195822
TPH1	0.0315031	0.0721423	0.0542476	0.0359139	0.049983	0.347407	0.129396	0.0350485	0.0771584	0.00575045	0.0294157	0.0324092	0.0241538	0.0428594	0.0682262	0.0726364	0.233356	0.122286	0.142909	0.134486	0.020309	0.254134	0.0864079	0.051174	0.181314	0.0165207	0.730521	0.100334	0.148422	0.0397487	0.0819262	0.213529	0.0470818	0.0475021	0.344633	0.0759629	0.05384	0.139447	0.329324	0.00665748	0.0498204	0.0432798	0.135456
LYPD1	5.62465	0.264428	1.26006	0.353028	2.6315	2.51719	0.224428	0.770793	0.0787379	0.147543	0.154377	0.0881937	0.126763	0.0666464	0.146407	0.0912286	0.128914	0.150122	0.134752	0.116513	2.36262	1.67799	0.844946	1.08512	1.17183	7.42435	1.56024	0.210626	0.307729	1.96553	0.074314	4.07366	1.35443	5.97083	0.310582	2.48057	0.527445	4.52699	0.537704	2.87279	2.01424	3.59383	1.60503
AL139135.1	0	0	0	0	0	0	0	0	0	0	0	0	0	0	0	0	0	0	0	0	0	0	0	0	0	0	0	0	0	0	0	0	0	0	0	0	0	0	0	0	0	0	0
RNU6-759P	0	0	0.246923	0.840715	0.780039	0.403741	0.181225	0	0	0	0	0	0	0	0.149064	0	0	0	0	0	0.277326	0	0.181528	0	0	0	0.721121	0.182679	0.225195	0.217113	0.248607	0.174078	0.428612	0	0	0.41492	1.17633	0	13.0414	0	0.113386	0.3546	0.147976
HNF4GP1	0	0	0	0	0	0	0	0	0	0	0	0	0	0	0	0	0	0	0	0	0	0	0	0	0	0	0	0	0	0	0	0	0	0	0	0	0	0	0	0	0	0	0
CLCA3P	0.00468793	0.0253048	0.00739979	0.0965791	0.0740247	0.0120993	0	0.0163916	0.00789375	0	0	0.00884173	0	0.00779513	0.00446716	0.00914599	0	0.0210703	0.00497715	0	0.0706427	0.0319993	0.0380801	0.00761513	0.0185495	0	0.014407	0.0273726	0.0202459	0.0195193	0.00745024	0.0156503	0.102757	0.0172791	0.0256422	0.0248686	0.182136	0.0187098	0.148244	0.0217952	0.0509691	0.0495911	0
KDM2B	2.11473	0.757598	2.07789	2.08809	2.02487	3.1579	3.11172	2.00158	2.45558	1.32514	2.50553	1.62396	1.65086	1.07576	2.71052	2.36055	2.53608	2.79617	2.78264	1.55988	2.52768	3.02261	2.7532	2.39772	1.71597	0.85966	2.76972	2.16984	2.45691	1.67272	1.80071	1.7676	2.27492	2.0729	3.65519	3.57316	1.68688	2.3413	2.27126	1.28947	1.33736	2.57648	3.83638
TCEA1	23.8659	24.5739	22.3198	13.4462	18.8433	16.5214	13.9476	12.9715	11.9064	12.5695	10.5906	10.1458	12.5569	18.4816	11.7381	12.5639	12.9588	11.2809	13.2613	8.97497	17.3723	18.5548	17.7648	25.7142	14.0209	32.1179	34.2029	20.3628	45.0273	15.6553	9.76207	15.6964	23.476	17.2647	16.2576	16.1273	24.7787	27.8223	33.8825	13.2641	12.708	18.9038	18.8028
AL109917.1	0.355683	0	0.68776	0.127437	0.945919	0.48195	0.556278	0.0621832	0.179674	0.107126	0.228329	0.100626	0.224983	0.0887148	0.135573	0.0346962	0.305068	0.119899	0.28322	0.119303	0.26799	0.242785	0.082549	0.288887	0.562955	0.239374	0.245945	0.726884	0.435228	0.148097	0.452212	0.653081	0.194909	0.0983249	0.097276	0.188683	0.0445775	0.496843	0.10225	0.826821	0.167576	0.577823	0.100937
RNA5SP524	0	0	0	0	0	0	0	0	0	0	0	0	0	0	0	0	0	0	0	0	0	0	0	0	0	0	0	0	0	0	0	0	0	0	0	0	0	0	0	0	0	0	0
AC002069.3	0	0	0	0	0	0	0	0	0	0	0	0	0	0	0	0	0	0	0	0	0	0	0	0	0	0	0	0	0	0	0	0	0	0	0	0	0.0348466	0	0.0799299	0	0	0	0
RNF11P1	0	0	0	0	0	0.0472561	0	0	0	0	0	0	0	0	0	0	0.0785204	0	0	0.0491312	0	0	0.042494	0	0	0	0	0	0	0	0	0	0	0	0	0	0	0	0	0	0	0.0276696	0
AC090907.1	0.196893	0	0.103597	0.117575	0.518173	0.71991	0.380168	0.229483	0.0552562	0.19767	0.168526	0.123784	0.20757	0.218264	0.0938104	0.384132	0.0703645	0.0737462	0.557441	0.264168	0.0581764	0.223995	0.266561	0.319835	0.302975	0	0.201698	0.114965	0.992051	0.09109	0	0.0730348	0.179825	0	0	0	0.575785	0.0523875	1.32072	0.076283	0.832496	0.22316	0.403542
RNA5SP459	0	0	0	0	0	0	0	0	0	0	0	0	0	0	0	0	0	0	0	0	0	0	0	0	0	0	0	0	0	0	0	0	0	0	0	0	0	0	0	0	0	0	0
ZNF470	0.326366	0.792002	0.817653	0.343304	0.909681	2.07128	1.21184	0.725658	0.910279	0.289008	0.425464	0.637642	0.423464	0.80985	0.754364	0.813053	0.968965	1.05691	0.689448	0.86902	0.732882	0.335874	0.553521	1.29955	0.781453	0.357223	1.29875	0.570712	0.472239	0.70384	1.10916	1.26462	0.907978	0.536696	1.08483	0.821263	1.25856	0.826949	2.79061	0.210093	0.777611	0.896624	0.949921
AC245123.1	0.0093568	0	0.00738475	0.00838111	0	0.0241495	0	0	0.0315108	0	0	0	0	0.0311171	0	0	0	0.0210275	0.0298022	0.0376615	0	0.0127737	0.0108579	0	0	0.0179918	0.0143778	0.0218535	0	0	0	0	0	0	0	0	0.0234537	0	0.0537972	0	0	0	0
AL137847.2	0.0917215	0.220045	0.193041	0.273857	0.279502	0.315638	0.212519	0.160355	0.257408	0	0.157014	0.0576642	0.0644637	0.0508384	0.262206	0	0.524463	0.137417	0.324601	0.0820407	0.135506	0.375648	0.461225	0.0496645	0.161302	0.117578	0.516781	0.178519	0.176054	0.0848675	0.242946	0.272183	0.251311	0.0563456	1.42149	0.405472	0.114954	0.146426	3.42781	0.0710721	0.0886431	0.13861	0.115685
MARCHF7	12.9478	16.3673	11.8955	10.8701	11.7956	15.9781	11.9157	9.47478	14.0185	11.5043	11.8106	9.34192	15.5058	17.5672	11.5103	11.1481	14.2141	14.4481	14.0486	17.5988	9.40342	11.3864	13.0685	15.0096	14.3164	29.5234	12.1587	6.23606	16.0684	10.2424	8.97937	17.0803	21.9261	12.8873	12.2219	15.0544	26.0384	14.2745	38.8057	11.8655	10.0536	11.9016	17.9029
RC3H2	4.84698	2.1671	3.74282	4.79784	4.36806	5.24995	5.13665	3.52814	6.02542	3.3459	6.15311	4.16944	3.05442	2.86368	4.70916	3.74113	5.33572	5.49492	5.58016	5.71105	4.34716	4.95559	4.73547	4.15778	3.82694	1.82751	6.03897	2.87821	4.74149	3.28708	3.90363	5.55373	7.83136	3.30506	4.82837	2.49868	11.0964	5.15448	23.0975	5.07402	3.21178	6.13001	4.03579
AL008626.1	0	0	0	0	0	0	0.144513	0	0	0	0	0	0	0	0	0	0	0	0	0	0	0	0	0	0	0	0	0	0	0	0	0	0	0	0	0	0	0	0	0	0	0	0
WEE2-AS1	0.574787	0.670166	0.64236	0.708434	0.09936	0.569662	0.484768	0.723519	0.425855	0.341617	0.212533	0.416288	0.533242	0.642271	0.499519	0.376787	0.660611	0.279011	1.02033	0.209761	0.277168	0.357816	0.4002	0.239025	0.594364	1.51196	0.897354	0.794736	0.311122	0.497797	0.160771	0.373543	1.14651	0.144064	1.97442	1.12208	0.4207	0.161498	0.872454	0.662731	0.266638	0.30228	0.300132
AL163973.2	0	0	0	0	0	0	0	0	0	0	0	0	0	0	0	0	0	0	0	0	0	0	0	0	0	0	0	0	0	0	0	0	0.306576	0	0	0	0	0	0	0	0	0	0
ERG28	21.6015	18.3326	25.7325	17.5347	20.6531	24.8912	22.7426	20.2842	18.1868	29.5014	23.8685	32.3742	19.6635	24.1768	18.0768	29.2261	25.1277	21.4946	24.7339	17.2416	19.6307	12.5896	18.605	19.7914	18.6688	22.1215	23.6489	24.2256	42.6198	19.6023	23.924	25.2777	30.1132	18.642	19.1126	30.7094	7.93786	27.5589	4.34519	21.0675	23.5615	23.3782	18.9751
GLT8D2	1.41864	0.602685	2.21208	1.77811	4.81835	4.33525	2.67068	1.29176	3.72416	2.67045	2.16289	2.46197	1.85908	5.11101	6.96569	3.15213	2.05963	2.73425	2.79791	3.09297	3.37081	2.49484	2.36646	6.74534	0.740653	2.46264	3.5499	4.60762	2.15571	3.16536	1.24471	0.937339	2.40237	1.38893	3.89333	0.39196	2.12369	2.63435	3.49767	2.18707	0.760492	7.09782	1.48641
AL158042.1	0.035027	0	0.0276447	0.0313745	0	0.090403	0	0.0612369	0	0	0	0	0.147706	0	0.0667549	0.0683365	0.0751065	0	0.111564	0	0	0	0	0	0.046199	0	0	0	0	0	0	0	0	0	0	0	0	0	0.70486	0	0.0253885	0.0264665	0
CCDC138	1.04803	1.01538	0.511207	0.445717	0.63303	1.30223	0.611902	0.335345	0.266814	0.295835	0.478261	0.188752	0.422017	0.489982	0.768211	0.330835	1.61539	0.456053	0.838205	0.32076	0.933919	1.02467	1.4194	1.22376	1.32731	1.47533	1.9436	0.944691	1.8769	0.625041	0.508065	1.14151	1.05112	0.55843	3.79382	0.965927	1.33091	1.42014	1.59033	0.277875	0.622624	0.976741	0.894082
FOXE3	0.0325339	0	0.0128385	0.0291414	0.392054	0.178433	0	0.0142196	0	0	0	0	0	0	0	0	0.0523205	0	0	0.0218251	0.00720964	0.0333109	0.0188767	0	0.0107277	0	0.0624899	0.0379927	0.0351264	0.0338656	0.0258521	0.00905101	0.0222852	0	0.066733	0.0215733	0.0305809	0	0.0233818	0	0	0.0798939	0
RNU1-97P	0	0	0	0	0	0	0	0	0	0	0	0	0	0	0	0	0	0	0	0	0	0	0	0	0	0	0	0	0	0	0	0	0	0	0	0	0	0	0	0	0	0	0
OR10AG1	0	0	0	0	0	0	0	0	0	0	0	0	0	0	0	0	0	0	0	0	0	0	0	0	0	0	0	0	0	0	0	0	0	0	0	0	0	0	0	0	0	0	0
AC099542.2	0	0	0	0	0	0	0	0	0	0	0	0	0	0	0	0	0	0	0	0	0	0	0	0	0	0	0	0	0	0	0	0	0	0	0	0	0	0	0.0837602	0	0	0	0
LINC01782	0	0	0	0.00496296	0	0	0.00641892	0.00968672	0	0	0	0	0	0	0	0	0	0	0.00588256	0	0	0	0	0	0	0	0	0	0.00797631	0	0.00880553	0	0	0	0	0.0146963	0	0	0	0	0	0	0
BX284668.1	0	0	0	0.0172429	0.0159984	0.0248419	0	0	0	0	0	0	0	0	0	0	0	0	0	0	0	0.0262799	0	0	0	0	0	0	0.0277122	0	0	0	0	0	0	0	0	0	0	0	0	0.0727276	0
LARP1B	3.56628	3.3238	2.24622	3.18456	2.0881	1.91798	2.24411	1.83265	1.8114	1.32102	1.68467	1.87685	1.76199	1.61202	1.47215	1.54814	2.23594	1.81212	1.93401	3.8431	2.58615	3.84535	2.29251	1.97966	1.95064	2.45261	2.62454	1.69283	4.05492	1.3913	1.94845	1.50709	2.35498	2.40471	2.06998	2.46446	5.49628	3.4742	12.4491	1.68701	2.40694	1.69769	2.66275
OR52B2	0	0	0	0.0133756	0	0	0.0172996	0	0	0	0	0	0	0	0	0	0	0	0	0	0	0	0	0	0	0	0	0	0	0	0	0	0	0	0	0	0	0	0.171712	0	0	0	0
MTRNR2L12	0.844788	0.304004	0.436412	0.825488	7.33998	0.2775	1.13884	0.751889	0.620724	0.462613	1.61706	0.811147	0.874408	0.383106	0.746459	1.19866	1.61382	0.655842	1.30459	1.15404	0.530991	0.188719	0.944671	0.0499012	1.33709	0.738367	0.637254	2.49324	2.07849	1.55621	0.63467	0.88881	1.72548	0.820905	0.5461	0.733328	0.519759	0.245207	1.28052	0.999751	0.567793	1.52038	0.682888
AC112492.2	0	0	0	0	0	0	0	0	0	0	0	0	0	0	0	0	0	0	0	0	0	0	0	0	0	0	0	0	0	0	0	0	0	0	0	0	0	0	0	0	0	0	0
AC073263.3	0	0	0	0	0	0	0.0217555	0	0	0	0	0	0	0	0	0	0	0	0	0	0	0	0	0	0	0	0	0	0	0	0	0	0.0514534	0	0	0	0.0470713	0	0.0539853	0	0.0136116	0	0
TAS2R1	0	0.0167869	0.0147267	0	0.00775372	0.0120398	0.0540423	0	0	0	0	0	0	0	0	0	0	0	0.00990531	0	0	0	0.0108265	0	0	0.0179397	0	0	0	0	0	0	0	0.0343881	0.0510319	0	0.0584644	0	0	0	0	0	0.00882541
SNHG32	55.9685	79.4875	96.232	37.0623	37.54	47.8197	42.7945	43.5126	32.8101	56.2074	36.4111	36.4803	45.8184	76.716	53.2049	40.0396	36.4865	38.0792	43.8442	28.3515	18.7946	45.4826	52.4481	49.6288	69.5366	100.721	61.9168	53.0941	55.4699	29.2042	53.4878	42.6996	32.8222	110.582	49.3755	285.869	30.9239	50.8589	15.3283	23.6043	36.9427	35.3476	29.0612
KDR	14.8587	5.65089	17.0035	8.54776	9.95903	19.8326	18.8243	13.7087	26.784	10.5497	5.15594	12.3081	6.86069	13.0257	39.2414	21.1239	19.7722	22.9845	20.3698	16.209	80.8106	10.1213	9.96853	6.85379	14.7902	2.88088	14.5331	5.64567	14.6271	22.5627	5.39213	5.97	9.02125	15.0392	7.43469	1.82992	42.0843	13.3872	5.28392	4.11711	11.5761	20.3461	50.1515
LINC00244	0.0525691	0	0.145213	0.164806	0	0.508793	0.243605	0.0919054	0.0442591	0.0527766	0.0674929	0.0991485	0	0	0.0250467	0	0	0	0.195343	0.0352654	0.046598	0.035883	0.0305014	0	0.208009	0	0.0807781	0.337643	0	0.0364806	0.0835448	0.087749	0	0.0968813	0.143772	0	0.131769	0.0419613	1.20899	0	0.0190518	0	0.0497275
PIRT	0.00422898	0	0	0.03788	0.00351461	0.0218296	0	0.00739344	0	0	0	0	0	0.0281279	0.0241789	0.0082506	0.00906797	0.00950378	0.0134697	0.00567394	0.00374864	0	0.00490744	0	0.00557783	0	0	0.0148157	0.00608795	0	0	0.00470605	0	0	0.0115659	0	0.031801	0	0.31609	0.0196614	0	0.00319543	0
SYNGAP1	1.68972	0.737682	2.6799	1.51615	2.24881	6.20719	2.34261	0.867802	1.94285	0.685026	1.11291	1.04666	0.688462	0.557555	2.35104	1.27979	2.24487	2.1981	1.76444	1.32999	1.36022	2.04291	2.35331	0.687391	1.40595	0.267473	3.30743	1.59535	1.89077	0.524314	1.74061	1.75651	0.77831	0.825736	3.78029	0.493236	0.277102	1.43875	0.976563	0.4527	0.899997	1.46153	1.30475
RAB24	1.40447	2.02164	4.45849	2.57894	4.50679	5.6689	4.70045	1.8552	2.6671	2.3657	2.86507	2.36931	1.74386	1.59583	4.07447	2.74008	4.45038	5.40072	3.21419	2.31357	4.53714	7.55224	4.00205	3.29541	6.60702	1.99544	3.26117	4.63791	2.6958	2.18753	4.07968	23.2005	0.448953	2.80405	3.67039	5.8776	0.821435	3.88014	0.560767	0.9069	1.6288	3.43129	1.0038
AHCYP7	0	0	0	0	0	0	0	0	0	0	0	0	0	0	0	0	0	0	0	0	0	0	0	0	0	0	0	0	0	0	0	0	0	0	0	0	0.0463156	0	0	0	0	0	0
AP000350.1	0.272578	0	0.0239033	0.0542567	0	0.039084	0.280695	0.105898	0.0509978	0	0.0777691	0	0	0	0	0	0.0649417	0.0680628	0.0643101	0.0406348	0.0268464	0	0	0.0491977	0	0	0.093077	0.0353682	0.0435998	0	0.0481325	0	0.248949	0.055816	0	0	0	0.459326	0	0	0.109762	0.0228846	0.0572988
RN7SKP297	0	0	0	0	0	0	0	0	0	0	0	0	0	0	0.0544455	0	0	0	0	0	0	0	0	0	0	0	0	0	0.0822522	0	0	0.0635817	0	0	0	0	0	0	0.164253	0	0	0	0
AC245884.9	0.166795	0	0.0526565	0.0896415	0.0831719	0.215245	0.115939	0	0.0561715	0	0	0	0	0	0	0	0.07153	0.0749677	0.0354171	0.0447572	0.02957	0.045541	0.0387109	0	0.175996	0	0.0512598	0.194782	0	0	0.0530155	0.222733	0	0	0.091234	0	0	0.0266276	0.287698	0.0775465	0.0241796	0.0504124	0.0631117
TIMM10B	15.4024	16.6166	13.4943	11.6702	9.74908	7.91093	16.3828	12.922	12.4725	15.3941	10.5576	15.1495	13.0929	20.149	12.1728	13.8206	14.0082	13.2049	13.8888	13.727	5.78619	9.84444	10.2125	11.0253	10.5594	13.5501	11.8704	10.0545	10.0377	10.7732	14.6936	10.7191	11.5703	14.061	18.3162	12.7465	15.884	9.89643	21.2329	8.4985	12.4622	14.1163	13.4071
RPL32P24	0	0	0	0	0	0	0	0	0	0	0	0	0	0	0	0	0	0	0	0	0	0	0	0	0	0	0	0	0	0	0	0	0	0	0	0	0	0	0	0	0	0	0
NBEAL2	11.9034	3.0972	23.3389	20.0852	7.96158	18.6327	12.1362	8.08722	8.92479	3.44311	15.586	7.80848	3.40104	1.95912	10.2639	8.35892	10.6508	18.7519	8.96004	9.19617	7.3237	12.0454	17.7224	5.59502	7.35439	2.99438	7.13329	10.0719	5.44266	13.485	9.50562	14.4514	2.44137	5.03218	11.8793	14.6678	2.18821	7.99383	9.6139	8.07538	11.153	5.95401	13.2174
IMPDH1P7	0	0	0.00846641	0	0	0.0138433	0	0	0	0	0	0	0.0226181	0	0.0204442	0	0	0	0	0.0287852	0	0	0	0	0	0	0.0164837	0	0.0154428	0	0.0170483	0	0	0	0	0	0	0	0	0	0	0.0162112	0
SV2A	0.708091	0.114185	0.688022	0.825727	1.83761	6.02143	0.897712	0.525541	1.13607	0.643822	0.506015	0.403171	0.253525	0.549833	0.862528	0.990482	0.751999	0.885719	0.478726	0.555679	1.27605	2.17045	0.639524	1.19364	0.427322	0.783538	1.01107	0.889309	4.71211	0.593369	0.408727	0.338233	1.46425	0.824837	0.812993	0.044296	0.552561	7.68895	0.547306	0.341629	0.229992	1.1256	0.496043
YBX2	0.0662919	0.113	0.592044	0.0218766	2.50241	0.148583	1.04285	0.0548984	0.0411251	0.0280226	0.0358364	0.0131611	0.0441391	0.156644	0.0531958	0.0408421	0.059851	0.0156818	0.0740861	0.00468119	0.275254	0.0857369	0.129562	0.0396735	0.197881	1.09356	0.852447	8.12449	0.542458	0.00484248	0.0443594	1.02502	0.162516	2.08335	0.133591	2.25807	0.743377	0.27293	0.0902717	0.12166	0.060695	0.732902	0.287139
AC027237.1	0	0	0	0	0.0204438	0.0317446	0.0284981	0	0	0	0	0	0	0	0.0234407	0	0	0.0552815	0	0	0.021805	0	0.0285456	0	0	0	0.0377992	0	0	0	0.0390939	0	0	0	0	0	0.21581	0.0785412	0.353583	0	0	0.0185872	0.0232694
AC090503.2	0.0147685	0	0	0	0.0122738	0	0	0	0	0	0	0	0	0	0	0	0	0	0	0	0	0	0	0	0	0	0	0	0	0	0	0	0	0	0	0	0	0	0	0	0	0.0111591	0
DRD5P2	0	0	0	0	0	0	0	0	0	0	0	0	0	0	0	0	0	0	0	0	0	0	0	0	0	0	0	0	0	0	0	0	0	0	0	0	0	0	0	0	0	0	0
ITGB3BP	2.57374	3.68029	0.922468	1.11831	2.39163	6.41416	1.84303	1.1249	0.760398	2.28758	1.75072	1.41396	2.32125	4.45631	0.970325	1.07105	1.24678	1.54548	2.05879	1.20384	3.15001	1.60369	1.81528	2.47396	3.64768	4.94325	2.43095	2.00602	2.03525	2.63812	2.65024	2.97575	1.45566	1.20756	3.35803	3.56988	4.79039	1.59498	3.88611	2.01031	0.971266	3.99873	1.43788
AC136443.5	0	0	0	0	0.036191	0.0561964	0	0	0	0.087438	0	0	0	0	0	0	0	0	0	0	0	0	0	0	0	0	0.0669148	0	0	0	0	0	0	0	0	0	0	0.0347598	1.50225	0	0	0	0
CASP9	2.07024	2.13484	3.44884	3.27869	4.09166	4.50265	3.02542	2.66239	3.51171	2.57269	3.5963	2.83762	3.08195	3.45259	3.86099	2.82191	3.8293	3.51167	3.93491	2.38784	2.69708	3.6737	10.4363	3.6709	3.44849	2.22853	2.89922	4.89592	2.39039	3.95133	6.04078	4.12095	2.60575	2.08518	3.77183	4.77737	2.11939	2.54342	3.1999	4.03766	4.26454	5.10183	4.08734
WBP1LP10	0	0	0	0	0	0	0	0	0	0	0	0	0	0	0	0	0	0	0	0	0	0	0	0	0	0	0	0	0	0	0	0	0	0	0	0	0	0	0	0	0	0	0
AC073578.2	0	0.0624804	0	0	0.202014	0.0448118	0.0402289	0	0	0	0	0	0	0.115482	0	0	0	0	0	0	0.0307808	0	0	0	0	0	0.0533588	0	0.249947	0	0	0	0	0	0	0.0921051	0	0.13859	0.0998263	0	0.0503393	0.209907	0
PRDM16-DT	0.273336	0.357209	1.59411	0.213907	1.11669	2.72904	1.22664	0.543259	0.67827	0.392846	1.03433	0.748872	0.424655	0.339682	0.784132	0.522042	1.12284	1.61649	0.638438	0.470957	0.0102016	0.145333	0.330542	0.401945	0.819703	0.464728	0.433274	0.0772796	0.43905	0.662891	1.6187	0.566717	0.0788339	0.206798	1.21182	0.38921	0.050484	0.443249	0.50455	0.0133768	1.51823	0.593512	1.43978
MIR4740	2.30177	1.38052	2.22035	1.14542	1.2753	0.990128	1.77774	0	0.430648	0	0	0.482365	0.539244	0	0.974834	0	1.64519	0.574752	0.271531	0.343138	1.13352	1.74574	2.37427	0.830895	3.03594	0	0.785984	3.28532	0	1.41985	0	2.27683	0	0	0.699461	3.39181	0	1.63316	0.735228	0	3.33678	0.193248	2.41928
DDX39A	14.0732	9.39184	7.90148	8.11816	10.1302	21.7619	9.00256	7.65111	5.80769	6.86639	6.8632	5.79291	7.61724	7.36776	8.17661	6.14779	7.58458	12.0792	6.8515	11.4619	12.3334	15.8385	14.8215	20.3047	11.9097	24.1158	13.3335	26.3276	15.6144	13.3826	7.78864	15.5627	4.7481	21.9613	10.7067	12.1978	9.59722	35.0097	1.47161	7.68607	24.65	12.4441	8.95834
HMGB3P23	0	0	0	0	0	0	0	0	0	0	0	0	0	0	0	0	0	0	0	0	0	0	0	0	0	0	0	0	0	0	0	0	0	0	0	0	0	0	0	0	0	0	0
RBM19	5.08555	2.7608	7.25093	5.04593	4.89693	6.37989	5.24435	3.35912	3.93287	2.39685	4.65378	3.59302	2.78123	1.3686	3.99163	3.28066	3.89786	4.59355	4.19271	4.19044	5.25681	6.58921	8.65922	3.96228	3.83549	2.47352	5.67871	4.33797	5.62615	4.54666	4.11471	5.29531	3.30057	3.97797	7.41639	4.265	6.49666	5.80621	5.06912	2.81926	4.59484	5.16679	5.2515
AC091180.2	0.0914439	0.131627	0.115474	0.0982902	0.212792	0.18881	0.0847502	0.0639478	0.061591	0.036722	0.0469616	0	0	0.0304107	0.191703	0.0713616	0.196078	0.0822007	0.13592	0.0490754	0.162115	0.0998696	0.0848915	0.0891255	0.12061	0	0.0562054	0.192217	0.0789845	0.0761496	0.174392	0.0814077	0.400881	0.06741	0	0.0485094	0.389661	0.160582	1.73501	0.170057	0.0132562	0.124372	0.086501
AC023050.3	0	0	0	0	0	0	0	0	0	0	0	0	0	0	0	0	0	0	0	0	0.0369052	0	0	0	0	0	0	0.0486199	0	0	0	0	0	0.076729	0	0	0.15654	0	0.239377	0	0	0	0
RAP1GDS1	8.62062	8.23654	5.91516	5.7314	5.03138	5.50868	5.72995	6.86567	6.0074	7.39612	5.86577	6.15176	7.67259	7.34504	6.34073	7.08789	6.59896	6.29525	6.642	5.7153	11.1093	6.53724	7.2597	8.73887	7.33069	13.229	6.25353	4.05874	5.79022	6.61313	6.43939	7.55349	7.94386	7.96551	6.52379	7.76101	12.5093	6.55623	8.29206	6.72587	6.6145	6.94249	8.46655
LCT-AS1	0	0	0.0614656	0.0155019	0.0431493	0.0111669	0	0.0302567	0	0.0173749	0.0666592	0	0.109471	0	0	0.0168823	0.0185548	0.0194465	0.00918715	0.0348298	0.145738	0.0945061	0.0200831	0.182734	0.0570665	0.0831952	0.0664836	0.0707365	0.0622855	0.0840699	0.0275043	0.0866651	0	0.0318949	0.0709979	0	0.097606	0.0621644	0.0248761	0.0402309	0.00627214	0.137308	0.00818554
TSPY24P	0	0	0	0	0	0	0	0	0	0	0	0	0	0	0	0	0	0	0	0	0	0	0	0	0	0	0	0	0	0	0	0	0	0	0	0	0	0	0	0	0	0	0
SAMD4B	12.7807	6.74667	13.2989	9.95589	10.8395	21.2391	20.888	8.44336	12.1023	5.66974	9.85417	9.10879	5.73444	4.74851	10.7916	9.44175	11.9037	11.4691	10.5013	16.8257	31.9858	16.4488	14.2092	11.4672	11.2021	4.57211	18.0964	28.6174	13.4703	12.3207	14.0125	13.0831	9.14501	19.3194	13.6896	12.428	2.8447	18.3092	10.1987	15.4431	17.9754	14.7706	15.2055
TRBV21-1	0	0	0.109625	0.0829441	0.115437	0.0597491	0	0.0809454	0.0779621	0.185931	0	0.17465	0.390487	0.0769881	0.176478	0	0	0.10405	0.0491565	0	0.0820822	0.316039	0	0.752103	0.122135	0.0890284	0.28458	0.162206	0.333263	0	0.147164	0	0.253718	0.0853279	0.37988	0	0.522248	0.0739145	0.133102	0.215258	0.100679	0	0.0437973
AC243960.4	0	0	0.0441547	0.0501121	0.0464954	0.144394	0	0	0	0	0	0	0	0	0	0	0	0	0	0	0	0.076376	0	0	0	0	0	0.065333	0	0	0	0.0622571	0	0	0	0.148391	0	0	0	0	0.0405511	0.0845459	0
IGKV2-19	0	0	0	0	0	0	0	0	0	0	0	0	0	0	0	0	0	0	0	0	0	0.0777254	0	0	0	0	0	0	0	0	0	0	0	0	0	0	0.285422	0	0	0	0	0	0
AC008171.1	0.0805621	0	0.127165	0	0.20086	0.207927	0.186662	0	0	0	0	0	0	0	0.0767681	0	0	0.724188	0.171065	0	0.0714115	0	0.186973	0	0	0	0	0.188159	0	0.111813	0.128032	0	0	0	0.22033	0	0	0	4.16875	0	0.175181	0	0
NPPA	0.25895	0	0.238435	0.141746	0.322811	0.445557	0.233328	0.100604	0.0968958	0.0288858	0.295522	0.135665	0.0909974	0	0.0959602	0.0561335	0.246778	0.129319	0.381841	0.328126	0.0892644	0.373151	0.200329	0	0.170771	0.0829872	0.221058	0.251999	0.0621298	0.0798664	0.297218	0.192108	0.039417	0.0530252	0.59017	0.114473	0	0.080382	0.578992	0	0.0625646	0.0108702	0.163302
Y_RNA	0	0	0	0	0	0	0	0	0	0	0	0	0	0	0	0	0	0.385206	0	0	0	0	0	0.278438	0	0	0	0	0	0	0	0.190745	0	0	0	0	0	0	0.985519	0	0	0.129517	0
SNORD18	0	0	0.181665	0	0.382591	0	0.26666	0	0	0	0	0	0	0	0	0	0	0	0	0	0	0	0	0	0.303594	0	0	0.537597	0.331359	0	0	0.512287	0	0	0	0	0	0.734921	1.98512	0.535071	0	0	0
NAT14	7.44911	5.72312	10.3767	2.7023	7.96754	27.4352	5.72155	3.38601	3.08561	3.94866	5.7383	3.49832	3.64382	4.17423	7.00602	4.15642	11.0212	6.64592	6.35858	2.88836	4.66832	9.55918	5.72244	15.9725	14.1579	7.51987	14.2851	10.0212	12.0748	6.4927	12.75	13.8682	1.55117	5.83449	18.8854	4.03065	1.80183	11.2022	0.685261	3.37666	13.5469	9.16332	9.3436
AC136624.2	0	0	0	0	0	0	0	0	0	0	0	0	0	0	0	0	0	0	0	0	0	0.0387942	0	0	0	0	0	0	0	0	0	0	0	0.0523706	0	0	0	0	0	0	0	0	0
RNU6-539P	0.156431	0	0.123462	0	0.39002	0	0	0.273485	0	0.314098	0.803362	0	0	0	0	0	0	0	0.498247	0.209881	0.138663	0	0	0	0	0	0	0	0	0	0.497213	0.174078	0	0	0	0	2.94082	0.124865	5.84614	0	0.113386	0	0.147976
COX11P1	0.0385926	0	0	0.0172842	0	0	0	0	0.064984	0	0	0	0.0406855	0	0.0183876	0	0.041376	0.0433645	0.0204868	0.0258895	0	0	0.0895681	0	0.025451	0	0	0	0.0277786	0	0	0	0	0	0	0	0	0	0	0	0	0	0.0182533
LINC00272	0.0217735	0	0.0515536	0	0.0542865	0.168589	0	0.0761324	0	0	0.167729	0	0	0	0	0	0	0.0978632	0	0	0.0193004	0	0.0505334	0	0	0	0.0334574	0.0508538	0.0626895	0	0.0346034	0.0969191	0.0596581	0.0401272	0	0.115505	0.0272887	0	0.187781	0	0.0315641	0.0164522	0
ZNF667-AS1	0.372952	0.383456	3.88259	1.10559	3.17332	0.847979	3.20448	1.04013	2.16807	1.80972	0.934858	1.64967	0.992304	3.68397	2.43272	2.07024	2.00877	2.13525	1.81482	2.37682	1.70412	1.5335	1.17985	2.7695	0.486051	5.62608	3.87512	0.585891	0.530503	0.64703	2.73776	0.301387	3.33323	0.43367	2.71998	3.02655	1.4579	0.648549	1.13597	0.278667	0.453762	1.10709	0.642586
AC023983.1	0.0852509	0	0.0448555	0.0509075	0.165317	0.476728	0.362131	0	0.0956995	0.114117	0.145937	0.160788	0.179748	0.0945039	0.0541574	0.110881	0.0609329	0.191584	0.0301701	0.114379	0.0755677	0.0775883	0.197856	0.230804	0.0749614	0	0.0436658	0.19911	0.0409085	0	0.0451614	0.158113	0	0.0523706	0.0777179	0.0753734	0.641067	0.476338	0.653536	0	0.0823896	0.0429439	0.0537618
AC009107.1	0.097651	0	0.038535	0.0437342	0	0.0630081	0	0	0	0	0	0	0	0	0	0	0	0	0.0518378	0	0.0432797	0	0	0	0	0	0	0	0	0	0	0	0	0	0.267067	0	0.122385	0	1.40362	0	0	0.0368927	0
RILPL2	4.67289	6.25988	4.84558	10.3524	2.92192	5.77631	5.51689	5.35307	9.00384	10.0201	9.64767	8.79852	8.02148	7.05898	9.72822	11.4713	10.4136	11.0144	10.3681	9.76863	3.17927	5.54474	4.75883	5.91571	4.99019	2.81516	5.55161	2.26122	2.49288	7.30854	4.94116	3.32557	4.29177	2.30165	9.0988	3.13862	2.36102	1.96236	4.04286	3.90347	3.47072	3.1403	4.74295
RPS18P1	0.0703599	0.0632989	0.0555308	0.063023	0.0292373	0.0907977	0.0815119	0.0615044	0.118475	0	0	0	0	0	0.0335232	0	0.0754345	0.711538	0.112051	0.0472003	0	0.0960537	0	0.0571467	0	0.067646	0	0.575159	0	0	0.0559094	0.0782971	0.289172	0	0	0.0933117	0.308636	0.0561621	0.50567	0	0.152996	0	0.0665567
AL132989.1	2.26581	0.603977	4.01808	1.77898	3.30117	6.7504	3.95361	1.36933	1.78988	0.280834	3.23228	0.949657	0.412859	0.604677	1.30612	0.709465	2.93906	2.95459	2.70259	1.9516	1.28937	2.44403	3.86282	0.454396	2.43507	1.07576	2.53603	2.15599	3.50343	1.00942	2.88962	4.1401	2.83583	6.85646	4.43721	1.7065	4.87311	1.76394	9.56946	0.715286	1.23681	1.3316	1.87872
RNA5SP445	0	0	0	0	0	0	0	0	0	0	0	0	0	0	0	0	0	0	0	0	0.124194	0	0	0	0	0	0	0	0	0	0	0	0	0	0	0.371624	0.702386	0	1.20833	0	0	0	0
TRIM51JP	0	0	0.00963375	0.0109335	0	0	0.0141411	0	0	0	0	0	0	0	0	0	0	0.0274314	0	0	0	0	0.0283293	0.0198282	0	0	0.0187564	0.0427634	0	0	0	0	0	0.0224955	0	0	0	0	0	0	0	0.00922319	0
CLK1	10.9608	17.7086	14.9327	12.9025	18.7495	30.087	20.7459	6.99594	11.4453	8.97973	22.5512	9.64572	8.58837	5.63821	13.0046	4.04943	15.8311	15.1001	20.5741	18.189	10.2932	23.562	14.683	11.9526	18.9085	17.043	16.8137	13.324	13.6972	13.2878	14.8389	17.2434	9.5296	8.38557	28.4171	15.2761	17.2056	11.8213	39.3132	2.96307	10.983	12.6668	10.8901
AC090948.1	0.733717	0.15842	1.11183	0.657208	0.560994	0.946843	1.25802	0.564406	0.691861	0.235716	1.3565	0.498181	0.123761	0.39041	0.531364	0.229033	1.00689	1.05528	1.02826	0.511895	0.312181	1.00165	0.681142	0.429069	0.580643	0.1693	0.315682	0.34273	0.380248	0.407333	0.699631	0.881805	0.402067	0.270438	1.12372	0.856292	2.02304	0.257691	10.4619	0.34112	0.446727	0.33264	0.24986
IGHVIII-11-1	0.0603461	0	0	0	0.250762	0.0778752	0	0	0	0	0	0	0	0	0	0	0	0	0	0	0	0.329532	0	0	0.0795938	0	0	0	0	0	0.191809	0	0	0	0.165041	0	0	0	0.173481	0	0	0	0.0570842
TRAJ26	0	0	0.423885	0.481076	0	0	0	0	0	0	0	0	0	0	0	0	0	0.60349	0	0	0	0.366605	0	0	0	0	0	0	0	0	0	0.896502	0	0	0	0	5.38496	0	6.17592	0	0	0	0
KIAA2026	3.08026	1.37826	4.76109	5.62003	3.41268	2.30738	4.18048	3.26093	4.88902	1.72979	4.49209	3.58307	1.60223	1.60481	4.09882	3.30204	4.71835	4.53873	5.02408	3.72381	3.57148	2.85425	3.01798	2.92097	2.71473	1.00799	4.3023	3.00865	4.53372	2.0163	3.19032	3.05919	4.31449	3.54233	5.91252	2.66768	6.92134	5.84346	17.8385	2.5033	3.68476	2.86172	3.70178
ATP5MF	33.9742	52.8718	34.1418	31.9096	32.5496	21.1583	20.0939	28.3795	20.4286	47.5682	25.3877	23.8704	43.5892	51.6523	23.567	24.7333	25.1486	21.1049	25.1898	17.8263	68.1595	32.8639	20.9657	69.4654	49.1635	190.304	33.8457	58.4906	35.5013	40.9014	23.5805	26.765	45.486	37.4081	26.614	87.3332	37.3515	30.731	8.97884	20.2833	50.4367	32.5691	32.6603
PRELID3BP7	0	0	0.0271142	0	0.114206	0.0443341	0	0	0	0	0	0	0	0	0	0	0	0	0.0729487	0.0460932	0.0304527	0	0	0	0.0453125	0.0660594	0.21116	0.0401192	0	0	0.0545981	0	0	0.0633137	0.187915	0	0.215284	0.0274224	0.49381	0	0	0	0.0974935
BCL2L1	48.8672	53.5903	28.123	57.3459	15.508	109.077	44.3337	32.045	30.6757	56.2793	39.8875	49.1506	44.5106	47.9084	29.183	36.0921	45.7769	33.8712	30.61	90.5478	57.6377	50.0525	34.9405	54.2023	52.7056	22.3249	57.2419	188.187	22.8591	66.6087	27.6386	48.0389	39.3913	40.5001	43.9996	23.8444	11.7055	19.4198	8.58181	56.0016	78.3856	35.4768	34.3646
AC093063.1	0.0443868	0	0	0	0.110667	0.22912	0.411377	0	0	0	0.227951	0	0	0	0.0422965	0.0865972	0	0.199501	0	0	0	0.121192	0.103016	0.0721024	0.175633	0	0.13641	0.103669	0	0	0.282165	0.592729	0	0.327208	0.242788	0.353196	0.500668	0.0354301	0	0.206363	0	0	0.0419875
HSP90AB7P	0	0.0118137	0	0	0	0	0	0	0	0	0	0.0123835	0	0	0.00625657	0	0.0140786	0	0	0.00880918	0	0	0	0	0	0.0126251	0	0	0	0	0	0	0	0	0	0	0	0	0.0188751	0	0	0.00496113	0
LINC02178	0.0758231	0	0	0	0.0630149	0	0	0	0	0	0	0	0	0	0	0	0	0	0	0	0	0	0	0	0	0	0	0.0885454	0	0	0	0.168753	0.103875	0.209606	0	0	0	0	0	1.4982	0.0549587	0	0
AC000036.1	0.00793715	0	0.0250572	0.0071095	0.112139	0.0409708	0.101147	0.0555054	0	0	0	0.0299399	0.0167352	0.013198	0.0151267	0.0154851	0.0680768	0.231883	0.0589878	0.0425965	0.00703562	0.0325068	0.0276315	0	0.041875	0	0.0365889	0	0.0114262	0	0.0630702	0	0.0652419	0	0	0	0.0497379	0.0190066	0.433531	0	0.00575307	0.0119947	0.0375406
AL161631.1	0	0	0	0	0	0	0	0	0	0	0	0	0	0	0	0	0	0	0	0	0	0	0	0	0	0	0	0	0.0477266	0	0	0.0368931	0	0	0	0	0	0	0.38123	0	0	0	0
AP001360.1	0	0	0	0	0	0	0	0	0	0	0	0	0	0	0	0	0	0	0	0	0	0	0	0	0	0	0	0	0	0	0	0	0.0785534	0	0	0	0	0	0	0	0	0	0
ASH2LP3	0.0196254	0	0	0	0.0326204	0.012663	0.011368	0	0	0	0.0503936	0	0	0	0	0	0	0.022052	0.0104181	0.0131655	0	0.013396	0	0	0	0	0.0150783	0	0	0	0.0155947	0	0.0268861	0	0	0	0	0	0	0	0.0213375	0	0
BX005195.1	0	0	0	0	0	0	0	0	0	0	0	0	0	0	0	0	0	0	0	0	0	0	0	0	0	0	0	0	0	0	0	0	0	0	0	0	0	0	0	0	0	0	0
ACER3	2.21589	1.80978	2.64514	6.14936	6.00058	3.25855	5.2315	7.37759	6.41151	7.53808	5.49878	6.46874	4.6882	5.29363	5.17426	6.25568	5.94642	6.3523	8.13986	6.54012	5.94165	3.455	3.88255	4.97297	4.67725	4.00027	3.35216	4.70955	3.41525	4.14564	2.91493	2.194	7.63499	3.64054	3.5234	1.61997	7.44403	3.29679	30.3968	3.21664	2.13737	8.45531	3.71739
RPLP0P7	0	0.0434646	0	0	0	0	0	0	0	0	0	0	0	0	0	0	0	0	0	0	0	0	0	0	0.0318614	0	0	0	0	0	0	0	0	0	0	0	0	0.019282	0.0694444	0	0	0.0182528	0
AC010729.2	0.497214	0.0483585	0	0.0120369	0.0446728	0.398859	0.155682	0	0	0	0	0	0	0	0	0	0	0	0	0	0	0	0	0	0	0	0.0206493	0.015693	0	0	0	0	0	0	0	0.0356437	0	0.0965389	0	0.0312385	0.048702	0.0203079	0
MEIS3P1	8.34213	6.38526	11.8936	2.90755	2.20848	6.53298	6.48836	3.76371	8.49608	3.61343	4.01639	4.37754	3.08517	3.80344	6.6511	5.93914	6.27508	5.29156	4.7141	5.30288	4.91979	5.12022	3.92293	9.39831	3.94862	3.10466	5.81489	1.45342	3.07493	1.35389	6.54863	4.79133	1.47464	3.40955	5.47376	2.49818	2.59271	6.41714	3.57791	1.99395	4.42524	7.80293	4.31152
RNVU1-33	0	0	0	0	0	0.24462	0	0	0	0	0.243371	0	0	0	0	0	0	0	0.100626	0	0	0	0	0	0	0	0	0	0	0	0	0	0	0	0	0	0.712715	0	17.1654	0	0	0	0
ACTR5	5.11954	2.58827	5.22543	3.9105	6.28552	7.02006	5.37063	2.73453	2.21066	2.21987	2.27431	2.92635	1.94695	3.36334	3.32213	2.38978	3.36735	3.43036	3.2479	2.16599	4.49906	5.29111	5.56182	5.61218	4.23374	3.78063	6.9401	9.52165	5.04595	3.93198	4.22282	3.99144	3.57995	6.15878	4.41519	6.78123	3.73956	3.89594	2.40175	3.98644	3.79274	5.86659	7.83168
FAAP100	7.71013	5.85341	10.6668	5.77399	8.0259	12.1245	10.4627	5.18764	4.70254	3.48054	4.93789	4.30804	4.30841	2.8173	5.26795	4.52088	5.10427	7.06063	4.88209	4.64737	9.70471	13.6481	11.1018	6.5213	9.14126	3.51251	8.5642	12.9926	8.62127	9.12631	11.6602	21.0479	0.997719	11.6414	10.8807	8.48509	1.59542	7.64605	1.60915	7.28952	7.75237	9.61644	11.3443
GOT2P3	0	0.144233	0.052722	0.0359012	0.0333101	0.0517231	0	0	0.0449931	0.0268259	0.0686122	0.0251982	0.169017	0.0222155	0	0	0.200533	0.180146	0.0141845	0.107551	0.13027	0.0911952	0.0310072	0.0868099	0.105729	0	0.123177	0	0	0	0.0849303	0	0	0.073866	0.073078	0.0708735	0	0	0	0.155286	0.0581031	0.282661	0
LINC00365	0.0644927	0.280432	0.0424168	1.27089	0.066998	0.0277421	0.199239	0.413421	0.316737	0.129495	0.179403	0.172319	0.158643	0.67918	0.194609	0.167764	0.587724	0.229479	0.23965	0.245164	0.0333476	0.0513589	0.611187	0.0960324	0.0779743	0.0310025	0.256008	0.08159	0.154737	0.044755	0.102494	0.0598067	0.250333	0.00990464	0.338065	0.0712754	0.0606212	0.484759	7.4006	0.0249866	0.124656	0.101523	0.0457549
RNF19BPX	0	0	0	0	0	0	0	0	0	0	0	0	0	0	0	0	0	0	0	0	0	0	0	0	0	0	0	0	0	0	0	0	0	0	0	0	0	0	0.074111	0	0	0	0
AGTRAP	26.2695	21.8593	21.0724	17.6981	23.4873	26.975	25.7724	17.1328	12.6685	28.1005	20.1683	20.1304	23.2156	23.7001	18.4622	20.4487	19.424	19.733	19.0876	15.1457	31.6791	20.1173	25.9383	25.7002	24.1142	39.2395	22.1657	17.7804	15.1649	30.9403	31.0012	40.3739	4.71385	16.8409	26.4034	35.9796	6.67591	8.11281	3.11966	48.653	26.9978	27.7241	16.243
MMP7	108.466	5.05438	7.23688	35.7918	164.222	62.0379	10.9121	7.16654	5.26733	23.3692	18.9323	3.70215	31.9835	3.80599	3.29148	7.9974	4.23868	5.31528	6.13418	0.679334	234.8	111.515	12.8781	113.267	29.3295	257.458	49.2505	3.43433	1.1982	31.3538	0.970026	13.6694	58.7233	30.8318	46.3044	0.0735889	36.7362	39.674	3.8882	45.3071	5.97259	8.14436	18.1284
AC034268.1	0	0	0	0	0	0	0	0	0	0	0	0	0	0	0	0	0	0	0	0	0	0	0	0	0	0	0	0	0	0	0	0	0	0	0	0	0	0	0	0	0	0	0
SPINT1	77.5643	72.9929	112.367	149.705	64.375	93.708	72.7572	59.6305	35.2655	36.9098	43.0785	50.8943	24.4003	25.1202	39.6628	46.8238	48.868	44.6433	38.5258	39.3782	123.271	84.5261	81.4142	21.8282	97.1019	35.9414	61.1972	117.613	70.3712	89.6903	84.1934	193.378	40.1461	73.0029	59.5427	32.8791	28.7625	66.3717	30.6006	165.354	78.1011	83.6205	121.05
AC061975.2	0	0	0	0	0	0	0	0	0	0	0	0	0	0	0	0	0	0	0	0	0	0	0	0	0	0	0	0	0	0	0	0	0	0	0	0	0	0	0	0	0	0	0
LINC01639	0	0	0	0	0.0140806	0	0	0	0	0	0	0	0	0.0563446	0	0	0	0	0	0	0	0	0	0	0	0	0	0	0	0	0	0	0	0	0	0	0.0424681	0	0	0	0	0	0
TSPY11P	0	0	0	0	0	0	0	0	0	0	0	0	0	0	0	0	0	0	0	0	0	0	0	0	0	0	0	0	0	0	0	0	0	0	0	0	0	0	0	0	0	0	0
LINC02515	0	0	0	0	0	0.0387923	0	0	0	0	0	0	0	0	0	0	0	0	0	0	0	0	0	0	0	0	0	0	0	0	0	0	0	0	0.0822128	0	0.339072	0	0.432084	0	0	0	0
AC074029.4	0.00866725	0	0	0	0.0216095	0.0111849	0	0	0	0	0	0	0	0	0	0	0	0	0.0276059	0	0	0	0.0100577	0.0563167	0	0	0.0266364	0.0101215	0	0	0.041323	0	0.0474954	0	0.0474083	0	0.0217252	0	0.19933	0	0	0.00654901	0
RN7SL689P	1.24776	1.75702	2.22647	2.2353	1.6682	1.75023	1.69693	1.23299	2.10104	1.30715	0.975125	1.43248	1.60139	1.44333	1.86105	2.85771	2.2102	1.58492	1.55513	0.800656	2.54869	1.40717	2.26635	1.23375	1.43108	0.834529	1.58388	0.380119	1.01527	1.4306	2.5003	0.543335	2.37829	2.09958	0.593482	0.28779	1.83578	0.736159	2.65128	0.882777	1.92679	1.47571	1.02636
TRPC2	0.0296366	0.0177749	0.0428823	0.123882	0.808695	0.0637421	0.606566	0.259065	0.182979	0.317372	0.342451	0.130425	0.11456	0.19712	0.197686	0.212006	0.338923	0.31081	0.388068	0.106034	0.0831894	0.182066	0.252202	0.0401183	0.208476	0.104476	0.250469	0.0807549	0.191989	0.150821	0.0627995	0.0989395	0.0812023	0.0273091	0.0405267	0	0.0247622	0.0236563	0.0567988	0.0229644	0.0572838	0.044787	0.0794314
BIN2P1	0	0.0378966	0.00831147	0	0.0175041	0.01359	0.0244003	0.0552333	0.0709302	0.0211451	0.0270413	0	0.0444083	0	0.0401402	0.0821824	0.112905	0.0236663	0.0335421	0	0.0840135	0.0143767	0.024441	0.0342133	0.0694495	0	0.032364	0.012298	0.0151602	0.0292321	0	0.023438	0.0288542	0.0388158	0	0	0.0263969	0.0168119	0	0	0.0228995	0.0159145	0
GFOD1-AS1	0.194126	0	0	0.130412	0.0403333	0.0626286	0.0562236	0	0.163439	0.097446	0	0.183066	0.102326	0.161397	0.277475	0	0.104063	0.218129	0.206102	0.130227	0.043019	0.0662539	0.0563173	0	0	0	0	0.0566744	0	0	0	0.108012	0.132973	0	0	0	0.669065	0.116215	0.558065	0	0	0.073341	0
AC092924.1	0.033085	0	0.026112	0.0592701	0	0	0	0	0	0	0	0	0	0	0	0	0	0	0	0	0	0	0	0	0.0436377	0	0	0	0	0	0	0	0	0	0	0	0	0	0.0951117	0	0	0	0
H1-4	0.195302	0.219628	0.0963375	0.240538	2.02889	0.787602	0.39595	0.0853606	0.0411073	0.392146	0	0	0.257366	0.202969	0.232631	0.0952569	0.157041	0.109725	0.0777567	0.0982624	0.259678	0.266622	0.311622	0.515532	0.45079	0.0938845	0.337616	0.826759	0.140576	0.203296	0.155191	1.49417	0.133779	0.269947	0.133533	0	170.544	0.818435	22.4579	1.19175	0.123865	1.58639	0.254025
CDY23P	0	0	0	0	0	0	0	0	0	0	0	0	0	0	0	0	0	0	0	0	0	0	0	0	0	0	0	0	0	0	0	0	0	0	0	0	0	0	0	0	0	0	0
NSUN4	4.18793	3.30033	3.499	2.82237	3.25437	5.22272	2.98906	2.44167	3.04373	2.76605	2.67255	3.57075	2.99284	3.42017	2.67437	2.57254	3.40675	3.04453	3.06252	2.99452	4.2604	2.52485	4.06493	3.29483	3.52101	1.99399	3.46759	1.87537	3.24589	2.77024	5.82406	2.25502	3.33657	2.42659	3.48136	8.23646	3.4745	3.40057	5.30036	3.42349	4.38159	5.07659	2.56124
KRTAP23-1	0	0	0	0	0	0	0	0	0	0	0	0	0	0	0	0	0	0	0	0	0	0	0	0	0	0	0	0	0	0	0	0	0	0	0	0	0	0	0	0	0	0	0
RPL23AP88	0.0709798	0.127713	0	0	0.0294949	0	0.0822301	0	0	0	0	0	0	0.0590129	0.135274	0.138479	0.0760991	0.0797564	0.0376795	0.0476161	0.0314588	0.04845	0.0823672	0.172951	0.0936192	0.272968	0	0	0.102181	0.0985136	0	0	0	0	0.0970618	0	0	0.0566569	0	0	0.0771722	0	0.134286
AL162231.2	3.07711	5.40582	1.89314	1.04173	1.61091	2.72025	2.3017	1.90617	1.95831	2.77303	1.6176	1.87361	1.68585	2.05471	2.86293	1.55992	2.80548	2.77696	2.62385	1.59288	1.43897	1.65386	2.08061	1.18075	2.84419	3.58738	1.97323	3.02752	2.33695	0.470791	1.61725	1.64471	1.26134	2.90243	1.85541	10.0255	2.06491	0.773601	1.25376	1.6897	1.96694	1.88569	2.54407
AL731568.1	0.0371254	0.0667993	0.0586016	0.0332541	0.185124	0.0479094	0	0.194717	0	0	0	0.0700208	0	0.185197	0.070754	0	0.238818	0.166864	0.197079	0.149431	0.0658171	0.101365	0.0430814	0.120614	0.195867	0.142774	0.0570472	0.216773	0.10689	0.15458	0.118002	0.165254	0.305164	0.410518	0	0.0984718	0.372232	0.0592678	15.9023	0.172604	0.053819	0.0841563	0
HSFY6P	0	0	0	0	0	0	0	0	0	0	0	0	0	0	0	0	0	0	0	0	0	0	0	0	0	0	0	0	0	0	0	0	0	0	0	0	0	0	0	0	0	0	0
TMEM182	1.90549	3.94547	0.948724	1.08856	2.05567	1.67484	0.585352	0.577352	0.450419	0.570256	0.695347	0.398626	0.731113	1.03236	0.59476	0.766702	0.623142	0.393338	0.767845	0.305723	1.23825	1.30292	1.08068	2.37645	1.78584	5.46104	1.40564	1.72386	1.50704	1.17794	1.25959	1.5986	1.63776	1.41198	1.40896	2.81174	2.01977	2.04028	2.20252	0.560404	0.986193	1.40985	1.72751
STARD5	0.416854	0.315566	0.44535	0.30053	0.386574	1.11196	0.306245	0.41327	0.218279	0.168421	0.287178	0.196553	0.4341	0.173287	0.343937	0.371921	0.261611	0.314169	0.372408	0.139821	0.268117	0.874438	0.548621	0.72256	0.318488	0.166175	0.585861	0.566941	0.746459	0.155222	0.33528	0.494992	1.08644	0.21548	0.667351	0.222482	0.525626	0.440269	0.745319	0.248164	0.309517	0.251597	0.524159
CAVIN2	19.5305	32.4386	24.3343	26.6119	5.06349	11.4556	64.6988	57.4982	150.778	192.79	82.836	102.903	69.828	126.882	86.6061	77.4625	107.499	164.361	99.2165	195.557	2.0656	11.5738	24.6615	16.2762	20.6131	12.9819	27.2044	1.87052	4.94934	24.1909	18.4456	7.91831	34.3305	9.92256	17.0451	15.3397	22.7952	15.0797	24.6444	40.0417	21.2271	2.3301	5.91911
AC241929.1	0	0	0	0	0	0	0	0	0	0	0	0	0	0	0	0	0	0	0	0	0	0	0	0	0	0	0	0	0	0	0	0	0	0	0	0	0	0	0	0	0	0	0
PMVK	33.4459	48.8542	56.4595	40.1059	44.5658	34.8927	34.2846	28.4331	30.183	40.162	31.3531	29.653	34.2378	37.5714	38.3361	37.0832	34.36	33.918	32.6226	25.2488	27.0471	47.2405	40.6229	37.6035	38.6014	58.4057	43.3854	37.5289	40.4283	44.6378	51.7731	26.783	14.4857	61.7545	39.9693	86.0411	15.8394	34.6447	4.66813	21.244	53.5853	60.9301	36.4843
UNC50	18.6702	27.7299	17.1588	15.5066	18.2005	15.6644	14.4475	11.836	12.0446	14.9719	12.4676	11.7195	19.6065	24.4851	14.1694	12.2779	17.0576	14.3214	14.9432	9.2772	16.3382	15.8018	16.0479	18.556	16.0101	52.0718	13.5339	14.074	25.629	15.5435	16.4548	20.913	16.5898	17.4836	18.4564	26.3895	18.0203	13.0053	13.6258	10.5814	20.8279	15.6086	14.4281
AC010547.3	0.0366191	0	0	0.0328006	0.0304333	0.141768	0.0424232	0	0	0	0	0	0	0	0.0348946	0	0.0785204	0	0	0	0	0.0999831	0.127482	0	0.0965979	0	0.168808	0	0	0	0.17459	0.0407501	0	0	0.30045	0.097129	0.367156	0	1.57907	0	0.0796277	0.0276696	0.0346397
LINC00629	0.0709017	0.0318932	0.069948	0	0.397743	0.297365	0.390163	0.030989	0.0298469	0	0	0	0	0	0	0.0345817	0	0.119503	0.112914	0	0.172833	0.072595	0.102846	0.518281	0.163653	0.988421	0.190659	1.82156	0	0.0246013	0.0563399	1.55828	0	0.261334	0	0.235076	0.111076	0.282973	0.101913	0.0412046	0	0.683064	0.0670692
RASL12	5.21555	1.38643	9.84375	6.5517	7.53166	8.48923	16.8875	8.80658	12.2873	10.2875	4.10483	7.88466	8.11118	29.5552	19.4797	17.4338	11.8986	14.4346	14.9086	5.48544	2.73719	8.63523	9.39538	7.20183	2.54078	2.55418	7.79336	3.4516	3.62579	3.08862	3.97531	3.68583	5.24659	3.43358	9.81342	1.35745	2.38547	3.41953	5.35599	1.91151	2.35492	1.52508	4.47127
AC005845.1	0.0246745	0.0443965	0.019474	0.287319	0.0615192	0.0955253	0.0571707	0.172551	0.041548	0.148631	0.0633586	0.0930751	0.0520251	0.0410289	0.0235124	0.048139	0	0.110902	0.104787	0.0993157	0.0437436	0.168425	0.114532	0.0801629	0	0	0.113745	0.0288145	0.106563	0.0684919	0	0.0823738	0	0	0	0.0654468	0.0618487	0.0984772	0.2128	0.0573583	0.0357695	0	0.0233407
NAA50	19.0465	13.6801	11.3453	18.0224	13.1785	27.296	14.3013	12.4432	14.6066	13.8838	14.1682	12.6306	18.443	18.1998	14.0344	13.8028	15.3205	12.8331	15.8121	21.8528	29.683	17.0987	11.8616	18.1659	17.101	19.7608	21.3579	13.2933	22.3085	11.6921	15.7315	18.7017	33.515	12.4525	16.1448	17.0389	34.1622	22.8527	35.9342	18.291	11.5209	28.6546	14.6613
TMEM131	6.88919	5.00559	6.74462	8.29259	7.25478	5.75502	5.4899	5.15437	6.0697	2.62853	6.12393	3.74919	2.92238	2.03028	5.2913	5.14431	6.524	5.07796	5.97706	4.02221	5.26746	7.42639	7.86196	4.88391	4.95242	1.98513	7.55434	5.04414	8.60461	5.02879	6.47607	7.00217	7.16348	5.35112	11.2973	2.57704	5.42902	9.54308	19.2519	5.45744	5.2579	5.98651	6.15997
AC017083.2	0	0	0	0	0	0	0	0	0	0	0	0	0	0	0	0	0	0	0	0	0	0	0	0	0	0	0	0	0	0	0	0	0	0	0	0	0	0	0	0	0	0	0
TFIP11	6.14738	4.00518	4.98977	6.70108	9.00101	5.00692	6.35943	5.51876	5.63479	3.66609	5.00801	5.02011	4.32467	3.95274	6.66849	5.35478	5.63105	5.88836	4.73921	5.45215	4.92104	5.20773	6.628	6.55774	3.85468	2.41654	5.41535	5.97775	4.33095	4.95301	6.1237	4.72329	7.99941	4.81792	6.17703	2.80666	6.14798	5.53388	3.92812	10.163	3.61362	6.57554	8.41982
PGM5	2.03738	0.523132	2.54125	0.892057	1.28209	0.918395	4.76333	2.19632	6.83203	4.29124	2.76341	6.17929	1.99918	6.15498	7.51968	6.92107	3.70799	4.59809	4.78456	2.47733	0.103857	0.977481	1.90851	5.25508	0.901459	0.241981	2.75391	0.255912	0.618453	1.2437	5.4344	0.424951	1.55162	7.44952	5.39403	0.310771	1.72132	7.60826	1.77768	0.610295	2.86228	0.404946	2.1797
STYXL2	0.0711282	0.0202074	0.0443188	11.4211	0.0342234	0.0676342	0.442369	0.0654484	0.151287	0.0225502	0.384509	0.713125	0.039466	0.0435741	0.542229	0.211805	0.120408	0.193498	0.449124	0.175795	0.00331838	0.015332	0.838427	0.0243245	0.0592515	0.0143968	0.0517719	0.00874345	0	0.0363704	0.0118989	0	0.0410288	0.034496	0.276437	0	0.0281509	0.0239054	0.0107619	0	0.00271346	0.0480874	0.0389536
PALD1	3.48071	1.50205	5.04195	5.37369	4.43318	5.73796	8.99913	8.1755	10.7868	9.65945	6.02204	8.52627	4.199	5.37014	6.68077	7.29452	8.83635	13.9511	7.8979	16.7436	3.29857	6.20532	6.09152	6.23445	7.01698	1.37395	6.00618	2.01997	1.55313	9.30834	4.14876	3.64899	3.65388	3.10305	6.06573	0.759973	2.558	3.85128	3.45743	3.03422	3.42542	2.66745	10.7042
AC112220.1	0.0453871	0	0	0	0	0	0	0	0	0	0	0	0	0	0	0	0	0	0	0	0	0.0619614	0	0	0	0	0	0	0	0	0	0	0	0	0	0	0	0	0	0	0	0	0
ANKRD18B	0.712501	0.0197991	0.00868468	0.0123205	0.525842	0.0319505	0	0	0	0.0110473	0.00706388	0	0	0.0182973	0.00262142	0.00536704	0.171064	0.0370934	0.113907	0.00738184	0.019508	0.435644	0.0734231	0.0268122	0.0217704	0.222168	0.105679	0.0610384	0.601956	0.351265	0.0174878	0.37654	0.482398	0.0253493	0.195615	0.0072967	0.0724032	1.50196	0.110717	0.159873	0.0338976	0.0893816	0.0260227
CHFR	1.3086	0.944527	1.89705	2.2794	1.54415	2.78984	2.08492	1.23682	1.39876	1.11826	1.76102	1.5206	1.72768	0.843161	1.45764	1.19484	1.7449	2.0148	1.57511	1.50833	2.68518	2.94363	2.9421	1.62904	1.46541	0.891812	1.77807	2.30818	1.66714	1.61775	1.33213	2.52405	0.96661	1.29685	1.90652	1.15033	2.20836	1.75417	3.09932	1.01472	1.05898	2.11191	2.06815
PRR23D3P	0	0	0	0	0	0	0	0	0	0	0	0	0	0	0	0	0	0	0	0	0	0	0	0	0	0	0	0	0	0	0	0	0	0	0	0	0	0	0	0	0	0	0
C6orf47-AS1	0	0	0	0	0	0	0	0	0	0	0	0	0	0	0	0	0	0	0	0	0	0	0	0	0	0	0	0	0	0	0	0	0	0	0	0	0	0	0	0	0	0	0
MIR5009	0	0	0	0	0.133907	0	0.186662	0	0	0	0	0	0	0	0	0	0	0	0.171065	0	0	0.219963	0	0	0	0	0.247585	0.188159	0	0	0	0	0	0	0	0	1.21162	0	11.1167	0	0	0	0.152415
CD72	0.61861	1.07025	0.799948	1.00591	1.64121	3.12566	2.49177	3.02821	0.84934	1.11789	4.27661	0.385921	1.54511	0.759604	0.988509	1.06763	0.928517	0.962447	1.01548	0.619291	1.73783	3.37155	2.23087	6.28435	2.22809	1.98555	2.2521	3.28417	0.493221	1.12936	1.25537	2.19227	1.60369	0.578799	1.44457	0.971863	4.07331	1.3636	0.547187	3.38489	0.879526	0.888106	0.981288
SLC20A2	22.5297	5.01589	4.80245	6.61742	13.4471	16.5972	8.63464	5.85352	8.28918	6.66917	6.05552	7.15224	5.90335	6.05953	7.20402	8.33086	10.7325	6.8046	7.04248	14.1047	9.49071	8.64483	10.9155	4.02392	8.35214	16.361	38.5414	6.14825	14.8545	10.1627	9.00334	18.8129	18.7397	15.1355	20.9614	2.45184	4.20839	4.14825	8.80215	4.52325	8.63111	4.90027	11.4363
SDHDP4	0	0	0.0268282	0	0.0282504	0.0438664	0	0	0	0	0	0	0	0	0	0	0	0	0.0360896	0	0	0	0.0788918	0	0	0	0	0	0	0	0.0540221	0	0	0	0.278899	0	0.17041	0	0.19544	0	0	0	0
AC107952.2	0.298378	0.417564	0.654143	0.593921	0.578609	0.812883	0.998605	0.753492	1.28397	0.66568	1.19182	1.25058	0.978628	1.54356	0.979347	1.03489	1.27959	2.23515	0.915161	0.845137	0.293874	0.316819	0.423191	0.538543	0.743367	0.318744	1.12075	0.542022	1.00226	0.966285	0.368818	0.664076	0.817537	0.427693	1.5414	0.61555	0.706361	0.396948	1.3343	0	0.384485	0.751519	0.846749
CTSC	24.8902	16.8473	14.8989	23.2994	26.847	24.0497	27.8253	46.2824	36.4167	29.627	49.5601	28.0928	43.7824	35.0868	36.5161	38.5992	32.8308	31.2128	30.0475	26.575	71.3102	33.5424	22.8114	49.0326	83.7688	38.0295	19.3086	15.5918	19.4602	21.1134	25.5101	24.1422	53.2578	20.2381	20.5842	12.4569	69.676	37.3413	10.788	68.8396	18.3755	81.3101	18.2094
HLA-DOA	5.89959	50.6257	8.53898	30.5625	39.0906	14.4958	34.6432	59.0692	31.6008	28.5782	79.2401	22.4964	48.9856	14.638	30.6231	35.2192	34.0151	37.6986	27.8897	19.1068	14.7344	26.4537	18.1381	39.7556	31.3052	5.62956	12.8853	3.87386	2.60164	25.445	41.652	17.6753	22.8328	31.4556	21.2971	1.11848	27.6177	7.17748	4.26018	18.326	6.6195	9.81069	17.1638
HNRNPA1P1	0.0341365	0.0614214	0.0269418	0.0152884	0.014185	0.0440523	0	0	0	0	0.0438275	0.0321918	0	0.0283812	0.0325289	0	0	0	0	0.0229001	0	0	0.0198065	0	0.0675367	0	0	0	0.0245711	0	0	0.0379874	0	0.0314556	0.0466801	0	0	0	0	0	0.0247431	0	0.0161456
CFHR1	0.00733383	0	0.00578814	0	0.0792347	0.0283924	0.00849623	0.0128216	0	0	0.0376633	0	0.0309261	0.158532	0.00698845	0	0.0157255	0	0	0.00983965	0	0	0.0510624	0	0.00967299	0	0	0.0428218	0.0105576	0	0	0.00816115	0.0401884	0	0.0601721	0.0389046	0.0367658	0.0117079	0	0.0170482	0.00531576	0	0
AP003040.1	0.0157348	0.0283114	0	0.028188	0	0	0	0	0.0264949	0	0	0	0	0	0	0	0	0	0	0.0633332	0	0	0	0	0	0.0605115	0	0	0	0	0	0.0175098	0	0	0	0	0	0	0	0	0.02281	0.0118893	0
TMEM50A	25.7846	38.2918	35.3229	55.7992	54.9646	46.5976	35.8271	36.438	34.371	55.7765	35.8163	41.4752	54.0768	54.7465	42.3148	41.8055	38.9664	39.6923	41.0606	30.8734	39.3622	35.594	32.9589	54.4418	41.9422	81.5886	47.9269	33.5376	40.7989	69.0552	45.6561	37.569	47.034	39.0465	34.2578	48.8653	40.3931	27.4685	59.699	40.0252	45.684	59.1486	44.835
UBBP1	0.204386	0.490332	1.2367	1.09844	0.311411	0.351673	0.434098	0	0.344154	0	0.699757	0.321237	0.21547	0.396497	0.584282	0.332292	0.730422	0.0765526	0.144664	7.9524	0.241561	0.186015	0.790586	0.110669	0.269576	0.327504	0.209374	0.11934	0.392306	0.378226	0.162409	0.227442	0.093334	0.502226	0.279489	0.632468	0.0426926	0.108762	0	0.79186	0.493815	1.51861	0.32223
ZNF487	1.0556	1.36914	0.759006	0.92232	0.632397	1.44997	0.851534	0.515148	0.774232	0.988246	0.631905	0.629033	1.0787	1.23299	0.83618	0.429575	2.29123	1.01875	1.23417	1.0079	0.430536	1.58695	1.34894	1.35705	1.11895	0.759604	2.5475	1.7016	0.890327	0.624679	1.00347	0.504463	0.94043	0.638519	3.84338	2.05267	1.31892	0.700435	3.16491	0.692495	0.938805	0.70464	0.799442
AL161734.1	0	0	0	0	0	0	0	0	0	0	0	0	0	0	0	0	0	0	0	0	0	0	0	0	0	0	0	0	0	0	0	0	0	0	0	0	0	0	0	0	0	0	0
PRR13P3	0.0857043	0.0771035	0	0	0	0.0552997	0.0496442	0	0	0	0.22007	0	0	0	0	0	0.0918856	0.0963016	0.0454959	0	0.151939	0.0585008	0	0	0	0	0	0	0.0616891	0	0.0681024	0	0	0	0.351591	0.113662	0.0537064	0.0342051	0	0	0	0	0
TCERG1P1	0	0	0	0	0	0	0	0	0	0	0	0	0	0	0	0	0	0	0	0	0	0	0	0	0	0	0	0	0	0	0	0	0	0	0	0	0	0	0.0857766	0	0	0	0
AL358335.3	0	0	0	0	0	0	0	0	0	0	0	0	0	0	0	0	0	0	0	0	0	0	0	0	0	0	0	0	0	0	0	0	0	0	0	0	0	0	0	0	0	0	0
RNU6-561P	0	0	0	0	0	0	0	0	0	0	0	0	0	0	0	0	0	0	0	0	0	0	0	0	0	0	0	0	0	0	0	0	0	0	0	0	0	0	0	0	0	0	0
RN7SKP148	0	0	0	0	0	0	0	0	0	0	0	0	0	0	0	0	0	0	0	0	0	0	0	0	0	0	0	0	0	0	0	0	0	0	0	0	0.0734313	0	0	0	0	0.0442713	0
AC090607.5	0	0	0	0	0	0	0	0	0	0	0	0	0	0	0	0	0	0	0	0	0	0	0	0	0	0	0	0	0	0	0.114315	0	0	0	0	0	0	0	0	0	0	0	0
AC010723.1	0	0	0	0	0	0	0	0	0	0	0	0	0	0	0	0	0	0	0	0	0	0	0	0	0	0	0	0	0	0	0	0	0	0	0	0	0	0	0	0	0	0	0
FURIN	56.0902	19.1188	107.808	127.381	58.2613	30.6041	31.4973	35.3542	44.1851	30.2308	39.343	42.7876	31.091	18.8246	35.2503	41.2216	36.8362	44.9937	31.1484	78.2225	23.1876	80.4065	240.867	16.4745	28.8163	9.39679	43.5002	59.3131	105.276	29.235	47.6168	54.0252	15.8455	54.7846	19.2463	48.2415	7.61531	130.801	16.7232	44.4738	117.239	47.1483	55.0473
HMGB1P19	0	0	0	0	0.0696222	0	0.0323505	0	0	0	0.0717039	0	0	0	0	0	0.0598769	0	0	0	0.0495054	0.0381218	0.0648088	0	0	0	0	0	0.0401995	0.0387567	0	0	0	0.0514629	0	0	0.314978	0.0668689	0.321105	0	0	0.0421997	0
TTTY7B	0	0	0	0	0	0	0	0	0	0	0	0	0	0	0	0	0	0	0	0	0	0	0	0	0	0	0	0	0	0	0	0	0	0	0	0	0	0	0	0	0	0	0
ANXA8	0.0682867	0.0585084	0.0795586	1.16216	0.0675614	0.973542	0.124316	0.494592	3.24146	1.51477	0.225444	0.607167	0.116555	2.11415	7.43357	0.697846	1.22717	3.03998	0.70083	0.196326	0	0.248596	0.577335	0.0581039	0.128667	0.0750318	0.649567	0.0683524	0.00468115	0.428748	0.0516781	0.242445	6.81583	0	0.400196	0	0.130413	0.0129779	0.18696	5.29888	0.103706	0.6462	0.0676715
MDP1	1.60824	1.08175	0.901546	1.07704	2.23594	1.4935	1.20146	1.52407	1.1895	2.56523	1.62096	1.27566	1.61622	3.72387	1.34631	1.46617	1.32137	1.55376	1.32448	1.27044	1.43889	1.47736	1.49997	2.56361	1.26875	3.17911	2.72528	1.26375	2.66138	0.876146	1.05101	0.903192	0.741274	0.914091	2.01421	2.59131	0.169536	2.57942	0.0864168	1.04818	0.849758	0.885839	0.952592
MIR4297	0.212005	0	0	0	0	0	0	0.370645	0	0	0	0	0	0	0.202021	0	0	0.476439	0	0	0	0	0	0	0	0	0	0	0	0	0	0.235922	0	0	0	0	0	0	0	0	0	0.320384	0.401091
RN7SKP243	0	0.0938217	0.246923	0.0934128	0.086671	0	0	0	0	0	0	0	0.219886	0	0	0	0	0	0.110722	0	0.0924421	0.142371	0	0	0	0	0	0.0608929	0	0	0.0828689	0	0	0	0	0.138307	0.261406	0.124865	2.54832	0	0.0377952	0.1576	0.0493252
AC008446.1	0	0	0	0	0	0	0	0	0	0	0	0	0	0	0	0	0	0	0	0	0	0	0	0	0	0	0	0	0	0	0	0	0	0	0	0	0	0	0	0	0	0	0
SEPTIN7	11.6363	14.4518	14.2322	17.3173	15.663	14.5357	16.8368	13.2978	17.7938	17.0575	12.6069	14.0625	14.701	22.8804	18.4079	16.3479	17.0647	16.4006	19.6953	14.4573	16.2412	14.3665	12.1265	25.2325	17.2655	20.0728	17.9382	12.3039	13.9216	13.146	20.5424	13.0343	23.8424	13.3717	17.712	11.8974	29.1518	13.5407	25.452	17.9835	8.74969	19.2701	14.485
SNORD116-1	0	0	0	0.151919	0.422863	0	0.392973	0	0	0	0	0	0.715208	0	0	0	0.363673	0	0.360136	0	0	0	0.196814	0	0	0	0.260616	0	0.244159	0	0.269542	0	0	0	0	0	0.850257	0	5.85087	0	0.245868	0	0
SLX1B	0	0	0.0103303	0.017586	0.0435115	0.135127	0.0151635	0.0114415	0	0	0.0168047	0.0123432	0	0	0	0	0.0140329	0.0147073	0.0138964	0	0	0.0536059	0	0	0.0431591	0	0.0201125	0.152851	0.00942125	0.0090831	0	0	0	0.012061	0	0.0173585	0.0164042	0.0208954	0	0	0	0.034615	0.0680976
MIR551A	0	0	0	0	0.278972	0.21659	0	0	0	0	0	0	0	0.279082	0	0	0	0	0	0	0	0	0	0	0	0	0	0	0	0	0	0.373543	0	0	0.459021	0	0.4207	0	0.482494	0	0	0	0
AC134312.5	0.0106917	0	0.0337533	0.0287305	0.479825	0.31734	0.0123863	0.0747684	0	0.0644036	0.054908	0	0.022543	0.0177783	0.0203764	0.0208592	0.0917027	0	0.0908107	0.0143449	0.360138	0.379498	0.24814	0.659974	0.0141019	0.102793	0.131432	0.586826	0.446356	0.489692	0	0.0951827	0.263652	0.0394083	0.0584818	0	0.0669994	0.358439	0.0307362	0.198832	0.0387483	0.306991	0.0809103
SNORD68	0	0	0	0	0	0	0	0	0	0	0	0	0	0	0	0	0	0	0	0	0	0	0	0	0	0	0	0	0	0	0	0	0	0	0	0	0	0	0	0	0	0	0
TAS2R46	0	0	0	0.0155186	0.0431957	0.0223577	0.0602136	0	0	0.104361	0	0	0	0.0288084	0	0	0.0371494	0	0.0367881	0.0464897	0	0.0236519	0	0	0.0228511	0	0	0	0	0	0	0.0385592	0	0	0.0473828	0	0.173708	0.0276583	5.82728	0	0	0.013091	0
UBAP2	5.32884	2.07702	4.27876	4.79762	4.34926	3.93264	4.12794	3.29637	3.54269	2.39701	3.75482	4.66621	1.73028	1.55878	3.83335	3.50689	4.56988	3.81116	3.75241	3.73049	3.95446	3.70056	4.17707	3.07268	2.5389	1.56922	5.03235	6.79158	4.40449	3.75587	3.07606	2.62654	4.05228	3.60344	4.3228	2.88077	3.0855	6.71994	9.65896	3.57906	4.11977	3.21844	3.64751
AL008723.2	0	0.322839	0.0566439	0.0642863	0.62629	0.463089	0.706739	0.250949	0.12085	0.0720536	0.0921451	0	0	0	0.170976	0.0700106	0	0.161289	0.228594	0	0	0.097979	0.124927	0.52463	0.520639	0	0.551414	0.125719	0.154978	0.0996107	0.34218	0	0	0.0661339	0.0981426	0.285546	0.314822	0.0286439	1.75374	0	0.0780316	0.10846	0.135782
ACOT2	8.3895	4.71269	6.95079	8.25046	8.4664	14.1717	8.19036	8.96982	9.51223	15.4392	8.80022	7.89886	10.1789	10.0651	9.29687	7.31683	6.13594	7.1874	6.18349	10.9579	2.0949	12.3264	7.3133	6.99993	7.09569	10.7977	9.18744	6.75422	9.54751	3.13058	6.92328	10.5048	5.64521	6.04306	5.00876	11.5727	10.4639	12.9041	1.89691	11.0502	5.74908	7.85015	5.27369
RNU6-465P	0	0	0	0	0	0	0	0	0	0	0	0	0	0	0	0	0	0	0	0	0	0	0	0	0	0	0	0	0	0	0	0	0	0	0	0	0	0	0	0	0	0	0
AC105036.3	0.264862	0.211806	0.371625	0.448125	0.34241	0.512696	0.255702	0.180076	0.173439	0.118181	0.188918	0.166515	0.217175	0.0734023	0.294453	0.401906	0.283964	0.264543	0.421803	0.276391	0.339123	0.261143	0.256128	0.215122	0.252301	0.565879	0.316547	0.257752	0.254193	0.306337	0.233849	0.376613	0.403169	0.189825	0.241458	0.468348	0.663899	0.505049	3.08796	0.273644	0.351962	0.466971	0.417575
AC020914.2	0	0	0	0	0	0	0	0	0	0	0	0	0	0	0	0	0	0	0	0	0	0	0	0	0	0	0	0	0	0	0	0	0	0	0	0	0	0	0	0	0	0	0
AL357632.1	0.0250582	0.0901739	0	0	0	0	0.0290299	0	0	0	0.0643439	0.0472613	0.0528342	0	0.0238781	0.0488877	0.0537309	0	0	0	0	0	0	0	0.0991519	0.0481833	0.0385047	0	0.10822	0	0	0.05577	0	0	0	0.0664646	0	0.0200017	0	0	0	0.0568022	0.0711111
OR7D1P	0	0	0	0	0	0	0	0	0	0	0.0443442	0	0	0	0	0	0	0	0	0	0	0	0	0	0	0	0	0	0	0	0	0	0	0	0	0	0.0216437	0	0	0	0	0	0
MIR1256	0	0.243621	0.213723	0	0	0	0	0	0	0	0	0	0	0	0	0	0	0	0.143752	0	0	0	0	0	0	0	0	0	0	0	0	0	0	0	0	0	1.18786	0	7.39553	0	0	0	0
AC093824.1	0	0	0	0	0	0	0	0	0	0	0	0	0	0	0	0	0	0	0	0	0	0	0	0	0	0	0	0	0	0	0	0	0	0	0	0	0	0	0	0	0	0	0
AC132825.2	0	0	0	0	0	0	0	0	0	0	0.0820896	0	0	0	0	0	0	0	0	0	0	0	0	0	0	0	0	0	0	0	0	0	0	0	0	0	0	0	0	0	0	0	0
AL158825.3	0	0.34513	0	0	0	0	0	0	0	0	0.246269	0	0	0	0	0	0	0	0	0	0	0	0	0	0	0	0	0	0	0	0	0	0	0	0	0.254385	0.2404	0	0.551421	0	0	0	0.0907231
VDAC2P5	4.18813	2.46801	2.48269	1.91666	0.531979	1.9825	1.94925	0.57553	1.32421	1.46888	1.54973	1.03481	1.73525	3.58847	2.42242	2.81878	3.56862	2.38382	1.45628	1.79125	1.99401	5.06838	1.65538	1.48542	2.31572	1.19567	0.983595	2.22117	2.92243	1.52299	2.23802	0.753021	1.60352	2.46047	1.30047	11.6908	0.320897	2.46712	0.630911	4.84661	1.1798	3.68969	1.60892
CES4A	0.976398	2.11754	3.99956	0.984321	1.12617	1.96908	1.56986	0.493282	0.475102	0.61126	0.571979	0.406121	0.446181	0.432127	0.665088	0.593929	2.79417	1.25982	1.73824	0.647535	1.65859	3.00548	2.36948	0.277412	4.67142	0.242715	5.63056	2.41485	0.272569	0.329771	4.9856	3.83389	0.610327	2.40837	9.61533	4.40169	1.45636	0.743812	1.72897	0.233015	1.8137	0.911693	0.558386
SNRPEP5	0.115917	0.208568	0	0.0519147	0.144504	0.0747938	0	0	0	0	0.148824	0	0.122203	0	0.110458	0	0.248554	0	0	0.155523	0	0.0791233	0.134513	0	0	0.222891	0.178119	0.135366	0.166871	0.160882	0	0.128993	0	0.534067	0.158511	0	0.0726389	0	0	0.13473	0.0420098	0.131381	0
RPS15AP9	0	0	0	0	0.0702922	0	0	0	0	0	0	0	0	0	0	0	0	0	0	0	0.0374864	0.115466	0	0	0	0	0	0	0	0	0	0	0.231743	0.0779373	0	0	0.0530016	0	0.243146	0	0.0306528	0.0319543	0
AL050335.1	0	0	0	0	0	0	0	0	0	0	0	0	0	0	0	0	0	0	0	0	0	0	0	0	0	0	0	0	0	0	0	0	0	0	0	0	0	0	0	0	0	0	0
IQCN	0.802629	0.107679	0.518164	0.602265	0.168225	1.1289	1.39885	1.36937	3.34023	0.162573	8.64615	0.478045	0.61606	0.386337	1.52295	0.377739	4.38184	11.9696	3.66647	1.71922	0.0421261	0.643981	1.57275	0.391711	0.719683	0.0541523	1.25496	2.47069	0.238184	0.349339	1.42103	0.530811	0.655887	0.243288	2.18068	0.760989	0.180891	1.12538	1.79631	0.212766	0.361053	0.227426	0.201466
UBE2B	16.6314	35.0516	15.6532	24.6502	14.1678	19.3079	20.1976	18.6424	20.412	27.948	24.3512	20.3517	26.0548	39.565	19.0859	17.0403	23.8095	23.2704	24.5915	24.1138	21.3562	19.3829	16.8339	23.9145	23.8668	36.4232	15.46	13.8932	22.1872	17.2255	18.3859	19.5482	19.679	22.1962	18.3173	14.1807	17.144	14.7956	30.4574	12.576	25.3021	15.8999	18.9372
CPXM2	1.79395	1.5811	4.56424	3.55535	15.5209	5.89247	3.3537	4.02911	9.7155	1.37824	2.04354	3.15836	1.09769	2.2662	10.6581	5.41488	1.59982	3.59933	3.51705	1.40589	0.731898	1.33544	3.98651	9.24869	0.975323	1.56854	9.63028	1.82002	2.8976	3.47474	5.43328	0.450188	11.3934	5.05393	7.98068	0.123135	2.18601	2.23925	4.17532	7.19191	0.937375	5.19406	2.56273
TRAJ1	0.259878	0	0.615317	0.931115	0.215979	0	0.301068	0	0	0	0.667309	0	0	0	0.247639	0.507013	0	0.584022	0.827733	0	0	2.12867	0.30157	0.422148	0	0	0	0	0.374115	0	0.413008	0.289194	0	0.478937	0	0	2.93133	0.414875	3.73543	0	0.188367	0.196365	0.24583
PRMT7	3.0017	2.66675	3.7351	3.40436	2.77922	7.46584	3.24064	2.2814	1.70105	1.73425	2.21345	1.66757	1.53375	1.90642	1.97561	1.81137	2.2173	3.22355	2.25361	1.22968	2.26209	2.78617	4.24239	2.50165	3.31423	2.07026	4.48679	4.1161	2.66825	2.52283	4.25602	3.67208	0.910199	4.16622	4.76629	5.4223	1.65255	3.21868	2.12546	3.3582	2.9487	2.913	5.30019
CNIH2	0.327077	0.210181	0.32575	0.313897	0.563068	4.90422	1.81339	0.136148	0.039339	0.109456	0.379937	0.13219	0.197036	0.0906443	0.563981	0.136739	0.951809	0.630033	0.967355	0.292555	0.27612	0.62725	0.7591	0.341554	0.431399	0.119795	1.14877	1.07312	0.336323	0.151318	0.371288	0.571959	0.661458	0.229631	2.34281	0.103279	0.322083	0.385399	0.313423	0.289647	0.107248	1.22393	0.309397
Z97055.2	0.252138	0.0878069	0.192578	0.10928	0.6016	0.493314	0.113072	0.0710979	0.027391	0.0326624	0.04177	0.0306805	0.102895	0.162293	0.0852549	0.0158681	0.104641	0.10967	0.138164	0.0327376	0.0648868	0.166554	0.207643	0.0792727	0.182371	0.109477	0.212466	0.0474909	0.0351264	0	0.219743	0.153867	0.222852	0.164884	0.378154	0.215733	0.203873	0.0843991	0.607927	0.226885	0.047163	0.172079	0.0769383
MT2A	36.5785	40.4176	20.8222	44.319	43.4398	136.617	29.0986	59.3522	157.313	244.645	140.65	290.93	131.757	208.436	133.006	52.2945	59.6562	57.6451	106.971	881.417	210.914	276.3	47.7005	88.5335	24.3436	115.723	141.08	62.6183	22.5523	98.5572	64.6175	42.3337	19.5756	46.7471	72.3579	5.46135	16.556	31.0588	8.34391	460.878	93.0073	112.186	19.5945
SLC22A23	5.78367	5.12179	10.8458	6.66629	13.5382	7.00567	12.1379	4.40675	4.13152	2.18153	4.85895	4.82918	3.1002	1.44829	5.73561	3.65644	7.79662	4.71235	3.78926	6.8925	4.53284	4.75622	9.7143	3.24738	2.68928	2.64972	12.6046	2.55869	22.0429	1.96533	8.86069	2.9561	6.35562	6.2038	12.5295	11.1092	0.969057	12.4492	10.1926	3.42643	8.3712	5.30056	8.66048
PRSS55	0.00513953	0	0.00405631	0.0138108	0.00427135	0.0132649	0	0	0	0	0	0	0	0	0.00489749	0	0	0	0.00545661	0.0068956	0	0	0	0	0	0	0	0	0	0	0	0	0	0	0.0140562	0	0.0128827	0.176405	0.0295498	0	0	0	0.034032
AL136985.1	0.0407909	0	0	0	0.101701	0.157919	0	0	0	0	0	0	0	0	0	0	0	0	0	0.0547284	0	0	0	0	0	0	0	0	0	0	0.0648266	0	0	0	0	0	0.6646	0	2.34529	0	0	0.0308218	0
FTL	2438.28	3702.61	3081.87	3570.51	6090.59	2182.28	5227.88	13017.8	5673.18	17158.8	8923.78	7194.93	33143.8	7095.2	5230.85	6371.56	4807.62	5388.39	6369.32	3043.42	4892.18	4637.16	5947.2	10392.9	3827.26	13348.4	2079.57	9897.64	1599.06	5066.66	3099.99	3555.89	5310.66	2310.97	2706.45	8234.61	3761.53	2813.82	242.043	2883.52	9399.63	2337.95	2631.06
REG3A	0	0	0	0.00911704	0	0	0	0.0533841	0	0	0	0.191971	0	0	0	0	0	0	0	0	0	0	0	0	0.241647	0	0.0312805	0.213952	0	0	0.0161759	0	0.0278882	0	0	0	0	0	0	0	0	0	0.0192564
PRKAR2B-AS1	0	0	0.0290332	0.0131802	0.00611446	0	0.00852339	0.0385877	0	0	0.0755674	0	0	0	0.00701079	0	0	0.0496019	0.0156224	0	0.0065216	0	0.0085376	0	0.0194078	0	0.045221	0.00859174	0	0.0408449	0.0116925	0	0	0.0406769	0.0201215	0	0.147533	0.017618	0.740264	0.0171027	0.00533275	0	0
AC144568.2	0.198919	0	0	0	0	0	0	0	0	0.033284	0	0	0	0	0	0	0	0	0	0	0	0	0	0.0269271	0	0.0318744	0	0	0	0	0	0	0	0	0	0	0	0	0	0	0	0	0
RNU6-187P	0	0	0	0	0	0	0	0	0	0	0	0	0	0	0	0	0	0	0	0	0	0	0	0	0	0	0	0	0	0	0	0	0	0	0	0	0	0	0.436975	0	0	0	0
AL138847.2	0.0177157	0	0.0209729	0.0238025	0.00736156	0.0114308	0	0.015486	0	0	0	0.0334129	0	0	0	0	0	0	0.00940433	0.0118844	0.00785173	0	0.0205578	0	0.0116831	0	0.013611	0	0.0127516	0.0122939	0.0140772	0	0	0.0163244	0.0242254	0	0.321943	0.00707044	6.31512	0.020591	0	0.00669302	0
AGBL4-AS1	0.113869	0	0	0	0	0	0	0	0	0	0	0	0	0	0	0	0	0	0	0	0	0	0	0	0	0	0	0	0.0409808	0	0.180965	0	0	0	0	0	0	0	0.0818364	0	0	0.0215099	0.0269284
FOXP1-IT1	0.0682922	0	0.0107798	0.0244684	0.0227025	0.058753	0.0210977	0	0	0	0.0116906	0.0085869	0.00959943	0	0.0260305	0.00888239	0.0195247	0	0.0290022	0.00610842	0.00807138	0	0.0158497	0.00739564	0.0120099	0	0.0139918	0	0.0393248	0.0063189	0.00723552	0.0202657	0.0498977	0	0.0124516	0	0.536366	0.0109023	9.68532	0	0.00990002	0.0206408	0.00861344
TRIM54	0.075782	0.146842	0.478481	0.349842	1.00769	0.300907	0.0540267	0.234402	0.0294473	0.0351144	0.0598743	0.0659675	0.036873	0.0387726	0.0555486	0.125102	0.0624982	0.0131004	0.0618903	0.0312847	0.118847	0.0397907	0.067646	0.748076	0.768869	8.97847	0.465789	0.530984	2.04761	0.574437	0.296457	0.272454	0	0.064459	0.191314	0.865867	0.0876712	0.432737	0.0335162	0.027102	0.0549289	0.154165	0.0551428
AC005377.1	0.0353342	0	0	0	0	0	0	0	0	0	0	0	0	0	0	0	0	0	0	0	0.0313208	0	0.041003	0	0	0	0.0542949	0.0412629	0	0	0	0	0	0	0	0	0.177137	0	0.101578	0	0.0256112	0.0266987	0.0334243
AL772337.3	0	0	0.028134	0.159649	0.266628	0.230008	0.289079	0	0	0	0	0	0	0.059274	0.917142	0.069546	0	0.0801093	0.0756924	0	0	0.291986	0.0413658	0	0.14105	0.068544	0	0.0416281	0	0.148424	0	0.0793365	0.195341	0	0	0	0	0	0.102477	0.082865	0.129189	0.0808049	0
AL138701.1	0	0	0	0	0	0	0	0	0	0	0	0	0	0	0	0	0	0	0	0	0	0	0	0	0	0	0	0	0	0	0	0	0	0	0	0	0	0	0	0	0	0	0
SELENOTP1	0.496276	0.595296	0.13056	0.148175	0.21997	0.0426954	0.114987	0.115684	0.22284	0.132863	0.509731	0.436803	0.209275	0.110028	0.189162	0.258191	0.709425	0.0743519	0.0702525	0.310727	0.997122	0.0451669	0.0383929	0.0537437	0.261826	0.699796	0.254194	0	0.3334	0	0.0525801	0.147269	0.0906509	0.0609736	0.361939	0.614286	0.0414653	0.0264089	0.380447	0.0769096	0.119905	1.77494	0.156483
POTEC	0	0	0	0	0	0	0	0.00395743	0	0	0	0	0	0	0	0	0	0	0	0	0	0	0	0	0	0	0	0	0	0	0	0	0	0	0	0	0	0	0.0130147	0	0	0	0
TALDO1	53.5597	57.6152	140.805	40.2183	45.0426	43.592	79.92	52.7477	33.6494	72.5203	55.4441	50.1899	146.539	49.1615	44.7376	45.5046	42.8614	40.4147	63.7181	32.1712	52.7946	66.0621	59.5391	63.0769	65.9611	183.458	58.8766	235.108	43.0171	73.2719	56.0872	96.2136	42.8689	49.5166	51.0169	393.093	43.4717	61.1898	10.8515	117.525	153.351	93.1064	65.409
OR52B5P	0	0	0	0.0303518	0.0281612	0.043728	0.058884	0	0	0.034019	0	0	0	0	0.0161447	0	0	0	0	0	0	0	0	0	0	0	0	0.0197854	0.0243902	0	0.0269259	0.0565616	0	0	0	0	0.169873	0	0.681884	0	0	0.0128019	0
HSPD1P3	0	0	0.00817259	0	0	0	0	0	0	0	0	0	0	0	0	0	0	0	0	0	0.0183577	0	0	0	0.0136578	0	0	0	0.0298138	0	0	0	0	0	0	0.0274658	0	0.0082655	0.0297682	0	0	0	0
TH	0.0794939	0.0536372	0.00784246	0.00890057	0.0123873	0.1667	0.638899	0.0173722	0.0167319	0.00997597	0	0	0.0104756	0.0578301	0.0520783	0	0	0.0223308	0.0263745	0.0266639	0.0220202	0	0.0461236	0	0.0393183	0.124195	0.00763444	0.574398	0.0929807	0	0	0.105048	0	0.00915637	0	0	0	0.0277607	0	0.0923959	0.0360121	0.0900988	0.00469981
AL356580.1	0	0	0	0	0	0	0.469591	0	0	0	0	0	0	0	0	0	0	0	0	0	0	0	0	0	0	0	0	0	0	0	0	0	0	0	0	0	0	0	0.582634	0	0	0.0765699	0
AC022973.5	0.105425	0.221305	0.457629	0.236079	0.686327	0.906987	0.773519	0.307186	0.0295865	0.0705607	0.135354	0.132558	0.0370473	0.0876506	0.15069	0.03428	0.414437	0.11846	0.466371	0.165021	0.28035	0.815566	0.346625	0.142711	0.718427	0.101358	0.404992	0.184671	0.733542	0.170707	0.251318	0.586588	0.481429	0.323818	0.672764	0.046605	0.726706	0.29453	2.62662	0.122535	0.063679	0.252255	0.365662
NPHS1	0.00590307	0.138077	0.0232946	0.0211501	0	0.140929	0.00341935	0.0051601	0	0.0118527	0.0530522	0.0111336	0.0809014	0	0.0168752	0.0115167	0.0189864	0.0198989	0.00940088	0.0158401	0.0392443	0.0604404	0.0548008	0.019178	0.0233576	0	0.0816363	0.10685	0.0127469	0.0286752	0.229844	1.82946	0.024261	0.0326369	0.363248	0	0.00739828	0.0188476	0	0	0.0278116	0.0111509	0.323871
OR2AI1P	0	0	0	0	0	0	0	0	0	0	0	0	0	0	0.0164739	0	0	0	0	0	0	0	0	0	0	0	0	0	0	0	0	0	0	0	0	0	0.021667	0	0.0496989	0	0	0	0
ZNF696	0.907629	0.946612	4.11101	1.22307	3.65473	2.07823	2.74038	1.20764	1.21724	0.54834	0.938424	1.19678	0.575803	0.77464	1.71446	1.26147	1.44672	1.85018	0.933778	0.856734	1.01101	2.34656	1.62646	2.15283	1.72682	0.97301	3.96802	2.76235	4.17419	1.08134	1.58285	3.22222	1.02335	1.23602	2.31753	2.15175	1.20799	3.76666	0.715803	0.877559	1.30411	2.32143	1.8615
RNU6-400P	0	0	0	0	0	0	0	0	0	0	0	0	0	0	0	0	0	0	0	0	0	0	0	0	0	0	0	0	0	0	0	0	0	0	0	0	0	0	0	0	0	0	0
SCHLAP1	0	0	0	0	0.00932498	0	0	0	0	0	0	0	0	0	0	0	0	0	0	0	0.00994589	0	0	0	0	0	0	0	0	0	0	0	0	0	0	0	0	0	0	0	0	0.00847814	0
TUBB1P2	0	0	0	0	0	0	0	0	0	0	0	0	0	0	0	0	0	0	0	0	0	0	0	0	0	0	0	0	0	0	0	0	0	0	0	0	0	0	0	0	0	0	0
XAGE2	0.990731	0.140733	0.576154	0.443711	0	0.773838	58.3546	1.1851	2.01945	20.521	6.89552	2.55701	14.1826	8.80056	2.23597	4.93394	1.00628	1.81633	7.44602	1.85395	0.0693316	57.0195	2.78342	0.465866	0.240713	11.2297	0.160249	0.0913393	0.0375325	0.144742	0.0828689	2.40808	1.07153	0.480487	0.49913	77.4517	0.326757	0.187298	0.149901	0	0.0944881	0.0394	1.10982
SCAMP4	16.219	8.36829	18.6002	11.1008	11.3974	13.9864	14.7171	12.1864	10.4496	8.52423	10.8654	10.6862	10.93	6.69315	11.6637	12.8804	14.2111	11.5247	9.96668	9.57609	18.5015	17.3269	13.6714	8.61272	14.7321	4.56284	16.743	11.696	16.1061	17.0686	12.8419	19.7738	4.13342	16.3226	21.9094	8.02735	1.41439	11.3998	1.4123	13.6019	8.44201	8.18936	17.8172
AC027045.1	0	0	0	0	0	0	0	0	0	0	0	0	0	0	0	0	0	0	0	0	0	0	0	0	0	0	0	0	0	0	0	0	0	0	0	0	0	0	0	0	0	0	0
AC090425.3	0.578889	0.28933	0.380735	0.921822	0.320735	0.788545	0.558869	0.168677	0.595687	0.38745	0.165162	0.424597	0.0678091	0.213907	0.459689	0.250976	0.55168	0.939565	0.614604	0.388342	0.285076	0.614667	0.447841	0.313451	0.509019	0.0618401	0.395345	0.375567	0.925952	0.312451	0.766661	0.178943	0.176236	0.237079	0.703649	0.0853029	0.362759	0.436405	4.25288	0.224281	0.186487	0.631816	0.0912663
HMGB3	8.87869	23.1518	206.597	8.35304	18.4708	24.7499	52.4791	15.7141	2.92715	4.12658	5.4754	4.87971	8.72645	3.32281	10.4228	5.65778	8.95295	4.10744	8.49933	4.99709	40.4095	36.7344	39.9775	8.90693	27.8193	41.5174	29.2458	133.485	204.102	46.3318	19.6035	66.6354	26.9534	136.045	29.5699	24.0239	114.809	111.996	3.50285	104.727	41.4629	56.1468	22.2571
AC023794.2	0.0305159	0	0.0240844	0.0273339	0.887639	0.0393801	0	0	0	0	0	0	0	0	0.116315	0	0	0	0	0	0.0270498	0.0416596	0	0.148711	0	0	0.187564	0	0.0878603	0.0847068	0.0484971	0.0339584	0	0.449911	0.166917	0.0809408	0.152982	0.414089	0.438631	0	0.0442376	0.023058	0.288664
C2CD4C	0.332858	0.121653	0.254495	0.0698787	0.924985	3.0538	0.144606	0.17276	0.306513	0.135758	0.267096	0.274659	0.0767613	0.121074	0.40639	0.487046	0.524145	1.2623	0.160132	0.68384	0.0645424	1.83184	0.156918	0.312591	0.233232	0	0.711267	0.552694	0.0748712	0.375357	0.0743894	2.22823	0	0.354643	0.398273	0.0413848	0	0.0498171	0.0149514	0.0725403	0.0867046	0.251509	1.39722
AL117379.1	0.761591	0.299758	1.08945	0.767448	2.17574	4.88336	0.854731	0.29126	0.0801501	0.19115	0.305562	0.628429	0.150542	0.316595	0.430899	0.325027	0.663422	0.427881	0.581165	0.319316	1.09702	1.16967	1.62946	1.77838	1.75788	0.228817	1.35312	2.33462	0.479662	0.429415	0.794293	1.85392	0.912936	1.27198	2.6687	0.694393	1.19312	0.873872	7.04712	0.387274	1.58707	0.377647	0.540318
MIR8076	0	0	0	0	0	0	0	0	0	0	0	0	0	0	0	0	0	0	0.206102	0	0	0	0	0	0	0	0	0	0	0	0	0	0	0	0	0	0	0	7.25484	0	0	0	0
AL451064.1	0.205254	0.0615518	0.161994	0.0919253	0.170582	0.397312	0.198155	0.299034	0.345616	0.34344	0.175682	0	0	0.284415	0.0651959	0.133481	0	0.0768777	0.581112	0	0.121293	0.0467012	0.238183	0.166708	0.586561	0.0657789	0.157697	0.0399488	0.14774	0.189916	0.217465	0.152272	0.0937304	0.12609	0.374234	0.181472	0.171496	0.191142	6.6873	0	0.0247956	0.0775453	0.226519
AC005954.1	0.239057	0	0.226407	0.214129	0.278145	0.431895	0.553894	0.0835875	0	0	0.122769	0.0901752	0	0.0795011	0.0455597	0	0.102519	0.107446	0.355327	0	0.254284	0.130542	0.0554817	0	0.189183	0	0.0734673	0.0558335	0.206485	0.0663578	0	0.212819	0	0.0881131	0.26152	0	0.35953	0.152654	0	0	0.103965	0.216759	0.0452269
GREM2	6.13199	0.21552	0.347647	0.481076	2.32811	0.867608	0.877357	0.439085	0.68315	0.729279	0.525846	0.488265	0.57028	1.31711	1.17453	1.43228	0.389401	1.46748	0.533295	0.876114	0.00342501	0.912556	0.71292	0.477017	0.356741	0.0817268	0.795597	0.221098	4.42209	0.17697	0.264048	0.296684	0.275257	1.6022	0.538937	0.0512431	0.101694	1.22443	0.19994	0.035928	17.5825	0.189772	1.00879
SUSD6	15.7918	10.4725	16.237	29.8919	29.1425	32.4302	24.5959	24.3229	31.0632	19.5611	29.387	26.4901	26.904	15.8545	25.8246	23.8699	27.2658	29.0234	23.6879	46.0164	17.5479	23.6526	17.2991	16.7903	10.8736	4.49051	33.2944	12.6838	28.98	12.612	18.702	15.319	36.4005	16.3649	23.9151	6.73672	13.7164	17.3041	16.8196	24.1755	10.5609	24.3388	21.3224
THRB-IT1	0.0275583	0.0165284	0	0.0493692	0.0458062	0.0237089	0.0744946	0.0321197	0.0618719	0.0922237	0.0943515	0	0	0.0305494	0.017507	0.0358435	0.256064	0.103219	0.107281	0.0369744	0	0.0250813	0.0213197	0	0.0484642	0	0.0282309	0	0	0.025499	0.0291978	0	0.125847	0.0169294	0.0502463	0.146192	0.0460515	0	8.3977	0	0	0.00694105	0
AC009161.1	0	0	0	0	0	0	0	0	0	0	0	0	0	0	0	0	0	0	0	0	0	0	0	0	0	0	0	0	0	0	0	0	0	0	0	0	0	0	0	0	0	0	0
TTC4P1	0.027828	0	0	0	0.0809453	0.0897784	0.0483581	0.0486511	0	0	0	0	0	0	0.0132587	0.0271457	0	0	0.0295449	0.0186682	0.0246672	0.0189951	0.0161462	0.0226021	0.0183519	0.267546	0.0213804	0	0.0200303	0.0193114	0.110563	0	0	0.10257	0.0380536	0	0.139507	0	0.199997	0	0	0.0630809	0
AL139008.2	0	0	0	0	0.0339004	0	0	0	0	0	0	0	0	0	0	0	0	0	0.0866151	0	0	0	0	0	0	0.0784351	0	0.0476352	0	0	0	0	0	0	0	0	0.153369	0	0.234529	0	0.0295664	0	0.038586
RPS6P7	0	0	0	0	0	0	0	0	0	0	0	0	0	0	0.0277642	0	0	0	0	0	0	0	0	0	0	0	0	0	0	0	0	0	0	0	0	0	0.0365165	0	0	0	0	0	0
GPR17	0.199068	0.0325618	0.418965	0.324199	0.180481	0.552707	1.87291	0.326933	1.06654	0.242247	0.418223	0.489228	0.101752	0.15046	0.609317	0.529601	1.30642	1.53188	1.00551	0.971219	0.0213887	0.691759	2.59705	0.0587941	0.358038	0.0695961	0.380044	0.154979	0.147629	0.0167447	0.172563	1.08748	0.115698	0.377986	0.329959	0.0160003	0.0756032	0.0818566	1.40467	0.0280457	0.153035	0.100278	0.405146
AC005253.2	0	0	0	0	0	0	0	0	0	0	0	0	0	0	0	0	0	0	0	0	0	0	0	0	0	0	0	0	0	0	0	0	0	0	0	0	0	0	0	0	0	0	0
DZIP1L	0.562098	0.620618	0.536893	2.40872	1.05108	5.26308	1.18398	0.463434	1.25302	0.397587	1.28753	0.590312	0.276089	0.382361	1.75905	0.797552	3.80073	1.30627	2.09211	0.96412	0.639802	2.29773	3.30585	0.684809	2.01774	0.288632	3.60703	1.13007	1.32872	0.474291	1.0608	1.05199	1.11133	0.194233	11.2502	0.07624	0.644434	2.23062	3.06654	0.215301	0.377331	0.914604	0.537757
SPATA31A5	0	0	0	0	0	0	0	0	0	0	0	0	0	0	0	0	0	0	0	0	0	0	0	0	0	0	0	0	0	0	0	0	0	0	0	0	0	0	0	0	0	0	0
RNU6-1035P	0.45175	0	0.475385	0	0.125146	0.582972	0	0.526523	1.01424	0.302356	0.77333	0	0.952496	0.751174	0.143492	0	0.645775	0	0.159874	0.606104	0.400438	0.205573	0.524225	0	0.198613	0.868651	0.925551	1.58265	0.433553	0.626989	0	1.00542	0	0.55503	0	0	0	0.360592	0	0.350046	0.654882	0.113781	0.142444
AC105384.2	0.0251757	0	0	0	0.0209229	0.0324886	0.0874979	0.0440141	0.0423919	0	0	0	0.0530818	0.0418623	0.02399	0.0491168	0.0539828	0.169732	0.160373	0	0.0446322	0.0687384	0.0584292	0	0.0332055	0	0.0386851	0.0587997	0.108727	0.139766	0.0400101	0.0280157	0	0	0.0688532	0	0.063105	0	0	0	0.054744	0.0190228	0.0476296
PCBP2P3	0.0191132	0	0	0	0	0	0	0	0	0	0	0	0	0	0.0182131	0	0	0	0.0202924	0	0	0	0	0	0	0	0.0293695	0	0	0	0	0	0	0	0.104546	0	0	0	0	0	0	0	0
SUCLG2P2	0.72108	0.111848	0.245304	0.144768	0.185982	0.208569	0.331268	0.130412	0.230277	0.199704	0.159619	0.0468966	0.288346	0.124036	0.142163	0.242552	0.213265	0.251454	0.118795	0.150123	0.297548	0.0509173	0.80791	0.161563	0.196774	0.406398	0.248349	0.0871107	0.268462	0.0862754	0.138307	0.152184	0.102192	0.0916485	0.306014	0.692494	0.4207	0.168703	0.178701	0.260104	0.117148	1.00516	0.141125
ABHD17AP3	0.042513	0.0509954	0.0447372	0.0253866	0.0235544	0.054862	0	0.0247748	0.0715853	0.0284539	0.036388	0.0534548	0.0597579	0	0.0135036	0.0276471	0.0607722	0	0	0.0380259	0.0251228	0.0193459	0.0164445	0.0230195	0.0560727	0.0272488	0.0217753	0	0.224403	0.0590042	0.0225211	0.0157696	0	0	0	0.112762	0	0.0113115	0	0	0.0102715	0.117784	0.040215
CCDC66	2.59934	1.02924	1.66178	1.12599	1.34962	2.11808	1.73026	0.881516	0.945641	0.50621	1.05364	0.852611	0.73319	0.743014	1.00071	0.613974	1.83799	1.69188	1.54137	0.755815	0.827624	1.47639	1.82393	0.892492	2.03411	1.14673	2.0572	1.28932	1.10381	0.666027	1.06107	1.722	0.90514	0.817093	3.76133	1.93231	2.6781	1.08529	5.923	0.489053	1.15691	1.29799	0.842089
AC105443.1	0	0	0	0	0	0	0	0	0	0	0	0	0	0	0	0	0	0	0	0	0	0	0	0	0	0	0	0	0	0	0	0	0	0	0	0	0	0	0.195166	0	0	0	0
Metazoa_SRP	0	0	0	0	0	0	0	0	0	0	0	0	0	0	0	0	0	0	0	0	0	0	0	0	0	0	0	0	0	0	0	0	0	0	0	0	0	0	0	0	0	0	0
PREPL	9.98602	9.82839	7.24966	4.77241	8.09879	5.89377	6.09692	6.01869	6.85175	4.01177	5.77489	5.26674	4.61271	6.24366	6.53089	6.30006	4.06808	5.7514	7.41288	3.70946	7.92507	4.33289	5.74703	6.33383	8.04655	7.80532	6.24352	4.06643	9.48231	5.89442	7.54093	6.09397	6.95262	8.59174	8.90185	7.50632	13.8059	12.1102	15.2088	3.29391	5.17829	6.36132	7.98995
NEK4P1	0	0	0	0	0	0	0	0	0	0	0	0	0	0	0	0	0	0	0	0	0	0	0	0	0	0	0	0	0	0	0	0	0	0	0	0	0.0229734	0	0	0	0	0	0
RAB10	29.5668	40.9992	36.36	40.3118	34.0133	34.0723	32.4693	35.3296	35.5144	38.2683	34.0807	34.1636	56.3805	44.7072	35.5869	36.1271	37.5748	31.5124	34.637	43.1283	51.7207	36.2082	47.5441	56.765	43.2288	79.959	41.5801	68.0606	54.2923	44.6082	22.4612	58.4516	77.9229	36.3101	34.612	29.9428	52.1942	89.3903	73.1976	61.8817	33.2607	47.8468	58.6656
MTRNR2L10	0.042124	0.0189483	0.0332459	0.0188657	0.0875207	0	0.0976012	0.0552333	0.0531977	0.0211451	0.0540825	0.0198621	0.0666125	0.0875551	0.0200701	0.102728	0.0903241	0.0473325	0.0894456	0.127163	0.0373393	0.0287533	0.048882	0	0.0416697	0.0404992	0.032364	0.12298	0.227403	0.116929	0.0167363	0.105471	0.0865627	0.0388158	0.086404	0.139663	0	0.00840596	0	0.0244804	0.0610652	0.0636581	0.0498087
MED28P5	0	0.0661893	0	0	0	0	0	0	0	0	0	0	0	0	0	0	0	0	0	0	0.032608	0	0	0	0	0	0	0	0	0	0	0	0	0	0	0	0	0	0	0	0	0	0
WASF4P	0.0754933	0.0388098	0.0170235	0.00966016	0.00896297	0.0417524	0.0374824	0	0.0544796	0.0216547	0.166157	0.0203407	0	0	0.0308306	0.0420814	0.161876	0.0242365	0.0343504	0.130227	0.0955977	0.0294462	0.0250299	0.0175189	0.0142246	0.0207375	0.0331439	0.0125943	0	0	0.0514187	0.0240027	0.118198	0.0596268	0	0	0	0.0258255	0.155018	0.0501405	0.0156342	0.293364	0.0408072
FRG2DP	0	0	0	0	0	0	0	0	0	0	0	0	0	0	0	0	0	0	0	0	0	0	0	0	0	0	0	0	0	0	0	0	0	0	0	0	0	0	0	0	0	0	0
RPL23AP25	0	0	0.0274655	0.218199	0.202451	0	0.0806316	0.12168	0.175794	0.0698749	0.0893588	0.065635	0.0733744	0.115732	0.198967	0.135787	0	0.312824	0.147788	0.0933811	0.0925419	0.0950164	0.161532	0.113059	0.0917993	0.602239	0.106948	0.0406391	0	0	0.110611	0.116177	0.0953499	0.0641342	0	0.092304	0.261688	0.0833334	0	0	0.100896	0.21036	0.362109
DPY19L2P2	0.167477	0.119497	0.116227	0.14484	0.352765	1.12161	0.227474	0.0706749	0.0875188	0.0637765	0.192778	0.0980291	0.0669706	0.134439	0.423738	0.118303	0.848246	0.285522	0.352553	0.127847	0.263634	0.508516	0.837695	0.182931	1.05877	0.183226	1.2468	0.236042	0.320076	0.0480916	0.22486	0.575175	0.14241	0.0798229	2.85087	0.130202	0.220754	0.0760604	1.07082	0.0268494	0.0334874	0.137455	0.106526
LINC00882	0.0373549	0.0597443	0.0687912	0.0855081	0.0793368	0.321371	0.12021	0.0290252	0.181711	0.133342	0.106577	0.0391409	0.0962638	0.262259	0.185889	0.0890733	0.177996	0.11193	0.167451	0.133649	0.0772613	0.0963258	0.091512	0.0876485	0.0547438	0.191542	0.102044	0.0533166	0.0717005	0.0864088	0.0329811	0.0461876	0.0796056	0.0764918	0.261082	0.660537	0.0884316	0.0496952	0.274432	0.0964837	0.0330927	0.103494	0.0471143
FBRSL1	4.6342	2.17953	10.84	5.52119	4.82789	9.75432	4.20997	2.92551	4.34454	1.79985	4.53678	3.79577	2.13445	1.65453	4.60559	4.03105	5.40628	5.79832	4.05661	4.38809	3.37769	7.88568	12.5847	3.07804	3.86413	2.50557	5.84195	4.43975	7.84214	4.29191	3.60542	6.37786	1.57888	5.47576	6.8056	4.96629	0.481471	12.1525	2.38288	2.00731	4.46152	6.54821	6.78181
AL157838.1	0.270472	0.324439	0.411687	0.282647	1.24701	1.52912	0.693828	0.0788101	0.0867492	0.0775829	0.0661441	0.182188	0.0543123	0.0214164	0.110458	0.0502554	0.303788	0.173666	0.321345	0.146883	1.46134	0.984646	0.261554	0.156914	0.857876	0.222891	0.761952	0.601628	0.899251	0.366453	0.470783	1.21827	0.582275	0.45099	0.75733	0.17081	1.63841	0.575718	5.64645	0.19461	0.256727	0.515791	2.71081
SERBP1	32.1262	27.0345	28.1335	25.0459	31.8909	43.9285	24.4757	26.0222	25.3494	24.7234	25.4944	23.9359	24.7579	29.455	25.3667	26.754	27.9596	23.7984	27.681	25.4141	57.533	25.9995	22.5118	38.9052	36.8386	23.5028	31.8158	18.4041	33.6474	39.9211	31.5411	23.0643	34.5193	20.7348	31.0517	14.2419	38.5562	26.3874	40.3575	38.8115	28.9823	46.3653	34.0967
SIGLEC8	1.1077	0.813683	0.30879	1.08322	0.278708	0.426214	1.49518	3.58886	1.09516	1.79564	0.926362	0.507921	1.00706	0.490043	1.01195	1.11028	0.915205	0.719392	1.16525	0.238606	0.130617	0.520253	1.03776	5.81076	0.395409	0.566682	0.460659	0.694248	0.0438886	0.535969	0.9448	0.785959	1.78203	0.290293	0.792105	0.0539095	2.22887	0.340692	0.292144	1.83082	0.180466	0.130538	1.29295
TSPYL4	5.62778	4.68848	5.39693	7.24721	7.41613	13.3859	7.50668	3.90862	7.23056	4.11753	5.43394	4.18758	3.33222	5.75576	7.7613	6.39224	7.91816	6.34964	7.85343	5.58544	6.91906	8.35122	5.89995	5.77313	7.07707	2.735	10.2825	3.97925	7.52454	2.95315	6.04019	4.6498	5.82994	4.66013	12.6822	1.89146	2.8986	4.92599	9.59631	3.75446	2.95042	15.2386	9.08655
SRM	40.2131	22.3312	20.8838	12.2119	29.1166	29.4362	17.6237	19.4274	14.6518	14.5567	13.6239	17.6762	19.9932	15.2875	17.4002	19.3445	14.0526	14.6516	13.0687	16.6404	35.2693	39.7857	32.5184	34.7505	38.3267	34.4914	31.0199	39.1684	35.7337	44.5013	37.8971	37.6077	10.653	21.2302	22.1723	31.8386	5.92615	35.7171	2.41603	17.4053	36.5806	31.7835	21.6818
AP001596.1	0.0501944	0	0.113187	0.0321145	0.0178781	0.0647747	0.26583	0.0501451	0.048297	0.0431937	0.0368252	0.0540971	0	0.0476936	0.129826	0.0139897	0.0307512	0.145031	0.167487	0.0481035	0.0190685	0.0195784	0.0915313	0.0232961	0.0189155	0.0137881	0.0771293	0.0167476	0.0206454	0.0099522	0.0455834	0.0398977	0.176824	0.039645	0.156888	0.247253	0.0629084	0.0114474	0.453505	0	0.0363823	0.0162545	0.0203491
MIR1915	0	0	0	0	0	0	0	0	0	0	0	0	0	0	0	0	0	0	0	0	0	0	0	0.327165	0	0	0	0	0	0	0	0.448251	0	0	0	0	0	0	0	0	0	0	0
EPHA10	1.77094	1.33361	0.836122	2.99551	0.86402	3.2546	0.0709829	0.317903	0.0698905	0.0357174	0.274062	0.111834	0.0916821	0.0197192	0.128072	0.28535	0.0720477	0.102161	0.144792	0.0424293	2.47733	2.30702	1.62845	0.674236	2.88846	0.65369	0.71372	0.849393	0.162184	2.73497	2.82702	8.38436	0.0541548	1.11826	1.14057	0.92792	2.34337	0.388106	1.3239	1.96648	2.05581	2.53887	1.1031
ZNF677	0.28095	0.176774	0.680175	0.450816	0.421144	0.3937	1.5695	1.12399	1.47728	0.643719	0.650605	0.809464	0.596006	1.45022	1.0331	0.844045	0.946142	1.41382	1.29195	1.17478	1.06644	0.618851	0.536039	0.534775	0.300086	0.427542	1.95197	0.124795	0.225797	0.22487	0.750554	0.176462	0.774509	0.190591	0.975788	1.60469	0.479566	0.283418	1.46668	0.244411	0.219882	0.621233	1.38589
GOLT1A	8.93558	39.0969	18.8621	6.60632	18.9662	11.403	6.50689	8.75322	6.11399	7.46148	6.59202	6.95523	7.47631	10.0705	4.78449	8.30144	5.17018	5.67365	7.31844	6.64136	15.4515	15.3548	8.70678	3.13341	15.1717	36.191	7.91138	11.9421	11.475	20.5909	15.17	14.0631	4.2748	26.9234	7.29262	25.0928	9.90127	6.19281	2.52799	0.560506	12.0591	10.7921	43.8058
SNRPFP3	0	0	0	0	0	0	0	0	0	0	0	0	0	0	0	0	0	0	0	0	0	0	0	0	0	0	0	0	0	0	0	0	0	0	0	0	0	0	0	0	0	0	0
RGMB-AS1	0.577407	0.507093	0.591341	0.27707	0.554136	0.408047	0.302609	0.492717	0.162044	0.303646	0.476568	0.31115	0.318853	0.17145	0.189955	0.147518	0.471658	0.478878	0.197046	0.156784	0.286377	0.487972	0.422764	0.156324	0.661844	0.449396	0.623187	1.93457	0.356239	0.162186	0.568062	0.451311	0.301345	0.709416	0.75198	0.45581	0.465211	0.422486	0.335934	0.271644	0.343785	0.327219	0.227582
AC093019.1	0.0639382	0	0	0.0572709	0.0531376	0.0825106	0.148145	0	0.107662	0	0	0	0	0	0	0	0	0	0.135766	0	0.0566758	0.0872869	0	0	0.168663	0	0	0	0	0	0.304839	0.071151	0	0	0	0	0.4808	0.0510362	1.65426	0	0.0463442	0.0483119	0
RPS26P55	0.0905192	0	0	0	0.0376142	0	0.1573	0	0	0	0	0	0.190856	0	0.0431282	0	0.0970477	0.101712	0	0	0	0	0	0.0735202	0.0596954	0.0870277	0	0.158561	0.0651548	0	0.143857	0.151096	0	0	0	0	0	0	0	0	0	0.0683967	0.0856263
AC006450.1	0	0	0	0	0	0	0	0	0	0	0	0	0	0	0	0	0	0	0	0	0	0	0	0	0	0	0	0	0	0	0	0	0	0	0	0	0	0	0	0	0	0	0
AC114284.1	0.0578543	0.0780724	0.0799065	0.16842	0.192326	0.149319	0.100536	0.0505727	0.0487088	0.0580827	0	0.136396	0.0304958	0.120251	0.0275649	0.112872	0.217094	0.195024	0	0.038811	0.16667	0.157963	0.151056	0.328927	0	0.222491	0.0444497	0.185794	0.2915	0.0401483	0.11493	0.0482856	0.198146	0.0799662	0	0	0.0906356	0.150085	0.498952	0.134488	0.0838688	0.0983586	0.0820905
SLC22A18	3.47951	5.61167	13.6925	14.6983	7.89183	8.37027	5.68835	6.71372	2.28642	1.64316	3.00414	2.28661	5.11886	1.61275	2.61381	3.34098	2.0797	1.56662	2.39413	1.21183	5.44049	5.87147	5.05419	4.52467	9.46645	2.15055	4.62475	9.94595	2.32126	5.28777	7.91894	22.6959	0.913501	8.16644	5.06478	2.24296	0.683756	5.69509	3.96451	5.36178	8.02748	13.8373	9.19191
PIGN	2.50601	5.20864	3.62448	4.70387	2.20288	4.12427	2.9911	3.85065	3.84846	2.94672	3.65272	2.69191	4.85891	4.20643	3.20131	3.07595	3.12649	2.72263	4.24893	2.11215	5.40315	3.515	5.06226	4.42895	4.14649	5.4159	3.42815	0.819527	4.29362	2.68509	3.36848	3.32429	6.30764	4.26449	3.89695	4.46485	7.50872	8.07132	7.72217	4.03429	4.38038	3.1583	4.48767
AC131212.4	0.0826278	0	0.0521704	0.0148023	0.0549361	0.170607	0.0765794	0	0.0278265	0	0	0.0311682	0.0348435	0.0274788	0.0472419	0.0322408	0	0	0.0175451	0	0.029297	0.0225603	0	0.0536886	0.0435929	0.0317763	0.0253933	0.0385967	0.118949	0.068808	0.0525261	0.0367796	0	0	0	0.0438326	0.103557	0.0263818	0.190028	0.0384154	0.0119782	0.0249736	0.0156323
AC124945.1	0	0	0	0	0	0	0	0	0	0	0	0	0	0	0	0	0	0	0	0	0	0	0	0	0	0	0	0	0	0	0	0	0	0	0	0	0	0	0	0	0	0	0
AKAP8L	7.7502	4.03967	7.65095	5.84563	9.3769	17.5803	7.77729	3.57033	4.90715	3.76305	7.89029	4.56344	2.89511	2.30955	5.85922	4.88133	6.81324	7.93884	7.12068	6.68826	5.32108	9.87906	11.08	5.49632	8.06814	3.65246	9.16566	13.8647	7.24476	5.50593	6.93961	11.6099	3.18004	6.12467	11.3526	5.64384	4.72946	10.8665	2.78044	4.76941	8.91132	7.59325	6.86931
Y_RNA	0	0	0	0	0	0	0	0	0	0	0	0	0	0	0	0	0	0	0	0	0	0	0	0	0	0	0	0	0	0	0	0	0	0	0	0	0	0	0.458608	0	0	0	0
STX18-AS1	0.493372	0.289577	0.1999	0.283588	0.15568	0.469853	0.250635	0.230629	0.199916	0.132438	0.237115	0.149283	0.189137	0.201805	0.286608	0.180157	0.164061	0.243096	0.257704	0.138053	0.175401	0.223313	0.254115	0.257146	0.354946	0.273951	0.243247	0.141728	0.178512	0.164781	0.297701	0.320022	0.325301	0.136145	0.295842	0.342902	0.459622	0.204279	0.73571	0.171727	0.250518	0.245207	0.197163
AL022069.1	0.157579	0	0.0932754	0.0441084	0.237365	0.127095	0.171145	0.0172182	0.0331673	0	0.0505784	0	0	0	0.0469243	0	0.021118	0.0221329	0.073194	0	0.02619	0.121006	0.0571435	0.0159983	0.116909	0.0568127	0.0302671	0.0920093	0.198491	0.0273381	0.0939113	0.032879	0.0269847	0.0544513	0.188547	0.0261227	0.11109	0.0628906	0.11325	0.0228942	0.0571087	0.096742	0.0745304
PLRG1	12.7202	9.83015	10.5077	7.42623	9.99593	8.82114	13.2797	7.78846	7.83994	7.49691	7.24378	7.71613	10.2677	9.95475	9.76745	7.98166	9.66194	8.82106	9.20206	7.29582	15.08	8.53015	9.65789	9.69896	9.55036	7.1119	8.0714	10.4458	9.62902	10.9709	7.81026	6.95681	13.0194	12.5328	11.6689	9.53938	19.5617	9.09882	8.80701	8.54588	9.61778	14.3086	9.58441
ASS1P3	0.0128899	0.139156	0.0101732	0	0	0.0831707	0.0597319	0.0450704	0	0	0.0330985	0	0.0271779	0	0	0.0251478	0.0276392	0	0.0136852	0	0	0.017597	0.0299158	0	0.0170012	0	0.0396136	0	0	0.0178901	0.0204852	0.0286881	0	0	0	0.136758	0.0323098	0	0	0	0.018686	0.0779175	0.0243864
ZNF10	1.07881	1.08304	2.16418	1.47422	1.68441	2.42412	2.35475	0.904905	1.81166	0.893316	1.28428	1.10236	1.09133	1.44089	1.60159	0.862315	1.46526	2.24798	2.229	1.21334	1.08258	1.32589	2.03474	0.675468	1.79877	0.536773	1.77389	1.32774	1.69537	0.823312	1.86237	2.02566	1.37835	1.03428	2.98227	2.1056	1.49056	1.68975	5.4336	0.371778	1.02434	1.39521	1.29557
MIR1827	0	0	0	0	0	0	0	0	0	0	0	0	0	0	0	0	0	0	0	0	0	0	0	0	0	0	0	0	0	0	0	0	0	0	0	0	0.621342	0	7.12606	1.15246	0	0	0
ALG12	3.46643	2.57396	5.93518	2.81362	5.53147	3.3929	4.65086	5.7391	2.5863	2.01369	2.42052	2.27208	2.64794	2.06322	3.17404	3.56065	2.85433	2.6531	2.32776	2.02035	2.59484	3.88944	5.17585	3.03315	2.32377	1.00763	2.63782	2.85931	2.41056	2.95103	2.99141	2.42642	1.61735	3.10817	3.36879	2.40444	1.77024	4.6901	2.2164	4.63462	2.67192	3.8845	3.67505
Y_RNA	0	0	0	0	0.131281	0	0	0	0	0	0	0	0	0	0	0	0	0	0	0	0.140023	0	0	0	0	0	0.24273	0	0	0	0	0	0	0	0	0	0	0	0	0	0	0.119359	0
EML6-AS1	0	0	0	0	0.0337297	0	0	0	0	0	0	0	0	0	0	0	0	0.0912075	0	0	0	0	0	0	0	0	0	0	0	0	0	0	0	0	0	0	0.101731	0	1.86678	0	0	0	0
AC016700.1	0	0	0.0567703	0.0322149	0	0	0	0	0	0.0722144	0	0.0678326	0	0	0	0	0	0.0808245	0	0	0.0318801	0	0	0	0	0	0	0	0	0	0	0.0400224	0	0.0662815	0	0	0	0.0287079	0.310174	0	0	0	0.102063
U6	0	0	0	0	0	0	0	0	0	0	0	0	0	0	0	0	0	0	0	0	0	0	0	0	0	0	0	0	0	0	0	0	0	0	0	0	0	0	0	0	0	0	0
MIR151B	0	0	0	0	0	0	0.38888	0	0	0	0	0	0	0	0	0	0	0	0	0	0	0.229128	0	0	0	0	0	0	0.241616	0	0	0	0.919729	0	0	0	1.05175	0	1.44748	0	0	0	0
AL513331.1	0.0405854	0	0.0640632	0.0727067	0.101189	0.523745	0.0470182	0	0	0	0	0	0	0	0	0	0	0	0	0	0.0359756	0	0.0470966	0	0.0535303	0.07804	0.062364	0	0.058426	0	0.258	0.0451638	0	0.224389	0	0	0	0.0971873	0.350021	0	0.0294175	0.0306665	0.0767833
SETP15	0.0478113	0	0	0	0	0	0	0	0	0	0	0	0	0	0	0	0	0	0	0	0	0	0	0	0	0	0	0	0	0	0	0	0	0	0	0	0.119843	0	0.137446	0	0	0	0
CDRT15P11	0	0	0	0	0	0	0	0	0	0	0	0	0	0	0	0	0	0	0	0	0.014383	0	0	0	0	0	0	0	0	0	0	0	0	0	0	0	0	0	0	0	0	0	0
SZRD1	20.6166	27.8122	25.851	25.5719	26.2764	38.0593	22.9209	23.1191	25.4448	23.056	24.918	22.1436	29.4422	33.5533	27.8545	27.2165	24.236	24.699	21.2362	31.0126	28.5496	26.4817	26.6143	34.0687	24.833	34.1081	27.747	22.0107	27.6367	36.0948	35.8394	24.3625	20.2368	21.6435	23.1052	26.4145	10.8732	19.8214	11.4066	28.6021	26.4303	36.5289	33.0323
DAAM1	2.30586	1.3099	4.32709	3.94489	5.11526	5.9746	5.12136	3.20819	5.58978	2.68795	3.64603	3.13195	1.98849	3.48154	3.49298	3.50384	5.40553	5.56391	3.451	5.10575	2.19594	2.96515	3.74226	3.52087	3.0433	2.57122	8.83836	2.68573	6.39641	2.40076	4.75221	4.41388	9.34703	2.83857	5.89083	2.55335	7.49908	5.56491	9.89779	4.55949	2.35493	7.29772	4.53602
Y_RNA	0.157965	0	0.374016	0.707465	0.656405	0.20385	0.183002	0	0	0	0	0.893795	0	0	0	0	0	0.354994	0.167711	0.211938	0.140023	0	1.09984	0	0.625046	0.303744	0.24273	0	0.454806	0.438482	1.75731	0.351569	0	0.291119	0.43202	0	2.96965	0.252179	9.08223	0	0.114497	0.835512	0
CDH12P2	0	0	0	0	0	0	0	0	0	0	0	0	0	0	0	0	0	0	0	0	0	0	0	0	0	0	0	0	0	0	0	0	0	0	0	0	0	0	0	0	0	0	0
AC010624.1	0.0528276	0.323177	0.0833872	0.132493	0.0614654	0.0681727	0.110161	0.0369429	0.0889535	0.0212145	0.18991	0.0797089	0.022277	0.245958	0.523534	0.103065	1.54054	0.213695	0.63939	0	0.0187309	0.634647	0.478162	0.102976	0.362321	0.040632	1.46116	0.283781	0.0456297	0.058656	0.0671646	0.0117574	0.0578977	0.0584147	4.27657	0.0280241	0.0132417	0.00843352	0.0303734	0	0.0229745	0.00798335	0.0699609
RN7SL854P	0	0	0	0	0	0	0	0	0	0	0	0	0	0	0	0	0	0	0	0	0	0	0	0	0	0	0	0	0	0	0	0	0	0	0	0	0.205359	0	0	0	0	0	0
LINC00161	0.01852	0	0.0292334	0.0497665	0.0461747	0.0238996	0	0	0	0	0.0951107	0	0	0	0.0529435	0	0	0	0	0.0496959	0.0492493	0	0	0	0.0732812	0	0.0569161	0.0432549	0	0	0.0294327	0	0.152231	0	0.0506506	0	0	0	1.75694	0	0	0	0
PPIAP41	0.0671351	0	0.158957	0.180403	0.195281	0.21659	0.038888	0.0586854	0.0565225	0	0.0861941	0.126621	0	0	0	0	0.143954	0.150872	0.178192	0.315258	0.0297548	0.0916512	0.311622	0.0545275	0.0885481	0	0.206321	0.274399	0.483231	0	0.213387	0.112063	0.367892	0.0618628	0	0.0890349	1.89315	0.187558	5.98292	0.156062	0.121653	0.126819	0.0635062
TICAM2	0.0645689	0.00893678	0.0627203	0.0667337	0.0495339	0.0512766	0.138098	0.0781507	0.0418169	0.0299187	0.0765225	0.0562066	0.0314171	0.0743301	0.0946586	0.077521	0.0639007	0.0558098	0.0474594	0.0799669	0.11447	0.0610255	0.0749277	0.0968182	0.0786124	0.0764041	0.0152642	0.0406015	0.0643514	0.00689352	0.0789349	0.143706	0.0680441	0.100689	0.095087	0.0131741	0.0995985	0.067398	0.171342	0.0923674	0.0108003	0.123848	0.0563803
GCC2-AS1	0.544475	0.290272	0.318312	0.144503	0.385464	0.520468	0.186896	0.0705106	0.135824	0.0404907	0.155343	0.0760676	0.0425186	0.100595	0.134512	0.118028	0.216201	0.135955	0.0856394	0.0541119	0.321754	0.385417	0.234009	0.196545	0.106391	0.620413	0.309868	0.423888	0.464483	0.223906	0.192289	0.291728	0.663034	0.0743282	0.441212	0.641853	0.35383	0.289737	1.04349	0.421896	0.0730834	0.441882	0.0763028
AC132938.1	0.179027	0.241591	0.105971	0	0.185982	0.346545	0.259253	0	0.0753634	0.179734	0.229851	0.084414	0	0	0.127947	0	0	0.201163	0.190072	0.120098	0	0.0611008	0	0	0.236128	0	0.206321	0.627197	0.0644309	0	0.213387	0.149417	0.122631	0.247451	0.244811	0.118713	0	0	0.25733	0	0.162205	0	0.0423374
ZNF121	8.13287	3.07061	3.59346	3.32792	4.2678	7.2578	3.61431	2.16386	2.39841	1.28052	2.89857	2.54394	1.69604	1.84007	2.65528	1.74276	2.71589	3.40571	3.14716	5.62878	2.0347	7.12885	4.93026	2.4834	6.28959	2.18766	6.25877	4.96671	4.36328	3.95995	7.77977	5.78133	5.83269	4.26308	6.95844	3.05305	13.2675	3.2175	17.2476	1.91123	4.93338	4.50146	5.49458
KRT18P66	0	0	0.0100209	0	0	0	0	0	0	0	0	0	0	0	0	0	0	0	0	0.0170352	0	0	0	0	0	0	0	0.0148273	0.0182783	0	0	0.0282585	0	0.0233996	0	0	0	0	0	0	0.0092031	0	0
SLC25A47	0.0806069	0.016115	0	0.112313	0.0074434	0.0115579	0.0207518	0	0	0.0179834	0.0919914	0.0168922	0.018884	0	0.0170691	0	0.0384091	0.221403	0	0.0600826	0	0.0244539	0	0.0290975	0.023626	0.0172217	0.0275247	0.0522954	0.0257867	0	0	0.0598	0	0	0	0	0	0.0142981	0	0	0.00649179	0.0270697	0.00847219
ZFP37	1.39469	0.0684393	0.270182	0.324806	0.680703	1.08316	0.702113	0.359095	0.512386	0.208756	0.312545	0.253481	0.29941	0.577665	0.534018	0.494724	0.282743	0.535676	0.419989	0.313004	0.280971	0.553888	0.464932	0.432513	0.782635	0.570488	0.584478	0.343507	0.131417	0.197089	0.709276	1.0074	0.396031	0.686974	0.325953	0.417009	0.435399	0.497928	1.17366	0.0884206	0.0753585	0.942699	0.892324
AC015911.4	0.09035	0.216754	0.0475385	0.0269762	0.262808	0.136027	0.0174451	0.0526523	0	0.0604711	0	0	0.0317499	0.0250391	0.0286984	0.0293783	0	0.0676811	0.0799368	0.0808139	0.0400438	0.22613	0.0698966	0.171226	0.278058	0.144775	0.161971	0.017585	0.065033	0.0626989	0.406832	0.620011	0	0.138758	0.0411832	0.119823	0.585048	0.0841382	0.389602	0	0.0327441	0.12516	0.0427331
SP140	0.334833	0.161003	0.997823	1.21519	1.18506	2.00402	1.0032	1.0446	0.685318	1.01426	2.23098	1.1596	1.27199	0.638358	1.10848	1.62749	1.42355	1.27142	1.89697	0.991425	3.17527	2.92785	1.17905	3.97615	1.15357	0.17206	2.89633	1.04158	1.13441	1.10571	1.77988	1.13067	2.00093	0.98413	3.91558	0.375152	2.89049	0.748811	1.31108	1.40909	0.763657	1.10579	1.31063
AC091133.2	0	0	0	0	0	0	0	0	0	0	0	0	0	0	0	0	0	0	0	0	0	0	0	0	0	0	0	0	0	0	0	0	0	0	0	0	0	0	0	0	0	0	0
SLC5A3	10.3268	2.70772	2.38422	2.94905	21.9915	2.89057	2.61269	1.77669	2.40272	1.09014	2.00896	1.25242	1.36782	1.38658	2.23658	2.38463	1.67461	1.71755	3.05652	1.19165	4.83604	2.7158	2.5702	2.16188	3.72187	1.87112	3.06754	1.67448	6.19859	1.75052	6.67264	3.98445	4.73358	6.04453	3.36187	0.653569	79.6124	3.6381	27.5619	1.92873	2.15331	9.06626	2.11621
CYP11A1	0.11077	0.423528	0.087424	0.248048	0.39892	0.262068	0.625594	0.258209	0.536244	0.352156	1.10218	0.139279	0.82717	0.383728	0.466194	0.342172	0.544312	0.383772	0.504717	0.167195	0.0327294	0.201627	0.49274	0.164941	0.237413	0.0354991	0.489354	0.231763	0.166106	0.256231	0.13203	0.328709	0.151751	0.093565	1.21178	1.08954	0.0578448	0.191572	0.0796094	0.0751031	0.13047	0.104623	0.183369
AC006441.4	0.0491732	0	0.0258729	0	0.0953557	0	0	0	0.0552	0	0	0	0	0.109021	0.0156192	0.0319784	0.0351465	0.0368356	0.0348046	0	0.0145293	0.0223767	0.0380414	0	0.0432381	0.0315177	0.0251867	0	0.0235962	0	0	0	0	0	0.0448281	0.0434758	0	0	0	0	0.0118807	0.0247703	0
IFNL1	0.0940048	0	0.0445153	0.0336809	0.0312501	0.606554	0.413837	0.0657386	0	0	0.0965534	0.0354598	0	0	0.0895778	0	0	0	0.0399218	0.0252249	0	0.0513332	0.0654516	0.0305405	0.0991904	0.0361515	0.144449	0.329333	0	0.0782821	0.0597584	0.0836875	0	0.0346489	0.102838	0	0	0.0600286	0	0.0437048	0	0.0710304	0.124493
AC010480.1	0	0	0.0185914	0.0210998	0.058731	0	0.0545796	0	0	0	0	0	0	0	0	0	0.0505102	0	0	0	0	0	0.0546706	0	0	0	0	0	0.033911	0	0.0374364	0.052427	0.129085	0.0434125	0	0	0.94473	0.0376056	5.48519	0	0	0	0.0222829
FBXO46	6.08489	2.9524	6.26654	5.29115	5.89038	11.8462	6.44737	3.88071	3.38464	2.6083	4.61132	3.77391	2.02777	2.23581	4.6126	4.05495	4.96489	5.38788	4.62141	4.29908	4.97355	6.9629	6.72787	6.47851	5.627	2.59424	5.54702	10.3208	6.40408	6.02873	4.72289	8.50599	3.89643	4.82162	7.89075	5.83928	1.52523	10.9438	2.31925	3.64484	6.4423	5.01794	5.54471
AC091962.1	0	0	0.00720484	0	0	0	0	0	0	0	0	0	0	0	0	0	0	0	0	0	0.00809195	0	0	0	0	0	0	0	0	0	0	0	0	0	0	0	0	0	0.131216	0	0	0	0
AL139021.1	0.14782	0.132986	0.145832	0.132406	0.12285	0.429207	0.0428124	0	0.0622266	0.074202	0.0948925	0.0696996	0.389591	0.245797	0	0.144196	0.237722	0.249147	0.196175	0.0991638	0.0655151	0	0.343071	0	0.194968	0.213178	0.113571	0.129467	0.265999	0.102581	0.117461	0.328992	0.506273	0.340529	0.404276	0.0980201	0.0926312	0.058996	1.38108	0	0.107144	0.251311	0.104873
COX7A2P2	0	0.231927	0	0.173187	0	0	0	0.112676	0	0	0	0	0.135889	0.214335	0	0.125739	0	0	0	0	0.114258	0	0.149579	0	0.255019	0	0.099034	0	0.371122	0	0.102426	0	0	0	0	0.170947	0	0	0	0	0.140145	0	0.0609659
ATP6V1G1P7	0	0	0	0	0	0	0	0	0	0	0	0	0	0	0	0	0	0	0	0	0	0	0	0	0	0	0	0	0	0	0	0	0	0	0	0	0	0	0	0	0	0	0
CENPL	1.12793	1.79349	0.765995	0.8341	1.09818	3.20734	2.08922	0.894254	0.535549	0.803205	0.572522	0.630786	1.2928	0.932317	0.665511	0.684477	0.611673	0.74423	0.633573	0.923834	2.28447	1.5264	1.28606	2.24768	1.51364	5.58607	1.38555	2.66501	2.32234	0.846447	1.74566	2.70739	1.93154	1.23272	1.1299	2.61778	4.00256	2.37646	1.31021	1.67686	1.11939	2.74263	1.93232
RN7SL658P	0	0	0	0	0	0	0	0	0	0	0	0	0	0	0	0	0	0	0	0	0	0	0	0	0	0	0	0	0	0	0	0	0	0	0	0	0.0666456	0	0.152869	0	0	0	0
AL512638.1	0	0	0	0.0181767	0.134919	0.0523745	0	0	0	0	0	0	0	0	0	0	0	0	0	0	0	0	0	0	0.0535303	0	0	0	0	0	0	0.0225819	0	0	0	0	0	0	0.0583368	0.0471725	0	0.122666	0
AC023511.1	0	0	0.0222707	0	0	0	0	0	0	0	0	0	0	0	0	0	0	0	0	0	0	0	0.0327449	0	0	0	0	0	0	0	0	0	0	0	0	0	0	0	0	0	0	0	0
AC018816.2	0.182577	0	0.108073	0.0817693	0.341405	0.117806	0	0	0	0	0.117204	0	0	0.0758976	0.0434947	0	0	0	0.0969205	0.06124	0.0404598	0.311562	0	0	0.120405	0	0.140275	0	0	0.19005	0.0725396	0.30476	0	0.0841193	0	0	0.40044	0.0364338	4.46136	0	0	0.103467	0
NLRP14	0.0444113	0.00799088	0.0175256	0.0198901	0.0406002	0.0401182	0.0977559	0.0310573	0.0598254	0.0356693	0.0912308	0.0586337	0.0374558	0.125541	0.131191	0.0259935	0.13332	0.0299416	0.0895874	0.04171	0.0236201	0.0666922	0.041229	0.0721422	0.0410035	0	0.0818914	0.0103726	0.070327	0	0.0494061	0.108727	0.0243368	0	0.315799	0.0824579	0.155849	0.0319047	0.102138	0	0.00643811	0.0134229	0.0168043
NME2P2	0	0	0	0	0	0	0.0945125	0	0	0	0	0	0	0	0	0	0	0	0	0	0.0361577	0	0	0	0	0	0.125359	0	0	0	0	0	0	0	0	0.108194	0	0	0.117264	0	0	0.0308218	0
ZMYM6	1.5086	1.40859	1.36168	1.34376	2.09844	2.3327	1.98515	1.1425	1.13151	1.21434	1.64785	1.29908	1.3708	1.4889	1.16221	0.90132	1.6138	1.95186	2.01368	1.2825	1.21513	1.29579	1.60051	1.32626	2.4152	1.18552	1.34234	1.18691	1.49459	1.57851	2.03442	2.08819	1.91483	0.975253	1.87916	2.08092	2.41498	0.879668	6.09961	1.36292	1.18115	1.77586	1.25383
AC021517.1	0.0185413	0.0222408	0.0878012	0	0	0	0.0143201	0.0108051	0	0.0124097	0	0	0.0390936	0	0	0	0.0132524	0.0416679	0.0131235	0.00829218	0	0	0.0502038	0	0	0.0118841	0	0	0.0177945	0.0085779	0.00982221	0	0.016934	0.0227803	0	0.163931	0.0619673	0.167732	0.177673	0	0.0716761	0	0
MIR3124	0	0	0	0	0	0	0	0	0	0	0	0	0	0	0	0	0	0	0	0	0	0	0	0	0	0	0	0	0	0	0	0	0	0	0	0	0	0	0	0	0	0	0
BFSP2-AS1	0.0180228	0	0.042673	0	0.0299568	0.162806	0.0417589	0.0315089	0	0	0	0.0679844	0.0380004	0.0299685	0.0171741	0.0703239	0	0	0	0	0.0159757	0.246043	0.0418285	0.117106	0	0.0346553	0.193858	0.0420937	0.0259453	0.0250141	0.171856	0.0802239	0.148144	0.0664298	0.0492909	0	0.271055	0.0287721	0.103623	0	0.0130635	0.0680906	0.0340973
AC127496.1	0.0612785	0.0137822	0.114863	0.0205832	0.0286466	0.0148272	0.0177478	0.026783	0.0257959	0.0153801	0.0196687	0.0216703	0	0.0191052	0.0364954	0.014944	0.0410613	0.0516416	0.0284634	0.0513851	0.0203693	0.052285	0.0666651	0.00622134	0.0353603	0	0.0117701	0.0357802	0.110269	0.0106311	0.0304332	0.0383576	0	0.0282331	0.0523723	0.0304755	0.0912	0.0458562	0.363333	0.026709	0.0277602	0.0202572	0.134047
MIR5701-2	0	0	0	0	0	0	0	0	0	0	0	0	0	0	0	0	0	0	0	0	0	0	0	0	0	0	0	0	0	0	0	0	0	0	0	0	0	0	0	0	0	0	0
AL133383.1	0.0536484	0	0.0141138	0.0320361	0.52017	0.0461547	0	0.0312641	0.0301119	0	0	0	0.0754104	0.0892071	0.0170407	0	0	0.040188	0.0189861	0	0	0.0244132	0	0	0	0	0.0549578	0.0208834	0	0	0.0284201	0	0	0	0.0978159	0	0.0672373	0	0	0.0831409	0	0.040537	0.0169162
AL157392.3	0.413063	0.217963	1.28913	0.683948	0.883799	1.3134	1.25385	0.491269	0.611936	0.183422	0.624664	0.55246	0.226106	0.20143	0.684087	0.449428	0.792027	1.03092	0.95932	0.538211	0.416314	0.710301	1.19833	0.227425	0.869602	0.0935547	0.721684	0.968218	0.61036	0.279756	0.901048	1.05744	0.979412	0.671581	1.48272	1.00607	0.857422	0.440672	6.89068	0.161573	0.387204	0.467417	0.932692
IZUMO4	1.40766	0.784952	1.39102	0.343874	2.86667	1.48626	0.613223	0.620328	0.391781	0.397101	0.283787	0.351065	0.772657	0.454591	0.249427	0.340449	0.236979	0.928111	0.537279	0.398016	13.0603	1.23878	0.695244	0.226771	2.59315	0.671088	0.920623	0.658896	1.54913	0.427876	2.4035	1.64413	0.0796877	0.353757	1.01813	0.987419	0.262444	0.32501	0.200662	0.135217	1.20582	0.980122	0.742816
TPD52L2	35.194	35.6179	27.0829	27.6777	30.0762	42.9718	27.2637	22.0419	21.0446	24.9636	20.0696	21.2348	36.3028	26.7405	25.4215	21.7914	23.1406	22.4631	20.0074	21.0006	59.4781	30.0094	29.249	80.354	32.8145	56.2413	24.5264	35.1505	21.7473	36.0593	22.5516	44.5806	21.2459	20.9959	25.9008	37.4925	22.9125	27.8265	17.3278	31.5423	52.619	33.4088	27.5477
LGI1	0.00417745	0	0	0	0.0173589	0.00808634	0	0.00365167	0.0140684	0	0.00536338	0	0.013212	0.0104194	0.00597108	0.00815006	0	0.00938797	0	0	0.00185148	0.00285148	0	0.00678589	0	0	0.0160478	0	0.00300688	0	0	0	0.0114459	0.600503	0.00571248	0.00554015	0.00261779	0	0.0180138	0	0	0	0.00197582
LINC02450	0	0.144521	0.025357	0.0143891	0.413869	0	0.0558312	0.0842542	0	0.193532	0	0	0.0677415	0.240405	0.0153077	0.0313408	0.137783	0.144404	0.0852765	0.0646592	0.0284792	0	0.0559243	0	0.042376	0	0.0246844	0.0375192	0	0.0891828	0.153179	0.232393	0.308105	0.0296053	0.131803	0.298262	0.301998	0.038468	0.0923617	0	0.0349314	0.218487	0.0151959
ZNF530	0.128411	0.774015	0.53714	0.589483	0.856427	2.34068	0.952093	0.555635	0.454072	0.418985	0.461625	0.448055	0.527963	0.75267	0.51087	0.394579	0.481855	0.670945	0.531702	0.491018	0.714257	0.653008	0.756239	1.6531	1.02468	0.839517	1.26284	0.806021	0.503739	0.472292	0.719369	1.29322	0.80923	0.520638	1.21162	0.928134	1.45246	0.558622	1.23666	0.552235	0.369978	1.4724	0.859402
PTK2	6.37133	14.6115	15.6935	7.68979	12.3997	8.2856	10.7431	6.11059	9.07585	6.50243	5.70228	7.15166	4.7589	7.21754	7.79525	6.77785	8.73404	8.42918	7.81754	6.75337	7.28458	9.35747	7.16355	9.92684	9.2355	9.27517	18.9265	8.54534	16.0401	7.76068	7.24853	11.8603	12.4198	10.4714	10.3094	10.4338	30.5152	13.9833	22.4721	9.6731	8.17817	13.5425	15.2892
PMP2	0.00446575	0	0.00352454	0.00400008	0	0.00576294	0.00517357	0.00780737	0.0150393	0	0.0114671	0.025268	0	0.111385	0.038299	0.017425	0	0.0100359	0.0474126	0.00599161	0	0	0.0103644	0	0	0	0.0548969	0.0104301	0	0	0.00709714	0	0.0734152	0	0.122134	0.04738	0	0	0.0513519	0.0103811	0.0129476	0.00674867	0
PMS2P2	0	0	0.0112735	0.0511783	0.0474846	0.0184332	0	0	0.0240521	0	0	0	0	0	0	0.0557354	0	0.0321005	0	0.0383293	0.0253232	0.0195003	0.0165757	0	0	0.0823986	0.021949	0	0	0	0	0	0	0	0	0.0757744	0.125315	0.0114017	0	0	0.0103535	0.0755516	0.0135119
AC018511.1	0	0.152584	0.0669292	0.0759594	0.105716	0	0.147365	0	0	0	0	0	0	0	0.0404043	0	0	0.0952879	0.0900341	0	0	0.057885	0.0984071	0	0	0	0.0651539	0.0495155	0	0	0	0.0943686	0.232353	0.156285	0	0	0.47827	0	1.58461	0	0	0	0.0401091
MIR3148	0	0	0	0	0	0	0	0	0	0	0	0	0	0	0	0	0	0	0	0	0	0	0	0	0	0	0	0	0	0	0	0	0	0	0	0	0	0	0	0	0	0	0
INSL6	0.0142841	0	0.0450941	0.0383837	0.0356135	0.0184332	0.0827404	0	0.0481043	0	0.146713	0	0	0	0.0272227	0	0.0612571	0	0.0454959	0.0383293	0.0253232	0.0390005	0.0165757	0	0.0376801	0	0.065847	0.0667231	0	0	0	0.0158954	0	0	0	0	0.787694	0.0684102	2.0121	0	0.0103535	0.0107931	0
LINC02827	0.134091	0.0772061	0.296324	0.0768697	0.164932	0.20765	0.0994206	0.0281315	0.00903156	0	0	0.0101162	0.011309	0.00891873	0.0408885	0.0104643	0.023002	0.0602686	0.0341674	0.00719631	0.00475443	0.065901	0.317432	0.00871278	0.169786	0	0.0824184	0.0563725	0.177592	0.081887	0.204579	0.149218	0.161657	0.00988486	0.234706	0.0142266	0	1.01896	0.462577	0.0124684	0.108856	0.0162112	0.0507373
SNORD110	0	0	0	0	0	0	0	0	0	0	0	0	0	0	0	0	0	0	0	0	0	0	0	0	0	0	0	0	0	0	0	0	0	0	0	0	0	0	0	0	0	0	0
AC211476.1	0	0.0619464	0.0271721	0	0.0572251	0.0888576	0	0	0	0	0.0884042	0	0	0	0.0328069	0.0671683	0.221468	0.0773705	0.0731046	0	0	0	0.119855	0	0.0454093	0	0.105806	0.120615	0.0495622	0	0.0547147	0.19156	0	0.126898	0.564949	0	0.215744	0	0.197946	0	0.0249545	0	0.0325673
MIR6806	0	0	0	0	0	0	0	0	0	0	0	0	0	0	0.2399	0	0	0	0	0	0	0	0	0	0.664111	0	0	0	0.362424	0	0.400101	0	0	0	0	0	0	0	0	0	0.36496	0	0.476296
RNU6-1102P	0.167838	0	0	0	0	0.433181	0	0	0	0	0	0	0	0	0	0	0.359885	0	0	0	0	0	0	0	0	0	0	0	0	0	0	0	0	0.309314	0	0	0.63105	0	2.41247	0	0	0	0
AL158823.1	0.50562	0.788455	0.266037	0.120772	0.532265	0.130498	0.156203	0.294655	0.227036	0.203046	0.605883	0.317877	0.213216	1.2331	0.513929	0.526105	0.939617	0.303007	0.393664	0.58793	0.209155	0.184069	0.7432	0.273778	0.577971	2.13892	0.25898	0.157455	0.824931	0.608188	0.26785	0.525148	0.277073	0.248486	0.645319	1.60933	0.168984	0.215249	1.55044	0.156715	0.366487	0.585807	0.127544
ICMT	25.9243	19.1009	21.7813	21.3927	24.9896	39.6967	23.7339	17.3776	17.9859	14.6013	13.5242	19.0009	16.3566	13.9416	20.829	20.5254	20.6027	18.0014	16.3017	11.2756	29.987	23.0849	19.8893	25.3256	27.2202	21.946	24.7484	16.8538	22.8125	33.2023	43.2546	24.3535	26.0027	13.3351	20.974	16.555	26.5643	21.4998	28.5558	44.6561	20.4318	45.5618	16.418
MRPS12	16.4506	15.3744	9.59079	7.66715	9.74946	12.9954	14.9051	7.96195	5.42869	10.1855	6.56104	8.43352	12.4069	14.0707	7.77707	8.53313	6.15565	6.41771	6.51067	5.45484	27.3322	16.569	14.2759	28.0654	11.8747	49.3629	13.6841	42.6429	11.5976	12.0574	9.16053	10.3951	3.66519	15.7473	8.61179	26.0527	3.70153	18.4279	0.950584	6.04451	20.7428	9.4092	12.8529
AC091982.3	1.46726	2.34395	2.26192	1.86698	2.473	0.937883	2.28761	1.07881	1.52394	2.39543	0.88028	1.13797	1.35889	2.32576	2.83552	1.25739	2.70511	1.14021	2.19836	0.57034	1.58017	1.3853	1.8936	1.53698	5.10037	1.63479	2.50746	2.81838	1.52002	1.02773	2.85485	3.15874	0.751438	2.2239	4.57537	13.2757	1.30614	1.48861	0.591311	2.23136	1.1629	0.849632	0.817203
AL139124.1	0.153087	0.137724	0.0604111	0.171405	0.127227	0.444499	0.0886757	0	0.0644437	0.0768457	0	0.072183	0	0.0636386	0.109408	0.149334	0.246192	0.344032	0.040633	0.308091	0	0.0522477	0.0444118	0	0.252394	0.0735912	0.117618	0.178773	0.165286	0	0.182469	0.127768	0.209724	0.352662	0.10467	0.40605	0.815419	0.061098	1.10022	0.177933	0.0554809	0.115673	0.036203
AC015813.6	1.54244	0.429273	0.904259	1.25736	2.26636	2.04418	3.37136	1.49866	1.13045	0.790977	0.990163	0.811002	0.719456	1.0702	1.27683	1.10411	1.13022	2.10723	1.31656	1.299	1.57873	1.32553	0.911045	1.01845	3.11382	0.432082	1.97369	4.28282	2.41216	0.904823	2.0457	1.6794	2.49315	1.05831	1.79815	0.706392	1.23429	0.78832	3.6207	2.19906	0.673618	1.19063	2.92338
AC034105.5	0	0	0.0404986	0.0459627	0.639682	0.662187	0	0.0897102	0	0	0	0	0.108192	0	0	0	0	0	0.0544792	0	0	2.66197	0	0.500125	0	0	0.473092	0	0.295479	0	0.163099	0.057102	0	0	0	0	0.0643108	0.081918	0	0	0.22316	0.232636	0.194159
RNA5SP209	0	0	0	0	0	0	0	0	0	0	0	0	0	0	0	0	0	0	0	0	0	0.226766	0.192756	0.269827	0	0	0	0	0	0	0	0	0	0	0	0	1.04091	0	0	0	0	0	0
GNB1	44.9275	42.436	54.13	61.3793	66.3044	73.868	55.0155	55.46	66.6242	65.4856	54.9708	64.2683	49.2988	62.2763	67.7048	64.6282	66.9013	65.5911	58.5677	70.5094	72.2016	62.5919	70.5674	89.2262	49.3088	37.466	62.5425	42.2559	59.9162	85.1221	95.319	38.9253	64.7448	47.3755	46.8541	59.6796	40.0001	54.4949	55.8258	92.864	49.4066	96.1523	56.3795
FGF14-IT1	0	0	0.0106907	0.00606653	0	0.00874009	0.0235387	0.0355221	0	0.013599	0.017391	0	0.0856806	0.0225236	0.0258153	0	0.0580899	0	0.0143812	0.0272607	0.00600349	0.0739682	0.023578	0	0	0.0130231	0.0728497	0.00790916	0	0.0094	0.0107636	0.0150736	0	0.0249635	0.111138	0.0179642	0.0254648	0	1.90807	0.015744	0.0147273	0	0.01922
AP002893.1	0	0	0	0	0	0	0	0	0	0	0	0	0	0	0	0	0	0	0	0	0	0	0	0	0	0	0	0	0	0	0	0	0	0	0	0	0	0	0	0	0	0	0
KDM5B	6.6571	6.95523	10.2578	8.47771	13.3065	16.9375	8.28649	3.89968	4.33707	3.27748	6.33667	4.63425	2.68025	2.44388	4.93927	4.01124	4.42005	4.35399	5.26407	7.41388	9.22113	7.21992	14.0787	7.0736	6.98777	5.55481	13.0815	7.43175	14.2965	8.19271	10.8169	12.328	13.848	17.4132	12.5471	13.8085	18.5637	14.5661	15.3645	11.3647	10.117	17.8833	32.8917
RN7SL152P	0	0	0	0	0	0	0.125277	0.0945268	0	0	0	0	0	0	0.0515222	0	0	0	0	0	0	0	0.0627428	0	0	0	0	0	0	0	0.0859278	0	0	0	0	0	0	0	0	0	0	0	0.0511459
AL670379.8	0	0	0	0	0	0	0	0	0	0	0	0	0	0	0	0	0	0	0	0	0	0	0	0	0	0	0	0	0	0	0	0	0	0	0	0	0	0	0	0	0	0	0
RNU6-1244P	0	0	0	0	0	0	0	0	0	0	0	0	0	0	0	0	0	0	0	0	0	0	0	0	0	0	0	0	0	0	0	0	0	0	0	0	0	0	0.428883	0	0	0	0
MIR708	0	0	0	0	0.152167	0.708841	0	0	0	0	0	0	0	0	0.174473	0	0	0	0	0	0	0	0.63741	0	0	0	0	0	0	0	0	0	0	0	0	0	0.458946	0	0	0	0.265426	0	0
AC090617.7	0	0	0.456882	0.0864208	0	0.124507	0.111774	0	0	0	0	0	0	0	0	0	0.20688	0.650468	0	0.129447	0	0	0	0	0	0	0	0.11267	0	0	0	0.107366	0	0.177809	0	0	0.604599	0.0770127	16.087	0	0.139865	0	0.0912663
AC009831.3	0.0495767	0	0.0782557	0.088814	0.0824041	0	0	0	0.0834794	0.19909	0.127302	0	0.209061	0.494619	0.0472419	0.0967224	0	0.222827	0.210541	0.266064	0	0.135362	0	0.322132	0	0.0953288	0	0	0	0	0.0787892	0.0551694	0.679185	0.0913665	0	0	0.434939	0.0395727	0.712606	0	0.0359345	0	0.0937937
AL136367.1	0	0	0	0	0	0	0	0	0	0	0	0	0	0	0	0	0	0	0	0	0	0	0	0	0	0	0	0	0	0	0	0	0	0	0	0.942722	0	0	0	0	0	0	0
RPL23AP12	0	0.122583	0	0	0	0.0439592	0.0394635	0	0	0	0.0874697	0	0.0718232	0	0.0324601	0	0	0	0	0.13711	0.0301951	0	0	0	0.134788	0.131002	0	0	0.245191	0.189113	0	0.0758141	0	0	0	0.36141	0.298848	0	0.195854	0	0.0493815	0.0772174	0.064446
SLC26A3	0.00952834	0.00857212	0	0.0170695	0	0.00614804	0.0110386	0	0.0401106	0.0191319	0.0244667	0.017971	0.0301352	0.0316876	0.835325	0.00929473	0.0306466	0.064239	0.0202324	0.377128	0.00844607	0.00650393	0.0276424	0.0154779	0.32047	0.0732865	0.0292827	0.0222542	0.0137168	0.026449	0	0.0212064	0.026107	0.00878005	0.0390887	0	0.0597091	0.00380282	0.643705	0.0110748	0.0103596	0	0
AC010894.3	0.0352569	0	0.111305	0.0947414	0.0586025	0.0909964	0.122535	0.0616389	0	0	0	0	0	0	0.0671931	0	0	0.0792328	0.0374321	0.0473035	0.0625046	0.24066	0	0	0.0930046	0	0.0541761	0.0823453	0.152265	0.0489335	0.0560317	0.0392342	0.289805	0.0649762	0	0	0.795372	0	1.01355	0.0819584	0	0	0
KRTAP13-6P	0	0	0	0	0	0	0	0	0	0	0	0	0	0	0	0	0	0	0	0	0	0	0.0503972	0	0	0	0	0	0	0	0	0	0	0	0	0	0	0	0	0	0	0	0
CEACAMP4	0	0	0	0	0	0	0	0	0	0	0	0	0	0	0	0	0	0	0	0	0.0339247	0	0.0444118	0	0	0.0735912	0	0	0	0	0	0	0	0	0	0	0	0	0.110022	0	0	0	0
MRPS24	2.411	2.84029	2.59879	2.51861	3.19265	2.72939	2.72171	2.28543	1.46401	2.31528	1.72586	1.86079	2.78228	3.00422	2.54425	2.09325	2.20807	1.74603	1.65631	1.71254	3.07728	5.91787	3.75664	3.98658	4.49755	9.5566	3.8469	4.56536	3.91467	3.4404	3.85126	9.64778	0.371693	4.39787	2.63081	6.06787	0.355494	3.05655	0.159539	4.28589	1.68499	4.90618	1.67989
IMMP1LP2	0	0	0	0.0586678	0.0272168	0	0	0	0	0	0	0	0	0	0	0	0	0	0.0347693	0	0	0	0	0	0	0	0.0503221	0	0	0.0454524	0	0	0	0.0603539	0	0	0.164176	0	0.18829	0	0	0	0
RNU6-1247P	0	0	0	0	0	0	0	0	0	0	0	0	0	0	0	0	0	0.369484	0.349112	0	0	0	0	0	0	0	0	0	0	0	0	0	0	0	0	0	1.03029	0	1.41794	0	0	0	0
AC099520.2	0	0	0	0	0	0	0	0	0	0	0	0	0	0	0	0	0	0	0	0	0	0	0	0	0	0	0	0	0	0	0	0	0	0	0	0	0	0	0.081692	0	0	0	0
LINC00469	0.0381209	0.0914539	0.0902594	0.0569096	0.0316814	0.0819901	0.044163	0.0444306	0.0213965	0.0255142	0.0326287	0	0.0535842	0.0422584	0.0121085	0.0743725	0.0272468	0.0571126	0.0674546	0.0170487	0.0337909	0.0867361	0.103219	0	0	0	0.0585769	0.0296781	0.0182927	0.0352722	0.0605832	0.0565616	0.174081	0.0936723	0.278019	0.0674081	0.0637022	0.142	0.219177	0.0295386	0.0460518	0.0288043	0.0961607
TUBAP4	0	0.0696897	0	0	0	0	0	0	0	0	0	0	0	0	0.0369078	0	0	0	0	0	0	0	0	0	0	0.0744757	0	0	0	0	0	0	0	0	0	0	0	0	0.111345	0	0	0	0
AP001610.3	0	0.0686988	0.060268	0.136799	0.380777	0	0.0442328	0	0	0.0766636	0	0.0720119	0	0	0	0	0.163739	0	0	0.0512268	0.406132	0	0	0	0	0.293667	0.0586694	0	0.0549647	0.105984	0.0606789	0.0424882	0	0.0703652	0	0	0.0478521	0.0609532	0.548808	0	0.110699	0	0
RNU6-494P	0	0	0	0.160359	0	0	0	0	0	0	0.459702	0	0	0	0	0	0	0	0	0.240197	0	0	0	0	0	0	0	0	0	0	0	0.199223	0	0	0	0.474853	0	0.142901	45.8047	0	0	0	0
IGHVII-28-1	0	0	0	0	0.36191	0.561964	0	0	0	0	0	0	0	0	0	0	0	0	0	0	0	0	0	0	0	0	0	0	0.626895	0	0	0	0	0	0	0	0	0	0	0	0	0	0
AC021613.2	0	0	0	0	0	0	0	0	0	0	0	0	0	0	0	0	0	0	0	0	0	0	0	0	0	0	0	0	0	0	0	0	0	0	0	0	0	0	0	0	0	0	0.137311
AL136460.1	0	0	0	0	0	0	0	0	0	0	0	0	0	0	0	0	0	0	0	0	0	0	0	0	0	0	0	0	0	0	0	0	0	0	0	0	0	0	0.29378	0	0	0	0
AL845552.1	0.0997673	0.0897551	0.0393701	0.044682	0.0414572	0.193121	0	0.0872105	0.167993	0	0	0.0940837	0	0	0.0950689	0	0.106963	0.560517	0.0529612	0.133856	0	0.2043	0.0578865	0	0.131589	0	0	0.0582536	0.215434	0.069234	0.0792771	0.333066	0	0	0	0.264624	0.687708	0.0398177	1.43404	0	0	0.150769	0.0943745
SRGAP2C	0.396695	0.348954	0.626174	0.831075	1.09895	1.19165	1.30722	1.04415	1.80724	1.10186	1.08087	1.65849	0.697012	1.23863	1.32095	1.31139	1.56418	1.88204	1.50217	2.22061	1.3284	0.773225	0.608668	1.02745	0.581358	0.457672	0.92112	0.455535	0.682116	0.767749	0.732014	0.615571	0.875573	0.49145	0.825749	0.181212	0.6629	0.522467	1.67259	1.20905	0.348237	1.70688	0.587894
MIR486-1	0	0	0.113541	0.386579	0.11956	0	0	0	0	0	0	0.271331	0	0	0	0	0	0	0	0	0	0.392791	0	0	0	0	0.221058	0	0	0	0	0	0	0	0	0	0	0	0	0	0.834195	0	0
ARL15	5.60561	4.23754	5.33512	7.82999	12.911	4.73133	5.90909	5.79404	9.16746	7.60022	6.05833	5.09819	5.94986	6.57625	4.7553	5.11633	5.5504	5.121	7.54181	6.01789	3.41165	3.79446	4.46136	7.60311	4.61747	1.78695	7.7138	2.06643	6.05993	7.64463	9.43468	2.8758	7.73183	9.18899	3.48165	6.52813	7.47222	7.83794	10.1739	3.09741	4.24457	2.82802	7.125
AL590609.1	0	0	0.03877	0	0	0	0	0	0	0	0	0	0	0	0	0	0	0.110394	0	0	0	0	0	0	0	0	0	0	0.141434	0	0	0	0.134595	0	0	0	0.554093	0.0392107	0	0	0.0356059	0	0
AC087393.3	0	0	0	0	0	0	0	0	0	0	0	0	0	0	0	0	0	0	0	0	0	0	0	0	0	0	0	0	0	0	0	0	0	0	0	0	0	0	0	0	0	0	0
LINC01784	0	0	0	0	0	0	0	0	0	0	0	0	0	0	0	0	0	0	0	0	0	0	0	0	0	0	0	0	0	0	0	0	0	0	0	0	0	0	0	0	0	0	0
C15orf40	1.38938	1.26664	2.04391	1.35669	1.30408	1.50262	1.30326	0.96715	0.785042	0.724213	0.949977	0.916505	1.02458	1.20335	0.993516	0.753457	1.15884	0.899175	1.07739	0.655082	0.668214	0.935709	1.37004	0.908046	1.3048	1.59224	1.03717	0.790937	1.41912	0.759746	1.44501	1.20798	1.3791	0.825015	1.82379	2.14714	1.35176	0.652637	2.80724	1.09186	1.1382	1.48009	0.827184
KRT222	0.0152532	0.0365931	0.0280896	0.0182168	0.00422552	0.0524902	0.0706831	0.0266668	0.119858	0.0306268	0.0130556	0	0.0643213	0.0929979	0.0726742	0.0793557	0.065413	0.0685567	0.107961	0.0136432	0	0.0138822	0.0295004	0.0247774	0.00670607	0	0.00781271	0.00593749	0.0219581	0.00705667	0.0323212	0.00565795	0.0696545	0	0.0556214	0	0.0764668	0.0527594	0.0292328	0	0.0221118	0.0192089	0.00961911
SLC4A7	4.11523	1.61898	1.25631	1.51737	4.19851	3.39481	2.13334	1.85137	1.99193	1.02951	2.49117	1.00812	1.67813	0.98352	1.48171	0.967626	1.44074	1.1259	2.00845	3.33843	4.03992	3.42663	1.62552	3.56833	3.16475	1.9557	3.85435	0.817913	2.62923	2.10231	1.73089	2.01191	3.49834	1.26608	2.56166	0.631096	6.8292	3.74358	9.90838	1.6554	0.81858	3.83368	5.56815
AC091564.1	0.0672752	0.0605238	0.159289	0.15065	0.279555	0.520902	0.311753	0.0588079	0.169922	0.135082	0.259122	0.126885	0.0709235	0.167799	0.256428	0.0656258	0.216382	0.151187	0.607119	0.406178	0.0298169	0.321449	0.273239	0.109283	0.399298	0	0.258439	0.23569	0.193696	0.140058	0.160375	0.561484	0.55299	0.247968	0.183992	0.0892208	0.295105	0.0536999	1.1604	0.0781941	0.146289	0.0254167	0.0318194
TDRKH	7.91065	5.72189	12.4144	2.0322	4.59154	6.44769	3.9334	2.60004	2.13125	1.6392	2.42941	2.32752	2.52858	2.20459	1.93579	2.67307	2.55114	2.21153	2.45578	1.35854	8.53236	6.50558	4.208	5.80827	6.00986	10.6051	6.40842	9.72574	5.1155	6.00347	6.85421	7.06356	2.63564	14.124	7.04434	10.2729	6.98369	9.21394	1.24622	1.63295	6.51367	13.3342	6.51923
TRIM49D2	0	0	0	0	0	0	0	0	0	0	0	0	0	0	0	0	0	0	0	0	0	0	0	0	0	0	0	0	0	0	0	0	0	0	0	0	0	0	0	0	0	0	0
AC005180.2	0.458717	0	0.656192	0.128401	0.238268	0.406974	0.498209	0.150368	0.868959	0.805923	0.368088	0.432584	0.544042	0.715085	0.136598	1.06274	0.922126	1.28859	0.85228	0.461588	0.0508267	0.313114	0.49904	0.279429	0.567212	0.0551279	0.748922	0.0669605	0.0825449	0.159164	0.318942	0.095712	0.314214	0	0.627275	0.076044	0.538975	0.137307	0.329675	0.133292	0.207807	0.064989	0.0813602
ERVFRD-1	0.164007	0.0804806	0.172587	0.204776	0.173476	0.0448947	0.316669	0.330173	0.485376	0.349267	0.165901	0.15935	0.167661	0.322296	0.397811	0.465413	0.490208	0.647793	0.342974	0.306729	0.10573	0.0135696	0.31143	0.0161463	0.0458855	0.0286692	0.038184	0.0116076	0.0143091	0.0275911	0.0710853	0.0497749	0.177024	0.0366368	0.176699	0.0131822	0.286522	0.0714066	2.27168	0.127083	0.0324209	0.0300422	0.108129
PHF3	6.53005	5.24339	16.2259	9.18253	5.80116	11.6345	8.53632	7.61904	9.31723	4.55759	9.88283	8.2605	4.22936	3.32252	7.66054	7.08782	9.07169	7.7143	9.97081	5.81791	6.62232	7.68959	6.13276	6.1713	6.62857	2.38827	7.7749	4.67406	11.9976	5.12198	6.57064	4.75462	9.17992	7.41638	9.39662	3.88329	16.4071	11.6615	33.8536	7.30116	5.30821	5.81279	8.82061
MS4A10	0	0	0.00553857	0.0125717	0.0116643	0.00905605	0.0243897	0.0368062	0	0	0	0.0132356	0.0147963	0	0	0	0.0150475	0.0315413	0.0223517	0	0	0	0	0	0.0092559	0	0.0431333	0	0.0101024	0.0292194	0.401495	0.0156185	0	0.0646649	0	0.0186136	0	0	0.020174	0	0	0	0.00663827
ZNF416	0.585105	2.26403	2.00108	1.58918	2.22219	2.90659	2.12828	1.79287	1.7162	1.6296	0.759289	1.86297	1.33979	3.0966	2.12829	2.31986	1.72677	2.7712	1.46283	2.2369	1.08191	0.927606	2.08803	4.52742	1.95836	1.4759	3.46097	1.6531	1.40384	1.76386	2.22969	3.11553	3.67173	1.57688	2.66702	1.85231	2.91747	2.11925	2.06185	1.76964	2.05666	2.99492	2.73763
MTND1P24	0	0	0	0	0	0	0.0216797	0	0	0	0	0	0	0	0	0	0	0	0	0	0	0	0	0	0	0	0	0	0	0	0	0	0	0	0	0	0.0469073	0	0.0537972	0	0	0.0141401	0
PITPNM3	4.65801	1.47291	2.68859	1.5658	0.960534	1.35234	2.09201	1.5586	3.54703	0.594651	2.141	1.53821	0.486738	0.737414	1.61221	2.06523	2.31542	2.30042	2.58798	1.93579	3.78968	1.21292	2.65947	0.597032	3.98028	0.546103	2.72112	2.27195	1.16096	2.27863	3.89564	3.45114	1.21093	4.85899	3.01139	1.15211	1.57986	1.1056	3.44044	1.51811	3.19461	2.95615	2.15067
AC090155.1	0	0	0	0	0	0	0	0	0	0	0	0	0	0	0	0	0	0	0	0	0	0	0	0	0	0	0	0	0	0	0	0	0	0	0	0	0	0	0	0	0	0	0
AC098818.3	0	0	0	0	0	0.297038	0	0	0	0	0	0	0	0	0	0	0	0	0	0	0	0	0	0	0	0	0	0	0	0	0	0	0	0	0	0	0.86544	0	0.661706	0	0	0	0
AC106799.1	0	0	0	0	0.0159793	0	0.0111374	0	0	0	0	0	0	0	0	0	0	0	0	0	0	0	0	0	0.0126799	0	0	0	0	0	0	0.0106981	0.0790221	0.0177173	0	0.0254993	0	0	0	0	0.0209046	0	0.00909396
MYOZ2	0.0186127	0.0111632	0.0293798	0.0222292	0.0979679	0.11209	0.380943	0.0108467	0.0731289	0	0.0159311	0.0468064	0.0261628	0.154747	0.0591206	0.133147	0.0266068	0.0975994	0.0988052	0.0499447	0.181485	0	0.0503972	0.0100782	0	0.0835091	0.0858015	0.0144905	0.017863	0.0430547	0.0493001	0.0138083	0	0.05717	0.0678722	0.0164562	0.031103	0.0099046	0.428058	0	0.013491	0.0375036	0.0586888
GGA2	20.2037	9.28089	13.9602	14.3236	29.5096	19.4412	24.6305	23.3127	25.3805	16.3116	25.6704	22.3847	18.0985	19.9531	26.652	22.628	24.2821	26.6236	22.9548	13.5232	18.5023	15.0187	15.7897	17.152	15.969	8.47287	17.4371	15.9744	12.8671	20.5776	28.0486	10.4365	18.4665	13.9722	19.4659	10.1403	18.962	10.3251	10.4839	11.5082	7.93858	12.3728	17.8191
AC016745.2	0.0421178	0	0.0221607	0.0125753	0.00388925	0.0241565	0.0704795	0	0.02364	0	0.0360498	0	0.00986708	0	0.0133781	0.00913005	0.0602073	0	0.109307	0.0188362	0.00414821	0.0191661	0.0325832	0	0.0246896	0.017997	0.0143819	0.0163949	0.00673689	0	0.0223118	0.0312461	0.0128222	0.0603714	0.0127987	0	0.0527861	0	0.174892	0	0.0101761	0.0141442	0.0044268
PRELID3BP1	0.0298378	0	0	0	0	0	0	0	0	0	0.0766169	0	0	0	0	0	0	0	0	0	0.0528974	0	0	0	0	0	0	0	0	0	0	0	0	0	0	0	0	0	0	0	0	0	0
AC087318.1	0.12426	0.0745267	0	0	0.0344233	0	0	0	0	0	0	0	0	0	0	0	0	0	0.087951	0	0	0.0565457	0.0480652	0.0672833	0.218525	0	0	0.0483699	0	0	0.0658265	0.368741	0.340465	0	0.11328	0	0.259558	0	0	0	0.12009	0.0625944	0
PARP1P2	0	0	0	0	0	0	0	0	0	0	0	0	0	0	0	0	0	0	0	0	0	0	0	0	0	0	0	0	0	0	0	0	0	0	0	0	0	0	0	0	0	0	0
MIA-RAB4B	0.0131102	0	0	0.0469724	0	0.0507551	0	0.0229203	0	0	0	0	0	0	0	0	0	0	0	0	0	0	0	0	0	0	0.0201452	0.0153099	0	0.0181958	0	0.0583565	0	0	0	0	0	0	0	0	0	0	0
RBPJP5	0	0	0	0	0	0	0	0	0	0	0	0	0	0	0	0	0	0	0	0	0	0	0	0	0	0	0	0	0	0	0	0	0	0	0	0	0	0	0	0	0	0	0
AC148477.9	0	0	0	0	0	0	0	0	0	0	0	0	0	0	0	0	0	0	0	0	0	0	0	0	0	0	0	0	0	0	0	0	0	0	0.0817552	0	0	0	0	0	0	0	0
AC093720.1	0.0451328	0	0.0356206	4.40649	0.0375089	0.0291214	0.339861	0.0789047	0	0.271866	0.579456	0	0.0951607	0	0.064511	0	0.0483879	0.101427	0.0718759	0.0302769	0	0	0.104747	0	0	0	0.0346758	0	0	0	0	0	0.123661	0	0	0	0	0.0180128	2.72467	0	0	0	0.0640398
RNU6-161P	0	0	0	0	0	0	0	0	0	0	0	0	0	0	0	0	0	0	0	0	0	0	0	0	0	0	0	0	0	0	0	0	0	0	0	0	0	0	0	0	0	0	0
Y_RNA	0	0	0	0	0	0	0	0	0	0	0	0	0	0	0	0	0	0	0	0	0	0	0	0	0	0	0	0	0	0	0	0	0	0	0	0	0	0	0	0	0	0	0
MIR7159	0	0	0	0	0	0	0	0	0	0	0	0	0	0	0	0	0	0	0	0	0	0	0	0	0	0	0	0	0	0	0	0	0	0	0	0	0	0	0	0	0	0	0
OSBPL11	3.9714	3.70774	4.26616	6.92859	5.71604	10.0664	10.8942	10.1223	12.4228	8.96996	11.0664	11.4059	11.2998	8.57902	11.8477	10.6208	13.1403	9.33098	11.2451	7.25749	7.96415	5.54762	6.15215	8.34969	6.71368	2.75739	6.82911	3.8835	6.24846	4.69556	7.81453	4.1071	12.6194	4.30072	6.36124	4.88449	14.8549	5.89813	8.55433	4.72767	4.65923	9.59502	7.80439
CDKN2C	1.74333	4.43863	2.27273	2.47497	2.98647	14.971	4.41621	2.52995	3.24621	4.28046	1.4215	1.77681	1.96585	3.3187	3.90088	3.52433	1.5723	2.22626	2.27365	1.42033	4.85547	3.21525	2.33858	7.39128	3.98386	7.12452	3.22353	2.0245	3.72604	3.89559	3.57318	3.77731	5.40195	1.92412	3.61241	2.69198	3.09173	3.59708	1.29828	8.89527	0.879952	5.35712	2.65049
RPS24P1	0	0	0	0	0	0.056045	0	0	0	0	0	0	0	0	0	0	0	0	0	0	0	0	0	0	0	0	0	0	0	0	0	0	0	0	0	0	0	0	0.37455	0	0	0	0
SZT2-AS1	0.138304	0	0.0545775	0.020647	0.0766276	0.237971	0.160225	0	0.0388138	0.0462833	0	0	0	0	0	0	0.0494263	0.0518017	0.0734183	0.0309266	0.0612974	0	0.240738	0	0.0304028	0.0443231	0	0.0538366	0.0995498	0.0639845	0.0732661	0.051302	0	0	0.0630415	0.12228	0.0866678	0	0.13253	0	0.0167078	0.0870859	0.0218047
PLAGL2	6.23597	7.78003	8.96288	5.69196	4.54414	16.5357	6.57653	4.43396	7.68984	6.12449	8.12234	7.2923	3.88256	2.78955	6.82503	5.1023	7.44272	6.55006	8.35983	13.4064	5.11709	8.11993	7.83617	5.88151	6.11285	1.90616	9.13959	8.29813	8.97718	6.18548	9.25963	5.50001	15.554	7.12034	8.16438	6.4798	1.80875	13.2308	4.37619	9.10606	4.49135	7.98552	7.86786
AL390239.1	0	0	0	0	0	0	0	0	0	0	0	0	0	0	0	0	0	0	0	0	0	0	0	0	0	0	0	0	0	0	0	0	0	0	0	0	0	0	0	0	0	0	0
PAK1	14.8897	10.6961	11.8242	13.9511	14.664	8.0015	8.8249	9.39563	4.40192	5.67535	8.47299	4.57355	6.6769	4.21932	6.78592	6.39275	7.33871	5.39778	7.11797	4.01879	28.4308	11.8589	10.1872	15.1662	13.3096	7.2155	8.56072	19.6284	7.62982	16.7675	13.1508	6.87712	24.3478	14.9956	12.4384	8.82009	16.7858	11.8729	21.325	20.8473	6.58562	47.0208	9.3883
AC087627.1	0.016226	0.0291953	0.115256	0.043602	0.283186	0.083757	0.131585	0.0283676	0	0.0325801	0	0	0	0	0.0618474	0.0316564	0.0347925	0.0364646	0.0344541	0	0.0575319	0.0221513	0.0188292	0.158146	0.0642041	0.218402	0.049866	0	0.140152	0.0675607	0.025787	0	0.133375	0.0897103	0	0	0.0610079	0	0.279875	0.113157	0.0352832	0.0980834	0.0306978
AC097359.1	0	0	0	0.0311712	0.0289215	0.179634	0.120947	0.0608402	0.117196	0	0	0	0.146749	0	0.0331612	0.135787	0.0746198	0	0	0	0	0	0.0807661	0	0.0917993	0.200746	0.0534741	0.0812782	0.0500974	0	0	0.0387258	0	0	0.19035	0.738432	0	0.0555556	0.300126	0.242689	0	0.0788851	0.032919
RNA5SP150	0	0	0	0	0	0	0	0	0	0	0.347674	0	0	0	0	0	0	0	0	0	0	0	0	0	0	0	0	0	0	0	0	0	0	0	0	0	0.169694	0	0	0	0	0	0
THAP12P5	0	0	0.0391278	0.0126877	0	0.00913964	0.0410247	0.0371459	0	0.0142207	0.018186	0.0267156	0	0	0.0539908	0	0.0455591	0	0.022558	0.0475115	0	0	0	0	0	0.0136184	0	0	0	0.00982971	0.0787892	0	0	0.182733	0	0	0.0621342	0	0.0203602	0	0	0.0160544	0
AL078599.1	0.164974	0	0.0868024	0.197028	0.594125	0	0.0637073	0	0.185193	0	0	0	0	0.0914398	0	0	0.117915	0	0.0583839	0.0737806	0.0974901	0.150145	0.255254	0.0893283	0.0725309	0	0.0845	0	0.237493	0	0.262182	0	0.452017	0.20269	0	0.291718	0.895962	0.395052	0	0	0.159437	0.166206	0.104037
EDDM3CP	0	0	0	0	0	0	0	0	0	0	0	0	0	0	0	0	0	0	0	0	0	0	0	0	0	0	0	0	0	0	0	0	0	0	0	0	0.475144	0	10.1358	0	0	0	0
NLGN2	4.38084	2.15212	3.69811	2.07773	6.56987	13.2699	5.25681	1.33486	2.97217	1.13086	2.02766	1.93833	1.09569	1.58337	4.1441	3.05285	2.17876	3.1512	2.08668	2.90184	6.36913	8.91345	3.82706	3.81515	5.67857	1.01598	5.04984	9.93005	6.66598	1.93809	3.86174	4.88796	2.21133	6.23309	3.77142	0.97794	0.55305	4.32875	1.87781	4.56883	3.18377	9.13644	3.05928
FKBP9P1	0.661644	0.343732	0.617808	1.29799	0.495664	2.23079	0.582982	0.667975	0.886577	0.682967	0.143574	0.0966684	0.363498	0.185947	0.452883	0.454523	0.849237	0.628272	0.677729	0.168791	2.70529	0.419825	0.17843	0.121102	0.270407	1.28121	0.272071	0.457066	5.55395	0.594956	0.392465	0.259254	1.04686	0.41218	0.892025	0.247176	0.391258	0.847986	1.37967	0.184134	0.435673	1.1055	1.16801
MTCO3P10	0	0.037553	0	0	0	0	0	0	0	0	0	0	0	0	0	0	0	0	0	0	0	0	0.0242194	0	0	0	0.0641412	0	0	0	0	0	0	0	0	0	0	0	0.0599992	0	0	0	0
FOXI2	0.0901534	0.0270353	0.177881	0.0134588	0.0541121	0.129268	0.284316	0.0437815	0.0843358	0	0.0128608	0.0283392	0.0211205	0.0166564	0.128862	0.0879431	0.268488	0.0450226	0.0691278	0.0201595	0.00443963	0.0478626	0.127865	0.0081359	0.0528481	0.028892	0.253973	0.0233956	0	0	0.00795974	0	0	0.0184608	0.328749	0	0.00627715	0.027985	0.0287966	0.0232857	0.0145213	0.00756892	0.0473779
SPATA32	0.471946	0.134079	0.516242	0.0815802	0.543609	0.170957	0.661855	0.086852	0.223069	0.0332498	0.255127	0.0936969	0.0872877	0	0.110458	0.0484606	0.124277	0.111643	0.175812	0.27772	0.146786	0.259977	0.441972	0.121048	0.218413	0.175129	0.305346	0.696169	0.226468	0.241323	0.236853	0.368552	0.204174	0.396735	0.679333	0.153729	0.373571	0.237924	0.642664	0.115483	0.168039	0.287786	0.579583
AC008750.2	0.183932	0.132379	0.0290332	0.0329504	0.275151	0.379775	0.042617	0	0	0	0.188918	0	0	0	0	0	0	0.0826698	0.0390559	0	0.097824	0.602638	0.042688	0	0.0485195	0.0707349	0.0565262	0.128876	0	0.0510562	0.175387	0.654979	0	0	0.201215	2.43931	0.368833	0	0.105752	0.0855136	0.186646	0.0555918	0
AL160412.1	0.031562	0	0	0.0141354	0.0131153	0.020365	0.0182823	0.0275896	0	0	0	0	0	0	0.0150378	0	0	0.0354646	0.0167546	0	0	0	0	0	0	0	0	0	0	0	0	0	0	0	0	0	0	0.0251932	0	0	0.0457541	0	0
AL160413.1	0	0	0	0	0	0	0	0	0	0	0	0	0	0	0	0	0	0	0	0	0	0	0	0	0	0	0	0	0	0	0	0	0	0	0	0	0	0	0	0	0	0	0
GFAP	0.0608915	0.00952708	0.0229842	0.042685	0.220024	0.505639	0.0184025	0.0879413	0.00445791	0.00531582	0	0.00499327	0.0111641	0.0220111	0.0176594	0.0103302	0.0681216	0	0.00843237	0.00355204	0.328545	0.278297	0.00307219	0.0215028	0.129199	0.0407254	0.0813621	0.01855	0.21724	0.0293955	0.0126223	0.0677606	0	0.204922	0.0579245	0.0140443	0.0497706	0.181738	0.038054	0.0184629	0.163111	0.260056	0.3456
AC106738.1	0.628339	0	1.20435	0.160805	0.1865	0.579183	0.727931	0.863117	0.604586	0.450586	0.691473	0.338596	0.946306	0.522404	0.513213	0.262686	0.481184	0.806894	0.619454	0.240866	0	0.61271	0.468736	0.145812	0.769555	0.172601	0.758617	0.104824	1.48604	0.0622913	1.14124	0.149833	0.245944	0.992561	1.10472	2.38088	0.787494	0.358249	0.38707	0	0.650626	0.13565	0.679286
ATE1	8.23367	4.15604	5.2	8.40453	4.3309	4.94008	5.72714	4.45681	6.51234	5.85391	5.16441	5.17463	6.55097	7.76589	5.59656	5.4791	6.46887	6.67215	5.99923	4.14592	3.38081	4.94916	6.51792	4.73588	4.35805	4.92352	4.98633	3.34213	8.61301	2.23626	4.23044	2.62681	8.89886	5.36778	4.52216	8.89104	10.5699	14.1292	18.9812	6.13554	5.60661	4.9337	5.53969
AC103855.1	0	0	0	0	0	0	0	0	0	0	0	0	0	0	0	0	0	0	0	0	0	0	0	0	0	0	0	0	0	0	0	0	0	0	0	0	0	0	0	0	0	0	0
AL355816.2	0	0	0	0	0	0	0	0	0	0	0	0	0	0	0	0	0	0	0	0	0	0	0	0	0	0	0	0	0	0	0	0	0	0	0	0	0	0	0	0	0	0	0
AC078906.1	0	0	0	0	0.0839014	0.156336	0	0	0	0	0.051846	0	0	0.0335738	0.0192401	0	0	0	0.107183	0.0270899	0.0357952	0.0551285	0.0468605	0	0	0	0	0.0707365	0	0	0	0.0224687	0.165966	0.0372107	0.110441	0.267774	0.0506105	0	0.638488	0	0.014635	0.0457692	0
MIR2117HG	0.0636854	0	0	0.114089	0.0793913	0.36983	0.184449	0.0556699	0	0	0	0	0	0	0	0	0	0	0	0.0427228	0	0.0869418	0.0739026	0.0517257	0	0	0.0978596	0.0371856	0.0458401	0	0	0	0.348988	0	0.174174	0	0	0.0762517	0	0	0	0.168423	0.421701
RNU4-75P	0	0	0	0	0	0	0	0	0	0	0	0	0	0	0	0	0	0	0	0	0	0	0	0	0	0	0	0	0	0	0	0	0	0	0	0.585435	0	0	0	0	0	0	0
AC011933.3	0.0866259	0.155865	0.102553	0.116389	0.215979	0.167683	0.150534	0	0	0	0.111218	0	0.182647	0	0.0412732	0	0.278621	0.0973371	0	0.116224	0.153573	0.11826	0.0502617	0.140716	0.228511	0.166569	0.39933	0.303482	0.0623524	0	0.137669	0.240995	0.118675	0	0.236914	0.229767	0.70569	0.207437	2.6148	0.201371	0.125578	0.0981823	0
RPL35AP31	0	0	0	0	0	0	0	0	0	0	0	0	0	0	0	0	0	0.107446	0	0	0.0423807	0	0	0	0	0	0	0	0	0	0	0	0	0	0	0	0.119843	0	2.61148	0	0	0	0
AC244098.3	0	0	0	0	0	0	0	0	0	0	0	0	0	0	0	0	0	0	0	0	0	0	0	0	0	0	0	0	0	0	0	0	0	0	0	0	0	0	0	0	0	0	0
HGH1	9.06968	6.02689	21.0044	5.98011	22.9983	9.13282	13.7708	7.20742	3.97224	4.95513	4.94008	7.37587	5.34817	4.16064	6.13818	7.05998	5.43895	5.53306	5.14896	3.18043	11.3436	13.6558	14.8702	12.9006	9.9763	8.52167	22.3214	15.8203	25.4124	12.3972	11.2927	15.0054	4.12603	9.04331	10.3353	10.7373	4.16933	17.9663	1.1193	8.38544	13.1272	12.2698	9.87392
RNU6-1229P	0	0	0	0	0	0	0	0	0	0	0	0	0	0	0	0	0	0	0	0	0	0	0	0	0	0	0	0	0	0	0	0	0	0	0	0	0	0	0	0	0	0	0
JTBP1	0.0652325	0	0.154452	0	0.0542132	0.252543	0.0755718	0.114045	0	0	0	0	0	0	0	0	0.139874	0	0.138514	0.175042	0.0578231	0	0.0756978	0	0	0	0.100237	0.0761777	0	0	0.20734	0	0	0	0	0	1.4716	0.0520693	4.31314	0	0	0.0492899	0
RNA5SP319	0	0	0	0	0	0	0	0	0	0	0	0	0	0	0	0	0	0	0	0	0	0	0	0	0	0	0	0	0	0	0	0.150673	0	0	0	0	1.01816	0	0.389239	0	0	0	0
AC010326.3	5.22052	2.30561	2.49087	3.80468	3.49065	10.6566	5.27823	2.44767	2.51729	0.809993	3.29035	1.74547	1.10072	0.749698	1.19844	2.1296	2.69675	2.66638	2.82169	2.13312	3.09204	3.82262	5.89283	1.50332	7.3864	1.2776	4.52143	7.70371	6.8663	3.29346	4.6763	5.70381	4.29117	2.27407	7.98251	1.95116	2.79558	3.44731	15.4853	1.98583	6.24356	4.94874	4.30981
AP001962.1	0	0	0.0227487	0.0516361	0.0958188	0.111589	0.0333922	0	0	0	0	0	0	0	0	0	0	0	0.183612	0	0.0510995	0.0786987	0.0334478	0	0	0	0	0	0	0	0.229038	0.0320752	0.078975	0	0.0788301	0	0.903113	0	4.55736	0	0	0.0217793	0
KRT81	0.150349	0.015029	0.48783	0.112226	5.06749	1.42283	200.161	0.160632	0.0281294	0.0167714	0.364616	0.0945226	0.0528342	5.1667	0.063675	0.114071	0.179103	0.0750843	0.0975486	0.212927	0.0814439	0.228059	0.882042	0.284934	0.0440675	0.417589	0.757258	7.93019	0.168342	1.03176	0.703548	0.975974	0.205974	0.307871	0.22844	1.21852	0.13609	0.260023	0.0480243	162.421	0.224009	2.49299	0.0395062
MIR1289-1	0.111892	0	0.176619	0	0	0.721968	0	0	0	0	0	0	0	0	0	0	0	0	0	0	0	0	0	0	0	0.430304	0	0.130666	0	0	0	0.124514	0	0	0.306014	0	0	0	0	0	0	0	0.105844
CMTM6	19.5335	33.3793	24.6868	45.4553	27.8464	27.8414	23.7082	32.1202	31.5266	32.418	36.0386	28.8947	48.6452	46.948	28.1605	34.2271	38.1424	27.8155	38.5661	34.075	56.346	30.8935	21.625	41.9317	30.122	60.7703	30.3352	16.5774	36.0462	29.8928	21.8523	25.0444	45.5675	20.045	38.8536	29.0335	48.6605	22.805	89.2485	30.3001	19.618	28.7026	40.8822
ZBTB37	0.609265	0.424497	2.71265	0.941687	1.29751	1.79575	1.8087	0.635336	0.851671	0.272592	0.954405	0.540208	0.478238	0.27392	0.834574	0.545877	1.07921	1.08829	1.33589	0.516453	0.520984	0.867918	1.24591	0.326761	0.976104	0.259456	1.48444	0.843931	1.14164	0.736458	1.65632	1.765	1.32459	1.88563	2.00588	1.49087	4.22568	0.772434	8.73605	0.471458	0.760221	1.19219	1.09237
RNA5SP527	0	0	0.10013	0.34092	0.105438	0.327444	0.440934	0	0	0	0.325773	0.478567	0.267499	0	0.604474	0	0.544078	1.42557	0.673483	0.340437	0	0.346398	1.03056	0.206088	0.502005	0	0.584846	0.296313	0	0	0.201626	0.141181	0	0	0	0	1.11303	0	4.37664	0	0	0.191726	0.600058
AC090971.5	0	0	0.0434012	0	0	0	0	0	0	0	0	0	0	0	0.0524015	0	0.117915	0	0.0583839	0	0	0	0.0638135	0	0	0	0	0	0	0	0	0	0	0	0	0	1.0338	0	8.53668	0	0	0	0
AC244097.1	0	0	0	0	0	0	0	0	0	0	0	0	0	0	0	0	0	0	0	0	0	0	0	0	0	0	0	0	0	0	0	0	0	0	0	0	0	0	0	0	0	0	0
SALL4P5	0	0	0	0	0	0.011814	0.0106058	0	0	0	0	0	0	0	0	0	0	0	0	0	0	0	0	0	0	0	0	0	0	0	0	0.0101875	0	0	0	0	0	0	0	0	0	0.00691739	0
SLC2A13	5.69326	1.82729	0.873811	3.84304	3.48689	1.07001	1.38875	1.74739	2.41355	1.54872	1.4813	1.86692	2.15482	1.71808	1.42711	1.70231	1.76759	1.3867	1.70775	1.7916	1.08965	1.27454	5.45984	1.17462	1.82271	0.451117	2.08152	1.11278	0.751811	0.537487	1.48118	0.926275	1.4089	4.37401	1.55574	0.558344	12.9515	2.54221	12.1584	0.3586	0.958571	1.64157	2.78472
ACAD10	3.83371	2.4086	5.2384	3.65049	3.75587	4.12315	3.98363	2.26778	1.99281	1.54678	2.5062	1.6775	1.71935	0.968959	2.79704	2.05553	2.52222	2.62316	2.90758	1.31919	2.69142	3.66974	3.45224	1.62648	3.41938	1.7588	3.37376	7.4265	3.40226	2.37373	3.63554	3.22223	2.086	2.70309	4.1002	3.64155	4.64876	5.1914	3.66676	2.61694	2.17595	2.61868	2.85852
AP000892.3	0	0.0894781	0.156994	0.178176	0.371963	1.15515	0.460894	0.260824	0.0837371	0.199704	0	0.187587	0	0.0826909	0.284326	0.194042	0.319898	0.670544	0.105596	0.200164	0.176325	0.475228	0.403955	0	0.262365	0	0.30566	0.0580738	0.286359	0	0.237097	0.221359	0.272512	0	0.816038	0	0.124652	0.317559	1.00073	0	0.0720909	0	0.141125
ADAM2	0	0	0	0	0.525486	0	0.141362	0	0	0	0	0	0	0	0	0	0	0	0	0.00744155	0.00491645	0	0	0	0	0	0.00852272	0.226698	0.143722	0	0	0	0	0	0	0	0	0.0265634	0.0797236	0	0	0	0.00524664
LYPD3	1.21531	4.31583	1.22673	2.22872	3.15231	2.08835	3.24566	0.369026	0.797015	0.667847	0.542006	0.349854	0.795701	1.68047	0.865508	0.773702	0.397745	0.531857	0.685889	0.386184	3.96321	11.7971	1.09853	2.65992	2.11756	18.658	2.41786	17.322	0.607732	3.70195	1.10802	6.66237	20.6101	4.34979	1.17206	2.29038	0.34471	0.255282	0.606804	35.1949	0.825254	2.58088	0.834984
CCDC39-AS1	0.0569343	0.102441	0	0	0	0.0734724	0.0659584	0	0.0958686	0.228636	0	0	0	0.0946709	0.217012	0.111077	0.122081	0	0.0604469	0	0	0.0777254	0.132137	0.0924848	0	0	0.437429	0.0664873	0	0.0790198	0	0.063357	0	0	1.5571	0	0.214066	0	0.163673	0	0.0825352	0	0
KRT18P4	0.100077	0.0450169	0.138223	0.0336156	0.135154	0.516588	0.289848	0.065611	0.0842572	0	0.16061	0.188752	0.0263761	0.0624034	0.0953642	0.0488118	0.295061	0.449806	0.18594	0.234975	0.0887099	0.170779	0.0580663	0.0609624	0.0494989	0.120271	0.249892	0.219129	0.180086	0.243072	0.0994041	0.278417	0.342756	0.161381	0.239489	0.0663614	0.156783	0.0998534	0.395585	0	0.108808	0.189047	0.201169
AC132825.3	0	0	0	0	0	0	0	0	0	0	0	0	0	0	0	0.00667405	0	0	0	0	0	0	0	0	0	0	0	0	0	0	0	0	0	0	0	0	0	0	0	0	0	0	0
RSBN1L	6.48432	8.11069	7.39593	6.22274	3.15534	5.63532	4.96574	5.25383	4.90207	3.65453	5.51183	4.87506	4.18172	4.81852	4.14842	4.92068	6.45336	6.26604	6.09148	2.29497	8.9527	4.41391	3.15255	5.66614	6.31707	8.77519	7.76151	3.58771	6.91411	5.17325	5.86682	4.50864	6.9106	7.41735	8.28608	10.0822	12.3359	6.65009	17.0661	4.28294	3.71625	7.34768	7.11523
PPP2CB	26.2237	31.5844	13.3586	24.4096	11.4841	17.8782	25.8211	21.8316	31.168	36.6504	27.6584	37.0442	29.8199	37.2927	27.7562	26.6527	38.3665	31.2543	31.7394	52.0625	9.80406	21.2316	20.2955	14.5587	22.1833	12.685	17.9987	21.8783	15.5935	20.362	17.0842	9.69556	34.6841	26.4656	26.2484	14.0437	20.6899	15.6293	34.6267	26.8057	24.635	12.614	22.4808
AC067852.2	2.57046	2.63212	2.75443	2.04036	1.55153	2.13051	2.75999	1.29093	1.63043	0.923146	1.05535	1.11676	1.27782	1.25098	1.8188	2.09293	1.68787	1.44024	1.28687	1.00939	1.6178	3.02413	2.19874	2.21787	1.98458	1.5136	2.23715	3.47358	2.65746	1.77895	1.52775	3.39531	0.209951	2.15677	1.94325	1.44119	0.323028	3.49747	0.220282	1.45739	2.09541	2.52124	2.74781
FAR2P2	0.0120152	0.0918802	0.0355608	0.00269058	0.0374459	0.0387634	0.0835178	0.0892753	0.0252897	0.0301567	0.0462787	0.0453229	0.031667	0.0349633	0.108769	0.0468826	0.0837317	0.0810053	0.0542151	0.0443316	0.0186383	0.0328058	0.0906285	0.0390353	0.035657	0.0173277	0.120008	0.14382	0.691875	0.00833803	0.0334164	0.361008	0.148144	0.0276791	0.164303	0.103575	0.0150586	0.465149	0.0777171	0.0139653	0.00870897	0.00680906	0.13923
LINC02212	0	0	0	0	0.0125734	0	0	0	0.0127375	0	0	0	0	0	0.0288331	0.0147581	0.0486605	0	0.00803121	0	0.0134106	0.0103269	0.0263343	0	0	0	0.0348711	0	0	0	0	0	0	0	0.144818	0	0.00948057	0	0	0	0	0	0
AC108134.1	0.736929	0.378842	1.98995	1.13157	2.10419	1.65064	1.23181	0.110431	0.239311	0.0739838	0.297357	0.188628	0.155378	0.0175053	0.265842	0.246467	0.598202	0.899024	0.402374	0.296617	0.391935	0.919806	1.6309	0.222314	1.36077	0.182187	1.13237	1.00196	0.553167	0.263003	1.13769	2.14973	0.115379	0.397732	1.09409	2.08029	0.33645	0.802507	2.93563	0.269196	0.568484	0.58069	0.512862
AC005332.2	0.0772778	0.0297954	0.174259	0.108774	0.321119	0.463009	0.172658	0.115803	0.0464728	0.0332498	0.22678	0.0832861	0.174575	0.0642491	0.136757	0.0538451	0.248554	0.186071	0.287159	0.0740586	0.039143	0.316493	0.211378	0.161397	0.378582	0.0106139	0.441056	0.0644601	0.150979	0.0689494	0.377211	0.264129	0.196612	0.305181	0.558562	0.0439227	0.442751	0.030842	3.0467	0.0769886	0.0360084	0.0834163	0.255852
FTH1P4	0.203955	0.366973	0.436916	0.28708	0.339004	0.225599	0.911371	0.35657	0.392489	0.175508	1.8704	0.439624	0.737194	0.387586	0.666342	0.227376	0.874658	0.392869	0.247472	0.860018	1.0589	0.198881	0.473351	0.0946589	0.88388	0.560251	0.447712	0.272201	0.587218	0.727896	0.138914	0.421502	0.239495	0.375875	0.717169	1.23651	0.730329	0.139542	10.3863	0.406383	0.232307	1.32093	0.248053
MIR3909	0.270797	0	0	0.606398	0.450107	0.174728	0.313718	0	0.22799	0	0	0.25537	0	0	0	0	0.290328	0.608561	0.143752	0	0.120019	0.184843	0.157121	0	0.178584	0	0	0	0.194917	0	0.430361	0.150673	0	0	0	0	0	0.108077	0.778477	0	0	0.102308	0.12808
AC104662.1	0.0315311	0	0	0.0564864	0	0.0813804	0.146115	0	0	0	0.0809651	0	0	0	0.120185	0	0.0676105	0.0708599	0.267812	0	0	0.0860911	0.0365897	0.0512195	0	0.0606299	0	0.0736434	0.0907832	0	0	0.210529	0	0	0.258705	0.0836336	0	0	0.543868	0	0.0228547	0.0714752	0.0298268
FO393411.1	3.4143	5.38402	0.575272	0.755976	1.65789	0.54457	0.355547	0.67069	0.839763	0.0770287	4.62985	0.578839	1.45596	0.701691	0.87735	3.21832	3.12586	0.172426	0.407297	2.05883	3.1285	0.837954	1.42456	0.311586	4.09851	1.69663	0.648437	0.313598	4.47334	2.07653	0.792582	0.683049	0.420448	1.1312	2.30822	8.44559	0.52888	0.796165	0.661706	0.535071	1.02884	5.44959	1.05239
MRPL33	48.5676	48.1863	18.7319	17.1799	18.6373	17.6042	11.3768	14.3133	14.8435	24.9315	16.3449	15.3229	30.308	38.4556	20.0924	17.9336	19.0816	16.0695	19.6297	16.9542	24.7411	36.3746	13.6191	29.8296	38.4019	148.93	17.9696	17.361	27.3398	22.7404	16.4055	27.4601	25.1572	19.9118	19.2699	33.5174	47.5514	24.218	13.5437	16.2816	26.6357	22.9411	26.1749
ARL5AP5	0	0.0664929	0	0	0	0.0476896	0	0	0	0	0	0	0	0	0	0.0720981	0	0	0.039235	0	0	0	0	0	0	0.142119	0	0	0	0	0	0	0.202509	0	0.101069	0.0980201	0	0	0.212474	0	0	0	0.0349575
MIR5588	0	0	0	0	0	0.330043	0	0	0	0	0	0	0	0	0	0	0	0	0	0	0	0	0	0	0	0	0	0	0	0	0	0.284604	0	0	0	0	0.320533	0	0	0	0	0	0
PPP6R1	14.4848	8.33219	13.2787	15.8902	12.4428	23.7491	13.1767	10.244	11.1318	7.701	11.7464	10.7883	10.2387	5.11988	15.0901	12.9979	15.0939	13.0195	11.3558	9.69727	15.9333	17.2448	22.0119	22.7022	14.9565	6.41475	17.9586	18.2042	13.1074	14.6615	14.6217	21.4218	4.81506	10.528	21.3201	7.0438	4.9418	16.4325	4.8972	16.6707	22.2185	15.2871	16.5542
AL135923.1	0	0	0	0	0	0	0	0	0	0	0	0	0	0	0	0	0	0	0	0	0	0	0	0	0	0	0	0	0	0	0	0	0	0	0	0	0	0	0	0	0	0	0
AC025034.2	0	0	0	0	0	0	0	0	0	0	0	0	0	0	0	0	0	0	0	0	0	0	0	0	0	0	0	0	0	0	0	0	0	0	0	0	0	0	0	0	0	0	0
AC090506.2	0	0	0	0	0	0	0	0	0	0	0	0	0	0	0	0	0	0	0	0	0	0	0	0	0	0	0	0	0	0	0	0	0	0	0	0	0	0	0	0	0	0	0
AC011479.3	0.136401	0.0153391	0.208578	0.152723	0.106275	0.132017	0.197526	0.0447127	0.0287099	0	0.0875622	0.0482365	0	0.0567023	0.0649889	0.0166322	0.0548396	0.0766336	0.0905104	0.0228759	0.113352	0.162935	0.00989278	0	0.056221	0	0.144097	0.139377	0.110453	0.118321	0.230323	0.142302	0.163507	0.0157112	0.0699461	0.0678361	0.320533	0.122487	2.18118	0	0.0988675	0.0257664	0.1129
AC002059.2	0.732383	0.790661	0.69363	0.787215	4.62587	1.89024	4.24232	0.768245	0.246644	0.588219	0.752239	0.552528	0.30884	0.243562	1.53536	0.857312	1.57041	0.329176	1.39962	1.76872	1.94759	2.59956	2.37966	0.951752	1.54557	0	2.02569	2.39475	0.843458	0.406593	1.16393	2.93401	0	0.269947	1.6024	0.388516	1.10147	0.818435	0.842171	1.0215	0.743192	0.996104	1.52415
SLC16A7	4.58788	2.16822	1.69554	1.88628	0.368452	2.49238	0.357889	0.94412	0.91528	0.591878	0.548009	0.562636	0.703562	0.72739	0.876387	1.09268	0.723089	0.718093	1.07909	0.917547	1.50819	1.02215	1.84032	1.05536	1.44321	0.884225	0.938522	0.123925	0.51092	2.37618	2.0875	1.69525	0.962737	0.758379	2.62494	0.344021	3.52446	0.815055	22.3411	6.45766	0.946092	1.67139	1.51355
KLF3P2	0	0	0	0	0	0.0775846	0	0	0	0	0	0	0	0	0	0	0	0	0	0	0	0	0	0	0	0	0	0	0	0	0	0	0	0	0	0	0	0	0	0	0	0	0
IFNA6	0	0	0	0	0	0	0	0	0	0	0	0	0	0	0	0	0	0	0	0	0	0	0	0	0	0	0	0	0	0	0	0	0	0	0	0	0	0	0	0	0	0	0
HTR1DP1	0	0	0.0143204	0.0325051	0.0452388	0.0234152	0.0210205	0	0.0305527	0	0	0	0	0	0.0345802	0	0.0389065	0	0.0385281	0	0	0	0	0	0	0	0	0.0635672	0.0522412	0	0	0	0	0	0.0496239	0	0.81866	0.0144832	4.22508	0	0	0.0137101	0
AC055764.1	0	0	0.0806546	0.0915366	0.0566202	0.0439592	0.0394635	0	0	0	0.0874697	0	0	0	0	0	0.0730422	0.229658	0.144664	0.0457034	0	0	0.0395293	0	0	0.0655008	0.0523435	0.11934	0.0980766	0	0.0541363	0.0379071	0	0	0	0	1.1527	0.0543811	5.19012	0	0	0.0772174	0.032223
AC145098.2	0.0585712	0.0383224	0.105061	0.0858496	0.362867	0.343567	0.148047	0.0837809	0.0806931	0.0213827	0.0546902	0.0401706	0.0336805	0.0177078	0.0862563	0.0519411	0.125591	0.191457	0.10741	0.371488	0.155755	0.181727	0.234798	0.0432472	0.168552	0.0409542	0.098183	0.080835	0.107314	0.0443409	0.0423108	0.539205	0.0291785	0.039252	0.145625	0.0564927	0.0200201	0.0892543	0.75005	0.0123777	0.158238	0.245423	0.0402947
ZNF324	1.73527	1.21307	1.24157	1.21798	1.32157	2.4192	1.60166	1.16376	1.76753	1.02814	1.54857	1.66324	1.09163	0.998072	1.80264	1.52623	1.86042	2.29505	1.45574	2.39688	0.779172	1.42914	1.77929	1.03972	1.35073	0.683745	2.36919	1.6444	1.58484	1.36608	2.19717	2.43436	1.7849	1.00134	2.36513	1.05635	1.06958	2.16169	1.52926	0.667894	1.32994	1.89798	1.2782
RNU6-657P	0	0	0	0	0	0	0	0	0	0	0	0	0	0	0	0	0	0	0	0	0	0	0	0	0	0	0	0	0	0	0	0	0	0	0	0	0.943626	0	0.432891	0	0	0	0
AL450471.1	0	0	0	0	0.105438	0	0	0	0.213628	0	0	0	0	0	0	0	0	0	0	0.170218	0	0	0.147223	0	0.167335	0	0	0	0	0	0	0	0	0	0	0	0.159005	0	1.09416	0	0	0.095863	0
NIP7P2	0.0296184	0	0	0.0265299	0.0246152	0.0764437	0	0.0517812	0	0	0	0	0	0	0	0	0	0	0	0	0	0	0	0.0481125	0	0	0	0	0.0426381	0	0	0	0	0.0545848	0	0	0.0742412	0	0	0	0	0	0.0280174
RN7SL795P	0	0	0	0	0	0	0.0661923	0	0	0	0	0	0	0.0950066	0	0	0	0	0	0	0	0	0	0	0	0	0	0	0	0	0	0	0	0	0	0	0.0716085	0	0	0	0	0	0
TCAM1P	0.00454383	0	0.00717233	0.0203501	0.0528678	0.0293185	0.758019	0.0158878	0	0	0	0.0257098	0.00958048	0.0755552	0.0346388	0.00886485	0.0194862	0.030634	0	0.0182891	0.0483327	0.0248125	0.0210912	0.00738105	0.191779	1.24941	0.384015	0.599604	0.0196236	0	0.151646	0.0252821	0	0.184227	0.012427	0.0120521	0.045558	0.00725388	0.104499	0.623193	0.00329349	1.1845	0.060175
RNU6-366P	0	0	0	0	0	0	0	0	0	0	0	0	0	0	0	0	0	0	0	0	0	0	0	0	0	0	0	0	0	0	0	0	0	0	0	0	0	0	0	0	0	0	0
POU5F1P3	0.134519	0.0806797	0.342096	0.147268	0.223592	0.42434	0.380943	0.104523	0.0755032	0	0.0383795	0.112761	0.0945428	0.0248533	0.21364	0.204122	0.38459	0.268715	0.36498	0.300803	0.635947	1.20388	0.312201	0.0242794	0.492847	0.0574803	0.114835	0.191999	0.236685	0.124467	0.0950148	0.43245	0.0819054	0.0550911	0.449653	0.0396445	0.187325	0.0596527	0.429679	0.0694897	0.119171	0.225874	0.141387
MIR4436A	0	0	0	0	0	0.733859	0	0	0	0	0	0	0	0	0	0	0	0	0	0	0	0	0.439938	0	0	0	0.291276	0	0.272884	0	0	0.210942	0	0	0.518424	0	0	0	0	0	0	0	0
AC018462.1	0.0877583	0.063161	0.062336	0.0864679	0.153161	0.101925	0.203336	0.184111	0.10344	0.0704838	0.135206	0.132414	0.0185035	0.0437775	0.091988	0.051364	0.244628	0.0591657	0.167711	0.0941948	0.0933484	0.0838638	0.040735	0.0142555	0.0578746	0.0168747	0.0809101	0.0717382	0.101068	0.0730804	0.0976282	0.0781265	0.216407	0.0485198	0.144007	0	0.714915	0.0490348	4.84386	0.0204003	0.0254439	0.0928347	0.0830146
ACTG2	2.19849	0.783538	4.19769	2.47291	2.21362	7.56742	5.75513	3.34096	11.0061	12.1989	2.46437	4.29003	4.76915	12.9003	6.59106	36.7385	4.85916	13.1688	7.90013	7.95278	1.57027	5.50051	7.61925	7.53398	1.50562	0.650367	14.7602	9.24749	1.9172	8.1916	2.3584	1.55729	12.117	1.02071	34.2376	0.280351	0.73123	4.60652	5.21412	1.14989	2.7611	7.57119	1.04383
AC092648.1	0	0	0	0	0	0	0	0	0	0	0	0	0	0	0	0	0	0	0	0	0	0	0	0	0	0	0	0	0	0	0	0	0	0	0	0	0	0	0	0	0	0	0
TAS2R5	0.293971	0.151125	0.3204	0.376167	0.453724	1.31874	0.486522	0.0734205	0.165001	0.0562156	0.107836	0.132011	0.26564	0.116385	0.346824	0.163865	0.240132	0.471886	0.371557	0.150253	0.310215	0.668871	0.649778	0.0909581	0.424662	1.15745	0.51625	0.506771	0.322434	0.136002	0.31146	1.1216	0.191777	0.0773956	0.38285	0.259911	0.368432	0.111739	1.77068	0.0325412	0.162345	0.211548	0.304565
LINC02076	0.0430583	0	0.0271866	0.00771367	0.100197	0.255602	0.0698362	0	0	0	0	0.0162421	0	0.0143195	0.0246183	0	0	0	0.00914296	0	0	0.0117564	0.039973	0	0.0454336	0.033118	0.0132328	0.0301698	0.0371915	0.0119522	0	0.0862482	0.0235954	0.0317414	0.0942085	0	0.0107929	0.0206218	0	0	0.00624197	0.026028	0.0244385
TBC1D8B	3.54361	1.46739	1.09729	4.14	2.95065	1.02618	1.12944	2.40695	1.39894	0.990682	1.2974	0.831437	1.169	1.06288	1.2893	1.09491	1.39243	1.31837	1.5193	0.994101	1.77195	1.21057	1.20412	1.48176	2.28102	0.906341	1.98526	1.34838	1.45717	1.36722	3.41132	1.85848	1.82572	1.9342	2.13305	1.38064	3.60183	2.19247	11.1278	1.7618	0.717708	2.47643	1.54933
AC130456.3	0.865438	0.457992	0.321429	1.66439	3.00391	0.886892	1.41545	0.222504	0.685771	1.22662	0.784325	0.192032	0.268344	0.719529	0.848937	0.19864	1.03702	0.572028	1.54039	1.22944	3.29418	1.80696	0.590753	0.0826957	0.7386	0.146834	2.15121	2.94277	6.52248	0.565247	1.29448	0.198278	0.139485	0.938203	1.46191	0.135029	2.2331	1.58478	10.1712	1.18341	0.368996	0.84626	2.04664
PIGPP3	0	0	0	0	0.0322667	0	0	0	0	0	0	0	0	0	0	0	0	0	0	0	0	0	0	0	0	0	0	0	0	0	0	0	0	0	0	0	0	0	0.111613	0	0	0	0
AC108516.1	0	0	0	0	0.0521038	0	0	0	0	0	0	0	0	0	0	0	0	0	0	0	0	0	0	0	0	0	0	0	0.0902533	0	0	0	0	0	0	0	0	0	0	0	0	0	0
H2AZP2	0	0.151785	0	0.0377808	0.0350541	0	0.0488645	0	0	0	0.108307	0	0	0	0.0803855	0	0	0.094789	0	0.0565909	0.0747764	0.0575819	0	0.0685162	0	0.162209	0	0	0.12144	0	0.0670327	0.0469373	0	0.0777333	0	0.111876	0	0.0673357	0	0.0980497	0.0917178	0.0637414	0.0398992
HSPD1P9	0.0492433	0.0531618	0.00777295	0.0264651	0.01637	0	0.0114097	0	0	0	0	0	0	0	0	0	0.021118	0	0	0.0132138	0	0	0.0114287	0	0	0	0	0.0230023	0	0	0	0	0	0	0.0269352	0	0.0740597	0	0.368064	0	0	0.00744169	0.00931631
PPIAP45	0	0.0609053	0.0267154	1.78887	0.562633	0.174728	0.0784295	0.0591786	0	0.0679665	0.0869184	0	0.142741	0	0	0.0660394	0	0.0760701	0.287504	0	0.300048	3.00369	0.235681	0.274928	0.0446461	0.065088	0.416109	0.197646	0.0974584	0.0469802	1.88283	0.376682	0.185492	1.37242	0	0.628482	0	0	0	0.236061	0	0.562692	0.256159
KIF25-AS1	0.0469598	0	0.0411805	0.00934733	0.0780544	0.0740672	0.12694	0.100343	0.0351435	0.0104767	0.013398	0.00984101	0	0.104113	0.0745805	0.162874	0.0111881	0.0117258	0.033238	0	0.0138753	0.142463	0.0242194	0	0.0481738	0	0.00801765	0.39606	0.398103	1.11523	2.21403	0.0290318	0	0	0.0428103	0.0138396	0.0130788	0.0166595	0.0599992	0	0.0113459	0.272036	9.25939
AC093716.1	0	0	0	0	0	0	0	0	0	0	0	0	0	0	0	0	0.0916419	0	0.0453753	0	0	0	0	0	0.0563702	0.08218	0	0	0	0.0593172	0	0	0.234202	0	0	0	0	0	0.122863	0	0	0	0
AL356859.1	0	0.0700263	0	0	0	0	0	0	0	0	0	0	0	0	0	0	0	0	0	0	0	0	0	0	0.102664	0	0	0	0	0	0	0.0433093	0	0	0	0	0	0	0	0	0	0	0.0368152
AC022447.3	0	0	0	0	0	0	0	0	0	0	0	0	0	0	0	0	0	0	0	0	0	0	0	0	0	0	0	0	0	0	0	0	0	0	0	0	0	0	0.0935745	0	0	0	0
LINC00632	0.1232	0	0.0972342	0.0287878	0.284908	0.0414748	0.0372332	0.440141	0.00901955	0.0107553	0.0550175	0.0303082	0.011294	0.0445343	0.0357299	0.0313512	0.0689142	0.0722262	0.011374	0.0934276	0.0237405	0.073126	0.161613	0.043506	0.148365	0.0205997	0.0740779	0.369062	0.0231334	0.0669094	0.170256	0.345726	0.0440296	0.217178	0.0439488	0.142077	0.0402798	0.205231	1.12411	0	0.0155302	0.34403	0.162143
RPS3AP6	8.65409	15.79	1.31164	0.871383	1.01062	0.784629	1.0331	1.31101	1.33095	2.36028	5.72459	2.02594	6.11075	6.94229	2.22097	3.40049	4.69345	1.22975	1.05436	2.99113	6.26984	1.30041	2.02261	1.51442	2.86027	23.0708	3.14542	0.497024	8.08182	3.26297	0.998492	0.924694	0.444247	2.42782	2.93774	22.1478	4.29273	0.760343	0.815687	1.13072	0.910794	6.23279	2.77989
AC004706.2	0	0	0	0	0	0	0	0	0	0	0	0	0	0	0	0	0	0	0	0	0	0	0	0	0	0	0	0	0	0	0	0	0	0	0	0	0	0	0	0	0	0	0
RNA5SP159	0	0	0.123462	0	0.39002	0.201871	0	0.273485	0	0	0	0	0	0	0.298129	0	0	0.351547	0.664329	0.209881	0.138663	0	0	0	0	0.300795	0	0	0	0.217113	0.248607	0.522234	0	0	0.855651	0.41492	1.76449	0	7.64495	0	0.113386	0	0
FAM184A	2.26455	0.855847	1.42002	0.887314	1.26843	2.46865	2.99723	1.81141	2.38888	2.11362	5.00769	4.38029	2.89535	1.05916	2.63481	1.82371	3.4855	4.21072	4.37597	4.20645	0.31164	3.88485	1.14714	0.759227	1.39386	1.27252	2.61218	0.268074	0.3781	0.841001	4.87085	1.36702	0.997288	2.7556	4.31554	6.39049	6.32686	0.425898	1.79546	0.173069	1.11826	1.11886	2.52362
PTPN6	7.53671	9.90865	13.2751	16.913	17.4194	13.9393	17.157	20.8132	18.2912	18.7434	26.7038	28.1564	15.4093	11.2698	27.0781	25.9499	20.4025	17.2264	26.382	11.234	17.6583	17.3766	18.1412	25.2117	16.3216	10.8613	12.441	14.6087	9.61794	24.26	11.2415	15.3599	8.94574	9.37834	21.1665	13.2843	8.6999	12.2475	2.06213	12.9885	9.80649	11.8149	18.9172
AL732618.1	0	0	0	0	0	0	0	0	0	0	0	0	0	0	0	0	0	0	0	0	0	0	0	0	0	0	0	0	0	0	0	0	0	0	0	0	0	0	0	0	0	0	0
IDSP1	0.257113	0	0.270565	0.153535	0.284908	0.110599	0.148933	0	0.0721564	0	0.22007	0	0	0.0712549	0.0816682	0	0.275657	0	0.136488	0	0.113955	0.117002	0.198908	0.0696095	0.22608	0	0.592623	1.70144	0	0.11895	0.272409	0.858353	0	0.0789737	0.703181	0.113662	0.859302	0.0342051	1.84785	0	0	0.518068	0.121608
AC100827.4	0.0198022	0	0.0468861	0.0295622	0.0493716	0.0085181	0.0229409	0.0115399	0	0	0.0169493	0	0	0	0	0.0128778	0.0141536	0.0445015	0.014016	0.00885609	0.005851	0.0270335	0.0153194	0	0.0348243	0	0.0507138	0.0385414	0.0285069	0.0274837	0.0419607	0.0440722	0.0361712	0.0121647	0.0541574	0.0875394	0.0330907	0.0105376	0.550292	0	0.0191376	0.0249377	0.0312197
AC021193.1	0	0	0	0	0	0	0	0	0	0	0	0	0	0	0	0	0	0	0	0	0	0	0	0	0	0	0	0	0	0	0	0	0	0	0	0	0	0	0	0	0	0	0
LINC01593	0.332215	0	0.0327746	0	1.79463	0.0535894	0	0.290402	0	0	0	0	0	0	0.0395712	0	0	0	0	0.0557158	0	0.0566915	0	0	0.054772	0	0	0	0.358687	0	0.197988	0.184846	0.113781	0	0.227145	0	0	0	0.23876	0	0.0300998	0.0627557	0.0392822
AC016987.1	0	0	0	0	0	0	0	0.112902	0.0543704	0	0.0829121	0.0608999	0.0680809	0	0	0	0.0692364	0.145128	0	0	0	0	0	0	0	0	0	0	0	0	0	0	0	0	0	0	0.283277	0	2.78473	0	0	0	0.030544
LSS	10.4849	6.36855	16.4658	8.18321	4.95999	13.2202	9.88242	7.9938	11.62	9.98989	12.8898	15.2365	8.65972	6.01873	13.1051	15.105	15.7709	17.5694	14.3791	13.2818	17.3645	9.25984	12.2522	4.33568	7.95979	3.33447	9.77615	9.25457	7.48601	5.42535	14.6641	19.8375	3.14116	3.78253	7.66498	5.24319	3.29213	6.54251	5.12598	2.62878	16.1111	8.27732	7.37436
AC008667.2	0	0	0.0271142	0	0	0	0.199	0	0	0	0	0	0.0724358	0	0.0654739	0	0.220996	0.154411	0	0	0	0	0	0	0	0	0	0	0	0	0	0	0	0	0	0	0	0	0	0	0	0	0
AC118282.3	0	0	0	0	0	0	0	0	0	0	0	0	0	0	0	0	0	0	0	0	0	0	0	0	0	0	0	0	0	0	0	0	0	0	0	0	0	0	0	0	0	0	0
CCDC92	4.68892	2.77111	8.78544	6.14991	4.09553	7.34306	6.58301	5.88524	7.4599	5.63397	7.39615	7.4984	4.79654	4.96544	8.13894	7.62646	9.10886	9.15032	6.63622	7.52926	4.26576	6.12301	6.22563	4.26512	4.01875	3.21009	6.69921	6.16442	5.76845	8.54472	6.04429	3.23146	3.66684	8.43915	8.1187	4.4956	1.39732	5.30054	1.92645	3.33419	5.59153	6.58995	7.57347
RNU7-51P	0	0	0	0	0	0	0	0	0	0	0	0	0	0	0	0	0	0	0	0	0	0	0	0	0	0	0	0	0	0	0	0	0	0	0	0	0	0	0.747087	0	0	0	0
RPL31P47	0	0	0	0	0	0	0	0	0	0	0	0	0	0	0	0	0	0.150246	0	0	0	0	0	0	0	0	0	0	0	0	0	0	0	0	0	0	0	0.0533657	0	0	0	0	0
GALNT8	0.00874914	0	0.0234776	0.0454535	0.0392646	0.0248392	0.034462	0.0214143	0.0441966	0.0210808	0.0179727	0.0264023	0.0221366	0.0436444	0.145066	0.047794	0.0825453	0.0904448	0.0538757	0.0493019	0.0139597	0.0525541	0.0324889	0.0284244	0.0230794	0.010094	0.0483984	0.0265646	0.00755705	0.00728581	0.0166854	0.0077889	0.0239721	0.0257985	0.0622131	0.00464126	0.0153514	0.0083804	0.0402427	0.0244059	0.0126832	0.0264435	0.0413811
MIR3135A	0	0	0.16515	0	0.173905	0	0	0	0	0	0	0	0	0	0	0	0	0	0.222162	0	0	0.285666	0	0	0	0	0	0	0	0	0.332552	0.232858	0	0	0.572286	0	0	0	0.601551	0	0	0	0.197941
KRT86	0.376899	0.0968785	1.83259	0.253198	1.34802	1.25937	22.7285	0.588325	0.362651	0.189193	1.17518	0.533141	0.184478	1.11913	0.378389	0.538357	0.331924	0.605002	0.471607	0.803666	0.328123	1.17608	1.45268	1.34474	0.479358	0.517659	1.58231	3.07311	0.261599	1.44787	1.88252	1.27323	0.313492	1.0295	0.754682	2.65989	0.269923	0.805835	0.328918	6.30508	0.76102	2.37491	0.362892
KARS1P1	0	0	0	0.0247128	0	0	0	0	0	0	0	0.0173453	0	0	0	0	0	0.0206675	0	0	0.008152	0	0.010672	0	0	0	0	0	0	0	0	0	0	0	0	0	0.0922082	0	0.819578	0	0	0.00694898	0
HLTF	9.23308	3.65755	3.93698	3.87161	7.36442	17.0787	6.42349	4.19449	4.57134	3.16324	3.82551	2.66358	3.67132	4.26962	4.74576	3.90326	4.26127	4.23164	5.32164	2.06344	15.4701	4.9331	3.35522	7.10378	7.39077	11.8136	8.2816	4.66962	7.90882	3.06632	7.07324	7.4262	8.89682	4.44623	6.70061	12.0676	13.382	14.2873	7.37389	2.13886	3.17753	14.9434	4.65796
[truncated: 54,910 more rows]
