# Supplementary material for: GPR65 is a novel immune biomarker and regulates the immune microenvironment in lung adenocarcinoma
Source: Front Immunol. 2025 May 30;16:1572757. doi: 10.3389/fimmu.2025.1572757 (PMC12162609; doi:10.3389/fimmu.2025.1572757)
Supplement: Supplementary file 21 [file Table14.xlsx]

## Sheet: Sheet1
id	TCGA-44-6774-01A-21R-1858-07	TCGA-55-8203-01A-11R-2241-07	TCGA-49-AAR0-01A-21R-A39D-07	TCGA-50-5933-01A-11R-1755-07	TCGA-L9-A7SV-01A-11R-A39D-07	TCGA-44-2661-01A-01R-1107-07	TCGA-05-4422-01A-01R-1206-07	TCGA-L4-A4E6-01A-11R-A24H-07	TCGA-55-7570-01A-11R-2039-07	TCGA-05-4250-01A-01R-1107-07	TCGA-50-5939-01A-11R-1628-07	TCGA-97-8552-01A-11R-2403-07	TCGA-55-7726-01A-11R-2170-07	TCGA-L9-A5IP-01A-21R-A39D-07	TCGA-55-7995-01A-11R-2187-07	TCGA-91-6847-01A-11R-1949-07	TCGA-64-1681-01A-11R-2066-07	TCGA-73-4659-01A-01R-1206-07	TCGA-86-A4P8-01A-11R-A24X-07	TCGA-50-5045-01A-01R-1628-07	TCGA-86-8358-01A-11R-2326-07	TCGA-50-5936-01A-11R-1628-07
BX088651.1	0	0	0	0	0	0.0424107	0	0	0	0	0	0	0	0	0	0	0	0	0	0	0	0
RPS3AP50	0	0	0	0	0	0	0.0155909	0	0	0.0188931	0	0	0	0	0	0	0	0	0	0	0	0
OR1AB1P	0	0	0	0	0	0	0	0	0	0	0	0	0	0	0	0	0	0	0	0	0	0
UQCRC1	31.5906	49.348	54.6903	45.8089	33.698	39.3893	52.2291	34.5222	42.9277	55.8369	30.3046	38.962	37.8333	67.0299	26.6744	53.8189	40.7634	44.7767	33.2729	61.6001	55.8285	38.26
ANK2	0.706733	0.442104	1.84842	0.418249	0.230553	0.802394	0.17942	0.880167	0.336529	0.397355	0.556239	0.627152	0.364733	0.0427375	0.460293	0.024548	0.473763	0.538701	0.887709	0.678869	8.1588	0.241531
STX4	7.01061	13.0459	20.1716	28.8124	19.8301	9.97167	9.04733	19.9506	10.0331	9.39732	10.3015	16.9261	10.1851	13.4441	18.2191	6.87416	13.9736	7.48367	15.8677	15.9618	8.90954	11.8302
AC108039.1	0	0	0	0.0406092	0.144239	0.0314076	0	0	0.0343475	0.0249115	0	0.0427217	0	0.0623441	0.0454289	0	0.0523762	0	0.0668683	0	0	0
CHORDC1P1	0.0397991	0.161962	0.0217683	0	0.179269	0.0780703	0.038325	0.0457531	0.0853782	0.0154807	0	0.0265485	0	0.15497	0.0423462	0.016896	0	0.0568271	0.0623308	0.0730297	0	0
AL365503.1	0	0	0	0	0	0	0	0	0	0	0	0	0	0	0	0	0	0	0	0	0	0
AL603650.1	0	0	0	0	0	0	0	0	0	0.063213	0	0	0	0	0.115276	0	0	0	0	0	0	0
MMS22L	0.442058	0.370782	0.261363	0.592373	0.630406	0.325618	0.428558	0.337422	1.78433	0.841642	0.469294	0.396358	1.19118	0.431192	1.19016	1.43144	0.434701	0.475311	0.509198	0.366991	1.93737	0.543171
POLR2J4	1.17776	2.29006	3.49057	0.83363	2.36877	2.84759	2.82216	2.83386	1.54238	2.20535	0.840942	5.17062	1.50128	1.13316	2.32171	3.91859	2.21756	2.17052	2.01612	2.60091	1.45938	1.53195
AC106895.1	0	0	0	0	0	0	0	0.0364537	0	0	0	0	0	0	0	0	0	0	0	0	0	0
CCNYL4	0	0.0126241	0	0.0432739	0.0153704	0	0.0109532	0.0196142	0	0	0	0	0	0	0	0	0.0558129	0	0.035628	0	0	0
AL161630.1	0	0	0.0164226	0	0	0.0147246	0	0	0	0	0	0.0600867	0	0	2.35344	0	0.0122776	0	0	0	1.33318	0
MTND5P13	0	0	0	0	0	0	0	0	0	0	0	0	0	0	0	0	0	0	0	0	0	0
CT47A8	0	0	0	0	0	0	0	0	0	0	0	0	0	0	0	0	0	0	0	0	0	0
AL121603.2	6.07984	2.18792	1.54177	0.934569	0.796675	1.49982	0.952121	1.3767	2.9346	1.16095	2.41552	1.02005	1.80328	0.708417	2.88816	4.43478	2.50114	1.18817	1.22149	2.11293	4.84281	1.9089
SYTL3	5.11781	5.42597	6.86543	8.17251	6.11495	6.49242	7.85928	4.63708	2.62915	3.01222	4.74969	12.3709	1.23912	1.42247	7.03596	3.69927	10.6948	19.8551	5.08332	4.0653	7.05635	4.22331
DR1	6.64716	4.11176	4.78719	8.54936	7.51416	6.95631	4.52687	4.80568	9.26765	6.75627	7.03225	3.65705	10.5855	6.73943	4.63546	9.45031	9.18837	7.6821	5.8635	10.403	9.03463	6.92775
Y_RNA	0	0	0	0	0	0	0	0	0	0	0	0	0	0	0	0	0	0	0	0	0	0
AC091043.1	0.0860996	0.222971	0.0470925	0	1.93911	0.0422234	2.01749	0.0989802	0.0461758	0	0	0.114868	0	0	0	0.18276	1.44347	0.0204895	0	0	0	0
MAPK13	14.5293	23.3573	15.372	24.7929	20.9688	20.3019	19.5229	16.787	28.0326	25.5803	28.1962	13.8818	12.2318	11.7221	19.5666	14.8349	13.7414	18.7892	11.0082	17.5765	27.9802	20.3384
AC015813.5	0.644041	0.762451	0.464984	0.947424	2.32079	0.543243	1.26518	0.399811	1.76847	0.851748	0.919215	0.979524	0.378224	0.85264	0.730943	1.61862	0.284419	0.895071	0.820373	0.38999	3.68321	0.543285
NOLC1P1	0	0.0138677	0	0	0	0	0	0	0	0	0	0	0	0	0	0	0.00766389	0.00446024	0	0	0	0
AC139099.3	0	0	0	0	0.0050138	0	0	0	0.00596965	0	0	0	0	0.0162532	0	0	0	0.0026489	0	0	0	0
TRGC1	0.0613417	0.196678	0.234858	0.103721	0.0460507	0.636738	0.426615	0.393728	0.038381	0.123278	0.042418	0.300071	0.0200133	0.149283	0.478629	0.0303818	0.0752487	0.13138	0.74187	0.328299	0.172499	0.065619
OR4C1P	0	0	0	0	0	0	0	0	0	0	0	0	0	0	0	0	0	0	0	0	0	0
TMEM106C	18.699	15.8204	18.8958	16.2264	33.165	24.9122	26.7899	7.33537	46.5787	15.7256	13.3092	13.881	32.1662	12.4282	54.3571	36.3897	21.2173	27.1855	9.0762	27.3301	79.2091	19.5021
AP000897.1	0	0	0	0	0	0	0	0	0	0	0	0	0	0.0235385	0	0	0	0	0.0126233	0	0	0
AC004812.1	0	0	0	0	0	0	0	0.153555	0.286543	0	0	0	0	0	0.189494	0	0	0.0635737	0.278923	0	0	0
PSG11	0	0	0	0	0	0	0	0	0	0	0	0	0	0.00754522	0	0	0	0	0	0.0035557	0	0
RN7SL515P	0	0	0	0	0	0	0	0	0.0704298	0	0	0	0.128537	0	0	0	0	0	0	0	0	0
AC026904.2	0.0510512	0.0188866	0.0279227	0.0323704	0.0229952	0.0500713	0	0.0880328	0	0.039715	0.0423625	0.136217	0	0.0496958	0.0543184	0	0.0208751	0.0971912	0.213208	0.140515	0	0
MIR4756	0	0	0	0	0	0	0	0	0	0	0	0	0	0	0	0	0	0	0	0	0	0
RAP1GAP	5.23882	18.0248	20.7991	2.53541	18.2674	19.9614	18.3496	9.10006	4.56154	4.6212	6.4055	47.4012	1.41956	1.92972	29.38	12.6624	50.7721	26.7131	9.87466	4.78474	21.7385	4.32504
LINC01243	0	0	0	0	0	0	0	0	0	0	0	0	0	0	0	0	0	0	0	0	0	0
AC011500.3	0	0	0.0329721	0	0.0271536	0	0	0	0	0	0	0	0	0	0	0	0	0	0	0	0	0
MOK	0.49954	0.701219	1.56959	0.399866	1.43145	0.800949	0.827887	0.584454	0.864523	0.380346	0.858439	2.86432	0.742079	0.738038	1.18867	1.35515	0.683778	0.296773	1.10971	0.60784	1.64858	0.471027
DNM1P41	0	0.00861456	0	0	0	0.0114192	0	0	0	0	0	0	0	0.0056668	0.00412928	0.00494271	0.00952152	0.00277067	0.00607803	0	0	0
MTND2P8	0	0	0	0	0	0	0	0	0	0	0	0	0	0	0	0	0	0	0	0	0	0
EEF1A1P9	1.12807	6.63564	2.02069	3.48702	1.42274	8.63007	5.2142	1.18336	2.57122	2.47916	1.1935	1.50499	1.84942	1.01576	1.03023	5.01651	2.0988	2.68453	2.90036	3.50601	0.901586	2.06868
AL121749.1	0.0362314	0	0	0.0229735	0.106079	0.00888398	0	0.0104129	0.0291468	0	0	0	0.0354626	0.0176347	0.00642503	0.0076907	0.00740759	0.0172443	0.0189144	0.0166208	0	0
AC016252.1	0.082285	0	0	0	0	0.0807056	0.0528249	0.236487	0.0882602	0	0.0682804	0.384225	0.241617	0	0.0583675	0.0349327	0	0.0391635	0.257739	0.0754948	0.0730716	0
AC006946.1	0	0.131976	0.130079	0.0753995	0.160686	0.0583147	0.381692	0.410104	0.0637733	0.0462535	0	0.475931	0.116389	0.347264	0.337393	0.050482	0.0486236	0.0848941	0.620774	0	0.316792	0
IGLVI-38	0.101307	0	0	0	0	0	0.0325182	0	0	0	0.420324	0	0	0	0	0	0	0.0723254	0	0	0	0
FAM180B	0	0	0.153695	0	0.0253146	0	0.00901982	0.0646081	0.0452111	0	0.0233177	0.131212	0	0.0136771	0.0398648	0	0.0229806	0.0267486	0.0440088	0.0773441	0.0748615	0
EIF4A3P1	0	0	0	0	0	0	0	0	0	0	0	0	0	0	0	0	0	0	0	0	0	0
BTD	5.07546	5.19286	3.28863	4.28653	2.72252	9.09369	6.02991	4.24291	3.0439	5.70965	5.40872	5.40861	3.38055	4.32568	2.51341	4.14399	5.3822	5.43524	4.82099	6.4246	2.52476	7.76267
AL121885.1	0	0	0	0	0	0	0	0	0	0	0	0	0	0	0	0	0	0	0	0	0	0
MIR4705	0	0	0	0	0	0	0	0	0	0	0	0	0	0	0	0	0	0	0	0	0	0
RN7SKP211	0	0	0	0	0	0.0607213	0.119233	0	0	0	0	0	0	0	0	0	0	0	0	0	0	0
LINC01427	0	0	0	0	0	0	0	0	0	0	0	0	0	0	0	0	0	0	0	0	0	0
FAM32BP	0	0.101141	0.0498433	0.0577828	0.0820951	0.178759	0.0292512	0.209524	0	0.0708931	0	0.121577	0	0	0.420164	0.116061	0.037263	0.0867454	0.380587	0	0	0
AC021231.3	0	0.0389983	0.17297	0	0.047482	0.258476	0.0338365	0.181776	0	0.0410031	0	0.281271	0.103177	0.0513075	0.0373867	0.268509	0.301729	0.0501717	0.330185	0.0483575	0	0
RNF169	3.01635	2.16911	0.67083	4.5523	5.67496	1.36675	4.56579	1.516	2.46263	1.69301	2.9953	2.10854	2.40579	3.37791	2.85928	1.761	1.1335	1.63852	2.99578	0.816508	3.36043	2.93943
RPS10P16	0.0786353	0.465464	0.12903	0.149583	0.354201	0.462755	0.201928	0.271198	0.379554	0.122348	0	0.0524547	0.153933	0.0382738	0.111557	0.233683	0	0.205845	0.164205	0.288585	0.209491	0
ACSS3	1.12637	0.372313	0.730937	0.670977	0.0675658	0.786435	1.33678	1.93292	4.79317	0.620594	0.457151	0.891448	0.520538	0.143364	1.48865	0.0636805	0.645704	1.39671	3.25617	0.874533	1.02447	0.40011
BX088651.2	0	0	0	0	0	0	0	0	0	0	0	0	0	0	0	0	0	0	0	0	0	0
AP001469.1	0.104753	0.0516719	0.133689	0.0221406	0.314563	0.102742	0.0560408	0.301061	0.243446	0.013582	0.0869246	0.256216	0	0.050986	0.95358	0.133413	0.0571121	0.0415477	0.528631	0.0961089	0.31008	0.0320164
DSTYK	4.78477	5.29833	2.351	2.93308	5.31749	1.99552	2.29252	3.33099	4.45494	2.0358	3.26793	2.75495	3.45177	3.8951	3.03237	5.04149	3.74281	3.22786	4.20706	2.01473	4.02058	3.59811
OR2AK2	0	0	0	0	0	0	0.0113094	0	0	0.0137047	0	0	0	0.0171489	0	0	0	0	0	0	0	0
STAT2	22.9141	24.1277	45.3373	18.5209	52.9869	16.5598	24.2603	27.7917	12.9978	17.585	17.4354	20.0764	32.0389	23.1416	32.6682	21.342	23.9215	16.4	31.6637	19.137	22.9961	19.0959
AL139230.1	0	0	0	0	0	0	0	0	0	0	0	0	0	0	0	0	0	0	0	0	0	0
GPAT2P1	0	0.00642734	0.0190048	0	1.35382	0	0.0390363	0	0	0.0202732	0.0144164	0.0115891	0	0	0.0246469	0	0.305473	0.0206721	0.145115	0	0	0
YOD1	2.44031	2.9142	2.10025	1.96453	16.2509	2.12655	2.64367	2.23468	5.02652	2.58009	2.75953	2.1146	3.22568	6.32308	2.02161	3.28826	3.3164	2.23611	2.70403	2.39259	2.61323	2.11689
AP000561.1	0.0896623	0	0	0	0	0	0	0	0	0	0	0	0	0	0	0	0	0	0.0468078	0	0	0
DNAJA1P1	0	0	0	0	0	0	0	0	0	0	0	0	0	0	0	0	0	0	0	0	0	0
BACH1-IT3	0	0	0	0	0	0	0	0	0	0	0	0	0	0	0	0.0407835	0	0	0	0	0	0
TKTL2	0	0.0163105	0.00803803	0.0093184	0.0198587	0.0144139	0.0141517	0	0	0.00571633	0.0121948	0	0	0.0143058	0.031273	0	0	0.00349727	0.0153439	0	0	0
ATIC	17.9625	27.562	32.1297	25.1025	36.9615	17.3596	32.3155	10.9241	68.7812	36.4717	26.21	12.0086	35.4445	30.7762	24.8383	19.3613	18.6283	18.2681	10.8079	13.9385	31.2235	45.3129
AC133561.3	0	0	0	0	0	0	0	0	0	0	0	0	0	0	0	0	0	0	0	0	0	0
CDY4P	0	0	0	0	0	0	0	0.0148176	0	0	0	0	0	0	0	0	0	0	0	0	0	0
AC105265.2	0	0	0	0	0	0	0	0.0451996	0	0	0	0	0	0	0	0	0	0	0	0	0	0
ABHD6	2.13001	2.11073	1.9734	2.28085	0.94964	3.24028	1.59764	3.94785	9.72738	2.17697	1.77651	3.80585	2.47837	1.10549	1.27192	1.45789	2.09744	4.94217	4.33438	2.70702	2.20033	1.83346
AL590714.1	0.102911	0	0.168862	0	0.0463545	0	0.033033	0.0591531	0.110383	0	0	0	0	0.100178	0.0364989	0	0.0420806	0.0734704	0	0	0	0
MAP7D1	20.9038	16.1978	27.7194	34.9828	18.2416	18.2454	13.9992	28.7947	21.2589	22.4991	27.4344	25.672	24.0452	20.3632	16.4312	32.5696	32.9198	17.9595	30.0805	23.5576	21.5201	17.1654
PPP1CA	90.9257	77.8474	90.1161	67.1232	73.0211	95.2763	75.0155	50.7343	67.1741	90.4112	62.175	48.6665	49.1591	72.623	68.1143	58.4144	46.9691	81.7897	48.8118	128.519	77.2186	71.0894
AP003122.3	0	0	0	0	0.275582	0	0	0	0	0	0	0	0	0	0	0	0	0	0	0	0	0
ELOCP9	0	0	0	0	0	0	0	0	0	0	0	0	0	0	0	0	0	0	0	0	0	0
CDH26	1.4046	2.09362	2.34929	0.0602356	0.0611286	3.19785	1.38089	1.02578	0.116452	0.21115	0.253379	5.44522	0.325434	0.257609	26.7084	0.210289	2.38618	1.36933	1.05562	0.482481	1.94029	0.199094
LINC00616	0	0	0.0180405	0.0104571	0	0	0	0	0.026534	0	0	0	0	0.0240809	0.00584909	0	0	0.00784927	0.00860947	0	0.0146452	0
AC022188.1	0	0.00867151	0	0	0.0105579	0	0.00752374	0	0	0	0	0	0	0	0	0	0.0191689	0.011156	0	0	0	0
C15orf54	0.0253431	0.0609428	0.0277231	0.0562434	0.0684926	0.0186425	0.00406742	0.058269	0.0339793	0.0788623	0.0315448	0.177508	0.0248054	0.0308379	0	0.00537949	0.740949	0.00904655	0.0198454	0.0930073	0.0450109	0.0813309
MIR659	0	0.297513	0.879708	0.254959	0	0.197188	0.258134	0	2.15646	0.312807	0.667318	0.536444	0	0.587127	0.427828	0.512106	0	0.956882	0.419823	0	0.714143	0.368684
AC079910.1	0	0	0	0	0.0234557	0	0	0	0	0.0202552	0	0	0	0	0	0	0	0	0	0	0	0
AC018992.1	0	0.0134289	0.0198538	0	0.0163503	0.017801	0.0291287	0.0104323	0.00973367	0	0	0.0242136	0	0	0.00643699	0.0462301	0.0371069	0.0172764	0.0189496	0	0.0322345	0
CXorf58	0.0202614	0.0299831	0.0886563	0.0513891	0.0456321	0.0596173	0.0325182	0.0815237	0.0977968	0.0394055	0.0840647	0.21625	0	0.147926	0.129348	0.0516096	0.0579947	0.00482169	0.031732	0.0371787	0.0719708	0.148623
AC005306.1	0.0834291	0.12346	0.638847	0.0529006	0.507321	0.347768	0.200848	0.503529	0.290834	0.146032	0.103845	0.640004	0.0816587	0.203035	0.517816	0.318765	0.0341145	0.29781	0.805745	0.0574084	0.222263	0.076497
RBM6	6.89044	20.0454	15.633	6.9973	15.0156	7.59902	12.4064	18.2465	11.218	4.95939	4.86227	13.08	10.8326	7.16507	9.87185	14.939	7.8192	7.72844	22.3635	5.84157	11.2749	5.7302
MAGOH	11.7303	19.4003	32.1671	18.5609	24.0889	13.0347	9.42172	10.1598	32.9421	15.7622	14.2468	14.138	22.9627	47.4789	13.6629	37.4622	36.2903	12.3651	11.2176	27.9697	25.4502	10.6334
AC114752.2	0	0	0	0	0	0	0.0309889	0.0554926	0.0517764	0	0	0	0	0	0.0342403	0	0	0	0	0	0	0
UGT1A11P	0	0	0	0	0	0	0.0147462	0	0	0	0	0	0	0	0	0	0	0	0	0	0	0
GPR32P1	0	0	0	0	0	0	0	0	0	0	0	0	0	0	0	0	0	0	0	0	0	0
LINC02194	0	0	0	0	0	0	0.0130412	0	0	0	0	0	0	0	0	0	0	0	0	0	0	0
SUZ12P1	1.46675	3.00357	3.26547	1.55879	5.93676	1.85903	2.2181	1.8821	2.166	1.89237	0.925692	2.52872	1.46595	1.04069	3.59748	3.28443	1.1953	1.6543	2.89028	1.58263	6.65934	1.23122
OR2L9P	0	0	0	0	0	0	0	0	0	0	0	0	0	0	0	0	0	0	0	0	0	0
AC099786.3	0	0	0	0	0	0	0	0	0	0	0	0	0	0	0	0	0	0.00658281	0	0	0.294774	0
PATZ1	5.85081	9.87727	13.6699	4.82196	14.7046	8.17098	11.4749	5.41081	13.2678	8.81541	5.11653	9.84398	5.86747	4.83181	19.2905	68.2799	7.38177	8.3557	7.9829	6.36428	13.8045	8.82594
AC087863.2	0	0	0	0	0	0	0	0	0	0	0	0	0	0	0	0	0	0	0	0	0	0
MIR6736	0	0	0	0	0.595537	0	0	0	0	0	0	0	0	0.321759	0	0	0	0.157318	0	0	0.58705	0
RN7SL328P	0	0.048098	0	0	0.0585612	0.0637574	0.0417317	0.29892	0	0	0	0.260175	0.127251	0	0.461103	0	0.0531618	0	0.882327	0	0.577265	0
OLAH	0.0329975	0	0.0541445	0.198769	0.847205	0.0566373	0.0211836	0.0948351	0.123878	0.102681	0.123217	0.121063	0.0322973	2.00759	0.0234063	0.707431	0.0337321	0.0235578	0.241167	0.0378432	0.0293028	0.242046
LINC02060	0	0.0083843	0.037187	0	0.0102082	0	0.00727456	0.0260535	0.0486174	0	0.0188059	0.0453531	0.0665464	0.0220613	0.00803782	0.0192424	0.0370681	0.0161797	0.0709868	0.0415858	0	0.02078
AP000959.1	0	0	0	0	0	0	0	0	0	0	0	0	0	0	0	0	0	0	0	0	0	0
AL513542.1	0	0	0	0	0	0	0	0	0	0	0	0	0	0	0	0	0	0	0	0	0	0
AL513548.2	0	0	0	0	0	0	0	0	0	0	0	0	0	0	0	0	0	0.00768994	0	0	0.143479	0
RETREG2	16.4815	20.7145	27.2727	19.1319	32.4408	19.181	23.2015	17.3039	24.5835	30.9263	34.5723	20.278	26.7074	14.1586	24.2742	15.0883	23.9775	19.7268	19.6277	16.131	29.4244	21.8949
PFN1P11	0	0.0370935	0.109681	0.0635759	0.0451628	0.0983405	0.0965515	0.0576324	0.107546	0.117001	0.166401	0.200649	0	0.244008	0.0711213	0.0425658	0	0.190885	0.157029	0.0459956	0	0.183868
SUB1P4	0	0	0	0	0	0.112845	0.0738614	0	0.123408	0.0447526	0	0.0767479	0.225224	0	0.244834	0.0488439	0.141138	0.0547596	0.0600631	0	0	0
RNU7-70P	0	0	0	0	0	0	0	0	0	0	0	0	0	0	0.209592	0	0	0	0	0	0	0
AC069113.1	0	0	0	0	0	0	0	0	0.0783433	0	0	0	0	0.284401	0	0	0	0	0	0	0	0
AC026412.1	1.24059	2.77092	1.56636	3.39647	5.50969	2.78038	4.4771	1.68609	7.77261	2.70591	1.72215	4.23829	0.590108	3.14892	1.60372	0.167353	5.7887	8.92031	2.18504	9.65885	2.47105	2.65772
PRR23A	0	0	0	0	0	0	0	0	0	0	0	0	0	0	0	0	0	0	0	0	0	0
PDE11A	0.230935	0.0438724	0.0136553	0.0435336	0.00562277	0.0183651	0.148255	0.0161443	0.728051	0.115319	0.0880467	0.0499617	0.0213817	0.218728	0.0896528	0.0119237	0.0663566	0.0438169	0.00977503	0.0143161	1.79858	0.051506
CCNYL1	6.63724	5.62216	7.20615	8.023	4.18774	8.80575	3.73697	7.67781	6.50594	5.06349	8.6774	5.20682	13.1955	5.79556	6.35964	7.70389	3.95749	6.39095	7.08994	5.96029	5.89407	6.98988
AL591222.2	0	0	0.028293	0	0	0	0	0	0	0	0	0	0	0	0	0	0	0	0	0	0	0
C17orf113	0.461272	1.34624	1.40164	0.129992	6.25627	0.92997	2.25384	0.795418	0.65969	1.01672	1.10577	1.70943	0.10033	0.29935	3.19924	2.06704	0.71255	0.463478	1.65888	0.30565	3.91418	0.939877
AC018558.4	0	0	0	0	0	0	0	0	0	0	0	0	0	0	0	0	0	0	0	0	0	0
THAP12P7	0.0340638	0.189031	0.0186314	0.107996	0.0460306	0.0918775	1.16995	0.0195799	0.109612	0.0927493	0.0423995	0.0227227	0.066682	0.0746088	0.193301	0.108459	0.00696443	0.141861	0.0889144	0.0390661	0.393246	0.109317
EME2	0.908887	3.09723	4.10355	1.43897	1.74183	1.2375	1.94615	3.021	2.55832	0.768548	0.875994	4.95196	1.00011	4.80296	4.36677	1.56018	0.690203	2.59819	3.85773	1.47354	2.16569	0.724667
RN7SL604P	0	0.0487479	0	0	0	0.064619	0.0422956	0	0	0.0512538	0	0	0	0	0	0	0	0	0.0687885	0.0604469	0.117013	0
AP004609.1	0	0.026299	0.103684	0.0300498	0.266834	0.0232409	0.015212	0.0544812	0	0.0276509	0.0196628	0.0790326	0	0.138399	0.0420203	0	0	0.0225559	0.123702	0.0108702	0	0.0434536
RNU6-609P	0	0	0	0	0	0	0	0	0	0	0	0	0	0	0	0	0	0	0	0	0	0
IGHVII-53-1	0	0.113172	0	0	0	0	0.0490961	0	0.08203	0	0	0	0	0	0	0	0	0.0363991	0	0	0	0
SPTSSA	77.7534	63.5943	34.2464	29.362	45.7397	33.7017	17.8483	23.5573	52.1171	66.2078	42.3646	18.3725	32.2917	99.4171	35.168	63.5253	44.1011	244.915	24.856	50.2749	85.6606	59.7413
AC008033.3	0.110883	0.420473	0.106134	0.0527314	0.0624319	0.203915	0.213552	0.207141	0.0297337	0.0215652	0.0920111	0.0924575	0.135663	0.0539695	0.157306	0	0	0.0329842	0.39073	0.101733	0.0984674	0
SRIP2	0	0.086924	0	0	0	0	0	0	0	0	0	0	0	0	0	0	0	0	0	0	0	0
MAPKBP1	1.95449	1.41689	1.15758	1.95327	2.40532	1.16163	1.10726	2.56724	2.96487	2.13571	3.46867	3.99168	2.8861	1.99974	2.0582	1.22623	1.27348	1.4545	3.407	1.31467	1.63532	1.8646
AL391119.1	0	0	0	0	0	0	0	0	0	0	0	0	0	0	0	0	0	0	0	0	0	0
TSPY14P	0	0	0	0	0	0	0	0	0	0	0	0	0	0	0	0	0	0	0	0	0	0
GTF3AP5	0	0	0	0	0	0	0	0	0	0	0	0	0	0	0	0	0	0	0	0	0	0
PPIAP38	0	0	0.0441675	0.102406	0	0	0	0	0	0	0	0	0	0	0	0	0	0.0192169	0	0	0	0
PROCR	29.1655	10.4153	6.53598	27.1894	6.0994	28.9888	10.0026	22.0531	5.89667	49.4075	25.9784	10.4804	11.328	6.37957	4.99757	8.07022	30.3709	9.08896	7.82433	28.4577	11.6138	8.83447
AC119751.2	0	0	0	0	0	0	0	0	0	0	0	0	0	0	0	0	0	0	0	0	0	0
LINC02111	0.0506096	0.0124822	0.166087	0.0106968	0	0	0.00541501	0	0	0	0.0139987	0	0	0.139587	0.0897476	0.0071618	0	0.0281022	0.00880683	0	0.0149809	0
DNM1P50	0	0	0	0	0	0	0	0	0	0	0	0	0	0	0	0	0	0	0	0	0	0
KRTDAP	0.0590062	0.0654889	0.225916	0	0	0.0578736	0.284104	0.474835	0.0316455	0.0688554	0	0.118083	0	0	0.104638	0	0	0.042126	0.400451	0.135342	0.995586	0
AC019349.1	0	0	0	0	0	0	0	0	0	0	0	0	0	0	0	0	0	0	0	0	0	0
KLF10	22.5074	20.8384	13.0939	37.7174	15.6241	13.2739	14.4899	16.2976	11.9037	48.6287	42.4067	16.1578	32.1196	36.2366	16.1242	14.5519	26.0603	27.9032	18.0674	26.5367	19.7882	10.6492
TBC1D15	3.94914	5.58795	3.28279	6.10535	4.67877	8.99284	6.75357	5.20758	5.29361	6.47636	6.39667	4.18393	5.71216	5.43416	5.69667	4.64319	5.34655	5.02616	7.13032	8.95375	5.59092	7.27244
AC127024.7	0.195016	0.144294	0	0	0.0878417	0	0.0625975	0	0	0	0	0	0	0	0.207496	0	0	0.0464088	0	0.178923	0	0
AL024507.2	0.454582	0.151357	0.23206	0.278632	0.409519	0.15605	0.252919	0.217745	0.845158	0.100198	0.502951	0.222372	0.326286	0.309759	0.274082	0.476029	0.291213	0.22357	0.0870145	0.159877	0.349858	0.430704
AC007967.4	0	0	0	0	0	0	0	0	0	0	0	0	0	0	0	0	0	0	0	0	0	0
AC096677.1	1.83544	2.50392	3.32543	2.18215	5.68388	1.6877	2.94577	1.31877	2.03024	0.93704	1.61825	2.7548	0.561403	3.12674	1.34262	0.389602	2.01702	1.11927	2.03614	1.78923	2.03741	1.36738
AC093591.1	0	0.779967	0.487863	0.359911	0.146099	0.35789	0.67673	0.233046	1.00022	0.0315408	0.134573	0.270453	0.0793668	0.197337	0.143795	0.72291	0.165785	0.154374	0.169326	0.557971	0.0720082	0.07435
RPS4Y1	0	0.0190278	98.6378	20.3501	5.38248	0.0168151	123.269	89.3016	87.422	0.00666863	108.732	0.0114363	0	0.016689	0	0.0582262	0.0771138	94.1191	0.0447503	0.0550531	12.5907	119.25
AC112786.1	0	0	0	0	0	0	0	0	0	0	0	0	0	0	0	0	0	0	0	0	0	0
LINC02603	0.147851	0	0.161736	0.0562495	0.0532778	0.0580052	0.17085	0.288949	0.0317174	0.011502	0.0490749	0.0789008	0.0578854	0.0863553	0.0314627	0.050214	0.0846397	0.0633327	0.15437	0.0406951	0.0525185	0.0542264
CBX1P1	0	0.236547	0.04996	0.173754	0.205718	0	0.0879591	0.105007	0.19595	0	0.0757961	0.121862	0	0	0.16198	0.271444	0.0373502	0	0.333793	0.0838046	0.0811146	0
BLACE	0	0.00587516	0	0.0100696	0.00715324	0	0	0	0.00851696	0	0.0131779	0.0105935	0	0	0	0	0	0	0	0	0.0141026	0
MIR3672	0	0	0	0	0	0	0	0	0	0	0	0	0	0	0	0	0	0	0	0	0	0
CLEC4A	6.27216	3.34545	4.32987	7.62588	1.02859	25.4283	3.59655	6.80796	1.20836	4.09775	3.30976	5.97124	4.44039	1.43749	4.38426	0.723851	3.42377	4.14455	7.34345	15.6575	1.86564	2.34507
MRPS36P4	0	0	0.143174	0	0	0	0.0840236	0	0.0701935	0	0	0.0873072	0	0	0.0464198	0.055564	0	0	0.341634	0	0	0
EIF4A1P13	0	0.0627365	0	0	0	0	0.0544326	0	0.272839	0	0	0	0	0	0	0	0	0	0	0	0	0
AC091133.4	0	0	0	0	0	0	0.086941	0	0.0484205	0.42142	0	0	0	0	0	0	0	0	0	0	0	0
MIR8057	0	0	0	0	0	0	0	0	0	0	0	0	0	0	0.20048	0	0	0	0	0	0	0
IDH3A	2.50049	2.89982	1.91409	3.02622	2.09061	5.39213	3.0804	2.2839	3.71386	3.29759	3.2166	3.54162	3.09561	4.16521	2.33656	1.72561	1.93287	4.75364	2.62266	2.09773	5.26738	3.62753
RHEBP1	0	0.155713	0.115106	0.0889605	0.126391	0.103204	0.0225171	0.040322	0.22573	0.136431	0	0.0935883	0	0.0341435	0.0248797	0.0595614	0.114738	0.0166938	0	0.0321803	0.12459	0
EIF1	114.35	124.101	151.78	107.689	195.812	244.029	198.598	159.798	169.275	313.489	156.733	119.395	169.845	98.4348	111.119	122.095	124.555	140	130.458	199.25	163.534	144.698
TAAR1	0	0.127318	0.0627439	0	0	0	0	0	0.24609	0.0148737	0.0317303	0	0.0748538	0.0372231	0.0135619	0.0162334	0	0.00909976	0	0	20.8495	0
CTTN	52.0528	47.5096	63.3602	58.6939	51.9997	24.0872	47.0369	26.0292	37.606	39.7454	44.7539	29.8365	37.714	65.5568	60.6415	38.3464	15.0558	47.4106	25.4891	28.2996	37.5767	42.1079
AL357146.1	0	0	0.0414634	0	0.00853661	0.00929408	0	0.0326808	0	0.00737178	0	0.0252843	0	0	0.0336081	0	0.00774954	0.0135303	0.187982	0.026082	0	0
ARPIN-AP3S2	0.0729575	0.107964	0.071828	0.0647651	0.0985878	0.314851	0.17798	0.243229	0.101732	0.0454056	0.157405	0.22387	0.114255	0.0781226	0.0724517	0.14867	0.0715984	0.250014	0.137114	0.0602433	0.0518308	0.0535164
SNX2P2	0	0	0	0	0	0	0	0	0	0	0	0	0	0	0	0	0	0	0	0	0	0
COL9A3	0.104956	0.310631	0.450416	0.117742	2.04012	0.388008	0.412048	0.199548	32.4568	0.153878	0.757035	1.04479	1.70687	2.41276	0.332155	64.57	0.798913	0.220949	0.147516	0.385178	0.14339	0.22208
AC012568.1	0	0	0	0	0.0372211	0.0405238	0.0795732	0.0474979	0	0	0.0685698	0	0	0.0804398	0.0879222	0	0	0.0196647	0	0	0.0733812	0
AC009318.1	0.166384	0.133368	0.20476	0.175834	1.4989	0.333179	0.280387	0.310822	0.133849	0.097078	0.149571	1.17463	0.162853	0.86382	0.427828	0.0941803	0.0510263	0.0527935	0.513921	0.381634	0.209318	0.0635662
SRSF9P1	0.662317	0.245027	0.241505	0.233312	0.165739	0.360891	0.188974	0.5076	0.43414	0.515246	0.488527	0.392718	0.216087	0.107455	0.156601	0.437383	0.451374	0.262691	0.49943	0.303831	2.41798	0.674761
WAPL	8.84535	8.97674	4.76474	7.61634	10.1839	6.24525	11.2022	8.35786	13.5936	10.6573	11.5189	6.70095	11.6938	7.68739	9.02191	8.03795	5.34977	8.47598	9.79193	6.23034	9.8151	10.6747
MTCYBP17	0	0	0	0	0	0	0	0	0	0	0	0	0	0	0	0	0	0	0	0	0	0
SNORD114-25	0	0	0	0	0	0	0	0	0	0	0	0	0	0	0	0	0	0	0	0	0	0
SLC25A53	0.370373	0.362579	0.31789	0.238458	0.287459	0.480626	0.5487	0.376653	0.235305	0.412247	0.231685	0.592949	0.36809	0.363313	0.594146	0.370108	0.328524	0.336286	0.541384	0.483575	0.728645	0.3187
CXCL10	14.792	20.5643	14.5303	89.1873	12.6833	106.127	57.2959	12.5821	7.4528	33.6061	13.3203	6.01766	20.094	7.90991	87.2567	23.4995	18.3896	3.07024	20.0151	70.9149	17.2296	5.65629
AC010326.4	1.62513	1.61868	1.93728	2.11376	3.54745	2.88134	4.89545	3.16166	2.03366	0.826632	1.31396	2.83524	3.30364	4.05636	2.29074	4.91789	3.08407	2.28077	5.09035	1.49102	2.18325	2.06321
IGHA1	2919.8	15361.1	1376.45	626.794	178.29	5836.71	9694.31	2644.7	3418.81	457.249	4562.2	549.012	781.567	2218.47	720.316	69.3593	497.173	1211.04	925.674	3474.53	2667.12	2864.04
CCDC173	0.104659	0.490444	0.677387	0.0110604	0.204283	0.564578	0.0167972	0.150396	0.290003	0.264613	0.694775	4.52631	0.0682924	0.118861	0.185596	0.48134	1.84735	0.253214	0.7376	0.496118	0.557645	0.111957
AC126763.1	0	0	0.0100722	0	0.00829478	0	0	0	0.069133	0	0	0	0	0.00896307	0.0522497	0	0	0	0	0	0.0654125	0
KLHL17	1.76921	2.60962	4.6813	1.86484	9.5785	2.1409	3.99002	2.70085	4.38069	1.99303	2.40234	4.82033	0.85459	2.40443	3.02739	5.2186	1.34353	2.13521	4.43812	3.10414	2.31586	1.66434
LINC02785	0.0639395	0.0473095	0.594524	0.364884	0.0288006	0.815259	0.143667	0.624792	0.0342912	0.198966	0	0.597124	0.375496	0	0.136063	0	0.156871	0.091296	0.600828	1.02661	0.11356	0.0586268
AC004471.2	0.0772849	0.0857757	0.126814	0.0326698	0.278494	0	0.0661533	0.103655	0.0690808	0.0200411	0	0.103108	0.0504299	0.0376165	0.00913679	0.109366	0.0526702	0.0613062	0.10759	0.0236358	1.30399	0
RBM4B	3.38177	5.35138	4.85848	2.78474	5.18317	3.40089	4.66334	2.98575	4.93318	2.91496	3.44228	4.04249	3.03638	3.48073	7.08766	7.44635	2.54808	3.62686	3.53088	3.11098	7.41569	3.55556
AP001017.1	0	0	0	0	0	0	0	0	0	0	0	0	0	0	0	0	0	0	0	0	0	0
SLC6A5	0	0	0.0119949	0	0	0.00268867	0.00175984	0.00315139	0	0	0	0.00365723	0	0	0.00388898	0	0	0	0.0314837	0	0.0438183	0
NOB1	23.1368	19.6251	24.182	22.5719	19.5664	14.1626	32.8615	10.9397	35.5472	28.9175	22.8189	17.8525	12.6831	28.9908	12.0117	18.6601	28.6908	26.2246	13.7889	23.6678	26.6103	38.4458
MTND4P22	0	0.0123434	0	0	0	0	0	0	0	0.0129779	0	0	0.0326565	0	0	0	0	0	0	0	0	0
GPAA1	30.8158	45.0631	71.7147	41.569	39.7653	32.5713	45.3353	28.9842	32.7526	35.992	30.5526	40.9689	11.3311	69.9403	37.1817	51.7567	29.9938	42.4496	31.0032	34.8812	53.5119	39.8332
AC011466.4	0.0241655	0.0447007	0.0396523	0.0612913	0.0870798	0.0355525	0.0310273	0.138903	0.0648007	0	0.0401052	0.0967195	0	0.0705717	0.102848	0.112849	0.0197628	0.0287539	0.100924	0.0110857	0.107298	0.0221576
AC097376.1	0	0.113617	0.503927	0.389465	0.553334	0.451824	0.197158	0.176528	0.164706	0	0	0.204863	0.300594	0.149479	0.762454	0.260757	0	0	0.320652	0	0.272724	0
Z83839.2	0	0	0	0	0	0	0	0	0.0763418	0	0	0	0	0	0	0	0	0	0	0	0	0
Y_RNA	0	0	0	0	0.358538	0	0	0.228765	0	0	0	0.265485	0	0	0.141154	0.8448	0.650961	0.0947118	0	0	0	0
BCKDHB	3.2287	2.74339	3.44806	2.24165	3.94004	4.91923	7.4053	3.76679	5.29236	4.0993	2.59174	5.63681	3.12268	2.37356	3.80911	6.1498	4.06255	3.12584	4.70148	4.49175	4.33906	3.82133
SIRLNT	0	0	0	0	0	0	0	0	0	0	0	0	0	29.8368	0	0	0.0302247	0	0	0	0.0656398	0
CCDC85A	0.372204	0.177559	0.18215	0.409906	0.220597	0.115282	0.25781	0.878294	0.0630366	0.476241	0.130045	0.248284	0	0.10965	0.0590564	0.0415823	0.376485	0.205122	1.23743	0.224664	0.808925	0.08981
BLK	0.0974469	1.69139	1.44351	0.0205963	0.358463	1.38984	0.909704	0.625473	0.0871025	0.451691	0.781664	1.64133	0.0715342	0.0513823	1.90662	0.00689489	0.451593	0.183587	0.652853	2.00045	0.512003	0.327617
UBE2T	9.00917	23.8593	23.8368	12.6326	25.2885	7.97416	6.9592	2.33663	58.648	32.2939	11.3353	4.07975	19.1773	19.8394	20.6522	30.4886	8.31121	18.3282	1.37655	20.2275	57.9542	23.808
AP003174.3	0	0	0.0413429	0.0479283	0	0.0741365	0	0.0434477	0	0	0.0627227	0	0	0	0	0	0	0.0359758	0	0	0.0671239	0
RRM2P2	0	0.022131	0	0	0.188617	0.0293362	0.0192017	0	0.0962469	0	0	0.0798084	0	0.0291162	0.0212164	0.0507917	0	0	0	0	0	0
MLNR	0.188877	0.151398	0.0344357	0	0.0425384	0.0308753	0.0303136	0.0361889	0.135062	0.0244893	0.0261218	0.0839953	0	0	0.100483	0.0534563	0.0643606	0.022474	0.0328675	0.0144409	0.111819	0.0865916
LINC01948	0.0454582	0.235445	0.34809	0.201768	0.65523	0.133757	1.1965	0.182906	0.195036	0.17682	0.0377214	0.454852	0.489429	0.177005	0.225715	0.347372	0.111528	0.118997	0.166119	0.187681	0.161473	0.041681
AC093677.1	0	0.0212823	0	0.0364764	0	0.0282112	0	0	0	0	0	0	0	0	0	0	0	0	0	0	0.0510854	0
AC135776.3	0	0	0	0	0	0	0	0	0	0	0	0	0	0	0	0	0	0	0	0	0	0
RNU1-36P	0	0	0.387871	0	7.34676	0.46369	0.151752	0.135873	0.253547	0.183893	0	4.4151	0	0	0.167674	0.100352	0.966579	0.0562531	0.49361	1.08438	0	0
RDM1P5	0.0748082	0.076108	0.0358021	0.0533635	0.68656	0.096301	0.174091	0.0322498	0.105315	0.29462	0.0853546	0.0935658	0.0915259	0.0637192	0.208939	0.0277887	0.0726498	0.0489568	0.0829882	0.0557659	0.240816	0.0171481
C16orf82	0	0.00586799	0	0	0	0	0	0.00911713	0	0	0	0	0	0	0	0	0	0	0	0	0	0.0145434
FAM76B	2.99527	2.75118	1.96311	2.92253	3.49215	3.27968	4.14002	3.28382	4.8884	2.42306	1.98196	2.35114	3.94897	1.80035	1.67362	5.15213	1.31981	2.56239	4.60002	2.88136	5.97329	2.13674
CDH9	0	0	0	0	0	0	0	0	0.00497684	0	0	0	0	0	0	0	0	0	0	0.00425702	0.296667	0
AC096576.3	0	0	0.0887639	0	0	0	0	0	0	0	0	0	0	0	0	0	0	0	0	0	0.0960775	0
GLUD1P9	0	0	0	0.0210836	0	0	0	0	0	0	0	0	0	0	0	0	0	0	0	0	0	0
AL024493.1	0	0	0	0	0	0	0	0	0	0	0	0	0	0	0	0	0	0	0	0	0	0
AC012414.3	0	0	0	0	0	0	0	0	0	0	0	0	0	0	0	0	0	0	0	0	0	0
RPS4XP2	0.0491842	1.05536	0.107606	0.09356	0.0664629	0.337681	0.1263	0.0848134	0.158267	0.114788	0.0408133	0.032809	0.240703	0.0478784	0.017444	0.208803	0.12067	0.0936369	0.179735	0.180502	0.0436771	0
RCHY1	2.89924	2.95621	2.24215	4.25682	2.09268	7.38284	4.02569	2.96757	4.70607	3.02267	3.63828	3.23783	2.52952	2.3596	3.93606	2.76935	1.97262	2.75979	3.67529	3.74743	4.35257	1.65602
AC004466.2	0	0.419459	0.0826858	0.143785	0.23833	0.111205	0.194101	0.217239	0.0810762	0.0882043	0.0627227	0.806745	0	0.110371	0.48255	0.192536	0	0.0899395	0.394601	0.173375	0.201372	0.0693069
AC005884.2	0	0.467349	0	0	0.142254	0.154876	0.0506863	0	0.508121	0.184265	0	0	0	0	0.0560044	0.0670368	0	0.037578	0	0	0	0
AC130509.1	0	0	0	0	0	0	0	0	0	0	0	0	0	0	0	0	0	0	0	0	0	0
MTND2P6	0	0	0	0	0	0	0	0	0	0	0	0	0	0	0	0	0	0	0	0	0	0
AL356966.1	0.0321896	0.0317566	0.0645563	0.0680358	0.101495	0.0157859	0.0344416	0.0616754	0.926477	0.0166945	0.0356148	0.0357875	0.0105022	0.073115	0.0456663	0.0956588	0.043875	0.00255344	0.0616163	0.0344555	0.0762276	0.05903
AC079466.2	0	0	0	0	0	0	0	0	0	0	0	0	0	0	0	0	0	0	0	0	0	0
RPL41	118.336	230.525	412.6	103.47	192.88	287.19	244.326	124.232	125.833	208.812	305.117	192.023	155.684	177.624	106.863	137.898	151.159	263.413	131.338	399.583	115.591	211.057
AL356417.1	0	0.0341524	0.201969	0	0.0415819	0.15845	0.0888959	0.106126	0.0495092	0.017954	0	0.18474	0	0	0.0654821	0.0783815	0.132118	0	0.168674	0.127046	0.163957	0
MINK1	8.93125	16.4543	12.5481	17.1285	25.3355	8.56406	24.3904	18.9488	14.8246	39.9724	29.6737	18.0395	6.60269	19.2995	21.8017	8.28645	7.93449	13.478	32.51	7.92186	14.3028	10.9478
SEC16B	0.0105742	0.0410759	0.0173509	0.0134098	0.12622	0.0233354	0.0695811	0.0364685	0.0255197	0.0308482	0.00877455	0.0493758	0.0517493	0.0952149	0.0656308	0.0269347	0.00864771	0.00754921	0.0828036	0.0121271	0.0140854	0.0339347
ENPP5	4.95771	9.32293	3.90236	1.62979	21.363	13.4662	4.82988	3.00743	12.995	6.66405	2.43648	6.73625	1.60258	0.329456	13.8947	3.37064	7.66383	3.38488	3.65779	4.16675	4.0858	7.17931
MIR450A2	0	0	0	0	0.158273	0	0	0	0	0	0	0	0.343923	0	0	0	0	0	0	0	0	0
RP9	3.82222	3.86203	6.06943	6.41078	4.94283	4.98839	4.06983	4.25229	9.00407	5.04372	1.53469	4.98967	5.49099	3.76075	3.51294	8.76758	6.57941	2.80702	3.26126	5.42047	10.3652	4.55979
TMEM202	0	0	0	0	0	0	0	0	0	0	0	0	0	0	0	0	0	0	0	0	0.410703	0
RNU6-298P	0	0.150306	0	0	0.366007	0	0	0.233531	0	0	0	0.271016	0	0	0.432284	0	0.166131	0.096685	0.636294	0	1.08237	0
AC147651.1	0	0.0343557	0	0	0	0	0	0.0533786	0	0	0	0	0.727151	0	0	0.039424	0	0	0	0.0426006	0	0
Y_RNA	0	0	0	0	0	0	0	0	0	0	0	0	0	0	0	0	0	0	0	0	0	0
MIR3613	0	0.33171	0.490412	0	0	0.219853	0.143902	0.25769	0	0	0	0	0	0	0	0.190323	0	0.106687	0.234039	0	0	0
HOMER3	6.10919	6.23221	7.56814	8.2244	8.56341	6.46703	2.57927	12.5329	4.51117	7.7895	5.6842	5.64905	5.70066	7.72222	5.12981	13.8968	4.44154	5.27829	7.32463	16.8047	2.2065	5.48662
IP6K1	13.1185	14.0187	9.94032	11.2098	9.08486	10.748	12.4088	10.8215	8.93828	9.7562	10.5808	10.0017	8.59681	11.0288	6.47229	10.4189	9.32377	12.5786	12.812	8.7913	13.1283	9.79338
AC027369.5	0	0	0	0	0	0	0	0	0	0	0	0	0	0	0	0	0	0	0	0	0	0
SNRPEP2	0.559184	3.82715	1.68217	1.41827	1.25938	1.98813	1.52567	0.803549	6.67266	2.77322	1.74005	0.65277	1.64195	2.72169	0.743715	3.85762	1.7149	1.26418	0.656819	3.39889	1.738	1.53817
PER1	3.86577	7.8288	18.8956	9.65647	31.0068	2.51315	13.0434	9.14435	7.12192	13.6978	20.4765	25.7686	1.98456	16.9314	4.79674	3.12149	32.9881	37.6149	41.2695	4.28781	7.20221	8.76438
RPL3L	0.0424254	0.0784774	0.247518	0.0358681	0.159249	0.0832221	0.0726295	0.0162574	0.166856	0.0385054	0.0469397	0.0660344	0.0553668	0.172079	0.150469	0.018011	0.0636091	0.0370193	0.0147653	0.0843363	0.37675	0.0259335
AL391336.1	0	0	0	0	0	0	0	0	0	0	0	0	0	0	0	0	0	0	0	0	0	0
ADPRH	4.14963	2.11673	4.91374	3.93338	1.06971	3.44414	4.39471	9.34166	4.87701	3.27749	3.54857	3.36001	1.8033	2.26242	4.54709	2.35724	3.90506	2.75134	9.00931	4.26856	2.5067	3.09191
AL807752.4	0	0	0.0367809	0	0.0605805	0	0.0431707	0.0386535	0	0	0	0.0448578	0	0.621883	0.0477003	0	0	0.0320061	0.0351059	0	0.0597171	0
CD320	12.4358	17.8957	19.4029	5.30028	16.9742	15.3135	14.0425	8.14252	37.3156	7.09585	16.7723	13.8943	1.54244	11.2635	10.8502	20.7249	13.8893	30.1484	9.10316	21.7898	24.49	12.4862
AC006557.5	0.0480926	0.0533763	0	0	0	0.117924	0	0.082931	0	0.0748268	0	0.0962424	0	0	0.0341137	0.142918	0.0393306	0.0228897	0.125533	0.022062	0.0854154	0.0440966
DHX30	8.8039	15.3014	12.5976	11.5384	12.6658	6.5404	11.7079	8.65031	12.4847	11.1354	8.73485	10.8115	4.83109	13.2475	7.62035	11.6638	9.56418	10.3629	11.5348	7.9018	14.129	11.7068
AC090001.1	0.337689	0.0624649	0.0230876	0	0	0.414009	1.28718	0.072789	0.0226382	0.114933	0	1.99918	0	0	0.0299418	0.10752	0.276165	0.431943	0.0440723	0.135548	0.149939	1.27723
AC108868.1	0.281611	0.0260458	0.192535	0.133923	0.0634236	0.207154	0.0451968	0.121403	0	0.0273847	0	0.0939261	0.137817	0	0.0249695	0	0	0.0335082	0.147014	0.193779	0.0625197	0
AC110769.3	0	0.0492051	0.0363733	0	0	0.065225	0	0.0382251	0.0178326	0	0	0.0221803	0	0	0.0117929	0	0.0135964	0	0.0347168	0	0	0
AL360182.1	0	0.030832	0	0	0.0375392	0	0	0	0.0446958	0	0.0691558	0	0	0	0.0295579	0	0	0.0198328	0	0	0	0
NNT	8.41086	8.71188	5.27307	12.289	29.7458	9.4047	13.9529	6.55304	8.55226	7.58833	3.55641	7.28302	8.237	8.20136	7.33179	12.8247	4.97316	10.8713	8.45572	7.19814	19.933	8.64022
AC093827.3	0.386517	0.220991	0.595784	0.490164	0.823022	0.39633	0.225577	0.444341	0.35805	0.369028	0.174946	0.937569	0.378315	0.598588	0.236783	0.313261	0.37357	0.150515	0.7154	0.241787	0.156018	0.096655
POLR1B	4.88078	5.66551	3.09764	7.36577	5.23803	3.43317	5.07387	2.29185	6.01849	7.67306	6.06491	3.61754	4.69276	8.16162	4.31451	7.29665	3.45732	4.40257	2.69598	2.81572	7.19096	4.37353
TIMP3	10.7273	1.00626	0.880568	14.2541	0.843494	1.3131	1.40617	3.71134	0.749818	2.51479	3.15704	3.26703	6.91686	0.515527	1.94739	1.97129	1.28545	7.18061	5.35686	2.31282	1.23404	2.95235
AC104009.1	0	0	0	0	0	0.015049	0.00985013	0	0	0	0	0	0	0.0597444	0	0.0130276	0	0	0	0	0.517768	0
ZNF574	3.9403	3.93249	5.01201	4.71168	4.79546	2.37763	4.56179	2.73893	2.82357	6.03994	3.21437	3.82317	1.78565	7.07128	8.60654	4.30043	4.81318	4.04813	3.62695	3.32089	7.56782	5.05653
LINC01605	0.512524	0.208572	0.406475	0.454973	0	0.125672	0.238545	0	1.20943	0.13955	0.106324	0.256415	0.225742	0.0249458	0.172686	0.0217583	0.0628721	0.567151	0.107024	0.176336	0.637192	0.211472
AC091180.4	0.159196	0.412268	0.0870732	0	0.143415	0.312281	0.2555	0.366025	0.0853782	0.061923	0.132102	0.424776	0	0.0774848	0.225846	0.135168	0.325481	0.0757695	0.332431	0.219089	0.141371	0
TRBV8-2	0	0.0534422	0.158022	0	0.130136	0	0.0927371	0	0	0.786651	0	0	0	0.0703103	0.0512337	0	0.118137	0	0.377063	0.0662677	0.128281	0.132453
BMPR1A	3.10033	2.84142	1.33143	1.51086	2.70175	2.42289	2.95795	2.08994	3.65507	2.19821	2.13677	2.24218	3.0379	1.32018	2.16142	3.44426	2.62112	2.23547	2.73517	2.10738	1.5824	3.0568
MET	13.1045	3.13433	9.75271	87.5722	24.0451	8.20903	0.474884	11.4691	21.3456	59.0465	49.0968	38.2002	68.2591	14.4664	16.6551	22.9541	15.0128	3.36643	12.9649	21.8906	10.4808	22.4258
AC010591.1	0	0	0	0	0	0	0	0	0	0	0	0	0	0.146254	0	0.0510264	0	0.0286033	0	0	0	0
ETV6	10.4578	12.3756	7.40546	10.6789	4.86202	7.4319	7.78068	6.76531	9.77734	4.99629	6.69256	7.39891	18.389	5.70184	26.4755	15.7179	9.75397	7.76519	7.80208	7.41486	6.0313	9.43216
COL1A1	3479.57	300.479	137.062	844.056	68.2444	70.5208	22.9046	70.1727	269.288	371.33	385.422	66.8019	972.263	166.402	136.525	90.1411	180.211	432.583	31.9035	318.877	296.587	393.593
AC011474.3	0	0	0	0	0	0	0	0	0	0	0	0	0	0	0	0	0	0	0	0	0	0
AC004076.2	0.187797	0.230141	0.237532	0.059539	0.78246	0.1439	0.365451	0.215892	0.308446	0.0228275	0.116876	0.219227	0.367624	0.262791	0.162351	0.662722	0.206376	0.075416	0.269606	0.0646125	0.114654	0.129145
CT47B1	0	0	0	0	0.0132292	0	0	0	0	0	0	0	0	0	0	0	0	0	0	0	0	0
GLYR1	13.3267	24.7753	23.4389	19.3372	18.1111	16.9173	24.1624	17.6606	23.9922	16.6661	20.1171	27.6633	18.3828	24.4221	34.211	17.0394	23.3718	22.6258	18.8948	14.3105	19.0719	29.7475
MT-ATP6	4051.28	2698.34	4068.57	1742.68	7323.58	2082.48	3093.81	5102.25	3600.02	1579.89	2485.83	6399.74	8371.91	2317.81	3363.96	3973.33	4732.95	1683.9	3511.43	418.669	3440.2	3015.38
LINC02800	0	0	0	0	0.0665108	0	0	0.0242499	0.0339389	0	0	0.098498	0.0206465	0	0	0	0.0086255	0	0	0.0193535	0	0
BX322639.1	0.316512	0.19105	0.279418	1.07741	1.62827	0.206957	0.032083	0.16278	1.30438	0.0280787	0.552931	0.285215	0.211965	0.324324	0.0748374	0.360676	0.35194	0.0621074	0.229008	0.0254731	0.059173	0.0814632
AMOTL1	11.4425	2.19281	2.5659	4.39909	4.47656	3.70536	7.88848	8.456	1.18398	2.19365	7.8953	4.05495	10.4921	17.1166	1.51771	8.43497	3.13091	4.97802	11.7096	2.38564	7.88671	6.01919
RNY4P19	0.406282	2.70551	0.666654	0	0.549011	0.199242	0.130412	0.233531	0	0.63213	0.674269	0	0	1.77973	0.432284	0.17248	0	1.9337	0	0.372756	1.08237	1.11757
AL162426.1	0	0.252466	0.172271	0.0332854	1.13497	0.0772297	0.673998	0.301736	0.112612	0.081675	0.0435598	0.350169	0	0	0.148943	0.0445709	0.0429301	0.0874459	0.849533	0.0240811	0.279698	0.0481324
LHFPL2	10.6101	3.75703	4.57039	21.2804	3.67797	8.71119	5.64531	24.8585	3.39056	12.8585	12.2611	4.99346	12.4524	8.47214	9.52207	5.87016	5.13025	8.64064	10.7971	7.77418	3.7037	12.8174
SLC9A3R2	25.0938	52.966	52.5812	24.32	40.8922	17.4139	10.6716	29.9846	10.0699	29.6029	12.3443	50.027	18.3995	12.1068	6.88537	16.4881	39.5704	49.0652	51.8154	43.4051	14.2641	14.1035
AL391427.1	0	0.209555	14.1629	0	3.2804	0.476196	4.28572	0.139537	11.1098	0.0629508	0.604324	0.32387	0.237606	2.7176	8.9542	0.0687057	0.231618	2.1375	0.126731	0.148484	5.24569	0.148391
RN7SL717P	0	0	0.071828	0	0.0591527	0.0644014	0	0	0.0704298	0	0	0	0	0	0	0	0	0	0	0	0.116619	0
AC020656.2	0.0293864	0.0516403	0.144657	0.00465832	0.155531	0.0648502	0.0683868	0.109794	0.0315203	0.068583	0.00609624	0.191125	0	0.00357577	0.0625342	0.00311887	0.0120162	0.0139865	0.180257	0.00337018	0.019572	0.168404
LINC01533	0	0	0	0	0	0	0	0	0	0	0	0	0	0	0	0	0	0	0	0	0	0
AC126773.1	0	0	0	0	0	0	0	0	0	0	0	0	0	0	0	0	0	0	0	0	0	0
UBE2V1P14	0	0	0	0.0443208	0	0	0	0	0	0	0	0	0	0	0	0	0	0	0	0	0	0
AL110118.1	0.169579	0.125473	0.023188	0.0268815	0.114576	0.166324	0.163298	0.121842	0.13642	0.0329807	0.0351793	0.11312	0.16598	0.0206345	0.195468	0.197977	0.0866769	0.131155	0.154924	0.0388962	0.527068	0
LINC01107	0.0197484	0.0438361	0.183625	0	0.0444768	0.00968467	0	0.0908112	0.0211824	0	0	0.118561	0.0193293	0.144181	0.0280164	0	0.0161504	0.0516959	0.072167	0	0.0175372	0
RPSAP51	0	0	0	0.0383427	0	0.0296546	0	0	0	0	0	0.0403373	0.0591867	0	0.0428933	0.0256714	0	0	0.0315681	0	0	0
C9	0.0660846	0	0.0144581	0.00838056	0.0178601	0.0129632	0.173941	0.0759709	0.0141767	0.2005	0.0109674	0.017633	0.245792	0.038598	0.0328132	0	0.00540445	0.00629059	0.0344991	0.0121262	0.011737	0.0121187
AC096743.1	0	0	0	0	0	0	0	0	0	0	0	0	0	0	0	0	0	0	0	0	0	0
ZIM2-AS1	0.012988	0.014415	0.0213116	0.0411772	0.00585027	0.0191081	0	0.0223966	0.0278623	0.020208	0.0107775	0.0433193	0	0.271829	0.0138193	0	0.0265544	0.00927249	0.0745839	0.137037	0	0.0833621
RNU6-622P	0	0	0	0	0	0	0	0	0	0	0	0	0	0	0	0	0	0	0	0	0	0
IGHD1-20	0	0	0	0	0	0	0	0	0	0	0	0	0	0	0	0	0	0	0	1.05249	0	0
DIP2A-IT1	0.0911287	0.0337135	0.199373	0	0.16419	0	0.0292512	0	0.342111	0.0354466	0.075619	0.121577	0	0	0.258563	0.0386871	0	0.0216864	0.237867	0.0418044	1.37573	0
Z95118.1	0	0	0	0	0	0	0	0	0	0	0	0	0	0	0	0	0	0	0	0	0	0
CYTH1	7.62054	11.4185	11.822	9.58112	16.7618	9.29473	9.93778	21.7714	8.59205	13.5159	10.0133	14.0959	8.66505	13.627	15.8526	13.7073	8.40826	8.58868	25.8049	9.80683	10.8276	8.72151
SNHG21	0.40744	0.602937	2.55266	0.234863	1.4682	0.744745	1.16516	0.532265	2.44337	0.288151	0.307359	2.52022	0.507556	1.04564	0.45979	0.754784	0.227187	0.669909	0.812135	0.49276	1.54595	0.57736
AC091860.2	0	0	0	0	0	0	0	0	0	0	0	0	0	0.0201741	0	0	0	0	0	0	0	0
AC113410.3	0.192134	0	1.05088	0.121828	0.346174	0.376891	0.185017	0.331315	0.515213	0.0747346	0	0.25633	0.188056	0.187032	0.477003	0	0.0785643	0.320061	0.702117	0.440696	0.511861	0
FRG1HP	2.50801	2.54942	5.564	2.3334	3.01956	3.59785	3.44587	3.32782	2.45129	2.28843	1.67271	3.61181	1.90418	2.43002	4.23971	3.26385	1.93606	2.56587	4.79667	3.09674	2.60186	2.60051
AP005131.5	0	0.0579493	0	0	0	0	0.0251396	0	0	0	0	0.0522441	0	0	0.111109	0	0.0320252	0	0	0	0.1391	0
RNU2-55P	0	0	0	0	0	0	0	0	0	0	0	0	0	0	0	0	0	0	0	0	0	0
ITFG2-AS1	0	0	0	0	0	0	0.0569069	0.101905	0	0	0	0	0	0	0.125755	0	0	0.0421898	0.0925518	0.0813285	0	0
AC020629.1	0	0	0	0.029977	0	0	0.0151752	0.0135873	0.0126774	0.0183893	0	0	0	0	0.00838369	0.0200704	0	0	0	0.0108438	0	0
ORAI3	3.36463	6.32753	5.32718	5.65174	4.28739	7.20799	4.25843	6.65021	2.91248	5.18333	9.47804	9.3419	5.35872	5.40136	7.83509	2.89438	7.01784	3.17118	5.59303	7.62943	1.88709	6.27837
MSH2	7.52301	9.88692	7.78895	9.07855	10.7525	5.40789	7.57166	3.57069	30.4666	8.60208	9.81897	4.68682	6.29828	7.03134	14.9514	22.1635	7.18595	8.84132	4.19126	7.12625	43.0058	8.24922
LCE1C	0	0	0	0	0.0253878	0	0.0180918	0	0	0	0	0	0.110334	0	0	0	0	0	0	0	0.0500519	0
IGKV6D-41	0.210259	0.466719	0	0	0	0.257779	5.0618	0.604286	0.112764	0.0408925	0.174474	0.0701281	0	0.102338	0	0	0	0.100073	0	1.73618	0	0.289183
LINC01897	0	0	0	0	0	0	0	0	0	0.0374596	0	0	0	0	0.0341558	0	0	0.0229179	0	0	0.342083	0
AC040914.1	0	0.0453754	0.134169	0.0777705	0	0	0.0393695	0	0	0	0	0	0	0	0	0.156208	0	0	0	0.056265	0.217836	0
AC006023.1	0	0	0	0	0	0	0.0483379	0.0865599	0	0	0	0	0	0.0732965	0.106819	0	0.123155	0.0358369	0	0	0.267459	0
RN7SL638P	0	0	0.0735618	0	0	0	0	0	0	0	0	0	0	0	0	0	0	0	0	0	0	0
RNU6-986P	0	0	0	0	0.172239	0	0	0	0	0.148737	0	0.255074	0	0	0	0.162334	0	0	0.199622	0	0.339568	0
AGBL1	0	0.0168469	0.0622677	0	0	0.0446637	0	0.889955	0	0	0.0188937	0.151883	0	0	0.00807536	0	0.0186206	0.0975316	0.142637	0.010445	0.0202195	0
HNRNPCP7	0.344779	0.239161	1.69721	0.464561	0.834739	0.507241	0.207506	0.445903	5.20052	0.284983	0.679485	0.574973	0.885839	1.65715	0.244563	1.22585	0.704908	0.317939	1.23743	0.197705	0.344446	0.395164
MPRIP-AS1	0	0.0545534	0.0201634	0	0.0996315	0.0180787	0.0946655	0.04238	0.0197709	0.0573578	0	0.098365	0	0.125602	0.0261495	0.0469511	0.0150742	0.00877293	0.0962259	0	0	0
RNU7-116P	0	0	0	0	0	0	0	0	0	0	0	0	0	0	0	0	0	0	0	0	0	0
AC053481.3	0	0	0	0.0293369	0	0	0.0148511	0	3.44906	0	0	0	0	0	0	0.0196419	0	0	0.0241535	0	0	0
AC093895.1	0.384688	0.0711586	0.31561	2.83221	0.452445	0.178171	0.53508	0.0737064	0.286543	0.0914424	0.21281	0.0142562	0.251017	0	0.00757978	0.0453646	0.16604	0.183092	0.0111569	0.696083	0.0189786	0.0783832
HEXD	2.14127	8.90501	12.8213	3.35861	27.628	7.06044	7.05409	8.80458	5.20801	5.49785	4.2005	14.3902	0.965187	3.51061	11.2817	9.66054	3.85945	26.0126	15.9489	5.66538	6.53854	3.6856
RNU6-897P	0.371458	0	0	0	0	0	0	0	0	0	0	0	0	0	0.131744	0.157696	0	0	0	0	0	0
LINC02683	0	0	0	0.289252	0.693487	0.0279638	0.256247	0.0327763	0	0.3327	0.0473171	0	0.055812	0.0277541	0.0202238	0	0.0233166	0.0135698	0	0.130791	0	0.313705
CHCHD2	99.3683	140.202	229.499	294.063	230.096	271.042	211.195	83.8336	292.274	254.371	93.9212	174.354	122.654	280.346	97.296	2309.62	197.286	227.895	84.6293	435.326	100.848	232.045
WASF1P1	0	0.0127581	0	0	0	0.0169118	0	0.0396446	0.0369897	0	0	0	0	0	0.0122309	0	0	0	0.018003	0	0	0
LRRFIP1P1	0.468871	0.276253	0.455913	0.506512	0.977758	0.136258	1.10925	0.369325	1.36905	0.391775	1.57069	0.474942	0.40793	0.718442	2.37737	0.604525	0.525464	0.557897	0.2901	0.390348	1.63464	0.907593
RNU6-456P	0	0	0	0	0	0	0	0	0	0	0	0	0.35678	0	0	0	0	0	0	0	0	0
RPL21P112	0	0	0.0460754	0	0	0	0	0	0	0	0	0	0	0	0	0	0	0	0	0.0772884	0	0
AL359094.2	0	0	0	0	0	0	0	0	0	0	0	0	0	0	0	0	0	0	0	0	0	0
CTSB	297.79	180.251	164.546	344.456	61.4135	280.051	219.032	791.426	94.2196	359.322	269.102	210.722	195.153	186.239	393.977	30.702	119.425	370.894	257.859	338.26	93.7753	414.449
C8orf58	2.7515	2.65793	3.25428	1.69993	1.70546	2.53146	1.77772	3.81198	1.57024	3.11472	2.08806	2.30605	1.71484	1.54526	1.46797	1.20304	1.62034	1.69573	4.19259	2.42735	1.63939	2.65226
G3BP1P1	0.0278992	0.0619287	0.137336	0.106142	0.163368	0	0.134329	0.0160365	0.209476	0.0651122	0.0231509	0.0186105	0.0546144	0.0678962	0.0296848	0.0592206	0.0228162	0.0132786	0.043694	0	0.198203	0.0255811
ABI2	2.30531	2.15102	2.88023	1.75961	2.62723	1.41091	1.72894	2.10632	3.61224	2.63809	1.8977	2.27936	3.03525	0.659074	2.45048	3.3569	2.4766	1.99392	3.40971	1.30524	5.31616	1.19254
OR1X5P	0	0.0161403	0	0.0276633	0	0	0	0	0	0	0	0.0291024	0	0	0	0	0	0	0	0	0	0
AC106791.2	0.0997522	0.0369038	0	0	0.224659	0	0.128077	0.0573376	0.106996	0	0	0	0	0.0485519	0.0353788	0	0.0815782	0	0.0520752	0	0	0
C12orf65	2.69556	4.11309	3.72198	3.67303	5.19617	1.9397	3.60753	2.38419	5.3076	2.88658	3.12237	3.13752	3.17142	3.02027	2.05448	5.55128	6.0645	3.20869	3.20498	4.1715	5.58865	3.12227
HMGB2	18.1593	34.0066	41.4205	54.6043	40.1255	17.6453	32.0364	14.4451	31.9833	60.8704	16.7714	15.7043	42.7978	14.2156	43.7624	65.8146	29.0235	21.0888	20.4201	36.5905	187.533	13.4544
TDRD5	0.00916426	0.698415	1.79445	0	0.0908138	0.741539	0.476541	0.0526763	0.00982973	1.87857	0.098859	0.275091	0	1.45412	0.013001	0.132278	0.048715	0.785111	0.0861149	0.0378361	0.626637	1.10917
B3GAT3P1	0.193564	0.268537	0.185274	0.122735	0.0871878	0.0474621	0.155329	0	0.129762	0.075291	0.120465	0.0645597	0	0.0235531	0.154464	0.205435	0.0593618	0.115158	0.151574	0	0.17189	0.0443701
OR2A41P	0	0	0	0	0	0	0	0	0	0	0	0	0	0	0	0	0	0	0	0	0.329866	0
LINC02109	0	0	0.0303024	0	0.0187163	0	1.26707	0	0.00742815	0.0969746	0	0	0	0	0.0638602	0	0	0	0	0	0.0737981	0.0888979
U3	0	0	0	0	0	0	0	0	0	0	0	0	0	0	0	0	0	0	0	0	0	0
HNRNPA1P19	0	0.0389983	0	0	0.047482	0	0	0	0	0.0410031	0	0	0	0	0.0373867	0	0	0	0	0	0	0
CREB5	0.955533	0.385641	0.497049	0.654607	0.382248	0.539049	0.171588	0.848827	1.23277	0.8993	0.429721	0.918214	1.04317	0.730146	0.400513	12.7256	1.3566	0.492154	0.985454	0.905802	0.744699	0.502401
AL592146.1	0	0	0	0	0	0	0	0	0	0	0	0	0	0	0	0	0	0	0	0	0	0
AC244517.12	0	0	0.0643527	0	0.0529965	0	0.0377662	0.101444	0	0	0	0	0	0	0	0.124872	0.0240551	0	0.184266	0	0.208965	0.0539402
XRCC6P5	0	0.0401933	0	0	0.00978738	0	0.0139493	0	0.0116533	0.00845188	0	0	0.0212677	0	0	0.0368982	0	0.0051709	0	0.00996784	0.0192958	0
ZDHHC19	0	0.0296657	0.59648	0.020338	0.0288953	0.19662	0.0308869	0.405607	0.025803	0.0187144	0.133079	0.139074	0.0313943	0	0.398157	0.0340421	0.124598	0.0915963	0.318147	0.125069	0.0284835	0.0147049
FOXN3P2	0	0.076346	0	0.130852	0	0	0	0.118619	0	0	0	0	0	0	0	0	0	0	0.215464	0	0	0
RPL32P29	0	0	0	0	0	0	0	0	0	0	0	0	0	0	0	0	0	0	0	0	0	0
TAF13P2	0	0.100905	0	0	0	0	0	0	0.146277	0	0	0	0	0	0.0967349	0	0	0	0	0	0	0
HSPE1P28	0	0	0	0	0	0	0	0	0	0	0	0	0	0	0	0	0	0	0	0	0	0
HTR5A	0.0129621	0	0	0	0	0	0	0	0.0347585	0	0	0.00864657	0	0	0	0.00550285	0	0	0	0	0	0
ZDHHC11B	0.491568	0.739357	2.96633	0.112414	25.1801	0.731102	2.32283	1.95472	0.0345746	0.0564216	0.106991	14.6483	0.102537	0.855055	0.194349	0.0307898	4.68571	0.147664	2.27593	0.317921	1.62445	0.687169
PRPF40A	9.37449	21.3324	7.67099	18.7972	12.6475	7.83061	9.12968	7.35154	27.6211	17.4318	13.396	7.08007	17.9668	16.561	13.9985	18.4542	9.08144	9.9008	9.11736	7.73593	10.2499	13.8497
EPG5	3.08887	3.52636	1.29168	4.42536	7.32925	2.19876	2.90672	3.71984	4.43898	2.33641	3.36548	2.70544	1.88435	1.83799	3.21474	2.53911	2.64157	2.736	5.35575	1.59886	3.84731	2.76684
CAPN3	0.0918506	0.271845	0.858615	0.0794188	0.304653	0.74527	0.385958	3.7677	0.156737	0.0389753	0.0623602	2.11104	0.212494	0.14631	0.337609	0.0921666	0.375581	0.437163	4.35475	0.360067	0.215038	0.0765625
AL138689.1	0.0583879	0.0864035	0.191613	0.44427	0.0262999	0.0572671	0.0374836	0.134246	0.0313139	3.79278	0.0484505	0.0778968	1.31442	0.710471	0.0828329	0.297451	0.0238751	0.0694742	0.822991	0.455342	0.1037	0.0535364
KRT18P67	0	0.0228313	0	0	0	0	0.00990468	0	0.0496463	0.0360074	0.0256052	0	0.0302021	0	0	0	0	0	0.0322174	0	0	0.028293
ABHD17AP9	0	0	0	0	0	0	0	0	0	0	0	0	0	0	0	0	0	0	0	0	0	0
Y_RNA	1.13601	2.52164	0.828463	0.240107	2.21736	1.85701	0.85084	2.61192	1.82776	0.294585	0.942668	2.02078	3.33572	1.65878	3.49185	0.80379	2.47744	0.901142	5.33745	1.21598	1.34508	0
PANX2	3.29427	0.302357	18.699	3.492	10.8174	3.38518	10.4006	0.881728	11.5378	1.11509	19.1978	5.61952	2.62133	29.7976	36.0856	0.725951	2.62724	18.8657	1.129	1.59773	14.8838	4.61152
TNNI1	0.196985	1.02793	0.411121	0.239947	0.693487	0.299975	0.768742	0.330743	1.2594	0.371011	0.421553	0.743457	0.360241	0.421357	0.123181	0.796654	0.267081	0.150502	0.11366	0.187864	0.0874645	1.05519
RN7SL525P	0	0	0	0	0	0	0.0447125	0	0	0	0.115589	0	0	0	0.148212	0.059136	0.0569591	0	0	0	0	0
RN7SKP210	0	0	0	0	0	0	0	0	0	0	0	0	0	0	0	0	0	0	0	0	0	0
UBE2K	16.159	17.5271	12.9462	25.5892	13.301	13.1538	17.5488	12.1349	38.3298	26.9754	25.1761	9.60838	21.2458	30.7288	10.1671	23.8222	11.8953	15.748	12.5623	16.6471	17.3411	26.6939
RBPMS2P1	0	0	0	0	0	0	0	0	0	0.0243517	0	0.0417617	0	0	0	0	0	0.029797	0	0	0	0
USP17L22	0	0	0	0	0	0	0	0	0	0	0	0	0	0	0	0	0	0	0	0	0	0
CASP4LP	0.570512	1.20608	1.52555	0.378976	0.45685	2.62905	0.877848	2.92015	0.27683	0.556545	0.308094	1.14774	0.487497	0.268867	0.966743	0.296023	0.648014	0.609876	4.58096	2.30144	1.24648	0.456682
AC106785.2	0	0.0984568	0	0	0.0133194	0	0.123392	0	0.0475762	0	0	0	0.0578854	0	0.209751	0	0.108823	0	0	0	0	0.0271132
AC011944.2	0	0.0211265	0	0	0.0514447	0.0280047	0.0183302	0.0328243	0.153131	0	0	0	0.0558938	0.0277947	0.141774	0.0484863	0	0	0.149059	0	0	0
AC006457.1	0	0	0	0	0	0	0	0	0	0	0	0	0	0	0	0	0	0	0	0	0	0
IER5	7.32007	27.646	13.7126	11.403	3.84255	7.66824	5.74857	9.20743	6.56798	44.2057	15.827	8.41159	12.6978	39.9938	9.44667	14.6524	15.5525	16.1411	7.69143	21.7587	6.71547	12.2282
HLA-E	211.836	224.056	315.806	278.8	120.829	483.305	476.608	511.47	83.4527	377.157	392.187	286.394	149.301	129.549	325.238	73.4233	496.989	177.863	683.78	430.906	146.367	197.817
AL033527.2	0.0652226	0.193035	0.677802	0.144747	0.425988	0.47978	0.230292	0.07498	0.262345	0.0253698	0	0.17403	0	0.1746	0.0925291	0.692228	0.0800094	0.147453	0.102147	0.388962	0.810874	0.0598032
AP001619.3	0	0	0	0	0	0	0	0	0	0	0	0.271016	0	0	0	0	0.166131	0	0	0	0	0
ZNF394	3.7946	6.26165	10.4869	4.31117	5.78928	4.45301	5.26498	5.58397	5.586	5.74382	4.1922	7.20771	6.1756	9.2942	6.08577	6.5382	9.37802	5.00235	7.23251	8.92316	3.7057	2.95894
AC107909.1	0	0	0	0	0	0	0.0210412	0	0	0	0	0	0	0	0.0464978	0.0556574	0	0	0	0	0	0
INHBE	0.323409	0.258437	0.94813	0.738239	0.104886	0.0888163	0.0705909	0.0371791	0.346893	0.26669	0.128816	0.0776643	0.0886329	0.125929	0.0642333	0.0274595	0.0476076	0.400209	0.0337668	0.213639	7.88068	0.0711688
CD164	43.3393	39.1385	25.9288	50.3239	28.9154	76.148	44.3285	40.9702	64.2591	40.8117	52.9519	57.0408	50.5341	40.5647	57.2966	56.7181	71.0105	78.2868	44.6813	76.0241	36.237	64.0364
MIR150	0	0.128834	0.190473	0	0	0	0	0	0	0	0	0	0	0	0.370529	0	0	0	0	0	0	0
FAM153A	0.00914707	0.047376	0.107565	0.00869994	0.00824031	0.134572	0.0161485	0.205052	0.026981	0.0124529	0.0189757	0.158644	0.00447648	0.00445211	1.50691	0.00194161	0.0187014	0.0576845	0.489457	0.0146864	0.0284301	0.0419352
CD200R1	0.639231	0.550571	0.431575	1.06397	0.184456	3.18379	1.62545	1.07933	0.123203	0.493402	0.497284	1.03271	0.488802	0.150704	1.41696	0.093285	0.338983	0.256704	1.3244	1.58075	0.390264	0.247268
RNU6-706P	0	0	0	0	0	0	0	0	0	0	0	0	0	0	0	0	0	0	0	0	0	0
LINC01714	0	0.029033	0.729698	0	0	0	0.528993	0.0902174	0.168351	0.244203	0	0.157048	0.537682	0.420164	0.0278332	0.16658	1.02687	0.280134	0.122906	0.0720011	0.13938	0.215869
RN7SKP102	0	0	0	0	0	0	0	0	0	0	0	0	0	0	0	0	0	0	0	0	0	0
COA3	16.5388	36.0509	39.103	27.1501	51.4711	44.8624	80.6147	23.5971	35.055	52.6017	16.0646	42.6541	14.9365	14.0749	22.8368	26.9306	44.012	14.9271	17.321	61.2824	23.8775	24.6168
AL121917.2	0.100008	0.0739969	0.820497	0.317064	2.11721	0	0.385216	0.287423	0	0	0.248961	0.533693	0.195771	0	0.425634	0.551936	0.163575	0	0.365461	0.0917552	0	0.0916983
AC021242.3	0.198273	0.125746	0.185908	0.0359201	0.357236	0.055562	0.136378	0.130248	0.394959	0.0330526	0	0.113366	0.0831709	0.041359	0.0803666	0.0120248	0.104239	0.0943679	0.0887207	0.077962	0.201225	0.0259712
SNORD115-13	0	0	0	0	0	0	0	0	0	0	0	0	0	0	0	0	0	0	0	0	0	0
ZNF135	0.729257	1.35795	0.94067	1.07124	1.6999	0.277163	0.128745	0.681164	1.30695	0.191471	0.963182	0.778337	0.612663	1.52332	1.10354	0.345713	1.56802	0.542328	1.26267	0.758289	0.205074	0.250749
LINC01706	0	0	0	0	0	0	0	0	0	0	0	0	0	0	0	0	0	0	0	0	0	0
U1	0	0	0.146116	0	0	0	0	0	0.143272	0	0	0	0	0	0	0	0.218473	0	0	0	0	0
RMND5A	6.64383	8.32383	7.44019	5.05234	8.81774	4.75932	8.48986	6.099	16.2908	4.84076	5.93167	5.09338	9.58313	10.0192	17.3178	10.4644	6.47412	5.91228	7.99912	5.0253	8.60299	12.0417
P2RY10	1.92528	3.54532	0.958384	1.05618	0.51643	7.66998	3.00663	1.15639	0.66129	1.48935	2.13612	1.74605	0.995145	2.25321	4.07397	0.0826527	1.45067	0.710418	3.44438	4.97173	0.902878	1.11075
XIRP2	0	0	0.0163709	0	0	0	0	0	0	0.00116423	0.00993475	0.00598976	0.0292959	0	0.019108	0.00127067	0	0.00641055	0.0109377	0.00411916	0	0.0027444
IGKV1OR2-6	0.704027	43.3923	10.4739	0.53569	0.443965	11.1173	15.2313	0.48561	1.96339	0.438155	5.141	0.375705	2.20508	3.15254	0.199756	0	0.57576	1.34033	0.0735068	23.4473	1.62551	0.129106
TMEM185AP1	0	0	0	0	0	0	0.045859	0	0	0.027786	0	0	0	0.0347688	0	0.0303262	0.0292098	0	0	0	0	0
AC007566.1	0.333835	1.04978	1.09556	0.317517	1.85458	0.845854	1.76809	3.03824	1.31295	0.454485	0.277018	1.89286	0.544585	0.487458	1.1248	1.15741	1.11481	0.463426	3.48555	0.612574	0.543502	0.204065
RAB1C	0.0643616	0.595272	0.0704057	0.326482	0.0579813	0.315631	0.0619778	0.0369951	0.103553	0.275384	0.0534075	0.0858665	0	0	0.114134	0.163941	0	0.137848	0.100799	0.236202	0.22862	0.118028
R3HDM4	22.4495	32.8065	34.1673	29.239	24.5672	29.0434	17.2022	21.2363	24.0939	22.5489	21.0695	25.5248	16.2668	31.7402	30.3935	36.4535	28.4938	28.4668	22.0209	39.5361	21.646	101.627
RPL23AP68	0	0.0324256	0.0958783	0	0	0	0	0	0	0	0	0.0584664	0	0	0	0	0	0	0	0	0.0778335	0
AC023866.2	0	0	0.0551238	0	0	0	0	0	0	0	0	0	0	0	0.0357444	0	0	0	0	0	0.0894985	0
AC009052.1	0	0	0.071587	0.08299	0	0.0641853	0	0	0	0.0509098	0	0	0	0	0.0464198	0	0	0.0311468	0	0	0	0
RPS26P20	0	0.829275	0.245206	0.0710662	0.0504838	0	0.215854	0	0.240433	0.0871904	0	0.0747631	0.1097	0	0.0397503	0.0475807	0.137487	0.0266717	0.11702	0.359902	0	0
AC073023.1	0	0	0	0	0	0	0	0	0	0	0	0	0	0	0	0	0	0	0	0	0	0
AC098798.1	0.0269545	0.0598316	0	0	0.0121412	0.0132185	0.0432602	0	0	0.0104845	0	0	0	0	0	0	0	0.570889	0	0.0494603	0	0
Y_RNA	0.36114	0.267211	0	0	0.813349	0.531312	0.347764	0	0	0	0	0	0	0.175776	0.128084	0.306631	0	0.0859422	0.377063	0	0.962109	0
MIR4447	0	0	0	0	0	0	0	0	0	0	0	0	0	0	0	0	0	0	0	0	0	0
RPS3AP52	0	0	0	0	0	0	0	0	0	0	0	0	0	0	0	0	0	0	0	0	0	0
PCOLCE-AS1	0.158608	0.149361	0.0867513	0.0457135	1.55874	0.113137	0.0555394	0.0828799	0.100528	0.0616941	0.083754	0.298168	0.0846775	0.0771984	0.112506	0.0550916	0.135607	0.0789207	0.233347	0.119061	0.0128044	0.0264417
CARD10	4.60971	3.68138	2.88742	4.53752	8.13453	2.16586	3.45106	4.01813	6.05842	8.89009	5.4686	5.57453	5.98433	2.67694	1.95063	10.1598	3.60056	3.76394	4.71208	2.80793	2.66572	5.01761
LINC00320	0	0	0	0	0	0	0	0	0	0	0	0	0	0	0	0	0	0	0	0	0	0
RNA5SP331	0	0	0	0	0	0	0	0	0	0	0	0	0	0	0	0	0	0	0	0	0	0
MCF2L2	0.0322371	0.0456005	0.128612	0.0312625	0.134957	0.0530072	0.0438256	0.0599497	0.048816	0.0361428	0.343035	0.0695724	0.0668182	0.251973	0.0827242	0.175499	0.02869	0.0988285	0.103945	0.0443653	0.330058	0.0608558
AL049766.2	0	0	0	0	0	0	0	0	0	0	0	0	0	0	0	0	0	0	0	0	0	0
ACBD7	0.182257	0.857287	0.498433	0.990562	15.1993	0.293676	0.434589	0.164626	1.28466	0.80008	0.259265	1.59787	0.17839	0.164746	1.32975	1.55854	0.436509	0.384158	0.135924	0.214994	12.9249	0.167114
SPDEF	2.68987	88.0615	12.1823	10.4661	0.413049	9.62357	57.5283	1.511	0.677583	31.3965	25.3813	14.0283	9.2746	3.87809	28.3022	53.2125	14.6987	93.3074	1.89359	28.6426	0.995285	35.4634
RPL13P	0	0	0	0	0	0	0	0	0	0	0	0	0	0	0	0	0	0	0	0	0	0
ASPDH	0.0471907	0.165855	0.141961	0.254342	1.08407	0.208282	0.378691	0.25769	0.253087	0.0367118	0.039159	0.440709	0.0692839	0.31008	0.38495	0.030051	0.202613	0.0729963	1.02238	0.0324724	0.691461	0.302887
AC005324.4	0.136613	0.202163	0.186803	0.0433118	0.584586	0.167489	0.372735	0.314102	1.28217	0	0.170043	0.136695	0.334286	0.0664931	0.242261	0.318982	0.0279309	0.146297	0.142637	0	0.0606584	0.0626311
AL031432.3	0.402094	0.208259	1.27558	0.0509918	0.398457	0.236625	0.154881	0.323573	0.646938	0.0312807	0.266927	0.697377	0.157424	0.234851	0.285218	0.580386	0.263069	0.248789	0.671716	0.29513	0.4999	0.0737368
CEP250-AS1	0.18595	0.41276	0.381399	0.117907	0.230336	1.09429	0.567034	1.20245	0.074795	0.144659	0.578634	0.589193	0.182004	0.158387	0.741942	0.157884	0.228108	0.309761	1.26197	0.554468	0.206412	0.298375
FAM227B	0.285073	0.400284	0.538639	0.188975	0.542809	0.505187	0.696684	0.26441	1.35166	0.549386	0.403217	0.898945	0.494632	0.545547	0.234381	0.717884	0.654367	0.214313	0.754251	0.460681	0.845761	0.594059
TMEM185B	13.8735	12.4793	10.3511	10.0154	12.9021	11.3902	8.0428	7.83771	17.7569	23.7427	20.8071	6.81266	19.2579	22.5026	18.3056	16.3327	7.36432	10.0396	6.14377	7.23751	14.2379	14.6339
MIR222HG	0.252085	0.259055	0.811953	1.17217	2.15741	0.824153	0.400085	2.01248	1.07405	1.54707	0.313771	1.24249	0.877281	0.197677	0.665578	0.689672	0.853261	0.346608	2.44191	0.340499	0.261169	0.282503
STRA8	0.0785561	0	2.12685	0	5.18381	0	0.0504311	0.0451541	0.105326	0	0.130372	0	0	0	0	0	3.01946	0	0	0	1.25568	0
C4B-AS1	0	0	0	0	0	0	0	0	0	0	0	0	0	0	0	0	0	0	0	0	0	0
AL133243.2	0.794018	0.569698	0.407971	0.747576	2.67698	0.353989	0.32438	0.37342	0.709729	0.589624	0.479185	0.401258	1.03622	0.796359	2.96972	0.745676	1.08226	0.641306	0.62805	0.838873	1.26065	0.330928
CDCA4P3	0	0	0.216735	0	0	0	0.127194	0	0.0607189	0	0	0	0	0.0275527	0.281079	0	0	0.0134713	0	0	0	0
AC009987.1	0	0	0	0	0	0	0	0.0278152	0	0	0	0	0	0.0471062	0.0343253	0	0	0.0115158	0	0	0	0
LINC02024	0	0	0.0220154	0	0	0	0	0	0	0	0	0.0268499	0	0	0	0.0683512	0	0	0	0	0.035744	0
RNU7-196P	0	0	0	0	0	0	0	0	0	0	0	0	0	0	0	0	0	0	0	0	0	0
Metazoa_SRP	0	0	0	0	0.194484	0.14116	0.0461975	0	0.154374	0	0	0	0.422606	0	0.102089	0.0610999	0	0	0	0	0	0
DEFB108B	0	0	0	0	0	0	0	0.0336622	0	0	0	0	0	0.0285042	0	0.024862	0	0	0	0	0.0520059	0
ARFRP1	4.63312	4.90565	11.8063	4.52337	7.71192	3.95485	17.9955	5.69367	4.50606	15.0339	8.18565	12.0587	5.4758	6.12051	4.17333	10.2166	6.56385	4.1255	7.50171	7.92449	2.96542	2.7477
CCDC194	0	0.0168568	0.0996866	0.144457	0.0205238	0.223449	0.102379	0.0785713	0	0.0708931	0.0378095	0.0607886	0	0	0.468645	0.367528	0.149052	0.0759022	0.92768	0.125413	0.0404625	0
LINC02280	0.0102209	0.0756257	0.0559039	0.0129618	0.0184155	0.0150371	0.0623351	0.047	0.0274078	0.035781	0.0593696	0.0613621	0.0300121	0.0447731	0.0942507	0.0216956	0.00417939	0.0462142	0.0160074	0.0093775	0.036306	0
OR8B9P	0	0	0	0	0	0	0	0	0.0226137	0	0	0	0	0	0	0	0	0	0	0	0	0
AC009237.3	0.38392	0.382619	1.02851	0.581263	3.80448	0.403447	0.870179	0.499902	0.773172	0.825909	0.57214	0.961677	0.452461	0.385167	1.10598	2.87721	0.836193	0.365453	0.478562	0.474444	0.932345	0.625015
SPTLC1P4	0	0.166493	0.0820497	0	0.0675706	0	0.0963039	0	0	0	0	0	0.293657	0.949189	0	0	0.184022	0	0.0783131	0.0688164	0	0.137547
AC006427.1	0	0	0	0	0.0246746	0	0	0	0	0	0	0	0	0.0266626	0	0	0	0	0.0285975	0	0	0
TVP23B	4.64418	6.88977	2.6093	5.72079	3.71327	4.67902	5.11929	3.00221	5.03494	3.05131	8.92216	4.12766	3.51016	5.256	4.36325	7.52768	7.1227	5.54816	2.43837	2.66156	3.84056	4.63044
C9orf16	16.5681	23.1634	35.4522	11.1751	22.0926	19.6796	16.4366	32.3336	31.0493	13.3272	14.4298	23.4972	14.4479	33.6728	18.8103	14.8644	15.6895	28.7891	20.2756	47.6481	17.1512	15.4282
KCNJ10	0.12527	0.381658	0.366767	0.0981204	0.15932	0.368596	0.75926	0.216015	10.4924	0.0315289	0.293504	0.0491546	0.0504871	0.150636	6.52845	0.131389	0.0632759	0.0438398	0.123099	0.121693	0.425342	0.304044
CCL4	2.99433	4.13993	5.75317	10.1017	2.85313	15.0702	7.67066	10.5034	2.95441	15.089	7.29485	1.94619	3.53198	3.10168	17.4275	0.961542	1.05172	1.89107	14.3592	8.86689	5.62493	2.28794
AC010099.2	0	0	0	0	0	0	0	0	0	0	0	0	0	0	0	0	0	0	0.0497834	0	0	0
Z68694.1	0	0	0	0	0	0	0	0	0	0	0	0	0	0	0	0	0	0	0	0	0	0
AC139700.1	0	0.00936973	0	0	0.011408	0	0.00812955	0	0.0135829	0	0	0	0	0	0.00898253	0.010752	0	0.0120542	0.0132217	0	0.0899634	0
AC022017.1	0	0	0	0	0	0	0	0	0	0	0	0	0	0	0	0	0	0	0	0	0	0
LINC02265	0.122267	0.1357	0.445829	0	0.0917887	0.259826	0.0523281	0.0234263	0	0.0634112	0.0676383	1.98462	0	0.0793471	0.0433639	0	0.933248	0.0678917	0.212763	0.411317	0	0
ZFP90	4.22001	3.61609	3.13532	3.29629	3.08291	3.64821	3.27845	3.37164	3.5812	3.33051	2.62518	4.25404	3.9672	0.863268	3.78808	6.26682	5.12445	3.18477	4.5483	2.4409	8.70465	3.56859
MIR548XHG	0	0.00992392	0	0.017009	0	0.0394647	0	0	2.05724	0	0	0	0	0.587531	1.84568	0	0.0219375	0	0	0	1.2387	0
TLK2P2	0.0174121	0.0193251	0.0285709	0.0110406	0.101959	0.0170779	0.0279453	0.020017	0.00933824	0	0.0288973	0.104535	0	0.0084749	0.0432284	0.059136	0.0213597	0.0207182	0.0454495	0.00798762	0.0154625	0
AL122034.1	0	0	0	0.0497606	0	0.0384854	0	0	0.252527	0	0.0651206	0	0	0	0	0	0	0	0	0	0.62721	0
TBL1XR1-AS1	0	0	0	0	0.0410956	0	0.0146427	0.0262211	0.0244651	0.017744	0	0.0304299	0	0.13322	0.0161791	0.0193662	0.0186533	0	0.0238145	0.0209266	0.283569	0
MIR5701-1	0	0	0	0	0	0	0	0	0	0	0	0	0	0	0	0	0	0	0	0	0	0
SSR1P2	0	0	0	0	0	0	0	0.0284867	0	0	0	0	0	0	0	0	0	0	0	0	0	0
GNRHR2P1	0	0.137205	0.0338081	0	0.0556841	0	0.0595222	0	0.03315	0.048086	0	0	0	0.180511	0	0.026241	0	0	0	0	0	0
APOF	0	0.0252409	0.174146	0.0288408	0.0512197	0.0111529	0.0219	0.0130723	0.0365907	0.00884614	0	0.0303412	0	0.0110693	0.0403297	0.00965486	0.00929944	0.194836	0	0.0104328	0.0201959	0
CASR	0	0.0187117	0.035568	0	0.0032546	0.138192	0.00695786	0.0124596	0.00387508	0	0	0.375948	0	0	0.00256263	0	0.171363	0.0309507	0.984499	0.192247	0.0256657	0.29813
SNORD115-9	0	0	0	0	0	0	0	0	0	0	0	0	0	0	0	0	0	0	0	0	0	0
CXCL14	92.62	12.0988	32.6961	72.9659	0.97849	88.3145	87.3513	20.7731	5.83576	30.0811	4.1296	28.2043	40.8236	0.538274	38.6556	0.125758	12.6377	3.86309	5.8146	118.506	0.315669	4.25527
AC023827.1	0	0	0	0	0	0	0	0	0	0	0	0	0	0	0	0	0	0	0	0	0	0
NDUFS8	16.7033	20.1622	29.7425	15.0147	23.6977	16.0275	15.448	10.4982	14.1008	12.7427	15.0984	16.7506	4.28767	18.8495	16.3716	14.519	20.6665	15.5715	11.9386	25.2224	21.8475	15.2522
RNU6-885P	0	0	0	0	0	0	0	0	0	0	0	0	0	0	0	0	0	0	0	0	0	0
BRD7P1	0	0	0	0	0	0	0	0	0	0	0	0	0	0	0	0.00864652	0	0	0	0	0	0
RPS2P6	0	0.0483667	0.0238357	0.0276324	0	0.0213712	0.0139883	0	0	0.0678039	0.0361619	0	0.0426541	0.0636328	0.0309119	0	0	0.0103707	0	0	0.0386994	0.0399579
AC002398.1	1.09611	1.62204	2.39808	0.984607	2.13947	0.582328	0.96755	2.46767	1.86152	2.73578	0.757961	1.27955	2.05629	1.60051	3.69315	3.91655	2.12896	0.717326	2.1935	1.25707	4.94799	1.84256
AC084880.2	0	0	0	0	0	0.0381781	0	0	0.0835036	0	0	0	0	0	0	0	0	0	0	0	0	0
SAGE1	0	0.0097727	0.00722415	0.0167498	0	0	0.0763126	0.0151839	0.0141671	0	0.01096	0	0	0.0257146	0	0.00560721	0	0	0	0.0242361	3.01437	0
AC138230.1	0.0587396	0.456351	0.931709	0	1.13771	0.576121	0.509076	0.607744	0.157512	0.182785	0.0974847	0.940393	0	0.0857701	0.312495	0.648359	0.264208	0.307528	1.19593	0.188623	0.260813	0.161577
SNRPGP7	0	0	0	0	0	0	0	0	0.197336	0	0	0	0	0	0	0	0	0	0	0	0	0
MTCYBP2	0	0	0	0	0	0	0	0	0	0	0	0	0	0	0	0	0	0	0	0	0	0
TTL	3.54777	2.42966	2.61305	2.21969	1.98442	2.18361	1.60194	3.7422	5.35839	1.9557	2.95835	1.47519	6.29463	3.44512	3.2235	4.70261	1.38784	3.18301	3.7922	2.26099	5.85852	2.37097
AL441992.1	1.50563	2.06892	5.72538	1.04561	6.23289	4.67632	6.51291	4.49205	5.30632	1.81273	5.05702	2.24784	2.31579	4.85064	3.38199	1.46101	2.25742	2.61049	2.24574	5.82157	3.88381	3.02402
AC015936.1	0	0	0	0	0	0	0	0	0	0	0	0	0	0	0	0.0322142	0	0	0	0	0	0
HASPIN	0.794843	1.23813	0.915249	1.2644	1.14945	0.49237	1.31596	0.633215	3.22328	2.9073	1.11084	0.269756	1.10555	1.22848	2.56681	1.33199	0.262293	1.25106	0.749812	0.684474	4.5075	1.13795
PART1	0.0039995	0.0946965	0.0218754	0	0.0162136	0.021575	2.08616	0.00459783	0.506211	0	0	0.112053	0.00391463	0.0798129	0.0382992	0.769156	0.0899477	0.0818531	0.0146154	0.00366946	0.0142067	0.00366718
RN7SKP245	0	0	0	0	0	0	0	0	0	0	0	0	0	0	0	0	0	0	0	0	0	0
AL096800.1	0	0	0	0	0	0	0	0	0.023424	0	0	0	0	0	0	0	0	0	0	0	0	0
RBM12B-AS1	1.31404	0.662912	0.35936	0.454475	1.07616	0.292913	1.28454	0.411988	0.993028	0.278796	0.396507	0.916391	0.935386	1.91873	0.97446	1.14106	0.390776	0.497491	0.904258	0.164401	2.91727	0.547662
IDI2-AS1	0.122267	0.0113083	0.150467	0.0387634	0.344207	0.0749499	0.186419	0.175698	0.409829	0.0713376	0	0.0407798	0	0.208286	0.151774	0.142742	0.0124989	0.116386	0.191486	0.0140222	0.190009	0.0280269
AC061975.6	0	0.0278739	1.75828	0	4.38926	0	0.556243	0	0.0538768	0	0	0	0	0.0122239	0.685865	0.085296	0.739405	0.00597666	0	0	4.21519	0
Y_RNA	0	0	0	0	0	0	0	0	0	0	0	0	0	0	0	0	0	0	0	0	0	0
AC007992.1	0	0	0	0	0	0	0	0	0	0	0	0	0	0	0	0	0	0	0	0	0	0
AL021393.1	0	0	0	0	0	0	0	0	0	0	0	0	0	0	0	0	0	0	0	0	0	0
TNRC6B	1.96595	1.84282	1.08915	1.27501	3.08619	1.06932	1.71034	1.97307	2.85555	1.14553	2.4616	1.85914	3.33878	1.95268	2.77866	3.27303	1.48815	0.966792	2.99852	0.817759	2.58063	1.60589
AC007551.1	0	0.0278023	0.0411039	0	0.0338504	0	0.0482447	0.0431966	0.120911	0	0	0	0	0.0365776	0	0	0	0	0.039232	0	0.0667359	0
SCML1	1.00044	1.59072	2.15386	0.58487	2.97547	1.91029	1.59426	3.42586	4.45218	1.23091	0.518121	2.47538	0.493079	1.24671	3.40983	0.481953	1.27658	1.39134	4.19674	1.27593	2.8669	1.20357
AL121790.1	0.0528497	0.136864	0.0289064	0	0.238054	0.0777529	0.0508923	0	0.0850311	0.0205571	0	0.141016	0	0	5.1921	0.336546	0	0.0377307	0.0551799	0.0727328	0.65705	0
VWA8P1	0	0	0	0	0	0	0	0	0	0	0	0	0	0	0	0	0	0	0	0	0	0
PLD4	0.323418	0.686414	1.17309	0.27343	0.687502	1.87265	2.08719	0.724036	0.0456452	0.408301	0.258957	1.67672	0.299894	0.154654	0.593652	0.0915344	1.06262	0.586017	1.3596	2.93866	0.312399	0.348571
NXPE2P1	0	0	0	0	0	0	0.0172445	0	0	0	0	0	0	0	0	0	0	0	0	0	0	0
AC117522.2	0	0	0	0	0	0	0	0	0	0	0	0	0	0	0	0	0.0242748	0	0	0	0	0
AC023824.3	0	0	0	0	0.013921	0	0	0	0	0	0	0	0	0	0.109612	0	0	0	0	0	0	0.0283378
RPL3P7	0.160904	1.22626	0.24642	0.448913	0.260916	0.710169	0.2789	0.314458	0.241623	0.262866	0.0801112	0.257599	0.188987	0.172295	0.0684807	0.519148	0.0789532	0.168481	0.235198	0.324777	0.142887	0.147534
AC103739.2	0.048331	0.160923	0.105739	0	0.391859	0.165911	0.248218	0.138903	0.311043	0.112797	0.0802105	0.0322398	0.0946107	0.258763	0.222838	0.0410361	0.0395255	0.115016	0.378465	0.0221713	1.1159	0.0443152
SDAD1P2	0	0.0498056	0	0.0365844	0	0.0377263	0.00617333	0	0.0206289	0	0	0.0256583	0	0.00936084	0.0136421	0.00816473	0	0.0137304	0.0100401	0	0	0
MYEF2	0.512943	1.43299	1.88959	0.516878	3.84538	1.17616	2.04787	1.25267	4.97848	2.25081	0.340514	2.39516	0.0787011	0.19838	2.24602	1.77976	1.21199	1.47141	1.54299	0.615615	8.30504	1.70079
GLRX5P2	0.225451	0.917475	0.616559	0	1.32016	0.442248	0.723671	0.12959	0.120911	0.175389	0	0.300781	0.662002	0.548664	1.83908	1.14854	0.645317	0.643821	1.41235	0.103424	1.00104	0.413437
AC024255.1	0	0	0	0	0	0	0	0	0	0	0	0	0	0	0	0	0	0	0	0	0	0
AL356752.1	0.197318	0.17033	0.251822	0	0.118505	0.06451	0.126673	0.0756122	0	0	0	0.0877489	0	0.0320131	0.0699819	0.195458	0.0268947	0.0469566	0.377699	0	0	0
AC005324.5	0	0	0.0348009	0	0	0	0	0	0	0	0	0	0	0	0.0676987	0	0	0	0	0.029188	0	0
RNU7-141P	0	0	0	0	0	0	0	0	0	0	0	0	0	0	0	0.534132	0	0	0	0	0	0
MRPL49P1	0	0	0	0	0	0	0	0	0	0	0	0	0	0	0	0	0	0	0	0	0	0
TTC39C-AS1	0.143218	0.459197	0.548337	0	0.215035	0.585288	0.459713	0.43905	0.281633	0.0742773	0.158457	1.52857	0.186905	0.11618	0.558742	0.162135	0.722272	0.420349	0.772587	0.525599	1.399	0.350182
TMEM150A	9.65623	11.0949	24.7873	5.44338	22.9683	17.3344	11.2732	11.9993	3.17078	12.4448	3.66119	12.4201	2.07287	5.34417	5.60209	6.19189	15.2475	9.22476	12.0497	9.68056	2.50758	5.12046
LINC02527	0	0	0.335952	0	0.0230556	0	0.0657192	0	0	0	0	0	0	0	0.453842	0	0	0	0.026721	0	0	0
GSTA5	0	0.0141603	0.0418703	0.0242699	0.0344815	0.206476	0.0122861	0	0	0	0	0	0	0	0.149327	0	0.219116	0.0273261	0	0.105352	0	0.0350955
AC092447.1	0	0	0	0	0	0	0	0	0	0	0	0	0	0	0	0.0171764	0	0	0	0	0	0
CASP5	0.244994	0.335356	0.402002	0.978677	0.0220708	0.648788	0.23592	0.267564	0.0656962	0.162003	0.447254	0.24514	0.311734	0.262339	0.417078	0.0312024	0.120215	0.285682	0.383695	0.573182	0.304587	0.202174
UGT1A10	0.0123545	0	0.020272	0	0	0	2.03834	0.0213041	0	0	0	0	0	0.00601324	9.36374	0	0.116191	0	0	0.0396724	0.0109712	0
AC243547.2	0	0	0	0	0	0	0	0	0	0	0	0	0	0	0	0	0	0	0	0	0	0
RN7SKP271	0	0.49601	0.0666654	0.154569	0.164703	0.119545	0.0782469	0.0700594	0.0653677	0.0948196	0.202281	0.243914	0.119298	0.0593243	0.475513	0.155232	0.299035	0.116022	0.127259	0	0.108237	0.111757
RNU6-661P	0	0	0	0	0	0	0	0	0.195492	0	0	0	0	0	0	0	0.447155	0	0	0	0	0
RPL35AP18	0	0	0	0	0	0	0	0	0	0	0	0	0	0	0	0	0	0	0	0	0	0
KYNUP2	0	0	0	0	0.0132192	0	0	0	0	0	0	0	0	0	0	0	0	0	0	0	0	0
MED27	8.79282	8.01937	24.3096	8.1576	7.27915	7.2442	6.5717	4.80939	8.82572	7.46676	7.31168	5.21092	9.94699	8.00076	8.35107	5.76036	6.67614	10.2289	5.52763	10.3855	13.496	5.56718
AC087623.3	0	0	0.0306949	0	0.0505564	0.0550424	0.0180137	0.225803	0.481558	0	0	0.224612	0.0549287	0.0273148	0.0796149	0.0238246	0.0229475	0.0934853	0.263673	0.128721	0.149508	0
PER3P1	0	0	0	0	0	0	0	0	0	0	0	0	0	0	0	0	0	0	0	0	0	0
TNNT2	0.102088	0.095414	0.305638	0.211231	1.29482	0.202892	0.910635	0.432382	0.0518691	0.137938	0.111465	0.232972	0.0631086	0.601498	0.304904	0.0980848	0.193342	0.10485	1.352	0.347542	0.0763431	0.817819
FBP1	27.7324	57.0428	83.3237	160.781	60.2253	80.4077	109.328	106.047	9.31764	38.7464	29.1634	117.75	9.08612	13.1111	47.6529	5.70797	94.6491	45.435	134.082	83.8942	29.9638	30.4237
AC073429.1	0	0	0	0	0	0	0	0	0	0	0	0	0	0	0	0	0	0	0	0	0	0
SVEP1	7.77313	0.789091	0.886993	4.60461	0.230283	1.62157	0.162339	3.76652	0.288926	0.665007	2.38346	1.62083	2.8302	0.472253	0.902709	0.598611	0.926117	1.65031	6.6996	1.10077	0.461324	0.950134
HNRNPA1P31	0	0	0.0219927	0	0	0	0	0	0	0	0	0	0	0	0	0	0	0	0	0	0	0
AC107074.1	0	0	0	0	0	0	0	0	0.0273791	0	0	0	0	0	0	0	0.0208751	0	0	0	0	0
IDO2	0.0175532	0.107149	0.148812	0.0667804	0.0751122	0.29698	0.0929667	0.237105	0.0235347	0.0170692	0.0291313	0.146363	0.051542	0.00427178	0.168089	0.0186297	1.38168	0.0334177	0.449014	0.0845494	0.0389693	0.00804733
AL117351.2	0	0	0	0	0	0	0	0	0	0	0	0	0	0	0	0	0	0	0	0	0	0
AP005899.1	0.860363	1.64453	0.392149	0.0909229	7.3632	0.316443	1.68001	0.824228	0.384516	0.0278881	0.356966	0.813048	0.280702	1.67504	1.11885	0.760941	0.322489	0.460676	1.53459	0.493353	0.127338	0.657396
FEN1P1	0	0.0504083	0	0	0	0	0.0109341	0	0.0182687	0.0132499	0	0	0	0	0	0	0	0	0	0	0	0
PDE6C	0.0589171	0.0871866	0.161125	0.0821877	0.514843	0.0404503	0.298804	0.298017	0.341255	0.00458342	0.00977792	0.157206	0.126867	0.131911	0.0877628	0.125061	0.110821	0.0672998	0.37524	0.0378386	0.0627842	0.064826
NDUFB10P1	0	0.0276956	0	0.0474684	0	0	0	0	0	0	0	0	0	0	0	0	0	0	0.0390814	0	0	0
TRAPPC12-AS1	0.859099	2.01821	0.281933	1.52526	0.541755	0.4845	0.813492	0.666645	0.967557	0.918956	0.85546	1.20345	0.378391	0.899012	1.63011	1.87828	1.19438	1.16533	1.52486	0.157641	0.877342	1.22096
CHRM5	0.0335251	0.0124028	0.011002	0.0297606	0.0302017	0.0230171	0.0193701	0.0501027	0.726382	0.0130403	0.0222554	0.0626174	0.0262509	0.0424255	0.049939	0.0199255	0.0164503	0.0159563	0.0735068	0.0153793	0.119085	0.0245916
AC068790.9	0.109945	0.0508435	0.0601351	0.034857	0.030952	0.0134794	0.0794049	0.094795	0.0589645	0.0641485	0.0456165	0.0458378	0.0941607	0.00668914	0.0341197	0.10502	0.134871	0.107927	0.107618	0.0126091	0.0244087	0.0378037
CRYZP1	0.20593	0.19808	0.202742	0.0522302	0.686409	0.100988	0.185083	0.355106	0.485943	0.128162	0.0683525	0.30221	0.564368	0.400925	0.292146	0.384665	0.218935	0.166621	0.752533	0.0566809	0.402318	0.151055
CRTC3-AS1	0.0815112	0.0904664	0.267497	0.0258422	1.04639	0.219853	0.313969	0.140558	0.371578	0.221939	0.270553	0.244679	0.159563	0.119021	0.318002	0.346041	0.133321	0.126085	0.212763	0.355228	0.361922	0.560538
AC069157.2	0	0	0	0	0	0	0	0	0	0	0	0	0	0	0	0	0	0	0	0	0	0
IGKV1OR22-5	0.440713	7.58154	0.361575	0.41917	0.0992562	4.37657	3.71341	0.443314	0.886341	0.257138	2.83422	0.0734959	0.323521	0.429012	0.0390765	0.0467742	0.135157	0.524393	0	4.75106	0.391366	0.101024
AC008734.1	0.0726315	0.214963	0.0794522	0	0.22901	0.0356187	0.0699414	0.0834973	0	0.0282516	0	0.0968996	0	0.247461	0.0772799	0.215841	0	0.0518534	0.0758339	0	0.128998	0.0665965
C1QTNF5	0	0	0	0	0	0	0	0	0	0	0	0	0	0	0	0	0	0	0	0	0	0
AC009312.1	0.131767	0.170618	0.0360353	0	0.0296763	0	0.0211478	0	0.0353339	0	0	0.0439486	0	0	0	0.279697	0	0	0	0	0	0
RPS20P4	0	0.121938	0.0600927	0.13933	0.346418	0.107759	0.317396	0.126304	0.117846	0.170942	0	0.293155	0.215073	0.213902	0.155866	0.326497	0.134776	0.31375	0.344136	0.100802	0.195132	0
ACVR2B	1.12966	2.0053	0.571805	0.885944	1.66823	0.459228	1.5554	0.777489	0.997787	0.626349	0.816112	0.847751	0.666809	0.522102	0.459522	2.39263	0.808368	0.888441	0.88719	0.413668	1.37937	0.885881
LINC02873	0.0109961	0	0.0180431	0.0348619	0	0	0	0.0316028	0	0.0128315	0.0273738	0	0.0107627	0.0588727	0	0	0	0.0549526	0	0	0.00976485	0.0100824
RNU4-23P	0.557187	0	0.457134	0.17665	0	0.136623	0.0894251	0.480407	1.34471	0.866922	0.231178	0.371679	0	0.813591	0	0	0	0.265193	0.581754	0.63901	0	1.02178
AL358944.1	0	0	0	0	0.163807	0	0	0	0	0	0	0.060647	0	0	0	0	0	0.0216358	0	0.0417069	0	0.250086
RNU6-669P	0	0	0.199373	0	0	0	0	0	0	0	0	0	0	0	0	0	0	0	0	0	0	0
AC021074.3	0	0.00700456	0	0	0	0	0.00607743	0	0	0	0	0	0	0	0	0	0	0	0	0	0	0
RN7SL833P	0	0	0	0	0.0618604	0.0673494	0.0440828	0.15788	0	0	0	0.183222	0.268841	0.0668443	0.146124	0.0583031	0	0	0.14339	0	0.121957	0
AL445649.1	0.0564444	0.0208819	0.339598	0.178951	0	0.055361	0.253651	0.259554	0	0.131732	0	0.112956	0	1.07144	0	0	0.253884	0.0134324	0.0589331	0.750906	1.15286	0.103509
AL022324.1	0	0.17411	0.546998	0.0373017	0.238484	0.230796	0.0188831	0.169073	0.28395	0	0.0488159	0.235453	0.0575798	0	0.0208644	0.199796	0.0962205	0.0139996	0.061422	0.0269868	0	0
AL360182.2	0	0.0614016	0.181557	0	0	0	0	0	0	0	0	0.0553565	0	0	0.0882964	0.03523	0	0.0394968	0	0.0761373	0.0736935	0
AC013640.1	0	0.0255387	0	0	0.0621888	0	0	0	0	0	0	0	0	0.0335996	0	0	0.0282275	0	0	0	0.0613025	0
AC096741.1	0	0	0	0	0	0	0.0196539	0.0351947	0	0.0476331	0	0	0	0	0	0	0	0	0	0	0.163121	0
AC006058.1	0.130857	0.504046	0.837824	0.0097616	0.0104016	0.268015	0.0444743	0.694649	0.0866925	1.14375	0.0830361	0.770206	0.0979437	6.94986	0.245703	0	0.465835	0.0769358	1.00863	0.0812162	0.786093	0.0211737
AC069213.1	0.037467	0.0554443	0.204927	0	0.168764	0.0183739	0.144317	0.0646081	0.200938	0.0145736	0.0621804	0.124964	0.146688	0.109417	0.212612	0.0636238	0.153204	0.0356648	0.234713	0.120313	0.133087	0.103061
FAM74A6	0	0	0.0236769	0	0	0	0	0	0	0	0	0	0	0	0	0	0.00885047	0	0	0	0	0
AC100757.2	0	0.87607	0.152378	0.0883251	0	0.204934	0.53655	0.0800679	0	0	0.346767	0	0	0.135598	0	0	0	0	0.0727193	0.383406	0.247399	0
RN7SL494P	0	0.0474651	0.0701741	0.081352	0	0.125837	0.0411826	0.147494	0	0	0	0	0	0	0.136511	0	0	0.0305321	0.267913	0	0	0
TRDN	0	0	0	0.0036912	0	0	0.0242916	0.0803069	0.00312204	0	0	0	0	0.0028334	0.0619392	0	0.0119019	0	0.00607803	0	0.356698	0
AC092941.2	0	0	0	0	0	0	0.0124201	0	0	0	0	0	0	0	0	0	0	0	0	0	0	0
MRO	0.296494	0.0443981	0.0810844	0.0760955	0.0222585	0.360042	0.267385	2.06539	0.3786	0.030205	0.240174	0.080054	0.228016	0.219903	0.125186	0.0119878	0.0346394	0.478788	0.092133	0.145729	0.0940342	0.71201
AC097505.1	0.276128	0.0255387	0.15103	0.131315	0.0621888	0.0338535	0.0664753	0	0.185112	0.0268516	0	0.460487	0	0.201598	0.0244834	0.087919	0.197593	0.0985674	0.0720757	0.158339	0.306513	0.0632962
AC124293.1	0	0	0	0	0	0	0	0	0	0	0	0	0	0	0	0	0	0	0	0	0	0
ZNF571-AS1	0.0855331	0.0917658	0.130992	0.0379643	0.601022	0.130032	0.0604011	0.15241	0.0596337	0.0698671	0.049683	0.154051	0.0669745	0.445453	0.209317	0.352222	0.115417	0.0590287	0.200935	0.141255	0.296228	0.109797
BZW1	18.5198	20.5456	16.8025	23.6084	8.74615	18.7936	12.2408	9.20053	24.3509	26.6119	69.2493	9.44483	38.1329	46.4533	15.4482	25.129	14.2718	20.6127	7.0969	16.5534	19.6806	23.0719
AC083760.1	0	0	0	0	0	0	0	0	0	0	0	0	0	0	0	0	0	0	0	0	0	0
CLC	1.16702	0.113617	0	0.701037	0.0276667	78.4367	0.118295	0.0706111	0	0.119458	0	0.696533	1.74345	0	0.108922	0.0521514	0	0.8624	0.0961956	0.0845304	0.0545448	0.112637
AC092818.1	0	0.0225812	0	0	0	0	0	0	0	0	0	0	0.119485	0.118834	0.021648	0	0	0	0.127458	0	0.0542033	0
RNU6-1099P	0	0.67427	0.598119	0	1.14933	0	0.23401	0.209524	0	0.141786	0.302476	0.972618	0	0.354837	0.517125	0.928491	0.894311	0.346982	0.761174	0	2.2659	0
MAGEA12	0.0200737	0.0148527	2.8766	0.0127283	17.9843	0.00984417	0.0193302	0.553841	47.0674	0	0.333144	0	0	9.57494	0	0	0.041041	0	0	0.00920858	28.0938	0
DDX18	11.9329	14.4239	7.29846	17.7694	11.8017	12.4616	11.9454	7.13319	24.1522	21.4823	13.2906	8.14892	24.5702	18.1496	11.0052	18.0534	8.64159	11.1674	8.76855	9.15238	9.31301	12.144
AC002451.2	0.0162648	0	0	0.0206264	0.0146525	0	0.0522081	0	0	0.0189797	0	0.0108497	0	0.00791651	0.0057686	0	0	0.00387063	0.00849099	0	0	0
RNU6-741P	0	0	0	0	0	0	0	0	0	0	0	0	0	0	0	0	0	0	0	0	0	0
WBP1LP6	0	0	0	0	0	0	0	0	0	0	0	0	0	0	0	0	0	0	0	0	0	0
AC008453.1	0	0	0	0	0	0	0	0	0	0	0	0	0	0	0	0	0	0	0	0	0	0
AC003684.1	0	0.00841364	0	0	0	0	0	0	0	0	0	0	0	0	0	0	0	0	0	0	0	0
MUC20-OT1	0.392269	1.34381	0.951551	0.136309	2.37286	1.03467	0.668694	1.56305	0.739291	0.22758	0.353092	1.53749	0.967455	1.9535	3.51978	1.09421	0.522888	1.23834	3.74972	0.705565	1.10408	0.552722
FCER2	0.0636526	1.6955	2.00187	0.0504509	0.0931818	1.2252	0.234964	0.338435	0.0426717	0.235211	0.264096	1.04028	0.0155755	0.00774532	0.180603	0	0.715765	0.215855	0.34891	3.78139	0.0847881	0.218864
GK-AS1	0.0599126	0.886598	0.491542	0.113968	0.674668	0.646388	0.596167	1.37751	0.417711	0.116522	0.497157	5.95486	0.117282	1.3414	1.48743	0.178044	1.02894	1.04081	1.97046	0.57717	0.425633	0.549345
FP325330.3	0	0.00151299	0.0201317	0	0.0552638	0	0.00131273	0.00235074	0.0723794	0	0	0.00272806	0	0.00199054	0.0145047	0	0	0	0	0	0.0181587	0
LINC02404	0	0	0	0	0.0443645	0	0	0	2.06007	0	0	0	0	0	0.011644	0	0	0.00781293	0.0342784	0.0150608	0.408167	0
SSR4	45.6311	162.584	76.3338	35.7872	28.3849	138.124	132.835	26.1653	33.9832	33.003	43.1885	56.241	31.9376	63.0766	28.8476	23.4483	84.9338	69.4615	23.1871	162.075	41.9329	44.8003
AC012676.2	0	0	0.114693	0	0.0944535	0	0	0.241065	0.112461	0	0	0.139879	0	0	0.892458	0	0.0857449	0.0998039	0.32841	0.096195	0	0
TMEM185A	2.44242	2.12608	1.69158	2.11446	2.27523	1.38689	1.75972	1.44737	1.74381	2.06478	1.98281	1.97729	3.85603	2.78978	2.70333	2.05451	2.89411	1.4	1.6777	1.97377	3.49851	1.61548
MIR6068	0	0	0	0	0	0	0	0	0	0	0	0	0	0	0	0	0	0	0	0	0	0
PSMC1P13	0	0	0	0	0	0	0	0	0	0	0	0	0	0	0	0	0	0	0	0	0	0
ARMC7	5.44358	4.8098	8.19916	13.1496	12.5897	6.87713	9.82757	9.64899	10.5663	7.60975	8.81637	10.3867	7.43765	3.58426	7.44821	13.2148	5.30488	10.2681	8.60473	6.72465	9.22643	11.4014
RSPH14	0.0800556	0.0414638	0.402838	0.0101523	0.158663	0.376891	0.179878	0.0276096	0.540974	0.0996462	0.0664305	4.26149	0.0313427	0.0857232	0.0851792	0.373848	1.49272	0.0914459	0.200605	0.55087	0.526079	0.0880846
B4GALNT1	0.667678	0.115392	8.86317	0.346105	0.0592709	0.13623	0.117326	0.145669	4.41981	0.16682	2.11911	0.175553	0.400692	2.06134	5.83711	0.0537936	0.37465	0.466234	0.157742	0.319704	12.8105	2.47561
ATP5MFP4	0.438237	0.0540426	0.479392	0.741004	0.131598	0.143275	0.328227	0.335865	0.0783433	0	0.363651	0.389776	0.571917	0	0.621712	0.124031	0.298662	0.0695263	0.610079	0.201037	0.51889	0
TMEM78	0	0.0066342	0.00980824	0	0.105006	0.00879412	0.0230244	0	0.00961731	0	0	0	0	0.00872818	0	0	0	0.00426748	0.00936156	0	0	0.0493274
Y_RNA	0	0	0	0	0	0	0	0	0.575715	0	0	0	0	0	0	0.151909	0	0.0851538	0	0	0	0
AC005920.2	0	0.043462	0.0642558	0	0.0529167	0.115224	0	0.0675272	0	0.0456962	0	0.156732	0	0.0571801	0.041666	0.0997475	0.0480378	0.0279571	0.122659	0.0538924	0.104325	0
AC087289.5	0.0982755	0.708971	0.167976	0.0934716	0.309867	0.114462	0.303623	0.240078	0.158118	0.305812	0.173292	0.49167	0.120238	0.34679	0.61432	0.469363	0.236089	0.33619	0.269348	0.191602	0.7309	0.135165
AC006065.4	0	0.714206	0	0.186728	0.0736927	0	0	0.0188079	0.0526451	0.10182	0	0	0	0	0	0	0.0267593	0.802031	0.0341634	0.150103	0	0
Z97652.1	0	0.0877166	0	0	0	0	0.0380532	0	0.0635795	0	0	0.158161	0	0	0.210229	0.0503285	0	0	0	0	0	0
UEVLD	4.61814	7.35467	2.87018	6.92379	2.87019	6.22892	5.12585	4.28055	2.82569	5.83463	4.11971	3.52876	6.46525	4.48176	5.89694	4.40748	5.24581	5.08772	4.77376	5.15194	5.22522	7.79444
PRAMEF18	0	0	0	0	0	0	0	0	0	0	0	0	0	0	0	0	0	0	0.0193549	0	0	0
SPHKAP	0	0.00205869	0	0	0	0.0054579	0	0.00959581	0	0	0.00461762	0.0148481	0	0	0	0	0	0	0.0726259	0	0.00494164	0
GGTA1	1.98438	1.17333	2.60204	3.56597	0.987512	5.45217	2.31699	6.58475	0.376434	1.61789	2.80434	2.9769	1.04323	0.493469	1.39837	0.161865	2.33151	3.74694	5.54612	5.37444	1.01576	0.643579
Y_RNA	0	0	0	0	0	0	0.476934	0	0.199216	0	0	0	0	0	0.263488	0	0	0.0883977	0	0	0	0
CRB1	0.00306604	0	0.0150929	0.00583233	0.0483368	0.0165395	0.0049208	0.00881181	0.0082217	0.00596303	0.0279863	0.0695383	0	0.00149232	0.0097868	0.00650817	0.0539099	0.0124039	0.0160061	0.0112521	1.0537	0.00843385
F8	0.917338	1.48814	1.11005	1.07325	1.70948	2.29113	0.835155	2.52911	0.703133	1.27413	2.04112	2.51538	0.631688	1.01942	1.85852	0.272263	3.40083	1.08379	6.34426	1.73728	0.958805	1.46637
AC115284.1	0.0983685	0	0	0.0311867	0	0.0241201	0.0789376	0.0282711	0.0263779	0	0	0	0	0.0478784	0	0.0208803	0.0804466	0.0234092	0	0.0225628	0.0436771	0.0450975
ZEB2P1	0	0.0223365	0	0	0.135978	0	0	0.0115681	0	0	0	0.0268499	0	0	0	0	0.0164588	0	0	0.0184647	0	0.0369064
KIR2DS4	0.16979	0	0.0265335	0.1538	0.131107	0.0713702	0.0545004	0.223075	0	0.0188696	0.100637	0	0.0237409	0.165282	0	0.0926758	0	0.0346334	0.202601	0.011127	0.0646193	0.0667208
AC016877.3	0.619097	0.543965	0.846545	3.38579	1.49889	0.0379508	0	0.222411	1.82614	0.331116	0.192648	0	0.681704	1.92098	0.0274466	0.59136	0.0316439	0.0552486	0.0403996	0.390506	0.412332	0.425742
TSR1	9.03859	5.94871	4.57052	18.8839	11.7291	3.62193	10.5033	4.13205	22.038	13.0562	11.5101	6.095	7.83474	8.38779	7.94811	6.84719	4.61343	8.43979	4.1751	5.52741	9.01346	8.18438
AP000851.2	0	0	0.0887639	0	0.0243666	0	0.0520923	0	0	0.0420836	0	0.721707	0	0.157979	0.057558	0	0.0663601	0.0901142	0.056481	0	0	0
ACADS	4.44824	6.92589	12.1649	4.92192	16.4803	8.4729	24.2873	15.4596	6.09835	9.9403	5.75675	9.92361	1.49934	5.1044	6.57699	3.75808	14.22	5.94131	13.3948	11.7773	4.99657	12.9787
MIR579	0	0.147239	0	0	2.68903	0.195176	0.2555	0.228765	0.213445	0.154807	0.330254	0	1.16864	0.387424	0.282308	0.50688	0	0	0	0.547723	1.06028	0
AL627082.2	0	0	0	0	0	0	0	0	0	0	0	0.250169	0	0	0	0	0	0	0	0	0	0
RPL11P1	0	0.0743783	0	0	0.362234	0.0657293	0.0215112	0	0.143764	0.0260672	0	0.0447037	0	0.0326182	0.166377	0.170702	0.027403	0.0478441	0.104956	0	0.119024	0
RBM17	9.58824	12.0039	12.2966	14.2206	19.1695	6.91011	15.1818	10.6455	21.4032	11.5503	10.9564	9.16025	10.5385	8.26308	12.3397	15.7662	8.30596	7.41789	14.5407	8.72454	24.0385	10.1955
ODF2L	1.89683	3.05324	3.12027	2.87523	4.8475	2.18161	1.73123	2.47889	5.30523	2.09094	3.93202	4.17551	3.70965	3.463	2.87756	10.6538	3.57811	2.13605	5.03897	3.91732	3.95049	2.19208
LINC01978	0	0.0768747	0.12502	0.0527033	0.290154	0.152855	0.286808	0.0477763	0.0780094	0	0.0689716	0.0415837	0.0203385	0.0404556	0.169505	0.123502	0.0169937	0.014835	0.0433914	0.0190648	0.0553584	0.0190529
PPP1CC	15.6272	21.4832	12.2017	22.2887	23.1828	19.5344	15.4672	13.9039	33.6633	23.0862	25.5601	9.89315	25.9146	15.7593	14.3379	17.9032	14.3551	23.8388	15.5497	25.543	32.7	26.7881
AL133230.1	0.0850297	0.13212	0.0930147	0.102439	0.735366	0.0792276	0.177407	0.307913	0.123126	0.0760706	0.035279	0.476449	0.124838	0.360059	0.183959	0.16244	0.267721	0.135574	1.56251	0.0390065	0.188772	0.0467787
ZNF467	2.02576	5.72637	2.55933	1.96292	4.58808	3.62396	4.4235	5.14145	1.75972	1.7868	2.58067	4.32991	0.767977	2.18029	7.32132	3.19776	2.15253	6.78648	5.27281	2.89915	13.6441	4.42124
NCOR1P2	0	0	0	0	0	0	0	0	0.0711485	0	0	0	0	0	0	0.05632	0	0	0	0	0	0
PRPF3	4.65308	10.8791	13.813	9.44041	34.0904	9.10261	22.6041	9.57596	25.9359	7.60674	5.39114	12.0524	6.38034	20.2381	11.6087	12.3238	6.82407	6.83737	11.4369	5.65773	18.5911	5.69082
AC135626.1	0	0	0	0	0.040387	0	0	0	0	0	0	0	0	0	0	0	0.0366633	0.0426748	0.0468078	0	0	0
ZNF426	1.96389	2.24483	1.90174	2.15538	2.43441	2.42426	1.10275	2.38874	2.3038	1.82408	2.14562	1.96333	3.09887	1.52082	1.06592	4.45025	1.86458	1.84476	2.24254	1.50231	2.02929	2.46588
AC078841.1	0	0	0	0	0.0148507	0	0	0	0	0	0	0	0	0	0	0.0139967	0	0.00784595	0	0	0	0
SLC26A7	0.0683938	0.0460047	0.0204045	0.118274	0.0868195	0.128064	0.0339282	0.0536084	0.0133382	0.00241848	0.0412752	0.0663607	0.0243427	0.393415	0.0992331	0.279795	0.0457634	0.0414298	0.233703	0.0598976	0.0883429	0.045608
AC087241.2	0	0.184134	0.0494963	0	0.0203809	0	0.0145238	0.0260081	0.0727993	0.0175999	0	0.0301828	0	0.0440459	0.0320953	0.0192089	0.0370036	0.0323031	0.0236211	0	0	0
SLC25A13	10.2607	11.0573	8.71142	12.9921	22.299	3.7842	12.4318	5.33585	24.1878	14.8317	9.91885	9.89508	9.55929	8.4071	10.5035	24.3506	10.7728	11.3408	5.59801	4.18129	13.3876	8.51163
PCYT1A	7.07903	6.03184	7.70905	9.05792	11.9332	6.51879	5.21149	10.5519	9.28421	7.49239	13.578	7.06041	13.8193	6.4818	19.2741	6.31772	5.7853	8.15208	9.3155	5.56638	9.04754	9.30144
AC104506.1	0	0	0	0	0	0	0	0	0	0	0	0	0	0	0	0	0	0	0	0	0	0
FBXO21	6.76338	10.2225	5.37237	8.87598	7.37218	3.68562	8.13074	6.37824	19.1567	10.0515	13.4369	5.05075	6.04852	6.06203	7.97856	9.42636	8.20034	10.7243	9.31778	6.63783	15.5411	14.3945
EIF5AL1	2.12283	3.61862	0.177774	0.418624	1.90324	0.114564	1.46061	1.0976	1.24199	0.513606	1.96381	0.0948556	0.0795322	0.18786	0.255768	0.3234	0.132905	0.140193	0.577967	0.265588	0.180395	0.977876
ITGA7	2.26442	1.04377	2.22267	0.950745	4.37761	0.663285	2.432	1.25586	1.90369	0.954593	1.295	1.51459	0.66491	1.3196	1.24374	4.9469	2.52504	1.57876	2.51442	1.43183	2.41848	0.808062
CHPF2	34.6158	34.4898	45.03	24.8192	19.1852	15.1699	22.9638	15.9359	18.0872	17.9925	30.6562	23.7777	16.8408	28.8165	21.0572	17.003	25.2977	38.9834	15.9163	28.2404	17.8657	18.9655
AL355987.6	0	0	0	0	0	0	0	0	0	0	0	0	0	0	0	0	0	0	0	0	0	0
AC011290.1	0	0	0.257644	0	0.0424356	0	0.0907211	0.108304	0.202103	0.0366452	0	0.125689	0	0	0	0.119986	0.154092	0.0896788	0	0.345744	0.167323	0.0863825
AL138930.1	0.122844	0.0227234	0.167976	0.0389465	0.0276667	0.0602432	0.0197158	0.31775	0	0.0238915	0.0509684	0.0409725	0.120238	0	0.130706	0	0.0753475	0.0730847	0.416847	0.169061	0	0
MTMR4	4.85256	11.8389	4.50346	6.95446	18.774	5.30956	8.46302	4.94268	11.3025	11.7493	10.5343	6.77326	4.29506	4.31992	11.1627	17.4596	4.63201	7.3745	5.31712	4.00691	22.218	9.60201
AC140063.1	0	0	0	0.0954866	0	0	0	0	0	0	0	0	0	0	0	0	0	0.0358369	0	0	0	0
UPP2	0	0.0390379	0.0649294	0.00836355	0.0297064	0.0646845	0.029637	0.022745	0.0495176	0.0359141	0.0218904	0.0879863	0.0387306	0.0320997	0.056137	0.044797	0.0862958	0.0156946	0.0619725	0.0544574	0.0117132	0
PDCD5P1	0	0.326879	0	0.0800357	0	0.0619004	0.162065	0.0725534	0.270779	0.294585	0	0.0841992	0	0.0614362	0	0.160758	0.206454	0	0.131789	0.115808	0.11209	0.115736
AC104076.1	0	0.163352	0.0805016	0.0933246	0.0662957	0.0721782	0.14173	0	0	0.228998	0	0.490897	0.288117	0	0.0522004	0.0624833	0.361099	0.0350255	0.0768355	0.067518	1.56842	0.134952
LINC01852	0.848366	0.402381	0.416426	0.993103	0.0881847	0.896088	0.474806	1.20035	0.571648	1.10843	0.433217	1.53813	0.276788	0.243518	0.393468	0.406333	1.37871	0.641906	2.21443	0.898106	0.115904	0.378965
AD001527.1	0.308732	0.34265	0.619161	0	0.41719	0.302806	0.528528	0.473225	0.220767	0.0800587	0	0.686479	0.503634	0.550981	1.02197	0.917466	0.252484	0.318372	0.429792	0.0944183	0.913877	0.0943597
ZGPAT	1.25137	2.84261	7.15149	1.92064	10.4251	1.37074	7.75947	3.19311	3.75075	4.27157	2.63966	5.84322	1.44231	4.85552	3.53812	3.82797	2.67323	2.03169	4.42639	2.44644	2.50293	1.4262
AC084121.1	0	0	0	0	0	0	0	0	0	0	0	0	0	0	0	0	0	0	0	0	0	0
SGK3	1.20119	1.51092	1.81829	2.42493	1.03532	2.86256	1.77987	3.95981	0.97502	1.10368	1.37391	1.89274	0.864302	0.935442	1.35637	0.738732	1.28767	1.31956	3.50486	2.72241	2.32367	1.13115
ABCB10P4	0.0357171	0	0	0	0	0	0.00573238	0	0	0.00694649	0.0148191	0	0	0	0	0	0	0.0127497	0	0	0	0
LINC02659	0	0	0	0	0	0	0	0	0	0	0	0	0.077435	0	0	0	0	0.0188271	0	0	0	0
AC091932.4	0	0	0	0	0	0	0	0	0	0	0	0	0	0	0	0	0	0	0	0	0	0
NMT1	15.434	17.8934	13.8829	17.5739	25.9956	14.9628	17.2258	16.3445	26.3345	32.6262	21.3825	16.0342	22.9201	16.3763	24.754	29.0418	16.4244	11.1732	15.4397	15.4481	20.2861	22.0022
CR559946.1	0	0.054348	0.1607	0	0.297769	0.0360211	0.0471545	0.0844407	0	0	0	0.146992	0.0718935	0.035751	0.0781531	0.0623657	0.0300349	0.0174798	0.345108	0	0.130455	0
AC015722.2	0	1.72838	0.193584	0.0897678	0	0.138855	8.04339	0.284815	0.151852	0.0275338	0.0587385	0.330531	0	0	0.0753163	0	0.0868342	0.269525	0.0739071	0.162362	0	0.0649044
LINC01415	0.226433	0.0209425	0.00516036	0.0478588	0.254983	0.106417	0.0181706	0.0867693	0.460452	0.0440381	0.0626317	0.182513	0.221628	0.0321448	0.11377	0.0200267	0.142742	0.0606211	0.157611	0.151483	0.0418915	0.0778571
ACSL3	12.2396	11.3083	11.5062	21.8378	5.45735	6.30881	12.9484	11.6244	19.135	18.681	26.3345	9.22473	20.0737	23.5829	21.1375	28.2722	13.2214	15.8751	10.881	7.57703	7.5778	22.0353
SYPL1P2	0.268247	1.07178	0.645563	0.102054	1.44993	0.420957	0.671611	0.370053	1.26599	1.08514	0.0445185	0.393663	0.315066	0.339462	0.72305	0.341639	0.131625	0.242577	0.196052	0.0246111	4.66894	0.245958
SLIT2	6.84321	1.58379	1.18394	3.10666	0.629508	2.56224	0.587819	6.54888	1.22336	1.18095	3.65572	3.01377	5.60918	4.56416	1.72202	6.53151	2.32857	3.1261	11.795	2.45577	1.57274	3.64178
AC008549.1	0	0	0	0	0.0546449	0	0	0	0	0	0	0	0	0	0	0	0	0	0	0	0	0
LEMD1-DT	0.0405578	0.010003	0.00739443	0	0.00608955	0.0198897	0.0173581	0	0.275519	0.0105172	0.0224367	0.00901821	0.0396972	0.00658017	0.0239742	0.00573937	0.0386966	0.00321725	0.021173	0.0434128	0.024011	0.012396
GHRHR	0	0.00470933	0.00696244	0.00807148	0.0229352	0.00624257	0	0.0292676	0	0.00990283	0	0.0169827	0	0	0	0	0.0104103	0.00302929	0.0199361	0.0700742	0	0
AL133343.2	0	0	0.136458	0	0	0	0.13347	0	0	0	0	0.166424	0.0813975	0	0.0589897	0	0	0.0395811	0	0	0.0738506	0
CR382285.2	0	0	0	0	0	0	0	0	0	0	0	0	0	0	0	0	0	0	0	0	0	0
AC092175.1	0	0	0	0	0	0	0	0	0	0	0	0	0	0	0	0	0	0	0	0	0	0
RPS4XP9	0	0.110995	0	0.0317064	0	0.0735662	0	0.0287423	0	0.0389003	0	0	0	0.0243382	0	0.0212283	0	0.0237994	0	0.0229388	0	0
RN7SL552P	0	0	0	0	0	0	0.0453605	0.162457	0.0757886	0	0	0	0.138317	0.0687818	0	0.299965	0	0	0.22132	0	0	0
AC109454.4	0	0.222333	0.0657409	0.114319	0.216559	0.32419	0.0192905	0.138176	0.0966918	0	0	0.280621	0.0588219	0	0.170516	0.178593	0.0737221	0.0715082	0.219614	0.082707	0.213473	0.0551038
CRYGEP	0	0	0	0	0	0	0	0	0	0	0	0	0	0	0	0	0	0	0	0	0	0
RNA5SP505	0	0	0	0	0	0	0	0	0	0	0	0	0	0	0	0	0	0	0	0	0	0
LINC00870	0	0.0196787	0.00727341	0.0505919	0.0119798	0.0130428	0.631738	0.00764371	0	0.00517256	0	0	0	0	0.00471636	0	0	0.00949379	0	0.00610033	0.0708543	0
IL9RP2	0	0	0	0	0	0	0	0	0	0	0	0	0	0	0	0	0	0	0	0	0	0
SLC30A5	10.4251	12.1717	9.39401	16.9449	8.78721	12.2621	12.4957	7.72882	10.0176	10.4577	13.9442	13.4541	10.9167	10.3879	5.49832	11.3536	9.01931	16.7357	8.04388	10.0752	14.234	14.9752
HEIH	12.0409	15.6522	16.2192	9.37144	9.89017	23.4459	29.1465	18.8635	18.4486	9.459	12.5189	28.8051	10.2371	7.71073	10.0734	13.3307	17.1457	16.6251	21.1132	19.8743	15.8294	19.6346
OR2G2	0	0	0	0	0	0	0	0	0	0	0	0	0	0	0	0	0	0	0	0	0	0
COX7B2	0	0	0	0	4.46284	0	0	0.194465	0.570246	0	0	0	0	0.258763	3.70254	0	0.0592883	0	0	0	0	0
ADHFE1	0.301624	0.500219	2.19587	0.184658	2.65165	1.82091	5.23816	2.34353	0.753036	0.485476	0.172613	3.0666	0.366484	2.48055	5.26764	0.348824	1.14404	0.757392	6.10842	0.882685	0.831262	0.257489
LINC02729	0	0	0	0	0	0	0	0	0	0	0	0	0	0	0	0	0	0	0	0	0	0
AC005481.1	0.0338569	0.0584524	0.104936	0	0	0.022138	0.00724509	0.0454089	0.114999	0.021949	0.0468243	0.0602258	0	0.010986	0.0280184	0	0.216893	0.0295426	0.0353496	0.0517716	0.691516	0.0206958
RNU6-795P	0	0	0.207116	0	0.341133	0.185701	0.121549	0	0.406168	0	0	0	0	0	0.134302	0.482274	0	0.180228	0.197683	0	0.336271	0
ZNF736P9Y	0	0	0	0	0	0	0.0372327	0	0	0	0.0962526	0	0	0	0	0	0	0.00690094	0	0	0.0257516	0.212713
AC138028.5	0	0	0.0764621	0	0	0	0.0224364	0	0	0	0.0580017	0.0466264	0	0	0	0	0	0	0.03649	0	0	0
LINC00398	0.129149	0.0159265	0.0235463	0.136485	0.193911	0.190005	0.0414553	0.14847	0.0230879	0.100471	0.107169	0.201019	0	0.104767	0.0305366	0.0913801	0.158429	0.0204895	0.0898958	0.217235	0.076459	0.157891
IGHG1	2327.1	2794.38	891.133	468.83	452.004	3295.61	817.594	107.378	1031.41	291.588	2798.36	93.4262	651.576	2439.05	167.761	12.2784	477.348	440.269	135.856	3796.18	798.979	531.062
LINC01874	0	0	0	0	0	0	0	0	0	0	0	0	0	0	0	0	0	0	0	0	0	0
ZFPM2	4.46466	0.400868	0.323767	1.91487	0.248555	0.701126	0.302723	0.67185	1.58732	0.602943	1.09895	0.619067	1.50247	0.283231	0.446573	0.0915752	0.707685	0.641068	1.11038	1.30942	0.766222	0.657751
RNU6-1086P	0	0	0	0	0	0	0	0	0	0	0	0	0	0	0	0	0	0	0	0	0	0
AC026951.1	0	0	0	0	0	0	0	0	0	0	0	0	0	0	0	0	0	0	0	0	0	0
ZNF971P	0	0	0	0	0	0	0	0	0	0	0	0	0	0	0	0	0	0	0	0	0	0
PRSS40A	0.0095549	0	0	0.00605856	0.00430386	0	0.003067	0	0	0	0	0	0	0	0	0	0	0.00227383	0	0	0	0
RETSAT	21.6684	15.6868	14.7013	14.8324	10.756	16.8874	28.8902	20.5494	11.4225	28.0884	22.7726	16.3511	13.278	26.1649	14.5239	10.9354	15.8012	24.1117	17.5093	14.0145	7.33365	23.913
ZC2HC1A	3.37697	5.62197	2.90324	7.6778	3.18928	7.80918	7.48296	3.74812	0.740448	6.69838	3.01123	5.74987	3.46966	1.34853	3.07696	8.71666	4.4096	2.8105	5.91703	6.01259	6.11368	3.13059
LAMA5-AS1	0.046267	0.0342334	0.177142	0	0.0833611	0.0226895	0.0297023	0.0531886	0.0496267	0.0539898	0.15357	0.185178	0	0.270232	0.229731	0.451763	0.0378376	0	0.362302	0	0.0410865	0.0424227
AC008694.2	0	0.0943097	0.0697154	0.0808203	0.0574129	0	0.0409134	0	0.0683584	0	0.105768	0	0.124756	0	0	0.0541114	0	0.0606651	0	0.0584715	0	0
AC100774.1	0	0.018003	0	0.0308559	0.0109597	0.0238643	0.0390502	0.041957	0	0.00946421	0	0.0973832	0.071445	0	0.017259	0.0309883	0.0497459	0.0173707	0.0635103	0.044647	0	0.0223096
ZSWIM7	5.01447	7.522	12.1295	2.99594	13.4217	9.85885	8.51268	8.47174	10.8961	3.27255	5.74196	9.84173	4.04281	3.9021	3.63261	5.55818	4.66179	5.18313	8.48193	12.8931	4.35825	4.91924
AC092639.1	0	0	0	0	0	0	0	0	0	0	0	0	0	0	0	0	0	0	0	0	0	0
KIF9	1.05342	1.22588	1.65923	0.756727	1.18324	1.19668	1.38678	0.705145	1.31227	1.3252	0.857532	2.962	0.482903	1.02545	0.236463	1.58505	1.77206	0.947215	0.939757	1.28457	0.574305	0.788605
GNG13	0.0396373	0.131976	0.238478	0.804261	0.981971	0.0777529	0.0381692	0.0227836	0.488929	0.0154178	0.0328912	0.132203	0	0.0578774	0.0562321	0.0168273	0.30795	0.0848941	0.0413849	0.0545496	0.175996	0.0726877
THAP11	13.3024	14.9959	12.8764	11.2775	9.56536	14.6666	11.2285	10.4141	17.5633	12.7526	13.1664	14.4733	9.17366	12.4643	14.4351	11.7332	15.0432	12.9567	13.8985	15.0569	18.6451	15.259
LINC01065	0	0	0	0	0	0	0	0	0	0	0	0	0	0	0	0	0	0	0	0	0	0
MIR4632	0	0	0	0	0.288006	0	0.205238	0	0.342912	0.248707	0	0	0	0	0.226772	0	0.261452	0	0	0	0	0
AL022578.1	0	0	0	0	0	0	0	0	0	0	0	0	0	0	0	0	0	0	0	0	0	0
USP3	4.28009	5.12202	4.94031	5.03603	7.58263	7.56072	6.91927	5.89351	8.56482	5.09026	5.54005	5.97157	3.89917	6.51131	4.27429	3.51251	4.02411	6.07785	6.67174	3.56278	6.98607	7.69231
ARL4C	45.4372	39.7644	32.0765	26.851	4.89445	12.4591	16.1977	36.1062	14.3708	82.8987	12.9927	10.114	49.7051	5.85172	23.2677	20.6429	15.1815	26.6541	25.9071	19.591	31.8309	29.9252
AC103792.1	0	0	0	0	0	0	0	0.073185	0	0	0	0.0283107	0	0	0	0.0180175	0.0347085	0.0100998	0.022156	0.0194693	0	0
PSMB10	10.4191	17.7622	28.3902	13.56	6.8453	23.669	25.7619	18.2691	5.22659	32.5283	15.3004	22.1844	3.41993	32.0358	30.1447	3.18115	30.4167	12.3673	20.8778	36.5667	10.2805	12.7764
MYLPF	0.209132	0.386847	0.838828	0.066303	0.204101	0.461515	0.257327	0.180314	0.112159	0.054231	0.0578462	0.465014	0.102347	0.475019	0.358498	0.0887833	0.17103	0.240546	0.218353	0.33578	0	0.0958776
RNU6-658P	0.735908	0.272253	0	0.233312	0.662957	0	0.118109	1.269	0.986682	0.143124	0	0.736346	0.720291	0.537277	0	1.09346	0	0.0875638	1.7288	0	1.63377	0
AC104590.1	0.0201879	0.0746863	0.0552094	0	0.16368	0.198004	0.129602	0.0580202	0.108269	0.0314102	0.0335041	0.525199	0	0.127738	0.0501199	0.162838	0.189864	0.0576507	0.0632341	0.0463051	0.07171	0.0925526
LRRC74A	0.0169211	0.00626004	0.0555304	0.0107293	0	0.0414907	0	0.106989	0.127049	0.0197455	0.0140412	0.0338623	0	0.00823592	0.0480107	0	0.00691911	0.0161072	0.0441679	0.0232871	0.0300529	0.0155151
PGM2	7.48683	3.75148	3.50749	12.2587	4.5913	6.32066	7.10137	6.44002	13.723	14.053	17.4407	4.5025	10.2035	32.4067	3.94378	11.8285	3.68143	5.32749	6.20627	8.84953	7.92961	12.7157
AC007656.2	0	0.0251822	0	0	0	0.0333808	0.0218491	0	0.109517	0.0529533	0	0	0	0	0	0	0	0	0	0	0.785806	0
AL161912.3	0	0	0	0	0	0	0	0	0	0	0	0	0	0	0	0	0	0	0	0	0	0
AC026765.1	0	0	0	0	0	0	0	0	0	0	0	0	0	0	0	0	0	0	0	0	0	0
CD79A	12.6637	76.1407	29.0684	5.03506	4.4067	43.1158	34.2433	7.5625	16.8956	4.09812	46.3402	15.6486	8.76282	9.23296	15.7106	0.209317	9.9957	4.04495	6.12332	80.2236	8.04254	11.3735
RAD1P1	0	0	0	0	0	0	0	0	0.025729	0	0	0	0.0939125	0	0	0.0610999	0	0	0	0	0.0426026	0
MT1G	11.8569	1.92392	14.2788	7.71608	0.89013	3.06036	4.02294	4.24467	1.05983	2.99377	2.84811	1.45698	4.37745	13.6936	2.2133	1.87658	46.91	7.58629	0.678713	7.41933	2.53997	2.52721
AC026202.1	0	0	0	0	0	0	0	0	0	0	0	0	0	0	0	0	0	0	0	0	0	0
AP000907.3	0	0	0	0	0	0	0	0	0.26478	0.0640132	0	0	0.161078	0.0801004	0	0	0	0	0.0859131	0	0	0
FAM107A	1.01887	0.694216	4.26578	0.25563	1.02683	0.866315	0.574095	5.11917	0.558224	1.67079	3.77723	4.41531	0.215235	0.214063	0.545941	12.2326	4.1962	3.03519	11.9849	1.32822	1.71194	0.786355
MIR1197	0	0	0	0	0	0	0	0	0	0	0	0	0	0	0	0	0	0	0	0	0	0
EIF4BP6	0.682768	3.10216	0.140041	1.96171	0.461313	1.34979	2.23954	1.31227	1.32738	2.81346	4.08988	1.19555	0.542977	0.280395	0.779436	1.42211	0.959705	1.76191	1.64852	0.959214	1.23158	2.13244
AF181450.1	0	0	0	0	0	0.0466518	0	0.0546805	0	0	0	0	0	0	0	0	0.0388989	0.0226384	0.24831	0	0	0
AL365209.1	0.012051	0.00222917	0.0131827	0.0382064	0.0135705	0.00295492	0.00193411	0.00692693	0.00969457	0.00468751	0.0399999	0.00401939	0	0.00586553	0	0.00255802	0.0147831	0.00286784	0.0251647	0.0221131	0	0
IGKV2OR2-10	0	1.85587	0	0	0	0.0615023	0.241534	0	0	0	0	0	0	0.0610411	0	0	0	0.11938	0	0	0.222739	0
AL035419.1	0	0	0	0	0.0622991	0	0	0	0.148352	0	0	0	0	0	0	0	0	0	0	0.0317239	0.0614112	0
KPNA4P1	0	0.0100483	0.0594232	0	0.122342	0.0932385	0.0784649	0.0624485	0.0582665	0.0422594	0.0450765	0.199299	0	0.0132199	0.134863	0.16143	0.0222125	0.051709	0.127613	0.0747588	0.0241197	0.0996165
NSUN5P1	1.16475	3.02233	15.4577	1.08217	5.70188	2.04679	5.0239	2.94767	5.48319	0.792851	0.859127	7.68872	0.807527	3.40543	4.12239	5.61093	2.10685	2.27713	5.88631	1.5844	2.48528	0.852897
ANKRD26	1.03635	1.39915	0.607133	1.26442	1.31635	0.525089	1.28805	0.815904	2.71579	0.63619	0.87627	1.10086	1.02397	0.530714	1.18281	2.35204	0.70695	0.600784	1.31794	0.437111	2.91795	1.40509
AC026410.4	0	0	0	0	0	0	0	0	0	0	0	0	0	0	0	0	0	0	0	0	0	0
TNS4	0.273593	1.03301	0.470935	4.38801	0.202977	0.264395	0.0904029	0.296022	2.99933	31.2218	65.9852	3.83258	94.907	114.674	0.78769	28.9075	1.79327	1.57026	0.235246	3.28536	0.357292	24.0531
ZNF28	2.52665	2.89844	1.51766	3.36978	5.51106	2.9296	1.39781	1.89139	3.21783	0.497747	2.54629	2.01207	4.17284	4.40116	0.808127	6.15038	3.16889	2.60865	2.10294	2.71649	2.609	5.24403
AC106872.6	0	0.0924961	0	0.158532	0.45047	0.12261	0.12038	0	0.0670438	0.291753	0	0	0	0	0.0886737	0.106142	0	0.0297492	0	0.229388	0	0
OR5E1P	0	0.046697	0.0230129	0	0	0.0206335	0.0540216	0.048369	0	0	0	0	0	0	0.0746122	0.17862	0	0	0.153754	0	0	0
TPT1P13	0	0	0	0.297367	0	0	0	0	0.0838383	0	0	0	0.0765039	0	0.249495	0	0.063922	0	0.0408044	0.0358563	0	0
TPH2	0.0112579	0	0.218594	0	0.00507096	0.00276046	0.00180683	0	0	0.00218951	0	0.0112646	0	0.00547952	0.00399281	0	0.00230171	0	0	0.00258223	0.0399895	0.00516126
C1orf195	0.139546	0.0516257	0.0381627	0	0.188569	0.0684337	0.0671888	0.0401056	0.187099	0.0542795	0	0.325801	0.136585	0.0339603	0.470177	0.177725	0.142652	0.0498127	0	0.0640153	0.0619605	0
ZNF778	0.674674	0.919037	1.13733	0.388308	0.947534	0.631183	1.20942	0.932717	1.69226	0.309533	0.643107	0.773164	0.728086	0.589402	0.618458	0.472962	0.618248	0.760786	0.839887	0.471392	2.96493	0.485375
AC013549.3	0	0	0	0	0	0	0	0	0.0427764	0.0310248	0	0.106411	0	0.0388216	0.0282885	0	0	0	0.0832777	0	0	0
TRAJ52	0	0	0	0	0	0	0	0	0	0	0	0	0	0	0	0	0	0	0.295093	0	0	0
LINC01145	0.483031	0.493211	0.468507	0.183768	0.0667226	0.476917	0.597447	0.536783	0.155432	0.373266	0.705444	0.421024	0.42235	0.758599	0.646428	0.0109366	0.410828	0.446003	0.991845	0.209767	0.297402	0.431085
LINC01276	0.0390421	0.0144438	0	0	0.211031	0	0.0751922	0.0224415	0.0209386	0	0	0	0	0	0.0138469	0.0331493	0.031929	0.0185821	0.0815271	0	0	0
AC020911.2	0	0	0.0265665	0	0	0.0238197	0.0311818	0.0558381	0	0.0377861	0	0.648009	0.047541	0	0	0	0.15889	0	0.126783	0.0891271	0.0431332	0
RNU6-946P	0	0	0	0	0	0.178759	0.117005	0	0	0	0	0	0	0	0	0	0	0	0	0	0.3237	0
NPDC1	14.3786	26.6814	45.2535	4.93355	6.21985	12.4743	15.5385	23.7624	8.35331	7.78788	10.1222	23.7551	3.13828	7.21342	16.7342	1.47613	12.1959	28.6693	28.6711	13.3424	23.8794	7.10804
MIR548S	0	0	0	0	0	0	0	0	0	0	0	0	0	0	0.168696	0.201928	0	0	0	0	0	0
ZBTB45P1	0.133939	0.0198206	0.0293035	0	0.349919	0.0656841	0.12038	0	0.0430996	0.0729381	0.133372	0.0536076	0	0.0260766	0.0285023	0.125095	0.0547684	0.0637483	0	0	0.0713652	0.024562
AC103702.2	6.76934	1.81723	0.0133665	0.0309913	0.0110077	0.0838913	0.101976	0.084282	0	2.42396	0.0405575	0	0.310953	0.0118946	3.12891	0.0311242	0.129907	0.0465251	0.0510311	0.134528	0.13021	0.044815
H3P25	0	0.0797204	0.0589307	0	0.194125	0.422701	0.345843	0.061931	0.115567	0.0419092	0.178812	0.143743	0	0.314648	0.038213	0.274443	0.0881135	0.0512804	0.337482	0	0.287038	0.098791
AP003400.5	0	0	0	0	0	0	0	0	0	0	0	0	0	0	0	0	0	0	0	0	0	0
AP003419.1	0	0	0	0	0	0	0	0	0	0.128026	0.318642	0	0.0536926	0.240301	0	0	0	0.0391635	0.0286377	0.0251649	0	0.0502986
AC090186.1	0.0681872	0.277488	0	0.172944	0.0307139	0.100318	0.196985	0.470329	0.0365693	0.106092	0.339492	0.181941	0.0667403	0.0331884	0.0241837	0.434215	0.0557641	0.0811343	0.355968	0.0312802	0.0605523	0
CASC2	0.147739	0.0906152	0.148854	0.120795	0.192635	0.263114	0.370643	0.140789	0.510848	0.288844	0.296807	1.06332	0.110356	0.0813699	0.190288	0.165053	0.707446	0.162838	0.328802	0.171218	0.134649	0.253103
NAP1L4P1	0.202263	0.174599	0.29501	0.769505	0.288504	0.132254	0.173131	0.135638	0.68701	0.432712	0.363651	0.202384	0.791885	0.0820388	0.382592	0.386403	0.0551376	0.0802226	0.33437	0.0309287	0.29936	0.0618191
RAB23	5.70874	1.43532	0.76653	4.74438	1.7012	3.10633	1.38258	1.26977	3.72832	3.61261	1.97764	1.84859	5.64184	1.00199	2.97948	5.0723	1.69975	2.35341	1.75258	3.40701	4.23281	2.65713
AC007952.2	0.0125938	0.0745464	0.0482178	0.0319419	0.0737451	0.00617605	0.157656	0	0	0.0881758	0.0522521	0.0336035	0	0.091946	0.00446661	0	0.0514968	0.0869135	0.0460219	0.0173319	0	0.0577371
LINC01271	0.173347	0.346305	0.237032	0.175865	1.25711	0.0935109	0.428445	0.0797121	0.167341	0.188796	0.215766	0.543478	0.0509006	0.337489	0.461103	0.103028	0.212647	0.408397	0.0452475	0.0238564	0.184725	0.222521
LINC00364	0	0	0	0	0	0	0	0	0	0	0	0	0	0.03107	0	0	0	0	0	0	0	0
Metazoa_SRP	0.13782	0.254936	0.603051	0	1.11742	0.405524	0.61934	0.237657	0.147828	0	0	1.01128	0.134896	0.670805	0.439922	0.292546	0.281776	0.459168	1.65481	0	0	0
Y_RNA	0	0	0	0	0	0	0	0	0	0	0	0	0	0	0	0	0	0	0	0	0	0
CD5L	0	0.0117503	0	0.100696	0.0143065	0.109031	0.0662678	0.0456413	0	0.247087	0.184491	0.349584	0.0155437	0.00772955	0.0337942	0.0269676	0.149355	0.0302337	0.107776	0.174843	0.0141026	0
CHD4	35.4702	43.0159	29.0595	41.7357	26.2232	12.6781	26.0608	29.4921	52.3641	27.5269	41.8224	31.918	48.7638	21.8946	44.99	55.9306	28.8862	33.6734	29.4388	21.9404	54.6464	28.8912
TPPP	0.977992	1.27473	3.97823	0.546202	19.8526	1.67069	6.40736	7.4122	0.305672	0.801132	1.20388	8.58035	0.710005	3.4771	0.468607	0.148478	12.1137	1.87731	6.25178	2.20162	4.57249	0.94424
SETP9	0	0.034686	0.0512811	0.0891744	0.0211158	0.0229894	0.195617	0.107784	0.0251414	0.0182345	0	0.0312711	0.0458839	0	0.0997579	0	0.0575068	0.0223119	0.0244728	0.0645154	0	0
AC087294.1	0.256768	0.180486	0.140441	0.244217	0.370103	0.113328	0.354403	0.206627	0.0963947	0.149814	0.0213067	0.222665	0.427243	0.0999804	0.327842	0.359721	0.0314981	0.14054	0.227876	0.0824529	0.319225	0.0941734
MTCYBP36	0	0	0	0	0	0	0	0	0	0	0	0	0	0	0	0	0	0	0	0	0	0
AC104365.3	0	0	0	0	0	0	0	0	0	0	0	0	0	0	0	0	0	0	0	0	0	0
GPX5	0	0	0	0	0	0	0.0312675	0	0	0	0	0	0	0	0	0	0	0	0	0	0	0
TCF25	11.8895	18.9878	28.2422	7.55225	13.862	13.8701	24.946	18.0709	18.2224	13.2922	15.588	14.9274	7.44019	27.3039	14.7504	11.8572	13.4154	15.6313	22.3854	13.3781	13.2902	12.8288
BARHL1	0.0333217	0	0	0	0	0	0.00534793	0	0.0178707	0	0.0138253	0	0	0.00810926	0	0	0	0	0.0173955	0	0	0
AC017104.1	0.341918	0.325271	0.627832	0.201317	1.49611	0.754549	0.195985	1.37574	0.130981	0.123497	0.364789	1.02637	0.406376	0.225856	0.840207	0.456203	1.84751	0.424276	1.27498	0.224074	0.238569	0.268721
PARP3	5.23505	12.0343	9.34044	10.6678	4.50009	12.5424	14.1529	9.99208	4.76505	17.4769	5.11781	12.2268	4.51117	5.54342	7.92285	1.61735	12.8166	6.30513	12.2947	8.48783	3.51328	5.06877
SNX19P4	0	0.0762115	0.112674	0.348324	0	0.269397	0.308579	0.0394701	0	0.0534195	0	0.0916111	0	0	0.146124	0.0291516	0.224627	0.0326823	0	0.0315005	0	0.0629619
AC103808.5	0	0	0	0	0.0760535	0	0	0	0	0	0	0	0	0	0	0	0	0	0	0	0	0
AC022182.2	0.136216	0.386351	0.173842	0.0863714	0.10226	0.445337	0.204043	0.208792	0	0.0529842	0.226065	0.242305	0.177767	0.132599	0.305971	0.057828	0.111398	0.0756372	0.0948144	0.666534	6.33043	0.083265
RPSAP47	0.0439224	0.438731	0.120118	0.250652	0.158273	0.603111	0.704927	0.126233	0.282671	0.170846	0.072894	0.0585981	0.0859807	0.128269	0.0623112	0.466162	0.0538802	0.219501	0.412731	0.423128	0.0780088	0.0402729
DEFB131A	0	0	0	0	0.0824805	0	0.117554	0	0	0	0	0	0	0	0	0	0	0	0	0	0	0
VPS37A	4.26596	22.6182	8.30802	4.7282	4.08651	3.99236	6.44614	3.95241	5.74742	7.09358	5.21445	4.33754	3.08375	6.17868	3.28087	3.44635	3.46524	6.88607	4.35801	4.39131	8.08206	8.17094
TIMM10	16.6152	33.5014	37.3944	18.047	28.6475	39.0668	27.0853	16.0136	46.2504	31.1428	18.8275	16.3405	22.7972	23.8458	23.6605	23.7396	27.484	32.9461	12.9978	37.88	29.9108	26.6031
Y_RNA	0	0	0	0	0	0	0	0	0	0	0	0	0	0	0	0	0	0	0	0	0	0
ZNF663P	0.0643616	0.00476217	0.0352028	0	0	0.0441883	0.00413185	0.0517931	0.013807	0.0250349	0.0106815	0.240426	0.0503966	0	0.00913076	0.038253	0.0315813	0.0367594	0.127679	0.0531454	0.194327	0.0590138
AC139769.1	0.257325	1.66598	0.975162	1.20042	0.844473	4.47984	0.831881	1.23611	0.463303	1.16536	0.65584	1.56939	1.18736	0.277331	2.86831	3.13683	1.34533	1.10226	1.96705	0.227658	0.310124	0.471888
Y_RNA	0	0	0	0	0	0	0	0	0	0	0	0	0	0	0	0	0	0	0	0	0	0
VMA21	8.2831	10.8058	7.39074	9.66199	14.2809	10.9881	8.13805	6.60854	16.721	11.4474	11.5802	9.30398	16.2296	12.7302	10.2076	10.4489	20.194	9.37805	7.51646	9.6343	13.8164	11.0318
LINC00333	0	0	0	0	0	0	0	0	0	0	0	0	0	0	0	0	0	0	0	0	0	0
RIMS2	0.00314617	0.00349183	0.7606	0.049873	0.00141715	0.0154289	0.00201976	0.012659	1.33129	1.17238	0.00522141	0.00839479	0.015397	0.00459396	0.140596	0.185656	0.039881	0.00449226	0.0213518	0.0707204	5.27767	1.0414
KLF4P1	0	0	0	0	0.0148256	0	0	0	0	0	0	0	0	0	0	0	0.0134587	0	0	0	0	0
TRIM58	0.12094	0.0178969	0.046304	0.107359	0.0381328	0.0830329	0.0194101	0.38234	0.0324305	1.06316	0.0401425	0.0806745	0.035512	0.423824	0.0471827	0.0462086	0.034617	0.126635	0.397757	0.0721239	0.0107398	0.0110891
DEFB130A	0	0	0	0	0	0	0	0	0	0	0	0	0	0	0	0	0	0	0	0	0	0
ENAM	0.0179407	0.283189	0.0327092	0.0947985	0.519885	0.39885	4.65882	0.16156	0.0352797	0.00930459	0.0793988	0.367006	0.0117067	0.0232858	0.0106049	0	0.188292	0.216318	0.0780489	0.0274337	0.366433	0.0548334
EPHA8	0.00727941	0.00538611	0.406114	0.0138472	0	0.00356984	0.0023366	0.00836843	0.011712	0.00283149	0	0.00971166	0	0.0106292	0.0180724	0.00309035	0.00297659	1.45688	0.00760037	0.00667871	2.42413	0
AC016598.1	0	0	0	0	0	0	0	0	0.037353	0.0270913	0	0	0	0.0677992	0	0	0	0	0	0	0	0
ADORA2BP1	0.23161	0.0685482	0.12668	0.0587435	0.04173	0.0227164	0	0.106504	0.0496856	0.198198	0.230629	0.0617994	0	0.0225461	0.131431	0.0196652	0.0378825	0.0661408	0.120911	0.0212497	0	0.127419
EPB41L3	3.04385	1.13264	3.62817	11.9352	0.509158	2.26253	3.24049	5.1979	0.570119	1.36453	4.29886	2.09899	1.64397	0.645038	5.16526	8.21511	1.13163	2.58037	6.15448	2.06443	6.64587	3.10934
AC010307.1	0	0	0.0255179	0	0	0	0	0	0	0	0	0	0	0	0	0	0	0	0	0	0	0
MIR4747	0	0	0	0	0	0.354208	0	0	0	0	0	0	0	0	0	0	0	0	0	0	0	0
ADORA2B	3.28721	2.04195	1.58053	7.43579	5.5508	3.91392	2.41458	2.27618	0.598584	10.4551	9.60417	7.50643	8.29055	13.4769	2.59743	2.3302	4.45759	2.0994	1.70011	4.82551	0.99115	2.0748
AC254562.3	0	0.388747	0.743779	0.0783868	1.86542	0.697189	3.39277	0.852704	0.2652	0.24043	0.153874	2.26777	0.0604999	0.330938	1.03036	0.839713	0.3033	0.191225	2.09745	0.879018	0.548905	0.510081
MTND4LP20	0	0	0	0	0	0	0	0	0	0	0	0	0	0	0	0	0	0	0	0	0	0
AC121251.1	0.156639	0.985139	0.257023	0.198643	0.211667	0.844978	0.402233	0.0900362	0.0840067	0.0609282	0.12998	0	0.30663	0.15248	0.0555546	0	0.128101	0.149105	0.0817727	0.502996	0.834601	0.143624
MIR6839	0	0	0	0	0	0	0	0	0.185112	0	0	0	0	0	0	0	0	0	0	0	0	0
OR4F15	0	0	0	0	0	0	0	0	0	0	0	0	0	0	0	0	0	0	0	0	0	0
AL138688.2	0	0.0381477	0	0	0.0812812	0.0126419	0	0.0444528	0.0414759	0	0	0	0	0	0	0.0328316	0	0.00613467	0	0	0	0
MIR1269A	0	0	0	0	0	0	0	0	0	0	0	0	0	0	0	0	0	0	0	0	0	0
SNORD82	0	0	0	0	0	0	0	0	0	0	0	0	0	0.271197	0.197616	0	0	0	0	0	0	0
MIR646	0	0.153504	0.226946	0	0.186897	0	0.133186	0	0	0	0	1.10713	0.406122	0	1.47161	0	0.339331	0	0.433221	0.190343	0	0
RAC2	16.9137	26.8243	30.2048	40.8374	5.63408	57.1173	28.3766	22.6581	5.35333	64.669	84.0695	31.9259	50.4483	21.1806	41.7397	10.2605	18.6003	13.732	31.097	81.0169	9.32927	15.7767
DAZ3	0	0	0	0	0	0	0	0	0.00594928	0	0	0	0	0	0	0	0	0	0	0	0	0
IDI1	9.69372	18.3815	20.4532	15.0495	15.4488	18.6476	23.3158	12.5307	31.1871	9.9126	15.1499	11.5335	8.77535	13.2871	19.7417	13.2917	11.1582	13.611	15.732	15.7735	23.6053	22.0612
AC068234.1	0.0140047	0	0	0	0	0	0	0	0	0	0	0	0	0	0	0.00594545	0	0	0	0	0.0248732	0
LINC02050	0	0	0	0	1.33243	0	0	0	0.0293787	0	0	0	0	0	0	0	0	0	0.0285975	0	0	0
ARL2BPP10	0	0	0	0	0	0	0	0	0	0	0	0	0	0	0	0	0	0	0	0	0	0
SCFD2	5.82904	5.90314	3.91159	6.80977	3.33716	4.35392	4.78768	3.49835	7.1652	4.80618	5.17229	2.89991	4.73447	6.25243	4.21725	5.63027	3.59531	5.60111	3.65035	3.58969	7.02506	6.34403
TMED10P2	0.254922	0.778055	0.0697154	0.646563	0.114826	0.937609	1.9843	0.329691	0.0341792	0.148737	0.740374	0.255074	0.187134	1.08567	1.4692	0.892838	0.0521194	0.743147	0.931567	0.146179	0	2.22054
LYPD8	0.0174355	0.00645033	0.047682	0.165832	0.479065	0.0855039	0.0335794	0.0601315	0.0280523	0	0.057872	0.0116306	0	2.86836	0.0247351	0	0.484802	0.0041492	0.0182042	0.103978	0.216765	0
MBL3P	0.0605638	0.515335	0.165628	0.0384022	0	0.148503	0.174962	0.661431	0	0.188461	0.0502561	0	0.118557	0	0.0429599	0.0257113	0.0990593	0.331491	0.316171	0.111132	0.0537825	0.0555316
CYP21A2	0.0804464	0.0744038	0.220003	0.0595109	0.60997	0.184105	0.0387334	0.115602	0.0503347	0.00521524	0.233642	0.18782	0	0.646062	0.233008	0.244757	0.0767548	0.0414792	0.062995	0.0676573	0.0357194	0.0122937
AC090692.1	0	0	0	0	0	0	0	0	0	0	0	0	0	0	0	0	0	0	0	0	0.076459	0
Y_RNA	0.382383	0.424394	0	0	0	0	0	0	0	0	0	0	0	0	0.271237	0	0	0	0	0	0.679136	0
AC099336.2	6.60289	12.0434	6.55106	4.77095	17.3608	11.7474	5.66828	8.64986	8.07059	6.45072	5.98878	17.3109	1.20238	21.4502	3.75781	8.80056	4.2069	4.89668	6.73369	43.0401	21.8179	7.32142
UBE2Q2L	0	0	0.128254	0	0.0352071	0	0.100357	0	0.167677	0.0304031	0.0648596	0	0	0	0.110887	0.0331825	0	0	0.0408044	0.107569	0	0.286672
AC087749.1	0	0	0	0.0388242	0.193059	0.0600541	0	0	0.0328378	0	0	0.163375	0	0	0.195444	0.129969	0.025037	0.0145711	0.127858	0	0.217494	0
AL356215.1	0	0.0950866	0.0878621	0.0611146	0.260486	0.0630221	0.0721883	0.424742	0.0172304	0.0874777	0.133299	0.0428625	0.47169	0.0156374	0.193709	0.0818357	0.131372	0.0229368	0.38576	0.191598	0.0285304	0.0883748
GPR37	2.7887	0.391662	0.797954	0.990551	0.0639695	0.164617	2.03478	0.623369	2.90812	4.10288	2.36764	2.48893	1.54168	3.43732	0.888322	9.10941	3.15698	1.14908	0.256118	0.402739	4.62042	5.40993
NPIPB1P	0.0688493	0.11462	0.320088	0.0218279	0.217085	0.0168819	0.0331496	0.197873	0.147697	0	0	0.0459268	0	0.050266	0.134302	0.0438431	0.0140764	0.0163844	0.28754	0.0789597	0	0
HORMAD2-AS1	1.05707	0.38104	0.933964	0	0.085461	0.0531681	1.15712	0.296012	0.0145362	0.063257	0.17993	1.35602	0.106117	0	0.019226	0.06904	5.15363	0.832069	0.43864	0.174074	0.577667	0.0248522
TRPM5	0.0295329	0.142036	0.118456	0.00624206	0.0354737	0.0193107	0.647779	0.011317	0.380129	0	0	0.210137	0	0.0191659	0.174572	0.0167169	0.032203	0.0163989	0.0822267	0	0.0262261	0.144421
AC124067.4	0.459053	0.37605	0.0358687	0	0	0.0804003	0.152613	0.00942371	0.0879263	0.0063771	0.0544177	0.962398	0.0160468	0	0.0290733	0.146162	0.56983	0.109243	0.0171176	0.0150418	0.174708	0.330715
VN1R85P	0.183113	0.0338718	0.100155	0	0	0.0897992	0.0293885	0	0.0491025	0	0	0	0	0.178251	0	0	0.0748758	0	0.14339	0.0420006	0.406525	0
LECT2	0	0	0.0196165	0	0	0	0	0	0	0	0	0	0	0	0.00636004	0	0	0	0	0	0	0
GRXCR2	0	0	0	0	0	0	0	0	0	0.0203094	0	0	0	0	0	0	0	0	0	0	0	0
AC004231.1	0	0.0177048	0.104701	0	0.0646688	0.0704069	0.0153614	0	0.179661	0.0558447	0.119135	0.351157	0.187364	0.116465	0.0509194	0.142217	0.450082	0.0227773	0.0999332	0.0658611	0.169992	0
LINC02230	0	0	0	0	0	0	0	0	0	0	0	0	0	0	0	0	0	0	0	0	0	0
RPS27AP17	0	0	0	0.0543539	0	0	0.0275154	0	0	0.433461	0	0	0.167804	0.0834452	0.0304024	0	0	0.0815979	0	0	0	0
MIR7152	0	0.534422	0	0	1.30136	0	0	0.415167	0	0	0	1.44542	0	0	1.28084	0	0	0.515653	4.14769	0.331338	1.92422	0
AL354941.1	0	0.0310978	0	0.0532996	0	0.0412225	0	0	0.0450812	0	0	0	0	0.0818267	0	0	0	0	0	0	0	0
AP000785.1	0	0	0	0	0	0.0312026	0.85778	0.109718	0.0682468	0	0	0	0	0	0.0225662	0	0	0.0151415	0.132864	0.029188	0.339014	0
AL356361.2	0	0	0.0481556	0	0	0	0	0	0	0	0	0	0	0	0.0312259	0.0747543	0	0	0.0459625	0.0403889	0	0
AC005021.1	0.329604	0.243877	0.480742	0	1.83107	0.269397	0.423195	0.631522	0.530307	0.341885	0.0911688	0.293155	0.537682	1.71121	0.233799	0.466425	0.539106	0.235312	0.688273	0.100802	0	0.100739
MAD1L1	2.77823	3.78996	7.76306	10.6484	6.08939	3.20903	2.20087	4.13651	5.11803	4.10229	3.71995	4.14913	4.09739	7.04474	2.59634	5.84915	5.3603	3.00149	4.69467	5.08556	15.7993	6.45997
APBA3	2.09898	2.85679	3.27903	2.19891	1.98261	3.41164	2.42233	2.69545	2.18363	2.77701	2.37086	4.10212	0.955073	2.76078	3.72468	2.99214	1.65054	2.84667	4.56262	3.77747	2.44995	1.93745
RASA3	8.45081	3.77473	6.44064	6.63579	1.71147	4.88722	5.58555	7.21569	1.43609	4.55803	15.2345	5.22754	10.131	7.03871	8.06519	9.24722	3.32499	3.43949	9.6271	5.85265	7.43912	5.59373
AC127496.5	0.208573	1.54325	0.387871	0.0529006	1.52196	1.08422	0.174068	0.839214	0.0894873	0.616581	0.0692298	0.584351	0	0.101518	0.118358	0.0885459	0.341145	3.62336	0.97996	0.669764	0.148175	0.229491
RPL12P39	0	0	0	0	0	0.0385629	0	0	0	0	0	0.0524547	0	0	0	0	0	0.0187132	0	0.0360731	0.0698305	0
AP001340.1	0	0	0	0	0	0	0	0	0	0	0	0	0	0	0	0	0	0	0	0	0	0
AL512604.2	0.0593655	0.0329438	0.0974106	0.0188212	0.441214	0.0145565	0.0285834	0	0.0477572	0	0	0.0396005	0.0290528	0.0288946	0.0315824	0.0378038	0.0121374	0.0141275	0	0.0680832	0.105437	0
RPH3AL	4.75804	18.9514	5.03254	3.84868	4.59917	2.79688	8.44953	4.50154	2.03107	8.00323	5.46351	5.04395	1.27126	2.9981	2.80721	1.07275	3.21285	7.38287	4.04811	1.67537	6.02389	3.76135
DIAPH3-AS2	0	0	0	0	0	0	0	0	0	0	0	0	0	0	0	0	0	0	0	0	0	0
Metazoa_SRP	0	0.0474651	0	0	0	0.0629185	0.0411826	0	0	0	0	0	0	0	0	0	0	0	0	0	0.113934	0
SNORA70H	0	0	0	0	0.130136	0	0.0927371	0	0	0	0	0.192723	0	0	0.102467	0	0	0	0	0	0	0
FZD7	19.0215	2.70715	14.4449	6.03696	0.864987	4.26757	8.86974	4.22935	2.66688	3.5225	4.42827	3.21595	12.4547	2.16943	14.4353	31.3183	2.71113	2.88867	5.98865	5.06306	1.8938	4.79117
AC005229.1	0	0	0	0	0	0	0.03061	0	0.0511434	0.0370932	0	0	0	0	0	0	0	0	0	0	0	0.0874385
AC136469.2	0	0	0.0207519	0	0	0.0186062	0	0.0218084	0.0203479	0	0	0.0506178	0	0.0554001	0.040369	0.0161071	0.0155141	0.0270868	0.099034	0	0	0
SNED1	3.68165	1.96504	3.62559	4.15944	2.58898	1.52686	1.32638	2.95412	0.68638	1.32602	1.48823	5.46881	1.81159	0.680187	1.76374	3.80329	3.30188	2.62979	3.6702	1.76922	1.41174	2.90477
ZNF788P	0.61385	0.178572	0.23818	0.894894	0.482102	0.774454	0.298084	0.48855	0.0815997	1.15508	0.600802	0.510971	0.31325	0.0536265	0.217712	1.59701	0.433361	0.264694	0.57792	0.652247	0.344775	0.307881
LINC02238	0	0	0	0	0	0	0	0	0	0	0	0	0	0	0	0	0	0	0	0	0	0
AC017076.1	0.0674794	0.424394	0.147633	0.171149	0.0303951	0.16546	0.17328	0.155149	0.108569	0.157486	0.223979	0	0.726522	0.0656878	0.88551	0.572944	0.303519	0.224818	0.140909	0.0309555	0.898856	0.185618
CARMIL1	3.25171	4.45875	3.64568	4.56025	7.56057	2.92541	5.98396	4.68601	9.34949	6.03154	5.15649	2.69014	3.98687	2.26138	6.15625	9.66072	3.28151	4.17617	7.3127	2.38086	14.7361	7.52808
EIF4G2	118.528	124.194	62.335	120.029	116.385	171.071	136.035	91.6317	128.227	145.333	86.9309	80.713	187.785	72.4893	175.857	127.46	97.7422	95.9844	81.6314	92.6656	215.163	126.112
HINT3	9.28589	10.9592	10.8596	8.98496	17.3298	12.9746	24.8161	13.4352	11.1342	7.50316	16.5536	12.6005	7.92538	9.01071	18.4497	8.6088	21.0305	12.0881	16.7057	9.39965	14.4229	19.6725
IGLL5	30.9563	98.3615	17.2424	28.6228	14.8677	75.472	128.355	14.3293	68.9724	15.9812	110.017	5.34665	25.8827	41.6077	9.94953	1.1655	9.90332	17.9139	7.20721	155.761	17.9064	35.2849
AC051649.1	0	0	0	0	0	0	0	0.0679364	0	0	0	0	0	0	0.0419185	0	0	0	0.0617012	0	0	0
GLIS1	0.162878	0.0324464	0.0685285	0.0635555	0.0169306	0.061443	0.0361952	0.0864209	0.100792	0.0633552	0	0.0835771	0.196212	0.121965	0.0444365	0.0265951	0.0358625	0.0447242	0.0981114	0.218409	0.0333787	0.103393
MFHAS1	8.09188	20.2301	9.37868	5.31413	10.2123	4.73526	6.4662	7.54683	4.89892	6.79538	7.15198	6.73969	4.43707	2.78841	7.09441	3.65899	5.26212	13.8276	9.26217	3.49371	21.6783	8.90032
SREK1IP1P1	0	0	0.0482645	0	0	0	0.084974	0	0.09465	0	0.0732238	0	0	0.128849	0	0	0	0.0419989	0	0.242882	0	0.0809103
CYP2F2P	0.295478	0.109314	0.24242	0.210776	0.19964	0.163016	0.165978	0.233531	0.0990419	0.0861996	0.0919458	0.394205	0.072302	0.395496	0.864568	0.10976	0.302056	0.105475	0.520604	0.101661	0.360791	1.11757
RNA5SP211	0	0	0	0	0	0	0	0	0	0	0	0	0	0	0	0	0	0	0	0	0	0
GPR143	2.93386	1.15505	1.31293	0.0895331	0.522952	2.63134	2.58347	0.595195	0.10097	0.299029	0.611887	0.6698	0.214986	0.274906	2.8601	2.2113	3.69524	0.593644	0.728948	1.2955	0.069662	1.56802
RNU2-23P	0.200016	0	0	0	0.0900941	0	0	0	0	0	0	0	0	0	0	0	0	0	0	0	0	0
AC010460.3	0	0.00913831	0	0	0	0	0	0	0.0132474	0	0	0	0.024177	0.0240453	0	0	0	0	0	0	0.0438707	0
TMOD1	0.736305	1.40869	1.85829	0.360161	0.18478	1.25348	0.705657	1.10644	1.67544	0.36414	0.864112	1.13669	0.236795	1.74581	3.40605	0.0580515	1.05808	0.841066	1.69129	1.05674	1.33574	0.66548
AC108863.1	0	0	0	0	0	0	0	0	0	0	0	0	0	0	0	0	0	0	0	0	0	0
CALML3	2.0045	5.75504	11.1876	0.0447539	0.0317922	0	0.00453113	0.00811401	0.938758	0.060399	0	0.00941641	0.386867	0.0137414	0.055072	0.545344	0.0288609	0.0470303	0	0.0259027	0.426211	0.0129433
AC087645.2	0.374702	0.453675	0.316733	0.431983	0.383588	0.384215	0.830989	0.528658	0.0365374	1.43099	0.621859	0.681682	0.200046	1.24348	0.422846	0.0144612	0.417866	0.672826	0.337875	0.421914	0.0907491	0.437269
AL109827.1	0	0	0	0	0.0201472	0	0	0	0	0	0	0	0	0	0	0	0	0	0	0	0	0
OR13C7	0	0	0	0	0	0	0	0.046755	0	0	0	0	0	0	0	0	0	0	0.0212319	0	0	0
C3orf70	0.885683	0.222517	0.314517	0.368807	0.142905	0.664477	0.144268	0.512891	0.212686	0.146544	0.444257	0.26454	0.705156	0.257364	0.121898	0.0673435	0.470267	0.390082	0.548629	0.366881	2.11302	0.31514
DNAJB13	0.426509	3.28035	1.26463	0.0782853	2.33065	0.539415	0.98715	0.4258	0.0541752	0.161534	0.111764	5.20351	0.0659144	0.0491666	0.732457	0.0190597	0.93167	0.405994	0.474611	1.71972	0.717636	0.0411653
AL583785.1	0.837957	0.0281824	0.0416659	0.0483028	0.10294	0.261505	0	0.175149	0.0817096	0.118524	0.126425	0.101631	0.0745614	0.296622	0.0810533	0.06468	0.249196	0.163156	0	1.08332	0.0676483	0.209545
TDP1	1.34666	1.11922	2.68931	3.20904	3.67053	2.1563	1.94216	1.35731	4.87754	3.73005	3.66945	1.98046	1.53266	0.35364	5.75361	6.90829	1.12692	4.07074	1.93902	2.95954	11.3302	3.35972
RNU1-70P	0	0	0.260158	0	0.428496	0	0	0	0	0	0	0	0	0	0.0843481	0	0	0	0	0	0.211195	0
PXN-AS1	0.803005	1.11555	2.09744	0.280562	2.97481	1.4466	1.85689	1.18689	3.0146	0.771305	1.21028	1.27901	0.625564	1.20443	1.27288	1.00183	0.616498	1.25187	1.69393	2.46583	1.5135	1.62283
BORCS7-ASMT	0	0	0	0	0	0	0	0	0	0	0	0	0	0	0	0	0	0	0	0.00670123	0	0
EVC	6.80426	1.36461	1.728	5.5496	5.42928	2.53406	2.94247	2.98899	2.75956	4.11751	3.71735	3.27949	4.0536	1.61474	2.35519	2.32805	4.58956	1.72442	4.44943	1.95994	3.26105	2.93683
TTI1	7.24505	8.92051	7.40151	10.1762	8.20562	5.41062	4.16199	4.2045	12.2358	14.0635	9.30699	7.9348	8.64253	6.03124	10.408	20.6653	9.49293	8.93569	5.11876	4.53798	10.6715	5.7488
ZNF836	0.863876	1.36338	1.06564	1.3228	1.04731	1.88838	0.519188	1.39459	0.63581	0.500461	0.922751	1.16478	1.6641	0.881198	1.19296	3.94835	1.60838	0.828885	1.90948	1.15516	1.05279	1.73587
CYB5R4	1.83377	2.65974	1.82664	2.53342	1.32925	6.23545	3.39528	3.46698	1.62174	3.88765	2.18677	2.00363	2.82898	1.51122	2.84558	3.26522	1.54933	3.07112	2.98394	3.81987	4.82423	2.93968
PHBP19	0.103457	0.191371	0.113172	0.131199	0.233002	0	0.166041	0.0594669	0.305165	0.0402417	0.0429243	0.138024	0.202522	0.176242	0.330233	0.109802	0.274975	0.16003	0.432072	0	0	0.0948603
AL031282.1	2.13464	4.17872	2.53614	1.64037	2.45155	0.901246	3.61655	2.74651	1.99396	1.63314	1.10268	4.12094	1.01008	1.55503	1.57434	2.87471	0.988475	0.370059	2.85606	0.214007	1.23027	0.44071
AL451069.2	0	0.0485838	0.430968	0.0832694	0.295763	0.193204	0.800911	0.377424	0	0	0	0.78841	0	0.127837	0.23288	0.0557511	0.161096	0.18751	0.89124	0.0602433	0	0
HSPE1P11	0	0.0930928	0.0688159	0.31911	0.226688	0.0617007	0.080771	0.0723194	0	0.0489391	0	0.33571	0	0.122476	0.133869	0.106826	0.0514469	0	0.394092	0	0	0
FAXDC2	4.62831	7.02888	2.84163	8.44457	1.84636	2.7597	1.94501	8.27287	2.08829	30.1406	1.58195	6.35848	1.88181	1.42208	2.10887	4.05584	4.06774	7.02751	13.1861	7.62317	1.0503	2.19367
RPL39P28	0	0.0930928	0	0	0	0	0	0	0	0	0	0	0	0	0.178492	0	0	0	0	0	0	0
PHC3	2.27762	1.69632	1.20288	2.33146	4.60937	2.27234	3.38239	2.25131	1.93611	1.68219	2.88662	2.47274	3.00548	1.60788	6.66023	1.25367	2.86469	4.19569	3.83183	1.38747	2.90902	2.61047
ZMAT4	0.158506	1.97422	1.42181	0.0603032	0	0.0673676	0.0135676	0.00607397	0.0680065	0	0.0175372	0.00704891	0.0103428	2.41733	0.108686	0.336455	0.0172837	1.55157	0.0165495	0.00484754	4.39166	0.0290672
HPX	0.118159	0.0914007	0.329012	0.0749219	0.440297	0.215978	0.165502	0.314891	0.109456	0.0543169	0.0267405	0.415593	0.294385	0.062739	0.160008	0.0729632	0.122985	0.713195	0.734603	0.103481	0.200318	0.059095
RWDD2B	4.17029	2.77537	6.32762	5.38328	5.0868	8.87909	4.91561	4.53663	10.2401	9.85788	8.36054	6.0235	7.1853	4.32797	1.87429	7.02804	5.51035	3.56234	4.85195	6.90921	9.96739	4.68755
AC087664.3	0	0	0	0	0.053562	0	0	0.0683507	0	0	0	0	0	0	0	0	0	0	0	0	0	0
LINC01489	0.193404	0.166952	0	0	0	0.0316152	0.0620802	0.0741124	0	0.100305	0.106991	0.0860084	0.1262	0.0313782	0	0	0.131806	0.0460253	0	0.177444	0.0572495	0
AC080078.2	0.08424	0.031165	0.0460754	0.0534147	0.0379446	0	0.10816	0	0	0	0	0	0.164905	0.0410017	0.0896313	0.0357626	0	0	0	0.0772884	0.0748076	0
FCF1P10	0	0	0	0	0	0	0	0	0	0	0	0	0	0.0396321	0	0	0	0	0	0	0	0
AC000058.1	0	0.0269205	0	0	0	0	0	0	0	0	0	0	0	0	0	0	0	0	0	0	0	0
RNU7-180P	0	0	0	0	0	0	0	0	0	0	0	0	0	0	0	0	0	0	0	0	0	0
SPATA7	0.942159	1.76378	1.38453	0.96808	1.35239	2.13762	1.34086	1.25275	1.248	1.41291	1.05968	1.94602	1.03883	0.491722	0.350256	1.89146	1.51316	1.26422	1.87851	1.43721	0.99291	0.978364
Z98751.2	0	0	0	0	0	0	0	0	0	0	0	0	0	0	0	0	0	0	0	0.0396724	0	0
HAUS1P1	0	0.052029	0	0	0	0.0689683	0.0902849	0.161676	0.0502828	0.0182345	0	0.0938133	0.137652	0.022817	0.3159	0	0.0191689	0.0223119	0.146837	0	0.0832594	0
KIF2C	4.05435	5.44961	7.99253	8.78406	12.1331	1.75219	2.23538	0.916191	19.9079	9.23334	6.36469	0.69932	13.0148	16.9688	6.10083	21.8489	3.72687	6.10722	0.631058	3.4597	55.5068	4.63949
ALPP	0.0255006	0.0896235	0.453298	0.0808468	0.476683	0.0687805	0.965873	0.798847	0.17779	0.109109	7.4379	0.195621	0.0374391	2.70576	0.0271326	0.00541291	0.218973	0.109233	4.72592	0.0877359	0.0113226	0.105218
ST3GAL5	7.28189	11.2075	15.5163	5.20114	16.3874	16.9522	29.0595	20.1323	2.47664	6.20625	6.77744	12.8376	1.70616	0.995545	5.16529	2.94817	19.6619	17.4612	16.7104	7.59672	2.88997	4.29225
CASC8	0.0166538	0.0492891	0.346136	0	0.0150029	0.514524	6.72483	0.00957259	0.401919	0.187858	0.746245	0.211073	0.211905	2.47227	0.13585	1.23726	0.122576	0.0317054	0.017388	0.00763974	1.44933	0.79404
LINC01847	0	0	0.00380469	0	0.0187997	0	0	0	0	0	0	0	0	0	0	0	0.0028444	0	0	0	0.00617726	0
SCARNA15	0	0	0	0	0	0	0	0	0	0	0	0	0	0	0	0	0	0	0	0	0	0
AC003975.1	0	0	0	0	0.0209897	0	0	0	0	0	0	0	0	0	0	0	0	0	0.0243266	0	0	0
LINC00677	0	0.0494157	0.109587	0.0423476	0.0902484	0.0327521	0.25725	0.690997	0.0358179	0	0	0.579158	0	0	0.734291	0.0283529	0.0273092	0.127147	0.9065	0.0306375	0.533773	0
AC123912.4	0.0331096	0.0367472	1.23144	0.377893	0.0745685	0.0324741	0.0106278	0.704163	0.0355138	0.0515149	0	0.662586	0	0	0.152657	0.0702805	0.568624	0.094551	0.743243	0.0455661	0	0.060717
AC097637.1	0	0.00758643	0.00560802	0.00650132	0	0	0	0	0	0	0	0.00683952	0	0.00998096	0	0	0.00419257	0	0	0	0	0.00940125
LINC02310	0	0	0	0	0	0	0	0	0	0.026523	0	0	0.133481	0	0	0.0578954	0	0.0162269	0	0.0625604	0	0
MEIS2	1.82771	1.61693	0.887061	0.728326	0.349805	0.607579	4.61337	1.35577	1.06932	0.812087	1.48367	1.09149	1.22679	2.11849	0.79555	2.02721	0.732587	0.502855	1.98749	0.661142	4.74408	0.957151
KC877982.1	4.06628	0	0	0	0	0	0	0	0	0	0.0688615	0	0	0	2.06025	0	0	0	0	0	0.294774	0
AC104462.2	0	0	0	0	0	0	0	0	0	0	0	0	0	0	0	0.1833	0.0588507	0.03425	0.0751343	0	0.127808	0
OR2Q1P	0	0	0	0	0	0	0	0	0	0	0	0	0	0	0	0	0	0	0	0	0	0
AC093639.1	0	0	0	0	0	0	0	0	0	0	0	0	0	0	0	0	0	0	0	0	0	0
NACAP8	0.0810875	0.299987	0.310458	0	0.219148	0.198828	0.104112	0.139828	0.391391	0.0946224	0.134573	0.216362	0.0793668	0	0.0575181	0.0344243	0.265256	0.115781	0.0423314	0.0743961	0	0
AP000997.4	0	0	0.0094813	0.0109916	0	0	0.00556423	0	0	0.0202282	0	0.0115634	0	0	0	0.00735915	0.0212647	0.0123757	0	0.0238564	0	0
OR6C70	0	0	0.0227188	0	0	0	0	0	0	0	0	0	0	0	0	0	0	0	0	0	0	0
ATP5MC1P8	0	0	0	0	0	0	0	0	0	0	0	0	0	0	0	0	0	0	0	0	0	0
OR7E43P	0	0	0	0	0	0	0	0.0243685	0	0	0	0	0	0.0206345	0	0	0	0	0	0.0194481	0	0
AF127577.5	0.174902	0.0647058	0	0.0554507	0.0393909	0.0428861	0.0280706	0	0.0938012	0.102048	0.145134	0	0.0855952	0	0.0620318	0.111377	0.0357591	0.0416222	0	0.0802344	0	0
GEMIN8P3	0	0	0	0	0	0	0	0	0	0	0	0	0	0	0	0	0	0	0	0	0.0481055	0
FBLL1	0.693274	0.13299	1.60102	0.0814056	0.0346972	0.0503679	0.181323	0.103313	0.123936	0.69913	0.0852269	0.239793	0.0502639	0.0124976	0.109281	0.0436026	0.272984	0.213865	0.12064	0.294475	0.0228018	0.0470867
MPIG6B	0.0132799	0.191606	0.0944256	0.050523	0.143562	0.149788	0.0468895	0.366399	0.427327	0.0516552	0.0661183	0.12402	0.0259962	0.349038	0.0706491	0.0732908	0.076023	0.0758469	0.298107	0.0365521	0.106137	0.0487059
B9D2	3.91217	3.32227	7.39196	2.31149	3.20395	6.67127	6.61175	3.61157	2.43192	6.10995	4.62356	15.2626	0.928278	7.41464	8.05179	2.30253	9.271	4.17538	5.07488	8.63343	4.97431	5.81546
AL592504.1	0	0	0	0	0	0	0	0	0	0	0	0	0	0	0	0	0	0	0	0	0	0
STOM	56.9314	40.017	57.0612	48.6965	48.8431	131.624	42.2837	114.107	15.5803	75.2105	132.02	86.1963	130.319	104.868	90.3563	22.3156	125.838	78.924	169.672	90.4237	30.3904	45.7821
RNU6-945P	0	0	0	0.231131	4.43313	0.178759	0.702029	0.419047	0.390984	0.425359	0.302476	0.243155	0	0.709674	0.258563	0.464245	0.298104	0.346982	0.951467	0	0.971101	0
RNU6-185P	0	0	0	0	0	0	0	0	0	0	0	0	0	0	0	0	0	0	0	0	0	0
PKD1P6	0.551166	0.582933	0.53554	0.476941	0.823653	0.359331	0.67853	0.454717	1.09196	0.297622	0.446598	1.34954	0.253868	0.757458	1.72482	0.578088	0.588625	0.584836	1.62146	0.30341	1.30712	0.428078
AL117339.2	0	0	0	0	0	0	0	0	0	0	0	0	0	0	0	0	0	0	0	0	0	0
HK1	30.9816	28.279	22.9453	37.6198	35.0441	14.4879	30.1804	23.3825	27.7926	26.2478	37.3265	20.2939	40.715	30.4653	26.5888	33.8114	22.4036	29.1643	19.721	15.827	39.4723	19.9275
R3HDM2P2	0	0	0	0	0	0	0	0	0	0	0	0	0	0	0	0	0	0	0	0.0084557	0	0
AC106901.1	0	0	0	0	0	0	0	0	0	0	0	0	0	0	0	0	0	0	0	0	0	0
SFRP4	407.791	27.1261	13.8492	94.7542	5.74893	48.9479	2.85734	3.47538	9.46109	4.19036	21.7023	17.5687	18.7278	2.12159	8.83078	0.854077	38.4517	11.6241	1.76172	51.8459	13.5816	8.28107
SLC6A11	1.23413	0.00646092	0.0286562	0.306369	0.00262214	0.459624	0.00373717	0.0133845	0.00624408	0.00679304	0.0241529	0.0776643	0.0227913	0.014167	0.00619392	0.538756	0.0119019	0.0110827	0.0364682	0.010682	0.00516954	0.437688
CSGALNACT2P2	0	0.0495855	0	0	0	0	0	0	0	0	0	0	0	0	0	0	0	0	0	0	0	0
AL627443.1	0	0	0	0	0	0	0.0604807	0	0	0	0.0312705	0	0	0.0366836	0	0	0	0.00896788	0.0196728	0	0	0.034553
RPS3	189.318	224.263	197.447	155.154	314.788	453.491	482.764	119.417	111.172	225.904	193.031	138.744	119.002	168.194	101.096	211.963	99.0331	251.858	132.321	342.072	105.906	139.069
CFAP20DC-AS1	0	0.00565636	0	0	0	0	0	0	0	0.00594713	0	0	0	0	0	0.0129816	0.0125038	0	0	0	0	0
ANO8	1.55887	7.53493	3.54335	2.14577	7.33926	1.69414	3.01987	3.36353	1.63426	2.06588	2.04759	3.87206	1.43378	5.32644	1.78088	8.51349	1.90588	3.14674	5.67616	2.7311	6.66423	3.48358
PRDM15	1.68562	0.94317	1.02531	0.637103	2.8479	0.528043	0.871282	0.763736	2.2182	0.537826	0.938294	0.910334	0.910057	0.976634	1.51053	1.35353	0.656142	0.590995	1.19312	0.582008	2.55961	0.981787
AC012531.3	0	0	0	0	0	0	0	0	0	0	0	0	0	0	0	0	0	0.0238913	0	0	0	0
AC025554.1	0	0	0	0	0	0	0	0	0	0	0	0	0	0	0	0	0	0	0	0	0	0
KIAA0895L	2.79876	6.22758	8.975	0.977858	9.79123	3.02114	5.29591	7.12437	7.0805	1.62502	1.26616	11.6535	1.02227	4.82935	6.16701	5.19259	3.07627	4.51855	8.88149	3.15548	11.811	2.31931
AL365226.1	0	3.19845	1.71953	0.622948	28.8086	1.49356	200.281	4.40474	0	0.649645	0.0815237	1.70392	0.19232	0.23909	0	0.041708	0.682935	0.257177	4.3082	10.7263	0.174488	0.0900815
AC087203.2	0	0	0	0	0	0	0	0	0.0131806	0	0	0.0327883	0	0	0	0	0.0301485	0	0.0128301	0	0	0
SNX24	3.41689	2.92246	5.51651	6.28377	2.72186	5.48493	5.26525	9.22021	2.86366	4.28638	7.22057	5.13755	3.65624	2.49196	4.185	7.13164	4.24546	3.66303	7.92087	3.8103	6.07836	4.52318
BAIAP3	1.42787	1.61292	4.0368	5.05405	1.9152	1.16705	0.203702	0.609173	3.22308	4.62589	3.67041	10.2953	1.03731	1.75753	1.46074	1.43597	4.42438	3.52483	2.71993	3.16739	5.76514	8.03576
AC009153.1	0	0.0290915	0	0	0	0	0.0504819	0	0	0	0	0	0	0	0	0.0333832	0	0.0187132	0	0.0360731	0	0
RNA5SP481	0	0	0	0	0	0	0	0	0	0	0	0	0	0	0	0	0	0	0	0.146658	0.851703	0
CYP51A1-AS1	0.0659505	0.0683163	0.151502	0.0167271	0.0831778	0.0582161	0.088911	0.0379084	0.0565916	0.0256529	0.0218904	0.0527918	0	0.0834593	0.0795274	0.0727951	0.0755088	0.034528	0.0550866	0.066559	0.058566	0.0120941
CMBL	3.26199	13.5091	26.018	6.70357	18.8421	9.05723	23.2424	3.71627	82.0345	6.88269	61.3901	14.6838	1.97538	17.4589	75.7824	4.04487	18.3523	24.4526	6.40122	22.543	23.3824	33.1695
AC077690.1	0	0	0	0.0245347	0	0.0189754	0	0	0	0	0	0.0258111	0	0	0	0.0164267	0.0632879	0	0	0	0	0
AC107398.2	0.324485	0.120045	0.141983	0.0822996	0.0876956	0.286431	0.124987	0.149211	0.313243	0.0757294	0.0538518	0.129871	0.254079	0.157935	0.184134	0.358162	0.132683	0.0154439	0.813101	0.0893125	0.461044	0
MTND2P22	0	0	0	0	0	0	0	0	0	0	0	0	0	0	0	0	0	0	0	0	0	0
PAF1	14.8966	26.4142	28.849	25.3335	28.4004	17.5357	21.8669	19.5116	20.949	36.5404	16.9467	25.4812	22.9224	32.8303	50.972	28.7905	29.4104	19.715	19.6364	24.3102	68.8694	29.7305
MUTYH	1.73613	3.86482	6.61981	1.36024	7.57295	2.0649	2.31878	2.8332	5.84346	1.48257	1.6228	3.73391	1.30865	6.05111	4.1156	5.18896	4.65523	2.50031	4.30772	3.12623	10.1808	1.55528
RSF1	5.14177	4.76885	2.15362	6.83953	4.94905	2.09986	4.55682	2.49828	4.45995	2.96386	3.64774	2.42158	3.76176	3.39031	4.22903	5.66699	8.32891	2.47671	3.69455	1.76308	6.41227	3.67166
AC092620.1	0.0742209	0.0549168	0	0	0	0.0727963	0	0	0.0597079	0	0	0	0	0	0.0394855	0.078773	0.151746	0.00883136	0.0193734	0.017024	0.0329552	0
CACNA2D3	0.526166	0.451111	0.963864	0.0688444	0.0489055	0.860111	0.222509	0.355248	0.0716665	0.107205	0.152469	0.924821	0.719366	0.0609758	0.106636	0.3652	2.42814	0.351793	0.606046	1.68961	3.80476	0.283342
TPH1	0.0346633	0.0641192	0.553609	0.0395626	0.583946	0.0747954	0.0645336	0.143456	0.0632066	0.0296627	0.0115055	0.212728	0.149282	0.0134972	0.179491	0.0824078	0.068035	0.0544433	0.249722	0.0508845	1.55757	0.0444963
LYPD1	0.74384	3.93637	1.63623	0.43064	0.349619	0.689912	0.352955	0.334612	0.0953956	3.13235	0.563568	0.345175	0.58561	4.04547	0.0860267	7.58569	0.443015	6.61499	0.29546	5.17778	1.45034	0.489286
AL139135.1	0	0	0	0	0	0	0	0	0	0	0	0	0	0	0	0	0	0	0	0	0	0
RNU6-759P	0	0.280182	0.414232	0	0.341133	0	0	0	1.01542	0	0	0.252597	0	0	0.805811	0.160758	0.464521	0	0.395367	0	0	0
HNF4GP1	0	0	0	0	0	0.015314	0	0	0	0	0	0	0	0	0	0	0	0	0	0	0	0
CLCA3P	0.011348	0.0125948	0.00620684	0	0.0204461	0.0166953	0.00364257	0	0.00608602	0.0750391	0.0564997	0.0151397	0.0777504	0.00552336	0.0241486	0.00963519	0	0.00810162	0.0118484	0.145762	0	0.0312153
KDM2B	1.98408	2.26985	2.37241	2.00056	2.32646	1.95723	1.92254	3.05108	3.98761	1.54239	1.59413	2.53625	1.45158	2.42192	3.70934	4.50081	2.10493	1.88183	4.15209	2.24852	3.02807	2.06336
TCEA1	17.845	21.6392	13.2778	35.359	16.5921	21.6145	16.4712	8.62348	13.5053	36.2089	14.255	11.0505	9.86771	13.411	11.3632	40.0396	19.2283	25.1037	11.2356	18.202	17.7873	23.2687
AL109917.1	0.430498	0.525574	1.13022	0.163782	0.232693	0.168894	1.32657	0.222705	0.230879	0.117216	0.0714457	0.402037	0.0421362	0.356208	0.213756	0.310692	0.668924	0.553217	0.0898958	0.138241	0.76459	0.0394728
RNA5SP524	0	0	0	0	0	0	0	0	0	0	0	0	0	0	0	0	0	0	0	0	0	0
AC002069.3	0	0	0	0	0	0	0	0	0	0	0	0	0	0	0	0	0	0	0	0	0	0
RNF11P1	0.177287	0.0327941	0	0	0	0.043471	0	0	0	0	0	0	0.0867624	0	0	0	0.0724934	0	0	0	0.078718	0
AC090907.1	0.39718	0.0293878	0.434479	0.251843	0.107342	0.155823	0.0764939	0.319619	0.468624	0.0926953	0.197749	0.529889	0	0.231981	0.25356	0.539571	0.194891	0.170134	0.414692	0.109321	0.141083	0.145671
RNA5SP459	0	0	0	0	0	0	0	0	0	0	0	0	0	0	0	0	0	0	0	0	0	0
ZNF470	0.644177	0.58455	0.485292	0.973622	0.990923	0.484787	0.762068	0.770821	0.73441	0.477496	0.726168	0.597266	0.793091	0.500871	0.323304	0.956299	0.750461	0.421328	0.881968	0.479506	0.985794	1.20359
AC245123.1	0	0	0	0	0	0	0.0145407	0	0	0	0	0	0	0	0	0	0	0	0.0118243	0	0	0
AL137847.2	0.0740097	0.109521	0.364319	0	0.066673	0.0362945	0.213806	0.382867	0.0793839	0.0863632	0	0.493692	0.0724392	0.108067	0.0524975	0.251356	0.0605258	0.0352249	0.309091	0.101854	0.131446	0.203581
MARCHF7	9.94927	21.6142	9.39422	14.7096	10.4913	16.7241	12.185	10.8744	21.1173	19.4272	15.5288	8.70562	17.236	18.4977	13.4965	20.6186	8.1366	10.8169	13.6617	10.7103	19.1577	14.0422
RC3H2	4.87159	4.82563	3.19116	5.79449	4.06454	2.57957	4.17389	4.55177	5.52067	3.45736	7.77936	2.54203	8.02197	3.28537	6.64037	4.62393	2.80429	4.27146	5.20984	2.46261	6.66918	4.06411
AL008626.1	0	0	0	0	0	0	0	0	0	0	0	0	0	0.0244952	0	0	0	0	0	0	0	0
WEE2-AS1	0.356193	0.312966	0.456612	0.176449	0.215593	0.878848	0.5145	0.595025	0.782024	0.333384	0.609613	0.764785	0.261476	0.525521	0.517162	0.656842	0.887547	0.251646	0.499737	0.628068	1.20593	0.418452
AL163973.2	0	0	0	0	0	0	0	0	0	0	0	0	0	0	0	0	0	0	0	0	0	0
ERG28	14.5614	28.1025	17.4844	13.6382	17.1013	21.2266	19.7374	13.1125	52.0995	18.5476	25.9608	16.235	16.5287	12.2641	23.4317	38.4301	33.3084	24.8736	13.332	21.3443	19.1267	20.6588
GLT8D2	14.2729	2.06008	1.50654	8.53602	0.719706	3.82427	0.455464	2.06302	2.15508	3.2281	1.81069	1.7976	11.204	3.52863	0.659726	2.25263	2.06731	2.48857	2.87587	7.54309	2.04364	2.90822
AL158042.1	0.0847894	0	0.0927518	0	0.0763841	0.0831618	0	0	0	0	0	0	0.16598	0	0.0601439	0.0359958	0	0	0.177056	0	0	0
CCDC138	0.720037	1.42651	0.945922	0.644304	2.7765	0.92402	0.421205	0.255289	3.06763	1.25117	0.686833	1.49031	1.22509	1.79815	0.926025	2.26545	0.693415	0.818319	0.593698	0.987841	1.46408	0.857654
FOXE3	0	0.0145678	0.0430751	0.0124841	0.0177368	0.00965534	0.0126396	0.011317	0.0105591	0.022975	0	0.0262671	0	0.0287488	0.062846	0	0.10466	0.00937078	0.0102783	0.0361278	0.122388	0.0361053
RNU1-97P	0	0	0	0	0	0	0	0	0	0	0	0	0	0	0	0	0	0	0	0	0	0
OR10AG1	0	0	0	0	0	0	0	0	0	0	0	0	0	0	0	0	0	0	0	0	0	0
AC099542.2	0	0	0	0	0.0317692	0	0	0	0	0	0	0	0	0.0343287	0	0	0	0	0	0	0	0
LINC01782	0	0	0	0	0	0	0	0	0	0	0.0111296	0	0	0	0	0	0	0	0	0	0	0
BX284668.1	0	0	0	0	0	0	0.0149576	0	0	0	0	0	0	0	0	0	0	0	0	0.0213767	0	0
LARP1B	2.43548	4.41974	2.10612	3.68209	1.52864	2.0624	3.1313	1.85635	5.81707	2.67807	2.82715	1.50625	2.78326	2.04693	1.75274	2.58014	1.54007	2.43762	2.12136	1.67689	4.61313	2.69682
OR52B2	0	0	0	0	0	0	0	0	0	0	0	0	0	0	0	0	0	0	0	0	0	0
MTRNR2L12	1.33852	3.67268	0.732112	1.86249	0.720152	0.565247	3.06722	0.8335	2.8515	0.780973	0.215972	0.992089	1.12816	0.506717	0.712095	0.868155	0.684161	0.495499	1.1258	0.255848	0.363198	0.511378
AC112492.2	0	0	0	0	0	0	0	0	0	0	0	0	0	0	0	0	0	0	0	0	0	0
AC073263.3	0	0	0.0248635	0	0	0	0	0	0	0	0	0	0	0	0.0483675	0	0.0371761	0	0	0	0	0
TAS2R1	0	0	0.0247052	0	0	0	0	0	0	0	0	0	0	0	0	0	0	0	0	0	0	0
SNHG32	48.7701	73.4609	120.879	43.2965	110.6	61.4705	45.3094	42.8961	31.963	36.5758	67.7669	46.3866	46.4422	27.5007	24.8857	86.4036	33.615	34.6069	51.0787	69.2344	86.0609	57.605
KDR	17.1616	15.6835	6.18276	6.47219	7.70212	5.1554	2.70033	13.6971	2.30933	9.97916	6.04483	4.16929	7.06297	5.8022	13.6276	1.25131	4.18143	5.60999	17.1798	11.043	4.62071	7.05648
LINC00244	0.0636266	0	0.939623	0	1.23236	0	0.12254	0.329154	0.136494	0	0	0.127329	0.0622764	0	0.451324	0.405173	0.0260172	0.0757077	0.033216	0	0.0565023	0.0583399
PIRT	0	0	0	0	0	0.00502027	0	0.0176528	0	0	0	0.00682875	0.0100198	0	0	0	0.00837194	0	0	0	0	0
SYNGAP1	1.63399	2.19771	1.08565	0.9282	1.64923	1.31235	1.03192	1.78676	1.49982	0.89615	1.79413	3.35504	1.22811	0.890188	2.86744	1.71088	1.24643	1.26692	2.54795	0.806486	7.73359	1.16673
RAB24	2.0021	5.43635	8.48152	1.59285	5.78522	3.89028	4.51066	5.01578	2.88694	1.96159	2.49202	8.22734	1.20165	3.38307	3.86523	3.96111	1.55238	4.08128	7.32616	4.11566	4.0758	3.32512
AHCYP7	0	0	0.0163096	0	0	0	0	0	0.0159921	0	0	0	0	0.0145136	0	0	0	0	0	0.0136791	0	0
AP000350.1	0.0733141	0	0	0	0	0.0719068	0.141197	0.126423	0	0.0855515	0	0.0978103	0	0	0	0	0	0.0348938	0.191366	0.0672642	0	0
RN7SKP297	0.276618	0.051168	0	0.0876987	0	0	0	0	0.0741761	0.0537983	0	0	0	0	0	0	0	0	0	0	0	0
AC245884.9	0	0.0896235	0	0	0.0727468	0	0.0777609	0.139249	0.77954	0	0	0	0	0.117912	0.315039	0	0	0.0384338	0.0843122	0	0.07171	0
TIMM10B	9.20889	17.3143	10.5998	6.92892	3.50674	19.4794	15.459	8.94991	6.24572	10.761	6.36443	10.9939	10.3567	6.41116	8.64284	8.70102	8.64819	7.8869	9.58144	12.1321	9.53314	9.37277
RPL32P24	0	0	0	0	0	0	0	0	0	0	0	0	0	0	0	0	0	0	0	0	0	0
NBEAL2	5.64451	13.6696	10.2026	4.38252	12.1685	6.37184	13.4375	16.2315	7.98233	10.9701	6.96477	13.3811	2.13058	19.9891	12.6328	11.0809	5.89117	11.8775	32.171	4.01797	10.3001	8.71568
IMPDH1P7	0	0.00960678	0	0.0164654	0.0116966	0	0.00833523	0	0	0.0101006	0	0	0	0	0.0276294	0.011024	0.0106182	0.0061796	0	0.0119123	0.0461197	0
SV2A	2.44982	3.386	2.07846	3.18366	0.546279	0.618542	0.298454	1.14326	1.01033	2.37442	0.691042	0.528549	1.80431	0.338434	5.44549	4.63036	1.54725	2.81878	0.835729	1.04594	69.997	1.15649
YBX2	0.388511	0.34683	6.33336	2.53844	7.19397	0.0497026	4.02858	0.0291282	14.4222	0.193828	1.01622	0.529591	1.30613	0.221984	2.36043	0.0896388	0.576745	0.235159	0.171956	0.635412	9.77276	0.743435
AC027237.1	0.0595467	0.0220296	0	0	0	0	0	0	0.0638707	0	0	0	0	0.0289829	0.0633577	0.0252795	0	0	0.0310861	0	0.264396	0
AC090503.2	0	0	0	0	0.499192	0	0.0114753	0	0	0	0	0	0	0.348007	0.0126793	0	0	0	0	0	0	0
DRD5P2	0	0	0	0	0	0	0	0	0	0	0	0	0	0	0	0	0	0	0	0	0	0
ITGB3BP	0.928815	3.0635	3.14972	1.6581	3.6173	2.52273	0.958629	1.05955	5.13458	2.07877	1.61854	1.59184	1.7273	2.12477	2.06014	6.92776	2.99747	1.58125	1.54044	3.40212	3.78781	2.19461
AC136443.5	0	0	0	0	0	0	0	0	0	0	0	0	0	0	0	0	0	0	0	0	0	0
CASP9	2.33915	3.048	3.48193	1.5583	4.22787	2.98761	2.10995	3.65921	5.86361	2.38983	5.47298	4.66627	1.92	10.2539	2.49673	3.38767	4.57964	3.07043	3.30404	3.77948	2.71487	4.98189
WBP1LP10	0	0	0	0	0	0	0	0	0	0	0	0	0	0	0	0	0	0	0	0	0	0
AC073578.2	0	0	0.137928	0	0	0	0.188872	0.0483168	0	0	0	0	0	0	0.0298127	0	0	0.180034	0.0438823	0	0	0
PRDM16-DT	0.536293	0.486992	2.77709	0.0220813	0.0282348	0.782167	0.196735	1.36916	0.0672353	0.0487644	0.0924712	2.65751	0.00681704	0.0169498	0.0790463	0.0059136	1.00533	0.654696	1.83253	0.0926564	0.321619	0.102178
MIR4740	1.23819	0.916152	2.37032	0.392556	2.2309	1.51803	1.19233	1.06757	0.996079	0.722435	0	1.65191	0	0	1.31744	0.78848	1.01261	2.79926	2.90877	0.284004	1.09955	0.567656
DDX39A	8.80617	20.5882	23.0273	12.475	20.9997	14.7588	11.8218	11.6999	29.0341	11.2124	9.45663	11.4098	7.98304	14.4208	14.7841	18.3303	9.18287	13.4537	12.0366	22.9338	46.091	12.0791
HMGB3P23	0	0.0246656	0	0	0	0	0	0	0	0	0	0	0	0	0	0	0	0	0	0	0	0
RBM19	4.3608	5.87719	6.27503	8.3371	6.392	2.21296	6.21105	4.48229	11.6441	4.86544	6.80474	4.72206	5.11417	4.84549	4.65393	6.31571	4.4916	4.82928	6.88816	3.73462	6.65535	6.07936
AC091180.2	0.132814	0.147406	0.0242144	0.0561431	0.0598241	0.26053	0.099474	0.229025	0.166202	0.0688814	0.0367366	0.0295318	0.0433319	0.064644	0.204121	0.0751786	0.0543083	0.0316064	0.161782	0.0609271	0.0393143	0.0405929
AC023050.3	0	0	0	0	0	0	0	0	0.0540508	0	0	0.134458	0	0	0	0	0	0	0	0	0	0
RAP1GDS1	5.09111	6.82363	5.61641	11.6086	5.9792	8.6538	7.95857	6.32395	9.73381	9.71691	7.5184	4.82073	8.65	4.49045	9.092	7.60133	5.51613	7.11191	6.70454	8.18083	7.52872	4.93183
LCT-AS1	0.0209469	0.100742	0.080199	0.146102	0.0094352	0.133541	0.0806843	0	0.011234	0.0162955	0	0	0.205024	0.0203907	0.0668624	0.0177853	0.0342611	0.00498483	0.0437409	0.134528	0.0372029	0.0192064
TSPY24P	0	0	0	0	0	0	0	0	0	0	0	0	0	0	0	0	0	0	0	0	0	0
SAMD4B	17.0884	13.5411	11.6872	15.4949	30.2502	6.4976	13.0711	9.41894	14.1286	17.9805	13.4891	11.4668	12.4756	30.4231	30.2124	17.9946	13.3594	11.6595	13.2474	7.39275	43.2293	20.3557
TRBV21-1	0	0.207319	0.122603	0	0.0504838	0.439706	0.215854	0	0.300541	0.130786	0	0	0	0	0.675755	0	0.0458292	0.0800152	0.526588	0.668389	0	0.102765
AC243960.4	0	0.050102	0	0	0	0	0.173882	0	0	0	0	0.0903387	0	0	0	0	0	0	0	0	0	0
IGKV2-19	0	0	0	0	0	0	0	0	0.073914	0	0	0	0	0	0	0	0	0	0	0	0	0
AC008171.1	0	0.0721469	0.319994	0	0.0878417	0	0.0625975	0.22419	0.104588	0	0	0.130088	0	0	0	0	0.318971	0	0.203614	0	0	0
NPPA	0.139297	0.0773003	0.323803	0.0220813	0.188232	0.102467	0.122959	0.480407	0.336177	0.0135457	0.0866918	0.371679	0.0681704	0.084749	0.111159	0.059136	0.270556	0.157458	0.345417	0.063901	13.8853	0.0319307
Y_RNA	0	0	0	0	0.186897	0	0.133186	0	0	0	0	0	0	0	0	0	0	0	0	0	0	0
SNORD18	0	0	0	0.3533	0	0	0.17885	0	0.597647	0	0	0	0	0.271197	0.592847	0	0	0.265193	0	0	0.494799	0
NAT14	8.6373	10.1333	11.6182	2.98419	8.53645	6.08392	6.15846	7.18279	9.5933	7.33657	4.7283	15.9136	2.82389	3.85293	12.2023	14.4529	12.778	6.90017	6.43883	8.31333	12.458	4.89397
AC136624.2	0	0	0	0	0	0	0	0	0	0	0	0	0	0	0	0	0	0	0	0	0	0
RNU6-539P	0	0	0	0	0	0	0	0	0	0.147293	0	0	0	0	0	0.321516	0.15484	0	0	0	0	0
COX11P1	0	0	0	0.029618	0	0.0229068	0.0299868	0	0.0501022	0.036338	0.0387604	0.0311587	0	0	0	0	0	0	0.0731547	0	0	0
LINC00272	0	0	0.0576566	0	0.094964	0	0.0169183	0	0	0	0	0	0	0.0256538	0.0373867	0	0	0	0	0.0241787	0.0468053	0
ZNF667-AS1	2.16027	0.604372	0.61136	1.51971	0.982743	2.66695	0.251839	1.59386	2.87625	0.505844	2.05124	2.40173	1.07299	2.11338	0.350687	0.15057	2.02598	0.682896	2.04792	3.18994	0.36268	0.670113
AC023983.1	0	0.152692	0.112873	0	0.278863	0.0674681	0.110401	0.0395397	0	0	0	0.321204	0	0.0334811	0.146382	0.379639	0.168768	0.163699	0.323197	0.0631121	2.19911	0.0630729
AC009107.1	0	0	0.12929	0	0	0	0	0	0	0.0459731	0	0	0	0	0.167674	0	0	0	0.0617012	0	0	0
RILPL2	2.93428	3.16972	4.83908	2.12233	2.44029	4.41661	1.9714	6.6954	2.08121	3.59453	5.05422	6.46096	4.92346	3.71267	4.41731	2.97943	10.5908	5.94752	9.30371	5.27066	1.58487	2.50412
RPS18P1	0	0.0630104	0.0465784	0.161994	0.0383588	0	0	0.0489498	0	0	0.0706658	0.0568069	0	0.0828986	0.0302033	0.036153	0	0.0202659	0.0444572	0	0	0
AL132989.1	1.62513	2.42995	2.07403	0.729909	9.72969	1.49431	5.99893	3.54189	1.96103	0.737486	0.730458	3.07152	0.795322	1.51607	4.92324	3.36336	1.52286	1.46639	8.37787	1.24252	2.58567	0.620874
RNA5SP445	0	0	0	0	0.305536	0	0	0	0	0	0	0.226239	0	0	0	0.143983	0	0	0	0	0	0
TRIM51JP	0	0	0	0	0.0266187	0	0.018969	0.0169841	0	0	0.0245189	0.0197103	0	0	0.0104796	0	0.0120822	0	0.0462759	0	0	0.0270927
CLK1	7.09902	15.6742	16.9178	7.7111	17.9319	17.196	18.3143	20.4937	11.086	10.9367	6.2977	21.3022	10.2786	14.8492	11.5775	13.586	12.3239	7.73061	37.32	11.6455	15.9915	5.67217
AC090948.1	0.142088	0.841057	0.738298	0.225237	0.736015	0.313561	0.592909	1.22508	0.419115	0.0552682	0.0589525	0.900425	0.347682	0.345788	0.932285	0.301604	0.522903	0.185973	1.92858	0.456269	0.189267	0.130282
IGHVIII-11-1	0.146079	0.270213	0	0	0	0	0.140669	0	0	0	0	0	0	0	0.0518093	0	0	0	0.22878	0.0670123	0	0
TRAJ26	0	0	0.355549	0	0	0	0.417317	0	0	0	0	0	0	0	0.461103	0	0	0	0.339357	0	0	0
KIAA2026	3.91998	4.57082	1.86159	3.74552	2.355	1.67393	3.72901	3.2427	2.71692	1.74095	2.7549	2.75268	2.61403	3.16716	5.33787	2.84599	2.37519	3.0233	5.28677	1.81856	4.36334	3.31467
ATP5MF	22.0303	44.6772	86.0725	26.8726	27.0437	51.8158	46.9743	25.8582	47.6831	49.8747	27.7271	39.2036	40.6254	92.7994	32.0806	49.5578	54.3793	48.9628	19.0815	79.7799	24.2528	25.9847
PRELID3BP7	0	0.0615326	0.045486	0	0.112377	0.122349	0	0	0	0	0	0	0.0813975	0	0	0.105915	0.0340054	0.0197905	0.0434145	0.0381498	0	0.0762523
BCL2L1	24.5623	19.8633	41.1982	42.0815	21.9631	55.2519	15.8213	41.0294	45.8939	82.5668	58.9874	44.412	52.0794	24.483	56.1797	55.52	86.7064	26.0332	34.3391	43.0462	51.3268	84.485
AC093063.1	0	0.198752	0.35261	0	0	0.105384	0.586313	0.0617604	0.0576244	0	0	0.215021	0	0.732157	1.14323	0	0.0439354	0	0.28046	0.04929	0.190832	0
HSP90AB7P	0	0.0176398	0	0.0201557	0.00715907	0	0	0	0	0	0	0	0	0	0	0.0134948	0	0	0	0.00729106	0.0141141	0
LINC02178	0	0	0	0.0581906	0	0	0.0294577	0	5.21711	0	0.152306	0	0	14.6957	0	0	0	0.0218394	0	0.0420995	0	4.54392
AC000036.1	0	0.00710807	0.0525441	0	0.0519262	0.00942228	0.0123345	0.0441754	0.0103043	0.0149469	0	0.0384496	0	0	0.00681433	0	0.00785643	0	0.0802419	0	0.017062	0
AL161631.1	0	0	0	0	0.0361489	0	0	0	0	0	0	0	0	0	0	0	0	0	0	0	0	0
AP001360.1	0	0	0	0	0	0	0	0	0	0	0	0	0	0	0	0	0	0	0	0	0	0
ASH2LP3	0	0.00878769	0	0.0150615	0.0748955	0	0.00762455	0	0.0636957	0	0	0.015845	0	0.104052	0.00842454	0	0.00971288	0	0.0248007	0	0	0
BX005195.1	0	0	0	0	0	0	0	0	0	0	0	0	0	0	0	0	0	0	0	0	0	0
ACER3	5.32239	6.42332	2.89594	4.4851	3.25687	6.13104	6.35912	6.77457	4.59386	3.39652	5.16413	2.86926	4.71201	2.13405	4.80603	2.74203	3.47422	2.59366	7.15857	3.32327	3.62278	4.13881
RPLP0P7	0	0	0	0.037078	0	0	0	0	0	0	0	0	0	0	0	0	0	0	0	0	0	0
AC010729.2	0	0.565622	0	0	0	0.0319053	0.0313249	0	0	0	0	0	0	0.015833	0	1.60195	0	0.00774125	0	0	0.144437	0
MEIS3P1	7.12478	2.83165	1.53651	4.67256	4.74969	6.04963	5.42338	2.97204	2.29265	7.06297	11.1487	5.6489	1.99245	3.66597	7.13314	1.88396	4.8112	5.09625	4.39959	1.83032	5.60393	9.59386
RNVU1-33	0	0	0	0	0	0.112513	0	0	0	0	0	0	0	0.111669	0	0	0	0	0	0	0.203741	0
ACTR5	4.18162	5.53548	8.74941	4.09773	12.904	3.8329	3.03104	2.84062	10.6994	5.66034	4.46674	5.0615	4.39055	3.10105	4.84293	10.7353	5.26022	3.99496	4.88991	4.26903	5.05023	3.38801
FAAP100	10.4683	9.11741	13.4357	8.99352	32.1113	5.44451	7.85217	8.12763	8.70071	10.3398	6.68577	10.8512	3.40114	6.03127	9.47699	15.8777	7.10446	8.17398	11.7209	7.82996	20.9148	6.3723
GOT2P3	0.0646818	0.239293	0.159201	0.287093	0.0582698	0.0634402	0.0934292	0.0557687	0.208136	0.088058	0.0805098	0.0431468	0.126618	0.110188	0.0688214	0.0961083	0.0528973	0.184712	0.0168834	0.014836	0.287197	0.0593074
LINC00365	0.0520388	0.00962601	0.0782729	0.0907409	0.152361	0.0637999	0.400892	0.142082	0.0209316	0.0860271	0.107955	0.329775	0.0636682	0.246954	0.175336	0	0.175551	0.0464398	0.230916	0.0716168	0.265719	0.0238575
RNF19BPX	0	0	0	0	0	0	0	0	0	0	0	0	0	0	0	0	0	0	0	0	0	0
AGTRAP	17.2991	13.4398	34.1239	16.7785	20.8151	26.6603	12.3036	18.4968	15.5744	18.8097	45.2046	36.9909	17.371	79.8177	21.5592	16.0549	40.0646	21.7997	22.7446	40.6342	11.6354	33.2215
MMP7	26.2091	32.1385	25.1165	2.24634	0.355451	17.2581	3.28213	17.6032	4.62836	106.427	8.12258	14.784	36.0555	36.2433	5.91911	11.4545	19.8893	38.4736	8.17787	75.8977	3.11619	34.346
AC034268.1	0	0.0299365	0	0	0	0	0	0	0	0	0	0	0	0	0	0	0	0	0	0	0	0
SPINT1	46.5571	47.5575	46.2193	40.5527	36.5602	21.9785	61.3216	37.5781	116.464	77.8945	131.379	86.6027	77.2778	152.042	84.0101	58.0328	64.9063	73.0172	45.3159	45.0287	33.0909	150.248
AC061975.2	0	0	0	0	0	0	0	0	0	0	0	0	0	0	0	0	0	0	0	0	0	0
LINC01639	0	0	0.157025	0	0.0184736	0	0	0	0.0659863	0	0	0	0	0	0	0	0	0	0	0	0	0
TSPY11P	0	0	0	0	0	0	0	0	0	0	0	0	0	0	0	0	0	0	0	0	0	0
LINC02515	0.072767	0	0	0	0	0	0	0	0	0	0	0	0	0.0354175	0	0.0308919	0.0595095	0	0.0379877	0.200287	0	0
AC074029.4	0.0209807	0.0232857	0	0	0.0472521	0	0.0134691	0	0.0112521	0	0	0.0419864	0	0	0.0148823	0	0.0514746	0.0249644	0	0.00962468	0	0.0192374
RN7SL689P	2.36382	1.02026	1.36473	1.33231	1.71543	0.837218	0.758758	1.66067	0.633868	0.510813	1.41665	1.92723	0.642684	0.83094	0.884946	0.780516	0.751783	0.468776	1.37114	0.843407	0.816335	2.16741
TRPC2	0.0478272	0.0265409	0.281213	0.0530709	0.102329	0.111409	0.272497	0.694151	0.0192376	0.0465087	0.0297654	0.239278	0.0819215	0.00581968	0.106017	0	0.0342243	0.110971	0.730314	0.197462	0.031854	0.0109633
BIN2P1	0.0254922	0.0377239	0.0418293	0.0646563	0	0.0875102	0.0163654	0.0586118	0.0136717	0.00991577	0.0846142	0	0	0	0.036165	0	0	0.0181995	0.0665405	0.0350829	0	0
GFOD1-AS1	0	0	0.0642558	0	0	0.0576121	0	0.0675272	0	0	0	0	0.114986	0.0571801	0	0	0.192151	0.0559142	0	0	0	0
AC092924.1	0	0	0	0	0	0	0	0	0	0	0	0	0	0	0	0	0	0	0	0	0	0
H1-4	0.295478	0.415391	0.775743	0.374712	0.505755	0	0.227627	0	0.475401	0.80453	0.784604	0	0.520574	0.690319	0.565899	0.451584	0.193316	0.0562531	0.154253	0.487971	1.10205	0.541854
CDY23P	0	0	0	0	0	0	0	0	0	0	0	0	0	0	0	0	0	0	0	0	0	0
NSUN4	2.90635	3.33641	3.1163	3.10452	4.43566	2.27683	6.33368	2.7031	4.17464	2.34697	3.887	3.0448	2.92131	2.98611	2.74767	5.88958	3.84212	3.21157	3.05373	2.86513	4.08203	2.6353
KRTAP23-1	0	0	0	0	0	0	0	0	0	0	0	0	0	0	0	0	0	0	0	0	0	0
RPL23AP88	0	0	0	0.108947	0.0386968	0	0	0.0987622	0.0460741	0.0334166	0.142577	0.0573074	0.0840869	0	0.0609387	0	0	0.0613332	0.0896978	0.197051	0	0.236315
AL162231.2	2.1701	0.933028	1.60398	2.19418	1.74363	2.30102	3.89705	1.8542	0.534737	2.05324	0.486691	2.23008	0.918507	0.856411	1.2065	0.0248994	1.46295	2.14946	2.75568	2.50223	2.55212	0.860447
AL731568.1	0.0898689	0.166237	0.0983084	0.0569839	0.526241	0	0.115387	0.103313	0.433776	0.069913	0.372868	0	0	0.262449	0.0956205	0.152609	0.0734956	0.0213865	0.32841	0.164906	0.239419	0
HSFY6P	0	0	0	0	0	0	0	0	0	0	0	0	0	0	0	0	0	0	0	0	0	0
TMEM182	1.39097	1.88389	1.49973	1.7589	1.80761	2.27378	1.82956	0.601945	2.26369	2.50624	1.70481	0.986523	1.73703	3.24892	2.33907	1.40501	1.07871	1.44582	0.45906	1.29819	3.34362	1.95707
STARD5	0.246115	0.931002	0.316342	0.167761	0.227261	1.01384	0.780124	0.509282	0.432278	0.23215	0.602471	0.508941	0.903347	0.332418	0.394982	0.300391	0.264174	0.31481	0.504297	0.674594	0.54093	0.236949
CAVIN2	7.42859	3.51239	16.7215	4.97071	13.651	11.1304	4.17575	28.0637	2.41632	7.35769	14.2029	18.1615	1.21774	8.7717	9.13353	0.671759	32.4157	11.7653	102.047	9.34787	3.91518	24.8863
AC241929.1	0	0	0	0	0	0	0	0	0	0	0	0	0	0.162255	0	0	0	0	0	0	0	0
PMVK	16.6982	65.3155	63.7988	38.2558	87.128	37.2234	87.4409	31.4392	37.4393	44.423	28.9767	32.0544	18.2228	35.3128	21.4953	34.3968	35.9091	28.6212	28.6809	38.8039	31.497	30.4818
UNC50	11.4386	19.1529	13.8808	14.8053	12.4239	27.6959	17.4038	13.6927	17.7003	15.2051	17.6919	16.9289	20.9366	25.3089	14.4038	15.1919	12.7517	14.1391	14.9378	19.5291	10.1423	14.786
AC010547.3	0	0	0	0	0	0.043471	0	0	0.14262	0	0	0.177392	0	0.043145	0.0628777	0	0	0	0	0	0	0
LINC00629	0.0429077	0.222235	1.03262	0.190448	0.212598	0.0841682	0.247911	0.0246634	0.161082	0.233659	0	0.114489	0.125992	0.271495	0.395666	0.0910786	0.385993	0.10211	0.0671993	0.157468	0.381033	0
RASL12	6.3474	2.88897	5.13909	8.52611	2.16313	5.83646	1.47893	8.77718	1.50798	5.57141	2.36788	7.43756	4.18268	1.22629	2.25121	0.638213	6.02197	5.10464	16.7426	11.9729	3.75779	5.94763
AC005845.1	0.179187	0	0.0326691	0.0757459	0	0.0878739	0.0958615	0.0686647	0	0.139398	0	0.0398431	0.116923	0	0.0847357	0	0.048847	0.0284281	0	0.0548002	0	0.0547662
NAA50	15.314	12.5954	13.6463	32.2433	18.0788	14.7407	20.6078	13.2577	52.6224	20.8756	28.5531	10.0173	33.6497	19.559	41.1253	21.153	14.6922	19.6956	12.9204	14.8648	31.1702	30.2946
TMEM131	8.04692	7.7842	4.41609	7.56882	8.39519	4.63561	5.49374	4.99658	6.54029	5.50998	10.122	6.44377	7.44987	7.85667	9.92659	7.62042	4.57638	4.8035	6.16408	3.33594	7.40465	7.85202
AC017083.2	0	0	0	0	0	0	0	0	0	0	0	0	0	0	0	0	0	0	0	0	0	0
TFIP11	5.46015	4.28953	4.94864	5.332	8.04408	4.45809	6.01563	4.61495	7.82681	5.08216	4.60825	5.94441	11.8262	7.0159	6.4814	8.07191	3.9578	5.19068	4.98547	4.38749	7.86253	4.78279
PGM5	1.15024	0.546008	1.02844	0.71269	1.00546	0.901498	0.590066	2.58124	0.422522	0.539345	0.819365	2.51557	0.375277	0.293985	0.335303	0.0490544	1.658	0.777438	2.51707	2.45519	1.11473	1.63257
STYXL2	0.108745	0	0.0644349	0.0517145	0.0244912	0.0177762	0.165802	0.0104178	0	0.00704978	0.0150395	0.181349	0	0.00882146	0.0482101	0.00384714	0.0333497	0.0107827	0.0141924	0.00415713	0.0563317	0
PALD1	5.73701	2.9429	4.39304	3.50741	2.25245	2.85963	3.00963	10.2768	3.21916	2.97427	3.439	5.392	2.57297	2.15052	2.67855	5.689	4.91236	3.36018	11.3139	5.29894	2.62336	2.92066
AC112220.1	0	0	0	0	0	0	0	0	0	0	0	0	0	0.0534754	0.0779329	0	0	0	0	0	0	0
ANKRD18B	0.745834	0.110863	0.0327807	0.00422247	0.296955	0.0032657	0.0448881	0.00382773	0.674994	0.419622	0.00552585	0.0577477	0.104287	0.162061	0.0495979	0.101774	0.130703	0.240879	0	0.0152743	0.384384	0.451838
CHFR	1.85371	2.58814	1.82726	1.93204	1.9387	1.43396	2.14324	2.89155	2.6918	1.51384	1.47586	1.47048	1.51124	2.4374	2.37457	2.39279	1.39865	2.40403	3.08268	2.07578	3.13052	1.57649
PRR23D3P	0	0	0	0	0	0	0	0	0	0	0	0	0	0	0	0	0	0	0	0	0	0
C6orf47-AS1	0	0	0	0	0	0	0	0	0	0	0	0	0	0	0	0	0	0	0	0	0	0
MIR5009	0	0	0.213329	0	0	0	0	0	0	0	0	0	0	0	0.276662	0.165581	0	0	0.407228	0	0	0
CD72	1.14037	1.6151	3.09346	2.17656	0.98582	3.87515	3.59391	3.70781	0.82781	1.68917	2.40873	1.62129	0.608823	0.745671	6.35277	0.224947	1.18225	3.07565	1.94834	4.57611	1.07406	1.19349
SLC20A2	9.56724	5.61227	7.33691	48.8327	7.41252	14.5391	4.68468	6.70781	22.7445	8.59416	14.6254	8.76393	5.12187	7.34939	3.17863	9.96826	12.2694	18.1247	6.2424	5.06782	7.09825	13.6512
SDHDP4	0	0	0	0	0	0	0	0.094595	0	0	0	0	0	0	0	0	0	0	0.0429565	0	0	0
AC107952.2	1.04329	0.475042	0.965688	0.305321	0.722977	0.55099	0.309124	0.599686	0.172162	0.59311	0	0.53534	0.471302	0.117184	0.256168	1.29466	0.525055	0.725734	1.08929	0.773123	0.570139	0
CTSC	25.5615	14.9588	21.8466	30.3524	21.3771	41.5771	66.1536	33.9141	21.0532	31.4249	26.4649	23.3887	19.7746	25.0291	123.195	26.1122	23.4222	31.556	29.1381	41.4322	11.9396	15.0051
HLA-DOA	8.02033	10.9911	17.7703	29.6439	5.19781	46.7644	55.308	45.8718	2.89886	19.9168	14.7143	51.0818	6.90812	2.36114	24.039	0.412714	26.7412	17.0412	29.8163	24.4123	4.73956	10.0459
HNRNPA1P1	0	0.0305707	0.0225984	0.0261981	0	0	0.0265244	0	0	0.0160711	0	0	0	0	0.0146537	0	0.0168946	0	0	0	0	0
CFHR1	0	0.0131355	0.0776802	0	0.0239896	0	0	0.0102044	0.019042	0	0.0147314	0	0.0173762	0.406116	0.113334	0.0301467	0.0145185	0.00422474	0.0926782	0.0814396	0	0
AP003040.1	0	0.0281824	0	0.0241514	0	0	0	0.0218936	0	0	0	0	0	0	0.0135089	0	0	0	0	0	0.0338241	0.0349242
TMEM50A	41.3593	41.8664	39.4378	42.4634	41.6282	57.8977	26.2873	37.994	34.5111	40.397	47.304	39.4688	46.0008	34.0149	30.8304	53.7919	96.0654	36.6616	33.2351	77.43	27.983	39.6847
UBBP1	0.082459	0.884677	0.315709	0.836567	0.0742848	0.687448	0.608771	0.094795	0.574904	2.21312	0	0	0.161418	1.80607	0.263209	0.350065	0.202307	0.490579	0.516568	0.453927	0.292904	0
ZNF487	0.525162	0.643755	1.10609	0.536767	2.22076	0.876408	1.19006	0.648782	1.42085	1.3415	1.26832	1.93981	0.6828	0.499774	0.589352	1.41423	1.03204	0.503632	1.14574	0.913311	0.779587	1.12835
AL161734.1	0	0	0	0	0	0	0	0	0	0	0	0	0	0	0	0	0	0	0.0365555	0	0	0
PRR13P3	0.103732	0.038376	0.0567365	0.065774	0.0934487	0	0	0	0.0556321	0.0403488	0	0.138391	0.10153	0	0.0367901	0.17615	0	0.0493711	0.0541526	0	0.0921168	0
TCERG1P1	0	0	0	0	0	0	0	0	0	0	0	0	0	0	0	0	0	0	0	0	0	0
AL358335.3	0	0	0	0	0	0	0	0	0	0	0	0	0	0	0	0	0	0	0	0	0	0
RNU6-561P	0	0	0	0	0	0	0	0	0	0	0	0	0	0	0	0	0	0	0	0	0	0
RN7SKP148	0	0	0	0	0	0	0.0455255	0	0	0	0	0	0	0	0	0	0	0	0	0	0	0
AC090607.5	0	0	0	0	0	0	0.0558907	0	0.0933824	0	0	0	0	0	0	0	0	0	0	0	0	0
AC010723.1	0	0	0	0	0	0	0	0	0	0	0	0	0	0	0	0	0	0	0	0	0	0
FURIN	62.3901	55.8437	45.0888	30.3541	30.1426	27.6714	38.1014	43.8707	33.2125	63.9158	47.6096	33.694	24.4571	96.5772	26.5632	15.2168	35.7021	201.617	38.6815	30.1648	24.5631	138.609
HMGB1P19	0	0	0.0369721	0	0.0913432	0	0.0216976	0.0388544	0.0362524	0.0788794	0	0	0	0.0329008	0.0239742	0.114787	0	0	0.0352884	0	0.180083	0
TTTY7B	0	0	0	0	0	0	0.00853991	0	0	0	0	0	0	0	0	0	0	0	0	0	0	0
ANXA8	1.21221	0.066978	0.469281	0.334405	0.0106367	0.0965046	0.00757992	0.561041	0.0168861	1.09918	6.47298	0.530327	15.3087	4.62047	0.022334	0.00668338	0.0740296	0.0917873	0.328741	0.353873	0.0419406	0.324784
MDP1	0.764053	2.4363	2.82582	0.62289	2.19604	3.15813	0.700719	1.50575	1.40492	1.37276	1.7209	1.67464	0.641005	0.690641	0.954897	3.89239	1.04142	1.75765	1.31057	4.08919	5.75111	1.06753
MIR4297	0	0	0	0	0.462325	0.251674	0	0.294987	0	0	0	0	0	0	0.182014	0	0	0	0	0	0	0
RN7SKP243	0	0.0933941	0	0	0.0568555	0.123801	0.121549	0	0.0676947	0.0490975	0	0.252597	0	0.122872	0.0447673	0	0.103227	0	0.131789	0.115808	0	0
AC008446.1	0	0	0	0	0	0	0	0	0	0	0	0	0	0	0	0	0	0	0	0	0	0
SEPTIN7	16.9916	15.2129	10.3857	31.3924	12.6468	20.4984	10.8717	11.583	16.8987	23.8347	10.6385	13.0581	35.6316	12.6774	11.7517	26.9095	16.6147	11.7413	15.413	23.193	37.8926	15.0831
SNORD116-1	0	0	0	0	0	0	0	0	0.440372	0.319392	0	0.547738	0	0	0	0	0	0	0	0	0	0
SLX1B	0.0792102	0.035165	0.0779839	0.0100451	0.035679	0.0233069	0	0.0455301	0.0509772	0.0123242	0	0.0845412	0.0310117	0.0462643	0.0561864	0.00672546	0.0129558	0.01131	0.0496216	0.0799411	0.0422046	0.0145257
MIR551A	0	0.150306	0	0	0	0.398484	0	0	0	0	0	0	0	0	0	0	0	0	0.424196	0	0	0
AC134312.5	0.543507	0.354272	0.113247	0.443091	0.0582891	0.0126922	0.0249227	0.104136	0.194325	0.191275	0.0859056	0.0172645	1.24127	0.352718	0.0642546	1.31849	0.0317489	0.455773	0.0135112	0.534275	0.367734	0.189847
SNORD68	0	0	0	0	0	0	0	0	0	0	0	0	0	0	0	0	0	0	0	0	0	0
TAS2R46	0	0	0.0229386	0	0.0377814	0	0.0134618	0.0241065	0.0224921	0.016313	0.034801	0.0279759	0	0	0	0.0178044	0	0	0.0437879	0.019239	0	0
UBAP2	4.33653	4.28046	3.00854	3.66006	4.91556	1.56842	4.98329	3.11106	5.91571	3.60211	4.54913	2.75803	2.80332	4.87194	6.74595	4.64537	2.86179	5.17566	4.54307	2.00282	5.24984	5.38354
AL008723.2	0.0868666	0.321367	0.190048	0	3.2476	0	0.585545	0.399448	0.559047	0.0675774	0.144164	0	0	0.0422801	0.0616174	2.61832	0.568322	0.0413441	0.54418	0.0398492	0.462841	0.0796489
ACOT2	4.84075	8.56839	6.30271	6.16984	5.68971	9.3438	3.7773	11.2704	7.86707	7.55704	7.10054	5.72973	3.47775	3.08596	7.56687	2.02046	5.4517	11.066	8.63636	6.90867	8.95931	11.059
RNU6-465P	0	0	0	0	0	0	0	0	0	0	0	0	0	0	0	0	0	0	0	0	0	0
AC105036.3	0.249335	0.276728	0.175339	0.203269	0.417148	0.716179	0.388734	0.266162	0.955144	0.346373	0.354684	0.689049	0.139454	0.260052	0.277925	0.257066	0.131084	0.262771	0.409087	0.19608	0.0948929	0.293937
AC020914.2	0	0	0	0	0	0	0	0	0	0	0	0	0	0	0	0	0	0	0	0	0	0
AL357632.1	0	0.0448815	0	0	0	0.0892405	0.0194705	0.0348663	0.0325313	0.0235943	0	0	0	0.0295238	0	0.0257513	0	0.0288702	0.0316662	0.0556525	0	0
OR7D1P	0	0	0	0	0	0.0205008	0	0	0	0	0	0	0	0	0	0	0	0	0	0	0	0
MIR1256	0	0	0	0	0	0	0	0	0	0	0	0.218635	0	0.159528	0.116245	0	0	0	0	0	0	0
AC093824.1	0	0	0	0	0	0	0	0	0	0	0	0	0	0	0	0	0	0	0	0	0.100979	0
AC132825.2	0	0	0	0	0	0	0	0	0	0	0	0	0	0	0	0	0	0	0	0.0355005	0	0
AL158825.3	0	0	0	0	0.104574	0	0	0	0	0	0	0	0	0	0	0	0	0	0	0	0.206166	0.212871
VDAC2P5	2.30211	5.0118	4.72182	4.74409	7.6176	2.34477	6.35212	0.305367	9.78215	3.51295	3.12261	0.265786	1.16996	6.67988	0.533854	2.08621	0.416364	5.09917	1.9876	1.46225	3.69555	5.84538
CES4A	0.745912	2.04472	3.24909	0.131063	6.41609	1.5337	6.39245	2.09726	0.843454	1.13958	0.216263	11.1444	0.140739	2.62886	1.37375	0.457827	1.89619	0.992336	2.20504	1.18732	2.42611	0.47793
SNRPEP5	0	0.259521	0.153474	0.266882	0.0631955	0.137606	0.135103	0	0.45146	0.163717	0	0	0	0	0	0.178684	0	0	0.0732424	0.128721	0.12459	0
RPS15AP9	0	0.0378724	0	0	0	0	0	0	0	0	0	0	0	0.0498262	0	0	0	0	0	0	0	0
AL050335.1	0	0	0	0.0284592	0	0	0	0	0	0.0174581	0.0372439	0	0	0	0	0	0.0183528	0	0	0	0	0
IQCN	0.507032	0.360971	1.64064	0.0486299	1.94991	0.317603	0.202413	2.9683	0.171381	0.129271	0.272242	2.02365	0.141792	0.205309	0.631662	0.296649	1.18647	0.277824	7.62273	0.297097	1.08592	0.484436
UBE2B	13.7121	21.3657	18.3576	20.0719	10.5485	33.0353	19.8121	18.4679	14.9938	25.9168	17.5347	19.2424	20.7059	16.1573	11.6348	25.534	20.9788	19.0514	20.6584	28.4558	17.9652	22.2442
CPXM2	48.8121	2.66078	3.3806	17.9057	2.27423	7.96344	1.24963	2.66223	0.852376	0.337206	5.74829	3.75886	4.87112	3.42247	13.5199	0.228317	5.85557	1.54728	1.54209	6.676	2.43784	1.41312
TRAJ1	0.629082	0.698196	0	0	0	0.617007	1.00964	1.80799	0.337382	0	0	0.839276	0	0	2.00803	0.801198	0	0.149706	0.656819	0	0	0
PRMT7	2.35058	3.83085	5.00054	1.42769	3.48841	2.13963	3.03259	2.7283	4.78377	2.03875	1.63912	4.66544	0.843589	3.5286	3.06411	2.97968	4.65573	2.40435	4.3896	3.35031	4.10153	4.60925
CNIH2	0.207363	0.523057	1.06201	0.155391	0.857614	0.249606	0.223887	0.249221	1.76926	0.205313	0.250285	1.05629	0.221414	0.422066	2.05925	1.50455	0.763125	0.462069	0.659359	0.363207	5.89263	0.224703
Z97055.2	0.0393772	0.160246	0.279988	0.0749047	0.45229	0.154485	0.360228	0.101853	0.116151	0.0765832	0.0816883	0.40714	0.0578124	0.0287488	0.118709	0.125377	0.20932	0.0515393	0.12334	0.144511	0.122388	0.054158
MT2A	125.807	30.214	147.261	372.279	13.4298	40.7134	12.0665	32.0839	37.4714	212.489	619.568	51.8148	146.501	968.684	41.5312	66.653	239.412	60.4636	66.2098	198.881	38.0222	47.9584
SLC22A23	4.95758	17.1667	3.5387	0.386335	13.6057	2.65047	4.99205	4.51253	3.36873	0.429661	4.25203	7.66959	4.40189	1.57238	6.13457	4.57217	4.02567	13.5085	3.63613	1.41964	5.16152	3.22335
PRSS55	0.0124412	0	0.00680476	0	0.0168118	0.00610119	0.00399346	0.0071512	0	0.00483928	0	0.00829906	0	0	0.00441247	0	0	0.0148034	0	0	0.0220963	0
AL136985.1	0	0	0	0	0	0	0	0	0	0.0384079	0	0	0	0.0480602	0	0.0419192	0.0807521	0	0	0.0452969	0.175372	0
FTL	2272.22	2791.95	10790.9	4152.47	2118.21	12916.4	5725.52	27139.1	4658.3	3138.09	4887.21	7282.36	1680.37	10635.2	14617.4	885.065	5219.9	11802.6	10063.1	13666.7	10338.6	5053.12
REG3A	0.0246387	0	0	0	0	0.0362487	0.00790872	0.0141624	0	0	0	0	0	0	0.00873853	0.0104599	0	0	0	0	0	0
PRKAR2B-AS1	0	0.00658876	0.0292232	0	0.00802208	0.00873389	0.0114333	0.020474	0.00955144	0	0	0.0594008	0	0	0.0378989	0	0.0509771	0	0	0	0.031631	0
AC144568.2	0	0	0	0	0	0	0	0	0	0	0	0	0	0	0	0	0	0	0	0	0	0
RNU6-187P	0	0	0	0	0	0	0	0	0	0	0	0	0	0	0	0	0	0	0	0	0	0
AL138847.2	0	0.0158652	0.0117278	0	0	0	0.117005	0.0369747	0.0114995	0	0	0	0	0.0208728	0.00760478	0.00910285	0.0438388	0.00510267	0.0111937	0	0	0
AGBL4-AS1	0	0	0	0	0.062079	0	0.0442385	0	0	0	0	0	0	0	0	0	0	0.0163989	0	0	0	0
FOXP1-IT1	0	0.0081545	0.0120559	0	0.00496421	0	0	0.00633484	0.0118212	0	0.00914522	0.00735166	0.0431483	0.00536417	0.00390876	0.018715	0.00901302	0.0236044	0.040274	0	0.0293608	0.0303156
TRIM54	0.945444	1.1485	5.10941	0.384745	2.9556	1.1349	0.548068	0.0648886	0.43137	0.0164665	0.0819662	0.913061	0.0966816	0.611272	0.155147	0.0718875	0.778963	0.191411	0.0589331	0.297773	0.714272	0.116448
AC005377.1	0	0.0632868	0	0	0	0	0	0	0	0.0665401	0.0709757	0	0.0837181	0.0416311	0.0303357	0	0	0	0	0	0.227868	0
AL772337.3	0	0	0	0	0	0.0846337	0.0830941	0	0	0.268516	0	0	0	0.503994	0	0	0	0	0	0	0	0.316481
AL138701.1	0	0	0	0	0	0	0	0	0	0	0	0	0	0	0	0	0	0	0	0	0	0
SELENOTP1	0	0.651841	0.0438048	0.20313	0	0.589134	0.154244	0.0460349	0.128856	0.311522	0.132915	0	0.078389	0.116943	0.0568094	0.170001	0.130994	0.0381181	0	0.146959	0.071121	0
POTEC	0	0	0	0	0	0	0	0	0	0	0	0	0	0	0	0.00232623	0	0	0	0	0	0
TALDO1	44.117	70.1014	272.344	37.4052	43.5789	70.0801	111.338	53.2909	99.1309	54.4091	76.1033	44.9008	51.883	271.288	361.203	56.6446	77.243	64.197	54.6268	67.1809	110.443	136.504
OR52B5P	0	0	0	0	0.0184736	0.0201127	0	0	0	0	0	0	0.0401424	0	0	0	0.0167703	0	0.128463	0	0	0
HSPD1P3	0	0.00927338	0	0.0317879	0	0	0	0	0.0134432	0	0	0	0	0.0122004	0	0.0106414	0	0	0	0	0.0222596	0
TH	0.0240537	0.0177976	0.0197344	0.175397	0.00541731	0.053082	0.0193024	0	0.0516008	0.313434	0.159679	0.00802268	0.0235433	0.0819528	0.0511863	0	0	0.0114484	0.00627857	0.0055172	0	0.0330826
AL356580.1	0	0	0.134169	0	0	0	0	0	0	0	0	0	0	0	0	0	0	0	0	0	0	0
AC022973.5	0.425334	0.188825	0.279166	0.053939	0.268219	0.229443	1.87042	0.440068	0.273732	0.11581	0.0705887	0.595822	0.5412	0.476147	0.286618	1.13758	0.521763	0.253047	0.910379	0.195117	0.868731	0.194996
NPHS1	0.00714473	0.0370052	0.050802	0.00453032	0.0257459	0.0455493	0.018347	0.0123204	0.0153271	0.0416866	0.00592873	0.0714899	0	0.079983	0.00760199	0	0.146076	0.0170027	0	0.131103	1.87804	0.0262043
OR2AI1P	0	0	0	0	0	0	0	0	0	0	0	0	0	0	0	0	0	0	0	0	0	0
ZNF696	1.46796	2.51759	2.54698	1.89243	2.4347	0.772335	1.39799	1.45288	3.68092	1.66761	1.69408	1.85469	1.08475	1.41006	1.59294	5.17131	1.17269	1.71893	1.67479	0.869639	3.64316	2.14824
RNU6-400P	0	0	0	0	0	0	0	0	0	0	0	0	0	0	0	0	0	0	0	0	0	0
SCHLAP1	0.0271609	0	0	0	0.831927	0	0.0174366	0	0	0.0105649	0	0	0	0	0.00963308	0	0	0	0	0	0.0241197	0
TUBB1P2	0	0	0	0	0	0	0	0	0	0	0	0	0	0	0	0	0	0	0	0	0	0
XAGE2	0	0.653759	7.97396	0	1.8478	0.0928506	159.634	2.50309	0.135389	0.0245488	0.942668	0.715693	0	0.245745	0.0223837	0	0.361294	0.15019	9.25817	0.579038	0.0560452	1.4467
SCAMP4	10.3608	13.4333	14.5247	10.8592	11.7089	9.609	12.8058	13.5746	8.61315	10.0588	10.4454	17.1642	5.01832	11.5601	11.7978	13.2669	12.3588	14.1155	14.197	13.0956	6.57051	13.0849
AC027045.1	0	0	0	0	0	0	0	0	0	0	0	0	0	0	0	0	0	0	0	0	0	0
AC090425.3	0.311402	0.201608	0.383226	0.246817	1.50786	0.496315	0.274879	0.357988	0.960292	0.121127	0.193802	0.311587	0.228595	0.341026	0.690274	0.594901	0.668502	0.129685	0.406415	0.178566	0.760469	0.35691
HMGB3	76.4724	219.889	116.366	15.3361	33.9587	18.1774	33.1907	5.92264	81.2715	54.8868	36.7705	36.5833	40.2733	77.9354	163.054	30.0107	44.8063	207.61	3.56209	26.128	113.66	23.0152
AC023794.2	0.221609	0.327941	0.12121	0	1.33094	0.144903	2.22885	0	0	0	0	0	0.072302	0.0359541	0.0785971	0	0.0604112	0.0351582	0	0.0677738	0.131197	0
C2CD4C	0.125898	0.130414	1.90743	0.295367	0.124759	0.605057	0.0686997	0.412487	0.182304	0.112633	0.0626822	0.125973	0.505227	0.220599	0.13842	0.0213791	0.0566281	0.0749012	0.51265	0.231017	2.22484	0.103893
AL117379.1	0.34567	0.809921	2.83599	0.292243	8.4598	0.762829	1.64584	1.42396	0.741542	0.112047	0.286838	1.92153	1.07139	1.14968	1.94113	1.02724	0.471153	0.383884	1.29326	0.792863	0.56277	0.369773
MIR8076	0	0	0.257023	0	0	0	0	0	0.25202	0	0	0	0.459945	0	0	0.199495	0	0	0	0	0	0
AL451064.1	0.0828091	0.122543	0.181171	0.0525075	0.1119	0.0812196	0.0531614	0.713981	0.0888223	0.0644209	0.0687153	0.552389	0.486311	0	0.0587393	0.175776	0.169305	0.157652	0.259381	0	0.220611	0
AC005954.1	0	0.385355	0.25321	0.146772	0.0521316	0.0567573	0.334349	0.332626	0.186211	0.0450182	0	0.308814	0.339841	0.33799	0.0410478	0.39307	0	0.0550846	0.543776	0.265464	0.205554	0
GREM2	0.514429	0.435996	1.76495	0.0118614	0.0210652	0.105498	0.822625	0.247308	0.300973	0.17827	0.0776137	0.499137	0.238024	1.72538	0.0199037	0.0794153	0.363336	0.465201	0.488283	1.19711	0.107978	8.55037
SUSD6	30.4465	18.4018	10.9848	17.5959	10.4205	19.3438	13.6126	24.4956	6.93548	11.1871	16.2546	20.2874	34.646	6.06634	25.087	29.3956	21.3103	18.0907	31.6038	13.4207	21.4113	14.7773
THRB-IT1	0.0222367	0	0	0	0.0100162	0.0436197	0.0142754	0.0511266	0	0	0	0.0148333	0	0	0.0315464	0.0472009	0.027278	0.0105835	0.0696513	0.0102008	0	0.0815561
AC009161.1	0	0	0	0	0	0	0	0	0	0	0	0	0	0	0	0	0	0	0	0	0	0
TTC4P1	0	0.0373818	0	0.0427133	0.0455139	0.0660698	0.0432453	0	0.0361272	0	0	0.0224677	0	0.0327872	0.0119457	0	0.0137725	0.00801534	0.0175832	0.0772551	0.0299101	0
AL139008.2	0	0.0365301	0	0	0.0444768	0	0.031695	0	0	0	0	0	0	0	0	0	0	0.0234981	0	0	0	0
RPS6P7	0	0	0	0	0	0.0345881	0	0	0	0	0	0	0	0	0	0	0	0	0	0	0	0
GPR17	0.146024	0.129654	0.295514	0.212959	1.49308	0.121738	0.093744	1.06597	0.0861453	0.119279	0.0605858	0.506519	0.0428777	0.383798	0.243413	0.105387	0.071652	0.107725	3.07212	0.120577	0.116707	0.0401674
AC005253.2	0	0	0	0	0	0	0	0	0	0	0	0	0	0	0	0	0	0	0	0	0	0
DZIP1L	1.20604	0.531985	0.841477	0.56374	0.651195	1.41037	0.861104	1.67532	0.290235	1.59079	0.853228	5.80173	0.786966	0.154279	0.893873	0.676108	1.12225	1.53439	2.26417	0.844075	1.46919	0.283547
SPATA31A5	0	0	0	0	0	0	0	0	0	0	0	0	0	0	0	0	0	0	0	0	0	0
RNU6-1035P	1.45806	0.539416	0.398746	0	0.820951	0	0.117005	0.419047	0	0.425359	0.604952	0	0	0.709674	0.646406	0.309497	0.298104	0.433727	0	0	0.6474	0
AC105384.2	0.121885	0	0.0666654	0	0	0.0597726	0.0586852	0	0.0653677	0.0237049	0	0	0.0596491	0	0.0432284	0.103488	0.0747588	0.0145027	0.222703	0	0	0
PCBP2P3	0	0.0171167	0	0.0293369	0	0	0	0	0	0	0	0	0.0452852	0	0	0	0	0	0	0	0	0
SUCLG2P2	0.210665	0.679161	0.0658424	0.648808	0.0677791	0.0885519	0.405725	0.190285	0.0322803	0.128767	0.149838	0.240903	0.0589127	0.322256	0.0747158	0.10221	0.196896	0.379578	0.361352	0.207086	0.0534505	0.0551888
ABHD17AP3	0	0.139598	0.0562874	0.0217511	0	0.0336451	0	0.0197177	0.0367945	0.0400294	0	0.0228826	0	0.0333928	0.0243326	0	0	0.00816338	0.035816	0.0472092	0.0304626	0.0314532
CCDC66	0.736543	1.85292	1.63905	1.02746	2.06073	1.39321	2.1386	1.45638	1.06541	0.625377	0.481964	2.22077	0.819781	1.23936	0.767261	1.74568	0.90869	0.955519	2.6608	1.3438	1.53987	0.852863
AC105443.1	0	0	0	0	0	0	0	0	0	0	0	0	0	0	0	0	0	0	0	0	0	0
Metazoa_SRP	0	0	0	0	0	0	0.0472434	0	0	0	0	0	0	0	0	0	0	0	0	0	0	0
PREPL	5.9703	9.06859	3.63442	6.10313	10.1751	6.35306	7.74081	4.42991	6.38331	5.75547	5.96645	6.15894	5.21617	6.78275	4.97299	6.10088	4.65174	6.85459	6.64561	4.84779	12.6003	6.77261
NEK4P1	0	0	0	0	0.0199867	0	0	0	0	0	0	0	0	0	0	0	0	0	0	0	0	0
RAB10	39.6583	69.6116	28.4772	54.6044	103.46	48.4844	43.1649	37.293	123.253	60.1414	94.4831	26.3686	49.0572	160.361	58.8145	56.9386	38.3582	100.264	30.8365	43.0331	39.1002	87.4212
MTRNR2L10	0.101969	0.141465	0.0557724	0.161641	0.0574129	0.0125015	0.00818269	0.0879177	0.218747	0.0198315	0.0634606	0.0340099	0.0748538	0	0.0723299	0.0324668	0.0104239	0.012133	0.0399243	0.0116943	0.113189	0
MED28P5	0	0	0	0	0	0	0	0	0	0	0	0	0	0	0	0	0	0	0	0	0	0
WASF4P	0	0.086924	0	0.0331071	0.0117593	0.0256054	0.058659	0	0.0840067	0.0406188	0.0216633	0	0.0255525	0.0127067	0.0092591	0.0443322	0	0.0124254	0.0136288	0.0119761	0.06955	0
FRG2DP	0	0	0	0	0	0	0	0	0	0	0	0	0	0	0	0	0	0	0	0	0	0
RPL23AP25	0	0.218155	0.0921509	0.106829	0.0379446	0.330492	0.10816	0	0.135536	0	0.0699026	0.561934	0.0824523	0.0410017	0.179263	0	0.0344461	0.160376	0.131931	0.193221	0	0
DPY19L2P2	0.104847	0.11378	0.378487	0.053185	0.14168	0.243375	0.152567	0.136603	0.0599789	0.560081	0.35961	2.03757	0.143671	0.122476	0.349546	0.1365	0.174348	0.0881601	0.478018	0.240488	6.10784	0.0576812
LINC00882	0.100472	0.03717	0.0934208	0.0382241	0.099563	0.113325	0.0290251	0.0693014	0.177816	0.054713	0.100046	0.113936	0.137675	0.0537923	0.0391973	0.0895723	0.143792	0.0406466	0.141617	0.124444	0.187366	0.0552741
FBRSL1	5.47493	6.92722	9.17149	4.76771	10.7682	2.23914	10.1732	5.54757	9.26479	4.72682	4.18857	5.64445	2.80442	8.5795	6.08977	5.76714	5.2037	7.88217	9.20866	3.60689	14.2286	6.5218
AL157838.1	0.280598	0.455604	0.28137	0.326189	1.20774	0.206409	0.555422	0.349457	0.643749	0.406261	0.0517425	0.603124	0.472997	0.311085	0.563939	1.1449	0.682052	0.367264	0.699872	0.235989	0.387612	0.314457
SERBP1	31.2797	29.9415	28.0585	41.8166	40.4283	16.3713	19.2996	21.9605	63.5351	26.2372	42.6445	21.4858	43.2433	69.7968	26.0118	66.8644	34.6314	28.7389	24.9849	35.7822	39.5272	29.3889
SIGLEC8	0.209099	0.336731	1.08986	0.452349	0.282556	3.4201	3.09928	0.636301	0.323231	2.43523	0.316403	0.541519	0.0842725	0.93991	1.83656	0.00522172	0.623658	0.321978	3.68573	1.99179	0.655363	0.169169
TSPYL4	9.24691	6.43799	5.2822	5.6266	7.92677	4.87332	5.70566	5.05232	6.92585	5.48774	4.48308	8.13515	7.53463	2.90661	5.63252	13.0801	7.0662	5.21599	6.956	4.34893	20.8064	4.70557
SRM	48.2915	31.5424	67.5168	34.6599	43.8653	29.2552	22.1763	20.6236	60.1741	28.8395	35.5878	32.4877	16.2919	40.6581	14.2777	32.1827	41.1822	54.1012	15.2657	41.1673	50.2568	34.1231
AP001596.1	0.0347157	0.0128432	0.170891	0	0.0234557	0.00851234	0.111433	0.219501	0.0279274	0	0	0.104209	0.0169895	0.236558	0.0554063	0.618994	0.00709771	0.0413073	0.353402	0.0398137	0.1079	0.0477468
MIR1915	0	0	0	0	0	0	0	0	0	0	0.404562	0	0	0	0	0	0	0	0	0	0	0
EPHA10	0.392328	1.10274	0.824322	1.55327	2.42664	0.93149	0.210399	0.495022	0.156523	1.12779	1.61983	2.78303	0.0234148	0.535607	0.140842	0.0771844	1.21101	0.645579	0.177338	0.78136	1.64852	0.925644
ZNF677	0.659231	0.200665	0.191695	1.00533	0.0920891	0.491071	0.154016	0.880165	0.21034	0.219095	1.58224	0.826616	0.51456	0.787945	0.288559	1.39932	0.520358	0.268087	1.42451	0.645025	0.237131	2.96107
GOLT1A	6.69508	8.20544	10.1031	4.35405	0.108256	18.5042	22.2398	7.04541	2.59629	17.1477	3.76071	21.0934	0.604892	2.82417	4.32284	3.61479	20.3569	15.0747	6.09408	19.8296	18.3546	16.7164
SNRPFP3	0	0	0	0	0	0	0	0	0	0	0	0	0	0	0	0	0	0	0	0	0	0
RGMB-AS1	0.116477	0.338573	0.318538	0.126609	0.307296	0.342723	0.560814	0.32519	0.116011	0.142391	0.165691	1.30976	0.0325729	0.251065	0.230158	0.494482	0.537515	0.237588	0.347464	0.190831	0.871809	0.228855
AC093019.1	0	0.0572595	0.169309	0	0.0697157	0	0	0	0.0830066	0	0	0.103244	0	0.150665	0.0548932	0.328533	0	0	0	0	0.274888	0
RPS26P55	0	0.040532	0.179772	0	0	0.0537281	0.0351672	0.251899	0.176272	0	0	0	0	0	0	0	0	0	0	0.0502592	0	0.100456
AC006450.1	0.0847894	0.0313682	0.0463759	0	0	0	0	0	0	0	0	0	0	0	0	0	0	0	0.0442639	0	0.150591	0
AC114284.1	0.455153	0.116575	0.0957492	0.377403	0.063082	0.137359	0.0449534	0.0603744	0.0563312	0.231516	0.261476	0.0934203	0.719645	0.0511233	0.111758	0.0891818	0.0715823	0.0416596	0.0365555	0.256981	0.310915	0.449437
SLC22A18	2.37716	2.69262	6.43278	2.28422	3.61215	7.98407	7.82352	5.01855	3.36036	5.81617	4.4383	22.895	2.17591	9.64902	10.609	7.9115	8.9013	4.36327	4.27451	6.70119	2.89284	9.08186
PIGN	4.9873	6.8219	2.08118	3.84648	6.44724	5.65148	3.572	2.86011	4.18907	3.68563	3.72416	2.63008	3.70744	4.75153	2.77842	3.84227	3.71961	4.69278	3.20881	3.8491	4.50532	5.82006
AC131212.4	0	0.0443981	0.0437598	0	0.126132	0	0.025681	0	0.171632	0.0311203	0	0	0	0.0194705	0.113502	0.0169826	0.032715	0.00951975	0.041767	0.018351	0.390764	0.0366793
AC124945.1	0	0	0	0	0	0	0	0	0	0	0	0	0	0	0	0	0	0	0	0	0	0
AKAP8L	4.09145	8.23847	13.0366	7.5444	10.8951	5.1159	6.28809	9.85272	8.91707	4.32949	4.79645	9.09923	4.30516	8.79135	8.60859	12.5106	5.31409	5.39259	14.154	5.09548	11.0772	5.42664
Y_RNA	0	0	0	0	0	0	0	0	0	0	0	0	0	0	0	0	0	0	0	0	0	0
STX18-AS1	0.191599	0.200835	0.373772	0.206531	0.235894	0.306938	0.407955	0.161526	0.417874	0.149053	0.264982	0.29822	0.300053	0.301527	0.154028	0.447369	0.271598	0.240137	0.320074	0.260752	0.510436	0.462621
AL022069.1	0.0476811	0.0440996	0.195595	0.0302335	0.193295	0.0116915	0.12244	0.0685178	0.102287	0.00927331	0.019783	0.190838	0	0.139245	0.0591881	0.0708475	0.038994	0.0680814	0.14935	0	0.211711	0.0437192
PLRG1	8.56693	10.6856	8.01094	13.5386	8.25354	9.60718	9.87377	7.20215	9.21388	10.7691	6.79477	8.68797	10.971	9.83216	9.35357	11.934	7.27145	5.63818	8.03729	10.0146	14.1041	9.27172
ASS1P3	0	0.023087	0	0	0.0281094	0.0459053	0.0300468	0	0	0	0.0258919	0	0	0.015187	0.0331994	0	0	0.00742541	0.0325782	0	0	0
ZNF10	1.02769	2.48172	1.3937	0.906045	1.78822	1.04939	1.53641	2.11607	2.31034	0.50105	0.636668	1.93453	1.41237	1.26422	0.928697	2.295	1.46504	1.19938	2.58697	1.09465	2.25655	1.17465
MIR1827	0	0.221991	0	0.380477	0	0	0	0	0	0	0	0	0	0	0	0	0	0	0.313252	0	0	0
ALG12	3.84928	2.62156	3.50897	2.33442	5.09975	4.00778	4.27535	2.56038	3.67134	2.79603	2.33511	4.63453	3.17534	3.21482	4.54553	2.16029	2.48917	2.932	3.59655	2.632	2.78382	3.05484
Y_RNA	0	0.141465	0	0	0	0	0	0	0	0	0	0	0.374269	0	0	0	0	0	0	0	0	0
EML6-AS1	0	0	0	0	0	0	0	0	0	0	0	0	0	0	0.0348441	0	0	0	0	0	0	0
AC016700.1	0	0.0644169	0	0	0.117645	0	0.0279453	0.100085	0.0933824	0.0338641	0	0	0	0.0423745	0	0.03696	0	0.0207182	0.0908991	0	0	0
U6	0	0	0	0	0	0	0	0	0	0	0	0	0	0	0	0	0	0	0	0	0	0
MIR151B	0	0.150306	0	0	0	0	0.130412	0	0	0	0.337135	0	0	0	0.864568	0	0	0	0.848391	0	0	0
AL513331.1	0	0.0363461	0.376147	0.0622948	0.354022	0.0963588	0.0630706	0.169413	0.684961	0	0	0.0655354	0	0	0.139376	0.083416	0.482072	0.0467595	0.256441	0.0901374	1.48315	0
SETP15	0	0	0	0	0	0	0	0	0	0	0	0	0	0	0	0	0	0	0	0	0	0
CDRT15P11	0	0	0	0	0	0	0	0	0	0	0	0	0	0	0	0	0	0	0	0	0	0
SZRD1	34.6402	23.4725	32.3387	24.6529	33.7118	33.3105	17.7098	21.8995	49.062	24.3914	39.967	27.0151	26.4341	24.9825	26.3053	35.4009	41.6974	27.8707	21.5667	38.1817	27.3979	24.9214
DAAM1	4.26733	4.41287	3.49906	2.73583	3.96895	2.8248	3.60672	2.7061	6.31709	2.26037	4.05166	3.10403	7.69068	2.99324	4.00581	9.92063	3.97225	3.10201	3.58491	2.60734	8.17721	3.19831
Y_RNA	0	0.424394	0.627439	0	0.172239	0	0.613701	0.219794	0.41015	0.44621	0	0.510148	0	0.372231	0.406856	0.649337	0.781791	0.181995	0.399243	0.175414	0	0
CDH12P2	0	0	0	0	0	0	0	0	0	0	0	0	0	0	0	0	0	0	0	0	0	0
AC010624.1	0	0.00946189	0.139888	0.0162171	0.0115202	0.112882	0.00820951	0.044103	0.397778	0.0497414	0.0212229	1.92786	0.0250331	0.435693	0.00907088	0.0217155	0.37649	0.0365184	0.173573	0.187722	0.158985	0.0234507
RN7SL854P	0	0	0	0	0	0	0	0	0	0	0	0	0	0	0	0	0	0	0	0	0	0
LINC00161	0	0	0.0245206	0	0.141355	0.0219853	0.0431707	0.025769	0.0721299	0	0	0.0598104	0	0.0436409	0.0159001	0.0380646	0	0	0.0936156	0	0	0.0411061
PPIAP41	0.0812565	0.210429	0.0888872	0.051523	0.0732015	0.159393	0.495564	0.0934126	0.0435785	0	0.0674269	0.433626	0	0.0395496	0.317008	0	0.0664523	0.058011	0.212098	0.111827	0.144316	0.0745049
TICAM2	0.144278	0.0622723	0.0263045	0.137225	0.0270782	0.112027	0.0578892	0.0621983	0.0257924	0.0982102	0.139676	0.0641616	0.0823761	0.0409638	0.149247	0.0255211	0.014749	0.0400569	0.125533	0.0827325	0.0533846	0.0881932
GCC2-AS1	0.244074	0.325068	0.533991	0.278572	0.549698	0.191512	0.470069	0.168353	0.706854	0.341778	0.364561	0.325626	0.525569	1.25925	0.432825	0.683876	0.199606	0.197484	0.28032	0.291113	0.0866982	0.223794
AC132938.1	0	0.120245	0.0592581	0	1.95204	0.106262	0.104329	0.2491	0	0	0	0.144542	0.106043	0.105465	0.153701	0.0459947	0.088603	0.0515653	0.565594	0	1.63559	0.0993398
ZNF121	2.26456	4.49538	3.29511	3.48574	18.5327	3.36065	3.25635	3.48452	8.55054	2.52329	2.85665	3.6276	6.08617	6.68922	3.19357	10.8994	3.79193	3.11824	4.63614	2.70938	3.61597	4.1084
KRT18P66	0	0.034112	0	0	0.0138442	0	0.00986565	0	0.0164836	0.0597759	0	0	0	0	0	0	0	0	0	0.028199	0	0
SLC25A47	0	0	0.0355746	0	0.00976562	0.0106321	0.118306	0.0373858	0	0.0252993	0	0.0144622	0	0.0422096	0.0615146	0	0.0265957	0.0206376	0	0.0696197	0.0385058	0
ZFP37	0.380578	0.463266	0.1813	0.447603	0.810124	0.815782	0.0650211	0.349305	0.32262	0.136096	0.157903	0.42994	0.360486	0.197188	0.154572	0.122479	0.46686	0.337439	0.339677	0.644843	1.40637	0.157593
AC015911.4	0	0.107883	0.0797493	0.0231131	0.311961	0.0715036	0.0585024	0.0209524	0	0.113429	0	0.0729464	0.035678	0.0177419	0.323203	0.0928491	0.104336	0.0173491	0.057088	0.066887	0.0971101	0.0668455
SP140	0.733666	2.64185	1.64335	0.872808	0.62317	2.21358	1.98042	1.18883	0.438439	0.646852	1.11903	1.43092	0.8412	0.83662	4.71842	0.219509	0.859999	0.51048	2.0573	2.47133	0.819051	0.832874
AC091133.2	0	0	0	0	0	0	0	0	0	0	0	0	0	0	0	0	0	0	0	0	0	0
SLC5A3	12.8359	2.65798	1.38054	12.7886	9.4217	2.59293	1.92866	2.73894	10.0215	2.22311	3.34723	3.43484	6.31969	1.94693	3.65847	3.71391	7.39966	1.5229	3.12088	4.59906	9.81261	6.38061
CYP11A1	0.435726	0.0785329	0.0549975	0.0708422	0.0352273	2.22996	0.254622	0.597241	0.149797	0.104299	0.352296	0.573862	0.0984185	0.0380655	0.07925	0.00948615	0.0776641	0.241948	0.746565	0.312641	0.039686	0.0307325
AC006441.4	0.0396776	0	0.0434037	0.0251587	0.0178722	0.038916	0	0	0	0	0	0	0	0	0.0140723	0	0.0162244	0.0188846	0	0	0	0
IFNL1	0.0455112	0.0168371	0	0	0	0.111594	0.0730426	0.0523198	0	0.0354052	0.0377654	0	0	0.0443029	0.0807065	0.038642	1.9168	0.0324916	0.0237589	0.125267	0	0
AC010480.1	0	0	0	0	0.0256847	0.0559275	0.0183034	0.0327763	0	0	0	0.114112	0	0	0.0606715	0	0.0233166	0	0.0595362	0	0	0
FBXO46	4.74437	7.55145	7.21759	3.78486	11.7288	3.76592	5.56737	4.17304	6.91141	9.33443	4.14747	5.85855	4.00653	9.12403	7.55635	10.5531	5.49514	4.20633	6.37626	3.83659	9.16113	7.86063
AC091962.1	0	0	0	0	0	0	0	0	0	0	0	0	0	0	0	0	0	0	0	0	0	0
AL139021.1	0.178913	0.19857	0.195715	0.283613	0.443238	0.175479	0.287145	0.205679	0.0479763	0.208777	0.148463	0	0.175117	0.0870816	0.158636	0.303818	0.182896	0.127731	0.233502	0.123112	0.317761	0.0820237
COX7A2P2	0	0.115435	0.0853317	0	0	0.0765089	0.050078	0	0.418353	0	0	0	0	0	0	0.0662323	0.0637942	0.037127	0	0.0715691	0	0.143049
ATP6V1G1P7	0	0	0	0	0	0	0	0	0	0	0	0	0	0	0	0	0	0	0	0	0	0
CENPL	1.28582	1.49756	1.14609	4.22249	1.97349	1.8956	1.21017	0.656967	3.20107	2.57174	1.31067	0.746535	2.89773	2.33724	1.86637	2.84392	0.960678	1.6924	0.725121	1.755	7.09776	1.4337
RN7SL658P	0	0	0	0	0	0	0	0	0	0	0	0.0858665	0	0	0	0	0	0	0	0	0	0
AL512638.1	0	0	0	0	0.0442528	0	0	0	0	0	0	0	0	0.167363	0	0	0	0	0	0	0	0
AC023511.1	0	0	0	0	0	0	0	0	0	0	0	0	0	0	0	0.0289984	0	0	0	0	0	0
AC018816.2	0.220981	0.0408764	0	0	0.0497687	0.10837	0.0709321	0	0	0.171911	0	0.0737041	0	0.0537784	0	0.0469067	0	0	0	0	0	0
NLRP14	0.0322517	0.0437495	0.00588008	0.00681671	0.0823214	0.0210884	0.034508	0.0247178	0.00576562	0.0209084	0.0356835	0.0358566	0.0105224	0.0156977	0.00762574	0.00456397	0.0219798	0.00511674	0.0617352	0.034522	0.190937	0.0295719
NME2P2	0	0	0	0	0.0889537	0	0	0	0	0	0	0	0	0	0	0	0.0403761	0	0	0	0.0876859	0
ZMYM6	1.26472	1.42925	1.62149	1.45947	1.81527	2.33731	1.34842	2.29543	1.55939	0.945922	1.16421	1.99112	1.77125	1.03519	1.12788	1.92323	1.8225	0.991951	3.03585	1.65472	2.23539	0.838966
AC021517.1	0.0149609	0.0830229	0.00818294	0	0	0.0146737	0.0528249	0	0.00802365	0.00581938	0	0	0	0	0.00530614	0	0	0.0925684	0	0	0	0
MIR3124	0	0	0	0	0	0	0	0	0	0	0	0	0	0	0	0	0	0	0	0	0	0
BFSP2-AS1	0.0436276	0.0807013	0.071587	0	0.0196514	0.299531	0.0840236	0.0752316	0	0.10182	0	0.0291024	0.0427018	0.0212347	0.061893	0	0	0.0415291	0	0.180124	0	0
AC127496.1	0	0.0205791	0.0304249	0.0176356	0.288143	0.00454652	0.0208311	0.0159869	0.044749	0.0288493	0.115397	0.00618435	0	0.031587	0.0657623	0.0275509	0	0.0286815	0.0290393	0.0170119	0.987951	0.025502
MIR5701-2	0	0	0	0	0	0	0	0	0	0	0	0	0	0	0	0	0	0	0	0	0	0
AL133383.1	0	0	0	0	0.0389974	0.0424578	0.0138951	0	0.11608	0.0168381	0	0.0577526	0.0423701	0	0	0	0	0.0103016	0.0225987	0.0794329	0	0
AL157392.3	0.569652	0.892778	0.816401	0.256043	2.70449	0.328865	0.894196	1.1854	0.773439	0.196336	0.285215	1.09028	0.498749	0.457426	1.06304	0.685711	0.303698	0.296293	1.79309	0.187446	1.02668	0.427552
IZUMO4	0.239369	1.81279	2.47215	0.383911	0.298091	1.91272	1.68132	1.20593	0.385127	1.32542	0.689361	5.96431	0.0964722	0.431761	1.3933	0.783072	0.690912	0.844406	1.47014	0.671768	0.612693	0.245301
TPD52L2	29.8797	31.3979	36.8577	47.8077	49.273	31.0828	114.473	35.2715	35.4139	144.85	61.1789	38.206	47.2354	68.0731	23.6996	38.0088	28.5912	36.1225	24.6124	57.0502	19.8415	25.1342
LGI1	0.13146	0	0	0	0.0387169	0	0	0	0.00271165	0	0	0.00337277	0	0	0.00358649	0	0.00620244	0.00842265	0.0184768	0	0	0
LINC02450	0.116659	0	0.0638074	0.123285	0.3328	0.01907	0.0624103	0.11176	0	0.0756288	0.0322681	0	0.761225	0	0.0689586	0	0.0159008	0.018508	0.101502	0.0356775	0	0
ZNF530	0.365241	0.57499	0.658817	0.827817	1.15862	1.3224	0.618617	0.754894	0.987744	0.601525	0.502981	0.565035	1.32348	0.714871	1.01426	1.97285	0.632349	0.342125	0.839771	0.880532	1.86326	0.904925
PTK2	6.79475	9.58984	7.7014	17.8257	9.39399	6.34976	19.1892	5.01336	12.634	7.2908	7.59782	8.50464	8.9702	12.3473	7.97552	19.3065	10.4138	8.70832	7.04544	5.67678	16.4232	7.8775
PMP2	0	0	0	0	0.0730391	0	0.00693986	0.0124274	0.0115952	0.00840972	0	0.0144221	0	0	0	0	0.0618846	0	0	0	0.00959976	0
PMS2P2	0	0	0.189122	0.0219247	0.124598	0	0.0554943	0	0.0927201	0	0	0.0461304	0	0.0168296	0.0735803	0.0440375	0.0282776	0	0	0	0.0614112	0.0634084
AC018511.1	0	0	0	0	0.092465	0	0	0	0.110093	0	0	0	0	0	0	0	0	0.0244257	0.21433	0	0	0
MIR3148	0	0	0	0	0	0	0	0	0	0	0	0	0	0	0	0	0	0	0	0	0	0
INSL6	0	0.038376	0	0	0	0.0169568	0.0110989	0.03975	0.111264	0	0.0286923	0.0230652	0.0676869	0.0168296	0	0.0293583	0.0141388	0.032914	0.0722035	0.0158619	0	0
LINC02827	0.0259674	0.220956	0.127827	0.0082327	0.152056	0.025469	0.0666818	0.0447783	0	0.0555534	0.0107739	0.121254	0.0762492	0.0315975	0.745993	0.11024	0.0106182	0.15758	0.0203343	0.0476492	0.357428	0.0476196
SNORD110	0	0	0	0	0	0	0	0	0	0	0	0	0	0	0	0	0	0	0	0	0	0
AC211476.1	0	0	0.0455832	0	0.0375392	0	0.0267511	0.143712	0	0.0324169	0	0.055593	0	0.0405636	0.0295579	0.070761	0.102234	0.0396656	0.0870145	0.0382313	0	0.0764153
MIR6806	0	0	0	0	1.37253	0	0	0.350297	0	0	0	0	0	0.593243	0	0	0	0	0	0	0	0
RNU6-1102P	0	0	0	0	0	0	0	0	0	0	0	0	0	0	0	0	0	0	0	0	0	0
AL158823.1	0.163193	1.08673	0.312407	0.517385	0.0735077	0.560211	0.36668	0.140705	0.393847	0.158694	0.067709	0.21772	0.15973	0.278005	0.202577	0.381044	0.200191	0.0776716	0.596359	0.187158	0.0724601	0
ICMT	27.8185	18.4584	20.7898	26.1917	18.9566	15.0564	11.3033	16.9216	29.5233	18.6318	38.9368	20.2365	44.9397	21.5472	27.4549	43.2668	33.5244	25.764	15.0741	22.0611	35.9692	21.319
MRPS12	10.3147	11.3806	14.2286	12.7462	10.5623	17.6909	20.7588	8.07252	15.8931	29.2596	8.90639	10.6182	7.22912	26.9527	31.8213	10.4106	9.78187	15.7019	7.3981	30.9944	23.1983	19.6993
AC091982.3	1.1286	1.92801	2.21499	0.568287	2.21286	1.72552	2.03509	1.12572	1.28176	2.4532	0.936517	3.29925	1.10465	1.53486	2.48407	0.958255	0.990846	0.947924	1.03973	4.05051	1.59178	4.68715
AL139124.1	0	0.137096	0.304032	0.117487	0.33384	0.0908657	0.148688	0.0532518	0.596228	0.0720719	0	0.123599	0.181356	0	0.0328577	0.353973	0.0757651	0.0881877	0.0967287	0.212497	0	0.0849462
AC015813.6	1.65871	3.33655	1.12027	1.44349	1.10407	0.941871	1.05191	1.44365	4.83325	0.595561	1.04205	1.67089	2.53714	1.02306	1.49811	2.83095	2.05673	1.18259	1.32517	0.918026	7.28142	1.16991
AC034105.5	0.124214	0.505488	0.135879	0.157522	0	0.182744	0.119613	0	0.0666167	0	0.206146	0.165717	0.607889	0.181374	0	0	0	0	0	0.0569818	0	0
RNA5SP209	0	0	0	0	0.181117	0	0	0	0.215646	0	0	0.268222	0.393561	0	0	0	0	0	0	0	0	0.368684
GNB1	72.5542	62.1878	70.2221	70.9365	51.8235	51.6408	70.2532	51.1441	102.323	64.1457	103.077	50.8187	83.0853	44.3517	61.8167	97.421	85.6206	61.3779	53.7449	67.2975	88.6058	63.5441
FGF14-IT1	0	0.00606532	0.125541	0	0.0221543	0.0241201	0.00526251	0.00942371	0	0.0255084	0	0.098427	0.0320937	0	0	0.0069601	0.0402233	0.00390154	0.0342352	0.0150418	0.0873542	0.0150325
AP002893.1	0	0	0	0	0	0	0	0	0	0	0	0	0	0	0	0	0	0	0	0	0	0
KDM5B	8.8573	16.4711	5.07566	8.53069	8.74204	4.5303	6.15725	4.41817	7.58205	9.99824	8.3	5.45009	9.04504	14.4247	10.4606	24.0949	9.42246	9.55886	5.46754	5.22918	5.31913	13.6756
RN7SL152P	0	0	0	0	0	0	0.0420118	0.0752316	0	0	0	0	0	0	0	0.055564	0	0	0	0	0	0
AL670379.8	0	0	0	0	0	0	0	0	0	0	0	0	0	0	0	0	0	0	0	0	0	0
RNU6-1244P	0	0	0	0	0	0	0	0	0	0	0	0	0	0	0	0	0	0	0	0	0	0
MIR708	0	0.327941	0	0	0	0	0	0	0	0	0	0	0	0	0	0	0	0.105475	1.1569	0	0	0
AC090617.7	0	0.0864035	0	0	0.1052	0	0.0749671	0	0.250511	0	0	0	0	0	0.248499	0.0991502	0.191001	0.0555794	0	0	0	0
AC009831.3	0	0.0887962	0	0	0	0	0	0	0.128724	0.0466804	0	0	0	0	0.0851267	0	0.0490724	0.0285593	0.438553	0.0550531	0	0.110038
AL136367.1	0	0	0	0	0	0	3.40604	0	0	0	0	0	0.842105	0	0	0	0	0	0	0	0	0
RPL23AP12	0	0	0	0.0522855	0.0371424	0.121314	0.0529366	0	0	0	0	0	0	0	0	0.070013	0	0.0196232	0.0430473	0.0378272	0	0
SLC26A3	0.0115326	0	0.0378467	0.00731254	0.0415573	0.0169668	0	0.145836	0.018555	0	0	0.0153859	0	0.00561318	0.00818042	0.00489594	0.00943143	0.00274446	0.0421436	0.915246	0.0102413	0
AC010894.3	0	0.0947224	0	0.054116	0	0.0418539	0.16437	0.294342	0.366173	0	0	0.113862	0.0835349	0.33232	0.302694	0	0.0348983	0.101551	0.311881	0	0.15158	0
KRTAP13-6P	0	0	0	0	0	0	0	0	0	0	0	0	0	0	0	0	0	0	0	0	0	0
CEACAMP4	0	0	0	0	0	0	0	0	0	0	0	0	0	0	0	0	0	0	0	0	0	0
MRPS24	2.46288	3.95938	8.107	4.72284	4.9619	2.97925	3.77071	1.24407	5.09132	3.65779	2.48961	4.39102	1.57786	6.72751	2.05405	2.9086	3.65602	3.09392	2.55589	10.6203	5.19605	5.40609
IMMP1LP2	0	0.029328	0	0	0	0	0	0.0455671	0	0	0	0	0.0775924	0	0	0	0.0324157	0	0	0	0	0
RNU6-1247P	0	0	0	0	0	0	0	0	0	0	0	0	0	0	0	0	0	0	0	0	0	0
AC099520.2	0	0	0	0	0	0	0	0	0	0	0	0	0	0	0	0	0	0	0	0	0	0
LINC00469	0	0.0227593	0.0841204	0.019504	0	0.0452537	0	0.141445	0.0329931	0.0358938	0.0510488	0	0	0.0149714	0.0545469	0.0261168	0.0503109	0.1464	0.0963473	0.141106	0.0819462	0
TUBAP4	0	0	0.0512811	0	0	0	0.0601899	0	0	0	0	0	0	0	0	0	0	0	0	0	0.0832594	0
AP001610.3	0	0.136771	0.050552	0	0.0416312	0.0453252	0	0	0	0.0359505	0	0.0616529	0	0	0.0327798	0	0.188964	0.0439894	0	0.33919	0	0
RNU6-494P	0	0.160327	0	0	0	0	0	0	0	0.168568	0	0	0.424172	0	0.153701	0.183979	0	0	0	0	0	0
IGHVII-28-1	1.05414	0.389983	0	0	0	0	0	0	0	0	0	0	0	0	0	0	0	0	0	0	0	0
AC021613.2	0	0	0	0	0	0	0	0	0	0	0	0	0	0	0	0	0	0	0	0	0	0
AL136460.1	0	0	0	0	0	0	0	0	0	0	0	0	0	0	0	0	0	0	0	0	0	0
AL845552.1	0.120753	0.134019	0	0.0765666	0.108782	0	0.0775202	0.0694087	0.194282	0.0469694	0	0.0805497	0	0	0.128481	0.205054	0.0493763	0	0.0630384	0.055394	0.107232	0
SRGAP2C	1.39773	0.971038	0.703219	1.49178	1.29282	0.583418	0.364746	1.16219	0.649475	0.562355	0.792412	0.612094	1.73359	0.277837	0.4787	1.56952	1.48775	0.534485	1.74622	0.932424	1.25544	0.386435
MIR486-1	0	0	0	0	0	0	0.335344	0	0	0	0	0.232299	0	0.169498	0	0.44352	0	0	0.363596	0	0.618499	0
ARL15	9.6044	4.24483	4.5284	4.99571	4.05779	5.85856	4.65896	6.66017	4.98013	2.78091	3.72491	4.71427	7.32944	3.0748	2.51743	7.37417	5.72081	3.07273	6.07571	5.03264	7.65329	8.0623
AL590609.1	0	0.043992	0.0650394	0	0	0.0583147	0	0	0	0	0	0	0	0	0	0	0	0	0	0	0	0
AC087393.3	0	0	0	0	0	0	0	0	0	0	0	0	0	0	0	0	0	0	0	0	0	0
LINC01784	0	0	0	0	0	0	0	0	0	0	0	0	0	0	0	0	0	0	0	0	0	0
C15orf40	0.623241	0.772725	1.75509	0.587435	1.65656	1.28864	1.22825	1.09086	1.54176	0.832103	1.42571	1.28842	1.06341	1.36779	1.04946	1.10721	0.93788	0.6574	1.56232	1.1887	1.4335	1.62942
KRT222	0.0615385	0.0182132	0.0134635	0.0546283	0.0443505	0.114679	0.00790124	0.0778192	0.0330036	0.00957471	0.0306389	0.01642	0	0.0179714	0.0130954	0.01045	0.0553594	0.0205025	0.0321259	0.0225841	0.0109296	0.0338552
SLC4A7	3.36653	3.86244	0.811964	2.81619	1.43236	3.43717	2.16774	2.81403	2.73652	2.37759	1.96559	1.6748	2.30259	0.795597	1.93485	3.9415	1.76801	3.23742	3.73095	3.81253	2.99679	1.59547
AC091564.1	0.244278	0.120496	0.712582	0.0516305	0.183386	0.0798631	0.156821	0.280823	0.0436694	0.0316725	0.0675677	0	0	0.118896	0.259912	0	0	0	0.850163	0.186767	0.289235	0
TDRKH	2.16003	12.6215	4.31099	10.7676	21.9984	4.27094	9.03313	2.15737	5.14315	9.45663	3.11446	2.75913	4.55076	4.17927	5.54736	7.30025	5.42476	6.55483	2.1513	4.82796	10.5635	4.74771
TRIM49D2	0	0	0	0	0	0	0	0	0	0	0	0	0	0	0	0	0	0	0	0	0	0
AC005180.2	0.208202	0.0770252	0.265713	0.0440054	0.187562	0.170171	0.0222767	0.319132	0.1861	0.0269949	0.172766	0.370356	0	0.202674	0	0.0883883	0.709455	0.0825779	1.01445	0.573062	0.184889	0.0636341
ERVFRD-1	0.0721834	0.0178031	0.0855423	0.0305133	0.0325139	0.436587	0.0270316	0.165964	0.0193563	0.0187182	0.00998301	0.0963018	0.0824269	0.00585558	0.0341347	0.0102147	0.0196774	0.0458076	0.527562	0.0938213	0.021367	0.0110309
PHF3	7.3361	8.94016	4.51613	7.13239	11.3708	4.34224	7.79303	5.38549	10.7591	5.25537	6.38691	6.47305	8.05223	6.55231	10.9073	8.47848	6.6588	5.8608	9.30566	3.45329	9.07115	12.2952
MS4A10	0	0	0.00929134	0.0107714	0.290765	0	0	0.00976438	0	0.0132153	0	0	0.0166269	0	0	0	0.0625161	0.00404258	0	0	0.0150853	0
ZNF416	1.56865	1.82551	1.54937	1.89273	1.96195	2.51694	1.36879	1.89962	1.64989	1.4869	1.40277	1.05655	1.77387	1.90505	2.00934	2.903	2.75254	1.50407	1.27209	2.32648	1.96103	2.24824
MTND1P24	0	0	0	0	0	0	0	0	0	0	0	0	0	0	0	0.0192312	0	0	0	0	0	0
PITPNM3	1.01469	1.57092	1.31508	2.62486	5.04744	0.840163	1.32169	1.40951	0.68812	0.993867	1.22943	3.87725	1.08672	1.19174	1.02617	0.78194	1.39807	0.865271	2.44705	0.661115	0.411361	0.4989
AC090155.1	0	0	0	0	0	0	0	0	0	0	0	0	0	0	0	0	0	0	0.050028	0	0	0
AC098818.3	0	0	0	0	0	0	0	0	0	0	0	0	0	0	0	0	0	0	0	0	0	0
AC106799.1	0.0232715	0	0.025457	0	0.0104823	0	0.336144	0	0	0.018104	0	0.0155236	0	0	0	0.0395181	0	0.0110761	0	0	0	0
MYOZ2	0.720889	0.00555617	0.0492867	0.152367	0.0947081	0.0368256	0.0530283	0.0604286	0.0241636	0.0116836	0.0124624	0.0400732	0	0.00730989	0.330247	0	0.171952	0.0107221	0.0548825	0.0620063	0	0.0137706
GGA2	8.01291	13.4968	13.8634	13.7582	24.2192	17.0102	16.5867	28.1252	11.8172	9.23059	11.7058	26.1724	9.43371	8.70888	26.8225	9.95778	16.4465	11.6622	33.0764	12.5231	15.6958	10.4537
AC016745.2	0.0226565	0.00838187	0.0123921	0	0.0459237	0.00555539	0	0.0911607	0.0243017	0	0.00940021	0.0151133	0.0221757	0	0.0120532	0.0144276	0.0231608	0	0.147846	0	0	0
PRELID3BP1	0	0.0267211	0	0	0.032534	0	0	0	0	0	0	0	0	0.0351552	0	0	0	0	0	0	0	0
AC087318.1	0	0.0370935	0.109681	0.190728	0.0903257	0.0983405	0.193103	0	0	0	0	0	0.196275	0.097603	0.391167	0	0	0.0715817	0	0.0459956	0	0
PARP1P2	0	0	0	0	0	0	0	0	0	0	0	0	0	0	0	0	0	0	0	0	0	0
MIA-RAB4B	0	0.0117408	0	0	0.100064	0	0	0	0	0	0.0263344	0.0635091	0	0	0	0.067364	0.0129768	0.0151046	0.0165674	0	0	0.0290987
RBPJP5	0	0	0	0	0	0	0	0	0	0	0	0	0	0	0	0	0	0	0	0	0	0
AC148477.9	0	0	0.0791574	0	0	0	0	0	0	0	0	0	0	0	0	0	0	0	0	0	0	0
AC093720.1	0	0.0202092	0	0	0.172239	0	5.59345	0.0313992	0.0292964	0	0	0	0	0	0	0	0.759455	0	0.171104	0	0	0
RNU6-161P	0	0	0	0	0	0	0	0	0	0	0	0	0	0	0	0	0	0	0	0	0	0
Y_RNA	0	0	0	0	0	0	0	0	0	0	0	0	0	0	0	0	0	0	0	0	0	0
MIR7159	0	0	0	0	0	0	0	0	0	0	0	0	0	0	0	0	0	0	0	0	0	0
OSBPL11	4.74626	4.18318	3.85326	8.11975	5.27763	6.48071	5.43976	10.5221	6.79287	5.73035	8.49473	6.81013	6.68594	4.0631	11.6249	5.37318	12.185	6.01509	10.6738	6.05374	10.1404	6.22065
CDKN2C	3.73809	10.4459	6.73807	3.24977	6.09438	8.1455	2.49409	2.52028	3.06389	2.46451	3.32623	2.2191	3.58973	2.17987	14.0791	6.73701	5.13833	3.63661	2.19692	7.34996	33.2998	1.99398
RPS24P1	0	0	0	0	0	0	0.0337453	0	0	0	0	0	0	0	0	0	0	0	0	0	0	0
SZT2-AS1	0.0557984	0.1445	0.244154	0	0.0754006	0.0820911	0.0179106	0.064146	0.149626	0.0217041	0.0926035	0.483874	0	0.108634	0.554115	0.0473765	0.0456325	0.0132786	0.233035	0	0.0991014	0
PLAGL2	9.12009	7.82551	7.11222	5.75684	5.12423	5.74655	3.88642	5.79633	13.6359	6.34768	5.80356	6.73127	6.59789	2.44244	16.2166	13.6064	10.6202	7.13906	6.69196	2.66267	10.9159	7.94858
AL390239.1	0	0	0	0	0	0	0	0	0	0	0	0	0	0	0	0	0	0	0	0	0	0
PAK1	9.33127	16.1177	9.77745	17.8759	11.5914	15.6382	29.8389	7.55961	18.8422	18.5454	13.1895	9.72302	9.54537	7.07032	21.8356	12.8779	21.9112	9.03273	6.61689	10.1434	10.6179	14.3129
AC087627.1	0.235668	0.0726555	0.0214833	0.124527	0	0.0963103	0.0630388	0.135462	0.231716	0.0305562	0.0325931	0	0.0768891	0.0382352	0.139306	0	0.144549	0.0186944	0	0.252258	0.0348801	0.0360144
AC097359.1	0.08424	0.031165	0.138226	0.0534147	0.0758892	0	0.1352	0.145264	0	0	0	0	0	0	0.0298771	0.0357626	0.103338	0.060141	0.219885	0.0386442	0	0
RNA5SP150	0	0	0	0	0	0	0	0	0	0	0	0	0	0	0	0	0	0	0	0	0	0
THAP12P5	0	0	0.534495	0	0	0.00840757	0.00550308	0.019709	0.00919457	0	0	0.0114363	0	0	0	0	0.0420621	0.00407989	0.187951	0	0	0
AL078599.1	0	0.393976	0.145617	0	0.479682	0.0652806	5.8111	0.229546	0	0.0517786	0	0	0.260583	0.0647911	0.0472119	0	0.435455	0.0633567	0.0694928	0.0610658	0	0.244112
EDDM3CP	0	0	0	0	0	0	0	0	0	0	0	0	0	0	0	0.0389602	0	0	0.0479092	0	0	0
NLGN2	9.10775	5.74056	4.11283	8.13673	3.31741	3.16719	1.27225	3.30024	2.33675	4.13858	5.26586	8.56938	5.17948	1.43319	6.57259	4.10521	4.17536	5.33994	4.4098	3.48496	5.46062	3.5569
FKBP9P1	0.236861	0.826205	0.542885	0.879675	0.350554	0.265502	0.572031	0.557558	1.90545	0.579118	0.82363	0.112858	1.54556	0.741125	0.468037	39.5278	0.115302	0.407989	0.200199	0.957221	3.02488	0.848037
MTCO3P10	0	0	0	0	0	0	0	0	0	0	0	0	0	0	0	0	0	0	0	0	0	0
FOXI2	0.0484962	0.0134561	0.0530505	0	0.0109222	0.552947	0.011675	0.0278757	0.0195067	0.00943185	0.0402424	0.234538	2.26656	0	0.0043	0	0.0446182	0.00865567	0.0189879	0.0444943	0	0.0111167
SPATA32	0.0400854	0.118638	0.0657747	0.27959	1.35419	0.285041	0.199437	0.103685	0.193483	0.647073	0.21621	0.254025	0.0784696	0.117063	0.902777	0.289298	0.204889	0.0381573	0.188338	0.386164	0.35597	0.588075
AC008750.2	0	0.0329438	0	0	0.320883	0	0.25725	0.051185	0.0955144	0.173186	0	0.534607	0	0.21671	0	0	0.0364122	0.0423825	0	0.12255	0.63262	0
AL160412.1	0	0	0.0208941	0	0	0	0	0	0	0	0	0.0254824	0.0373902	0.0743733	0	0	0	0	0	0	0	0.0350268
AL160413.1	0	0	0	0	0	0	0	0	0	0	0	0	0	0	0	0	0	0	0	0	0	0
GFAP	0.0576779	0.557165	0.115673	0.105653	0.0981472	0.10057	0.0102855	0.0957763	0.0549922	0.957232	0.0265897	0.123974	0.0125453	0.12477	0.036367	0.171403	0.0288258	0.23334	0.0401473	0.170515	0.108131	0.0470093
AC106738.1	0	0.964639	1.545	0.551109	1.07661	0.586071	0.31386	0.374691	0	0.0845188	0	0.579778	0.212677	0	0.231194	0.0922456	1.19947	0.336108	0.964189	0.448553	0.0964789	0.0996165
ATE1	4.9163	6.62692	2.80088	6.48541	5.22136	4.04614	8.86872	4.37798	13.1576	4.88288	7.0388	3.81621	5.70629	5.22718	5.09793	4.66637	4.08194	7.24529	5.85924	4.46056	9.4946	10.76
AC103855.1	0	0	0	0	0	0	0	0	0	0	0	0	0	0	0	0	0	0	0	0	0	0
AL355816.2	0	0	0	0	0	0	0	0	0	0	0	0	0	0	0	0	0	0	0	0	0	0
AC078906.1	0.0488761	0	0.294063	0	0	0.0239689	0.0941316	0.084282	0.0786378	0	0.0405575	0.0326034	0.143517	0.666098	0.0346694	0.041499	0	0	0.102062	0.0672642	1.38891	0
MIR2117HG	0	0.114066	0.0421599	0.0977511	0.0694401	0	0.197937	0	0	0.11993	0	0	0.150891	0.112552	0.0273381	0.0327235	0.0630377	0.0366868	0	0	0.616054	0
RNU4-75P	0	0	0	0	0	0	0	0	0	0	0	0	0	0	0	0	0	0	0	0	0	0
AC011933.3	0	0.232732	0.114693	0	0.613948	0	0.0673092	0.120532	0.168691	0.16313	0	0.279759	0	0.0510317	0.334672	0.356088	0	0.124755	0.164205	0.144293	0.744859	0
RPL35AP31	0	0	0	0	0	0	0	0	0	0	0	0	0	0	0	0	0	0	0	0	0	0
AC244098.3	0	0	0	0	0	0	0	0	0	0	0	0	0	0	0	0	0	0	0	0	0	0
HGH1	9.88245	15.0806	19.8622	16.9531	11.0505	8.67998	12.3504	7.68811	17.7733	10.2003	10.2822	9.77276	6.30831	16.771	6.65601	16.5228	10.8194	14.5065	6.14315	9.32128	16.5302	11.6539
RNU6-1229P	0	0	0	0	0	0	0	0	0	0	0	0	0	0	0	0	0	0	0	0	0	0
JTBP1	0	0	0	0	0.142254	0	0	0	0.0846869	0	0.131032	0.421337	0.618226	0	0.112009	0.268147	0	0.037578	0.0824348	0	0	0
RNA5SP319	0	0	0	0	0.295266	0	0.105206	0	0	0	0	0	0	0	0.348734	0	0	0	0	0	0	0
AC010326.3	3.50396	3.35765	3.61309	2.29463	5.33001	4.50715	6.65618	4.68851	2.46453	0.60327	1.57296	4.1766	4.49784	6.84982	3.91157	9.02281	3.42929	2.96634	6.95706	2.76685	3.06061	3.16015
AP001962.1	0	0.0774386	0	0	0.0314282	0	0	0.0802111	0	0	0	0.093086	0	0.0339603	0.0742384	0.0592418	0.114122	0	0.145699	0.0320076	0.0619605	0
KRT81	0.060658	0.284249	0.630366	39.1927	7.07652	0.297468	0.584114	0.337041	0.368689	8.36811	436.113	0.404627	93.232	3.22793	0.19362	367.291	1.09135	0.144351	0.168887	4.14611	0.377063	1.0382
MIR1289-1	0	0	0.296291	0	0.244005	0	0.086941	0	0.145262	0.105355	0	0	0	0	0.0960632	0	0.110754	0	0	0	0.240527	0
CMTM6	35.6888	32.5732	16.6728	35.7151	13.8899	43.733	21.8304	30.3238	23.0507	36.6266	28.6099	24.6321	64.1015	19.5473	21.1023	53.5764	29.9419	32.3147	25.5152	39.5592	24.8723	26.9778
ZBTB37	0.663277	1.26027	0.726661	0.553983	2.89917	0.573895	0.911434	1.20596	1.28532	0.385046	0.543739	0.995842	0.608014	1.24647	1.24231	1.31944	0.865273	0.487836	2.10163	0.434805	1.40224	0.753317
RNA5SP527	0.307111	0	0.503927	0	0	0	0	0	0	0	0	0.204863	0	0	0.217844	0	0	0.0730847	1.28261	0	0.545448	0.281593
AC090971.5	0	0	0	0	0.0599602	0.0652806	0	0	0.356957	0	0	0	0	0	0.0472119	0	0	0.0316784	0.138986	0	0	0
AC244097.1	0	0	0	0	0	0	0	0	0	0	0	0	0	0	0	0	0	0	0	0	0	0
SALL4P5	0	0	0	0.0140517	0	0	0	0	0	0	0	0	0	0	0	0	0	0	0	0	0	0
SLC2A13	0.925774	0.971361	0.438275	1.94109	1.56989	0.845054	1.18241	1.38624	0.546567	1.0107	0.848905	1.52052	0.704344	0.509289	2.06524	0.650632	1.46968	1.45424	1.71997	1.37043	1.5406	3.43464
ACAD10	2.24472	4.48505	4.1204	2.49221	7.14851	1.51844	3.78908	3.65241	5.65861	2.3612	4.71468	3.40259	1.52172	5.99846	2.63775	3.23894	2.78756	3.91703	4.55287	1.90723	1.80335	5.60601
AP000892.3	0	0.133605	0.395054	0	0.542233	0.0590346	0.115921	0.415167	0.193682	0	0	0.562107	0	0	0.170779	0.204421	0.147672	0.200532	0.251375	0	0.641406	0
ADAM2	0.0268524	0.00496709	0.0293741	0	0	0	0.0344771	0	0.957676	0	0	0	0	0.00653487	0.0333328	0	0.00549003	0.0255608	0.0280363	0.00615913	0.0834601	0.0369318
LYPD3	0.820629	0.400975	2.53217	3.22024	2.81763	1.29843	0.337962	0.970096	27.1124	9.41947	13.4779	1.11548	53.9518	90.2012	9.59915	10.2477	1.7791	0.386894	0.557736	9.38297	3.01122	2.25733
CCDC39-AS1	0	0	0	0	0.062079	0.0675873	0	0	0	0	0	0	0	0.0670805	0.0488802	0	0	0.0983932	0	0.0632236	0.122388	0
KRT18P4	0.0908457	0.156841	0.198754	0.0384022	0.24552	0.133653	0.0486006	0.226279	0.324808	0.50649	0.0753841	0.2222	0.148197	0.117912	0.375899	0.231402	0.210501	0.086476	0.331979	0.0416745	0.21513	0.166595
AC132825.3	0	0	0	0	0.0447601	0	0	0	0	0	0	0	0	0	0	0	0	0	0	0	0	0
RSBN1L	4.45456	6.86828	5.75213	5.07937	4.83946	5.68826	5.53701	3.37872	5.91303	5.40443	4.72045	6.32927	6.35198	5.42695	6.43279	7.64484	8.4302	5.70353	5.93662	4.88152	5.08051	3.96532
PPP2CB	13.7755	23.7753	21.503	17.9568	12.5888	20.9146	20.4731	22.9403	14.2662	32.3008	20.4037	19.9741	17.7098	15.0239	11.9922	7.30741	15.9874	15.3429	24.4373	17.6625	24.2436	28.7619
AC067852.2	1.92233	2.146	1.44802	1.31514	3.66862	1.98467	3.2043	1.51205	2.64071	4.36834	2.79852	2.38466	0.858246	2.09289	2.21282	2.36953	1.88928	2.31944	1.69898	2.37481	2.1713	2.72122
FAR2P2	0.00727127	0.180233	0.230669	0.0230528	0.0163762	0.0213951	0.100361	0.0752316	0.222279	0.0678798	0	0.0388032	0	0.0141564	0.34557	0.00617378	0.0743314	0.0276861	0.0531431	0.0166781	1.7305	0.0866723
LINC02212	0	0.00677436	0.0701082	0.174162	0	0.0179598	0	0.0105254	0.176769	0.391743	0	0.061074	0	0.00891257	0.00649441	0	0.0149752	0.0217882	0	0	0.048783	0.0167898
AC108134.1	0.101936	1.69231	0.871158	0.161588	0.826476	0.649863	1.59101	0.615223	0.464685	0.227988	0.116306	3.36588	0.149659	1.09772	2.01102	0.654534	0.567916	0.360839	0.731706	0.192893	0.181044	0.479012
AC005332.2	0.0400854	0.143355	0.0657747	0.059307	0.258801	0.235896	0.171559	0.261133	0.0358302	0.0987501	0.0997891	0.320874	0.0130783	0.013007	0.208515	0.0850878	0.125665	0.0317977	0.641743	0.159369	0.0949255	0.0122516
FTH1P4	0	1.01762	0.848688	1.52053	0.0635383	0.449645	0.633899	0.445948	1.05912	0.274342	0.234104	0.188192	0.138067	0.377616	0.725425	0.209596	0.346081	0.419609	0.625938	0.452969	0.250531	0.129339
MIR3909	0	0.242511	0	0	0.4429	0	0	0.188395	0.703115	0	0.271974	0.218635	0	0.63811	0.348734	0	0	0.077998	0.171104	0	0	0
AC104662.1	0	0	0.0417474	0	0.0343803	0.037431	0.049	0	0.163739	0	0	0.152745	0	0.0371503	0.108283	0.0324033	0	0	0.0398462	0	0.135561	0
FO393411.1	0.650052	9.79137	1.21902	1.58985	1.25488	1.41177	1.13272	1.01419	1.04588	1.76997	0.539415	0.371679	0.0908939	0.316396	0.494039	2.48371	0.4177	0.464088	1.26047	1.66143	1.15453	0.766336
MRPL33	17.5881	27.1711	23.9805	17.339	81.3578	46.221	32.1895	14.0283	28.2164	31.8209	16.2981	20.388	18.7528	30.5788	19.7924	21.3566	14.3734	31.7534	12.8995	30.8552	21.4477	26.723
ARL5AP5	0	0.13238	0.0489287	0	0	0.0438698	0	0	0	0	0	0	0	0	0	0	0.0365792	0.0212884	0	0	0	0
MIR5588	0	0	0	0	0	0	0	0	0.332026	0	0	0.412977	0	0	0	0.525653	0	0	0	0	0	0.567656
PPP6R1	13.396	14.6047	15.3475	17.6344	15.0918	9.66676	17.0705	12.301	18.6743	11.5345	13.9725	15.5599	9.27275	26.2941	17.9391	13.9296	13.5041	14.1969	15.5641	13.1359	45.8691	22.6862
AL135923.1	0	0	0	0	0	0	0	0	0	0	0	0	0	0	0.070577	0	0	0	0	0	0	0
AC025034.2	0	0	0	0	0	0	0	0	0	0	0	0	0	0	0	0	0	0	0	0	0	0
AC090506.2	0	0	0	0	0	0	0	0	0	0	0	0	0	0	0	0	0	0	0	0	0	0
AC011479.3	0.0619097	0.106884	0.0902981	0.0261704	0.065068	0.0506011	0.0596167	0.0711715	0.0774728	0.0240812	0.0342486	0.165191	0.0605959	0.0502217	0.24153	0.105131	0.143453	0.0883977	0.161598	0.0378672	0.164933	0.0378437
AC002059.2	1.41829	1.31176	1.74542	0.224827	1.91655	1.56495	1.36576	2.44571	1.14096	1.24127	0	1.41914	1.3882	1.38064	3.77266	0.903168	0.144987	0.759417	3.33186	0.650628	2.83385	1.30045
SLC16A7	1.15026	1.09712	0.928876	0.827082	2.76157	1.69227	0.338068	0.759605	0.339826	0.333065	2.00845	2.54368	1.1035	6.36405	0.995092	0.438641	2.87809	0.984892	0.920845	1.04355	4.902	1.19862
KLF3P2	0	0	0	0	0	0	0	0	0	0	0	0	0	0	0	0	0	0	0	0	0	0
IFNA6	0	0	0	0	0	0	0	0	0	0	0	0	0	0	0.00895926	0	0	0	0	0	0	0
HTR1DP1	0	0	0.0240236	0	0	0	0.0140985	0	0	0	0	0	0.0429904	0.0213781	0.124622	0.0186465	0	0	0.0229295	0	0	0
AC055764.1	0	0.0610122	0	0	0.0371424	0.0404381	0.0529366	0	0.0884468	0	0	0	0.161418	0.0802697	0.175473	0.10502	0.0674357	0.0392463	0.0430473	0.113482	0.146452	0
AC145098.2	0.206229	0.176433	0.176247	0.155284	0.0348348	0.0442467	0.0537851	0.0666792	0.0760391	0.0651767	0.0427824	0.12897	0.164006	0.19448	0.164571	0.404923	0.052705	0.128828	0.154763	0.0886927	0.171692	0.0590918
ZNF324	1.17753	1.49542	1.34461	1.20511	1.84865	1.12116	1.78376	1.49223	1.08208	0.894625	1.09712	1.52963	0.916642	1.39429	1.46293	1.99668	1.36565	1.33884	1.48828	1.36151	2.37266	1.1302
RNU6-657P	0	0	0	0	0	0	0	0	0	0	0	0	0	0	0	0	0	0	0	0	0	0
AL450471.1	0	0	0	0	0	0	0	0	0	0	0	0	0	0	0	0	0	0	0	0	0	0.281593
NIP7P2	0	0	0	0	0	0	0.0460276	0	0	0	0	0	0	0	0.050857	0	0.0293172	0	0	0	0	0.0657396
RN7SL795P	0	0	0	0	0	0.067827	0	0	0	0	0	0	0	0	0	0	0	0	0	0	0	0
TCAM1P	0.0109992	0.020346	1.44385	0	15.0317	0.318248	0.0211836	0.018967	0.100282	0	0.00912716	0.0660344	0.0107658	0	0.234063	1.90049	0.0674642	0.00785259	0.00574207	0.0252288	4.23914	0.040341
RNU6-366P	0	0	0	0	0	0	0	0	0	0	0	0	0	0	0.130501	0	0	0	0	0	0	0
POU5F1P3	0.325629	0.147239	0.158315	0.0458832	0.260755	0.301635	0.998773	0.915062	0.23285	0.0422202	0.150116	0.53097	0.177066	0.193712	0.551784	0.09216	0.177535	0.120542	1.18995	0.199172	0.160649	0.0331747
MIR4436A	0	0.339515	0	0	0	0	0	0	0.24609	0	0	0	0.449123	0	0.162742	0	0	0.109197	0	1.05249	0	0
AC018462.1	0.0637306	0.102169	0.046477	0.0673503	0.124395	0.0625073	0.0477323	0.170951	0.0911445	0.0165263	0.017628	0.0850246	0.124756	0.0516988	0.0678093	0.0450928	0.060806	0.0606651	0.144171	0.0877072	0.0565946	0.0389568
ACTG2	23.191	2.18845	6.66129	13.154	2.07446	4.90351	1.37317	2.1766	2.58521	10.3861	1.49468	5.15435	6.72152	1.32503	0.936484	0.873307	8.31534	5.5335	6.06407	13.7091	3.2173	6.15589
AC092648.1	0	0	0	0	0	0	0	0	0	0	0	0.0615072	0	0	0	0	0	0	0	0	0	0
TAS2R5	0.304976	0.601747	0.166808	0.279325	3.57167	0.31574	0.881043	0.662247	0.599724	0.263617	0.140595	0.813755	0.464341	0.857651	0.408623	0.762449	0.152419	0.153218	0.760678	0.326445	0.421288	0.155353
LINC02076	0	0.0154243	0.0456075	0.0396542	0.0563389	0.010223	0	0.0119824	0.0111799	0	0	0	0	0.0202927	0.170049	0.300895	0.0255722	0.0148826	0.0108826	0.00956295	0.037024	0
TBC1D8B	1.96185	1.51081	0.40183	1.5979	1.39763	1.93023	1.4439	1.1607	1.06536	1.77845	1.07963	1.91921	1.71133	0.841016	3.32472	0.777113	1.56582	2.00227	1.25129	1.35938	1.48341	1.32467
AC130456.3	0.369698	1.59567	0.606623	0	0.749361	0.906503	0.909791	0.708342	0.495679	0.623143	0.204518	2.30171	0.120617	0.389872	2.25088	0.392372	0.806246	1.6716	0.707663	0.480519	0.164151	0.395476
PIGPP3	0	0	0	0.119186	0	0	0	0	0	0	0	0	0	0	0	0	0	0	0.0490636	0	0	0
AC108516.1	0	0	0	0	0	0	0	0	0	0	0	0	0	0	0	0	0	0	0	0	0	0
H2AZP2	0	0.11332	0.111691	0.129482	0.0459904	0.100143	0.0327736	0	0.0547583	0.07943	0	0	0	0	0	0.216729	0.0835002	0.0242978	0	0.0468384	0.09067	0
HSPD1P9	0.0238405	0.00881992	0.0130397	0	0	0	0.0229575	0	0	0	0	0	0	0.0116038	0	0.0101211	0	0	0	0	0.0211711	0.0218596
PPIAP45	0	0.363766	0.627439	0.25978	0.0738166	1.36623	1.7885	0	0.0878893	0.191233	0.135987	0.0546587	0.641604	0.199409	0.290611	0.0347859	0.201032	0.0584985	0.042776	1.0149	0	0.075131
KIF25-AS1	0.214719	0	0.110533	0.792866	0	0.0991048	3.02447	0.0363002	1.53089	0.0294776	0.0314426	0.067403	0.024725	0.0061476	0.501719	0	0.0361528	0.024046	0.0131874	0.00579413	1.6488	0.0347432
AC093716.1	0	0	0	0	0	0	0	0	0	0	0	0	0	0	0	0	0	0	0	0	0	0
AL356859.1	0	0	0	0	0	0	0	0.0541522	0	0	0	0	0	0	0	0.0399954	0	0	0	0	0	0
AC022447.3	0	0	0	0	0	0	0	0	0	0	0	0	0	0	0	0	0	0	0	0	0	0
LINC00632	0.233396	0.028782	0.0921968	0.304205	0.0116811	0.0381527	0.058269	0.0149063	0	0.0453923	0	0.0345978	0.279209	0.523821	0.0275926	0.00550468	0.0371143	0.305483	0.0338454	0.350945	0.0230292	0.0594454
RPS3AP6	0.490605	12.7596	1.12702	2.05314	1.14912	6.32762	4.11018	0.930601	2.13123	2.84339	0.610659	3.37083	1.00841	0.405943	0.626404	4.20721	0.56171	1.9264	1.66477	3.96106	1.48128	0.764729
AC004706.2	0	0	0	0	0	0	0	0	0	0	0	0	0	0	0	0	0	0	0	0	0	0
RNA5SP159	0	0	0.207116	0.240107	0	0	0.121549	0	0	0	0	0	0	0	0	0	0	0.180228	0.197683	0	0	0.347207
FAM184A	0.395488	0.361151	1.63741	1.36813	8.2396	1.34782	2.36056	3.72355	1.96531	0.459554	0.303252	3.86373	0.0881989	0.0925919	0.971211	2.17629	3.51069	0.520617	5.09884	0.647622	2.66738	0.22033
PTPN6	7.24154	19.4274	20.6217	14.7231	6.09579	20.9601	15.5138	19.9395	15.5222	12.0212	19.2742	21.1974	7.94147	9.66054	28.2682	8.15508	13.5892	10.3009	23.0768	27.9297	11.2434	15.3573
AL732618.1	0	0	0	0	0	0	0	0	0	0	0	0	0	0	0	0	0	0	0	0	0	0
IDSP1	0	0.460512	0.17021	0.065774	0.841038	0.0508703	0.133186	0.178875	0.0556321	0.201744	0.258231	1.24552	0.203061	0.100978	0.220741	0.264225	0.339331	0.123428	0.703984	0.0475858	0.184234	0
AC100827.4	0.047935	0.0354676	0.0611759	0	0.00719719	0.0235074	0.0512884	0.0183687	0.0085693	0.0124303	0	0.0746099	0	0.00777705	0.0396689	0.00678332	0.0130672	0.0152098	0.0583899	0	0.0567569	0
AC021193.1	0	0	0	0	0	0	0	0	0	0	0	0	0	0	0	0	0	0	0	0	0	0
LINC01593	0	0	0	0	0	0.197188	0	0.057781	0	0	0	0	0	0	0	0	0.082209	0.0239221	0	0.0922282	0	0
AC016987.1	0	0	0.0427514	0	0	0	0	0.224639	0	0	0	0	0	0	0	0	0	0	0.0408044	0	0	0
LSS	7.85666	4.18249	11.2353	5.81545	11.7357	6.00666	5.85501	10.3763	8.15841	5.27363	8.42883	8.55509	2.71099	4.17811	50.0059	9.47777	5.04369	6.05405	13.0641	4.43722	14.8583	6.55165
AC008667.2	0	0.0307663	0	0	0	0	0	0	0	0	0	0.0554745	0	0	0.0589897	0.0353051	0	0.0395811	0.086829	0.0381498	0.295402	0
AC118282.3	0	0	0	0	0	0	0	0	0	0	0	0	0	0.0341435	0	0	0	0	0	0	0	0
CCDC92	5.3835	4.42375	7.41191	4.54139	2.45483	5.05686	4.36653	7.14039	6.73344	3.77664	4.11695	5.53699	3.49582	3.19513	6.59272	6.88863	10.8884	5.16744	11.4126	6.72782	4.9534	5.53201
RNU7-51P	0	0	0	0	0	0	0	0	0	0	0	0	0	0	0	0	0	0	0	0	0	0
RPL31P47	0	0	0	0	0	0	0	0	0	0	0	0	0	0	0	0	0	0	0	0	0	0
GALNT8	0.00423578	0.0203716	0.0324349	0.0107433	0.00190794	0.0207724	0.0122367	0.0486946	0.00454337	0.00659041	0.0210892	0.0282554	0	0.00824665	0.0285435	0.00359646	0.0190523	0.0100801	0.0707607	0.0194312	1.05698	0.0116515
MIR3135A	0	0	0	0	0	0	0	0	0	0	0	0	0.495785	0	0	0	0	0	0	0	0	0
KRT86	0.374717	0.506294	1.31883	19.2662	4.71131	1.47809	3.22139	0.524421	0.454352	1.7237	6.74607	0.847689	1.75409	2.65646	0.439146	35.4263	1.31239	0.379955	0.47629	2.01793	0.144678	1.56852
KARS1P1	0	0	0	0.0141159	0	0	0.00714584	0	0	0.00865932	0	0.0148502	0	0	0.0157912	0	0	0	0	0.0102125	0	0
HLTF	5.69766	5.00621	5.66966	8.88412	18.7612	4.07692	4.94837	3.34573	15.1049	13.4007	9.30008	4.72065	9.40444	4.19446	11.5046	10.2361	5.08585	7.72555	5.06669	6.48387	28.9725	10.5079
AC069282.1	3.04017	3.95025	3.73123	3.05611	19.3051	3.12726	4.40325	6.39326	7.11837	2.42277	2.89192	5.73771	5.661	3.71736	4.20779	4.94224	4.76031	1.88811	9.75489	1.76882	7.90173	4.69126
LINC00265	0.788827	1.65834	2.40381	1.11945	3.04556	1.25877	1.06908	1.76329	1.95411	0.667238	0.509111	4.76083	1.09073	4.24774	3.22402	1.90298	1.94045	0.88497	3.1637	0.620342	8.06133	0.815129
AC016573.1	0	0	0	0	0	0	0	0	0.0776165	0	0	0	0	0	0	0	0	0	0	0.0331953	0.0642596	0
WWC2	4.41456	1.17566	1.83233	1.95793	7.40564	2.72341	2.7147	6.45171	0.885737	3.58347	4.1536	4.0021	2.64309	2.45345	1.05907	2.38751	2.36684	1.93906	13.3393	2.09156	1.78636	2.5119
BIN1	4.19358	10.2395	10.5387	5.22889	8.22003	5.61753	6.32751	5.10244	8.47393	6.39557	5.49769	7.0479	1.57572	6.13432	5.37432	5.59663	6.10644	6.45932	7.48749	5.86941	4.78875	5.47609
U2	0	0	0.294247	0	0	0	0	0	0	0	0	0	0	0	0	0	0	0.0640121	0	0	0	0
SPSB2	2.79957	13.7526	13.6419	3.82262	9.48633	5.48386	19.9128	5.12017	5.18676	4.32489	4.81778	11.7036	3.45634	7.76539	10.5948	2.07314	9.54181	13.3738	10.4215	13.0908	2.10471	17.3853
AC019133.1	0	0	0	0	0.0836588	0	0	0	0	0	0	0	0	0	0	0	0	0	0	0	0.0824665	0
SATB2-AS1	0	0.0161403	0.00477247	0.033196	0.294771	0.0385112	0.0196055	0.0200618	0.00935913	0.173093	0	0	0.00854037	0.0552101	0.00309465	0.00370427	0	0	0	0.0200137	0.0619882	0.016001
AC134026.2	0.0174199	0	0	0.0110456	0	0	0	0	0	0	0	0	0	0	0	0	0.00712307	0	0	0	0.0154694	0
MIR769	0	0	0	0	0	0	0	0.189992	0.177268	0	0	0	0	0.16088	0	0	0	0	0	0	0	0
MLF2	39.5189	54.5386	53.2223	37.0606	13.0055	28.4252	56.6805	32.9259	85.1754	35.2415	57.1287	47.2527	62.4882	38.7207	73.3546	32.1527	46.0867	56.0833	33.8244	57.7607	37.1825	61.092
AC091912.1	0	0	0	0	0	0	0	0	0	0	0	0	0	0	0	0	0	0	0	0	0	0
AC087258.1	0	0	0	0	0	0	0	0	0	0	0	0	0	0	0	0	0	0	0	0	0	0
AC021660.2	0	0	0	0.0637397	0	0	0.0645336	0	0.0539115	0	0.166829	0	0	0	0	0	0.0411045	0	0	0.0922282	0	0
PIK3R3	2.40545	5.18757	4.96617	1.95579	7.92354	2.0392	2.75226	4.00577	5.03605	1.23457	4.42452	4.58204	6.8417	2.29291	9.91652	26.408	5.96618	5.35987	3.62713	3.43358	8.58653	1.53474
RBP5	2.50714	4.26874	4.76835	0.903251	1.41163	12.9098	4.81027	8.66301	1.77242	1.06386	2.41141	5.64442	1.5616	2.60698	10.4683	1.2216	3.45998	2.82046	3.86703	7.14907	2.04931	4.4409
HPS5	3.98944	4.96382	3.3626	5.84733	2.66816	6.01201	3.71518	7.29759	3.40119	4.81335	4.694	4.73193	7.32888	5.67182	7.64874	4.12086	4.19973	4.55647	11.8725	6.10223	7.57005	4.35841
PPIAP86	0	0.0277488	0.0410249	0.0475597	0	0	0	0	0.0804525	0.0583505	0	0	0	0.0730146	0	0	0	0.0178495	0.0391565	0.0688164	0	0.0687737
MIR512-1	0	0	0	0	0	0	0	0	0	0	0	0	0	0	0	0	0	0	0	0	0	0
UBE2L3	23.9527	16.1776	25.774	21.2127	19.0057	21.8184	22.436	20.69	26.5259	18.9066	16.0813	20.5334	37.1907	22.0703	20.8542	43.1252	25.0531	18.1959	20.3773	23.5098	35.2947	19.3441
AL365436.2	0.0741504	0.548646	0.243341	0.141051	1.87039	0.0727271	0.190411	0.0426217	0.15907	0.0576849	0.0615303	0.346241	0.362884	0.793999	0.210389	0.157396	0.303204	0.247043	0.232259	0.204094	0.724325	0.135978
DUX4L50	0.545498	0.686153	1.46198	0.276711	0.614278	0.454773	1.68094	2.03809	2.22342	0.657769	0.814781	0.946092	0.533922	1.03548	1.50906	1.20422	0.066917	0.142796	1.65169	0.550531	0.484419	0.250086
KXD1	11.866	15.3909	15.6106	13.4301	11.1426	17.7876	10.0564	14.7098	13.8264	13.6326	12.1211	14.7424	9.43245	14.0255	13.389	16.0185	10.3324	12.8572	13.2408	17.6704	14.3193	14.4719
SNORD57	0	0	0	0	0	0	0	0	0	0	0	0	0	0	0	0	0	0	0	0	0	0
AL356310.1	0	0.0493312	0.0364665	0	0	0.196177	0.171207	0	0.143027	0.181535	0.0553247	0.311321	0	0.0324509	0.0236463	0.198131	0.408937	0	0	0.244681	0	0.305661
ZNF560	0	0.0152638	0	0.00872039	0.00619476	0.00674444	0.0044145	0.0869567	0	0	0.0114122	0	0.026922	0.0200816	0.00487768	0	0.0449888	0.00654567	0.0215389	1.43214	0.0122129	0.189152
FUT11	8.452	4.65796	2.18977	9.89745	7.71791	4.27733	3.12605	5.01802	5.01427	4.42157	7.38263	2.83491	9.64882	2.71031	4.54999	4.13783	4.75208	4.28738	5.23342	4.9304	8.4791	4.04967
GLS	16.3482	16.6774	9.9338	77.1224	176.316	14.1951	5.72914	20.108	9.45094	15.8195	8.28308	13.1478	18.9459	4.34655	7.48876	15.2067	40.1254	8.42414	22.2676	25.0113	15.8676	3.59916
OR5T3	0	0	0	0	0	0	0	0	0	0	0	0	0	0	0	0	0	0	0	0	0	0
AC026401.3	3.84724	6.90386	10.2311	4.34615	3.38619	3.12281	2.34209	3.30439	15.2495	5.74508	4.18322	3.45131	18.5683	5.81136	16.3111	27.5217	13.2181	10.492	3.67059	7.36383	8.99277	5.91984
AC017100.1	0.600561	0.271554	0.383226	0.486581	0	0.458137	0.289159	0.268491	1.4136	1.09014	0.775208	0.467381	0.718443	0.324787	0.496997	0.864023	0.42293	1.15129	0.243849	0.397946	7.28865	1.13191
ITPK1	8.83219	14.8931	14.3069	6.28576	5.87943	7.50933	9.30427	12.8142	9.47354	6.94253	16.1944	9.05225	4.11414	20.19	26.4976	3.64458	9.61662	16.8667	14.1746	6.77654	28.1203	10.5236
RNU6-261P	0	0	0	0	0	0	0	0	0	0	0	0	0	0	0	0	0	0	0	0	0	0
HYPK	0.103715	0.36113	0.300323	0.189554	0.390225	0.185498	0.712827	0.694348	0.919421	0.156624	0.192377	1.23719	0.304544	0.573107	0.530128	0.370375	0.162155	0.301987	0.802608	0.179119	0.373827	0.268511
AC087379.1	0.157112	0.217967	0.0429666	0.0249054	0.0530766	0.0385241	0	0.0225771	0.0421302	0	0	0	0	0	0.208959	0	0.0803049	0.429971	0	0.10811	1.9184	0
AKR1B1P8	0	0	0	0	0	0	0	0	0	0	0	0	0	0	0	0	0	0	0	0	0	0
SPSB4	0.114715	0.06173	0.154008	0.158702	0	0.112513	0.0133898	0.197815	0.0671155	0.133863	0.0778835	0.0765222	0.214354	0.0609105	1.99729	0.0531275	0.0682291	0.143942	0.381096	0.220065	1.5651	0.124308
AC093788.1	0.210373	0.731587	1.44981	0.240107	2.02785	0.47457	0.9994	0.822272	0.315909	0.229122	0.174568	1.06652	0.782452	0.32766	0.55213	1.23248	0.0172045	0.290368	2.04273	0.135109	0.709906	0.0771571
TVP23BP2	0	0	0	0	0	0	0	0	0	0	0	0	0	0	0	0	0	0	0.0662159	0.0290931	0	0
SNORA50A	0	0	0	0	0	0	0	0.164846	0.153806	0.111552	0	0	0	0	0	0	0	0	0.748581	0	0	0
AC004494.1	0.0659951	0.205088	0.173262	0.0251076	0.0951247	0.207131	0.25844	0.265538	0.127417	0.0410724	0.0219052	0.413815	0.0516757	0.102789	0.631969	0.0168102	0.0485742	0.0533976	0.723501	0.108988	0.0703268	0.0363069
GPR34	7.16136	2.56705	1.56014	12.032	1.60375	22.5003	7.26625	7.08152	1.11749	7.99475	5.59	4.12934	3.42549	1.37849	1.56412	0.33494	4.0864	8.28522	7.70945	12.0921	3.08993	2.98638
RPL5P16	0.049371	0	0	0	0	0	0.0158475	0	0	0	0	0.0329336	0	0	0	0	0	0	0.0257739	0	0	0
AC009951.1	0	0	0	0	0	0	0	0	0	0	0	0	0	0	0	0	0	0	0	0	0	0
Metazoa_SRP	0	0	0	0	0	0	0	0	0	0	0	0	0	0	0.0913076	0	0.157906	0	0	0	0	0
IFIT6P	0	0	0	0	0	0	0	0.0187764	0.017519	0	0	0	0	0	0.0115855	0.0138677	0.0267145	0	0	0	0	0
PRR34	0.359986	0.138301	0.204469	0.184363	0.130967	0.264807	0.275545	0.183045	0.207914	0.129254	0.149359	0.138539	0.352347	0.26956	0.230797	0.0470233	0.0679384	0.128501	0.26021	0.317577	0.0983626	0.34277
AL158069.1	0	0	0	0	0	0	0	0	0	0	0	0	0	0	0	0	0	0	0	0	0.0761229	0
LINC00334	0.08677	0.0481515	0.0949185	0.0275095	0.0390842	0	0.013926	0.0249377	0.0698031	0.0168756	0.036001	0.0868216	0	0	0	0.0368367	0.0709613	0.0103245	0.0679468	0.0597072	0.115582	0.0795603
RPL9P31	0	0	0	0	0	0	0	0.0387872	0	0.0262476	0	0	0	0	0	0	0	0	0.0352273	0.0928665	0	0
Y_RNA	0	0	0	0	0	0	0	0	0	0	0	0	0	0	0	0	0	0	0	0	0	0
AL512844.1	0	0.154108	0.0119915	0.0834099	0.0197508	0.032255	0.0211122	0.012602	0.0587905	0.0170558	0.0181928	0.0146248	0	0.010671	0	0.0372301	0.0268947	0.0104348	0.0572271	0.0301725	0.058408	0
LINC00906	0.00932419	0.00344953	0.00509991	0	0	0	0.00299295	0.0107191	0	0	0	0	0	0	0	0	0.00381271	0	0.014603	0	0	0
AL359195.2	0	0.0228934	0.00967041	0	0.00398195	0.00433527	0	0.0101627	0	0	0	0.023588	0.0346106	0	0	0	0.0506074	0.025245	0.004615	0	0.282614	0
RN7SL309P	0	0	0	0	0.0614278	0	0	0	0	0	0	0	0	0	0	0	0	0	0	0.0625604	0	0
LCN12	0.0830148	1.55094	1.86918	0.157914	0.305374	0.196768	9.90369	0.556698	0.667822	0.102253	0.11481	1.56899	0.0406266	0.639752	0.966697	0.170339	0.164068	0.44779	0.830635	0.101552	0.405458	0.152234
RNU6-61P	0	0	0	0	0.161178	0	0	0	0	0	0	0	0	0	0.126909	0	0	0	0	0	0	0
BMP2	5.39393	5.55778	9.56753	0.789799	3.84445	3.23479	5.93121	17.0026	0.859709	13.0056	11.747	6.88551	12.8488	7.86554	0.349573	2.30369	12.2238	3.49	22.4252	6.4444	2.31804	2.38349
AC127894.1	0	0	0	0	0	0	0	0	0	0	0	0	0	0	0	0	0	0	0	0	0	0
AC073575.2	0	0.805468	0.952666	0.236661	1.9894	0.335565	0.858595	0.929656	1.10093	0.169375	0.361331	0.539439	0.426201	0.272495	0.529496	0.739436	0.457853	0.399693	0.552063	0.285363	0.331444	0.114074
ZNF285B	0.0441461	0.0653283	0.0362189	0.0139961	0.0596548	0	0.0566814	0.126876	0.0947036	0.145959	0.0549489	0.103069	0	0.0537176	0.0861143	0.12182	0.0180516	0.0525284	0.126755	0.0101258	0.0588046	0.020239
AL157400.2	0	0	0.105783	0.0408777	0.261347	0	0.0620802	0	1.07181	0.0250763	0.0534957	0	0.2524	0	0.114323	0.0273687	0	0.0306835	0	0	0.0572495	0
SNRPCP17	0.190259	0	0	0	0	0	0	0	0	0	0	0	0	0	0	0	0	0	0	0	0	0
H2AB3	0	0	0	0	0	0	0	0	0	0	0	0	0	0	0	0	0	0	0	0	0	0
SRMP1	0	0	0	0	0	0	0	0	0	0	0	0	0	0	0	0.149678	0	0.0104879	0	0	0	0
ERLNC1	0.0346386	0	0	0	0	0.0169869	0.0333557	0.0199103	0.0557309	0.0134735	0.0287433	0.0231062	0	0.0168595	0.0491407	0.0588209	0.0283278	0	0.0361659	0.0317802	0	0
AC055733.1	0	0	0	0	0	0.0334392	0	0	0	0	0	0	0	0	0.120919	0.0289477	0	0	0.0711937	0	0	0
RNU6-413P	0	0	0	0	0	0	0	0	0	0	0	0	0	0	0	0	0	0	0	0	0	0
CMIP	8.46627	8.72686	8.59021	7.21411	3.36997	3.88862	7.49792	4.44501	7.97882	10.8733	12.9052	6.70338	8.54782	16.3381	7.47194	4.49796	6.63655	8.74741	5.44305	3.8233	25.5677	10.6232
AL356309.1	0	0	0	0	0	0	0	0	0	0	0	0	0	0	0	0	0	0	0	0	0	0
FGF7P3	0.643616	4.04785	2.11217	1.46917	0.521832	0.315631	1.28087	1.62778	2.69237	1.00139	1.60222	2.14666	0.251983	0.501222	0.821768	2.07659	0.473719	1.99114	2.01598	0.944806	0	1.65239
CYP3A4	0	0.00918777	0.0203753	0	0.0391526	0.0121791	0.0159433	0.0285502	0.0665955	0	0.010304	0.0496992	0.0121539	0.0120877	0.00880808	0.0369012	0.0203102	0.00591007	0.0388947	0	0	0.0227713
AL359922.1	0	0	0	0	0	0	0	0	0	0	0	0	0	0	0	0	0	0	0	0	0	0
SMIM34B	0	0	0	0	0	0	0	0	0	0	0	0	0	0	0	0	0	0	0	0	0	0
AL513314.1	0	0.0453754	0.0670847	0	0	0.0601485	0.0787391	0	0	0	0.101776	0	0.120049	0	0	0	0	0.116752	0	0.056265	0	0
SIRT3	3.29899	6.20225	5.63875	2.50068	6.23099	3.91957	5.43667	4.91736	3.16057	3.73008	2.73752	6.5419	2.49513	3.82449	6.12677	3.29125	5.08318	2.10008	5.2841	3.22281	3.39568	4.3517
PHETA1	6.44056	5.36218	5.58553	6.6592	8.85997	2.97067	7.50575	9.50524	5.17185	4.45068	10.1977	4.55946	2.62378	5.28677	3.80709	6.24192	7.82954	4.43514	6.39739	7.8841	4.06027	5.26699
RNA5SP477	0	0.121255	0.179268	0	0	0	0	0	0.351557	0.127489	0	0	0.641604	0	0	0.278287	0.268043	0.233994	0.171104	0.451066	0.291058	0
WFDC10A	0	0.122629	0	0.0350298	0.199075	1.24625	0.017733	0	0	0.236377	0	0.036852	0	0	0	0	0.15813	0.0394409	0.0288405	0.126716	0	0
AP001931.1	0.20174	0.820982	0.257466	0.383757	1.69625	0.263824	0.755488	1.39153	0.865558	0.1831	0.279008	0.942014	0.592377	0.687344	0.715505	0.570968	0.824925	0.288055	1.96593	0.154244	0.298586	0.184978
AL035690.1	0	0	0	0	0	0	0	0	0	0	0	0	0	0	0	0	0	0	0	0	0	0
RNU6-776P	0	0	0	0	0	0	0	0	0	0	0	0	0	0	0	0	0	0	0	0	0	0
KIF1B	4.15095	3.94315	3.50143	3.37146	5.6241	3.00643	1.48029	3.58339	9.28307	2.48579	6.52494	4.00564	4.84178	3.18775	5.795	9.20788	4.15908	3.3779	4.22235	1.54116	8.46665	3.48265
LIN28B	0	0	0.0310015	0	0.0319134	0	0	0	0.113993	0	0.00587919	0.0236308	0	0	0.0753847	0	0	0.00168606	0	0.00650037	0.572547	0
LINC00888	1.48252	3.2434	3.22346	1.47388	3.02561	3.4736	0.787243	1.88316	3.13127	2.4775	4.1918	2.39298	0.680745	2.1202	4.33623	2.36211	2.59697	3.65869	1.64343	3.04782	10.9223	1.49359
AP000821.1	0	0.0453517	0.0446997	0	0.0552174	0	0	0.0117439	0	0	0	0.136289	0	0.00994436	0	0	0	0.00486211	0.063996	0	0	0
MLH1	7.8735	9.25327	8.03911	11.3432	7.093	12.9753	10.8252	10.0606	7.9833	9.87928	6.98247	10.0402	12.1271	7.44947	5.38911	11.4856	7.82978	10.6719	9.12573	9.36153	10.179	6.89529
HEYL	9.44981	7.84334	5.84456	8.63998	6.06566	3.79305	3.96685	7.88125	4.59948	6.01292	4.82689	4.95335	12.7738	4.00832	2.65629	1.01311	6.71311	13.2952	7.38594	9.68656	21.4192	4.50326
CR383656.11	0	0	0	0	0	0	0	0	0	0	0	0	0	0	0	0	0	0	0	0	0	0
PAUPAR	0	0	0	0	0	0	0	0	0	0	0	0	0	0	0	0.0614296	0	0	0	0	0	0
MIRLET7G	0	0.259989	0	0	0	0	0	0	0	0	0	0.234392	0	0	0.124622	0	0	0	0.183436	0.161192	0	0
REXO1L10P	0	0	0	0	0	0	0	0	0	0	0	0	0	0	0	0	0	0	0	0	0	0
LINC01301	0.0440414	0.058656	0.14935	0.17314	0.376918	0.0518353	0.729457	0.0556931	0.0850311	0.126769	0.0877098	0.0705082	0.0517282	0.698816	0.26554	0.018697	0.198096	0.146731	0.11036	0.210117	0.344169	0.145375
RC3H1	2.63342	4.39101	2.39133	2.13828	2.4945	2.76736	2.56635	3.88456	3.9007	2.23981	2.56771	2.45751	2.70691	3.53018	3.38495	3.9942	2.88399	2.68581	4.94349	1.89215	2.8773	2.16289
DHCR7	29.7024	19.2299	20.9329	17.2285	13.8942	8.32678	9.73873	4.57003	38.582	8.30765	16.1669	6.20418	6.72659	22.9174	51.372	28.7697	11.2867	26.3593	5.09524	11.9224	24.753	14.3135
CUL1	17.0611	20.1434	16.7994	23.0721	16.8603	17.359	18.8463	14.7923	22.875	20.3365	24.374	23.209	31.0095	17.1432	13.9306	28.0806	25.5725	19.8742	19.1161	20.565	27.9879	14.3533
AP001922.3	0	0.0342741	0.025336	0	0.04173	0	0.0148688	0	0	0	0.0384381	0.0308997	0	0.0225461	0.0164289	0	0.0189413	0.0110235	0	0	0	0
BRAT1	5.84547	8.6372	16.2913	8.48581	17.01	5.33857	5.68931	6.17967	13.3087	6.76177	4.39235	13.1792	3.72037	12.1983	7.3489	12.3032	7.75206	6.97355	9.72832	10.0551	27.2069	8.17163
AL355537.1	0	0	0	0	0	0	0	0	0	0	0	0	0	0	0	0	0	0	0	0	0	0
KIAA1328	0.385579	0.640614	0.598173	0.611219	2.95569	0.536325	0.451184	0.554078	0.597808	0.373586	0.360677	0.741221	0.435722	0.300274	0.289666	0.883931	0.72096	0.426259	1.7988	0.49205	1.22644	0.401752
AC006205.1	0.100265	0.0741871	0	0	0	0	0	0	0	0	0	0	0	0	0.0355607	0	0.0409988	0	0	0	0	0
AC055716.2	0.0159783	0.0532013	0.00873942	0.0101315	0	0.0156716	0.00512884	0.00918436	0.0257079	0	0	0.0106586	0.0156393	0	0.00566698	0.00678332	0.00653361	0.00760488	0.00834142	0	0.0283785	0
NMS	0	0	0	0	0	0	0	0	0	0	0	0	0	0	0	0	0	0	0	0	0	0
ZNF460	0.511881	0.419914	0.182593	0.649145	0.541336	0.529341	0.403625	0.319815	0.459532	0.480455	0.240082	0.556723	0.860445	1.05616	0.607788	0.35431	0.59153	0.442241	0.668063	0.347125	1.04748	0.408129
OR10J8P	0	0	0	0	0	0	0	0	0	0	0	0	0.041093	0	0	0	0	0	0	0	0	0
NAIPP2	0.0770377	0.057001	0.120389	0.0767611	0.257775	0.199692	0.077717	0.341599	0.194775	0.0770543	0.0639262	0.139485	0.0969467	0.0482094	0.124904	0.158853	0.0450015	0.0890462	0.344719	0.025243	0.342059	0.121091
SLC35E2B	4.39975	3.78481	4.87646	3.105	16.9322	7.79215	9.25802	5.11672	7.20096	1.30658	8.32737	14.7645	3.98807	3.18394	7.19749	14.1498	7.83844	5.42864	10.4875	3.7447	9.53468	9.04389
LINC02769	0.136853	0.202518	0	0	0	0	0.0878562	0.157326	0	0	0	0	0	0	0	0	0	0	0.0714435	0	0.12153	0
DNAH3	0.0625718	0.0520847	0.212474	0.137211	0.64707	0.222469	0.216748	0.0209804	0.0489384	0.162258	0.0865372	4.22437	0.214354	0.284249	0.299594	0.0166024	1.22919	0.200402	0.319848	0.190165	0.474623	0.124308
TTLL10	0.0296752	0.161018	0.811549	0.0125443	0.0178223	0.373522	0.0952537	0.164888	0.132625	0.0346285	0.0574574	6.72378	0.0290455	0.0288873	0.185938	0.0545917	1.21748	0.183611	0.955328	0.372094	0.237172	0.054419
AC087273.1	0.0737299	0.16366	0	0	0	0	0	0	0	0	0	0.0491825	0	0	0.052299	0	0.120594	0.0701834	0	0	0.0654743	0.135207
KRT8P17	0	0.0797204	2.69608	0.0341589	0.0242657	0.0396282	0.0259382	0	0.130013	0.356228	0	0	0.0263643	0.0262207	0.00955324	0.0228703	0.0220284	0.929458	0	1.28508	0	0.0246977
RAD54B	0.426374	0.530805	0.45531	0.793899	0.746876	0.295388	0.753821	0.256751	1.19778	0.647596	0.348191	0.252817	0.543187	0.708227	0.484866	1.39923	0.218625	0.483173	0.310915	0.294945	1.85711	0.719839
RIT1	7.26519	16.1304	17.3102	11.2517	20.3163	14.4662	36.8206	10.8577	13.3437	8.17592	13.2961	6.54588	6.54603	29.0497	31.7042	14.3779	15.3544	14.3691	10.017	7.73856	17.3842	10.7953
LINC02026	0.0334074	0.179209	0.767437	0.0529572	0.421339	0.122873	0.375317	0.134418	0.143333	0.259891	0.138608	0.144851	0.0326984	0.081301	0.201424	0.05673	0.30736	0.178878	0.113361	0.107277	0.252167	0.199105
AC004877.2	0.586023	0.891298	1.85194	0.536733	4.83936	0.702502	0.62702	1.16025	1.15239	0.303929	0.216126	1.43335	0.892247	0.792312	1.22396	1.7415	1.51764	0.278918	1.22372	0.388313	1.61904	0.477627
RPL7P35	0	0.0194992	0	0	0.047482	0	0	0	0	0	0	0	0	0.0256538	0	0	0	0	0	0	0	0
AL391005.1	0	0.00592583	0	0	0.00721493	0.062841	0.00514148	0.018414	0	0	0.0265831	0.0534241	0.235167	0	0	0.00680003	0.00654971	0.00381181	0	0.0220439	0	0
CCL3	5.40404	3.14858	9.58125	13.8553	2.73991	16.8227	4.66758	27.401	2.73022	11.6373	10.3334	2.69928	1.94199	1.98224	12.0924	0.609568	1.00346	2.57827	14.6101	15.545	4.47439	6.2237
LINC01202	0	0	0	0	0	0	0	0.0494355	0	0	0	0	0	0	0	0	0	0	0	0.0197269	0.305499	0
RNU2-36P	0	0	0	0	0	0	0	0	0	0	0	0	0	0	0	0	0	0	0	0	0	0
AC114300.1	0	0	0	0	0	0	0	0	0	0	0	0	0	0	0	0	0	0	0	0	0	0
CHAD	1.03893	0.59255	6.55851	0.26076	1.80363	0.658095	1.09077	1.56759	0.139296	0.303086	0.215527	3.24858	0.16948	0.252836	2.64072	0.753475	3.00916	8.67911	3.3898	1.68795	0.384416	0.119075
RN7SL167P	0	0	0	0	0	0	0	0	0	0	0	0	0.126409	0	0	0	0	0	0	0	0	0
AC012676.5	0.339157	1.43187	0.676543	0.290953	1.30302	0.772916	1.71623	2.12149	0.823867	0.310407	0.148995	3.96585	0.644394	0.990458	2.16518	0.846961	0.897361	0.954288	3.04119	0.35693	1.38189	0.439026
ATP6V0C	23.4722	16.7816	36.0268	24.6832	15.9723	22.2206	29.1208	39.2044	28.3844	16.5103	34.8048	33.5781	8.1664	47.2515	28.8605	12.4826	35.1032	32.8928	32.0508	34.5395	21.4466	35.9928
AC011586.2	0	0.0177483	0	0.0304195	0.0432186	0.0705801	0.0307983	0.0275757	0	0	0.0398093	0	0	0	0	0	0	0.0114167	0	0.0440154	0	0
RN7SL273P	0	0	0	0	0	0	0.0418713	0	0.0699587	0	0	0	0	0	0	0	0	0	0.0680983	0.0598404	0	0
AC011755.1	0	0.0492951	0	0	0.0514447	0	0.00611006	0.0218829	0	0	0	0.0253954	0	0.0185298	0	0.0161621	0	0.0181196	0.158996	0	0	0
H2AZ2	24.7291	32.3833	37.738	30.1365	46.4605	34.0657	23.0091	25.6244	41.6503	31.7351	20.5066	27.9405	61.7367	26.6309	24.0514	42.171	41.3507	25.0758	24.6017	41.1006	110.866	31.5001
AL390023.1	0	0.055074	0	0	0	0	0	0	0	0	0	0.198607	0	0	0	0	0	0	0	0	0	0
AL135902.1	0	0	0	0	0	0.0996209	0	0.116766	0.163419	0	0.0842837	0.203262	0.0994152	0	0	0.04312	0.166131	0.0241712	0	0	0.0901977	0.0931311
U4	0	0	0	0	0	0	0	0	0	0	0	0	0	0	0	0	0	0	0	0	0	0
SNORA38B	0.595467	0.110148	0.325694	0.377573	1.07288	0	0.573413	0.171138	0.319354	0.23162	0	0	0	0	0.211192	1.13758	0	0.212559	0.466291	0.273164	0.793189	0.272995
YPEL2	3.75315	3.74761	1.58514	4.33442	10.2082	4.68525	3.91894	3.59294	1.36362	2.99502	2.00904	2.81579	2.43139	5.72777	3.5273	2.61353	3.02336	2.51348	4.43078	4.36004	3.41684	5.00516
RNU6-162P	0	0	0	0	0	0	0	0	0	0	0	0	0	0	0	0	0	0	0	0	0	0
PUM2	18.2663	23.3025	13.5341	19.2234	47.6219	16.5479	25.4571	17.1886	24.6108	24.1025	19.3039	16.6031	20.0178	22.1777	26.4569	27.4117	22.2041	18.1778	23.2443	15.623	28.3868	26.4502
PRRG3	0.649643	0.133773	0.144141	0.17876	0.0828175	0.159293	0.0275413	0.327619	0.131475	0.047678	0.132226	0.188059	0.161964	0	1.69762	0.0598422	0.180436	0.233357	0.739076	0.120894	0.152389	0.354027
DNAJC18	1.56036	2.57105	1.08979	1.05789	0.419002	2.13669	1.41011	1.7455	0.96236	1.80448	0.826677	1.52526	0.816493	0.262893	1.09618	3.07773	1.21228	1.73667	2.97949	1.81979	1.73739	1.44172
AC069213.2	0	0	0	0	0	0	0	0	0	0	0	0	0	0	0.0377953	0.0452407	0	0	0.0556322	0	0	0
AC009133.2	0	0	0	0	0	0	0	0	0	0	0	0	0	0	0	0	0	0	0	0	0	0
ARSA	25.8602	33.1551	32.9307	11.2858	12.2954	22.6565	44.7918	27.6491	14.7323	13.7327	11.7008	28.9281	2.36969	17.8701	30.9405	8.29598	18.3256	29.6529	28.1532	18.3927	14.6246	16.6614
FGFBP3	0.582365	1.40042	0.8047	0.174915	1.98809	0.458452	1.59384	0.466879	0.715063	0.339786	0.21619	0.654272	0.225003	0.283451	0.929454	1.04098	0.419863	1.09047	0.520036	0.295275	1.33372	0.618288
AC005062.1	0.0304236	0.140692	0.349447	0.0289365	0.185002	0.156658	0.048828	0.0349751	0.0815821	0.0236679	0.0126228	0.324712	0.163779	0.11106	0.0215805	0.561838	0.186605	0.0579205	0.0794126	0.0348913	0.270171	0.111583
RSRC1	3.68155	3.20904	3.66041	4.26764	4.49766	3.22587	2.72557	2.47981	9.23042	5.651	4.28834	2.39481	6.93828	5.17908	6.46103	3.04498	4.61906	2.43789	3.26292	3.07354	4.85323	7.07279
CYCSP6	0	0.191118	0.494472	1.47403	9.65677	0	4.14553	0.0742351	0	1.50707	0	0.0861508	0	7.85753	0.549659	0.109656	0.211239	0	0	0.0592459	7.79882	0.118418
RPL34P22	0	0	0.0670847	0	0.110493	0	0.0787391	0	0	0	0	0	0.120049	0	0.391503	0	0.200611	0.0583758	0.128059	0.168795	0	0
AC013791.1	0	0.232732	0	0	0.28336	0	0	0	0	0	0	0	0	0	0	0	0	0	0	0	0	0
ABCF2	14.6262	17.5144	24.3736	17.5197	16.6915	11.0472	12.2606	10.0603	22.3426	17.4257	18.0452	13.6522	24.9496	17.776	10.776	22.0601	13.4279	21.5768	7.9056	14.0427	22.1069	15.1154
LY96	17.1562	21.1805	20.7355	24.731	3.99412	70.5218	22.564	34.0163	8.54626	18.0704	23.9404	18.2166	12.0124	33.7142	19.1658	8.04717	25.3285	14.1749	15.9671	65.3495	12.4393	12.1957
IGHD1-7	0	0	0	0	0	0	1.47288	0	0	0	0	1.53044	0	0	0.813712	0	0	0	0	0	0	0
BTBD9	4.69902	8.89184	5.13807	2.90435	12.6554	4.21774	5.52003	5.74521	2.84034	3.25152	4.17415	7.23482	1.69722	1.77556	3.45936	3.34912	10.1992	4.8837	5.28623	2.11998	6.67514	4.04984
CCL21	54.1147	43.7566	42.3888	153.712	12.3016	39.1446	8.64442	76.2101	60.3307	75.7243	87.042	58.3424	48.5456	201.261	14.3271	7.83104	19.4006	43.0035	31.4235	107.141	19.9794	145.72
UST-AS1	0	0	0	0	0	0	0.0175343	0.0313992	0	0	0	0.0364391	0	0	0	0.0231906	0	0	0	0	0	0
AC006499.7	0	0	0	0	0	0	0	0	0	0	0	0	0	0	0	0	0	0	0	0	0	0
LINC01806	1.88698	3.69081	3.32065	0.582641	4.14634	4.70737	4.10294	1.22611	2.34081	4.44858	2.58702	2.12343	1.0118	3.73766	1.73423	0.0487617	2.31479	2.67871	1.49905	0.933379	3.54082	2.09128
DUSP28	0.557337	1.22547	2.49622	0.646781	2.93674	1.22736	2.04552	1.3721	1.78215	0.834433	0.907509	1.44503	0.833705	0.854757	1.86107	0.714288	0.976091	0.898396	0.949723	1.29766	1.79296	1.05098
TDG	3.91383	6.34505	3.4982	5.12981	6.45331	4.79838	4.81068	3.5254	21.1822	5.13337	4.46891	2.2234	6.61822	7.70502	3.45334	11.0838	3.56183	6.36263	3.39703	5.91908	10.3632	8.43912
CCM2	7.99954	8.82383	12.8659	17.5435	6.09833	6.1377	5.72207	7.57968	6.30133	8.51479	5.45734	6.4282	8.86848	9.51274	7.13258	7.26689	9.41618	5.41096	7.60944	11.9653	9.74505	8.43879
AC006971.1	0.0347776	0.0450315	0.00475544	0.0716681	0.0274138	0.00852752	0.027908	0.0099951	0.0652802	0.0338188	0.0649319	0.040598	0.0255297	0.0126954	0.0185017	0.158715	0.039107	0.0579334	0.0453888	0.0239308	0.0926507	0.031888
MIR596	0	0	0	0	0	0	0	0	0	0.197028	0	0	0	0	0	0	0	0	0.528867	0.232367	0.449817	0
SLC30A7	8.28397	5.53161	3.47399	9.345	6.88387	4.96677	3.55885	5.02126	4.84982	3.87791	7.49231	3.18075	7.18752	5.82931	3.33276	7.17794	6.03021	7.69269	5.20703	6.79077	4.00281	7.16442
MTND3P1	0	0	0	0	0.0798561	0	0	0	0.0950803	0	0	0	0	0	0	0	0.0724934	0	0	0	0	0
HEATR9	0.0266233	0.0738706	0.0800895	0.0168812	0.0659563	0.176258	0.162369	0.153031	0.0142783	0.0258893	0	0.0976768	0.0260583	0.0518329	0.184127	0.0113024	0.0163296	0.00950351	0.319667	0.0305329	0.0236423	0.0488223
RNF216	8.26237	7.56222	7.4059	13.0066	11.4255	7.05189	5.85635	6.37937	10.7787	7.43324	5.32265	8.19216	7.86156	10.2207	8.21198	9.77316	7.67598	5.03011	8.67744	6.86195	21.2525	12.5983
RNU6-416P	0	0	0	0	0	0	0	0	0.203084	0	0	0	0	0	0	0	0	0	0	0	0	0
APOOP1	0	0	0	0	0	0	0	0	0	0	0.109341	0	0	0	0	0	0	0	0	0	0	0
AC139099.1	0	0.0109938	0.048761	0	0	0.0218597	0.00953867	0.0170812	0	0.011559	0.024659	0	0	0.0289277	0.021079	0.0189235	0	0.00707182	0	0	0.0131946	0
MIR218-1	0	0	0	0	0	0	0	0	0	0	0	0	0	0	0	0	0	0	0.370207	0	0	0
AL355863.1	0	0	0	0	0.11992	0	0	0	0	0	0	0	0	0	0	0	0	0	0	0	0	0
AP001533.1	0	0.0499287	0.0738163	0.0855745	0	0.0882455	0	0.0258581	0.0723794	0.0874921	0.149319	0.210061	0.0880633	0	0.0319103	0	0.110371	0.0749392	0.305303	0.165096	0	0
MIR6127	0	0	0	0	0	0	0	0	0	0	0	0	0	0	0	0	0	0	0	0	0	0
AC010533.1	0.092644	0.0411289	0.0101344	0.0939896	0	0.0363463	0.00594751	0.0639022	0.0298114	0.0216216	0.0153753	0.0741593	0.308305	0.0180368	0.0197146	0.00786607	0.030306	0.0440939	0.164439	0.0849989	0.0164541	0.0339785
AC018755.3	0.132483	0.235262	0.23188	0.016801	0.14322	0.220899	0.119071	0.274146	0.184735	0.103065	0.109935	0.247449	0.0259344	0.0515864	0.131565	0.269969	0.0866769	0.145027	0.152157	0.0972406	0.117649	0.388721
AC055811.2	0.0230379	0.0170459	0.0126007	0.0146078	0.311312	0.067787	0.0887384	0.132422	0.0247108	0.0268833	0	0.0768386	0	0.0784917	0.0735368	0.00978032	0.0188406	0.0657892	0.180402	0.0105684	0.102292	0.0422473
TSPY17P	0	0	0	0	0	0	0	0	0	0	0	0	0	0	0	0	0	0	0	0	0	0
USP12	7.60542	8.87428	5.29319	9.75435	8.33609	5.12146	15.5295	11.5828	7.85972	5.68881	7.06484	6.10999	10.6259	6.19029	7.14155	8.0384	7.07323	4.38271	12.26	4.82179	13.1343	7.74449
AL355877.1	0.108947	0.0806111	0.357535	0.0690811	0.343515	0	0.104912	0	0.525863	0.0423775	0.18081	0.145349	0	0.106055	0.27048	0.231258	0.133647	0.15556	0.284377	0.0999568	0.386994	0
AC016687.3	0	0	0	0	0.216327	0	0	0.0167306	0	0.00566087	0	0	0	0	0	0	0.00595095	0	0	0	0	0
AL589765.2	0	0	0	0	0	0	0	0	0	0	0	0	0	0	0	0	0	0	0	0	0	0
AL135903.1	0	0.0363003	0.0134169	0.0622164	0	0	0.00787391	0	0.0131558	0.00954159	0	0	0.0240097	0.0119395	0.00870006	0	0	0	0.0640295	0	0	0.022492
DPYSL3	122.007	40.4401	39.834	37.3278	7.57764	17.5974	6.52713	19.2552	7.57988	29.3004	19.4443	16.2047	26.7558	3.14541	51.4454	40.6047	20.3364	30.373	19.2473	33.2845	66.2792	25.7435
AL139354.1	0	0	0	0	0.163426	0.0296546	0.0970505	0.0347582	0	0	0	0.0403373	0	0	0.0214467	0.0256714	0	0	0	0	0	0
GJB6	0.312859	0.218627	0.0475333	12.0239	0.469742	3.32425	0.429591	0.0499532	0.316934	0.80453	0.0288457	0.0695656	10.8878	0.439909	0.283566	4.41254	0.0568576	0.0785889	0.0181474	0.478403	0.308698	0.414359
DPY19L2P4	0.0579828	0.042902	0.116285	0	0.0261175	0.0473915	0	0.0111095	0.0103655	0.0150358	0.0320762	0.296533	0	0	0.137097	0.0574364	0.0316126	0.0183979	0.0504494	0.00886634	0.188798	0
U2	0	0	0	0	0	0	0	0	0	0	0	0	0	0	0	0	0	0	0	0	0	0
RPL7AP53	0.0491842	0.345723	0.161409	0.124747	0.177234	0.0964803	0.157875	0.0282711	0.158267	0	0	0.032809	0.0962811	0.0239392	0.017444	0.167042	0.0201117	0.0468185	0.0513528	0.0902511	0.0436771	0
LINC02525	0.155494	0.00958763	0	0	0.0583666	0	0	0	2.07092	0.0100805	0	0	0	0	0	0	0	0	0	0	0.299181	0
AC245187.1	0	0	0	0	0	0	0.089585	0.120317	0	0	0	0.046543	0	0	0	0	0	0	0	0.0320076	0	0
SAMD12	1.06609	2.25107	2.0369	1.23931	1.90122	1.90454	1.19189	1.96344	1.2388	0.964769	1.71213	2.36809	1.77461	2.30679	4.52829	7.52472	2.90027	1.74831	2.09937	0.622137	4.36008	2.37063
RNU6ATAC5P	0	0	0.169309	0	0	0	0	0	0	0	0	0	0	0	0	0	0	0	0	0	0	0
ZNF354A	2.43521	3.90724	3.6701	4.73305	4.11935	4.33559	2.9865	3.88738	3.4567	1.47233	4.92008	5.14701	3.97688	2.04203	3.52986	7.61885	3.59343	3.42672	4.36661	3.84924	3.97249	3.64055
PTPMT1	6.73302	9.23691	9.35067	6.64308	5.40515	10.143	9.14747	8.86942	10.3825	10.1159	7.53607	7.03613	4.89036	5.07851	10.2234	6.9979	10.1046	8.38407	7.37172	14.1897	4.95521	6.86532
AC007684.1	0.288912	0.427537	0.158022	0	0.780815	0.141683	0.185474	0.664267	0.154946	0	0	0	0	0.140621	0.717272	0.613262	0.590687	0.0687538	1.50825	0.265071	0.256562	0
AC107058.1	0	0	0	0	0	0	0	0	0	0	0	0	0	0.0274332	0	0	0	0	0	0	0	0
FLJ31356	0.129967	0.379847	0.35543	0.362601	0.532729	0.0254945	0.350429	0.134469	0.0487916	0.515647	0.129417	0.199401	0.13993	1.68899	0.295008	0.0772453	0.680245	0.167016	0.162837	0.238484	0.0692488	0.166835
RNU6-1204P	0	0	0	0	0	0	0	0	0	0	0	0	0	0	0	0	0	0	0	0	0	0
AL596223.2	0	0.265979	0	0.113968	0.485761	0	0.403855	0.103313	0.0481974	0.209739	0.0745736	0.839276	0	0.0437414	0.0318735	0.0381523	0.477721	0.149706	0.0938313	0.0412264	0	0.0824017
ST7-OT4	0	0.00541644	0.0160157	0.0464171	0.0923262	0.0143598	0.126887	0.00841555	0.0549638	0.0113897	0.012149	0.0585981	0.0429904	0.0570084	0.025963	0.0310775	0.0419068	0.0418097	0.0382158	0.0402979	0.0910103	0.0134243
IFI30	0.518784	1.28533	2.79452	0.647931	0.594817	1.43396	3.01255	8.72905	0.522731	0.85609	0.286992	2.46438	0.492388	0.59683	1.59463	0.173523	0.494977	0.931543	1.67421	1.60821	1.43793	0.302704
RFPL1S	0.286102	0.0460194	0.428632	0.0709868	0.0504274	0.0762527	0.888404	0.0536255	0.0500343	0.0266118	0.0206442	0.0663819	0.0304381	0.051463	0.2625	0.00264042	0.0432348	0.0606844	0.0779259	0.0684762	1.42498	0.0798394
DCBLD1	6.57201	2.8736	2.03349	5.98056	4.80238	11.0404	2.18297	4.23459	4.00623	8.58563	5.61486	3.00276	10.5754	3.8001	3.50341	5.31296	4.05087	4.74501	4.56855	5.07984	3.24061	3.94387
ANXA2P1	0.29484	0.31165	0.368603	0.667684	0.208695	0.247869	0.16224	0.290527	0.542142	0.802792	0.489318	0.280967	0.371036	0.348514	0.31371	0.268219	0.189454	0.210493	0.30784	0.212543	0.187019	0.308962
MTND1P32	0	0.0307663	0	0	0.0187296	0	0.013347	0	0	0	0	0	0	0	0	0	0	0	0	0	0	0
KRT8P7	0	0.141069	0.0893838	0.155432	0.0122684	0.066785	0.0699414	0	0.482041	1.17597	0.0904048	0	0.0266588	0.437475	0.0869398	0.0346887	0.133647	0.0453717	0	0.337354	0.193497	0.0749211
AL390877.2	0	0	0	0	0	0	0	0	0	0	0	0	0	0	0	0	0	0	0	0	0	0
AL096840.1	0	0	0	0	0	0	0	0	0	0	0	0	0	0	0	0	0	0	0	0	0	0
AC022915.2	0.0493294	0.00608322	0.0269809	0.0208525	0.00740655	0.104829	0	0.0378061	0.0264557	0.00639592	0.0136446	0.0219372	0.112659	0.0400164	0	0.0139613	0.00672367	0.0195653	0.0772566	0.0452587	0	0.0452306
IRF9	1.00746	3.41528	3.205	0.449773	2.1671	3.60463	2.44187	3.36817	1.58233	0.967689	0.665383	2.5853	0.68422	1.55113	4.51016	7.33199	1.76552	1.49232	5.4204	1.88166	3.89814	0.697526
AL390718.1	0	0.0855497	0.12648	0	0.0694401	0	0.0247421	0	0	0	0.0639623	0	0	0.0375174	0	0	0	0.0550302	0.0402399	0	0	0
AC026786.2	0	0	0	0	0.0448172	0	0.0319375	0	0.0533614	0	0	0.0663713	0	0	0	0	0	0	0.155827	0.0456435	0	0.0912305
CIAPIN1	12.7602	19.7258	15.1622	24.2729	11.3651	12.7279	19.8371	11.3405	24.9891	13.1218	11.889	10.1431	13.8493	17.2634	10.4507	11.2731	14.076	17.4208	8.73294	16.9133	8.696	17.4786
NME7	2.10074	3.96135	2.02657	3.64693	1.05343	2.36715	2.18442	1.09027	2.80385	4.45323	3.131	2.9115	1.77668	3.62006	1.24177	6.07255	2.69099	2.3346	1.46224	2.37649	4.1778	2.40618
RNU6-138P	0	0	0	0	0	0	0	0	0	0	0	0	0	0	0	0	0	0	0	0	0	0
FAM50B	3.06857	5.74337	8.04954	1.15207	0.381921	4.3561	9.34427	2.40204	5.87903	3.94983	6.6338	5.06346	2.15379	0.481473	6.61583	4.63661	6.24899	6.65865	4.84795	3.54697	10.2187	6.64528
RNA5SP131	0	0.363766	0	0	0	0.160733	0.105206	0.188395	0	0	0	0.655904	0	0	0	0	0.268043	0.077998	0.513312	0	0.582116	0
ARL16	7.25395	10.7512	15.4514	7.27551	30.9966	11.1876	8.20011	11.0239	4.83273	10.8833	5.55824	16.5803	8.0261	5.97949	8.70894	23.3547	7.21584	10.6828	11.8625	18.1403	16.9645	3.81447
SPTY2D1	7.46288	8.44137	4.01791	8.78044	4.50838	6.68895	6.20034	4.10673	5.20416	8.63529	6.35441	4.6186	8.62682	6.34163	8.80435	6.81073	5.15771	8.02049	4.65888	5.65521	10.1687	7.58721
ZNF304	2.65719	2.1727	1.7357	2.23218	2.70634	2.85518	1.87969	2.73367	2.6096	1.26728	2.26112	2.09992	3.50363	2.73904	1.80379	5.13017	3.02085	1.85877	3.24704	2.06136	1.60818	3.11921
AC018442.3	0	0	0	0.135142	0	0	0	0	0	0	0	0	0	0	0	0	0	0	0.111264	0	0	0
PELO	5.36304	5.96884	7.22053	9.59898	7.65914	5.74828	7.6804	4.74258	10.8172	9.0978	11.9666	6.17984	5.44235	21.5417	5.35321	5.27315	6.14252	8.84424	7.48161	7.8127	11.1259	11.8248
IGKV1OR2-3	0.677137	4.40898	0.222218	0.257615	0.122002	3.38711	4.34705	0.0778438	0.435785	0.42142	1.57329	0.0903387	0	0.263664	0.0480316	0	0.221508	0.58011	0.0706993	2.54716	0.481055	0.124175
RN7SL25P	0	0	0	0	0	0	0.048152	0	0.0804525	0	0	0	0	0	0	0	0	0.0356991	0	0	0	0
DUOX2	0.15468	0.601591	0.240793	0.387287	0.00535947	0.0875254	3.59774	1.1148	0.0425415	0.422706	0.115189	1.09795	0.298913	0.942047	0.786323	0.00673503	0.278945	0.556868	0.971069	0.134638	0.228934	0.785506
AC073941.1	0	0	0	0	0	0	0	0	0	0	0	0	0	0	0	0	0	0	0	0	0.0642596	0
ZFYVE26	2.60749	3.01156	1.8975	2.91148	5.33561	1.77925	2.18649	7.04716	3.0046	2.08451	3.20435	2.64052	2.15354	1.94117	4.21792	3.82061	2.29287	2.59849	5.524	1.5402	4.9001	2.37262
MTND6P15	0	0	0	0	0	0	0	0	0	0	0	0	0	0	0	0	0	0	0	0	0	0
RN7SL442P	0	0	0	0	0	0	0	0	0.0653677	0	0	0	0	0	0.0432284	0	0	0	0	0	0	0
AC093599.1	0	0	0	0	0	0.0680684	0	0	0	0.0809847	0	0	0.0679278	0	0.024614	0.0294628	0	0	0	0.0318368	0	0
PDE6G	0.344942	0.583374	2.27749	0.874881	1.53154	2.42866	1.39984	2.88912	0.211423	0.603778	0.899594	0.805344	0.168811	0.191877	1.60789	0.0836795	2.03513	1.06128	2.99697	3.66209	0.262559	0.790702
PPY2P	0	0	0.353027	0	1.72361	0	0.236776	0	0.0247254	0	0	0	0	0	0.212565	0.0391444	0.245072	0	0	0.0422985	2.78398	0
MFFP3	0	0	0	0	0	0	0	0	0	0.0161912	0	0	0	0	0	0	0	0	0	0	0	0
ANAPC1P3	0	0	0	0	0	0	0.0401266	0	0	0	0	0	0	0	0	0.159212	0	0	0.0652609	0	0	0
LCEP2	0	0	0	0	0	0	0	0	0	0	0	0	0	0	0	0	0	0	0	0	0	0
AL136439.1	0	0	0	0	0	0.0221893	0	0	0	0	0	0	0	0.022023	0	0	0	0	0	0.0415134	0	0
GTF2H2	0.116883	0.528878	0.196707	0.490288	0.103272	0.147709	0.842715	0.111113	1.273	0.0402185	0.358118	0.407836	0.193605	0.140037	0.138714	0.370248	0.283089	0.312387	0.354377	0.373271	0.554909	0.387467
AC011487.2	0	0	0	0	0	0.0280321	0	0.0328564	0	0	0	0.0127101	0	0	0.0202732	0	0	0.00906865	0.0795756	0	0	0
RPL24P4	1.11173	43.5281	12.364	6.10933	6.88546	10.9493	6.15567	1.75731	5.31636	6.70269	2.07566	2.34838	1.36017	4.05829	3.12148	7.63009	1.89413	5.88653	3.62733	19.6772	2.30358	4.67204
MIR548AL	0	0	0	0.254959	0	0	0	0	0	0	0	0	0	0	0	0	0	0	0	0	0	0
SERTAD4-AS1	2.71934	1.0204	3.48466	0.59118	4.60207	4.17217	2.14478	2.05433	0.250012	1.40529	0.741427	5.57149	2.96582	1.51265	1.69469	10.0437	3.01815	0.896744	2.23083	6.55812	0.793452	1.70975
KCNK4	0	0	0.00810521	0	0	0	0	0	0	0	0	0	0	0.00721268	0.0105115	0	0.012119	0	0.00773609	0	0	0
NCBP2AS2	7.73264	9.76106	28.7692	6.33093	17.5492	9.56361	11.0194	9.37789	28.0041	13.4028	11.9518	10.0329	8.5666	14.3929	22.8291	11.1469	14.0375	13.4272	9.58183	16.1771	15.8088	12.661
GAPDHP14	0.37463	0.0307991	0.25044	0.0527877	0.0187496	0.081653	0.0133613	0.0957055	0.0446481	0.0485735	0.172705	0.138834	0.162969	0.648326	0.132869	0.0530141	0.0851043	0.059435	0.173843	0.190953	0	0.190834
AL021368.3	0	0.0499287	0.0369082	0	1.45896	0.330921	0.1083	0.581808	0.0723794	0	0.0559947	0.405117	0.0660475	0.0328439	0.0478654	0.0859416	0.165556	0.0321168	0.845456	0.061911	0.119847	0
AL603962.1	0	0	0	0	0	0	0	0	0	0	0	0	0	0	0	0	0	0	0	0	0	0
AC004832.4	0.117834	0.13078	0.19335	0.0747161	0.0530766	0.115572	0.22694	0	0.252781	0.275005	0.0977792	0.393014	0.115334	0	0.125375	0.550269	0.144549	0.0560831	0.246059	0.0540552	0	0
RN7SL678P	0	0	0	0.0827125	0.058757	0.127941	0.0837425	0.14996	0	0	0.108244	0	0	0	0.0462645	0	0	0.0310427	0	0	0	0
AC119868.1	0	0.0471549	0	0	0	0	0	0	0	0	0	0	0	0	0.0452062	0	0	0	0	0	0.113189	0
STC2	3.93341	0.567474	4.74839	2.37302	0.510308	0.271552	2.90923	1.2768	2.25971	7.23154	10.7901	0.254741	1.98727	43.1751	8.22356	14.9288	0.981169	1.94329	1.42543	2.15478	15.3115	7.76173
AC093655.1	0	0	0	0	0	0	0	0	0	0	0	0	0	0	0	0.0258316	0	0	0	0	0.216137	0
AC007743.1	0.315134	0.18265	0.206837	0.30639	0.468426	0.113331	0.515886	1.03249	0.0732372	1.00514	0.113316	0.231236	0.0102816	0.097143	0.0633349	0.0713518	0.19329	0.24498	1.34902	0.168659	1.75372	0.0481583
AC003092.2	0	0	0	0.0554507	0	0	0.0280706	0	0	0.068032	0	0	0	0	0	0	0	0	0.0456534	0.0401172	0	0
AC005699.1	0.0386936	0.00715743	0.0317454	0.0245347	0	0.0474385	0.0434705	0.0444822	0.0103758	0.0526775	0	0.141961	0.0189362	0.0470828	0.219573	0.0328533	0.0711989	0.00460405	0	0.0532508	0.0859026	0
HDGFL3	2.42615	0.825652	2.37966	1.25991	0.492904	2.4243	0.546135	2.05113	5.00515	3.73654	4.35701	1.17978	6.2878	4.42328	2.13118	2.01819	2.16566	0.901735	2.50806	1.59074	6.53379	4.12566
AL160262.1	0	0	0	0	0	0	0	0	0	0	0	0	0	0	0	0	0	0	0	0	0	0
VN1R104P	0	0	0	0	0	0	0	0	0	0	0	0	0	0	0.0137097	0	0	0	0	0	0	0
AC004408.1	0	0	0	0	0	0	0.0655472	0	0	0	0	0	0	0	0	0	0.0278334	0	0	0	0	0
NEDD1	5.18235	5.27644	2.16532	8.4838	3.53886	3.7543	3.902	2.64728	9.33631	9.26653	4.29308	3.47445	10.4955	3.73465	5.08009	7.92844	4.90999	4.65232	4.6307	5.22376	12.9759	7.95698
Y_RNA	0	0.428596	0	0	0	0	0.247911	0	0.207106	0.150209	0	0	0	0.187958	0	0	0	0	0	0	0	0
AL451142.1	0.100653	0.0558557	0.165158	0.031911	0	0.320844	0.0484626	0	0.053981	0.0391513	0	0	0.0985173	0.0244952	0.0356983	0.170922	0.0617363	0.227553	0	0	0	0.046145
CFAP47	0.00346571	0.00769294	0.0492852	0	0.0499544	0.105375	0.0789839	0.00398419	0.0724888	0.0310055	0.0115034	1.38711	0	0.0033737	0.0835837	0.00294261	0.325943	0.0263921	0.180926	0.0810828	0.0307765	0.00317774
SNRPGP4	0.340638	0.441073	0.186314	0.107996	1.53435	0.417625	0.492033	0.195799	0.182687	0	0	0.227227	0.833525	0.248696	0.966505	0.216918	0	0.121595	0.978058	0.156264	2.41998	0
SLC26A5	0.092397	0.636653	0.795958	0.0146467	0.249713	0.458781	0.278047	0.225717	0.0185825	0.0224624	0	0.839773	0.0452182	0.0281075	0.368664	0.0931607	0.236135	0.0522219	0.403972	0.058281	0.707693	0.0317699
AP000949.1	0	0	0	0	0	0	0	0	0	0	0	0	0	0.0603618	0	0	0	0	0	0	0	0
RNA5SP447	0	0	0	0	0	0	0	0	0	0	0	0	0	0	0	0	0	0	0	0	0	0
AC034236.3	0	0.0626004	0.138826	0	0.152437	0.0414907	0.0814719	0.194525	0	0	0	0.169312	0.24843	0	0.0900201	0.215506	0	0.020134	0	0	0	0.0775756
XRRA1	1.91453	1.37052	0.554102	2.06046	1.62613	0.747321	2.94868	1.08073	1.0498	2.26081	2.03038	0.93922	1.01258	0.553676	2.38265	0.586804	0.903973	0.920412	0.656602	1.38042	1.37232	0.976124
MTFR1P1	0	0	0	0	0	0	0	0	0	0	0	0	0	0	0	0	0	0	0	0	0	0
AL590730.2	0	0	0	0	0	0	0	0	0	0.118524	0	0	0	0	0	0	0	0	0	0	0	0
AL031716.1	0.220772	0.51728	2.5358	0.139987	0.994435	0.324802	0.803138	1.0998	1.30242	0.343497	0.0610659	1.52178	0.216087	0.358185	0.730805	0.593592	1.02311	0.31523	2.07456	0.472626	0.522806	0.269904
UBQLNL	0.151763	0.0374303	0.276692	0.0641531	0.227864	0.0909639	0.254396	0.513709	0.0723481	0.0262363	0.0279852	0.326204	0.132038	0.057452	0.287068	0.0429522	0.413711	0.0682187	0.836287	0.0696197	0.104821	0.139153
LUC7L2	4.39063	6.3694	6.03239	4.80837	7.41565	3.7249	5.02683	7.15591	10.3396	4.89531	4.2429	6.4014	7.83334	4.55659	5.3681	13.1919	5.61835	4.98917	9.26192	4.06797	11.8067	3.56151
AC124283.4	0.256599	0.569581	0.187131	0.433878	0.732015	0.209728	0.741287	0.344152	0.550465	0.26616	0	0.798784	0.502308	0.249787	0.667386	0.726232	0.174874	0.183193	0.982348	0.0784749	0.911472	0.0784262
MTCL1P1	0	0	0	0	0	0	0	0	0	0	0	0	0	0	0	0	0	0	0	0	0	0
ITGB7	1.17505	2.55356	1.3711	2.89752	0.68611	2.81722	3.3946	1.55597	0.588178	1.21207	1.95013	1.42252	0.800824	1.34721	3.86191	0.229101	0.58726	0.979753	2.46282	2.26798	1.59228	2.44215
RNA5SP478	0	0	0.185504	0	0	0	0	0	0	0	0	0	0	0	0	0	0	0	0	0	0	0
OR10G8	0	0	0	0	0	0	0	0	0	0	0	0	0	0	0	0	0	0	0	0	0	0
RNU2-37P	0	0	0.361575	0	0.198512	0.216127	0.0707317	0	0.236358	0	0.182853	0	0	0	0.0781531	0.187097	0	0	0	0	0	0
AL513318.1	0.310164	0.08606	0.0848228	0.0737506	0.00873178	0.0570394	0	0.144854	4.52246	0.0527823	0.0482578	0.116381	0.303582	0.0188706	0.0756283	0.888804	0.055487	0.170688	0.21252	0.0266783	2.80599	0
LINC01922	0	0	0	0	0	0	0	0	0	0	0	0	0	0	0	0	0	0	0	0	0	0
AC107990.1	0	0	0	0.0505747	0	0.039115	0	0	0	0	0	0	0	0	0	0	0	0	0	0	0	0
AC078878.2	0	0	0	0	0	0	0	0	0	0	0	0	0	0	0	0	0	0	0	0	0	0
AC008737.3	0	0	0	0	0.0794948	0.0865485	0	0.101444	0	0	0.146448	0.117726	0	0	0	0.0749234	0	0	0.092133	0	0.156724	0
SSR2	38.3932	79.2846	50.4055	35.1425	58.7012	76.1839	56.8903	30.2224	48.7481	43.7889	34.6764	30.8369	33.1646	39.6516	30.4137	55.1737	45.9201	60.1884	27.6659	75.9352	44.9262	44.1558
C10orf55	0.791232	0.29272	0.220627	1.9773	0.524115	0.738003	0.393413	0.321036	0.124807	1.61125	0.540703	0.424312	2.45999	0.853289	0.34115	0.823294	0.120534	0.166141	0.332067	1.21702	0.110218	0.199154
LINC00160	0	0.145751	0.277051	0.0356869	0.177458	0.0828018	0.216788	0.0323507	0.0301842	0.0875679	0.0467026	0.150173	0.330523	1.12314	0.479068	0	0.322193	0.683073	0	0.72292	0.0499797	0.154815
DEFB123	0	0	0	0	0	0	0	0	0	0	0	0	0	0	0	0	0	0	0	0	0	0
AP001120.3	0	0	0	0	0	0	0.0256023	0	0	0	0	0	0	0	0	0.0338611	0	0	0	0	0	0
AL121878.1	0	0	0	0	0.0204521	0	0	0	0	0	0	0	0	0	0	0	0	0	0.0237036	0	0	0
CSRNP2	6.41351	9.99849	4.6704	11.0415	6.92992	5.63211	5.64934	5.43543	9.28296	4.28447	3.84914	7.02921	11.0001	4.21781	9.22824	10.0045	10.2735	11.2357	5.49719	6.19558	15.7219	7.09776
AL158163.2	0.222875	0.247361	0.152378	0.03533	0.552148	0.191272	0.32193	0.44838	0.119529	0	0.184942	0.408847	0.109073	0.108479	0.276662	0.118272	0.113918	0.0662983	0.785368	0.230043	0.14844	0
GDAP1	1.0877	2.88801	5.64912	0.677479	4.22733	1.82681	6.88079	1.65985	10.2007	2.76315	1.94892	1.70154	1.06462	1.01665	1.58063	10.0893	2.56232	3.59863	1.74871	1.32028	23.6861	3.05374
H3P38	0	0	0	0	0	0	0	0	0	0	0	0	0	0.0568377	0.0828329	0.0495751	0	0	0.182887	0	0	0
CBLN1	0	0	0.0246718	0.00953393	0.00677269	0.0442418	0.130311	0.0345706	0.0645109	0	0.174676	0.0200598	0	0.0805018	0.0106655	0.0829819	0.0737789	0.286253	0.0863436	0.103463	0.0534093	0.0827194
MIR93	0.975078	2.16441	1.86663	0	1.97644	1.19545	0.469482	1.96166	1.04588	0.568917	0	0.650439	0	0.237297	1.03748	0.827904	0.59807	0.464088	0.763552	0.223653	0	0
AC112198.3	0	0	0	0	0	0	0	0	0	0	0	0	0	0	0	0	0	0	0	0	0	0
RFX1	3.23301	4.90309	4.38369	4.05471	5.4875	2.46046	3.62871	3.59361	3.08885	3.01757	4.44166	6.16042	1.36915	8.53489	4.3385	3.83881	3.81714	3.94708	5.97243	2.30488	4.41743	4.19463
PKNOX1	2.34397	3.17518	2.5389	2.66748	2.85852	2.71561	2.49043	2.50931	2.93413	2.35699	2.57781	2.38634	3.18588	2.33654	3.5268	3.04394	2.18688	2.15328	2.54885	2.69523	4.78113	2.37915
AC007114.2	0.0546645	0.101117	0.0199327	0.0115539	0.176463	0.0312755	0.0848086	0.0942636	0.0488616	0.0106315	0.0302405	0.109394	0.0356696	0.0177377	0.171258	0.0541493	0.026078	0.0346901	0.104637	0.0125384	0.0809062	0.0417687
SNORD3B-1	0.0514553	0.0380723	0.450299	0.0326267	0.208595	0	0	0	0.0275959	0.0200147	0	0.0343239	0	0.0500891	0	0.0218444	0.0210403	0.0244901	0	0	0	0
CDRT15P8	0	0	0.0364043	0	0	0	0	0	0	0	0	0	0	0	0	0	0.0272159	0	0	0.0305329	0.0591057	0
SNORD114-7	0	0	0	0	0	0	0	0	0	0	0	0	0	0	0	0	0	0	0	0	0	0
ERMP1	8.98003	11.4896	4.68292	12.2026	5.67042	2.6546	14.8976	5.7696	13.4196	5.37079	9.59346	3.88191	4.25731	8.06404	36.8883	12.0558	3.15404	21.1086	6.64989	3.67274	9.75197	9.21998
AL359893.2	0	0.253147	0	0	0.308217	0	0.219641	0	0	0	0	0.456448	0	0	0.242686	0.290493	0	0	0.357217	0	0	0
CYP2C18	0	1.44413	0.264676	0	1.24969	1.40013	5.62808	0.852998	0.0519049	0.144308	1.2448	0.688636	0	3.8313	0.286044	0	1.26639	0.533567	0.959967	0.281185	0.315132	0.783873
RPS3AP8	0	0.0421912	0.0311885	0	0.0256847	0	0.0183034	0	0	0	0	0	0	0.0277541	0	0	0	0	0	0.0261583	0	0
CCIN	0.522453	0.052038	0.142879	0.407724	0.0181024	0.0788345	0.0129001	0.231005	0.0538837	0.125058	0.183418	0.147446	0.236015	0.0586825	0.0570143	0.230329	0.0493	0.109985	0.188823	0.193579	0.0535331	0.0552741
LTB4R2	0.301601	0.477558	0.69944	0.229487	2.34208	0.402305	0.445327	0.956951	1.3393	0.300326	0.230248	1.40026	0.448706	0.46975	1.18093	1.13699	0.281184	0.496673	1.61228	0.282247	1.41415	0.519898
GABRG1	0	0	0	0	0.00258929	0.00563809	0.00369035	0.00660841	0.00308293	0	0.00477007	0.0306765	0	0.00839371	0.00203878	0	0.0540629	0	0.00300094	0	0	0
AL590705.3	0.65828	2.80064	0.315043	0.573927	1.11192	0.242117	0.660312	0.331082	1.3239	0.320066	0.887646	0.219557	0.402694	0.240301	0.437756	2.37542	1.34587	0.156654	0.300696	0.415221	1.31529	0
AC129778.1	0	0	0	0	0	0	0	0	0	0	0	0	0	0	0	0	0	0	0	0	0	0
GIMAP6	7.43581	5.80789	4.46503	6.80688	2.8016	13.4179	7.33637	10.8629	1.98859	7.28509	6.1868	6.75539	2.89755	2.74593	10.5914	0.765912	4.3081	6.54206	19.1802	10.1144	4.6913	3.85681
LINC01869	0.04167	0.0770801	0.113958	0.13211	0.694475	0.183916	0.0133755	0.239519	0.0670438	0.0648339	0	0.0833896	0.0407857	0.101409	0.0886737	0.0884513	0.0511171	0.0396656	0.23929	0.0764627	0.222025	0
RGS16	29.8268	8.12731	22.3438	35.3286	1.8893	13.6578	19.5608	36.2381	3.19755	16.4338	8.54797	6.53923	31.4904	18.8665	4.84472	1.48729	15.4754	11.8479	20.4621	23.8564	9.54736	5.90882
AL390065.1	0	0.247361	0	0	0.301172	0	0	0	0	0	0	0	0	0.108479	0	0	0	0	0.116351	0	0.19792	0
AC015969.1	0	0	0	0	0	0	0.00884146	0	0	0	0	0.018374	0	0	0.0195383	0	0	0	0.028759	0.0126358	0	0
OPN1SW	4.12807	1.64569	1.79072	3.22677	2.61281	1.53576	1.47356	1.90234	2.19483	1.93792	3.72078	2.5163	5.15508	2.21708	1.07282	1.64674	3.05583	1.70222	1.41192	2.38346	2.84419	1.95779
AC074029.2	0	0	0	0	0	0	0	0	0	0	0	0	0	0	0	0	0	0	0	0	0	0
COA7	5.74043	5.15508	5.97732	6.84037	16.8133	3.0723	3.0119	3.6441	15.1672	4.15248	7.70075	3.24829	7.23179	15.2372	4.09513	15.1587	5.82802	6.05041	2.13147	4.99179	8.93133	5.15184
AC093525.9	0.0893542	0.0578498	0.0122182	0.0424932	0.100621	0.0109549	0.0860447	0.115562	0.0239607	0.0347563	0	0.193716	0.0655935	0.1196	0.245605	0	0.054806	0.0425281	0.151603	0.0204952	0.0595119	0
RNA5SP511	0	0	0	0	0	0	0	0	0	0	0	0	0	0	0	0	0	0	0	0	0	0
MIR8080	0	0	0	0	0	0	0	0	0	0	0	0	0	0	0	0	0	0	0	0	0	0
CSNK1A1P3	0	0	0	0	0.0532374	0	0	0	0.0633868	0	0	0	0	0	0	0.050176	0	0	0	0	0	0
WDR31	0.735311	1.52396	1.35358	1.2734	3.19101	0.348966	2.109	0.581722	0.809907	0.901103	0.918526	1.81959	0.758401	1.0429	1.72458	1.68837	1.32231	1.07814	1.10619	0.558567	1.59383	0.964198
TET1	0.445126	0.292068	0.18834	0.295558	1.19922	0.109145	0.186013	0.115861	1.84448	0.238478	0.12893	0.168072	0.398688	0.157381	0.564464	0.682789	0.276455	0.128913	0.298143	0.11751	1.30892	0.585258
RNU6-47P	0	0	0	0	0	0	0	0	0	0	0	0	0	0	0	0	0	0	0	0	0	0
IMPDH1P3	0	0	0	0.0159658	0	0	0	0	0	0	0	0	0	0.0122555	0	0	0	0	0.0131449	0.0115509	0	0.0230874
RPS20P22	0.0591853	0.0766356	0.0485575	0.0938203	0.0266591	0.116098	0.00949887	0.136079	2.41235	0.0115107	0.0245561	0.236882	0.086894	0.028807	0.892119	0.12563	0.0605028	0.0633808	0.169936	0.0135753	0.972329	0.135669
AC027369.1	0	0	0	0	0	0	0	0	0	0	0	0	0	0	0	0	0	0	0	0	0	0
NAALAD2	0.198941	0.0915015	0.164688	0.0886417	0.193751	0.255768	0.262333	0.32142	0.406588	0.0543768	0.093695	0.279759	0.13683	0.112531	0.154464	0.107283	0.127518	0.106202	0.651205	0.162792	0.210088	0.0443701
Y_RNA	0	0	0	0	0	0	0	0	0	0	0	0	0	0	0	0	0	0	0	0	0	0
PDCD5	15.1131	23.844	20.3482	15.1152	24.5006	17.5312	21.8605	11.7618	24.0001	39.1837	14.394	10.705	18.0118	28.9433	17.339	24.0324	17.8244	12.3839	12.5621	25.0714	39.171	21.8892
AC087465.1	0	0	0	0	0	0.0780703	0	0	0	0	0	0	0.155818	0	0	0	0	0	0	0	0.141371	0
AL031432.1	0.0928645	0	0	0	0	0	0	0	0	0	0	0	0.0908939	0.0451995	0	0	0	0	0	0	0	0
CR383656.4	0	0	0	0	0	0	0	0	0	0	0	0	0	0	0.0206464	0	0	0	0	0	0	0
RNA5SP409	0	0	0	0	0	0	0	0	0	0	0	0	0	0	0	0	0	0	0	0	0	0
ENTPD7	12.5531	5.11361	1.29503	9.18368	3.48292	2.06597	4.0465	1.60004	5.62266	3.93694	7.92087	2.69638	8.15286	4.57853	3.40437	3.69467	1.70083	6.82236	1.55341	3.33676	3.10653	7.06054
MTF2	3.30691	3.88267	4.67887	4.49503	9.02054	3.02332	2.23525	4.2683	9.55083	3.20676	3.32468	2.50973	4.09599	5.06641	4.54158	11.304	5.5411	3.30336	5.44785	5.37162	7.2273	4.47256
AC009509.3	0	0	0	0.0787612	0	0	0	0	0.0666167	0	0	0	0	0	0	0	0	0	0	0	0	0
RNU6-21P	0	0	0	0	0	0	0	0	0	0	0	0	0	0	0	0	0	0	0	0	0	0
BX088651.4	0.04537	0.0223798	0.074446	0.0287682	0.0136242	0.0296661	0.0145632	0.0782362	0.00811076	0.0294128	0	0.0302647	0	0	0.0160912	0.0321017	0.03092	0.0107969	0.0157901	0.0346884	0	0.0277335
EMC4	9.80545	13.0832	10.7358	14.2762	6.16606	18.621	22.484	10.116	27.3069	22.6767	19.9532	16.3901	17.0972	25.1528	11.8197	13.8287	16.2883	13.855	11.151	24.6696	13.5468	28.9852
TRAJ42	0	0.218627	0	0	0	1.15923	0.18969	0	0	0	0	0	0	0	0.209592	0	0	0	0	0	0	0
GBX1	0	0	1.22152	0	0.0119757	0	0.0170682	0.0152822	0	0.0206832	0	0	0	0	0.00942951	0.011287	0	0	0.0138796	0.0121965	0	0
C8B	0.0428763	0.243222	1.4618	0.217495	1.49353	0.175222	6.87678	0.911876	0	0.0111185	3.28512	1.02964	0	0.173908	0.065896	0.00606745	0.619474	19.1757	0.238756	0.26881	0.0126918	0.0393137
LILRB5	1.39515	0.462678	1.54745	2.97463	0.33299	2.08527	0.647653	8.95547	0.584275	1.21507	1.16231	2.83646	0.364508	0.178556	0.206994	0.00471942	0.386383	2.74074	9.41029	1.54266	1.0563	0.820541
AC217774.2	0	0	0	0	0	0	0	0	0	0	0	0	0	0	0	0	0	0	0	0	0	0
MRPS10P1	0	0	0	0	0	0	0	0	0	0	0	0	0	0	0.106408	0	0.122681	0	0	0	0	0
AC008738.2	0.193085	0	0.211217	0	0.826234	0.284068	0.650767	0.332956	0	0.0751046	0	0.257599	0.188987	0	0.0342403	0	0.0394766	0	0.302397	0	0	0
CDKN2B	11.1877	8.85391	5.97196	2.63887	10.1133	5.96253	1.98683	10.6957	13.665	3.08058	10.9824	2.60304	2.44594	26.1179	13.2229	33.7527	0.774239	3.79688	12.1376	6.7548	4.32736	7.5085
AL133320.2	0	0.00613494	0.117912	0.0105149	0.0149391	0.268367	0.00532292	0	0	0.00645031	0.0137606	1.71459	0	0.0161427	0	0	0.996784	0.0828729	0.216426	0.342327	0.0294523	0
SMAD2	2.14181	2.80644	1.41727	2.73316	3.5242	2.06967	1.81978	2.03871	6.65389	1.66913	4.49617	1.6963	2.48477	2.65186	1.56605	2.48968	2.40504	2.35936	2.75584	1.72645	2.90109	3.3947
AC093801.2	0	0	0	0	0	0	0	0	0	0	0	0	0	0	0	0	0	0	0	0	0	0
RPL7P38	0	0.0195256	0.0577346	0.0334655	0.0713194	0.0258826	0.0508234	0.0606739	0.0849161	0	0	0	0	0.154131	0.0374373	0.0224061	0	0.0125599	0.0826579	0.193692	0.140606	0
EIF2S2P6	0	0.0473095	0.0233147	0	0.0384008	0.0418081	0	0	0	0	0	0.0568689	0.0417218	0	0.0907088	0	0	0.030432	0.133517	0.0195544	0.0378535	0
OR6V1	0	0	0	0	0	0	0	0.0218084	0	0	0	0	0	0	0	0	0	0	0	0	0	0
OR11H6	0	0	0	0	0	0	0.010664	0	0	0	0	0	0.0325174	0	0	0.014104	0	0	0.0173436	0.0152404	0.059005	0
IGFBP5	264.897	109.204	342.549	36.037	19.4555	41.0514	38.2446	21.7334	190.925	52.091	41.8503	38.9859	223.571	15.8336	364.513	112.904	50.564	145.866	20.0295	84.3314	728.935	169.025
PTPN20	0.0432791	0.0480339	0.989477	0.07135	8.0044	0.0212242	0.683489	0.0895567	1.74082	0.0437694	0.0359131	0.132801	0.0593049	1.07853	2.03229	0.389515	0.1168	0.741552	0.352461	0.488404	0.0461197	0.0873026
RNU6-876P	0	0	0	0	0	0.183916	0	0	0.201131	0	0	0.500337	0	0.365073	0	0.318425	0	0	0	0	0.333038	0
LINC00508	0	0	0	0	0	0	0	0	0	0	0	0	0.196781	0	0	0	0	0	0	0	0	0
AL031710.2	0.108042	0.0999265	0.118188	0.205521	0.145997	0.13246	0.294781	0.0310513	0.289718	0.189114	0	0.216212	0.317247	0.3944	0.402348	0.0917345	0.0662682	0.61707	0.112806	0.148689	0.143917	0.0495323
COL6A5	0.122063	0.335672	0.367195	0.28637	0.0256579	1.07947	0.0261204	0.554278	0.0174568	0.177255	0.297112	1.11822	0.199121	0.0059411	0.780691	0.215915	0.169701	0.347606	2.5935	0.658875	0.0433581	0.261148
AP000484.1	0	0	0	0	0.0561289	0	0	0	0	0	0	0	0	0	0.0110488	0.0132253	0	0	0.0975786	0	0	0
HEMK1	0.738901	1.57182	2.44244	1.10128	2.75667	1.62963	3.88637	1.65733	0.776403	1.26836	0.603146	3.71545	0.71929	1.01931	0.966358	1.09364	1.01972	1.25477	2.35532	1.42862	0.71679	0.810061
AC127526.1	0.0866736	0.0641306	0.0474065	0	0.117122	0	0.0834634	0	0	0	0	0.0578168	0	0	0	0	0.0354412	0.0206261	0.0904951	0.0397606	0	0
RNU6-914P	0	0	0	0	0	0	0	0	0	0	0	0	0	0	0	0	0	0	0	0	0	0
LINC02304	0	0	0	0	0	0	0	0	0	0	0	0	0	0	0	0	0	0	0	0	0	0
BX276092.3	0	0	0	0	0	0	0	0	0	0	0	0	0	0	0	0	0	0	0	0	0	0
AC002128.2	0.0631118	0.560365	0.414232	0.120054	0.568555	0.340452	0.445678	0.435321	0.203084	0.441878	0.0523704	0.715693	0.432408	0.49149	0.73866	0.723411	0.412907	0.330419	0.790734	0.0868557	1.1209	0.173604
AC091173.1	0	0	0	0.089931	0.00638849	0	0	0	0.0152128	0.242738	0.0706144	0	0	0.503933	0.00503022	0	0.00579947	0.00337519	0	0.0520502	0	0.0130045
AC022400.1	0.701179	0.843065	0.671148	0.611329	6.31671	0.68772	2.36323	1.66253	0.799101	0.477294	0.363651	1.69553	1.11524	0.639903	1.24342	0.669765	1.0035	0.438016	1.41843	0.361866	1.401	0.642918
HMGB1P13	0	0	0	0	0	0	0	0	0	0.023631	0	0	0	0	0	0.0257914	0	0	0	0	0	0
AC025244.2	0	0	0	0	0	0	0	0	0	0	0	0	0	0	0	0	0	0	0	0	0	0
OR11K2P	0	0	0	0	0	0	0	0	0	0	0	0	0	0	0	0	0	0	0	0	0	0
GON4L	3.13863	6.49545	3.65086	4.82345	12.2716	2.16574	5.91713	3.56883	5.38192	2.94751	3.78091	3.896	3.70685	6.23909	5.74616	6.19596	3.38642	2.9993	4.31831	1.83303	7.53962	4.18677
DSCR10	0	0	0	0	0	0	0	0	0.0243229	0	0	0	0	0	0	0	0	0.0647565	0	0.020805	0.362469	0
AC058791.1	0.109765	0.117312	0.113402	0.00773328	0.0824031	0.143544	0.493264	0.0771136	0.117735	0.00948789	0.0202407	0.130169	0.107436	0.0593614	0.0216277	0.0155329	0.0748056	0.0435355	0.0509353	0.0167845	0.151627	0.313116
AC138853.1	0	0	0	0	0	0	0	0	0	0	0	0	0	0	0	0	0	0	0	0	0	0
AL158066.1	0	0	0	0	0	0	0	0	0	0	0	0	0	0	0	0	0	0	0	0	0.0364973	0
MEI1	0.961879	4.89363	0.866292	0.788751	1.00335	4.61422	2.74394	1.02264	0.868822	0.880505	2.94663	0.800837	0.537981	0.725136	1.11834	0.156585	0.484992	0.442316	1.27613	3.68926	0.899134	0.762594
AL162574.1	0	0	0.0449114	0	0.018493	0	0.0131784	0	0	0	0	0.0547738	0	0.0199829	0.0145612	0.0522887	0.0503638	0	0.0857322	0	0.0364589	0
AC005070.3	0.176885	0.31629	0.153184	0.0747726	0.424934	0.159032	0.137213	0.372803	0.395269	0.0401353	0.14678	0.363813	0.375118	0.208061	0.292764	0.319147	0.241097	0.140314	0.723345	0.128478	0.589046	0.0540625
TUBGCP6	3.10949	5.8851	13.212	3.14565	13.9423	5.33841	7.97673	10.9456	5.99318	3.1313	2.97594	18.6173	2.68603	5.89092	12.3219	5.15112	3.38302	4.0524	17.9145	4.00941	9.30201	3.42786
KIDINS220	11.6355	12.2432	4.85872	9.02921	6.58536	5.40057	8.06165	8.6241	8.76382	8.0387	7.16689	6.52199	7.20311	5.3515	9.00112	12.878	7.95412	8.51875	10.3111	4.03472	12.0923	6.30569
SLC22A18AS	1.29135	2.72069	0.706309	2.19276	0.108447	3.50988	3.47764	1.11969	1.11514	6.30002	2.48821	2.36523	0.556993	1.86429	1.8087	1.18936	1.93316	3.4429	0.50275	8.04249	0.485914	2.78954
DYRK4	1.62006	3.06425	2.76112	2.09306	1.16558	2.62748	2.53798	4.19522	2.14692	1.24311	0.885516	2.41586	1.14732	1.64164	1.30801	0.201871	2.07779	2.76716	3.1001	4.92583	1.52213	2.27127
HSP90AA2P	0.230893	3.51536	0.106859	0.60814	0.0560011	0.174201	0.302156	0.10209	0.657249	0.359244	0.162119	0.177715	0.38245	0.138315	0.497639	0.71631	0.130726	0.317	0.194713	0.130363	0.394307	0.130282
CXXC1P1	0.0123898	0.00458367	0.00677666	0	0.0055808	0	0.00397697	0	0	0	0	0	0.0242538	0	0	0	0	0.00294846	0	0.0170511	0.0110025	0
ADM	4.08973	2.71281	2.69212	6.76054	20.2702	2.33636	0.847531	3.67052	5.41797	3.483	14.2415	1.61772	6.67157	119.686	20.8616	3.63693	5.59783	4.20718	7.73104	7.5769	14.3488	11.7366
RPL32P21	0	0.0716099	0.0529353	0.0613673	0	0.0474621	0	0	0.0519049	0	0	0	0	0	0	0.0410871	0	0	0	0	0	0
FAM71E2	0	0	0.0130317	0	0	0	0	0	0.00638902	0	0	0.00794671	0	0	0	0.0151723	0.00974254	0.00283499	0	0	0.0317373	0
AC011337.1	0.0235171	0.0391512	0.257256	0.0820142	0.286009	0.0749635	0.17362	0.85837	0.170267	0.0457375	0.0487864	0.172561	0.437343	0.0858477	0.0959184	0.109821	0.0336569	0.0839472	0.460387	0.0755176	0.177513	0.0862522
ZNF90P2	0	0	0	0	0.0163426	0	0	0	0	0	0	0	0	0	0	0	0	0	0	0	0	0
SNORA5B	0	0	0	0	0	0	0	0	0	0	0	0	0	0	0	0	0	0	0	0	0	0
RPSAP39	0	0.049024	0	0.0840239	0	0.194955	0	0	0.0236893	0.0687254	0.0733067	0	0.0432338	0	0.031332	0.0187521	0.0180618	0.0420465	0	0.0405261	0	0
SPICE1	1.2279	2.47667	1.79991	3.06452	3.04421	1.21879	2.37116	1.1321	2.93706	2.36518	1.49577	2.09032	3.09115	3.18907	3.8794	3.80746	2.42813	2.00222	2.23075	1.75295	4.13049	3.57128
GPR174	0.620081	1.55993	0.254367	0.58977	0.307237	2.98008	2.42827	0.748489	0.21616	0.699464	0.746091	0.86863	0.212423	0.362171	4.46442	0.0789734	0.431042	0.184455	2.67061	0.995595	0.633248	0.653842
RNU6-313P	0	0	0	0	0	0.170779	0	0	0.186765	0	0	0	0.340852	0	0.24702	0.29568	0.142398	0.0828729	0	0	0	0
PSG7	0	0	0	0	0	0	0	0	0	0	0	0	0	0	0.0023206	0	0	0	0	0	0	0
UPK3BL1	0	0	3.11569	0	0	0.327814	0.522424	0.61811	0	0	0	1.53158	0	0.509252	1.96879	0.0123384	0.463482	0.297404	0.682759	0.399976	0.696848	0.799456
RN7SL801P	0	0.0477794	0	0	0	0	0	0	0	0	0	0	0	0	0	0	0	0	0	0	0	0
AMIGO2	22.8241	5.20859	6.61666	29.776	11.1601	9.91173	2.38301	6.94785	7.39203	35.3737	3.68155	9.53626	49.1378	15.3272	3.79746	7.02756	26.8497	2.67942	8.94543	48.5886	35.24	6.67154
AL645634.2	0	0	0	0	0.0427454	0	0	0.0545475	0	0	0	0	0	0	0	0	0	0	0	0	0	0
LINC01381	0	0.0309643	0	0	0.113101	0	0.0537318	0	0	0	0	0	0	0	0	0	0	0	0	0	0	0
LINC02146	0	0	0	0	0	0	0	0	0	0	0	0	0	0	0	0	0	0	0	0	0	0
TRMT2A	4.96027	5.48703	13.759	5.62891	16.8679	9.0882	11.2306	8.44602	11.5752	6.51176	3.82205	12.349	2.6298	8.61767	13.1908	15.806	4.78497	8.4105	11.2879	8.76329	12.6028	4.54812
MRPS5	5.42177	10.8215	12.9255	6.75051	10.2602	6.09486	8.52646	7.04035	12.6863	10.2804	7.08088	5.38628	10.8521	14.353	8.48844	10.4933	6.63435	6.89881	7.10331	7.21922	11.4388	8.92595
Y_RNA	0	0.145751	0	0	0	0	0	0	0	0	0	0	0	0	0	0	0	0	0	0	0	0
MIR4719	0	0	0	0	0	0	0	0	0	0	0	0	0	0	0	0	0	0	0	0	0	0
OR5A1	0	0	0	0	0	0	0	0	0	0	0	0	0	0	0.0131618	0	0	0	0	0	0	0
AC008555.1	0.396114	0.272154	0.116066	0.0897027	0.108329	0.104065	0.0953608	0.504164	0.311071	0.154078	0.645655	0.235923	0.235394	0.0344283	0.0852966	1.37534	0.0636322	0.144764	0.878856	0.194693	0.816589	2.29595
AC034228.1	0	0	0	0	0	0	0	0	0	0	0	0	0	0	0	0	0	0	0	0	0	0
CTPS1	6.73378	7.76947	6.94043	9.05567	7.40431	4.60496	3.3694	3.45603	16.6552	3.94694	8.99486	6.27813	10.5049	19.8805	5.92377	22.0724	5.82814	8.27236	3.63463	4.97262	27.4132	5.46715
LYN	19.1074	17.6302	14.7934	36.8026	5.82582	27.4214	21.936	16.6847	4.65701	17.3027	19.8062	11.8246	13.1222	23.8763	22.0726	9.89202	17.7458	36.4217	13.9682	23.1659	7.45358	13.9811
VN1R78P	0	0	0	0	0.0622991	0	0	0	0	0	0	0	0	0	0	0.0293583	0	0	0	0	0	0
MTND1P29	0	0	0.0380266	0	0	0	0	0	0	0	0	0	0	0	0	0	0	0	0	0	0	0
Y_RNA	0	0	0	0	0	0	0	0	0	0	0	0	0	0	0	0	0	0	0	0	0	0
LINC02410	0	0	0	0	0	0	0.350419	0	0	0.0772068	0	0.331012	0	0	0	0	0	0	0	0	0	0.181997
IL7R	13.6125	7.97426	5.8824	12.7573	1.05526	11.8551	6.80103	20.6322	1.9537	4.99446	11.3972	11.9269	14.1929	1.5162	8.15377	0.581992	10.3929	8.80695	45.0303	11.4144	3.6122	11.8087
NIPAL4	0.092688	0.0788678	0.0456265	0.0470172	0.0250499	0.0681816	0.145783	0.0799157	0.0447383	4.01992	0.199973	0.0556459	1.07958	0.0406022	0.282711	0.0118047	0.0871712	0.191899	0.072581	0.127559	0.0987716	0.263458
RPS29P33	0	0.0988314	0	0	0	0	0	0	0	0	0	0	0	0	0	0	0	0	0	0	0	0
AC090386.1	0	0	0	0	0.0216893	0	0	0	0	0	0	0	0	0	0	0	0	0	0	0	0.0855208	0
RNU6-929P	0	0	0	0	0	0	0	0	0	0	0	0	0	0	0	0	0	0	0	0	0	0
MIR4736	0	0	0	0	0.373795	0	0	0	0	0	0	0	0	0	0	0	0	0	0	0	0	0
AQP2	0	0.328474	0.0247769	0.00574472	0.00408092	0.315455	0.0145407	0.015623	0	0	0.0300719	0.386788	0	0	0.0160663	0.419241	0.011114	0.0409648	0.0141891	0	0.00804551	0.0332287
MIR4698	0	0	0	0	0	0	0	0	0	0	0	0	0	0	0.172914	0	0	0	0.509035	0	0	0
U47924.2	0.391098	1.09174	1.67241	0.383252	0.272253	1.09846	1.04995	1.14445	1.10595	0.677653	1.26863	2.82232	0.869996	0.605681	1.94193	0.377349	0.770531	0.786877	0.612512	0.685028	0.820906	0.554202
ACER2	1.30707	1.05093	0.352689	0.828788	1.53075	1.03413	1.86842	1.06185	2.00017	0.589762	0.708615	1.22066	0.818776	0.729493	3.30066	1.19857	0.562974	1.61746	1.18274	0.743513	3.43574	1.4062
BBOX1-AS1	2.88361	0.857845	2.37394	0.0565496	0	0.189523	0.0286269	0	0.781223	0.0578168	0.123342	0.0793218	3.49166	0.0144693	1.34957	0.201928	1.31284	1.89597	0	0.300023	2.66633	0.109032
AC138207.1	0.214696	0.0264759	0.039143	0.22689	0.354591	0.280767	0.29863	0.740445	0.115143	0.0835108	0.0593852	0.381909	0	0.0348326	0.329964	0.0303818	0.204844	0.119215	0.635126	0	0.254209	0.328095
AC092754.1	0.0814261	0.060248	0	0.103261	0.0366771	0.0399316	0.0261368	0	0.0436694	0.158363	0.0675677	0.0543164	0.0796982	0	0	0	0	0.0193774	0.0850163	0.0373534	0.0723088	0.0746604
H2AC14	0.100783	0.0372852	0.110248	0.0639045	0.181585	0	0.0323502	0	0	0.196009	0.0836303	0	0	0.0490537	0.0357444	0	0.0412107	0.0479677	0	0.2774	0	0.0924091
AC105345.1	0.161839	0.205279	0.227619	0.0366494	0.60401	0.255105	0.263451	0.451836	0.0867953	0.134894	0.0959245	0.64774	0.135775	0.0731444	0.245995	0.147227	0.141807	0.110039	0.814697	0.121969	0.164249	0.127193
RPL7P56	0	0.100623	0	0	0.0245026	0	0.0523829	0.0312678	0.0583477	0	0	0.0362867	0	0	0	0	0	0	0	0	0	0.0498777
AC006450.3	0	0	0.308164	0	0	0	0	0	0	0	0	0	0	0	0	0	0	0	0.0189761	0.0083375	0.564892	0
RNA5SP334	0	0	0	0	0	0	0	0	0	0	0	0	0	0	0	0	0	0.157318	0	0	0	0
HTR7P1	1.17602	0.634618	0.522321	0.577487	0.366422	0.91495	0.417222	1.14357	0.436278	0.27859	0.887816	0.908343	1.19433	0.163542	1.80636	0.72824	0.712279	0.633373	0.803193	0.588161	0.47113	0.518882
RD3	0	0.0135297	0	0.0115945	0.0164729	0.0941565	0	0.0998503	0.00490334	0.0106689	0.00758671	0.0365929	0.00894877	0.00890004	0.0616101	0.00776281	0.0261697	0.0217575	0.0620483	0	0.0568334	0.0167662
NRBP1	25.0018	24.8189	18.2064	24.0256	49.0951	15.9435	18.7593	20.7867	27.0567	28.3409	21.7062	14.4222	23.0815	26.0337	26.6279	20.1904	22.4429	25.3616	17.8052	28.0589	20.324	24.8639
RNA5SP389	0	0	0	0	0	0	0	0	0	0	0	0	0	0	0	0	0	0	0	0	0	0
SPATA31A7	0	0	0	0	0	0	0	0	0	0	0	0	0	0	0	0	0	0	0	0	0	0
NCOA4P3	0	0.0538123	0.0113654	0.0131758	0.0093598	0.0305709	0.0200099	0	0.0111442	0.0242479	0	0.0277225	0	0.0101139	0.00736979	0	0.0254905	0.014835	0	0.00953238	0.0184528	0.0190529
AC009908.1	0	0.0350228	0.103558	0	0.0852832	0	0.151936	0	0.050771	0	0	0	0	0	0	0	0	0	0	0.0434278	0	0
IGKV1-17	42.9241	161.739	9.42486	16.0948	5.71668	237.37	221.609	8.77782	21.7477	15.6126	86.1352	9.29198	167.75	47.2084	4.57444	1.18272	22.3617	15.7888	11.3119	149.15	116.278	8.23101
CYP4F22	0.162267	0.0654889	0.0726159	0.0467682	0.0531569	0.130216	0.189403	0.228939	0.0316455	0.126235	0.0979271	0.088562	0	0.129239	0.146493	0.0751501	0.012064	0.0245735	0.539069	0.0406027	0.0392995	0.0676292
AP001043.1	0	0	0	0	0	0	0	0	0.0726308	0	0	0	0	0	0	0	0	0.0322283	0	0	0.360791	0
[truncated: 54,462 more rows]
