# Supplementary material for: GPR65 is a novel immune biomarker and regulates the immune microenvironment in lung adenocarcinoma
Source: Front Immunol. 2025 May 30;16:1572757. doi: 10.3389/fimmu.2025.1572757 (PMC12162609; doi:10.3389/fimmu.2025.1572757)
Supplement: Supplementary file 22 [file Table15.xlsx]

## Sheet: Sheet1
id	TCGA-MP-A4T4-01A-11R-A262-07	TCGA-05-4403-01A-01R-1206-07	TCGA-97-7938-01A-11R-2170-07	TCGA-62-A46P-01A-11R-A24H-07	TCGA-NJ-A4YF-01A-12R-A262-07	TCGA-50-5055-01A-01R-1628-07	TCGA-44-6776-01A-11R-1858-07	TCGA-62-8399-01A-21R-2326-07	TCGA-64-5775-01A-01R-1628-07	TCGA-78-7167-01A-11R-2066-07	TCGA-55-8513-01A-11R-2403-07	TCGA-75-5125-01A-01R-1755-07	TCGA-NJ-A4YI-01A-11R-A262-07	TCGA-05-5429-01A-01R-1628-07	TCGA-44-5645-01A-01R-A278-07	TCGA-55-6978-01A-11R-1949-07	TCGA-86-8674-01A-21R-2403-07	TCGA-38-4631-01A-01R-1755-07	TCGA-95-7562-01A-11R-2241-07	TCGA-69-7978-01A-11R-2187-07	TCGA-55-7903-01A-11R-2170-07	TCGA-44-2666-01B-02R-A277-07	TCGA-4B-A93V-01A-11R-A39D-07	TCGA-44-5645-01B-04R-A277-07	TCGA-44-A479-01A-31R-A24H-07	TCGA-55-7911-01A-11R-2170-07	TCGA-50-5942-01A-21R-1755-07	TCGA-44-7662-01A-11R-2066-07	TCGA-55-A490-01A-11R-A466-07	TCGA-97-7941-01A-11R-2187-07	TCGA-97-8175-01A-11R-2287-07	TCGA-99-7458-01A-11R-2039-07	TCGA-55-8507-01A-11R-2403-07
BX088651.1	0	0	0	0	0	0	0	0	0	0	0	0	0	0	0	0	0	0	0	0	0.0474049	0	0.0448371	0	0	0.102761	0.0587554	0	0	0	0	0	0
RPS3AP50	0	0.0127234	0	0.0395234	0	0	0	0	0	0	0	0.0317484	0	0	0	0	0	0	0	0	0	0.0612352	0	0.335227	0	0	0	0	0	0	0	0	0
OR1AB1P	0	0	0	0	0	0	0	0	0	0	0.0440066	0	0	0	0	0.0420814	0	0	0	0	0	0	0	0	0	0	0	0.0179224	0	0	0	0	0
UQCRC1	38.8432	66.716	29.6372	67.7311	84.9716	48.2962	28.8917	37.069	57.5437	38.5133	36.3453	54.864	43.6834	72.1823	28.1206	44.1764	82.5319	74.1549	53.6498	26.6633	52.3721	8.43337	65.4638	4.1038	25.4017	43.3376	29.5367	39.8252	27.6806	56.5241	62.9549	29.7992	44.8928
ANK2	0.568091	0.276572	0.662185	0.611673	0.132582	1.77069	0.238498	0.468084	0.307587	0.200784	0.634401	0.286968	0.3349	0.136936	2.26817	1.08141	0.0507819	1.11549	0.137132	0.539901	0.125611	1.73338	0.0821653	3.71736	4.31091	0.291375	0.744966	0.200705	0.797322	0.589571	0.13935	0.785072	0.723504
STX4	19.8274	8.28023	6.16152	11.2536	15.7039	12.7933	7.38023	10.9421	10.6679	8.18419	11.9733	14.3724	20.2137	7.58472	10.6947	13.3224	10.0984	15.2292	12.4318	13.9948	9.73564	5.28134	19.3538	5.87486	12.2452	9.37586	6.37449	15.9734	9.31321	16.5888	8.10874	10.7004	10.0628
AC108039.1	0	0	0	0	0	0	0	0.0312454	0.0347106	0	0	0	0	0	0	0.0262922	0	0	0	0	0.0702122	0.242226	0	0.0736692	0	0	0	0.0223957	0	0.0746021	0	0.0746895	0.0419307
CHORDC1P1	0.117564	0	0.111114	0.06477	0.0547526	0.0771533	0.0628676	0.0194168	0	0.0128224	0.0341725	0.0520285	0.0314327	0.0330489	0.213843	0.0653549	0.0262143	0.0695632	0.0305201	0.0162352	0.0436319	1.75614	0.0412685	0.412021	0.141541	0.0709365	0.108158	0.0139173	0	0.108173	0.030829	0.0928284	0.0260569
AL365503.1	0	0	0	0	0	0	0	0	0	0	0	0	0	0	0	0	0	0	0	0	0	0	0	0	0	0	0	0	0	0	0	0	0
AL603650.1	0	0	0	0	0	0	0	0	0	0	0	0	0.12835	0	0	0	0	0	0	0	0	0	0	0	0	0	0	0	0	0.063101	0	0	0
MMS22L	0.557215	0.191745	0.357258	0.208252	0.158808	0.412868	0.258676	0.795436	1.20859	0.477428	0.322704	0.744007	0.308139	0.184284	0.847297	1.04405	0.148531	0.844603	0.756903	0.626403	0.45618	2.12771	0.416623	2.96036	0.940735	0.639046	0.226162	0.801076	0.260245	0.291863	0.474126	0.327687	0.48393
POLR2J4	1.82851	2.41072	1.56761	3.722	6.93328	3.31857	1.60083	1.13583	1.67744	2.43553	2.51638	2.30949	2.94196	2.31992	2.09305	1.5967	1.3711	2.70486	2.6255	1.07262	2.22204	3.03871	2.88271	2.23693	3.52621	1.51338	2.27025	2.69139	4.0138	1.45699	2.24896	1.11798	1.90084
AC106895.1	0	0	0	0	0	0	0.0250448	0	0.206232	0.0306486	0	0.0207268	0	0	0	0.0390536	0	0.63738	0	0	0	0	0	0	0	0	0	0	0	0	0	0	0
CCNYL4	0	0	0	0	0.093889	0	0	0	0.0184941	0	0	0.0669132	0	0.0283359	0.0814879	0	0.0224759	0	0	0	0.0187048	0.73134	0.0353833	0.0392516	0	0	0	0	0	0	0	0.0132651	0
AL161630.1	0.141909	0.0471911	0	0.0732963	0	0.0291033	0	0	0	0.00967354	0.43827	0	0	0.049866	0	0.0493055	0	0.0262402	0.0575629	0.0244965	0	0.946341	1.83691	0.0690755	0.832904	0	0.0203993	0	0	0.0349751	0	0.011672	0.019658
MTND5P13	0	0	0	0	0	0	0	0	0	0	0	0	0	0	0	0	0	0	0	0	0	0	0	0	0	0	0	0	0	0	0	0	0
CT47A8	0	0	0	0	0	0	0	0	0	0	0	0	0	0	0	0	0	0	0	0	0	0	0	0	0	0	0	0	0	0	0	0	0
AL121603.2	1.6109	1.57331	1.85172	1.42421	1.05186	2.67868	1.29507	0.575258	0.669012	1.9766	1.05988	0.650294	0.465625	1.82058	1.61687	1.40681	1.66251	2.68888	2.22521	1.06721	2.0602	2.78726	5.32045	2.67026	3.28922	1.12743	1.4645	1.08235	0.312727	1.31627	1.09176	1.24619	1.45953
SYTL3	8.47384	3.37623	4.95388	11.1563	24.6795	5.88747	7.25452	6.47204	0.854018	4.01364	12.9516	18.8652	2.26563	1.11837	9.84956	3.78183	4.81688	1.67134	6.55307	4.6314	11.3469	4.26179	7.98109	7.20373	14.8673	6.32125	5.30705	7.40346	11.5675	7.32111	8.56504	17.1672	18.8432
DR1	5.65486	13.3056	9.0403	3.52186	3.74412	8.43529	5.22469	6.66144	6.6878	3.62437	5.27003	7.78859	4.14978	12.9179	8.40044	8.08129	3.44911	8.32459	10.162	7.26718	7.03737	20.3711	3.49615	15.6733	7.85212	5.45188	7.00403	7.93997	5.49839	4.78436	5.86781	8.21452	6.16879
Y_RNA	0	0	0	0	0	0	0	0	0	0	0	0	0	0	0.245107	0	0	0	0	0	0	0	0	0	0	0	0	0	0	0	0	0	0
AC091043.1	0	0.0676615	0.0600946	1.54133	0	0.16691	0	0	0	0	0	0	0	0.571973	0.0514021	0	0.170132	0	0.0330129	0	0	0.108547	0.312474	0.0990387	0.183723	0	0.233984	0	0	0.401172	0.066694	0.0334701	0.281852
MAPK13	27.4224	21.4516	37.1898	17.6039	23.0824	10.8788	22.1632	30.363	1.36578	30.5532	14.2527	33.4393	19.9796	18.5723	11.7833	23.0579	26.461	17.3627	29.3819	26.4158	35.2257	18.5086	12.4105	6.67015	13.4027	24.8469	23.6452	16.8777	21.3752	20.7394	34.3326	23.3697	28.5801
AC015813.5	1.12625	0.445386	0.73721	0.272513	0.815142	0.499407	0.325549	0.666122	0.418866	0.697185	0.951141	1.01033	0.325538	0.598985	0.661336	0.602828	0.288461	0.652902	0.484007	0.546463	1.10146	3.34525	0.88152	0.47413	0.677978	2.69378	0.50757	0.990941	0.276945	1.03029	0.508861	0.691001	1.48425
NOLC1P1	0	0	0.0130816	0	0.0128923	0	0	0	0	0	0	0	0	0	0	0.00769436	0	0	0.00718637	0	0	0	0	0	0.0399935	0	0	0	0	0	0	0	0
AC139099.3	0	0	0	0	0	0	0	0	0.00603275	0	0	0	0	0	0	0	0	0	0	0.00908133	0.00610149	0.0280661	0	0	0	0	0	0	0	0.00432199	0.00431113	0	0
TRGC1	0.477157	0.0964109	0.0856288	0.149744	0.063292	0.386474	0.129196	0.0897804	0.0387867	0.11199	0.588142	0.187112	0.14534	0.0594274	0.213625	0.436499	0.0269358	0.0357389	0.0627201	0.358664	0.375474	0.760456	1.34634	1.04664	0.843535	0.595259	0.0972428	0.257406	0.0867686	0.174665	0.0435565	0.278201	0.187419
OR4C1P	0	0	0	0	0	0	0	0	0	0	0	0	0	0	0	0	0	0	0	0	0	0.0528162	0	0	0	0	0	0	0	0	0	0	0
TMEM106C	13.5801	17.3731	21.1907	12.2931	18.6682	15.2635	15.8325	14.5164	14.4717	17.6321	9.69495	47.2757	8.09325	54.272	15.0566	13.4224	11.8137	143.318	26.3721	13.6487	16.1993	6.08458	9.58996	7.84968	18.1222	14.7438	9.17349	14.6633	36.522	13.1265	19.4011	9.40697	22.6993
AP000897.1	0	0	0	0	0	0	0	0	0	0.0155808	0	0	0	0	0.332026	0	0	0	0	0	0	8.3833	0	3.17084	0	0.0143661	0	0	0.0410443	0	0	0	0
AC004812.1	0	0	0	0.217379	0	0	0	0	0	0	0	0	0	0	0.63795	0	0	0	0	0.108976	0.292872	1.68397	0.138504	1.53646	0	0.158716	0	0	0	0	0	0.103849	0
PSG11	0.00457919	0	0	0	0	0	0	0	0	0	0	0	0	0	0	0	0	0	0	0	0	0.00977184	0	0.0178317	0	0	0	0.00813133	0	0	0	0	0
RN7SL515P	0	0	0	0	0	0	0	0	0	0	0	0	0	0	0.862413	0	0	0	0	0	0.143971	1.98674	0	1.51059	0	0.0780222	0	0	0	0.0509907	0	0	0
AC026904.2	0.0603206	0.0267458	0	0	0	0.0494832	0.120962	0.124532	0	0.0164476	0	0.0667381	0	0.0423926	0.0609559	0.0628742	0.0672513	0	0.0195744	0.0624757	0	0	0	0.0587232	0.0363117	0.0303306	0.138736	0.0535561	0.086655	0.0198223	0	0.039691	0
MIR4756	0	0.130986	0	0	0	0	0	0	0	0.322203	0	0	0	0	0.597055	0	0	0	0	0	0	0	0	0	0	0	0	0	0	0	0	0	0
RAP1GAP	3.68359	22.2907	38.8594	21.6288	8.73159	16.7052	65.7907	2.39716	0.4371	139.208	10.5384	2.01116	7.5043	4.80051	16.945	0.626011	116.585	10.1932	12.5719	2.03754	4.49511	7.10878	5.65711	7.60086	8.73961	5.25863	70.5357	0.191964	25.6573	44.8248	6.96906	7.73774	9.6641
LINC01243	0	0	0	0	0	0	0	0	0	0	0	0	0	0	0	0	0	0	0	0	0	0	0	0	0	0	0	0	0	0	0	0	0
AC011500.3	0	0	0	0	0	0	0	0	0	0	0	0	0	0	0	0	0	0	0	0	0.0330442	0	0	0	0	0	0	0	0	0	0	0	0
MOK	1.10932	0.331313	1.10533	0.61693	0.906559	0.594086	0.651975	1.43807	0.347544	1.42564	2.05333	0.219995	2.17131	1.3327	1.26695	0.59923	0.609055	0.572795	1.16824	0.599769	0.749617	3.55981	0.712686	4.12824	1.47417	0.749336	0.859299	0.567412	0.416947	2.23126	0.786252	0.487541	1.39868
DNM1P41	0.00687835	0	0.00812622	0.00947382	0	0	0	0	0.00631008	0.00375102	0	0	0	0	0	0.00477969	0	0	0	0	0.00638198	0.0293564	0	0	0.0165625	0	0.0158201	0	0.0197625	0.00452067	0	0	0
MTND2P8	0	0	0	0	0	0	0	0	0	0	0	0	0	0	0	0	0	0	0	0	0	0	0	0	0.0270655	0	0	0	0	0	0	0	0
EEF1A1P9	1.39954	6.84819	3.50373	1.35394	1.74591	3.6083	1.51464	1.01815	5.33437	2.75306	2.27619	1.3641	3.38555	5.05842	6.29693	4.23744	1.02166	2.7111	8.46683	1.38052	6.97195	2.02661	1.87155	2.72496	1.56463	3.11649	4.96251	4.20115	1.94672	4.40201	2.77438	2.70789	3.12042
AL121749.1	0	0	0.0126441	0.0294819	0	0	0	0.00883812	0	0.00583648	0	0.0355234	0.0143075	0	0.0216304	0.0148741	0	0.0158318	0	0	0	0	0.00939226	0.0625145	0	0	0.0123078	0.0126697	0.102499	0.014068	0	0.0211268	0.0237211
AC016252.1	0.0486128	0	0.114864	0.133913	0	0	0.0649897	0	0.13379	0.0265104	0.282608	0	0	0.068329	0	0.067561	0	0	0	0	0.180419	0.207476	0.085323	1.04116	0.175583	0.195549	0	0	0	0	0.0318696	0.127949	0.215492
AC006946.1	0.281006	0.031149	0.580975	0	0.32718	0	0.187836	0.0580136	0	0.306486	0.612604	0.0777254	0.281744	0	0.141983	0.195268	0.0783232	0	0	0.242538	0.130364	5.247	0.123302	8.61727	0.422898	0.211944	0.161577	0.249493	0.269124	0.277029	0.50661	0.369804	0
IGLVI-38	0	0	0	0	0	0	0	0	0	0	0	0	0	0	0	0	0	0	0	0.0413259	0	0	0	0	0.0720575	0	0	0	0	0	0	0	0
FAM180B	0.0498036	0.0294435	0.039226	0	0.115975	0	0.0221939	0.0959649	0	0.0452663	0.0241275	0	0.0221931	0	0.0671042	0	0.0185087	0	0.0107744	0.0229258	0.0616127	0.177132	0.0145688	0.258585	0	0	0.0381825	0.0196527	0.0158992	0.0218217	0.0653005	0.0109236	0.0735901
EIF4A3P1	0	0	0	0	0	0	0	0	0	0	0	0	0	0	0	0	0	0	0	0	0	0	0	0	0	0	0	0	0	0	0	0	0
BTD	2.89897	10.5479	5.54158	8.72262	2.8176	4.77667	5.14805	2.98476	4.69116	10.8663	7.04318	3.84061	6.229	13.1773	8.04671	3.07789	8.39919	2.45706	3.18557	4.45442	4.15009	5.11101	4.40026	4.06979	4.38152	3.68484	7.18984	3.45392	3.91435	6.99153	6.23579	6.27928	4.31571
AL121885.1	0	0.0226538	0	0	0	0	0	0	0	0	0	0	0	0	0	0	0	0	0	0	0	0	0	0.0994779	0	0	0	0	0	0.0335792	0	0	0
MIR4705	0	0	0	0	0	0	0	0	0	0	0	0	0	0	0.32796	0	0	0	0	0	0	4.84793	0	3.15947	0	0	0	0	0	0	0	0	0
RN7SKP211	0	0	0	0	0	0	0	0	0	0	0	0	0	0	0.295685	0	0	0	0	0	0	0.312202	0	0	0	0	0	0	0	0	0	0	0
LINC01427	0	0	0	0	0	0	0	0	0	0	0	0	0	0	0	0	0	0	0	0	0	0	0	0	0	0	0	0	0	0	0	0	0
FAM32BP	0	0	0	0	0.0626841	0.0883298	0	0.044459	0	0.0293597	0.0782453	0.0595653	0.071972	0	0.163214	0.149644	0	0	0	0.260218	0	0.689326	0	1.04824	0.129636	0.162425	0	0.0318667	0	0	0.0352948	0.212551	0
AC021231.3	0.622769	0.0276132	0.220726	0.0857765	0.0725102	0.102176	0.416285	0.0514283	0	0.135848	0.271532	0	0	0.087535	0.314664	0	0.27773	0	0.121255	0.0430013	0.231131	1.06318	0	1.33381	0.0749787	0.187886	0	0	0	0.122791	0.0408276	0.122935	0.207047
RNF169	1.89394	0.87633	4.00878	0.669392	1.48153	1.09216	2.33903	3.91126	3.24256	3.38925	2.38443	2.71136	1.27973	1.85062	10.7154	2.90438	1.44164	1.19822	1.50638	2.62972	2.27925	14.903	1.68017	20.1756	2.95401	2.47336	3.56003	2.48615	2.51627	1.82745	1.46756	4.04487	2.29799
RPS10P16	0.0929132	0.164788	0.219539	0.0639865	0.162271	0	0.0621071	0.0767277	0.213092	0.228011	0.0675182	0.0513991	0.496839	0.130597	0.469459	0.0322822	0.103589	0.0687217	0.723621	0.0320776	0.603457	1.68533	0.244615	1.08543	0.223727	0.280314	0.106849	0.109992	0.0444922	0.244262	0.487297	0.0305685	0.205934
ACSS3	0.338362	0.411504	0.925131	0.11762	1.03931	0.951671	0.241254	0.5136	0.543953	0.200338	1.39333	0.235312	0.234783	0.235532	0.770148	0.592289	0.0574841	1.34428	0.167315	0.388278	0.171922	2.17648	0.161195	1.7725	0.785649	0.241432	0.926462	0.343334	0.131165	0.508302	0.198585	0.749564	1.19635
BX088651.2	0	0	0	0	0	0	0	0	0	0	0	0	0	0	0	0	0	0	0	0	0	0	0	0	0	0	0	0	0	0	0	0	0
AP001469.1	0.144402	0	0.146228	0.085239	0.144112	0	0.0827353	0.102212	0.0189246	0.494988	0.149906	0.0912943	0.11031	0.057991	0.375231	0.0430044	0.137995	0.0915469	0.0401652	0.113952	0.210542	5.45865	0.0362069	2.97223	0.223527	0.207454	0.118615	0.158734	0.11854	0.108464	0.229906	0.135738	0.0685831
DSTYK	2.95664	1.47636	4.83149	1.98667	3.18831	2.42091	4.20758	8.18048	3.60213	5.87686	3.03204	2.43658	3.95255	0.819506	9.1253	3.2431	4.01416	1.22217	3.19935	4.71457	4.66357	8.80955	2.36189	8.6458	4.42131	3.26234	4.88091	3.29893	3.85048	3.87005	1.81876	6.80552	4.08193
OR2AK2	0.0416305	0	0	0	0	0	0	0	0	0	0	0	0	0	0	0	0	0	0	0	0	0.355352	0	0.0810561	0	0	0	0	0	0	0	0	0
STAT2	41.3474	10.7638	20.8772	22.9523	11.5413	20.0567	14.0032	44.3364	10.6542	20.4688	43.2304	35.134	25.0254	7.43295	21.1164	45.9233	15.7193	15.7457	6.94742	26.7397	29.4009	33.5969	8.75859	20.3649	48.0185	47.3542	19.6625	34.5428	17.726	22.1474	21.5725	16.0604	26.284
AL139230.1	0	0	0	0	0	0	0	0	0	0	0	0	0	0	0.0547886	0	0	0	0.0351878	0	0	1.73548	0.0475801	1.58345	0	0.0545237	0.0623498	0	0	0	0	0	0
GPAT2P1	0	0.0227547	0	0	0.0119505	0.0336794	0	0.220374	0	0	0.0596686	0	0.343029	0	0.176324	0.00713228	0	0.0151831	0	0.836275	0	0.109514	0.00900737	0.0799368	0.0123573	0.3303	0	0.0546773	0.226088	0.310305	0.0269153	0.0270146	0.022749
YOD1	3.39224	1.47746	9.92312	3.60154	1.15609	1.94214	3.85005	7.58104	1.08919	5.1181	2.17748	1.8062	7.35026	5.36902	4.2064	2.0503	3.86867	1.50541	3.43083	2.0373	7.95711	34.7167	6.47796	10.1824	3.20347	5.50087	3.46624	4.51146	2.42645	3.66704	2.42542	8.14482	3.52825
AP000561.1	0	0	0	0	0	0	0	0	0.0971897	0	0	0	0	0	0	0	0	0	0	0	0	0	0	0	0	0	0	0	0	0	0	0	0
DNAJA1P1	0	0	0	0	0	0	0	0	0	0	0	0	0	0	0	0	0	0	0	0	0	0.0414253	0	0	0	0	0	0	0	0	0	0	0
BACH1-IT3	0	0	0.0670513	0	0	0	0	0	0	0	0	0	0	0	0.458821	0	0	0	0	0	0	4.48118	0	4.75166	0	0.114151	0	0.10078	0	0	0	0.0373448	0
TKTL2	0.00868217	0	0	0	0	0	0	0.00716973	0	0	0.0126183	0.00960586	0	0	0	0.00603314	0.0290392	0	0	0.0239796	0.0241669	0.129692	0.00761927	0.0169045	0.0522647	0	0	0.010278	0	0.0171186	0.00569186	0	0
ATIC	26.4625	18.8627	24.714	21.0155	22.0682	20.2596	23.4646	26.2852	14.7239	31.1077	12.9932	28.5833	19.3152	22.1966	5.10993	24.4908	32.1452	37.2447	16.9917	26.4945	27.7804	19.6037	46.6156	8.40639	25.4256	45.537	20.7375	30.1286	18.4107	34.2326	20.0903	28.6487	27.6291
AC133561.3	0	0	0	0	0	0	0	0	0	0	0	0	0	0	0	0	0	0	0	0	0	0	0	0	0	0	0	0	0	0	0	0	0
CDY4P	0	0	0	0	0	0	0	0	0	0.0166106	0	0	0	0	0	0	0	0	0	0.0315476	0	7.8649	0	0	0	0	0	0	0	0	0	0	0
AC105265.2	0	0	0	0	0	0	0	0	0	0	0	0	0	0	0.0469459	0	0	0	0	0	0	0.297411	0	0	0	0	0	0	0	0	0	0	0
ABHD6	1.75916	4.54906	2.07831	1.06115	3.56571	2.29633	1.00423	1.48453	3.88143	0.672237	5.72924	2.30149	1.83674	4.53016	3.35426	2.15039	0.472427	2.21288	3.62099	2.221	1.69178	2.47983	0.850781	2.00009	1.81649	1.65934	1.53573	1.8203	2.04756	4.14789	2.96736	2.67415	1.84279
AL590714.1	0.0607981	0.0269575	0.0718281	0	0.0707884	0.199499	0.16256	0.150621	0	0	0	0	0	0.0854564	0.245754	0.0422479	0.0677837	0	0.118376	0	0	0	0	0	0	0.122283	0.0699173	0.10796	0	0.119875	0	0.0400052	0.0673767
MAP7D1	39.4271	17.3383	10.3964	9.88065	12.1292	22.98	12.2262	32.122	39.1895	12.0224	22.4912	26.6209	30.056	17.0634	12.2367	33.7797	15.5232	23.7199	15.8684	26.7982	16.7516	5.42934	10.4004	5.08993	16.4526	13.391	10.8488	41.9027	16.5375	20.0171	29.7338	16.5571	22.6145
PPP1CA	61.7242	95.845	54.4858	78.0731	115.143	101.953	70.6779	80.1778	68.586	77.9449	51.3268	88.4436	84.3446	139.312	58.8786	63.3214	87.2854	140.795	69.3792	59.8976	57.2936	13.8574	95.8192	9.89635	64.0903	85.2026	58.5004	82.9405	129.682	71.1572	89.9518	53.9422	125.748
AP003122.3	0.0903626	0	0	0	0	0	0	0	0	0	0	0	0	0	0	0	0	0	0	0	0	0.192831	0	0	0	0	0	0	0	0	0	0	0
ELOCP9	0	0	0	0	0	0	0	0	0	0	0	0	0	0	0	0	0	0	0	0	0	0	0	0	0	0	0	0	0	0	0	0	0
CDH26	1.11444	0.40704	0.416773	19.3417	3.06655	2.05863	1.29694	0.215179	0.0220655	1.07777	2.31883	0.119752	0.155413	0.422599	3.08281	0.222853	0.344142	0.189762	0.61141	0.243584	0.167377	2.82302	6.71589	5.27634	15.9609	0.334608	0.525548	0.431853	0.149732	1.3516	0.565037	0.414132	1.99915
LINC00616	0	0	0	0	0	0	0	0	0	0	0	0	0	0	0	0	0	0.0144127	0.0063234	0	0	0.166332	0	0.0189702	0	0	0	0	0	0.012807	0.0127748	0	0
AC022188.1	0.0276953	0	0.0327198	0	0	0	0	0	0	0	0	0.0153209	0.0740481	0	0	0	0	0	0	0.00956159	0	0.0886512	0	0	0	0	0	0.00819649	0	0	0	0.00911176	0
C15orf54	0.0299447	0.0132773	0	0.020622	0.00871631	0.135106	0.0400326	0.0123642	0.0343385	0.0285775	0.0108801	0.00828263	0.0700546	0.0420896	3.41183	0.0312124	0	0.0110741	0.17491	0.0051691	0.0208378	1.00644	0.0131394	29.5599	0.0450652	0.0301138	0.206617	0.0753288	0.0358482	0.0246008	0.181588	0.0492592	0.0580736
MIR659	0.237551	0.315986	1.12259	0.327189	1.9361	0	0	0	0.217925	0.259091	0	0.788472	0	0	0.240053	0	1.05938	0	0	0.656103	0	2.02771	0.416939	1.38756	1.14401	1.43336	0.273182	0.281216	0	0.624505	0	0.468927	0.789766
AC079910.1	0	0	0	0	0	0	0	0	0	0	0	0	0	0	0	0	0	0.0455086	0	0	0	0.1313	0	0	0	0	0	0	0	0	0	0	0
AC018992.1	0.0214448	0.00475425	0.0253354	0.0590736	0	0	0	0.0177091	0	0.035084	0.0623341	0.0118632	0.0716706	0	0.0975181	0.00745089	0.0119544	0	0.0278359	0.0296147	0.00994864	0.205932	0.00940975	0.563677	0	0	0	0.0253866	0	0	0.0140588	0.0211661	0
CXorf58	0.0239402	0.0265373	0.0424252	0	0.0418111	0.0589171	0.0320053	0.0197698	0	0.0587498	0.0695875	0.105949	0.0160021	0.0168249	0.217731	0.0415895	0.0266909	0.141656	0.0699187	0.0909171	0.0666378	0.434245	0.0525235	0.839025	0.086469	0.0601885	0.0825932	0.00708517	0.011464	0.0472028	0.0470842	0.133898	0.0265307
AC005306.1	0.369665	0.0327814	0	0.305493	0.0860817	0.1213	0.131787	0.142459	0.0226083	0.134395	1.21778	0.190864	0.461236	0.0346395	0.174327	0.239751	0.164856	0.0364556	0.0319889	0.136133	0.38872	0.788854	0.237901	0.14395	0.237366	0.470887	0	0.116697	0.118011	0.323941	0.210033	0.145944	0.382354
RBM6	14.8978	3.06842	10.819	20.1281	8.18972	5.94879	5.71215	10.8589	7.96105	13.6449	18.4185	15.5261	14.9337	3.26896	12.089	10.1045	9.53788	4.7754	4.6122	8.00972	12.8682	24.4445	10.7865	29.8728	19.5281	18.7012	7.70065	8.63501	7.80635	11.3696	14.4049	8.23298	13.5547
MAGOH	16.8527	12.284	17.4539	21.7584	18.0815	21.6288	12.5705	22.6182	20.8209	14.9365	10.8273	28.9617	19.8131	33.8933	10.1226	19.3938	19.5968	29.5194	35.3069	21.3155	21.9642	7.39427	21.8111	8.15719	19.0383	19.6246	13.8923	21.5072	18.7044	13.9124	16.5105	14.4676	23.9125
AC114752.2	0	0.0758679	0	0	0	0	0	0	0	0.0311038	0.165787	0	0	0	0	0	0	0.0843712	0	0	0	0.121713	0	0	0	0	0	0	0	0	0	0	0
UGT1A11P	0	0	0	0	0	0	0	0	0	0	0	0	0	0	0.0274266	0	0	0	0	0	0	0	0	0	0	0	0	0	0	0	0	0	0
GPR32P1	0	0	0	0	0	0	0	0	0	0	0	0	0	0	0	0	0	0	0	0	0	0	0	0	0	0	0	0	0	0	0	0	0
LINC02194	0	0	0	0	0	0	0	0	0	0	0	0	0	0	0	0	0	0	0	0	0	0.0512207	0	0.0467339	0	0	0	0	0	0	0	0	0
SUZ12P1	3.17932	0.362569	2.47284	2.21892	4.30568	1.40167	1.13398	1.95526	0.873318	2.35278	1.56093	2.38331	3.53235	0.626144	2.39882	1.87852	1.80293	2.21162	1.23567	1.94668	4.46164	15.6136	1.52626	13.4499	3.71022	3.60844	1.76845	3.02686	2.33188	1.67645	2.60838	1.66637	3.03643
OR2L9P	0	0	0	0	0	0	0	0	0	0	0	0	0	0	0	0	0	0	0	0	0	0.0538575	0	0.147419	0	0	0.0290237	0	0	0	0	0	0
AC099786.3	0	0	0	0	0	0	0	0	0	0	0	0	0	0	0	0	0	0	0.0424251	0	0	0	0	0	0	0	0	0	0	0	0	0	0
PATZ1	8.72238	5.14882	7.27791	12.1698	6.8097	7.5836	6.44456	16.0102	11.6443	9.46032	7.02957	6.82466	10.9516	3.77186	8.4216	11.765	15.4645	7.59196	14.7447	5.6929	10.3612	7.76489	11.1213	7.0847	15.9397	8.1448	13.1353	13.3299	6.72937	10.7683	10.4998	7.68352	13.6358
AC087863.2	0	0	0	0	0	0	0	0	0	0	0	0	0	0	0	0.0280912	0	0	0	0	0	0	0	0	0	0	0	0	0	0	0	0.0265999	0
MIR6736	0.781101	0	0.461404	0	0.454725	0	1.04424	0	0.716568	0.212982	0	0.432101	0.522102	0	0	0	0	0	0	0.269669	0	1.66684	0.685476	0	0	0	0	0.693506	0	0	0.512074	0.256983	0
RN7SL328P	0	0	0.181486	0	0.0894293	0	0	0	0.140925	0.125659	0	0.0849798	0	0	1.62996	0	0	0	0.0498494	0.10607	0.213796	6.39235	0.404431	9.27201	0.0924737	0.463452	0	0.13639	0	0.0504808	0	0.0505399	0.0851193
OLAH	0.0877251	0.0129656	0.0575779	0	0.0907912	0.015992	0.0130309	0.201232	0.143071	0	0.0708312	0.043137	0.0651523	0.027401	0.0196998	0.0677325	0	0.2307	0	0.0807639	0.0271315	0.0416006	0.119755	0.227739	0.0821467	0.0196046	0.0112092	0.0576944	0.112021	0.0128124	0.102242	0.0256548	0.0432077
LINC02060	0	0	0.0632721	0	0	0	0	0.0110566	0.0122828	0.0365077	0	0.0296269	0.107393	0	0.0811801	0	0	0	0	0.0462245	0.0248456	0.371432	0.0117499	0.495309	0	0.067323	0	0.00792502	0	0	0.0175551	0.0704798	0.0148378
AP000959.1	0	0	0	0	0	0.0386951	0	0	0	0	0	0	0.0315292	0	0	0	0	0	0	0	0	0	0	0	0	0	0	0	0	0	0	0	0
AL513542.1	0	0	0	0	0	0	0	0.048542	0	0	0	0	0	0	0	0	0	0	0	0	0.0545399	0	0	0	0	0	0	0	0	0	0	0	0
AL513548.2	0	0	0	0	0	0	0	0	0	0	0	0	0	0	0.0385835	0	0.0212842	0.0282402	0	0	0	0.244434	0	0.0743406	0.0459687	0	0.0219542	0	0	0.012547	0	0	0.0634692
RETREG2	23.7715	23.8244	26.6438	17.7794	25.6357	20.9061	23.6792	21.236	28.7969	42.8819	18.0425	23.1413	20.7327	17.1874	20.3627	14.8833	37.9773	24.3497	20.6933	34.4219	22.0861	13.7515	30.0071	9.91294	17.8673	22.252	26.317	16.1395	21.8121	30.0276	21.9277	19.6207	29.4947
PFN1P11	0.236941	0	0.0699816	0	0	0	0	0	0.108683	0.0646063	0.17218	0.327686	0	0	0.119718	0.0411618	0.132082	0	0.115333	0.122703	0.109921	0	0	0.115333	0.0713165	0.119139	0.06812	0.0350616	0	0.155725	0.0776668	0	0
SUB1P4	0	0	0.24091	0	0.237423	0	0	0.0561312	0.0623562	0	0	0	0.181735	0	0.412127	0.0944658	0.0757817	0	0.0441145	0.140801	0.0630667	1.1604	0.0596506	2.24984	0.0818352	0.341779	0	0.160932	0	0	0	0.0447256	0
RNU7-70P	0	0	0.412467	0.961737	0	0	0	0	0	0	0	0	0	0	1.05842	0.242605	0	0	0	0.241068	0	9.68537	0	22.4323	0	0	0	0	0	0	0	0.229727	0
AC069113.1	0	0	0	0	0	0	0	0	0	0	0	0	0	0	0	0	0	0	0	0	0	0.184164	0.378681	0.672128	0	0	0	0.0510822	0	0	0	0	0
AC026412.1	3.54816	1.98932	3.65776	3.87754	16.437	1.80934	1.20876	14.5655	0.728923	3.98195	2.1503	7.43447	1.26366	3.83187	4.72071	0.628293	4.81115	3.40454	0.76908	1.06417	3.90858	5.67143	4.57449	8.88222	7.83443	11.8136	3.62348	1.32173	2.36163	2.39048	0.799317	2.48343	5.51858
PRR23A	0	0	0	0	0	0	0	0	0	0	0	0	0	0	0	0	0	0	0	0	0	0	0	0	0	0	0	0	0	0	0	0	0
PDE11A	0.0202806	0.221537	0.0283163	0.0101576	0.00429329	0.0604979	0.0221832	0.0228378	0.00845686	0.0271468	0.284032	0.0142789	0.0295766	0.331706	0.0614827	0.032029	0.0123332	0.15273	0.110085	0.0165496	0.0153958	0.0550813	0.00970789	0.0789742	0.0932285	0.0111246	0.0466451	0.00545645	0.0194231	0.458035	0.0120869	0.0521655	0.0510797
CCNYL1	9.89353	5.30922	8.24146	2.64983	5.88216	6.20849	3.27881	4.2528	5.90556	7.59509	6.1827	8.86086	9.22746	4.92666	6.24302	9.67453	3.18192	6.14808	3.87294	9.11633	5.63219	11.6479	5.62784	14.1828	8.70514	6.3556	9.31141	6.44134	5.49476	3.75469	5.81526	6.4874	16.0365
AL591222.2	0	0	0	0	0	0	0	0	0	0.0166657	0	0	0	0	0	0.042472	0	0	0	0	0	0	0	0.059502	0	0.0614658	0	0	0	0	0	0.0402174	0
C17orf113	1.02949	0.631003	0.715449	1.58478	0.423056	0.496782	1.61919	0.425077	0.527775	3.2034	1.23218	0.435508	1.13339	0.553277	2.47845	0.336651	1.08026	0.403119	1.00223	0.94083	1.62946	1.03384	0.159434	1.17909	1.05719	1.82701	1.88033	0.842353	1.44994	1.45273	0.535962	0.617636	2.44956
AC018558.4	0	0	0	0	0	0	0	0	0	0	0	0	0	0	0	0	0	0	0	0	0	0	0	0	0	0	0	0	0	0	0	0	0
THAP12P7	0.0905599	0.0535382	0.106989	0.0138591	0.117156	0.0495264	0.0672601	0.124641	0.249234	0.0548731	0.131616	0.144725	0.0269031	0.0707161	0.752446	0.139842	0.0224367	0.119078	0.195915	0.104217	0.0373443	1.09509	0.0264911	1.8416	0.10903	0.111309	0.138858	0.0833822	0.038547	0.105811	0.0593693	0.152282	0.078057
EME2	5.84983	0.288362	1.00869	3.312	2.15516	0.891914	1.07009	1.64974	0.281483	1.1622	2.22485	2.8302	3.96809	0.435965	2.53107	1.09157	1.90007	0.473622	1.27708	3.36909	1.82883	4.44106	8.87418	3.52605	4.84252	2.94479	0.644344	4.71214	0.45037	2.02099	3.61639	1.10604	1.65951
RN7SL604P	0	0	0.091969	0	0	0	0	0	0	0	0	0	0	0	0.550663	0	0	0	0	0	0	1.66121	0	0.757847	0	0	0	0	0	0	0	0	0
AP004609.1	0.15399	0	0	0.0192815	0.0162994	0.0459358	0.0187151	0.0115604	0	0.00763422	0.0610371	0.619537	0.0935723	0.0590303	0.254637	0.0389112	0	0.12425	0.00908556	0.0869954	0.0129888	0.119494	0.0122853	0.654161	0.0505628	0.0844687	0.0160988	0.0580028	0.0536285	0.0276019	0.018355	0.0184228	0
RNU6-609P	0	0	0	0	0	0	0	0	0	0	0	0	0	0	0	0	0	0	0	0	0	0	0	0	0	0	0	0	0	0	0	0	0
IGHVII-53-1	0	0	0	0	0	0.296511	0	0	0	0	0	0	0	0	0	0.062792	0	0	0	0.187182	0	0	0.1586	0	0.108793	0	0	0.0534861	0	0	0	0	0.10014
SPTSSA	27.1913	16.4419	70.9931	28.2859	227.238	30.9983	78.1165	15.8902	43.6782	31.7067	30.4862	47.4443	52.501	12.9225	11.9989	27.3478	174.427	43.5004	89.5459	21.3362	27.3385	51.2967	164.984	15.1864	254.744	50.5758	23.7696	23.8645	51.7652	16.4476	52.1727	27.2173	53.9589
AC008033.3	0.131016	0.0217844	0	0.0451135	0.190681	0.107477	0	0.0405724	0	0.026793	0.261819	0	0.0218934	0.0460383	0.165495	0.0569011	0.0182587	0.048452	0	0.248778	0.0759759	2.09688	0.330558	1.62622	0.611234	0.181165	0.0753338	0.145405	0.0313691	0.086108	0.0214729	0.0754327	0
SRIP2	0	0	0	0	0	0	0	0	0	0	0	0	0	0	0	0	0	0	0.0900893	0	0	0	0	0	0	0	0	0	0	0	0.0910012	0	0
MAPKBP1	2.30714	1.22026	2.47074	0.870271	1.21231	1.45278	1.18973	3.72044	3.44319	1.40619	3.21083	1.80429	1.51983	0.859968	4.65613	1.98198	1.18069	0.556197	0.602121	2.30892	1.9528	3.53703	1.02308	4.44444	2.09198	1.21937	2.15684	1.98323	1.96881	2.28838	1.82465	2.46527	1.8615
AL391119.1	0	0	0	0	0	0	0	0	0.0780028	0	0	0	1.93235	0	0	0	0	0	0	0	0	0	0	0	0.102369	0	0	0	0	0	0	0	0
TSPY14P	0	0	0	0	0	0	0	0	0	0	0.0366	0	0	0	0	0	0	0	0	0	0	0.0537398	0	0	0	0	0	0	0	0	0	0	0
GTF3AP5	0	0	0	0	0	0	0	0	0	0	0	0	0	0	0	0	0	0	0	0	0	0	0	0	0	0	0	0	0	0	0.0216732	0	0
PPIAP38	0	0	0	0	0	0	0	0	0.0437656	0	0	0	0.0637764	0	0	0	0	0.0705714	0	0	0	0	0	0.0928873	0	0	0	0	0	0	0	0	0
PROCR	12.6323	13.4836	12.6824	9.58241	4.17956	21.8473	4.59334	7.84854	57.7239	6.70245	7.13008	11.6122	32.9749	24.315	14.0782	17.2117	12.4638	199.838	7.84352	38.5015	10.4202	8.71816	2.17517	5.4583	13.0684	10.744	20.6996	21.9053	14.5866	11.639	29.7865	12.44	26.4072
AC119751.2	0	0	0	0	0	0	0	0	0	0	0	0	0	0	0	0	0	0	0	0	0.101808	0	0	0	0	0	0	0	0	0	0	0	0
LINC02111	0	0	0	0	0.0116041	0	0.026648	0	0	0.0815264	0	0	0	0	0	0	0	0	0.0129367	0	0	0	0.0962098	0	0	0	0	0	0	0	0.00653382	0	0
DNM1P50	0	0	0	0	0	0	0	0	0	0	0	0	0	0	0	0	0	0	0	0	0	0	0	0	0	0	0	0	0	0	0	0	0
KRTDAP	0.20916	0.0154567	0.28829	0.144042	0.365294	0	0	0.11515	0.67158	0.266147	0.557306	0	0.233011	0.0489984	0.176136	0	0.155461	0.103135	0	0.0962813	0.0970331	0.743901	0.0917771	0.135747	0	0.0350569	0	0	0.100158	0.320755	0.182828	0.0917517	0.0772641
AC019349.1	0	0	0	0	0	0	0	0	0	0	0	0	0	0	0	0	0	0	0	0	0	0	0	0	0	0	0	0	0	0	0	0	0
KLF10	23.1518	11.4624	61.0627	9.65677	10.3347	23.1194	5.56385	24.1813	31.0982	9.26985	13.4107	20.8384	25.7175	12.2577	12.5355	24.0079	9.70355	15.7274	21.9186	32.2701	15.8732	11.1045	9.89608	14.2899	20.9435	8.9958	36.9843	13.1654	51.0053	16.4305	19.6007	24.6273	20.9619
TBC1D15	4.33289	5.4928	6.81977	4.14317	2.67407	14.3556	4.85648	4.46626	4.85881	5.69568	5.14527	9.90691	3.37358	7.90507	7.33057	5.46123	3.76591	11.8661	5.48423	5.6819	5.13506	11.117	3.76312	12.9189	8.33579	3.63348	6.34847	3.46818	3.49785	5.01249	4.38478	5.25241	4.91347
AC127024.7	0.115212	0	0	0	0.134144	0	0	0.0951423	0	0	0	0	0.30804	0	0	0.0800598	0	0	0	0.0795524	0.213796	0.737578	0.101108	0	0.138711	0.347589	0	0.13639	0	0	0.151062	0.0758098	0
AL024507.2	0.340176	0.0873238	0.126913	0.271259	0.270998	0.279059	0.119678	0.110888	0.0821242	0.195275	0.234189	0.574456	0.131641	0.13841	0.153787	0.323474	0.309398	0.278091	0.226588	0.166893	0.157814	0.687719	0.18069	0.383458	0.301779	0.198056	0.102947	0.296729	0.137176	0.164739	0.223013	0.123699	0.357144
AC007967.4	0	0	0	0	0	0	0	0	0	0	0	0	0	0	0	0	0	0	0	0	0	0	0	0.116229	0	0	0	0	0	0	0	0	0
AC096677.1	2.03316	0.540894	1.84154	4.38722	5.20794	1.89026	2.35569	2.23864	0.186519	2.95669	3.2504	4.94882	5.0736	0.190517	2.46549	1.22444	5.06244	0.802023	0.571802	1.77823	2.57813	4.04945	1.6653	2.63909	1.63189	1.97649	1.55875	1.68481	0.908688	2.00438	1.59948	3.52293	4.13079
AC093591.1	0.143716	0.446059	0.226385	0.263928	0.334663	0.550179	0.320219	0.197801	0.219738	0.261246	0.417742	0	0.38425	1.7507	0.484099	0.366178	0.160229	0.354324	0.777278	0.0661559	0.355586	0.715599	0.336325	2.98475	0.519083	0.337231	0.991634	0.141777	0	0.314849	0.439681	0.409783	0.318534
RPS4Y1	0.091157	88.3951	0.0598304	11.3278	0	0	0	87.5727	138.308	201.756	0.0441613	48.5898	0.162483	118.519	0.0102352	40.2586	82.4113	0.0599314	46.0083	26.0373	107.518	69.1216	0.302212	0.0197207	0.28047	0	0	20.1377	7.67292	0.0133136	0.0531207	0.0133292	94.2859
AC112786.1	0	0	0	0	0	0	0	0	0	0	0	0	0	0	0	0	0	0	0	0	0	0	0	0	0	0	0	0	0	0	0	0	0
LINC02603	0.139757	0.0232378	0.061917	0.14437	0.122041	0.0573239	0.116774	0.0577057	0.0480791	0.114322	0.0761691	0.135298	0.0467081	0.0245549	0.229497	0	0.155815	0.0258423	0.079366	0.0844378	0.0810448	0.708314	0.291288	1.05444	0.0841308	0.158115	0.0602699	0.0413615	0	0.103334	0.0229055	0.126446	0.0580799
CBX1P1	0	0.143563	0.127507	0	0.0628309	0	0.0721431	0.0445631	0.0495053	0.0294284	0	0	0.144281	0	0.327192	0.0749975	0	0.23948	0.210138	0.111783	0.200277	0.575783	0.0473572	0.630415	0.0649698	0.0542684	0	0.0319413	0.465136	0	0.106133	0	0.0598028
BLACE	0	0	0	0	0	0.0307859	0	0.00774775	0	0	0	0	0	0.0131873	0	0	0	0.0138787	0	0	0	0	0	0	0	0	0	0.0111066	0.0089854	0	0	0.00617344	0.0103973
MIR3672	0	0	0	0	0	0	0	0	0	0	0	0	0	0	0	0	0	0	0	0	0	0	0	1.09426	0	0	0	0	0	0	0	0	0
CLEC4A	6.47564	5.04065	1.99762	1.16444	2.40852	12.041	1.34667	1.6934	2.09572	0.951519	5.77757	7.5228	8.48854	1.3653	8.9796	12.6621	0.30082	2.87376	3.10537	9.30285	3.28789	2.26475	2.24158	9.24609	9.44228	5.24594	2.3582	6.00497	1.39541	2.56542	8.809	5.24337	2.8506
MRPS36P4	0.0773237	0	0.0913518	0	0.0900295	0	0	0.127708	0	0	0.112379	0	0.103369	0.108684	0.0781381	0	0	0	0	0.0533909	0.0717437	0.330013	0	0.903313	0.0930944	0	0	0	0	0	0	0.0508791	0
EIF4A1P13	0	0	0	0.137988	0	0.16437	0	0	0	0	0	0	0	0	0	0.0696172	0	0	0.065021	0	0.0929549	0.641372	0	0.975316	0	0.10075	0	0	0	0	0	0	0
AC091133.4	0	0.0236502	0	0	0	0	0	0	0.195729	0	0	0	0.142611	0	0	0	0	0	0	0.0368298	0	0	0	0	0	0	0	0.0947149	0.102167	0	0	0	0.177332
MIR8057	0	0	0	0	0	0	0	0	0	0.182115	0	0	0	0	0.337466	0	0	0	0	0	0	0.712636	0	3.90126	0	0	0	0	0	0	0	0	0
IDH3A	2.3744	5.04264	3.54232	1.73273	11.2939	2.51776	3.05706	2.80469	2.64235	1.81904	2.99989	3.50019	1.93878	2.47461	3.58889	2.87803	1.48906	2.95359	2.33122	2.3032	2.30945	4.31837	2.63721	3.54608	3.39874	2.62862	2.83139	2.22591	3.02339	2.3807	1.79983	2.60985	2.33978
RHEBP1	0.165773	0.0367514	0.0489619	0.0570815	0.14476	0.0679948	0	0.0342239	0.0760387	0.135604	0.060232	0.0917048	0.110806	0	0.0418798	0.143992	0.0924101	0.0613057	0.295869	0	0.346073	0	0.0363697	0	0	0.208387	0	0	0	0	0	0.109079	0
EIF1	96.5265	127.1	155.65	220.909	143.874	204.167	149.655	109.129	193.114	116.541	130.222	119.955	113.753	136.283	46.0883	110.833	147.957	141.998	128.2	132.387	192.074	68.0372	146.987	47.3907	153.083	203.353	127.805	140.263	173.043	163.707	133.479	132.323	157.69
TAAR1	0	0.26043	0	0.031115	0	0	0	0	0	0.0123195	0	0	0	0.0635058	0	0	0	0	0.0293232	0	0	0	0.019825	0	0	0	0	0	0	0	0.02962	0.0297294	0
CTTN	36.6677	33.0648	47.1512	37.3184	69.0236	23.8832	56.694	33.1417	41.4623	125.22	38.0866	84.1825	47.3076	42.2549	64.2394	39.2499	60.3747	24.3296	38.1435	38.9806	26.6345	42.6123	67.9862	27.452	31.8781	44.3144	35.7688	61.7354	34.4503	57.1401	59.2357	29.2264	49.745
AL357146.1	0	0	0.0264556	0	0.0521454	0	0.0299369	0	0.0308145	0.0122118	0.0325452	0	0.0149679	0	0	0.00778035	0	0	0	0.00773104	0	0.0716791	0.0294775	0.0654002	0	0	0.0386278	0.00662728	0	0.0441523	0.00734023	0.00736733	0
ARPIN-AP3S2	0.112066	0.248446	0.152766	0.0712398	0.0501848	0.08486	0.138295	0.0854252	0.063266	0.0705159	0.212987	0.0763006	0.103717	0.121167	0.20907	0.119805	0.0864983	0.0255039	0.100706	0.136903	0.0959803	0.0183958	0.0226953	0.0671374	0.0622719	0.147375	0.109048	0.0918448	0.00825594	0.0396594	0.192148	0.272269	0.0382129
SNX2P2	0	0	0	0	0	0	0	0	0	0	0	0	0	0	1.44181	0	0	0	0	0	0	0.456705	0	9.58407	0	0	0	0	0	0	0	0	0
COL9A3	0.400656	0.283391	0.157781	1.09054	1.02184	0.696472	0.471865	4.15152	0.0787617	0.343346	0.284216	0.358847	0.79704	0.194422	0.106039	0.0762316	1.12736	0.430396	0.108346	0.230539	0.0663826	0.173033	0.259519	0.092868	0.430689	0.0287799	0.0658216	0.271029	0.159881	0.16301	0.0406501	0.059631	1.21045
AC012568.1	0	0	0	0	0	0	0	0.0403145	0	0.0532455	0	0	0	0	2.26932	0	0	0	0	0	0	7.5008	0	17.9648	0.176327	0	0	0.0577922	0	0	0	0	0
AC009318.1	0.794568	0.00363202	0.609683	0.248212	0.133524	0.134394	0.186167	0.284108	0.045088	0.209953	0.440488	1.21443	0.580381	0.0460547	0.778104	0.0683055	0.146122	0.0727038	0.047847	0.147057	0.570022	1.43338	0.0790747	5.18343	0.917177	1.03795	0.0282602	0.135759	0.149056	0.199195	0.0751819	0.452757	0.390344
SRSF9P1	0.217382	0.481928	0.256819	0.299409	0.506204	0.0713304	0.40686	0.502639	0.119653	0.189674	0.379121	0.240509	0.174362	0.122219	0.0878685	0.543802	0.242359	0.192939	0.479683	0.420277	0.36305	0.927771	0.0381539	1.0158	0.523436	0.568384	0.19999	0.46321	0.41638	0.314314	0.484538	0.143037	0.144542
WAPL	6.84944	6.5287	12.3699	4.70828	4.93827	7.47794	8.56873	10.7166	13.9318	8.06774	7.63623	11.2411	4.71792	5.50328	20.9694	18.064	5.04272	7.47738	6.03123	9.61842	9.72362	19.4594	3.19156	23.4923	12.2629	10.3099	10.301	6.48974	5.90201	7.39946	5.15852	10.9508	8.00098
MTCYBP17	0	0	0	0	0	0	0	0	0	0	0	0	0	0	0	0	0	0	0	0	0	0	0	0	0	0	0	0	0	0	0.019146	0	0
SNORD114-25	0	0	0	0	0	0	0	0	0	0	0	0	0.427833	0	0	0	0	0	0	0	0.296939	2.73177	0	0	0	0	0	0	0	0	0	0	0
SLC25A53	0.629502	0.308969	0.334071	0.185463	0.254766	0.579918	0.333028	0.336369	0.39529	0.212951	0.445215	0.38362	0.220511	0.37853	1.13279	0.643285	0.364051	0.32368	0.255619	0.602018	0.456015	0.869218	0.410635	1.89421	0.526877	0.578892	0.418094	0.268993	0.335294	0.349567	0.278069	0.54047	0.339482
CXCL10	87.4477	22.432	4.72233	2.67176	4.90492	44.9097	1.99081	8.2036	10.2099	3.83603	9.11266	90.0743	2.27887	5.75602	13.6028	279.42	5.17732	30.4339	91.7001	83.0836	32.2149	2.34152	8.46003	9.00343	91.7896	130.228	4.97977	59.2645	6.60543	5.69197	15.2218	30.4915	5.92795
AC010326.4	4.75128	0.633097	3.92637	14.275	2.00643	1.00975	5.66077	2.37856	1.7164	2.01377	3.97145	1.57975	7.89846	0.83046	2.01506	2.17256	3.78763	0.582666	2.09304	2.60075	4.2942	4.83313	3.34865	6.13532	6.96517	4.62957	1.3306	3.20574	3.41868	3.41392	3.24396	2.28401	2.48264
IGHA1	9275.17	1029.31	1555.3	2169.7	358.304	8789.39	827.333	2413.96	74.9172	860.495	5011.03	1668.02	489.014	1725.18	529.402	2561.25	1335.07	746.826	1516.89	8537.85	761.495	1007.18	6581.06	159.366	7481.49	2499.81	4711.71	2502.6	10573.2	1804.52	506.818	313.22	489.084
CCDC173	0.69045	0.24674	1.78969	0.156132	0.575931	1.33569	0.22043	1.45522	0	0.584462	3.57955	0.114016	0.385739	0.289696	2.00986	0.522752	0.0919142	0.594523	0.541745	0.370011	0.162546	1.67132	0.307483	3.37086	0.148884	0.134724	1.70653	0.256188	0.0493474	2.11992	0.108094	0.617057	0.194145
AC126763.1	0	0	0.0128531	0.0149846	0.0253341	0	0	0	0	0	0	0	0	0	0.0329818	0	0.0121294	0	0	0	0	0.116081	0	0.127095	0.0130983	0.0218816	0.0125112	0	0	0	0	0.00715863	0
KLHL17	8.13783	0.562756	1.21881	4.18802	1.99142	1.5367	1.88732	6.2382	1.05849	5.78514	3.5018	2.42549	3.4388	1.31651	1.50205	1.82522	3.54893	0.361442	0.889801	3.70229	4.5719	2.15806	5.14026	0.925042	2.6639	3.78816	0.94443	4.53159	2.37257	1.95381	5.8467	1.34426	6.75438
LINC02785	0.302196	0.217737	0	0.208114	0.0879632	0.123951	0.0505002	0.124777	0.485152	0.0411998	0.4392	0.208967	1.86844	0.053095	0.229034	0.131246	0	0.111757	0.0980645	0.0260828	0.105146	0.564268	0.0331501	1.54452	0	0.417866	0.0434404	0.290666	0.144709	0.0496532	0.0495285	0.248557	0.334895
AC004471.2	0.076098	0.0472379	0	0.0209626	0.0531614	0	0.0610405	0.15082	0.0558488	0.0414991	0.154837	0.0168388	0.0610383	0	0.0307598	0.0317278	0.0509049	0.0225139	0.0296331	0.0630535	0.0847277	0.0324781	0.0801382	0	0.0366475	0.0153055	0.105015	0.0990941	0.0728802	0.110031	0.029933	0.0500726	0.0168664
RBM4B	2.3442	2.45678	2.54919	5.01193	4.33603	4.00341	3.09832	4.77361	5.26392	5.44766	4.19677	2.84707	2.85605	2.88309	4.18864	2.75072	5.17364	2.29341	3.97989	2.72961	2.44692	8.73156	3.59079	11.5455	4.74021	3.01646	3.16146	4.46222	3.01555	4.32442	3.25875	2.84659	5.92784
AP001017.1	0	0	0	0	0	0	0	0	0	0	0	0	0	0	0	0	0	0	0.0310266	0	0	0	0	0	0	0.0480759	0	0	0	0	0	0	0
SLC6A5	0	0	0.0344399	0	0	0	0	0	0	0	0	0	0	0	0.00654629	0	0	0	0	0	0	0.00691199	0	0.0315326	0	0.00325732	0.00744972	0	0	0	0	0.108696	0
NOB1	22.3248	26.4221	16.3286	16.5951	21.1693	22.0693	20.7597	20.4204	33.848	20.1624	14.7769	15.2795	20.4391	28.7044	29.3839	19.435	32.1277	20.606	11.4261	16.8115	22.8527	17.6824	40.0518	11.8143	16.352	24.8676	38.8789	19.1422	24.3176	48.2128	17.0096	28.807	18.9922
MTND4P22	0	0	0	0	0	0	0	0.0162776	0	0	0	0	0	0	0	0	0	0	0	0	0	0	0	0	0	0	0	0	0	0	0	0	0
GPAA1	49.829	24.0916	30.1967	48.6839	55.2913	32.8655	41.8056	28.3389	48.0085	65.775	27.0023	31.0483	28.8905	21.2484	23.2994	26.5363	81.2993	29.455	73.4516	34.9466	49.164	8.21538	37.7452	2.73196	38.9137	39.8288	28.4853	56.3838	28.875	40.5159	26.7132	29.2522	85.2417
AC011466.4	0.171319	0.0126603	0.0168667	0.0196638	0.0498676	0.0234233	0.0381724	0.106107	0.0130971	0.0233568	0.145244	0.173751	0.190855	0	0.057708	0.0198413	0.0636679	0.0422379	0.00926569	0.0788624	0.0132464	0.517919	0.0250577	0.833913	0.120319	0.0143572	0.065672	0.0591528	0	0.0562983	0.0280784	0.0375761	0
AC097376.1	0	0	0.214353	0.7497	0.21125	0	0	0.14983	0.332894	0.197889	0	0	0	0	1.65013	0.504314	0.809134	0	0.353264	0.626397	0.673374	5.42052	0.159225	4.23917	0.218442	1.09477	0	0.107393	0	0.59623	0.237893	0.358157	0
Z83839.2	0	0	0	0	0	0	0	0	0	0	0	0	0	0	0	0	0	0	0	0	0.156056	0	0	0	0	0.0845715	0	0.0497772	0.241622	0.0552709	0	0	0
Y_RNA	0.235127	0	0.277784	0	0.273763	0.385767	0	0.194168	0	0	0.341725	0	0	0	0.475207	0	0	0	0	0	0.218159	3.01052	0	5.49362	0	0.47291	0	0	0	0	0.30829	0.154714	0
BCKDHB	3.13006	2.85099	4.88152	2.18287	3.24898	3.50099	2.66357	5.31451	2.95974	12.4147	3.72649	2.61765	1.82357	2.76065	6.54913	3.07968	2.58099	3.03098	4.0482	3.18522	4.29063	7.28338	6.46235	9.19111	4.81109	3.75679	3.48238	4.64348	1.36605	2.77886	4.55301	4.74487	3.5252
SIRLNT	0	0	0	0	0	0	0.01946	0	1.08164	0.00793805	0	0	0.0194593	0	0	0	0	0	0	0	0	0	0	0.0283415	0.24535	0	0	0	0	0	0	0	0.0322625
CCDC85A	0.596026	0.282234	1.14169	0.0318808	0.0404251	0.104434	0.201138	1.49571	0.0318515	0.0915148	0.664398	0.0576207	0.657544	0.0732023	0.0760189	0.164864	0.0193546	0.0342401	0.101401	0.455499	0.467109	0.59273	0.330085	0.0225337	0.355311	0.69832	0.472477	0.160982	0.315892	0.304254	0.106221	0.521645	0.32064
BLK	0.79159	0.157412	0.702817	0.231273	0.178747	10.9488	0.269376	0.412026	0.0748197	0.0994182	1.88258	0.132698	0.0962024	0.694557	1.71136	0.126682	0.144416	0.0922585	0.10275	0.884468	0.146893	0.604027	0.467331	1.24235	1.98694	0.289476	0.452403	0.17606	0.0918931	0.886015	0.176129	0.621884	1.36106
UBE2T	16.1838	5.1612	4.52436	14.5425	23.2768	12.8857	3.471	12.7035	18.8959	1.30969	3.2074	20.06	8.90858	29.0427	3.38892	22.1912	14.3526	52.3292	32.9147	9.41184	35.5323	2.49322	38.8292	1.93781	11.2271	34.5739	1.51776	38.9703	22.379	5.00542	11.7871	8.20028	17.4075
AP003174.3	0	0.0396003	0	0	0	0	0.0596998	0	0	0	0	0	0.0596977	0	0	0	0	0.132116	0.0289822	0	0	0	0	0	0	0	0	0	0	0	0	0	0
RRM2P2	0.0353412	0	0	0	0.0822969	0	0.141741	0	0	0	0	0	0	0	0	0	0	0.104558	0.0229369	0	0.0327908	0.075417	0	0.0688106	0.0425493	0.106622	0	0.0209186	0.101541	0.0232274	0	0.0930182	0
MLNR	0.0929882	0.0329843	0.0219716	0.0256153	0.151575	0	0.0248629	0.0153579	0.0170612	0.10142	0.0540581	0	0	0.0261404	0.0187935	0.0129233	0.145141	0.0275109	0.108631	0.0256828	0.0172555	0.0396868	0.0489626	0.0724206	0.0223907	0.0374053	0.0641614	0.0330241	0	0.0488918	0	0.0122373	0.12366
LINC01948	0.322272	0.0595389	0.444195	0.295919	0.125076	0.0440619	0.143614	0.155244	0	0.248975	0.0390315	0.980536	0.107706	0.188741	1.43836	0.335915	0.17965	0.119182	0.0522896	0.760291	0.37377	4.75672	0.0235682	3.86944	0.64667	0.270077	0.370611	0.0953773	0.0257204	0.353012	0.369732	0.494796	0.0892859
AC093677.1	0.0679719	0	0	0	0	0	0	0.0280656	0	0	0.0493938	0.0376017	0.0908673	0	0	0	0	0	0.0661718	0	0	0.14505	0	0.132344	0	0	0	0	0	0	0	0	0
AC135776.3	0	0	0	0	0	0	0	0	0	0	0	0	0	0	0	0	0	0	0	0	0	0	0	0	0	0	0	0	0	0	0	0	0
RNU1-36P	1.11721	0.0619205	0.494961	0	0.812994	1.60385	0	1.03792	0	0.685415	2.2326	0.309017	0	0.392581	2.5402	0.0970422	0	0.206582	0.181271	0.192854	1.55488	0.596023	0.122555	0.543813	0.336268	0.14044	0.481794	0.0826603	0	1.37675	0.183105	0.367563	0
RDM1P5	0.364613	0.0220455	0.0522135	0.0532633	0.0514578	0.0725104	0.081241	0.0364967	0	0.0512157	0.0642321	0.39118	0.0664675	0.0776503	0.161896	0.0191944	0.0739104	0.187959	0.025098	0.247946	0.174276	1.16711	0.121203	0.634622	0.0997679	0.327783	0.0444715	0.206007	0.153435	0.159757	0.177464	0.163579	0.0795889
C16orf82	0	0	0	0	0	0	0	0	0	0	0	0	0	0	0	0	0	0	0	0.0129406	0	0	0	0	0	0	0	0	0	0	0	0	0
FAM76B	2.32255	1.28514	2.33841	2.826	1.46089	2.8407	1.46837	3.93356	2.80591	4.10129	2.76027	3.43042	2.25345	3.4039	4.74028	3.19073	2.04942	3.49773	3.02215	2.24095	2.88034	7.13733	1.12453	13.2321	5.67515	4.5256	1.97797	4.15128	1.16148	1.71444	3.06024	2.51947	4.17566
CDH9	0	0	0	0	0	0	0	0	0	0	0	0	0.00732905	0	0	0	0	0	0	0.00378551	0	0	0	0	0.0198017	0	0	0.00324505	0	0	0	0.0360742	0
AC096576.3	0	0	0	0	0	0	0	0	0	0	0	0	0	0	0.0968869	0	0	0	0	0	0	0.272798	0	0.497804	0	0	0	0	0	0	0	0	0
GLUD1P9	0	0.00871004	0	0	0	0	0	0	0	0	0	0	0	0	0	0	0	0	0	0	0	0	0	0	0	0	0	0	0	0	0	0	0
AL024493.1	0	0	0	0	0	0	0	0	0	0	0	0	0	0	0	0	0	0	0	0	0	0	0	0	0	0	0	0	0	0	0	0	0
AC012414.3	0	0	0	0	0	0	0	0	0	0	0	0	0	0	0	0	0	0	0	0	0	0	0	0	0	0	0	0	0	0	0	0	0
RPS4XP2	0.0581147	0.0386515	0.240302	0.120065	0	0.190694	0.116539	0.0479911	0.15994	0.0633843	0.464539	0.0321487	0.388449	0.163369	0.381724	0.201916	0.0647919	0.0429836	0.641191	0.100318	0.674011	0.124015	0.204	0.169727	0.174919	0.262993	0	0.0687967	0.166972	0.171877	0.133346	0.076479	0.0966045
RCHY1	3.70294	3.90311	4.57377	2.58153	2.34573	3.97343	3.84301	2.63471	2.80133	3.82242	2.88215	3.95709	3.27982	3.6902	7.67187	3.40971	2.35965	7.63235	3.34861	3.47777	2.98305	8.72586	1.74956	14.4332	3.83699	3.66032	4.15341	2.61353	0.766418	2.78663	3.58039	3.99084	2.71889
AC004466.2	0.312592	0	0.316545	0	0.103988	0.146532	0	0.331892	0.0409666	0.146116	0.324506	0.0988137	0.417884	0.125535	1.21841	0.0930928	0.149361	0.0660581	0.0289822	0.277509	0.331467	5.43178	0.117567	7.12964	0.537638	0.269449	0.051354	0.158592	0.0427677	0.293493	0.204929	0.293837	0.296928
AC005884.2	0	0.0827278	0	0.128491	0.325856	0	0.374151	0	0	0.152623	0	0	0.124713	0.524501	0.0942719	0	0.104008	0	0.181638	0.0644149	0.259672	0.597229	0.0818686	0.363276	0.336949	0.187632	0.107282	0.0552184	0.357379	0	0	0	0
AC130509.1	0	0	0	0	0	0	0	0	0	0	0	0	0	0	0	0	0	0	0	0	0	0	0	0.103613	0	0	0	0	0	0	0	0.0700322	0
MTND2P6	0	0	0.0264299	0	0	0	0	0	0	0	0	0.0247514	0	0	0	0	0	0	0	0	0	0	0	0	0	0	0	0	0	0	0	0	0
AL356966.1	0.0380343	0.0112428	0.0599127	0.0174621	0.11071	0.0104003	0.0423729	0.0314087	0.0116307	0.0380262	0.119768	0.0210404	0.00847428	0	0.134522	0.0220247	0.0282696	0.00937716	0.0699401	0.0218851	0.0352896	0.987496	0.0723191	0.752885	0.137375	0.0701234	0.0145797	0.0337691	0.012142	0.0499947	0.0332461	0.0667377	0.0983496
AC079466.2	0	0	0	0	0	0	0	0	0	0	0	0	0	0	0	0	0	0	0	0.0860026	0	0.265794	0	0.485022	0	0	0	0	0	0	0	0	0
RPL41	124.743	251.553	178.8	170.005	119.102	402.374	175.997	143.273	314.633	213.043	146.514	259.415	151.613	364.365	180.31	163.372	138.887	339.701	192.571	96.0917	293.262	74.7973	211.62	47.4624	98.8058	156.521	279.551	114.54	124.417	181.689	221.678	127.218	209.99
AL356417.1	0.0545384	0	0.0644327	0.187795	0.0635001	0.313179	0	0.0675567	0	0	0.19816	0.0603407	0.0364544	0	0.0275564	0.0189491	0	0.0403384	0	0.150632	0	0	0	0.106188	0.131324	0.0822695	0.0313594	0.0807039	0	0	0.0536315	0.0179432	0.151099
MINK1	18.7417	17.1414	5.81929	13.7067	12.7674	8.68594	9.61157	16.5967	9.31328	18.2003	20.7823	15.4392	14.9311	14.025	7.7091	15.0021	11.2396	8.96081	12.2573	16.2789	8.27616	8.64298	12.2592	6.06076	11.5909	9.36449	12.4951	12.3234	17.0515	23.1397	10.8702	10.7707	18.1726
SEC16B	0.0406062	0.0193895	0.0295218	0.0602308	0.0145473	0.056372	0.0125275	0.0257943	0.00859649	0.0187373	0.0272379	0.00691174	0.0668109	0.0834175	0.0284081	0.0390694	0.0417894	0.032344	0.00202722	0.0345083	0.107231	0.373272	0.00274116	0.200695	0.116579	0.0188472	0.0215524	0.0277327	0	0.0636399	0.0163819	0.0246636	0.0380769
ENPP5	5.35532	2.45119	13.3497	7.65149	2.56082	7.13723	3.56888	1.20044	0.05949	5.38708	8.71782	3.86236	7.39036	0.888694	12.844	1.57341	3.73541	3.25352	3.47917	3.34702	7.31039	8.02618	2.45656	10.2587	7.78783	6.43985	6.51902	6.88985	6.69186	5.49795	11.8788	16.6519	5.43174
MIR450A2	0	0	0	0	0	0	0	0	0	0	0	0	0	0	0	0	0	0	0	0	0	0	0	0	0	0	0	0	0	0	0	0	0
RP9	3.82422	2.39004	2.52435	5.03316	7.15246	6.35397	4.09004	3.63927	3.41918	3.28383	2.99954	5.99067	4.10612	2.47432	7.56952	4.85083	3.96584	2.85546	9.74664	3.99858	4.60709	2.77207	11.6024	7.02043	6.18278	3.06445	2.90396	5.53319	3.42998	4.54806	5.07785	3.38708	2.79844
TMEM202	0	0	0	0	0	0	0	0	0	0.0124169	0	0	0	0	0	0	0	0	0	0	0	0	0	0	0	0	0	0	0	0	0	0.0299644	0
RNU6-298P	0	0	0	0	0	0.393803	0.320887	0.198213	0	0	0	0	0.320875	0	0.242554	0.333582	0	0	0	0.165734	0.890818	0.512207	0	1.40202	0	0	0	0.142072	0	0.157752	0	0.157937	0
AC147651.1	0	0.0243259	0	0	0	0	0	0.0906117	0	0	0	0	0.146686	0	0.0554409	0	0	0	0	0.113646	0	0.117076	0	0.10682	0	0.0551728	0.0630921	0	0	0	0	0	0
Y_RNA	0	0	0	0	0	0	0	0	0	0	0	0	0	0	0	0	0	0	0	0	0	0	0	0	0	0	0	0	0	0	0	0	0
MIR3613	0.264856	0.117435	0.312906	0	0	0	0	0.218718	0.242974	0	0	0	0	0	0.267646	0.368091	0.295287	0	0	0	0	0	0	2.06274	0	0	0.304582	0.313539	0	0	0.173634	0	0
HOMER3	6.53835	4.2844	2.84798	8.13373	8.23209	6.94899	2.1515	9.4197	11.6751	2.36483	7.37893	3.82931	4.14081	3.49245	2.89193	7.93111	11.2985	2.90856	7.97125	11.2843	6.54134	1.49441	6.02155	1.27173	5.2128	6.12834	1.40934	19.3464	8.97042	6.19577	22.2267	4.83393	7.60402
IP6K1	10.9496	13.6002	13.0931	7.43386	9.66868	8.79696	6.38021	12.5698	14.5207	9.57669	12.4167	16.3602	12.9969	6.53988	13.3263	11.0359	11.7186	15.2076	10.71	9.5004	15.7264	11.5081	8.65638	6.60026	8.56805	10.4856	13.234	8.90204	9.93066	14.0259	10.554	11.3656	12.5764
AC027369.5	0	0	0	0	0	0	0	0	0	0	0	0	0	0	0	0	0	0	0	0	0	0	0	0	0	0	0	0	0	0	0	0	0
SNRPEP2	1.15625	1.28169	1.65874	2.16132	2.78866	2.16804	1.21454	1.70506	1.51532	1.62141	1.20032	1.09651	2.98103	3.01823	1.08497	2.00867	4.41979	1.83258	7.12901	0.741349	4.13799	0.52873	1.37709	0.482414	2.28699	4.65113	1.04475	1.17324	0	1.03133	1.8409	1.73901	3.66104
PER1	9.73102	4.21107	23.1756	14.3049	28.0741	12.6395	47.8267	51.5062	22.8596	9.61917	20.8864	11.6074	23.8443	2.50241	4.3165	11.4544	12.1773	9.91132	4.70515	11.5386	1.98774	17.0227	46.1815	5.24765	13.4788	9.7628	14.8388	9.83672	23.707	13.6562	7.9328	5.1471	14.0735
RPL3L	0.0584834	0.0111134	0.0296115	0.0920589	0.233463	0.0548298	0.0335081	0.0275975	0.0689807	0.15491	0.024285	0.110924	0.0781828	0.0352298	0.00844277	0.0406395	0.167665	0.197743	0.0596458	0.103839	0.054263	0.0534865	0.520569	0	0.130764	0.0588137	0.0768634	0.148357	0.080015	0.0494192	0.00547723	0.0219898	0.0277764
AL391336.1	0	0	0	0	0	0	0	0	0.0436751	0	0	0	0	0	0	0	0	0	0	0	0	0	0	0.0926953	0	0	0	0	0	0	0	0	0
ADPRH	4.57854	2.83372	4.37099	1.27224	2.5172	6.23396	2.38297	1.9214	1.64896	2.59487	7.09691	4.44694	3.31735	1.38254	3.42088	5.29453	3.13401	1.58058	1.59756	5.50231	1.47781	2.53584	0.863195	3.27613	3.97948	3.16332	2.30823	2.79576	1.55888	3.61624	4.03596	4.43196	3.92305
AL807752.4	0	0.0352306	0	0.109439	0	0	0	0.0328077	0	0.0216654	0.230959	0.0439551	0	0	0	0	0	0.117538	0	0.0274319	0.0737228	0.339116	0	0	0.191325	0.0799055	0	0	0	0	0.0260452	0	0
CD320	11.8299	12.0117	9.42099	53.3415	18.8992	14.2454	21.5108	17.4657	31.6385	30.8547	8.14796	9.3489	13.0548	7.05508	4.67339	5.69595	25.5546	12.0656	28.6881	9.97113	14.7507	2.74257	56.02	0.610804	9.92966	12.4055	15.9085	9.79345	22.2232	12.5238	27.2137	10.674	24.9638
AC006557.5	0.0284124	0	0.100701	0	0	0.0466155	0	0	0.0260651	0.0309887	0.0825869	0.0314352	0.151931	0	0.17227	0.0592304	0	0.252177	0.01844	0.0196184	0.0527241	1.69767	0	0.22128	0	0.142864	0.196044	0.0840873	0	0.0560206	0.0372533	0.0373908	0
DHX30	11.5361	8.48196	9.95546	11.2253	8.59186	8.25035	7.26768	14.8291	17.2244	10.2147	12.1951	15.5518	15.6248	8.69506	11.6275	12.3005	16.3449	9.27857	10.1366	8.83254	15.154	8.19108	13.0249	6.10051	7.88129	11.8915	9.56402	9.73431	15.5281	12.4533	10.9102	8.66174	13.2262
AC090001.1	0.22444	0.143744	0.206234	1.30521	0.0290355	0.0818293	1.66694	0.205936	0.0457549	0.0407985	2.02964	0.165545	0.866779	0.105156	0.252004	0.190619	0	0	0.436992	0.309945	0.323934	0.532163	0	0.631211	0.600479	0.978064	3.87156	0.0295215	0	0.0819493	0.294277	0.0492272	0.607995
AC108868.1	0	0.018442	0.0491387	0	0.0484274	0	0	0.0343474	0.0381566	0	0.120899	0	0.333617	0	0.042031	0.11561	0	0.123054	0	0.0574386	0	0	0	0	0.150228	0	0	0.0984762	0.119503	0.0273362	0	0.0273682	0
AC110769.3	0	0	0.0464157	0.0270565	0	0	0	0.016222	0.0180211	0.0321379	0	0	0	0	0.456572	0	0	0	0.0127492	0.0406918	0.0364529	3.56318	0	6.69335	0	0.0592649	0	0.0116274	0	0	0.0128783	0.0258516	0.0217696
AL360182.1	0	0.0218309	0	0	0.0573265	0	0	0	0.0451683	0	0	0	0	0	0.597055	0	0	0	0	0	0.045683	5.25341	0	4.69736	0	0.0990282	0	0	0	0.0323595	0	0	0
NNT	6.13162	5.79803	9.82267	6.44369	18.6614	6.7632	10.3904	15.4743	4.04059	4.96998	8.02193	8.73813	5.45095	4.7374	19.3144	8.16425	3.27162	6.73865	10.0721	4.43448	8.32366	17.1639	6.98986	15.704	9.06792	7.51247	9.87955	8.02953	4.85258	8.48592	9.39351	6.19167	6.92207
AC093827.3	0.892636	0.119657	0.318826	0.114369	0.265871	0.442763	0.249771	0.257141	0.152351	0.758484	0.603406	0.0689025	0.638281	0.145892	0.209776	0.403905	0.231442	0.276373	0.377239	0.329677	0.751176	2.21495	0.273264	0.889207	0.199943	0.626286	0.143236	0.516068	0.278337	0.668529	0.244965	0.764928	0.391088
POLR1B	4.5801	2.70879	5.08412	2.63767	6.72733	4.61738	4.26862	4.18211	6.93715	5.10063	3.28593	4.72901	5.39764	3.1779	7.73351	5.70753	3.71001	4.23853	3.93424	7.07161	6.32031	7.34976	3.93312	6.03959	3.50667	7.17988	4.91119	5.01467	3.41361	3.91228	2.91192	8.28889	6.03998
TIMP3	4.34518	1.49602	1.60273	0.137898	1.09577	3.02244	0.970398	3.90656	21.5016	0.690676	3.07025	2.79143	1.32505	0.766954	1.23432	6.24755	0.301382	0.710896	0.977928	7.62514	0.854628	1.01484	0.944521	0.175442	1.26566	0.815546	4.59395	5.88463	2.08552	2.59587	1.37836	3.24782	1.77524
AC104009.1	0	0	0	0	0	0	0	0.0299425	0.0166316	0.1483	0	0	0.024236	0	0.0366407	0.0125979	0	0	0	0	0.0168211	0.116063	0	0.0705972	0.960388	0	0	0	0	0	0	0.0238583	1.04474
ZNF574	5.6302	3.81878	2.87811	3.34862	3.79339	4.78822	5.66493	5.51102	5.79713	4.21638	4.15573	4.56299	6.28975	2.55257	2.5364	3.4028	6.43622	4.7467	4.67618	7.44891	4.98645	1.93243	4.2067	0.670764	4.53283	3.96933	4.3523	3.73746	5.70321	6.45296	4.17501	2.63602	6.09215
LINC01605	0.121117	0.174533	0	0.271081	2.36206	0.471943	0	0.0625114	9.16661	0.0743058	0.506076	0.0335006	0.0202392	0.361758	0.0764953	0.168325	0.0675164	0.0895821	0.0786062	0.0522684	0.0140471	0.0323074	0.0664308	0.147387	0.455685	0	0.0174104	0.654168	0.0289989	0.318407	0.0794018	0.0697331	0.218111
AC091180.4	0.376204	0	0.111114	0	0.109505	0.154307	0.25147	0	0	0	0.683449	0.104057	0	0	0.0950415	0.13071	0	0	0.12208	0.259763	0.174528	0.401403	0.0825369	0.732482	0.226466	0.662074	0	0.111338	0.090074	0.123626	0.123316	0.185657	0.104228
TRBV8-2	0.170685	0.151361	0.100825	0	0	0.140019	0	0	0.313167	0	0	0.094422	0	0	0.0862413	0.118607	0	0.126244	0	0.176783	0.0791838	0	0	0.498495	0.102749	0	0	0	0	0	0.279744	0	0
BMPR1A	1.23326	1.90487	4.38776	1.83272	1.52329	2.57248	2.75511	2.38693	3.52995	2.82733	2.1815	1.86941	0.813486	1.66787	5.57122	3.49839	1.62146	1.76731	1.81801	1.91178	2.42591	5.99932	1.13924	9.35599	2.49337	2.68647	3.00209	1.84894	1.74641	2.11833	1.44945	2.38107	2.91773
MET	190.595	21.8083	38.9682	1.71785	0.175327	19.9203	46.9013	35.7078	39.0012	33.0884	14.7915	224.994	71.7958	20.3328	63.8514	147.063	6.50371	361.571	7.80779	221.592	99.2502	30.1989	4.89523	53.775	1.00107	4.53642	51.6948	340.97	38.7533	14.1309	41.0543	67.3748	6.23974
AC010591.1	0	0	0	0	0	0	0	0	0	0	0	0	0	0	0	0.0246717	0	0	0	0	0	0	0	0	0	0	0	0.0210153	0	0	0	0	0
ETV6	9.64038	6.20522	6.14486	5.56244	5.59707	8.82209	4.1625	6.26662	6.56721	6.76695	7.76282	13.8118	6.48735	6.34026	8.28721	12.6444	9.92742	6.07525	20.7825	9.89936	16.5688	11.7665	7.16543	20.1019	13.9593	10.3859	5.04879	9.49811	23.4437	9.37979	9.01461	9.63294	8.43493
COL1A1	452.23	80.5665	195.387	130.537	164.896	232.025	54.1403	297.324	361.822	90.324	73.7686	360.522	704.866	189.703	8.31901	1149.61	237.215	37.2866	213.018	348.512	77.6059	27.2476	114.653	12.3733	846.676	204.128	66.6393	2098.74	380.829	118.532	126.73	309.986	330.113
AC011474.3	0	0	0	0	0	0	0	0	0	0	0	0	0	0	0	0	0	0	0	0	0	0	0	0	0	0	0	0	0	0	0	0	0
AC004076.2	0.18029	0.0522681	0.425997	0.200567	0.24221	0.125145	0.287378	0.234778	0.0381681	0.37815	0.332572	0.0690477	0.546926	0.048733	0.301313	0.55413	0.115965	0.0102576	0.0810072	0.234611	0.321692	2.67834	0.0608533	1.89017	0.200364	0.146441	0.0797432	0.201116	0.119539	0.154952	0.154562	0.0775665	0.0537919
CT47B1	0	0	0	0	0	0	0	0.0286573	0	0	0	0	0	0	0	0	0	0	0	0	0	0	0	0	0	0	0	0	6.51409	0	0	0	0
GLYR1	22.1326	18.6108	24.3015	15.7642	12.8111	16.6564	21.1581	18.531	19.0172	23.2435	25.0708	25.8109	33.9858	16.567	22.9361	20.9063	19.1196	20.5326	28.4278	21.7889	15.1651	18.5631	23.8629	17.2979	24.3695	19.7539	25.7333	18.1071	29.1082	25.1416	16.5478	25.0297	19.2989
MT-ATP6	3525.73	2567.77	2730.08	5488.92	10703.5	1063.71	4235.27	5280.33	592.724	1916	3678.43	4422.77	2786.7	691.133	24.9948	2357.61	2771.54	1039.45	2206.51	3110.02	4201.05	997.662	4681.84	661.505	3628.15	2292.83	2902.28	3853.78	9702.33	6665.02	4288.61	2767.58	4431.68
LINC02800	0	0	0	0.0171646	0.0580396	0	0	0	0	0.00679607	0	0.013788	0.0832991	0	0	0	0	0	0	0	0	0.0531875	0	0	0.0150039	0	0	0.00737639	0.0119352	0.0081905	0	0	0
BX322639.1	1.41063	0.0814558	0.856527	0.0225921	1.38269	0.037676	0.0175428	2.05347	0.638015	0.066193	0.266997	0.613394	0.81571	0.00922208	0.39118	0.104862	0.0219448	0.26205	0.930419	0.761094	0.684854	1.68713	0.00575784	1.31579	1.11379	0.0329906	0.279172	0.757288	0.263913	0.0733064	0.318297	0.0625992	0.399905
AMOTL1	2.11711	4.19875	4.64429	1.94187	1.02663	3.25497	2.10279	1.98912	17.3197	2.6046	7.22508	7.52497	4.40496	1.61052	13.2495	5.95801	2.52932	0.985045	5.60489	3.08538	1.26126	14.0484	0.671029	10.8462	3.88417	2.40385	7.34622	7.44264	5.02058	5.09335	2.67802	5.14313	7.70272
RNY4P19	0	0	0.283571	1.32239	2.79467	0.787607	1.60443	1.18928	0	1.70164	0	0	0	0	0	0.333582	3.21125	0.355062	0.623118	0.165734	1.11352	3.58545	16.2194	0.934678	2.02286	0.241381	0	0.284145	0.229876	0	0.472069	0.315874	1.06399
AL162426.1	0.279115	0	1.46556	0.598011	0.0722175	0.101763	0.0829209	1.30613	0	0.405898	0.450727	0.102937	0.497508	0	0	0.0215504	0.0691521	0	0	0.214138	2.2732	0.595622	0.0816482	0.181149	0.37338	0.218315	0.356644	0.091783	0.20791	0.203826	0.101657	0.550973	0.343685
LHFPL2	15.1392	10.2527	7.44985	1.23337	3.62897	6.47384	3.83085	2.92213	16.072	1.97539	8.16549	21.0516	6.06658	4.06423	5.19589	16.9674	1.31719	3.46116	7.99016	21.4892	8.01099	31.5916	2.04573	9.36436	11.5323	19.7041	3.38168	9.49614	8.77525	7.00922	7.08819	20.5049	3.37084
SLC9A3R2	37.0627	50.3304	20.2139	56.8053	20.2614	23.9929	51.7873	37.6228	31.7498	53.3185	37.3568	22.4778	54.6055	14.0774	16.4177	30.2288	52.1109	3.94629	22.1626	26.1291	16.2244	8.25534	55.5551	2.47703	16.8953	25.3593	28.6335	57.0838	30.2178	25.3613	13.2594	20.0095	36.232
AL391427.1	0.143418	0	0.225916	0.460915	0.278307	0	3.4512	1.57913	0	22.8637	0.208438	0.052892	0.575179	0.335975	0.0966189	0	20.0936	2.26297	0	0.46213	0	4.69275	11.9567	0.83772	0.345338	0.192304	0.0549765	0.169779	0	1.16252	0.97156	0.0629127	0.211915
RN7SL717P	0	0.0344003	0	0	0	0	0	0	0	0	0	0	0.103717	0	0.470407	0	0	0	0	0	0	0.165562	0	0.302118	0	0	0	0	0	0.101981	0	0	0
AC020656.2	0.065104	0.0153956	0.0256384	0.0956483	0.00505345	0.0640886	0.0348146	0.0107526	0.00398169	0.0520721	0.46679	0.0432182	0.0464178	0.122012	0.0614037	0.039208	0.00483895	0.269657	0.00563377	0.101894	0.0281894	1.66716	0.0190446	1.07323	0.20902	0.0480125	0.0698778	0.0179832	0.0498809	3.05794	0.0882072	0.0456944	0.0384792
LINC01533	0	0	0	0	0	0	0	0	0	0	0	0	0	0	0	0	0	0	0	0	0	0	0	0	0	0	0	0	0	0	0	0	0
AC126773.1	0	0	0	0	0	0	0	0	0	0	0	0	0	0	0	0	0	0	0	0	0	0	0	1.01965	0	0	0	0	0	0	0	0	0
UBE2V1P14	0	0	0	0	0	0	0	0	0	0	0	0	0	0	0	0	0	0	0	0	0	0	0	0	0	0	0	0	0	0	0	0	0
AL110118.1	0.125231	0.0222106	0.02959	0.0689942	0.0291617	0.0410925	0.133935	0.0827324	0	0.122928	0.0728022	0.110843	0.234378	0.0352043	0.17717	0.0522129	0.0558478	0.03705	0.130042	0.051882	0.0232387	0.481029	0.1099	0.682721	0.120618	0.10075	0.172817	0.0296499	0.0479742	0.0493834	0.0164198	0.0988824	0.138781
LINC01107	0.0233341	0	0	0.0964172	0	0	0	0.00963466	0	0	0.118695	0.0258167	0	0	0.212219	0.00810732	0	0	0.00757207	0.0161119	0.0324754	0.69712	0.0716713	0.795068	0.0421399	0	0	0	0	0.0153359	0	0.00767695	0.0646475
RPSAP51	0	0	0	0.196821	0	0	0	0.059003	0	0	0.103842	0.0395255	0	0	0.036101	0.0248247	0.0398295	0	0.0695574	0	0	0.609884	0.0627025	1.11292	0.043011	0	0	0	0	0	0	0	0
C9	0	0.0207731	0	0	0.0272743	0	0	0	0.0143265	0.0340656	0.0453934	0.0431954	0	0.087802	0.0552342	0.00542594	0.00870553	0	0.0101354	0.0323494	0.00724487	0.0499884	0.0137049	0.167235	0	0	0	0.00924361	0.00747819	0.0153957	0.148451	0	0.00865326
AC096743.1	0	0.1439	0	0	0	0	0	0	0	0	0	0	0	0	0	0	0	0	0	0	0	0	0	0	0	0	0	0	0	0	0	0	0
ZIM2-AS1	0.0230194	0	0.0906521	0	0.008934	0.0251782	0.0102581	0.114057	0.00703922	0.0209223	0.0892148	0.016979	0.0205155	0.0107852	0.0232619	0.0373239	0	0	0.00497996	0.0423856	0.0925525	0.0818713	0	0.164339	0.0184763	0.00771648	0.00882406	0.290674	0.0661383	0.0353012	0.00503037	0.0252447	0.0425171
RNU6-622P	0	0	0	0	0	0	0	0	0	0	0	0	0	0	0	0	0	0	0	0	0	0	0	0	0	0	0	0	0	0	0	0	0
IGHD1-20	1.35544	0	0	0	0	0	0	1.11932	0	0	3.93988	0	0	0	1.36972	0	0	0	0.879696	0	0	0	1.1895	0	3.26378	0	0	0	3.89438	0	0	0	0
DIP2A-IT1	0.0538375	0.0238712	0.12721	0.0741526	0.125368	0	0	0.222295	0	0.0293597	0	0.0595653	0	0	0.217618	0.0374111	0.0600234	0	0	0.0743481	0.449571	5.5146	0.0472466	8.70037	0.194454	0.433133	0	0.0637334	0.412489	0.0707675	0.0352948	0.141701	0
Z95118.1	0	0	0	0	0	0	0	0	0	0	0	0	0	0	0	0	0	0	0	0	0	0.796306	0	0.181638	0	0	0	0	0	0	0	0.0613845	0
CYTH1	17.4349	9.76889	11.7788	7.85451	9.2278	12.3352	9.35198	8.31912	4.61269	9.26969	20.9727	11.6028	13.507	5.4509	13.5465	9.72405	7.16299	5.91691	6.64616	14.2341	12.7853	14.2113	7.52897	14.2277	14.49	17.874	6.60929	11.8202	13.7179	12.0877	15.8699	11.8828	13.634
SNHG21	0.722129	0.3687	0.853137	0.602798	3.82176	0.753949	0.263292	0.993889	0.782917	1.09788	0.667872	0.605269	0.614325	0.338336	0.685508	0.623448	0.463542	0.809259	0.284042	0.287084	1.07609	0.60706	1.86276	0.340851	0.50057	0.902257	0.905937	0.608766	0.0419148	0.546516	0.516451	0.48956	0.800267
AC091860.2	0	0.0108575	0	0	0	0	0	0	0	0	0	0	0	0	0	0	0	0	0	0	0	0	0	0	0.0294815	0	0	0	0	0	0	0	0
AC113410.3	0	0.0503295	0.134103	0.312683	0.396485	0.186232	0	0.0937363	0.208264	0.123802	0	0	1.21395	0.159547	0.802937	0.23663	0.632759	0.671645	0.294676	0.313507	0.315955	5.32897	0.597681	3.97814	0	0.114151	0	0.403122	0	0.0746021	0.148829	0.149379	0.125792
FRG1HP	2.49257	2.18582	3.46829	0.762916	2.25723	3.90774	2.3326	3.2019	1.47362	4.75753	3.24022	3.92215	2.98044	1.90746	5.65337	1.99187	2.48563	3.78961	2.33669	3.55691	5.07509	12.1157	1.92007	8.25033	4.13464	3.18902	4.20412	1.89339	1.366	3.13988	1.80657	2.90665	2.17913
AP005131.5	0.04627	0.0205158	0.0546643	0	0	0	0	0.0382098	0	0	0.067247	0	0.0618554	0	4.11465	0.0321525	0	0	0.0300298	0.0958463	0.042931	9.97261	0.0406055	12.072	0	0	0	0.0273875	0	0	0	0.0913372	0
RNU2-55P	0	0	0	0	0	0	0	0	0	0	0	0	0	0	0	0	0	0	0	0	0	0	0	0	0	0	0	0	0	0	0	0	0
ITFG2-AS1	0	0	0	0	0	0	0	0.086493	0	0	0.152223	0	0	0	0.317525	0	0	0	0	0.144641	0	0.447017	0	0.407859	0	0.10533	0	0	0	0.0688374	0	0	0
AC020629.1	0.0139651	0.0123841	0	0	0.0325197	0	0	0	0	0.0380786	0	0.0154509	0	0	0	0.0291127	0	0	0.0543812	0	0.038872	0.0298011	0	0	0	0	0	0	0	0.00917832	0	0	0.0154762
ORAI3	5.17867	9.59451	2.36899	9.78657	10.9934	7.25206	4.90691	2.62064	1.87953	2.98578	5.76523	5.24733	5.23307	4.86493	5.03058	4.53157	4.51981	6.49994	5.71486	5.8212	3.21139	4.44649	7.42145	2.8348	4.35603	5.31313	4.75231	3.44199	2.73869	5.72421	5.09255	3.95829	2.17387
MSH2	7.84112	3.42957	9.20385	5.64048	4.56773	6.71888	5.01463	11.6671	10.1236	7.40926	3.89185	15.7993	5.69116	6.06207	9.86755	11.2949	7.7657	9.95173	15.4706	7.78398	10.1873	9.80845	4.50454	9.59975	11.5856	12.4466	6.44421	7.06517	4.33412	5.14345	5.95686	12.1409	9.26177
LCE1C	0	0	0	0	0	0.109263	0	0	0	0	0	0	0	0	0	0	0	0	0	0	0	0	0	0	0	0	0	0	0	0	0	0	0
IGKV6D-41	0	0.0275388	0	0.0855453	0	1.01901	0	0	0	0	0	0.412301	0	0.785692	0.125526	0	0.0692453	0	0.0403095	0.814823	0	0.132539	8.23033	0	0.972096	0	0.071425	0.183813	0.0594828	0	0	0	0.0688296
LINC01897	0	0	0.0672169	0	0	0.093346	0	0	0.156583	0	0	0	0	0.0799703	0	0	0	0	0	0	0	0	0	0	0.0684991	0	0	0	0	0.0373932	0	0	0
AC040914.1	0	0	0	0	0.0843673	0	0	0.0598379	0	0.079031	0	0	0	0	0	0	0	0	0	0	0.0672315	0	0.12718	0	0	0	0	0	0	0	0	0	0
AC006023.1	0.0889671	0.0394474	0	0	0.207172	0	0.237877	0	0	0	0	0	0	0	0.809137	0	0	0	0.0577407	0	0	3.03765	0	9.52722	0	0	0	0	0	0	0	0.0585404	0
RN7SL638P	0	0	0	0	0	0	0	0	0	0	0	0	0	0	0.401468	0	0	0	0	0	0	0.339116	0.0697295	0.309411	0	0	0	0	0	0	0.0520903	0	0
RNU6-986P	0	0	0	0	0	0	0	0	0	0	0.328324	0	0.302	0	0.228286	0	0	0	0	0	0.419208	4.3387	0	7.91727	0	0	0	0.133715	0	0.148473	0	0	0
AGBL1	0	0.0298216	0.0476757	0	0	0	0.0359663	0.0111083	0	0	0.547398	0	0.0179825	0	0.0407796	0.00934732	0	0	0.0087302	0	0.0374424	0.832449	0	0.445241	0.0809753	0	0.108284	0	0	0.123771	0.0176371	0	0.0298141
HNRNPCP7	0.356458	0.0338681	1.3837	0.140275	0.503966	1.08611	0.238272	1.07232	0.116789	0.680365	0.629075	0.816933	2.55282	0	1.62096	0.601554	0.596122	0.489633	1.18978	0.421936	1.20482	3.09701	0.536262	4.06507	0.582431	0.614522	0.585606	0.813816	0.36577	0.937102	0.684369	0.335071	0.253947
MPRIP-AS1	0.261351	0	0.128652	0	0.025358	0	0	0.0899266	0	0.0593853	0.0316531	0.0963854	0.203807	0	0.968381	0.0454025	0	0.0322174	0.042405	0.0300765	0.181868	5.62363	0.057339	6.82721	0.0262213	0.394241	0.025046	0.128913	0.166867	0.028628	0.0142781	0	0
RNU7-116P	0	0	0	0	0	0	0	0	0	0	0	0	0	0	0	0	0	0	0	0	0	0	0	0	0	0	0	0	0	0	0	0	0
AC053481.3	0	0	0	0	0	0	0	0	0	0.0149062	0	0	0	0	0.0276218	0	0	0	0.03548	0	0	0	0.0719628	0	0	0	0	0	0	0	0	0	0
AC093895.1	0.050504	0.772564	1.11875	0.0347806	0.161708	0.0414303	0.438867	0.291944	0.555979	0.93642	0.110101	0.097785	0.810188	0.124228	0.038277	0.0877368	0	0.0186772	0.360555	0.592829	0.140578	0.242491	0	0.22125	0.121609	0.0253946	0.0290396	0.186835	0.302303	0.0746839	0.165547	0.0913872	0.0419766
HEXD	16.0626	2.82914	3.44792	26.8999	8.74697	6.03535	5.33322	4.70557	2.46356	6.91384	12.3054	5.81947	24.6106	2.17583	4.6761	4.46854	5.92608	2.48689	3.23007	6.10292	9.97167	5.82532	7.26476	3.47854	15.6045	17.71	4.65784	5.24802	5.81859	10.2615	5.73984	4.61467	6.41315
RNU6-897P	0	0	0	0	0	0	0	0	0	0	0	0	0	0	0	0	0	0	0	0	0.203615	5.15134	0	4.27281	0	0	0	0	0	0.144231	0.143869	0	0.243198
LINC02683	0	0.0298739	0	0	0	0.0552707	0	0	0	0.0367425	0.0979211	0	0.585456	0	0	0	0	0	0.0218638	0.395436	0.218797	0	0	0	0.0405587	0	0	0	0.225844	0.132844	0.0441702	0.0443332	0
CHCHD2	97.8694	209.41	99.5124	273.776	278.313	335.437	106.675	106.136	150.119	86.3297	100.792	230.864	104.657	357.326	129.817	147.969	149.215	806.591	229.739	94.8586	130.129	44.4806	385.889	26.3163	150.155	172.648	88.9765	195.066	106.364	154.787	254.176	100.093	122.648
WASF1P1	0	0	0	0	0	0	0	0	0	0	0.0296101	0	0	0	0.308822	0	0	0	0	0.0140676	0	3.52159	0	0.833029	0	0	0	0	0	0.0535605	0.026713	0	0
LRRFIP1P1	0.841266	0.118272	1.87869	0.183698	1.23035	0.252483	0.740639	1.06749	0.0282352	1.47143	0.492047	0.55619	1.02863	0.50471	1.9387	0.499037	0.377458	0.834697	0.346238	0.942162	0.580658	3.26207	0.783292	3.79531	1.30929	0.299201	0.330348	0.935173	0.805693	0.681019	0.430453	1.07335	0.636689
RNU6-456P	0	0	0	0	0	0	0	0.177836	0	0	0	0	0	0	0	0	0	0	0	0	0	0	0	0	0	0	0	0	0	0	0	0	0
RPL21P112	0	0	0	0	0	0	0	0	0	0	0	0	0.0665313	0	0	0	0	0	0	0	0	0.212406	0	0	0	0.0500488	0.0572325	0	0	0.0327089	0	0	0
AL359094.2	0	0	0	0	0	0	0	0	0	0	0	0	0	0	0	0	0	0	0	0	0	0	0	0	0	0	0	0	0	0	0	0	0
CTSB	299.378	306.544	95.4045	154.935	124.699	184.582	70.5805	102.205	563.641	114.102	265.78	495.598	123.436	124.899	90.2943	325.775	219.358	237.303	223.306	581.095	94.8757	36.6737	121.637	61.6676	199.091	255.788	81.9361	213.469	172.87	172.075	292.214	145.127	138.473
C8orf58	2.28549	1.74953	1.0423	4.9754	2.33751	2.55301	1.81097	2.7077	2.08392	1.97751	2.68558	1.80617	2.74887	1.89426	1.74797	3.11357	5.34402	1.47976	2.33092	2.47507	1.35355	1.92715	2.13981	1.59603	1.89018	2.35428	1.45395	2.72615	1.37718	3.06811	5.40125	1.54957	3.54129
G3BP1P1	0.247237	0.00730821	0.0584181	0	0.0191908	0	0	0.176946	0.0151207	0.00898851	0.0479099	0.036472	0	0	0.0999363	0.171802	0.0367525	0	0.0748811	0.102428	0.214102	0.844153	0.0867877	0.417195	0.0595325	0.248633	0	0.136585	0.031571	0.0433311	0.0108056	0.0325364	0.0182659
ABI2	3.17722	0.892899	4.08383	1.30181	2.14115	1.49561	1.29394	2.53729	2.671	2.42044	2.4904	2.60829	3.00765	1.19524	2.67673	2.72734	0.836844	1.69327	1.67554	3.41519	3.14495	10.0911	2.04894	10.9089	2.59098	3.35904	2.80195	2.3284	1.61271	2.36988	1.69832	2.6196	2.57645
OR1X5P	0	0	0	0	0	0	0	0	0	0	0	0	0.172282	0	0	0.0179105	0	0	0	0	0	0	0	0.501841	0	0.0777604	0	0	0	0	0	0.0169597	0
AC106791.2	0	0	0.278494	0	0	0	0	0	0	0.0321379	0.0856496	0	0.0787826	0	0	0.0409513	0	0	0	0.0406918	0.109359	1.88639	0.0517175	0.344229	0	0	0	0	0	0	0.0386348	0	0
C12orf65	3.73424	1.88342	4.3618	4.22567	6.04688	3.3806	2.13767	2.53355	2.65949	3.17959	3.58507	7.59784	5.70895	1.50748	3.64878	3.40565	4.57637	3.25475	3.32001	4.39614	4.7192	4.723	5.14238	4.56239	6.23317	4.24885	3.53565	1.9083	3.28688	3.69101	3.74778	2.20907	5.43851
HMGB2	68.9032	11.4171	14.8818	24.1661	16.426	39.1811	9.22488	15.5931	56.7738	11.6558	17.1971	111.108	18.0717	21.2885	16.4213	75.1956	19.8114	54.3165	53.7566	33.6844	70.8648	13.5201	48.3277	7.50167	36.0898	55.7395	23.5862	33.048	22.7043	11.3186	35.9772	30.1382	38.0966
TDRD5	0.0649694	0.144035	1.24729	0.708422	1.09685	0.213187	0.622472	1.50672	0.0397345	0.416306	0.330484	0.826636	1.3607	0.555527	0.0875382	0.568093	1.18913	3.78822	0.0737903	1.38693	0.572668	0.947391	0.00950261	0.0421659	0.606207	0.637028	0.136976	0.00320464	0.14	0.177916	0	0.0249374	0.119999
B3GAT3P1	0.0571773	0.0633801	0	0.0393763	0.266291	0	0	0	0.0524535	0.031181	0.0415496	0.126521	0.0764367	0.241101	0.0288898	0.218525	0.0318735	0.126871	0.46386	0.15792	0.185679	0.0610073	0.0752663	0.111326	0.0344195	0.172501	0.0328768	0.18614	0.164279	0.0375787	0.0937109	0.0376228	0.0316821
OR2A41P	0	0	0	0	0	0	0	0	0	0	0	0	0	0	0	0	0	0	0	0	0	0.468304	0	0	0	0	0	0	0	0	0.143869	0	0
LINC02109	0	0	0	0.101433	0	0	0.131272	0.554096	0	0.575641	0	0	0.0109389	0.0920112	0	0	0.0273686	0.0847308	0	0.0339002	0	0.0174616	0	0.015932	0.24629	0	0	0.00968676	0.0391835	0	0	0	0
U3	0	0	0	0	0	0	0	0	0	0	0	0	0	0	0	0	0	0	0	0	0	0	0	0	0	0	0	0	0	0	0	0	0
HNRNPA1P19	0	0	0	0	0	0	0	0	0	0	0	0	0.0832541	0	0.0629329	0.0432756	0	0	0.0404185	0	0	0	0	0	0	0.125257	0.071618	0	0	0	0.0408276	0	0.0690156
CREB5	1.16653	0.245926	0.480376	0.187586	0.227518	0.731879	0.137217	0.373267	1.12267	0.151773	0.467595	0.382169	0.678142	0.782371	0.969384	1.94355	0.191454	0.832149	0.6418	0.730514	0.507294	1.9502	0.656499	5.14978	1.38782	0.271941	0.351833	0.323624	0.277884	0.448853	3.20783	2.4547	0.774342
AL592146.1	0	0	0	0	0	0	0	0	0	0	0	0	0	0	0	0	0	0	0	0	0	0	0	0	0	0	0	0	0	0	0	0	0
AC244517.12	0	0	0.0410601	0	0	0	0	0.0287005	0	0.0189531	0.0505113	0	0.650462	0	0.0702418	0	0.0387481	0	0	0	0.0967404	0.148331	0.0305001	0.135338	0	0.0349511	0	0.0205716	0	0.022842	0.0227846	0.0686062	0.0385155
XRCC6P5	0.012837	0.00569185	0	0	0	0.0210614	0	0.0106008	0	0	0	0	0	0	0	0	0	0	0.0499883	0	0.0119107	0	0.0112655	0	0	0.025819	0	0.0075983	0	0.0084369	0.0168314	0	0
ZDHHC19	0.32214	0.0252061	0.134323	0.104399	0.154442	0.139904	0	0.039121	0	0.0258346	0.0550806	0.0733789	0.367318	0	0	0.0395032	0.0211267	0.336375	0.0368951	0.09159	0.00879096	0.0808748	0.00831478	0.0368952	0.0684427	0.0190564	0	0.0168244	0.0725926	0.0498166	0.04348	0.0498749	0.157499
FOXN3P2	0	0	0	0	0	0	0	0	0	0	0	0	0	0	0	0	0	0	0	0	0	0	0	3.56068	0	0	0	0	0	0.0801282	0	0.160444	0
RPL32P29	0	0	0	0	0	0	0	0	0	0	0	0	0	0	0	0	0	0	0	0	0	0	0	0	0	0	0	0	0	0	0	0	0
TAF13P2	0	0	0	0	0	0	0	0.0665331	0	0	0.117094	0	0	0	0.325667	0	0	0	0	0	0	2.40702	0	3.76486	0	0.081023	0	0	0	0.0529519	0	0.0530139	0
HSPE1P28	0	0	0	0	0.127151	0	0	0	0	0	0	0	0	0	0.88285	0	0	0	0	0	0	7.45735	0	9.14301	0	0	0	0	0	0	0	0.0718577	0
HTR5A	0	0	0	0	0	0	0	0	0	0	0	0	0	0	0	0	0	0	0	0	0	0	0	0	0	0	0	0	0	0	0	0	0
ZDHHC11B	2.31853	0.11399	1.37802	1.33769	5.27152	0.179652	2.22764	6.97448	0	20.0224	2.00657	0.0948122	2.86401	0.408195	1.39037	0.0595486	1.60828	0.0211277	0.302804	0.167652	1.62556	1.85918	3.11679	4.47718	2.53347	0.277688	0.804815	3.13358	2.25697	1.0263	0.127966	3.38638	0.390423
PRPF40A	13.3335	8.24872	14.4935	8.25716	10.9273	8.55928	10.5053	11.7531	12.8748	15.3912	7.95785	14.3885	9.36137	11.6972	14.6778	17.8052	7.68868	12.8001	13.5952	17.2703	13.2569	20.0431	12.4094	20.2352	15.9802	21.3234	9.69524	19.1855	6.94721	8.89502	12.6302	14.2255	18.0994
EPG5	4.49897	1.57867	3.76442	1.66867	1.77158	1.90754	2.74824	6.90451	3.95724	3.64619	4.72887	3.33891	2.83149	0.7721	7.10389	3.7855	1.61748	0.949671	2.25389	5.73708	3.69121	12.9986	3.30347	12.7491	4.56452	4.74805	3.80961	3.23445	0.977937	2.68222	4.4341	4.49038	2.7039
CAPN3	0.547573	0.207794	0.821755	0.231014	0.0459495	0.137591	0.408888	0.211835	0.0814596	0.613366	4.71757	0.196485	1.45744	0.0693384	0.882354	0.178253	0.148497	0.0437842	0.0224114	0.269092	0.494327	5.76883	0.233775	3.39053	0.433563	0.699494	0.607013	0.201475	0.0425205	1.10234	0.459233	0.431715	0.530287
AL138689.1	0.344947	0.168242	0.489033	0.0475109	0.28114	0	0.0922309	0.0854572	0.506318	0.112868	0.0501332	0.190823	0	0.19394	0.453154	1.00674	0	0.357188	0.0671624	1.38145	0.160027	4.78469	0.211902	3.08947	0	0.104069	0.198343	0.0408352	0	0.22671	0.72365	0.0907902	0.0382272
KRT18P67	0	0	0	0	0	0	0	0	0	0	0	0	0	0.0256234	0.0552654	0.0126677	0.0203244	0.0539335	0	0	0	0.0389018	0	0.0709882	0	0	0	0.0215806	0	0	0	0	0
ABHD17AP9	0	0	0	0	0	0	0	0	0	0	0	0	0	0	0	0	0	0	0	0	0	0	0	0	0	0	0	0	0	0	0	0	0
Y_RNA	2.90827	0	7.66468	0.308129	3.64663	0	0.897236	2.40165	0.205231	3.78198	1.95082	0.742542	1.19627	0.314446	4.06925	2.95366	0.748253	0.330932	0.290385	2.16259	7.47249	75.9061	0.785303	67.9502	2.96275	13.0486	1.28634	1.85384	3.42806	0.441094	4.2532	3.38568	2.23128
PANX2	2.82274	0.177857	0.798607	5.62718	3.86604	2.03529	11.4998	0.282176	0.102218	15.3732	0.950043	4.42158	1.4399	0.062646	1.24608	0.629742	16.0004	1.59332	2.92154	7.71931	5.06577	0.317033	12.1642	0.535135	8.71972	1.89743	1.11052	0.386921	7.00034	6.01473	1.37329	2.98156	1.96746
TNNI1	0.54513	0.323181	0.596992	0.24887	0.627574	0.371821	0.409425	0.986324	0	0.464292	0.903544	0.867418	0.421692	0.710262	0.526113	0.238349	0.863845	0.262757	0.190811	0.439843	1.13377	1.41163	0.118255	0.787097	0.12905	0.809994	0.767771	0.447743	0.214111	0.559556	0.746877	0.671044	0.68557
RN7SL525P	0.0822945	0.0364889	0	0	0	0	0	0	0	0	0	0	0.110014	0	0	0	0	0	0	0.0568232	0	0	0.0722198	0	0	0.0827592	0.189276	0.0487105	0	0.108173	0	0.1083	0
RN7SKP210	0	0	0	0	0	0	0	0	0	0	0	0	0	0	0	0	0	0	0	0	0	0	0	0	0	0	0	0	0	0	0	0	0
UBE2K	15.7761	18.441	20.3561	17.2574	25.6728	14.6752	18.9236	15.6908	21.3282	24.8635	12.1314	32.7022	15.7397	16.9504	22.455	24.5903	18.054	42.8853	24.3469	19.1351	22.3946	31.2094	16.4895	43.6414	17.793	20.0446	15.6719	23.0315	19.6531	11.3964	17.2922	22.4756	13.6905
RBPMS2P1	0	0	0	0	0	0	0	0	0	0	0	0	0	0	0.0373759	0.0257014	0	0.0547126	0	0	0.0343172	0.552493	0	0	0	0.0371952	0	0.0218924	0	0	0.048495	0	0
USP17L22	0	0	0	0	0	0	0	0	0	0	0	0	0	0	0	0	0	0	0	0	0	0	0	0	0	0	0	0	0	0	0	0	0
CASP4LP	1.4445	0.642855	0.594137	0.714771	0.541933	2.97561	0.286093	0.309262	0.137424	0.291756	1.84279	0.645192	0.371908	0.699345	0.751483	1.30862	0.435424	0.648955	0.576388	1.09715	0.585743	1.14167	0.708951	2.75	1.2367	1.17827	0.313776	0.528838	0.619978	1.17089	0.838259	1.1617	0.59289
AC106785.2	0	0	0	0	0.183062	0	0.0700647	0	0	1.31471	0	0	0.583852	0	0	0	0	0	0	0	0	0	0	0	0.54685	0	0.863869	0.0103404	0.0836548	0	0.0114528	0	0
AC011944.2	0	0.0149588	0.0797155	0.0464675	0	0	0.0902053	0	0	0.0183981	0.0490322	0.0746528	0.045101	0	1.56825	0	0	0	0	0.069885	0.156513	8.85526	0	12.4149	0.040618	0.339277	0	0.0399384	0	0.0443462	0.110587	0.0887963	0.0373877
AC006457.1	0	0	0	0	0	0	0	0	0	0	0	0	0	0	0	0	0	0	0	0	0	0	0	0	0	0	0	0	0	0	0	0	0
IER5	12.8307	8.71167	20.6511	4.67572	5.84878	19.2185	3.25116	16.4341	15.6168	7.23111	9.57971	11.2738	25.0448	15.3356	20.811	12.831	11.5691	9.78303	7.75594	22.3461	14.054	5.49485	12.9789	8.20588	7.21375	19.7476	7.70663	25.1871	9.06332	11.1304	20.8233	14.6877	15.5178
HLA-E	472.917	570.274	268.715	235.859	85.0315	551.777	190.153	189.408	142.315	148.996	434.806	288.6	194.94	213.379	330.908	449.53	118.804	203.84	324.477	396.564	215.075	156.871	106.858	123.781	298.076	330.18	323.667	242.485	81.7448	439.351	289.506	350.626	184.321
AL033527.2	0.250462	0.00854254	0.0227616	0.265362	0.246753	0.0948289	0	0.0954605	0.0353491	0.178613	0.420013	0.063948	0.103023	0.108321	0.0584076	0.0535517	0.193319	0.342	0.0750242	0.0665154	0.107256	0.411136	0.202892	0.0750243	0.208762	0.348751	0.0664682	0.307903	0.0369032	0.151949	0.252612	0.101418	0.576477
AP001619.3	0	0	0	0	0	0	0	0	0	0	0.348844	0	0	0	0	0	0	0	0	0	0	2.04883	0	1.40202	0	0	0	0	0	0	0	0	0
ZNF394	9.37477	5.51507	4.30284	4.69042	6.37614	8.1974	4.68449	7.19879	4.38456	7.46427	5.39837	5.78251	7.5494	7.55873	9.5798	7.50575	7.1243	8.45099	6.59207	6.98155	6.12415	7.08468	8.72325	8.1921	4.0604	5.36176	5.74579	6.17547	4.91103	6.17868	6.81395	5.16934	6.0907
AC107909.1	0	0	0	0.05334	0.0450904	0	0	0.0319806	0	0.0211192	0	0	0.0517714	0	0.156539	0	0	0	0	0.0267403	0	1.40491	0	1.73426	0.0932508	0.0389455	0.0445356	0	0	0	0	0	0
INHBE	0.0611409	0.064385	0.0812622	0.115791	0.0444922	0.100312	0.0204346	0.0631126	0.238381	0.0333424	0.0777523	0.143747	0.153254	0.118165	0.131293	0.175255	0.0426037	0.406997	0.0595217	0.290241	0.0141822	0.293564	0.0737768	0.238087	0.680901	0.00768577	0.0878894	0.126664	0.0292778	0.120551	0.0651345	0.0704038	0.457357
CD164	34.8823	190.613	37.8509	59.3109	20.5427	72.1041	36.4702	22.8237	38.4053	69.8148	67.0118	54.6592	27.7875	72.4531	50.0913	43.3342	17.2993	127.317	71.4446	42.7915	23.7873	66.096	57.8952	76.3098	78.5161	31.5653	43.5602	38.334	10.9451	76.696	52.789	46.7589	44.7134
MIR150	0	0	0	0	0	0	0.275046	0	0	0	0	0	0	0	0	0	0	0	0	0.426174	0	0	0	0	0	0	0	0	0	0	0	0	0
FAM153A	0.0324237	0.0167726	0.0478826	0	0.00629193	0.0132992	0.0252856	0.0245442	0.0247875	0.0162084	0.137443	0.376669	0.364822	0.151913	0.0300348	0.0075103	0.00903729	0.387704	0.00175362	0.0242538	0.0350979	0.086489	0.0711358	0.305129	0.0227714	0.0543447	0.012429	0.00319863	0	0.348062	0.00354273	0.0231128	0.0269491
CD200R1	1.05034	0.507574	0.481018	0.349476	0.075574	1.87816	0.425986	0.253388	0.4493	0.360406	0.900473	0.920524	0.418083	0.257113	3.10668	1.44743	0.0723662	0.104746	0.130209	1.78051	0.585818	1.37253	0.103567	4.77942	1.02301	1.64967	0.760013	0.251474	0.118676	0.620506	0.947764	1.66956	0.163481
RNU6-706P	0	0	0	0	0	0	0	0	0	0	0	0	0	0	0	0	0	0	0	0	0	0	0	0	0	0	0	0	0	0	0	0	0
LINC01714	0.60272	0.0205571	0	0	1.34954	0.2282	0.185946	0.0382866	0.212664	0.505671	0.134765	1.07721	0	0	0	0.0322172	0.258451	0.0685834	1.08325	0.0640261	0.0430173	0	0.569621	0.0902707	0	0.372999	0	0.356753	0.222013	0.0304713	0.151974	0.0915209	0
RN7SKP102	0	0	0	0	0	0	0	0	0	0	0	0	0	0	0.960975	0	0	0	0	0	0	0.468304	0	0.569708	0	0	0	0	0	0	0	0	0
COA3	24.5171	27.2751	23.1012	54.2441	51.3265	51.7116	47.7623	14.3654	19.72	50.1722	18.121	26.6745	18.5754	43.021	14.2837	13.771	51.0726	36.1787	17.4525	19.379	51.0352	17.8318	25.3979	5.76563	29.2577	71.3986	26.54	29.2578	46.0078	30.3594	37.8834	19.3114	45.797
AL121917.2	0.236333	0.0261971	0.209406	2.60409	0	0.0969362	0.157975	0.439118	0	1.12771	0.772823	0.653691	0.631877	0.083046	0.179117	0.0821126	0.329359	0.0873999	0.191729	0.367165	0.328917	0.630409	0.881452	0.345112	0.426802	0.356501	0.203836	0.244802	0	0.116494	0.0774677	0.311015	0.261905
AC021242.3	0.117137	0.0370983	0	0.25353	0.350703	0.0549094	0.0447424	0.290194	0.046054	0.0547535	0.0243203	0.0555424	0.111852	0.0940827	0.0169101	0.081397	0.037313	0	0.108604	0.0346634	0.0155262	0.178547	1.04265	0.0977441	0.161174	0.134627	0	0.237716	0	0.032994	0.186496	0.0330326	0.296712
SNORD115-13	0	0	0	0	0	0	0	0	0	0	0	0	0	0	0	0	0	0	0	0	0	0	0	0	0	0	0	0	0	0	0	0	0
ZNF135	1.05913	0.0971065	0.844086	0.0840658	1.82259	0.506582	0.187192	0.936895	0.039524	0.992666	0.808787	0.170807	0.436766	0.2826	1.66893	0.371733	0.91264	0.05311	0.102526	2.11214	2.31851	0.635909	0.964131	2.72627	1.40483	0.12998	0.322047	1.46845	0.220062	0.698456	0.122394	1.06072	0.175066
LINC01706	0	0	0	0	0	0	0	0	0	0	0	0	0.0411818	0	0	0	0	0	0	0	0	0	0	0	0	0	0	0	0	0	0	0	0
U1	0.31565	0	0	0	0	0	0	0.260664	0	0	0	0	0	0	0.478462	0	0	0	0	0.108976	0	0	0	0	0	0	0	0	0	0	0	0	0
RMND5A	5.65902	11.4076	10.1986	4.57588	4.12053	5.56187	6.37019	8.89337	3.70022	10.9776	7.43708	5.18572	6.1934	10.3105	17.878	6.37513	6.21484	12.1185	8.32802	5.75948	7.18624	16.3256	4.77007	16.3	6.79282	6.67864	9.6157	5.31606	5.2381	8.46911	4.17174	9.12303	6.79303
P2RY10	3.48896	0.810324	2.05341	0.264038	0.386882	8.78555	0.37588	0.94984	0.773798	0.39029	1.89455	3.88843	0.290443	0.934095	7.92961	3.6411	0.213727	0.983067	0.721614	3.63567	0.960482	1.90906	1.16641	7.86311	6.17005	3.05883	1.88121	0.801846	0.501827	0.932341	1.25675	3.66646	0.439051
XIRP2	0.00353656	0.0117607	0	0	0	0	0	0.00146025	0.0535323	0.0183219	0.00770985	0.00195641	0.0023639	0	0	0.030719	0	0	0.0034429	0.00122097	0.00164067	0.00377345	0.0108626	0.0206575	0.0063868	0.00177827	0	0.00104665	0.00338702	0.0209191	0.0023185	0.00698118	0.00195962
IGKV1OR2-6	17.469	1.21717	1.08105	0.22915	0.290564	14.7399	0.556049	0.480864	0	0.362915	2.78068	2.02479	0.333617	3.62465	0.756558	0.751464	0.0927437	1.5997	3.23931	7.06495	0.463097	0.887579	11.4613	0	37.7573	2.59332	1.62627	3.4959	6.2938	0.273362	0.43628	0.164209	0.0921869
TMEM185AP1	0	0	0	0	0.049137	0	0.112839	0	0	0.0690436	0	0	0.0564176	0	0.0852936	0	0	0	0.136949	0	0	0	0	0	0	0	0.0485324	0	0	0	0	0	0
AC007566.1	2.07086	0.145747	1.2427	0.0452743	0.650627	0.269651	0.922835	1.14008	0.120621	1.90013	1.9587	0.909199	0.878859	0.277215	3.02275	0.753773	0.549715	0.680747	0.106668	0.839783	0.701471	6.94439	1.09618	15.3602	1.46428	2.34701	1.05843	0.875539	0.157405	1.7283	1.14212	1.40589	0.874263
RAB1C	0.0380239	0.101157	0.0898443	0	0.0442719	0	0.152501	0.0942003	0	0.0207359	0	0.0841384	0.254158	0.534455	0.0384244	0.132112	0	0.112495	0.888406	0.0525099	0.211679	0	0.133476	0.0740339	0.0457791	0.0382386	0.174909	0.0225065	0.0364161	0.149943	0.0997109	0.0750593	0.126415
R3HDM4	28.3336	29.4172	23.7061	55.6288	45.9455	37.4727	36.4098	19.8715	29.3955	23.9377	22.2883	18.9071	43.5652	39.8579	13.0639	20.6742	39.8686	27.5731	33.8191	28.9316	44.0101	13.7688	79.9288	4.58204	24.4397	27.4513	21.7581	31.7981	46.2185	29.1617	46.3148	25.1401	47.2114
RPL23AP68	0	0	0	0	0	0	0	0.0855212	0	0	0	0	0	0	0	0	0	0	0	0	0	0	0	0.100819	0.124684	0	0	0	0	0	0	0	0
AC023866.2	0	0	0	0	0	0	0	0.0491692	0	0.0324701	0	0	0	0	0	0	0	0	0	0	0	0.254118	0	0	0	0	0	0	0	0	0	0	0
AC009052.1	0	0	0	0	0	0	0	0	0	0	0	0	0	0	0.312553	0	0	0	0	0.0533909	0	0	0	0	0	0	0	0	0	0	0	0	0
RPS26P20	0	0.176153	0	0.182398	0	0.108635	0.0885204	0	0.121487	0.036109	0	0	0.442586	0.279207	0	0.368091	0.0738219	0.195896	0.644605	0	0.307178	1.13039	0.232432	0.515684	0.0797187	0.0665879	0.228437	0.0391924	0	0.174072	0.0434086	0.0435689	0.0733787
AC073023.1	0	0	0	0	0	0	0	0	0.0273464	0	0	0	0	0	0	0	0	0	0	0	0	0.381671	0	0	0	0	0	0	0	0	0	0	0
AC098798.1	0	0	0	0.789595	0	0	0.106445	0	0	0	0	0.035237	0	0	0	0.0110656	0	0.63602	0	0	0	1.42724	0.0419244	0.0620104	0.0575165	0	0	0.00942568	0.0457529	0	0	0	0.723543
Y_RNA	0.213356	0	0.252063	0	0	0	0.285233	0.528568	0	0.349054	0	0	0	0	0.215603	0	0	0	0	0.147319	0	15.48	0.748946	16.6165	0.770615	0.643683	0.245358	0	0	0.140224	0.139872	0.280777	0
MIR4447	0	0	0	0	0	0	0	0	0	0	0	0	0	0	0	0	0	0	0	0	0	0	0	0.493017	0	0	0	0	0	0	0	0	0
RPS3AP52	0	0	0	0	0	0	0	0	0	0	0	0.0858382	0	0	0	0	0	0	0	0	0	0	0	0	0	0	0	0	0	0	0	0	0
PCOLCE-AS1	0.298147	0.0264392	0.0603834	0.117328	0.674439	0.167712	0.0569411	0.204002	0.242256	0.125427	0.272369	0.857652	0.182205	0.0239467	0.0602574	0.0591939	0.0854751	0.667858	0.0774002	0.0529369	0.474225	0.636235	0.388732	0.364887	0.0615352	0.0513995	0.137147	0.191601	0.0571079	0.369508	0.0558454	0.145734	0.0566413
CARD10	5.08793	12.0083	1.84953	8.60254	2.68668	2.88288	4.01142	8.21133	1.68302	2.56121	5.07194	3.2341	3.17741	9.59261	2.87563	7.0541	2.59991	9.39596	0.724986	4.33231	6.73693	4.29776	0.382821	0.865222	6.41034	1.84085	6.61998	10.6805	5.63026	15.6024	8.03953	4.1741	8.06012
LINC00320	0	0	0	0	0	0	0	0	0	0.0108094	0	0	0	0	0	0	0	0.0146606	0	0	0	0	0	0	0.0954568	0	0	0	0	0	0	0	0
RNA5SP331	0	0	0	0	0	0	0	0	0	0	0	0	0	0	0	0	0	0	0	0	0	0	0	0	0	0	0	0	0	0	0	0	0
MCF2L2	0.140038	0.00993473	0.0304417	0.0493774	0.0847856	0.0404372	0.0239635	0.0555089	0.139774	0.0360458	0.0504745	0.114034	0.0254603	0.0267695	0.196986	0.164261	0.0262296	0.0894906	0.0363546	0.105204	0.03846	0.470968	0.0481746	0.772173	0.253574	0.0833709	0.0347853	0.0789107	0.0257505	0.0323972	0.0719762	0.0545501	0.117945
AL049766.2	0	0	0	0	0	0	0	0	0	0	0	0	0	0	0	0	0	0	0	0	0	0	0	0	0	0	0	0	0	0	0	0	0
ACBD7	1.16904	0.102305	0.218073	0.0635594	1.34323	0.201897	0.0616925	0.266754	0.254004	0.134216	0.938944	2.68895	0.452395	0.54052	0.870473	2.22329	0.0514486	0.31856	0.119798	0.616027	0.713606	0.295425	0.13499	0.569043	0.518544	0.773451	0.318409	1.09257	0.147317	0.222412	0.121011	0.222672	0.681863
SPDEF	9.6552	32.3855	27.2797	46.0473	19.2595	11.9104	76.031	1.99829	0.0662657	32.7541	13.0352	0.93238	18.3794	7.71625	2.26282	8.19003	97.0153	0.979482	78.9778	13.8406	21.8041	8.19531	5.43045	0.375043	16.6395	8.70485	21.833	4.73872	3.65496	33.6354	20.4652	11.9141	13.1415
RPL13P	0	0	0	0	0	0	0	0	0	0	0	0	0.146222	0	0	0	0	0	0	0	0	0.0778036	0	0	0	0	0	0	0	0	0	0	0
ASPDH	1.26852	0.0370849	0.065875	0.0383997	0.519372	0.0228706	0.0186359	0.126626	0.0127881	0.106427	0.222855	0.262188	1.08084	0.0391869	0.436685	0.193732	0.124332	0.0824827	0.0180942	0.20213	0.362147	4.10509	0.183499	0.949945	0.469921	0.238315	0.0320613	0.305288	0.186905	0.21988	0.319853	0.201793	0.447996
AC005324.4	0.201773	0.0536789	0	0.389074	0.187942	0	0.323696	0.399898	0.0370206	0.154048	0.1173	0.0892958	0.269737	0	0.0815592	0.0841259	0.134974	0.298476	0.0261906	0.0835928	0.187212	1.29173	0.0708285	1.25715	0.0971703	0.0405825	0.139222	0.143316	0.0386482	0.238701	0.0529114	0.0796601	0.134163
AL031432.3	0.142531	0.126394	0.0561296	0.392627	1.10634	0.155897	0.508126	0.156936	0.0435851	0.129546	0.414297	0.10513	0.254054	0	0.192043	0.165072	0.264845	0.351402	0.308347	0.131221	0.26449	2.23048	1.45929	7.12282	0.171601	0.382228	0.163909	0.196851	0.0455013	0.437153	0.155734	0.250094	0.421209
CEP250-AS1	0.823926	0.109597	0.194681	0.226965	0.159886	1.26167	0.0367165	0.294839	0.125976	0.179727	0.758392	0.243089	0.293721	0.038603	0.749344	0.591622	0.0918594	0.203135	0.19607	0.663727	0.254823	1.46519	0.289224	2.72717	0.892774	0.497147	0.252669	0.308868	0.263029	0.379057	0.43212	0.433715	0.121744
FAM227B	0.55501	0.50745	0.578824	0.421758	0.356529	0.565193	0.486127	0.568957	0.284425	0.795286	0.862259	0.49548	0.307017	0.252863	1.40407	0.287258	0.554768	0.328403	0.268293	0.465157	0.500752	3.47144	0.497141	4.7622	0.79724	0.677471	0.554623	0.360231	0.164961	0.560991	0.398984	0.725357	0.275719
TMEM185B	12.4566	7.97789	14.2693	6.77639	10.7013	11.1056	9.26611	9.42047	17.3792	12.1001	7.10325	9.89371	11.5786	9.90941	7.6051	12.1499	10.018	18.6825	9.6845	25.736	10.0026	7.6146	11.6053	6.46336	11.9509	16.6699	9.38831	15.2518	8.31568	10.3544	12.3699	15.8308	18.8612
MIR222HG	2.02708	0.0990505	4.38889	1.094	0.626166	0.325789	0.342894	1.5988	2.05695	0.184992	0.901858	1.17171	1.51531	0.383771	2.83435	3.21389	0.304406	0.367174	0.0912862	1.51392	0.967265	11.7942	0.428392	17.0276	0.757056	1.23143	0.190296	2.01279	0.546751	0.685161	0.824467	1.29026	0.275071
STRA8	0	0	0.0274147	0	0	0.0380716	0	0.594041	0.0212878	0	0.0337251	0	0.744508	0	0	0	0	0	0.0301205	0	0.129182	0.0495185	0.0814564	0	4.44209	0	0	0	1.75567	0.015251	0	0.0458066	1.02863
C4B-AS1	0	0	0	0	0	0	0	0	0	0	0	0	0	0	0	0	0	0	0.00713834	0	0	0	0	0	0	0	0	0	0	0	0	0	0
AL133243.2	0.540169	0.239507	1.17557	0.156631	0.463421	0.629697	0.361072	0.856926	0.665069	0.620157	0.723082	0.849274	1.34922	0.459545	1.83868	0.572914	0.53884	0.588777	0.645798	1.95323	0.738593	14.9245	0.261969	18.7927	2.36176	0.957781	0.490413	1.25367	0.285892	0.513839	0.59642	0.897933	0.724643
CDCA4P3	0	0	0	0	0.389387	0	0	0	0	0.182379	0	0	0	0	0	0	0	0	0	0	0	0	0.851125	0	0.0805287	0	0	0	0	0	0	0	0.0370621
AC009987.1	0.0285887	0	0	0	0	0	0	0	0	0.0155905	0	0	0	0	0.0288898	0	0	0	0	0	0	0.67108	0	0.111326	0	0	0	0.0169218	0	0	0	0	0
LINC02024	0	0	0	0	0	0	0	0	0	0	0	0	0.0317895	0.0334241	0.0480602	0	0	0	0	0	0	0.964155	0.0208685	0.972297	0	0	0	0.0140753	0	0.0156287	0	0	0
RNU7-196P	0	0	0	0	0	0	0	0	0	0	0	0	0	0	0.375567	0	0	0	0	0	0	17.4481	0	10.8543	0	0	0	0	0	0.488524	0	0	0
Metazoa_SRP	0	0	0	0	0	0	0	0	0	0.0463688	0.247151	0.0940736	0	0	0.0859231	0	0	0.125778	0	0.0587103	0	2.3588	0.0746182	2.64883	0	0.0855077	0	0	0	0.111766	0.111485	0.111896	0
DEFB108B	0	0	0	0	0	0	0	0	0	0	0.100568	0.0382792	0	0	0.139851	0	0	0	0	0	0	1.77196	0.0303627	1.41465	0	0	0	0.0204789	0	0	0	0.0227657	0
ARFRP1	8.13903	4.8345	3.29444	9.84535	17.4368	5.97288	4.0026	4.69287	4.62298	4.09748	5.55442	7.25008	6.76501	3.67746	7.2478	6.58365	5.0154	2.96303	6.55683	7.70387	6.21739	5.96355	7.70206	4.02351	7.19106	4.98878	3.43263	10.109	2.8153	5.44454	6.99951	3.40533	7.28876
CCDC194	0.834482	0.0119356	0.0954071	0.0741526	0.0626841	0.0441649	0.0719746	0	0.0493896	0.088079	0.978067	0.268044	0.575776	0.0378364	0	0.16835	0.0300117	0.0398201	0	0.278805	0.649381	1.49354	0	0.209647	0.356499	6.65941	0.0309564	0.1912	0.154683	0.106151	0.935313	0.177126	0.059663
LINC02280	0.078499	0.0107095	0.00713387	0.0998029	0.0140612	0	0.0242179	0.00498649	0.00553951	0.0263437	0.0438797	0.0267232	0.00807233	0.0169748	0	0.02098	0.0673218	0.00893238	0	0.0208471	0.0224105	0.257714	0.0794872	0.11757	0.0218098	0.0850147	0	0.0428898	0.0115661	0.0555606	0.0197932	0.0119198	0.00669177
OR8B9P	0	0	0	0	0.0290041	0	0	0.0205713	0.0228527	0	0	0	0	0	0	0	0	0	0	0	0	0	0	0.0485022	0	0	0	0	0	0	0	0	0
AC009237.3	3.6892	0.32428	3.05149	0.36978	0.231747	0.691094	0.470307	1.33023	0.772852	0.575539	0.686195	0.414827	10.5939	0.741709	1.71668	1.31235	0.227071	0.903847	0.489682	1.19536	3.85245	10.4804	1.39333	2.51451	0.679899	2.63473	1.82584	4.01935	0.150727	0.958303	1.1319	2.21734	0.964389
SPTLC1P4	0	0.0392957	0	0	0	0	0	0	0	0.096661	0.128804	0.0980536	0.118477	0	0.0895583	0.184753	0.197615	0.3933	0.115037	0	0	0	0.0777752	0	0	0.178251	0	0	0	0.0582471	0	0	0
AC006427.1	0	0	0.0382343	0	0	0	0.0432656	0.0267254	0	0.0176488	0	0	0	0	0.163519	0	0	0	0	0	0.0300276	0.345308	0.028401	0.567108	0	0	0	0	0	0.04254	0	0.0212949	0.0717297
TVP23B	4.8467	5.769	2.41021	6.93543	3.82615	4.86914	7.24672	5.39497	3.2707	7.07611	4.90167	4.26204	3.3999	5.56374	5.57303	3.44986	5.05736	5.18093	3.40578	4.06855	5.33579	7.02935	5.28133	6.92638	5.09221	5.66072	4.74191	3.1666	4.4573	4.32988	2.6852	5.11089	5.72834
C9orf16	28.5466	43.4986	11.4329	45.7537	21.2758	34.9845	20.2773	32.3324	13.0114	13.2086	17.1072	33.1943	27.7458	26.6782	12.3011	12.5629	35.5054	24.0981	26.2474	20.9364	21.4182	5.29589	43.2293	2.07856	13.6874	22.7683	13.1218	40.3588	14.4598	39.2365	24.1499	14.9795	25.8431
KCNJ10	1.30602	0.036675	0.0771477	0.0479687	0.136856	0.278557	0.0116399	0.0287602	0.00798744	0.0902145	0.183484	0.462388	0.157134	0.00611902	0.175969	1.07997	0.0679501	0.0901575	0.268413	0.360714	0.242354	0.473789	0.217765	0.66962	2.30092	0.674207	0.0500636	0.211297	0.0291851	0.0915578	0.0485179	0.274995	0.0578933
CCL4	13.483	5.65146	3.79137	2.54586	3.98735	8.93035	2.13756	3.42737	6.16894	0.810107	3.54337	10.6267	1.6827	1.8808	1.69597	22.8202	0.948204	4.71366	4.14349	15.2763	8.66969	1.62132	5.35393	1.70008	9.47492	12.3618	1.51272	8.97405	3.24723	2.54143	2.86215	4.79035	4.90106
AC010099.2	0	0	0	0	0	0	0	0	0	0	0	0	0	0	0	0	0	0	0	0	0	0	0	0	0	0	0	0	0	0	0	0	0
Z68694.1	0	0	0	0	0	0	0	0	0	0	0	0	0	0	0	0	0	0	0	0	0	0	0	0.0533467	0	0	0	0.0162175	0	0	0	0	0
AC139700.1	0	0	0.0176772	0	0	0	0	0	0	0.0081597	0	0	0.0400052	0	0.0604809	0	0	0	0.0194219	0.0103315	0.0416486	0.702456	0	0.320461	0	0	0	0	0	0	0.0196184	0	0
AC022017.1	0	0	0	0	0	0	0	0	0	0	0	0	0	0	0	0	0	0	0	0	0	0	0	0	0	0	0	0	0	0	0	0	0
LINC02265	0	0.117435	0	0	0.280343	1.42214	0.0643785	0.159068	0.0441772	0.118175	1.39975	0.106558	0.0321881	0.406119	0.535291	0.150583	0.0268443	0.0356175	0.187521	0.0332508	0.0670208	0.154144	0.338082	0.281282	0.0289886	0.0242138	0.249204	0.0142518	0	0.427267	0.0631398	0.269335	0.133416
ZFP90	3.97782	2.24145	6.03831	2.18067	2.44767	3.3898	2.89827	4.16104	4.53512	2.60813	4.34426	2.6348	8.2993	2.05455	16.5303	4.44637	1.84939	1.1613	2.93554	3.41117	5.20243	10.8858	3.29195	23.9832	5.18855	4.75013	4.06074	2.95332	1.83718	4.13201	4.75689	5.55687	2.79201
MIR548XHG	0	0	0.0187227	0	0	0	0	0.013087	0	0	0	0.140269	0.0211857	0	0	0	0	0.539187	0	0	0.014704	0.0676367	0	0	1.86983	0	0	0	0	0	0	0	1.03618
TLK2P2	0.0308604	0	0.0607653	0.0425053	0.0359314	0	0	0.0849485	0.00943695	0.0673175	0.0149505	0.0341437	0	0.0144589	0.935565	0.0071482	0	0.015217	0.0267051	0.0639261	0.114534	3.46837	0.0270824	3.24467	0.0247698	0.113794	0.0828083	0.0121776	0.0295555	0.0338041	0.0202315	0.0744561	0.0113999
AL122034.1	0	0	0	0	0	0	0.0619821	0.0382866	0	0	0	0.153887	0	0	0	0.0322172	0	0	0	0	0	1.38512	0	0	0.111638	0	0	0	0	0	0	0	0.0513798
TBL1XR1-AS1	0.134751	0.0119496	0.127358	0.0371197	0.0941361	0	0	0.111278	0	0.029394	0.274179	0.059635	0	0	1.49788	0.0187274	0	0.0398666	0	0.111653	0.100022	8.62665	0.378415	16.3191	0.0973408	0.135512	0	0.047856	0	0.0177126	0	0	0
MIR5701-1	0	0	0	0	0	0	0	0	0	0	0	0	0	0	0	0	0	0	0	0	0	0	0	0	0	0	0	0	0	0	0	0	0
SSR1P2	0	0	0	0	0	0	0	0	0	0	0	0	0	0	0	0	0	0	0	0	0	0.312401	0	0.114014	0	0	0	0	0	0	0	0	0.032447
GNRHR2P1	0	0.0647663	0.0862847	0	0.170072	0.059913	0	0	0.0335004	0	0	0	0.0488178	0.051328	0.036902	0.0761266	0	0	0.213302	0	0	0	0	0	0.0439653	0	0.0839894	0.0216148	0	0.0240004	0	0.0240285	0.0809375
APOF	0.0268717	0.0238295	0	0.0185057	0.0625744	0.0661314	0	0	0	0.00732707	0	0	0.0718461	0	0.0271547	0	0.0149796	0.0198752	0	0.0463863	0	0.286717	0.023582	0.10464	0.242642	0.0135117	0	0	0	0.00883046	0.00880828	0	0.0148897
CASR	0.0042687	8.98094	0.211812	0.0117589	0	0.0210106	0.0798947	0	0	0.0116394	0.0310198	0.0094457	0	8.02199	0.051764	0	0	0.00631456	0.216094	0.00589496	0	0.209513	0.00374612	0.12467	0.015418	0.0128784	1.41379	0.00252667	0	3.84077	0.0307833	0.249984	0.070959
SNORD115-9	0	0	0	0	0	0	0	0	0	0	0	0	0	0	0.283965	0	0	0	0	0	0	0	0	0	0	0	0	0	0	0	0	0	0
CXCL14	6.41689	66.9865	37.1747	143.517	0.706378	91.4023	3.46265	0.472099	1.41282	3.22579	13.0056	1.94916	26.2809	16.9729	20.9979	7.14255	19.2773	1.48425	4.45995	51.9125	10.8901	25.2457	0.0921488	30.5533	32.8832	0.668779	14.9466	8.48032	832.477	17.2453	14.6626	1291.45	6.63284
AC023827.1	0	0	0	0	0	0	0	0	0	0	0	0	0	0	0	0	0	0	0	0	0	0	0	0	0	0	0	0	0	0	0	0	0
NDUFS8	15.8847	11.4931	8.6309	28.8253	46.3735	21.7737	19.363	23.8918	15.694	15.0858	10.8175	19.7278	20.6972	16.8062	12.1085	10.5779	23.827	20.2421	18.8068	12.2204	14.71	4.6965	30.6833	2.93608	12.1935	19.6017	8.61807	24.3439	25.4981	16.6342	18.9804	10.5762	22.0128
RNU6-885P	0	0	0	0	0	0	0	0	0	0	0	0	0	0	0	0	0	0	0	0	0	0	0	0	0	0	0	0	0	0	0	0	0
BRD7P1	0	0	0	0	0	0	0	0.00993653	0	0	0	0	0	0	0	0	0	0	0	0	0	0	0	0.023428	0	0	0	0	0.0115238	0	0	0	0.0133346
RPS2P6	0	0.0342465	0.0304166	0.212764	0	0	0	0.0212609	0	0.0140401	0	0	0.103254	0.0361877	0.0520339	0	0.0287039	0	0.0501279	0.0177771	0.0716635	0	0.0677817	0	0.0309968	0.0517823	0	0.0152391	0	0	0.0843921	0	0.0570632
AC002398.1	2.86007	0.837449	0.956306	4.01362	5.02647	1.85927	2.02001	1.91622	1.33664	1.05942	1.80386	1.1941	2.74134	0.53095	0.436256	4.08736	2.1659	0.878093	2.03134	1.45318	2.4534	1.26672	2.32051	1.68111	2.59879	3.0933	1.24116	2.68307	1.65382	1.56053	2.29954	0.639146	1.97349
AC084880.2	0	0	0	0	0	0	0	0	0	0	0	0	0	0	0	0	0	0	0	0	0	0	0	0	0	0	0	0	0	0	0	0	0
SAGE1	0.0858338	0.00691966	0.0092187	0.0322424	0	0	0	0.00644377	0	0	0.192791	0	0	0	0	0	0.00869963	2.26239	0	0.00538791	0.0144799	0	0.0205434	0.0303857	0.732775	0.00784714	0	0	0.00747312	0.0102568	0.066502	0.0102689	0.0172948
AC138230.1	0.347025	0.153869	0.409982	1.29052	0.242429	0.227742	0.324753	0.171944	0.063671	0.605587	0.706094	0.460734	0.88144	0.195108	0.35068	0.144686	1.04462	0.102669	0.0225223	0.167731	0.772757	0.962703	0.791807	0.202701	0.292462	0.732868	0.199538	0.328649	0.132941	0.66142	0.113751	0.205509	0.384575
SNRPGP7	0	0	0	0	0	0	0	0	0	0	0	0	0	0	0	0	0	0	0	0	0.201695	0	0	0	0	0	0	0	0	0	0	0	0
MTCYBP2	0	0	0	0	0	0	0	0	0	0	0	0	0	0	0	0	0	0	0	0	0	3.73821	0	0	0	0	0	0	0	0	0	0	0
TTL	2.67306	1.33848	1.79963	1.00062	1.75141	1.84316	1.42747	2.87386	5.59374	1.8515	2.25857	3.39336	1.28644	0.979956	2.23053	3.80656	1.18064	2.33133	2.02097	3.19181	1.65389	3.24437	1.15298	4.195	2.12492	2.53496	0.811871	2.69623	1.92458	1.24277	3.23114	2.05668	2.46722
AL441992.1	2.79559	3.19277	1.5513	1.05013	3.20565	5.00362	2.43496	2.93822	3.41951	2.30991	2.33931	2.10887	2.15175	2.20286	3.5527	3.32601	1.51118	4.3234	6.57023	2.28128	2.16154	4.51947	5.98469	6.59773	2.60082	2.72619	2.04585	5.26504	3.85381	2.589	2.49919	3.45604	2.01845
AC015936.1	0	0	0	0	0.026098	0	0	0	0.020563	0	0	0	0	0	0	0	0	0	0	0	0.0415946	0.0478326	0	0	0	0.0225414	0	0	0	0.0147317	0	0	0
HASPIN	2.41382	0.266654	0.184925	0.158857	1.27573	0.729881	0.286354	0.993263	1.45863	0.116809	0.383142	1.72269	0.264318	0.775829	0.441228	2.46734	0.440872	2.05954	1.63076	1.15475	1.1695	1.23062	0.78081	0.882213	1.84485	1.83923	0.227375	1.58967	1.04936	0.281552	0.367258	0.5475	1.81681
PART1	0.030717	0.00314301	0.00558303	0.279882	0.00550221	0.0387665	0.284297	0	0	0.0051542	0.0377747	0	0	0.00664232	0.0334282	0.00164192	3.3298	0.00699056	0.306703	0	0.00219233	0.126056	1.8206	0.220826	0.0227581	0	0.0163035	0.00139858	0	0.0155294	0.00929421	0.00466426	0.00523703
RN7SKP245	0	0	0	0	0	0	0	0	0	0	0	0	0	0	0.145532	0	0	0	0	0	0	0	0	0.280403	0	0	0	0	0	0	0	0	0
AL096800.1	0	0	0	0	0	0	0	0	0	0	0	0	0	0	0	0	0	0	0	0	0	0	0	0	0	0	0	0	0	0	0	0	0
RBM12B-AS1	1.23505	0.0938764	0.958844	0.145807	1.72559	0.0578945	0.235874	1.19474	0.356089	1.71266	1.0257	0.546578	0.330211	0.148796	2.81704	0.711098	0.354074	0.365393	0.389329	0.925878	0.883997	7.07834	0.557409	6.25218	0.977135	0.993618	0.730438	1.12788	0.709695	0.440644	0.39327	1.11451	1.17316
IDI2-AS1	0.234759	0.00800696	0.042669	0.348215	0.168206	0.0592557	0	0.119301	0.0331329	0.0590875	0.262453	0.199796	0.0724232	0.0253824	0.0729942	0.0376457	0.0603997	0	0.0117201	0.0872832	0.150797	0.308288	0.538819	0.351603	0.173932	0.181603	0	0.160333	0.0345896	0.0712111	0.0236774	0.0712945	0.0600371
AC061975.6	0.222561	0	0.280467	0	0.0863773	0	0.0198359	0.612636	0	0.0161828	0	0.0164159	0	0	0.0149937	0	0.248133	0.109742	0	0	0.0137667	0	0.247398	0.028889	0.607361	0	0	0.210776	2.96989	0.0292548	0.0097271	0.0292891	0.838586
Y_RNA	0	0	0	0	0	0	0	0	0	0	0	0	0	0	0	0	0	0	0	0	0	0	0	0	0	0	0	0	0	0	0	0	0
AC007992.1	0	0	0	0	0	0	0	0	0	0	0	0	0	0	0	0	0	0	0	0	0	0	0	0.05373	0	0	0	0	0	0	0	0	0
AL021393.1	0	0	0	0	0	0	0	0	0	0	0	0	0	0	0	0	0	0	0	0	0	0	0	0	0	0	0	0	0	0	0	0	0
TNRC6B	2.3932	1.12397	1.99563	1.04902	1.53878	1.38948	1.78688	2.9478	2.10563	2.69064	2.51863	1.71081	1.39556	0.788726	10.9067	1.6478	1.67002	0.782351	1.67361	1.95639	1.79607	22.4886	1.54609	24.0431	2.86744	2.09154	2.91117	2.10197	1.7877	2.78455	1.29775	2.69	1.81961
AC007551.1	0.0887956	0.0196857	0.0524525	0	0.0516932	0	0	0	0	0	0	0.0982426	0.0593526	0	0.0897309	0	0	0	0	0	0.123582	0	0	0.0864442	0	0.0446485	0.0510572	0.0262793	0	0	0	0.0876414	0
SCML1	1.07311	0.485102	3.67461	1.89373	2.39151	0.949083	0.280199	0.706168	0.892158	0.708648	2.46126	0.950747	1.9277	3.09326	2.22812	3.64107	0.200959	10.2128	0.886897	2.14475	1.00345	5.37608	2.89142	9.70419	2.09946	1.62718	1.04124	0.85352	0.397443	2.10758	0.948087	1.51978	1.02199
AL121790.1	0.249783	0.013844	0.147549	0	0.363534	0	0.0417413	0.128919	0.0859299	0.153243	0	0.103634	0.0417398	0	0.0315517	0	0	0	0.283696	0	0.086909	2.86503	0.767213	0.729505	0.187955	0.156996	0.0359061	0.277214	0	0.0205206	0.0818764	0.0410893	0.449817
VWA8P1	0	0	0	0	0	0	0	0	0	0	0	0	0	0	0	0	0	0	0	0	0	0	0	0.254912	0	0	0	0	0	0	0	0	0
PLD4	0.811213	0.928942	0.867297	0.955721	0.0936705	5.89571	0.367474	0.346022	0.0799546	0.274206	1.23745	0.74175	0.479492	0.202601	2.59816	0.437918	0.08222	0.0991736	0.169694	0.935094	0.665586	0.887011	0.0764853	0.385075	0.920164	1.44281	1.87349	0.128969	0.272882	1.33729	2.25252	1.55281	0.111445
NXPE2P1	0	0	0	0	0	0	0	0	0	0	0	0	0	0	0.0320732	0	0	0	0	0	0	0.270919	0	0.308984	0	0	0	0	0	0	0	0	0
AC117522.2	0	0	0	0	0	0	0	0	0	0	0	0	0	0	0	0	0	0.0518812	0	0	0	0	0	0.068287	0	0	0	0	0	0	0	0	0
AC023824.3	0	0	0	0	0	0	0	0	0	0	0	0	0	0	0.424373	0	0	0.0810285	0	0	0	0.0779269	0	0.106651	0.131896	0	0	0	0	0.0480007	0	0	0
RPL3P7	0.171107	0.413059	0.224611	0.654648	0.132816	0.249539	0.203334	0.1413	0.261618	0.290302	0.22105	0.105173	0.381238	0.374118	1.47934	0.290646	0.317946	0.253114	1.02413	0.0787648	1.0584	0.446279	0.350373	0.259119	0.320454	0.439744	0.655908	0.0787728	0.018208	0.362362	0.32406	0.175138	0.316037
AC103739.2	0.142766	0.0253206	0.269867	0.0393275	0.13298	0	0.0381724	0.117896	0	0.0622847	0.0414982	0.063182	0.038171	0.0401338	0.403956	0.059524	0	0	0.0555942	0.118294	0.29142	5.48385	0.250577	8.00557	0.240638	0.143572	0.065672	0.0338016	0.0273459	0.0562983	0.0561569	0.112728	0.0632857
SDAD1P2	0	0	0	0	0	0.0186416	0.0151899	0.0187657	0	0	0	0	0	0	0.0229637	0.00789544	0	0	0.0294967	0.00784541	0.0316267	0.0242465	0	0.0442451	0	0	0.0261328	0.00672532	0	0.00746757	0.00744881	0.00747632	0
MYEF2	1.30225	0.159786	2.44613	1.56126	1.90149	0.690689	0.639446	3.54543	0.468849	1.45428	1.66648	1.94825	1.31169	0.0690722	2.47137	1.32608	1.07201	1.30364	0.474149	0.967048	2.00315	7.23579	1.69771	8.31463	3.18698	2.39518	1.22444	0.820257	0.72478	0.444627	2.35608	1.38179	1.86431
GLRX5P2	1.33193	0	1.88829	0.366905	0.775398	0	0.712257	0.769938	0	5.52029	0.96789	0.589455	6.05397	0	0	0.185109	0.148497	0.394057	0	0.551809	4.6961	11.6535	0.116888	8.03931	0.481077	5.08993	0.919029	0.630703	0.510246	0.700311	0.611233	3.68094	0.147606
AC024255.1	0	0	0	0	0	0	0	0	0	0	0	0	0	0	0	0	0	0	0	0	0	0	0	0	0	0	0	0	0	0	0	0	0
AL356752.1	0.233145	0	0.550884	0	0.407182	0.127505	0.103896	0.128354	0	0.317857	0.0564739	0.0859829	0.155838	0	0.314134	0.0540032	0.0866442	0	0	0	0.64896	8.8725	0.85251	11.5755	0.140348	0.312615	0.0893716	0	0	0.0510767	0.0254742	0.0767047	0.086124
AC005324.5	0	0	0	0	0	0	0	0	0	0	0	0	0	0	0	0	0	0	0	0	0	0	0	0	0	0	0	0	0	0	0	0	0
RNU7-141P	0	0	0	0	0	0	0	0.306911	0	0	0	0	0.496839	0	0	0	0	0	0	0	0.689665	5.55166	0	1.44724	0	0.373751	0	0	0	0	0	0	0
MRPL49P1	0	0	0	0	0	0	0	0	0	0	0	0	0	0	0	0	0	0	0	0	0	0	0	0	0	0	0	0	0	0	0	0	0
TTC39C-AS1	0.394853	0.0750322	0.0999614	0.0776923	2.0688	2.49875	0.0377052	0.675429	0.0517473	0.199948	1.63961	0.124817	0.226223	0.396425	0.997528	0.25478	0.565998	0.417209	0.0366091	0.428434	0.0785053	0.962975	2.49985	2.91043	0.645166	0.28363	0.454077	0.133552	0	0.25951	0.184898	0.445394	0.500089
TMEM150A	17.859	6.80905	15.7495	14.2582	33.2195	9.42074	15.1736	11.347	5.49991	13.2523	9.37346	8.89074	13.6	3.51724	4.67359	9.98289	15.4937	8.08633	5.08	18.3531	18.8575	5.46707	10.0258	2.62459	8.15945	22.4386	9.12123	10.0375	6.54769	9.39785	10.3703	8.34545	12.999
LINC02527	0	0	0	0	0	0.049613	0	0	0	0	0	0	0	0	0	0	0	0.0447322	0	0	0	0	0	0.117755	0	0.0304102	0	0	0.173765	0	0	0	0.0335115
GSTA5	0.0226128	0.0100264	0.454159	0	0.0263285	0.0371002	0.0302307	0.0186737	0.0207446	0.0123316	0.0985937	0	0.0302296	0	0.137106	0	0.050422	0	0.132084	0.0312277	0	0	0.0198445	0.088056	0	0.0227405	0	0	0	0	0	0.0297585	0
AC092447.1	0	0.0105984	0.988381	0	0	0	0	0	0	0	0	0	0	0	0	0.0332198	0	0	0.0310266	0	0	0	0	0	0	0	0	0	0	0	0	0	0
CASP5	0.463165	0.231035	0.119698	0.079742	0.0337045	0.118735	0.0193499	0.215146	0.225728	0.0157863	0.273466	0.448386	1.00616	0.0203442	0.190143	1.29745	0.0484108	0.149876	0.554231	1.19928	0.255159	0.0617737	0.19053	0.281812	1.28952	0.509448	0.0166449	0.376956	0.22179	0.20928	0.313131	0.190477	0.256641
UGT1A10	0	14.2234	0	0	0	0	0.0292732	0	0	0	2.48224	0	0	34.0704	0	0	0	0	0.0426333	0	0.0541771	0	0	0.0142111	0.922687	0	0	0	0	0.0383763	0	0.0336186	0.00808862
AC243547.2	0	0	0	0	0	0	0	0	0	0	0	0	0	0	0	0	0	0	0	0	0	0	0	0	0	0	0	0	0	0	0	0	0
RN7SKP271	0.0720077	0	0.170143	0.198358	0.16768	0	0	0.237856	0.0660586	0.235611	0	0.0796686	0	0	1.74639	0.150112	0	0	0.0467338	0.0497203	0.734925	7.52945	0.189577	11.0759	0.260082	0.0724143	0.165617	0.0852435	0.137926	0.141977	0.141621	0.0947623	0.0797993
RNU6-661P	0	0	0	0	0	0	0	0	0	0	0	0	0	0	0.652855	0	0	0	0	0	0	2.29775	0	2.51577	0	0	0	0.127467	0	0	0	0	0
RPL35AP18	0	0	0	0	0	0	0	0	0	0	0	0	0	0	0	0	0	0	0	0	0	0	0	0	0	0	0	0	0	0	0	0	0
KYNUP2	0	0	0	0	0	0	0	0	0	0	0	0	0	0	0	0	0	0	0	0	0	0	0.0152156	0	0	0.0174361	0	0	0	0	0	0	0
MED27	8.60675	6.73529	5.71072	7.54646	8.30203	9.90433	6.44758	11.9391	5.81893	5.44504	4.68878	8.07046	6.28653	8.77718	4.04479	6.73308	8.15691	14.4789	20.271	7.00756	6.87963	3.29057	74.2928	2.72552	9.00599	6.10384	4.77907	14.9918	13.6577	5.60631	6.54578	4.53348	13.0891
AC087623.3	0	0.0882033	0.156678	0	0.0772051	0.0543959	0.0443239	0.0273791	0.33457	0.0180805	0	0	0.221612	0.0932028	0.0670077	0.0230388	0.0739281	0	0	0	0	1.13201	0.581915	0.451873	0.359251	0.0666837	0.0381276	0.0588732	0	0.0435805	0	0.0654473	0.0367421
PER3P1	0	0	0	0	0	0	0	0	0	0	0	0	0	0	0	0	0	0	0	0	0	0.0593147	0	0	0	0	0	0	0	0	0	0	0
TNNT2	0.323782	0.136525	0.626286	0.0480935	0.284587	0.104161	0.152774	0.783787	0.00582415	0.353141	1.2687	0.266916	2.06237	0.124929	0.15718	0.0772033	0.201726	0.361568	0.0103009	0.127126	1.65229	5.05334	0.0306429	0.222499	0.164335	1.41417	0.273784	0.0713983	1.42581	5.24488	0.114457	0.939921	0.418619
FBP1	65.0798	107.583	67.1758	43.7625	50.8428	40.117	56.8085	20.0324	21.9752	52.7875	83.582	46.6013	206.136	76.4845	43.2199	27.3682	82.476	12.9151	68.6326	39.7762	48.2964	15.2114	140.266	17.0259	19.2931	49.596	63.4348	39.4696	71.5495	105.538	64.4911	109.833	68.7078
AC073429.1	0	0	0	0	0	0	0	0	0	0	0	0	0	0	0	0	0	0	0	0	0	0.0977572	0	0.0891939	0	0	0	0	0	0	0	0	0
SVEP1	1.97948	0.946807	2.9525	0.212477	0.236335	1.6225	1.34813	2.78119	0.461805	1.18398	5.06465	0.650374	0.338649	0.237375	4.13849	3.2622	0.123109	0.208984	0.673442	2.09225	0.4746	3.69049	0.0826532	5.10615	2.48291	0.558494	4.49301	3.10072	0.716942	3.39385	0.118167	3.86155	0.806204
HNRNPA1P31	0	0	0	0	0	0	0	0	0	0	0	0	0	0	0.0240053	0	0	0	0	0	0	0.0506927	0	0.138756	0	0	0	0	0	0	0	0	0
AC107074.1	0	0	0	0	0	0	0	0	0	0	0	0	0	0	0	0	0	0	0	0	0.0279838	0	0	0	0.0726234	0	0	0.0357041	0	0.0198223	0	0.0595365	0
IDO2	0.134812	0.00919611	0.0612575	0.0214248	0.28978	0.153126	0.0623866	0.025691	0	0.0480695	0.293895	0.143418	0.291127	0	0.214827	0.219786	0.034685	0.0383506	0.0437473	0.221974	0.32233	0.177036	1.5016	0.848025	0.461953	0.187717	0.0238512	0.0398979	0.0347608	0.0408935	0.0985778	0.112589	0.838934
AL117351.2	0	0	0	0	0	0	0	0	0	0	0	0	0	0	0.148313	0	0	0	0	0	0	0	0.1288	1.14305	0	0	0	0	0	0	0	0	0
AP005899.1	0.889507	0.0375621	1.70143	1.05013	1.87407	0.277979	0.339762	1.50409	0.0777161	0.854668	0.246243	0.468639	0.453	0.238147	1.96897	0.588675	0.897261	0.877212	0.164943	0.789675	1.06112	10.1236	4.72084	10.7213	1.27491	1.2353	0.389686	0.175501	0.730196	0.306225	0.277687	0.557425	0.516348
FEN1P1	0	0.00892304	0	0	0	0	0	0.0166187	0	0	0	0	0	0.0282864	0.0203364	0	0	0	0.013061	0	0.0186722	0.0429449	0.0176607	0.039183	0	0	0	0.0238235	0	0.0132264	0	0	0
PDE6C	0.125306	0.0154334	0.131591	0.153413	0.162107	0	0.0651468	0.0804829	0	0.254356	0.16188	0.0693189	0.0651444	0	0.147731	0.106424	0.0543293	0.0205958	0	0.0528747	0.277741	1.82723	0.0977476	1.4232	0.469353	0.154017	0.104073	0.0865311	0.0933396	0.118958	0.0365104	0.164904	0.154295
NDUFB10P1	0	0	0	0	0	0	0	0	0	0	0	0	0	0	0	0	0	0	0	0.0305384	0	0	0.0776259	0.0861124	0	0	0	0	0	0	0	0	0
TRAPPC12-AS1	0.735938	0.933922	1.49905	1.29326	1.21143	0.582899	1.1535	1.13165	1.16403	0.705796	1.40152	0.47731	1.01775	0.535043	0.948845	1.14623	0.707324	0.0375396	0.214111	1.19153	1.03602	1.84124	0.423138	2.17405	1.28323	0.689053	0.846323	1.27677	0.121521	0.967363	0.332736	0.617834	1.20929
CHRM5	0.1941	0	0.0421189	0.0218238	0.00922427	0.0194972	0.0105914	0.0425254	0.00726793	0.00648063	0.0690851	0.0525919	0.00529551	0.0111356	0.0920679	0.0550523	0.0176655	0.00585972	0.00257088	0.0574386	0.0183768	0.83686	0.0173814	0.886956	0.309995	0.079672	0.0136662	0.0117234	0	0.0286379	0.0207752	0.0521299	0.329239
AC068790.9	0.0243578	0.144001	0.143884	0.0447319	0.0378137	0.0266421	0.0542726	0.0938684	0.0670363	0.0531329	0.106202	0.134746	0.0542706	0.091298	0.114867	0.0564199	0.0452608	0.0240211	0.110659	0.072881	0.0150667	0.918291	0.0356264	0.237128	0.117303	0.0571558	0.158731	0.0240292	0.0311038	0.0426899	0.095811	0.0160275	0.161961
CRYZP1	1.07061	0.0215774	0.229971	0.0335135	0.141651	0	0.0975875	0.401868	0.0446436	0.50423	0.282906	0.188445	0.390336	0.102602	0.983534	0.287437	0.0542556	0	0.0631672	0.453625	0.180609	8.46359	0.384359	11.228	0.146474	0.880901	0.111927	0.158425	0.302942	0.287852	0.303081	0.528347	0.458404
CRTC3-AS1	0.240778	0.0854076	0.14223	0.09949	0.448548	0.118511	0.193136	0.63627	0.0883543	0.170697	0.139975	0.372952	0.16094	0.10153	0.608285	0.083657	0.348976	0.42741	0.187521	0.0997523	0.223403	1.74696	0.295822	2.43778	0.318875	0.290565	0.138447	0.15677	0.0230597	0.189896	0.110495	0.126746	0.240148
AC069157.2	0	0	0	0	0	0	0	0	0	0	0	0	0	0	0	0	0	0	0	0	0	0	0	0	0	0	0	0	0	0	0	0	0
IGKV1OR22-5	8.98266	1.90484	0.307603	0.179307	0	2.99024	0.26106	0.215011	0	0.106491	0.473009	0.288067	0	0.64044	0.263109	0.678473	0.145141	0.192576	0.337962	6.33723	0.120789	0.694518	2.91327	0.380208	5.7992	0.392756	0.89826	0.732034	0.374036	0.213902	0.0426729	0.0856608	0.216405
AC008734.1	0.0429096	0	0	0	0.099921	0	0	0.212609	0	0.257403	0	0.0474748	0	0	0.173446	0.238539	0	0	0.0278488	0.177771	0.0398131	0.457839	0.0376565	0.50128	0.103323	0	0	0.177789	0.287667	0.0846047	0.281307	0.112938	0.142658
C1QTNF5	0	0	0	0	0	0	0	0	0	0	0	0	0	0	0	0	0	0	0	0	0	0	0	0	0	0	0	0	0	0	0	0	0
AC009312.1	0	0.0862912	0	0	0	0	0	0	0	0.33962	0	0	0	0	0.235998	0	0	0	0	0.0268758	0	0	0	0.151569	0.0468617	0	0	0	0	0.051163	0.0510344	0	0
RPS20P4	0.129817	0.0863398	0.153368	0.178802	0.453444	0	0	0.107203	0.0595458	0.212382	0.0943352	0.0718139	0.260316	0	0.852696	0.0902082	0.0723662	0	0.0421263	0.0448183	1.20449	7.47967	0.113924	11.8796	0.0781468	0.456924	0	0.192098	0	0.0853196	0.297869	0.213549	0
ACVR2B	0.724468	0.392607	1.12564	0.814398	1.20137	0.331371	0.377629	1.87698	0.562573	1.74793	0.942304	0.699529	0.506748	0.230402	2.40927	0.858365	1.20422	0.593214	0.746602	1.09647	2.29087	4.85972	0.652474	4.39983	0.953283	1.87218	0.89709	0.666181	1.93853	0.927277	0.869297	1.95784	1.88469
LINC02873	0	0.0144021	0.00767489	0	0.0075638	0	0	0	0.0297981	0	0.037766	0.0215624	0.00868452	0.0547865	0.0131295	0.00902845	0	0.0096098	0.00843238	0.00448562	0	0.0277259	0.00570103	0	0.00782129	0	0	0.0230712	0	0.00426959	0.00425886	0.0170984	0
RNU4-23P	0.164589	0.291911	1.75004	0	0	0.270037	0.440073	0	0.150991	0.987323	0.717622	0.546299	0	0	1.4969	0.228742	0	0.243471	0.10682	0.227293	0.458135	6.3221	0	12.1775	0.198158	0.496555	0	0	0	0.432692	0.323704	0.433199	0
AL358944.1	0	0	0	0	0	0.176248	0	0	0	0.0585824	0	0	0	0	0	0	0	0	0	0	0	0	0	0.104579	0	0	0	0	0	0.0706025	0	0.0353426	0
RNU6-669P	0	0	0	0	0	0	0	0	0	0	0	0	0	0	0.217618	0	0	0	0	0	0	0	0	0	0	0.216566	0	0	0	0	0	0	0
AC021074.3	0	0	0	0	0	0	0	0	0	0	0	0	0	0	0	0	0	0	0	0	0	0	0.0196326	0.0217789	0	0	0	0	0	0	0	0	0
RN7SL833P	0	0.0719499	0	0.111751	0.0944676	0.133117	0	0.134003	0	0	0.117919	0.0897674	0.21693	0	3.36159	0	0	0	0.0526579	0.112046	0.150561	3.11653	0	1.26379	0	0.163187	0	0.144073	0	0.10665	0	0.106774	0.179829
AL445649.1	0.10004	0	0.393963	0	0.038826	0.109422	0.0445805	0.192763	0	0.0363703	0	0.0368943	0.178316	0	0.0336978	0.0695165	0.037178	0	0.0649269	0.0921012	0.0618802	2.06365	0.0877925	0.584343	0	0.134139	0.115045	0	0	2.36697	0.240475	0.285247	0
AL022324.1	0.0347549	0	0.16424	0.478692	0.0809315	0.228085	0.185853	0.0861016	0	0.227438	0.353579	0.115357	0	0	0.351209	0.0241508	0.0387481	0	0	0.0959909	0	1.70581	0.0610001	0.947366	0.460277	0.0349511	0.119903	0.102858	0.0665705	0.0913679	0.0227846	0.0686062	0.154062
AL360182.2	0	0	0	0.0675262	0.114165	0	0	0.0809722	0	0	0	0	0	0	0.0990858	0.068136	0	0	0.0318188	0.101556	0	0.418484	0.301172	0.0954565	0	0.14791	0	0.0580381	0	0	0	0	0
AC013640.1	0	0.018083	0.048182	0	0	0	0	0	0	0	0	0	0	0	0.329701	0	0	0	0	0.0281602	0	1.7406	0.107371	2.06456	0	0	0	0	0	0	0	0	0
AC096741.1	0	0	0	0	0	0	0	0	0	0	0	0	0	0	2.4857	0	0	0	0	0	0.134252	24.3158	0.031745	28.0315	0	0.0363777	0.0415992	0	0	0	0	0.0238021	0.0400876
AC006058.1	0.300139	0.0342781	0.0590983	0.10648	0.0105896	0.186526	0.145909	0.0262876	1.47266	0.0272795	0.740235	0.0251568	0.170221	0.0767033	0.896113	3.12845	0	0.356534	0.00295142	0.226082	0.0464132	0.543443	0.0678441	5.40995	0.350404	0.0503056	0.167349	0.285322	0.0217763	0.427398	0.241484	0.266314	0.156228
AC069213.1	0.309889	0.0392579	0.104603	0.0304873	0.0515443	0.217897	0	0.0548371	0.0203062	0.0482841	0.03217	0.195919	0.0295908	0.0311124	0.201313	0.261483	0.0246782	0.196461	0.186756	0.0458516	0.0616127	0.330647	0.116551	0.301683	0.293144	0.1113	0.127275	0.0917125	0.042398	0.232764	0.0580449	0.0436944	0.14718
FAM74A6	0	0	0	0	0	0	0	0	0	0	0	0	0	0	0	0	0	0	0	0	0	0	0	0	0	0	0	0	0	0	0	0	0
AC100757.2	0.493767	0.182444	0	0.226695	0	0	0	0	0.754956	0.0448783	0	0.0910498	0	0.231343	0.0831613	0.114371	0	0	0.373871	0.681878	0.0763558	0	1.01108	0	4.2604	0.0827592	0.189276	0.0974211	0	0	0	0	0
RN7SL494P	0	0.0336082	0.179098	0	0	0.124359	0	0.187781	0	0.0413353	0.110161	0	0	0.213079	3.90639	0.158013	0	0	0.0491935	0.0523371	0.0703277	3.07324	0	0.295161	0.091257	0	0.0871667	0.044865	0	0	0	0.0498749	0.0839993
TRDN	0.0309526	0	0	0.00947382	0	0.0112851	0	0.352169	1.34089	0.00187551	0	0	0	0	0.0034754	0.00955938	0	0.00508746	0	0.0023747	0.00319099	0.00733909	0	0.0200886	0	0	0.00791005	0	0.00329375	0	0	0.00226298	0.00762262
AC092941.2	0	0	0	0	0	0	0	0	0	0	0	0	0	0	0	0	0	0	0	0	0	0	0	0	0	0	0	0	0	0	0	0	0
MRO	0.0625587	0.0721192	0.0739081	0.0114886	0.00971178	0.0342128	0.0278779	0.113654	0.153041	0.018195	0.127289	0.147657	0.00557539	0.0937932	0.0421451	0.095637	0.0139493	0.0863717	0.2003	0.0431959	0.0928708	0.0889989	0	0.194887	0.135572	0.0796885	0.0383691	0.180207	0.119827	0.071267	0.0847587	0.0576292	0.0739498
AC097505.1	0.122349	0	0.144546	0.0561722	0.0474846	0.133823	0.0545223	0.134715	0.224482	0.177925	0	0.22561	0.436163	0	0.370914	0	0	0.0603292	0	0.0844805	0.0756801	1.30545	0.0357903	2.541	0.0982022	0.12304	0.0938006	0.0482795	0	0	0.0534733	0.268353	0.0451961
AC124293.1	0	0	0.0552187	0	0	0	0	0	0	0	0	0	0	0	0	0	0	0	0	0	0	0	0	0	0.393904	0	0	0	0	0	0	0	0
ZNF571-AS1	0.272871	0.0268865	1.68949	0.0417596	0.141204	0.041453	0.101333	5.2829	0.0139071	0.0523581	0.227667	0.167723	1.55371	0.0142052	0.352341	0.0667165	0.0338026	0	0.0590322	0.443121	0.459474	3.53693	0.0798219	3.52226	0.25552	0.604723	0.1046	0.218343	0.329086	0.212551	0.377655	0.0531999	0.0503996
BZW1	19.4372	15.8415	25.0814	6.93236	15.2312	19.12	20.4034	20.2335	34.311	17.6669	9.94108	14.9464	11.5634	31.2463	17.6115	22.4801	16.1702	41.5187	17.9865	30.1266	18.4708	16.6157	27.0646	13.0959	20.4129	25.4999	10.1013	20.6786	14.8813	9.40872	25.1079	17.5436	21.7173
AC083760.1	0	0	0	0	0	0	0	0	0	0	0	0	0	0	0	0	0	0	0	0	0	0	0	0	0	0	0	0	0	0	0	0	0
CLC	0.326586	0.852747	0.0428706	0.04998	0	0.0595356	0	2.00773	0.0665788	0	0.0527386	2.12784	0.0485102	0.0510047	0.953408	0.529529	0	0.644144	0.0235509	0.150335	0.0336687	0.696924	0	0.211958	0.0436884	0	0.500762	0.064436	0.0695059	0.143095	0.499575	0.0955085	0.562994
AC092818.1	0.0721204	0.0159889	0	0	0	0	0	0	0	0	0	0	0	0	0.03644	0.0250578	0	0	0.0234035	0	0	0.0769513	0	0	0.17366	0	0	0	0	0.0236999	0	0	0
RNU6-1099P	1.7228	0.0954849	0.254419	1.18644	1.00295	0	0	0.88918	0	2.1139	0.312981	0.238261	0.863664	0	0.435237	0.149644	0	0.31856	0.27953	0.594785	0.799238	3.6764	0.566959	7.9666	1.29636	1.2994	0.742953	1.912	2.06244	0.141535	0.705897	0.425102	0.238652
MAGEA12	0.0118592	0.0210332	0	0	0	0.0389142	0	25.541	35.8913	0	0.0172357	0.0131209	7.26106	0.016669	0	0	0	8.70131	0	0.00818862	0.0110034	0.0253072	0.0520369	0	23.6872	0.0119262	0	0	18.8539	0	0	0.00780338	24.1558
DDX18	11.4904	9.2708	14.2754	6.67005	11.3794	9.69325	8.67142	11.6362	12.5686	13.9648	7.60125	14.5378	10.4838	12.3265	13.7261	14.721	7.25119	10.3938	12.4024	16.0321	13.0658	14.8937	10.4057	12.0462	13.9435	16.691	11.3778	19.7696	6.48749	7.32618	10.5845	13.4355	15.996
AC002451.2	0	0	0	0	0	0	0.0256923	0	0	0.00524017	0.0139654	0	0	0	0.00971024	0	0	0	0.00623638	0.0132698	0	0.143538	0	0.130964	0	0.0096633	0	0	0.00920273	0	0.0062995	0.00632276	0
RNU6-741P	0	0	0	0	0	0	0	0	0	0	0	0	0	0	0	0	0	0	0	0	0	0	0	0	0	0	0	0.127467	0	0	0	0	0
WBP1LP6	0	0	0	0	0	0	0	0	0	0	0	0	0	0	0	0	0	0	0	0	0	0	0	0.105813	0	0	0	0	0	0	0	0	0
AC008453.1	0	0	0	0	0	0	0	0	0	0	0	0	0	0	0	0	0	0	0	0	0	0	0	0	0	0	0	0	0	0	0	0	0
AC003684.1	0	0	0	0	0.0156436	0	0	0.0332859	0	0	0	0	0	0	0	0	0	0	0	0.00927725	0	0	0	0.0523202	0	0	0	0	0	0	0	0	0
MUC20-OT1	1.68246	0.185772	1.1725	1.69335	4.61451	0.511258	0.276562	0.66279	0.0900851	1.2788	3.0237	3.47954	1.3215	0.802384	1.08626	0.875249	0.989705	1.6308	0.181847	1.15358	2.56084	11.5141	1.28575	8.34375	1.41241	1.52342	0.420088	1.93514	1.10723	1.68231	0.505571	1.02608	0.319215
FCER2	0.22563	0.933734	0.344312	0.336667	0.0218921	17.7072	0.351915	0.0853991	0.0431227	0.0871566	2.28179	0.124817	0.0377038	0	1.37754	0.124124	0.0524072	0.0834418	0.0244061	0.2272	0.21807	0.0601859	0.0412516	0.347787	0.701759	0.293085	0.227039	0.0834697	0.207086	0.475768	0.141755	0.439208	0.135441
GK-AS1	0.920283	0.0156941	2.50902	0.780026	0.618175	0.0580724	0.567836	0.613821	0.0324712	0.559773	0.823079	0.626579	0.70977	0.0995022	1.00151	0.66409	0.749785	0.83775	0.0918884	0.782082	0.525459	7.47775	1.70843	9.92395	0.724449	1.13905	3.09355	0.460917	0.271191	0.604839	2.22764	0.465805	0.784509
FP325330.3	0	0	0.00285444	0	0	0	0	0.0159618	0.013299	0.0013176	0	0	0	0	0	0.00167893	0	0	0	0	0	0.0464032	0.00212033	0.0235213	0.0610868	0	0	0	0.0208255	0.00158795	0	0	0.0348081
LINC02404	0.019396	0.0774006	0	0	0	0.063645	0	0.0480517	0.0355871	0.0211548	0.422841	0	0	0.0817878	0	0	0.0216246	0.0573838	0.0377647	0	0	0	0.0170215	0	0.373631	0	0.0223053	0	0	0	0	0	0
SSR4	78.239	51.4072	32.8868	186.683	62.5537	129.007	58.8519	29.4713	30.7825	89.6972	33.5036	46.9777	44.7094	70.8584	41.0864	26.7529	173.685	149.199	55.688	50.196	40.8216	13.7446	204.079	6.13833	94.9639	36.541	49.4238	51.4388	29.6502	32.0438	44.6834	47.8477	75.5114
AC012676.2	0	0	0	0.170631	0.288482	0.203253	0	0.409214	0	0.472911	0.180048	0.137064	0.165613	0	0.125189	0.0860858	0	0	0	0.171081	0	4.22984	0.217436	5.78897	0.149151	0.498335	0.142466	0.146655	0.118646	0.244262	0.162432	0	0.137289
TMEM185A	1.67525	1.6698	1.7575	0.861424	1.57602	2.09621	1.01529	1.90727	2.19256	1.00128	1.61017	2.0067	1.14664	1.15537	3.59345	2.35306	1.14554	2.72926	3.75755	2.3474	1.46317	1.85896	1.35255	2.81817	1.6996	1.24893	1.55663	2.70241	1.41188	1.23315	1.79236	1.80486	2.24267
MIR6068	0	0	0	0	0	0	0	0	0	0	0	0	0	0	0.388086	0	0	0	0	0	0	0	0	0	0	0	0	0	0	0	0	0	0
PSMC1P13	0	0	0	0	0	0	0	0	0	0	0	0	0	0	0	0	0	0	0	0	0	0	0	0	0	0	0	0	0	0	0	0	0
ARMC7	11.8436	7.2926	14.7831	18.5162	5.80673	6.58878	9.99557	8.70874	3.60175	6.78819	8.5413	8.46186	11.7738	5.07102	3.92623	5.72869	11.8758	7.43782	6.16099	7.58045	12.1628	9.77167	2.52143	2.20906	5.52287	34.3361	11.3298	7.31952	7.82508	12.5853	7.51831	6.45042	11.1352
RSPH14	0.236479	0.218094	0.0670513	0.0130285	0.25331	1.05532	0.0885204	0.445247	0.00867765	0.139278	2.04838	0.020931	0	1.11683	0.802937	0.0854497	0.021092	1.81904	0.27012	0.130628	0.00877653	0.322968	0.066409	0.276259	0.0455536	0.0190251	0.68531	0.0111978	0.054355	1.97696	0.0248049	0.186724	0.031448
B4GALNT1	0.385817	0.0880876	0.105449	0.14673	0.392224	0.779439	0.935355	0.099862	0.425258	0.0753673	0.112983	0.43642	0.069283	0.186161	0.139659	0.34813	0.372365	1.25645	0.127068	0.510933	0.0561005	0.202758	0.0707489	0.140149	0.814619	0.428532	0.12251	0.352776	1.46698	0.249786	0.0679524	3.63372	0.108486
ATP5MFP4	0	0	0.203916	0	0.200965	0	0	0.285071	0	0.0941268	0.752562	0.190966	0.115371	0	0.610472	0.23988	0	0.127663	0.112021	0.417129	0.24022	2.39414	0.0757361	2.35245	0	0.607521	0.0992459	0.102164	0	0.2836	0.45262	0.283932	0.0956396
TMEM78	0	0.00469742	0.0125162	0	0.0123351	0	0.0141633	0	0	0.00577744	0	0	0.0424883	0	0.0107058	0.0147236	0	0.0156717	0	0	0.0393188	0.0678233	0.0557836	0.0206274	0.05102	0	0.0121833	0.0125416	0.0202925	0.0348143	0	0.0487971	0
Y_RNA	0.211399	0	0	0	0	0	0.282616	0	0.193934	0.115284	0.307239	0.233889	0	0	0	0	0	0	0	0.145968	0.196143	1.35335	0.185519	1.64641	0	0.212593	0	0.250256	0	0	0	0	0
AC005920.2	0	0.0307737	0.0819965	0.0955943	0	0	0	0.0573146	0	0.264944	0	0.076789	0.0927832	0	0.841632	0.0482288	0.0773795	0.102669	0	0.0958463	0.128793	20.8832	0.182725	27.5674	0	0.418782	0	0.0821624	0	0	0.0455006	0.0456686	0
AC087289.5	1.03782	0.148024	0.128612	0.479808	0.540801	0.178607	0.232858	0.0958915	0.0466052	0.253298	0.485195	0.297095	0.310466	0.132612	0.256687	0.35302	0.186101	0.203979	0.113044	0.445995	0.565634	0.727899	0.273867	0.367395	0.253393	0.649562	0.267073	0.468235	0.139012	0.376817	0.685131	0.214894	0.353882
AC006065.4	0.0193309	0	0.11419	0	0	0	0	0	0.0532016	0	0	0	0.129211	0	0.117207	0	0	0	0.012546	0.186868	0.0179359	0.453767	0.0508931	0.564571	0	0.0388802	0	0.0114421	0	0	0	0.101758	0
Z97652.1	0	0	0.0827442	0	0	0	0	0.0578373	0	0.114583	0	0.0774892	0	0	0.495429	0.0486686	0	0	0	0.0483601	0.0649837	2.24188	0.0614637	6.40922	0.168645	0.0704334	0	0.207279	0	0.184124	0.137746	0.046085	0
UEVLD	2.95395	5.25572	6.42686	5.18501	4.04256	5.12751	6.49058	5.44804	4.7337	6.94943	4.9186	6.21285	6.33954	9.71932	12.8649	5.51636	4.14115	5.57489	5.25521	5.71508	2.53532	8.38106	2.15965	15.4321	7.54042	6.69337	4.62706	4.48614	3.66935	4.19315	6.62591	5.33899	4.03294
PRAMEF18	0	0	0	0	0	0	0	0	0	0	0	0	0	0	0	0	0	0	0	0	0	0	0	0	0	0	0	0	0	0	0	0	0
SPHKAP	0.00328755	0.00291536	0.00388398	0	0	0	0	0.00271486	0.00301595	0.00358566	0.019112	0.00363732	0	0	0.102988	0	0	0.00972634	0	0	0	0.112249	0	0.352054	0	0.00991836	0.034026	0	0	0.0194462	0	0.315829	0.00364328
GGTA1	2.44708	2.23586	1.46971	1.28331	0.351677	4.04005	0.87604	1.27251	1.44651	0.717495	4.22612	2.79805	1.62883	0.532484	3.90586	3.72106	0.296796	0.552827	0.840607	3.75758	0.788495	1.05969	0.602019	4.06681	3.58718	0.849473	1.9899	0.975726	3.94687	2.13991	1.29549	3.40563	0.851003
Y_RNA	0	0	0	0	0.255512	0	0	0	0	0.598378	0	0	0	0	0	0	0.244667	0	0	0	0	2.80982	0.962931	1.70913	0	0	0	0	0	0	0	0	0
CRB1	0.0108682	0.0032126	0.00641998	0	0	0.0178312	0	0.0119666	0.00664689	0.0138293	0.0737121	0.0160327	0.00484302	0.00509205	0.0860312	0.0012587	0	0.00803851	0.00587801	0.00625363	0.0470584	0.085039	0.00635848	0.158706	0.00436163	0.0036432	0.0291629	0.00428864	0	0.0309528	0	0.0965427	0.00602212
F8	0.757771	2.5178	1.62334	1.54574	1.25363	1.98291	2.18319	1.43768	0.439978	1.08934	4.12296	3.58703	0.85914	0.444917	5.60986	1.08146	0.737896	2.45473	0.625647	1.73692	1.36835	4.63625	0.858611	5.25731	1.17794	1.09484	2.93418	0.671373	0.484585	2.55004	0.720016	2.97433	1.2251
AC115284.1	0.0290573	0	0	0	0.033832	0.0476736	0	0.0239955	0.0799701	0.0158461	0.0422308	0	0.15538	0	0	0.0201916	0	0	0.0188586	0	0.0269604	0	0	0	0	0.0584428	0	0.0859959	0.111315	0.0190974	0	0.0191198	0
ZEB2P1	0.0118898	0	0.0140469	0	0.0138435	0	0	0.147279	0	0	0.0518406	0	0.0158947	0	0.0360451	0.0165242	0	0.0175882	0.00771663	0.0164195	0	0.126862	0	0.185199	0.0715741	0.0239139	0	0	0.0683224	0.0156287	0	0	0.0527054
KIR2DS4	0	0.00635378	0	0	0	0	0.0766296	0.0118336	0.026292	0.0390732	0	0	0	0	0	0.328604	0	0	0.0372011	0.257259	0.239324	0	0.591053	0	0.310546	0.0144108	0.0164793	0.542844	0.0411719	0.0847625	0.0657608	0.122578	0
AC016877.3	0.960103	0.12163	0.0540136	0.251883	5.96195	0.0750102	0	0.755098	0.41942	0.149594	0	1.06225	0.183357	0	0	0.413007	0.254861	0.74394	0.979185	0.189411	0.763558	0.29269	0.200611	0.0890169	0.0550439	0.459774	0	1.10952	1.26979	0.0600962	0.0299726	0.270749	0.253331
TSR1	7.23064	4.75007	4.9438	5.47175	7.29627	6.7497	9.25542	13.4417	13.8117	8.84488	5.2302	10.6619	7.29963	5.91686	9.23848	11.0654	9.15945	7.64091	9.88179	8.67688	7.47226	8.73477	7.39208	4.9355	7.05435	6.81596	8.02845	7.49958	6.41548	7.85206	4.85196	8.23586	12.8807
AP000851.2	0.0639181	0	0	0	0	0.629212	0	0.0263918	0	0	0	0.247514	0.085448	0.179684	0	0.066624	0	0.047276	0.684479	0.0662018	0	0.0681996	0	0	0.230864	0.0321395	0.0367527	0.0189167	0	0.0210045	0.0838069	0.0630872	0
ACADS	7.20512	14.7118	8.2861	16.8874	13.6474	8.85166	13.4714	12.906	2.60243	12.1436	12.6343	12.1308	20.5205	21.4656	11.1589	4.97048	12.8935	27.0448	4.67621	8.67626	10.7544	4.64236	5.85722	1.13517	7.48032	2.47653	19.0634	3.23462	9.31729	18.6787	4.95743	6.33848	19.065
MIR579	0.470254	0.104254	0	0	0.273763	0	0.314338	0.388336	0	0.256448	0	0.260142	0	0	0.237604	0.163387	0	0	0	0.487056	0.436319	5.01754	0.206342	4.57801	0.849249	0.709365	0	0.139173	0	0.463599	0.30829	0.309428	0.521138
AL627082.2	0	0	0	0	0	0	0	0	0	0	0	0	0	0	0	0	0	0	0	0	0	0	0	0	0	0	0	0	0	0	0	0	0
RPL11P1	0	0.0175548	0.0467746	0.0545315	0	0	0.0529297	0.163475	0	0.21591	0.230165	0.0876081	0	0	0.160035	0.0825359	0	0	0	0.10935	0.0734695	2.53463	0.0347449	2.38969	0.143001	0.0796309	0.182121	0.0468693	0.303342	0.130105	0	0.104206	0.0877518
RBM17	14.7466	7.10518	9.90692	11.4114	23.109	8.62233	4.49671	16.3605	6.85635	8.37076	9.3909	23.6193	5.94101	6.64006	8.18372	16.0968	8.60869	8.75116	9.1467	12.7775	11.4975	10.15	24.7516	12.6856	14.1844	13.57	7.40592	15.666	8.09291	9.05493	11.1173	7.9223	10.1721
ODF2L	5.1189	0.970313	4.15662	3.81209	2.45442	3.077	1.49814	8.31644	3.66602	5.1991	4.27755	2.83292	2.27539	3.09674	5.07667	4.32402	3.06215	2.11747	5.97754	4.79592	4.32968	11.9568	2.3992	20.1845	5.52908	3.77208	2.32696	5.07612	2.10597	2.74592	4.25823	4.331	2.89615
LINC01978	0.159591	0.359251	0.0435101	0.202902	0.400216	0.0604238	0.0656475	0.0202754	0	0.107115	0.392519	0.108658	0.443105	1.53571	0.0868386	0.00853061	0.0821204	0	0.0159348	0.0339062	0.0455613	0.366759	0.1616	0.095609	0.0295601	0.11111	0.112941	0	0.199871	0.580919	0.0402403	0.0403888	0.0408137
PPP1CC	17.1267	22.5552	23.8052	16.5442	23.2625	25.5811	10.4334	15.0497	18.4084	13.5339	13.704	35.2692	19.3674	25.7894	16.3225	27.4193	15.0137	45.0877	15.5807	23.2437	23.4662	26.5084	13.5806	23.764	32.6872	19.0555	22.0745	14.8693	16.9617	14.4469	12.5622	16.7251	22.9031
AL133230.1	0.532483	0.0200462	0.540065	0.0830276	0.111129	0.0164836	0.141031	0.779889	0.0460841	0.109579	0.591369	0.133389	0.26862	0.0423649	0.786832	0.33511	0.0336037	0.022293	0.0293424	0.464793	0.20508	6.73206	0.127845	4.98821	0.526175	0.742614	0.0231076	0.261659	0.129897	0.165078	0.111971	0.0892464	0.100206
ZNF467	6.70878	1.80496	3.09667	7.4758	10.1859	3.44312	4.39429	1.13447	1.09019	9.18775	3.19701	2.62026	9.56569	0.568625	0.681351	1.50515	12.1591	14.6991	4.64398	5.60999	4.40261	1.3489	4.60791	0.459476	4.79957	5.36512	5.17567	1.59637	2.63946	3.70574	1.08849	3.27751	1.94274
NCOR1P2	0	0	0	0	0	0	0	0	0.143801	0	0	0	0	0	0	0	0	0	0	0	0	0	0	0	0	0.47291	0	0	0	0	0.0513816	0	0
PRPF3	12.1495	3.46077	10.4017	12.1031	19.4737	4.4398	6.86851	8.89624	6.45218	12.5683	8.98774	10.5477	24.7785	7.26363	14.5267	7.62304	11.1166	7.15596	10.212	7.47997	15.9959	12.1351	21.1022	29.6425	10.1303	11.3254	5.33623	22.8255	14.0919	8.35427	8.84217	10.1644	12.9176
AC135626.1	0	0	0	0	0	0	0	0	0	0	0	0	0	0	0.267646	0	0	0	0	0	0	8.59095	0	7.32272	0	0.0532703	0	0.0313539	0	0	0	0.0348551	0
ZNF426	1.61331	1.41845	4.38705	2.0998	1.40791	1.81316	2.45966	2.51792	2.39275	1.37062	2.35807	1.49028	3.20849	1.96643	6.7656	2.72503	0.945414	0.294352	2.78752	2.77118	3.68967	7.90461	1.10417	7.79035	2.43624	3.38338	3.34094	2.04575	2.20476	2.70009	4.00584	3.44251	2.19498
AC078841.1	0	0	0	0	0	0	0	0	0	0	0	0	0	0.0273778	0	0	0	0	0	0	0	0	0	0	0	0	0	0	0	0	0	0	0
SLC26A7	0.0257129	0.00488612	0.169248	0.0758903	0.0128306	0.0964263	0.019643	0.0273005	0.202188	0.0100159	0.138803	0.0121922	0.034374	0.0361415	0.20787	0.00510504	0.012286	0.0597714	0.009536	0.0456542	0.0545312	0.485997	0.0193415	0.708049	0.0972942	0.0664924	0.016897	0.0391362	0.0668412	0.0410413	0.0987333	0.128102	0.101769
AC087241.2	0.106926	0.0118525	0	0	0.0311239	0	0.0357368	0.0441496	0.0735688	0	0.0388504	0.0591507	0	0.037573	0.0540259	0.0371507	0.0298028	0.0395429	0.069396	0	0.0496047	0.057044	0	0.052047	0.0321834	0.0268824	0	0	0	0.0878436	0	0.0175893	0.0296239
SLC25A13	11.3163	5.14975	8.59244	3.46459	12.7419	6.54202	9.49063	16.3717	5.27614	6.38797	5.55141	7.36644	7.21528	8.83467	15.2828	12.0845	7.66545	27.8384	13.0563	10.567	7.96405	9.51628	6.22998	14.0882	6.01952	6.38964	5.52829	12.7861	7.19148	8.94367	12.4473	9.81646	8.6037
PCYT1A	13.5834	6.29559	7.88568	3.08303	15.2572	5.53951	5.59496	4.96343	6.97648	8.5873	8.75214	12.5968	9.64894	8.574	8.74726	11.4299	5.26165	4.24259	8.38093	14.6341	8.75498	11.1558	5.55852	9.90866	9.80607	8.31285	7.04483	8.57862	10.5749	8.31244	8.97131	8.59394	4.33705
AC104506.1	0	0	0	0	0	0	0	0	0	0	0	0	0	0	0	0	0	0	0	0	0	0	0	0	0	0	0	0	0	0	0	0	0
FBXO21	4.99712	6.40742	13.7387	4.65852	8.4629	5.66887	6.09098	12.7933	8.38067	8.17536	8.35177	9.38092	16.6366	6.11964	14.5092	7.88731	8.43271	11.0906	9.70375	9.97124	9.84219	19.4947	6.89959	9.96846	10.2601	5.55889	20.855	4.80474	8.0854	9.4409	5.29554	9.03522	11.9466
EIF5AL1	0.0780084	2.39724	0.694749	0.462836	0.16768	1.01404	0.200554	0.0941512	0.23671	0.111261	0.130816	0.0929467	0.264722	0.337375	0.0485108	0.346092	0.334505	0.221914	1.15666	0.0911538	0.612437	0.102441	0.184311	0.0116835	0.375675	0.356037	0.669367	0.131417	0.798821	0.236629	0.145554	0.0592264	0.405646
ITGA7	1.85844	0.883336	1.75135	1.63841	0.5178	2.59232	1.35827	3.18286	1.34004	2.23596	2.67996	4.58835	1.46456	0.975755	0.825741	1.31905	0.75381	3.2198	0.218233	1.45798	1.13054	5.23122	0.371241	1.51355	2.09818	2.3089	2.81078	3.14811	1.37125	5.58671	1.01214	1.15148	1.41042
CHPF2	50.2331	14.5903	22.6199	34.5752	29.1895	27.457	19.2889	26.4679	34.0332	27.5972	16.9954	28.7254	39.4775	14.9193	25.6995	23.0146	31.384	10.319	41.9091	46.2634	13.9107	15.9619	65.2139	9.31433	40.1782	15.937	15.1934	24.4625	30.2236	22.9883	41.8447	20.1306	43.1041
AL355987.6	0	0	0	0	0	0	0	0	0	0	0	0	0	0	0	0	0	0	0	0	0	0	0	0	0	0	0	0	0	0	0	0	0
AC011290.1	0	0.0246785	0	0	0.129608	0.0913167	0	0	0	0	0.0808913	0.0615796	0	0	0.0562444	0	0	0.164667	0.0722456	0	0.206566	0	0.0976886	0	0	0	0.0640064	0.0329443	0	0	0	0	0.0616806
AL138930.1	0.0725747	4.39245	0.0428706	0.39984	0.0845001	0.0595356	0	0	0	0.0197889	0.791079	0.120444	0	10.966	0.0366695	0.100863	0.0404567	0	0.117755	0.0501118	0.0336687	0.309744	0	1.48371	0.131065	0.182461	0	0	0.034753	7.96563	0.0237893	0.0716313	0
MTMR4	7.88838	4.44896	6.70101	8.18165	4.82739	5.34582	7.27372	9.64788	8.31128	11.7304	8.56154	8.68329	3.19785	4.83111	9.92773	4.87106	6.9595	3.52032	5.60181	9.33557	9.01233	11.8868	3.71698	11.2657	14.3665	16.5696	5.27137	6.28213	5.97832	6.20357	10.4723	6.02422	9.91369
AC140063.1	0	0	0	0	0	0	0	0.073469	0	0	0	0	0	0	0	0	0	0	0	0	0	0	0	0	0	0	0	0	0	0	0	0	0
UPP2	0.015585	0.0069103	0.0552374	0	0	0.0639248	0.0208354	0	0.0214462	0.00849911	0.113253	0.0517293	0.322937	0.0657179	0.236238	0.00541493	0	0.230544	0.0101149	0.0161419	0.00723017	0.216177	0.0410312	1.51723	0.0562911	0.00783652	0	0.0138373	0	0.0563364	0.0664121	0.0358924	0.0086357
PDCD5P1	1.34228	0.0661287	0.0880998	0.10271	0	0	0.199386	0	0.0684102	0	0	0.247514	0.0996893	0	0	0.103637	0.166278	0	0.483975	0.0514903	0.138379	0	0.130884	0	0.179561	0.0749922	0	0.044139	0	0	0.146662	0.0490679	0
AC104076.1	0.0869527	0.0385543	0.102728	0	0.607444	0.142661	0	0	0.0797689	0.284512	0	0.192407	0	0	0.175737	0.120845	0.0969434	0.128626	0.282167	0.540356	0.0806778	0.185554	0.381539	0.3386	0.104687	0.349775	0.19999	0.102935	0	0.228592	0.114009	0.22886	0.289084
LINC01852	0.706824	0.598311	0.42512	0.194707	0.269335	1.1175	0.515423	0.594308	1.36759	0.5046	0.915204	0.966865	0.876188	0.668352	1.44152	0.580467	0.243575	0.722402	0.575507	0.665525	0.751208	0.905004	0.451122	1.72652	0.510591	1.03391	0.960632	0.760678	0.467702	0.954433	0.690858	1.3699	0.797548
AD001527.1	0.668779	0.0539149	0.790109	0.334958	0.0707884	0	0.08128	0.652691	0	0.563643	0.353446	0.269065	0.487662	0.170913	0.368631	0.675967	0.338918	0.0899366	0.0394587	0.293861	0.620517	2.2056	0.373485	3.55128	0.512388	0.550273	0.209752	0.32388	0.524045	0.23975	0.159432	0.160021	0.336884
ZGPAT	4.6845	1.48888	0.718324	6.20472	6.23458	1.70038	1.54256	4.77566	2.1424	3.71138	3.3238	2.01047	5.10783	0.874038	2.67413	2.77989	2.86557	1.57398	2.80711	2.95787	2.16681	1.65135	5.257	1.52015	5.06595	1.38271	1.17595	4.8544	1.03889	2.49755	2.7404	1.52302	6.04895
AC084121.1	0	0	0	0	0	0	0	0	0	0	0	0	0	0	0	0	0	0	0	0	0	0	0	0	0	0	0	0	0	0	0	0	0
SGK3	2.02537	1.0256	1.88525	3.23872	3.34969	2.47964	1.46154	0.452983	1.36186	2.07933	2.50317	1.91831	1.97429	0.765622	1.89553	1.88188	1.88602	1.1292	0.834005	1.83552	2.71205	1.86635	1.7	4.43641	3.93017	1.42731	1.18664	0.989942	1.04701	0.874821	1.10901	1.95361	2.43157
ABCB10P4	0	0.00935612	0	0	0	0	0	0	0.00967892	0.00575363	0	0	0.0141044	0	0	0.00733148	0	0.0156071	0	0	0	0	0	0	0.0127024	0	0	0	0	0.00693417	0	0	0.058461
LINC02659	0	0.0207239	0	0	0	0	0	0	0	0	0	0	0	0	0	0	0	0	0	0	0	0	0	0.182006	0	0	0	0	0	0	0	0	0
AC091932.4	0	0	0	0	0	0	0	0	0	0	0	0	0	0	0	0	0	0	0	0	0	0	0	0.224323	0	0	0	0	0	0	0	0	0
NMT1	23.654	16.066	15.234	10.5743	14.5951	14.4951	18.6383	15.8642	19.1323	18.7274	19.529	27.8985	20.5591	11.1408	16.0891	15.0636	20.3663	16.9382	17.8296	22.0108	24.1719	11.163	9.7272	8.07952	21.0406	30.9663	13.7083	18.8581	32.5711	19.963	18.5039	19.277	22.7291
CR559946.1	0.086789	0	0	0	0	0	0	0	0	0.0473293	0.189203	0.0480112	0	0.0609943	0.0877031	0.0603087	0	0	0	0.0898898	0.0805259	0.740819	0.076164	0.337963	0.10449	0	0.199613	0.0770562	0.0831192	0.0570404	0.0284486	0	0
AC015722.2	0.0418194	0.0185424	2.22328	0.230398	0	0.205836	0	0.172672	0.0383644	0	0.121557	0.092537	0.223623	0	0.0845196	0.0581196	0	0.061862	0	0.606389	0.194007	0.178482	0	0.244272	5.63905	0.126167	5.19393	0.198025	0	0.21988	0.109664	2.22889	0.509789
LINC01415	0.0445911	0.0321286	0.0526809	0.0307086	0.0129796	0.146319	0.0223549	0.0506321	0.00511339	0.0607931	0.153917	0.0493352	0.00745138	0.0548417	0.112652	0.108451	0.018643	0.0247358	0.0578803	0.0423356	0.0258583	0.392519	0.0929389	0.162789	0.0603965	0.0392376	0.096149	0.0791811	0.0747349	0.0732667	0.0182707	0.135702	0.0308851
ACSL3	12.7561	13.972	16.5894	18.4594	12.5325	8.23985	30.086	9.49058	15.5358	22.3097	13.4187	12.5463	10.8793	15.6214	20.0883	16.2265	17.8482	12.3632	18.3217	22.4681	9.4968	14.4188	21.065	19.3959	17.7373	11.4295	12.51	12.7234	10.1379	9.66805	10.5097	10.4333	13.9882
SYPL1P2	0.982554	0.140535	0.0748909	0.567517	1.91898	0.0520016	0.0847458	0.602001	0.203537	0.518539	0.322453	0.455875	0.2966	0.178201	0.448408	0.154173	0.282696	0.468858	0.0617118	0.875405	0.794016	4.32875	1.30731	2.53019	1.29743	0.924354	0.109348	1.18192	0.303551	0.437454	1.49607	0.667377	1.75624
SLIT2	1.74622	1.26764	7.87366	0.777747	0.488951	2.7949	2.00779	7.41585	3.07766	1.77905	4.9999	1.50937	2.26463	0.62028	3.11204	3.83812	0.246002	0.372026	1.56293	2.80629	0.768275	6.05029	0.430999	9.1466	5.06454	1.50555	7.97525	2.03068	0.945258	3.20287	0.774597	3.45328	1.35146
AC008549.1	0	0	0.0423372	0	0	0	0	0.0295933	0	0	0	0	0	0	0.10864	0.024902	0	0	0	0	0	0	0	0.139548	0	0	0	0	0	0	0	0	0
LEMD1-DT	0.023961	0	0	0	0.0185988	0.13104	0.0213554	0	0	0.00435561	0.011608	0	0.0960957	0.0112263	0.0403556	0.0111001	0.00890468	0.153594	0	0.0220596	0.0222318	0.136352	0	0.0622039	0.019232	0.00803209	0.0459249	0.00945508	0.0152985	0.0839888	0	0.0578099	0.00885122
GHRHR	0	0.410142	0	0.0310744	0	0.024677	0	0.0124207	0	0	0	0	0.0100535	0.0317114	0	0	0	0.222493	0	0.00519272	0	0	0	0	0.0271627	0	0	0.00445136	0.0144048	0.0197705	0.0197209	0.00989685	0
AL133343.2	0	0	0	0	0.171613	0.241824	0	0	0	0	0	0.108716	0.0656802	0	0.148946	0	0.109552	0	0.0318866	0	0	0.524221	0.0431163	1.81754	0.295758	0.0494085	0.0565004	0.0290809	0	0	0	0	0
CR382285.2	0	0	0	0	0	0	0	0	0	0	0	0	0	0	0	0	0	0	0	0	0	0.0657818	0	0	0.0371132	0	0	0	0	0	0	0	0
AC092175.1	0	0	0	0	0	0	0	0	0	0	0	0	0	0	0	0	0	0	0	0	0	0	0	0	0	0	0	0	0	0	0	0	0
RPS4XP9	0.0295416	0.0130986	0	0	0	0	0	0	0.054202	0	0	0	0	0	0	0	0	0	0.0383457	0	0.0548195	0	0	0.0575186	0	0	0.0339726	0.0699433	0.0282925	0.0194157	0.0387338	0	0
RN7SL552P	0	0	0	0.229981	0	0	0	0.0689437	0	0	0	0	0	0	1.0124	0	0	0	0	0.0576467	0.0774624	3.56318	0.0732665	1.95063	0	0.0839587	0	0.0494165	0	0	0	0	0.0925209
AC109454.4	0.0710091	0.157425	0.0838916	0.195607	0.0826773	0.116503	0.332259	0.087959	0.0325713	0.116172	0.258005	0.117846	0.189855	0	0.96872	0.098687	0	0	0.1613	0.220639	0.263539	7.12197	0	6.22159	0.0854919	0.285641	0.20415	0.0840613	0	0.140008	0.0931044	0.140172	0.0786927
CRYGEP	0	0	0	0	0	0	0	0	0	0	0	0	0	0	0	0	0	0	0	0	0	0.186257	0	0	0	0	0	0	0	0	0	0	0
RNA5SP505	0	0	0	0	0	0	0	0	0	0	0	0	0	0.299888	0	0	0	0	0	0	0	0.91059	0	0	0	0	0	0	0	0	0	0	0
LINC00870	0.0864191	0.00348342	0.00928157	0	0.00914722	0.0128896	0	0	0.0432433	0.00428433	0	0.199918	0.0210051	0.110426	0.00793903	0.0109185	0.00875895	0.104594	0	0.0162739	0.0510254	0.150885	0	0.0152965	0.0189172	0.0790064	0	0	0	0.118758	0	0.0206778	0.0174127
IL9RP2	0	0	0	0	0	0	0	0	0	0	0	0	0	0	0	0	0	0	0	0	0	0.0749571	0.477796	0.0683911	0	0	0	0	0	0	0	0	0
SLC30A5	7.84416	8.64831	17.4332	11.885	7.23134	11.7193	16.0204	9.12932	13.1459	15.9681	9.79079	15.6737	9.86857	10.5888	22.0653	8.44614	14.1108	11.2913	11.4979	11.6715	11.4808	18.737	9.38008	22.2384	13.4106	14.0822	11.4076	7.8358	9.18743	12.5678	10.3006	16.6063	13.3727
HEIH	12.7487	15.5356	12.6227	42.1499	64.7821	31.0542	15.2907	9.59486	9.84002	19.2216	16.9675	13.2099	19.8772	13.959	17.2806	10.8362	20.496	14.6289	26.8499	10.9409	18.1571	6.57808	12.7792	6.95237	16.4068	11.8949	19.4569	10.221	6.22503	17.9952	13.5517	16.3276	14.9938
OR2G2	0	0	0	0	0	0	0	0	0	0	0	0	0	0	0	0	0	0	0	0	0	0.103086	0	0.0470278	0	0	0	0	0	0	0	0	0
COX7B2	0	0	0	0	0.0664902	0	0	1.88634	5.52699	0	0	0.031591	0	0	0	0	0	26.8211	0	0	0	0	0	0	1.13444	0.0287145	0	0	0.0273459	0	0	0	0
ADHFE1	1.48086	0.539451	2.11975	0.795549	1.20193	0.725859	0.731108	0.355198	0.304398	16.1481	3.78649	0.754621	0.977514	0.466387	1.1239	0.576431	2.28812	0.427211	0.0398795	0.704304	0.558721	3.90753	0.442178	5.82641	0.998716	1.97739	1.79484	0.967456	0.188315	2.03135	0.692871	1.05123	0.715002
LINC02729	0	0	0	0	0	0	0	0	0	0	0	0	0	0	0	0	0	0	0	0	0	0	0	0	0	0	0.0476595	0	0	0	0	0	0
AC005481.1	0.0133348	0.00886882	0.204801	0.00918325	1.37404	0.0765729	0.017827	0.0165178	0.00611654	0	0.0775209	0.0295069	0.0089132	0.018743	0.0471632	0.0277985	0	0	0.0475993	0.0460373	0	0.241876	0.0175534	0.142798	0.0321089	0.0268201	0.00766744	0.0197323	0.0191564	0.162134	0.00437101	0.0394843	0.0812771
RNU6-795P	0	0	0	0	0	0	0	0	0	0.365998	0.650272	0	0	0	2.03463	0	0	0	0	0.154471	1.45298	25.302	0	25.6991	1.34671	0.449953	0.257269	0.397251	0	0	0	0.147204	0
ZNF736P9Y	0	3.38031	0	0	0	0	0	0	0.848694	0	0	0	0	2.21538	0	0	0	0	0	0	0	0	0	0	0	0	0	0	0	0	0	0	0.0189857
AC138028.5	0	0	0	0	0.288482	0	0	0	0	0	0	0	0	0	0	0.0286953	0	0	0	0	0	0.440608	0	0	0	0	0.0474886	0	0	0.0271402	0	0.027172	0
LINC00398	0.0762996	0.0225538	0.0600946	0	0.177674	0.0417275	0.0340012	0.126016	0	0.0277394	0.147854	0.196973	0.102	0	0.0257011	0.0530197	0	0.112867	0.0660257	0.0878062	0.0471956	0.217094	0.0669588	0.198077	0.183723	0.0767304	0.0877439	0.120432	0.0974311	0.167155	0.150062	0.217556	0.0281852
IGHG1	7194.46	171.923	131.764	273.232	581.952	1657.55	278.685	428.755	110.952	42.6234	521.042	717.616	64.0901	186.568	202.492	600.595	186.02	2899.11	1101.27	3057.67	101.83	787.659	3927.49	50.2085	10295.4	628.479	911.259	2646.17	1884.67	156.715	19.9897	205.814	538.478
LINC01874	0	0	0	0.12446	0	0	0	0	0	0	0	0	0	0	0	0	0	0	0	0	0	0	0	0	0	0	0	0	0	0	0	0	0
ZFPM2	1.0195	0.324575	1.34801	0.187771	0.21049	1.61918	0.43979	0.467452	20.7065	0.544658	0.689163	0.577098	0.427888	0.658173	0.997294	1.57339	0.191642	0.302499	1.15407	0.834917	0.549958	5.23024	0.24708	4.98559	1.06687	0.277177	1.25081	1.44897	0.252613	0.502535	0.441043	0.994547	0.315297
RNU6-1086P	0	0	0	0	0	0	0	0	0	0.251319	0	0	0	0	0	0	0	0	0	0	0	0.491719	0	2.24323	0	0	0	0	0	0	0	0	0
AC026951.1	0	0	0	0	0	0	0	0	0	0	0.138959	0	0	0	0	0	0	0	0	0	0	2.44839	0	1.8616	0	0	0	0	0	0	0	0	0
ZNF971P	0	0	0	0	0	0	0	0	0	0	0	0	0.0193008	0	0	0	0	0	0	0	0	0.0308095	0	0	0	0	0	0	0	0	0	0	0
PRSS40A	0	0	0	0	0	0	0	0	0	0	0	0	0	0	0	0	0	0	0	0	0	0.012046	0.00495383	0	0.0135924	0	0	0	0	0	0	0	0
RETSAT	16.8403	64.1304	22.6279	16.6175	17.6045	11.5162	27.99	19.4561	11.3426	13.7582	25.6874	37.1429	19.1746	43.8956	21.1107	13.957	20.4558	7.86403	9.89894	18.1471	20.4881	15.3839	12.0875	5.60107	11.3393	28.3394	27.0875	10.9827	11.7201	38.4448	15.555	22.0066	15.6976
ZC2HC1A	2.13285	1.40754	6.48504	6.39908	1.55287	7.05286	1.47358	0.837416	4.50482	3.69675	5.25443	4.17684	1.79033	3.79577	2.75122	6.37644	3.09681	2.55991	7.90843	3.82065	3.38004	10.9728	2.34572	17.8879	5.17552	4.25099	2.89641	3.41218	2.65493	2.25298	3.89849	3.27464	4.91049
LAMA5-AS1	0.328007	0.036359	0.0322928	0.0752961	0.127301	0.0896919	0	0.158006	0	0.0596248	0.238356	0	0.0730819	0	0.690545	0.037988	0.0304745	0	0	0.0377473	0.0760841	1.74989	0.0479752	1.11762	0.0329088	0.0549765	0	0.0970744	0	0.0538941	0.125437	0.0179857	0.121166
AC008694.2	0	0.100165	0	0	0	0.247092	0	0	0	0	0	0	0.100667	0.105843	0.0760953	0.104653	0	0	0	0	0.069868	0	0.132167	0.146616	0	0.0757274	0.0865969	0	0	0.0989819	0.0493666	0	0
AC100774.1	0.0574984	0.0063736	0.152842	0	0.0502098	0	0.0384343	0.0830937	0	0.0862291	0.125349	0.0159039	0	0	0.610092	0.0199775	0	0	0.0186586	0.10918	0	5.09204	0.0630741	8.64825	0.155757	0.10119	0	0.00850839	0	0.00944743	0.0471185	0.0283755	0.01593
ZSWIM7	7.33865	4.81898	3.84035	9.26447	5.30495	6.70712	7.06628	6.08256	4.65069	12.5266	7.06685	4.44326	6.8975	3.17678	6.28763	4.47384	9.21588	4.62205	4.77456	3.66209	8.13746	14.4307	5.23121	8.83616	4.70499	4.27412	5.94382	3.65091	2.30254	7.24367	4.41557	5.65834	7.28453
AC092639.1	0	0	0	0	0	0	0	0	0	0	0	0	0	0	0	0	0	0	0	0	0	0	0	0	0	0	0	0	0	0	0	0	0
KIF9	0.779899	1.11949	2.31743	1.31832	1.86655	1.33126	0.910989	1.62311	0.55286	1.22867	1.75746	1.55578	1.53757	1.63878	2.08571	1.09757	1.36574	2.1209	0.958643	0.6337	0.610324	4.312	1.85278	1.68721	0.659172	1.05762	1.82999	0.885949	0.599801	2.71043	1.47963	1.03153	0.833732
GNG13	0.187337	0.062298	0	0.19352	7.38882	0	0.031306	0.212717	0	0	0	0.0259085	0.281744	0.0987438	0.0946551	0.0488169	0.0522155	0	0.060792	0	0.086909	0.199886	0.143852	0.182376	0.169159	0.0941975	0.0269295	0.332657	0.403685	0.261638	0.0153518	0.0462255	0.077853
THAP11	14.486	16.9444	9.76107	13.3615	12.7037	19.4748	11.8324	17.3903	20.5988	12.5838	13.0534	8.65878	9.23829	13.4669	20.906	10.3086	12.286	18.9134	11.5026	11.6506	8.57612	6.32675	12.2056	4.98731	12.6244	10.1065	14.6031	14.9551	6.87933	12.9306	10.4043	9.30948	14.7851
LINC01065	0	0	0	0	0	0	0	0	0	0	0	0	0	0	0	0	0	0	0	0	0	0	0	0	0	0	0	0	0	0	0	0	0
MIR4632	0.377745	0	0	0	0	0	0	0	0	0	0	0	0	0	0	0	0	0	0	0.260828	0	0	0	0	0	0	0	0	0	0	0	0	0
AL022578.1	0	0	0	0	0	0	0	0	0	0.0263069	0.0233699	0	0	0	0	0	0	0	0	0	0	0	0	0	0	0	0	0	0	0	0	0.0105806	0
USP3	4.32417	11.1617	6.76013	6.38098	7.12532	4.13402	6.33243	4.99975	3.65654	7.0647	5.40465	4.10451	4.58251	8.14705	13.2081	5.06097	7.82546	4.85124	3.1859	4.1887	5.42476	15.333	4.46676	24.449	11.0411	7.12429	5.62124	3.60122	4.08732	6.76653	4.78246	5.55587	5.73272
ARL4C	17.2431	13.2873	20.8191	12.1397	11.2717	25.2851	13.4566	14.9316	152.365	20.9704	7.26026	16.079	8.04451	10.6615	20.3375	54.9107	12.797	15.2465	15.2455	28.895	26.2224	67.282	68.0165	20.2578	33.9293	21.6424	29.2984	33.9122	13.4729	12.2045	74.7856	17.8332	64.5999
AC103792.1	0	0	0	0	0	0	0	0	0	0	0	0	0	0	0.228037	0.0348465	0.0559086	0	0.0325459	0	0.093056	3.74541	0	2.24567	0	0	0	0	0	0.0329581	0	0.0329967	0.0277865
PSMB10	47.2663	34.6205	8.52091	15.1579	6.55879	35.4793	8.46185	7.84552	7.24399	4.74698	20.9645	18.9863	22.5918	24.6449	33.4763	33.804	16.2209	17.7512	16.1735	20.6072	23.9295	5.41342	16.3257	4.35813	20.3462	22.6474	10.3821	14.4928	2.88208	23.881	12.6116	26.3391	10.9971
MYLPF	0.185328	0.100434	0.145967	0.141811	0.575416	0.506771	0.137646	0.578166	0.0377815	0.101066	0.0897829	0.182262	0.275282	0.202606	0.395369	0.114473	0.482118	0.182767	0.147009	0.113748	0.057318	0.131828	0.343351	0.12028	0.173543	0.103542	0.0473613	0.304713	0.0986065	0.243607	0.121498	0.094847	0.159741
RNU6-658P	0.652145	0.0963857	0.770458	0	0.506204	0	0.290614	0.538541	0.199422	0.35564	0.315934	0.240509	0.581208	0.305547	0.219671	0.453169	0.484717	0.321566	0.282167	0.450297	1.00847	5.10274	0.763077	8.04176	1.04687	1.53027	0.249987	0.257339	0	0.42861	0	1.00126	1.20452
AC104590.1	0.0238535	0.0370177	0.0986335	0.0821359	0.180525	0.0978394	0.0159447	0.0886419	0.0109414	0.0325205	0.416013	0.0527825	0.0159441	0.16764	0.289257	0.0331511	0.0398913	0.194071	0.178034	0.0494115	0.0331982	0.636282	0.1256	0.789542	0.416419	0.119941	0.123441	0.070595	0.0114224	0.148934	0.0703705	0.125565	0.0660864
LRRC74A	0.0299902	0.00443249	0	0.0137689	0.0349182	0.0492041	0	0.0165106	0	0.0054516	0.0435866	0.0331808	0.026728	0.0140512	0.0707142	0.0208399	0	0	0.012976	0.0207078	0.0185506	0.277325	0.0438645	0.428208	0.0481425	0	0.0344885	0.0295856	0	0.0459912	0.0327683	0.0131557	0.0332353
PGM2	6.32673	7.52474	6.0634	2.29633	4.55597	9.28798	2.67798	6.85312	6.94543	4.59009	6.54591	12.8984	2.91075	13.0199	7.18546	11.1876	3.65514	13.7485	8.55946	8.6683	4.25976	14.9215	0.939013	6.5165	4.82341	5.63674	3.29803	12.9099	7.92999	7.08966	9.74317	8.13769	2.97136
AC007656.2	0	0	0	0	0	0	0	0	0	0	0	0	0	0	0.162549	0	0	0.178461	0	0	0	0.686518	0.0352907	0.156595	0	0	0	0	0	0.0528595	0.07909	0	0
AL161912.3	0	0	0	0	0	0	0.0490527	0	0	0	0	0	0	0	0	0	0	0	0	0	0	0.391496	0	0.357202	0.132526	0	0	0	0	0	0	0	0
AC026765.1	0	0	0	0	0	0	0	0	0	0	0	0	0	0	0	0	0	0	0	0	0	0	0	0.472258	0	0	0	0	0	0	0	0	0
CD79A	52.7539	6.54614	8.53091	4.28654	6.60456	213.927	6.00525	5.92503	0.520382	4.17192	19.8082	8.87115	1.92653	5.25793	10.1011	7.53191	5.50378	18.0749	8.11919	28.8569	3.28589	9.78203	33.7698	1.88055	61.9076	22.3092	15.7969	21.2161	18.2359	9.56213	4.62332	9.05885	3.89068
RAD1P1	0.0283425	0	0	0	0	0	0	0	0	0	0	0	0.0378893	0	0	0	0	0	0	0	0	0	0	0.0551839	0.0682463	0	0	0	0.244297	0	0	0	0.0314093
MT1G	3.74824	2.057	0.108891	0	6.582	2.77238	0.410735	0.761139	19.7013	0.435619	4.64381	3.94306	15.5252	1.51144	0.186281	5.42272	1.81543	0.908959	7.33784	3.69123	1.73888	0.327813	6.14735	0.119639	3.99487	1.20497	10.5995	8.0197	1.05927	2.32212	9.60754	1.07145	38.6441
AC026202.1	0	0	0.0465348	0	0	0	0	0	0	0	0	0	0	0	0	0	0	0	0	0	0	1.00865	0	0.230075	0	0.0396113	0	0	0	0	0	0	0
AP000907.3	0.0972256	0	0	0	0	0	0	0	0	0.106042	0	0	0	0	0.294749	0.067561	0	0	0	0	0	2.69719	0	7.00417	0	0	0	0.0575483	0	0.319499	0.127478	0	0
FAM107A	1.05231	2.4923	4.26684	1.65814	1.7143	4.76738	3.61834	21.968	0.48467	0.68958	9.19516	0.718679	0.358927	0.213039	0.258189	1.0803	0.275198	0.486851	0.904991	0.786405	0.433941	2.64295	0.528246	0.564917	0.766415	0.714209	1.84759	0.448565	0.120274	3.71135	0.275381	2.43914	1.35813
MIR1197	0	0	0	0	0	0	0	0	0	0	0	0	0	0	0	0	0	0	0	0	0	1.34105	0	1.22358	0	0	0	0	0	0	0	0	0
EIF4BP6	0.831949	1.72144	2.33807	1.66673	0.161442	1.19951	2.15703	1.70715	0.56663	2.66029	1.39232	1.9246	1.55031	2.03754	2.73868	1.70806	0.618359	1.10015	1.52166	1.44483	2.63152	0.672482	0.586292	0.883547	1.36586	0.798618	4.23283	0.701347	0.217301	1.49951	0.727213	1.75839	1.15945
AF181450.1	0	0	0.0663972	0	0	0.0922076	0	0.0928218	0	0.0306486	0	0	0	0	0.170379	0.0390536	0	0	0	0	0	4.31753	0	7.44095	0.202991	0	0	0.0332657	0	0	0	0.110941	0
AL365209.1	0	0.020519	0.0042056	0.0441273	0	0	0.00475902	0.00293967	0.0195941	0.00388257	0	0.015754	0	0	0.0179864	0.00247365	0.0119064	0	0.0323448	0.0344117	0.0198174	0.615313	0	0.194069	0	0	0	0.0526763	0.0170463	0.011698	0.0210035	0.00234234	0.00394497
IGKV2OR2-10	0.0740915	0.0328517	0	0	0	0.48624	0	0	0	0.0404049	0	0	0	0.208283	0	0.0514854	0	0	0.0480863	0	0	0	0	0	0.089203	0.14902	0.426024	0.175421	0	0	0	0	0
AL035419.1	0	0	0	0	0	0	0	0.0674768	0	0	0	0	0	0	0.0412857	0.02839	0	0	0	0.0282101	0.113721	0.261553	0	0.636376	0	0	0	0.0241825	0	0	0.0535681	0	0
KPNA4P1	0.12837	0.128067	0.0568722	0	0.074732	0.105307	0	0.0397531	0.0294412	0.0612545	0.0466421	0.0355069	0.085805	0.0676629	0.389167	0.0557519	0	0.094947	0.0416569	0.0775581	0.0595533	0.719087	0.0140819	1.03101	0.289785	0.161369	0.0738124	0.0474894	0.0768389	0.147646	0.0631178	0.0950263	0.0177826
NSUN5P1	7.94205	0.226712	1.85739	2.27729	10.2152	1.12898	1.24575	2.28484	0.477836	3.86464	3.34751	5.4509	5.18724	0.450019	2.86839	1.41458	3.447	1.54808	2.16166	2.30639	2.85535	4.03817	9.66625	5.35918	2.42787	4.51726	0.824305	4.31627	1.57891	3.67771	3.43664	1.31433	2.80142
ANKRD26	1.23323	0.294631	1.28212	1.0711	1.3683	0.661745	0.756453	2.17098	0.846509	1.76914	1.35373	0.934232	0.570229	0.407857	2.98798	1.78247	0.624376	0.334807	0.395481	1.03385	1.26808	12.5205	2.39114	11.4407	1.37645	1.91427	1.27138	1.08205	0.56136	1.13281	0.964468	0.872563	0.578824
AC026410.4	0	0	0	0	0	0	0	0	0	0	0	0	0	0	0	0	0	0	0	0	0	0	0	0.33481	0	0	0	0	0	0	0	0	0
TNS4	4.45447	32.9988	1.73548	0.0130957	0.481557	1.46634	0.571995	0.376879	3.21857	0.456283	3.5928	1.72519	1.95107	4.57053	0.115297	4.80986	0.466416	1.54712	1.67845	6.02675	0.0838071	3.88546	0.0834394	0.212891	1.60832	0.138644	1.49796	14.2158	2.61339	9.4546	3.72435	1.46709	0.25815
ZNF28	3.25541	2.9108	3.39488	1.87534	1.37422	2.70217	5.72375	3.64388	1.70554	2.55778	2.75805	3.2945	5.42448	5.34559	6.14286	2.31844	2.76079	7.20062	4.45841	2.99087	3.83645	6.25555	0.869926	6.91668	4.13764	2.61826	3.14489	2.91546	3.86396	3.4527	3.79551	2.80448	1.37211
AC106872.6	0.0738541	0.0982392	0	0	0.171979	0.12117	0.0987343	0	0.135505	0	0.107337	0	0.197462	0.103808	0	0.0513204	0	0	0.0958643	0.0509952	0.205573	0.157602	0	0	0	0.0742711	0	0	0.141462	0.145618	0.0484173	0	0.163691
OR5E1P	0	0	0	0	0	0	0.033231	0.0205269	0	0.0135555	0.108379	0.0825047	0	0	0.200951	0	0	0	0	0.0171634	0.0230632	0.742617	0	0.725963	0	0.0249974	0	0	0	0	0	0	0
TPT1P13	0	0	0.0545548	0	0	0	0	0	0.0847245	0	0	0.20436	0.246926	0	0.0466637	0	0	0.136617	0	0	0.0856899	0.0985409	0	0	0.166786	0	0	0	0	0	0	0	0
TPH2	0	0	0	0	0.00387196	0.00545607	0	0	0.00305077	0.00181353	0	0.00367931	0.00444566	0	0.00336054	0	0	0	0.0021583	0.00688865	0.0123421	0.0212896	0.0233471	0.0194247	0.0200189	0.00334429	0.00764863	0.00196839	0	0	0	0	0.140043
C1orf195	0.0412209	0	0.340894	0.11355	0	0	0	0.0340402	0	0	0	0.0456063	0.165317	0	0.49986	0.0572879	0	0	0	0.0569248	0.458954	7.91676	0	12.2796	0.0496281	0.165815	0	0.268387	0	0.0541833	0.135118	0.0813701	0.0456812
ZNF778	1.02815	0.360713	2.1927	2.21286	1.69212	0.580173	0.964624	3.18182	0.571926	1.27967	0.546614	0.327918	0.661276	0.238464	1.52026	0.420433	1.42887	0.235847	0.555848	0.577254	1.65757	2.48629	1.57137	3.72511	1.4741	0.896234	1.95102	1.16148	0.828069	0.701259	0.40201	1.17417	1.03747
AC013549.3	0.0942432	0	0.0556704	0	0	0	0.0629961	0	0	0	0	0	0	0	0.619033	0.0327443	0	0	0.0305825	0	0	6.13392	0	9.54174	0	0	0	0.0278915	0	0	0	0.0310061	0
TRAJ52	0	0	0	0	0	0	0	0	0	0	0	0	0	0	2.0248	0	0	0	0.216737	0	0	0.712636	0	7.15232	0	0	0	0	0	0	0	0	0
LINC01145	0.669662	0.344162	0.314663	0.340642	0.637937	0.499407	0.284856	0.119399	0.345564	1.12048	0.840543	0.884037	0.554431	0.379713	0.715165	0.634556	0.220588	0.225139	0.155574	0.777659	0.183577	0.405977	0.975015	1.7854	0.645911	0.489777	0.533824	0.599069	2.06615	0.247569	0.256925	0.670972	0.362628
LINC01276	0	0.0306813	0	0	0	0	0	0	0	0.050314	0	0	0.0616697	0	0.0233085	0	0	0	0.0299396	0	0.021401	1.57508	0.0202418	0.763461	0.0833097	0	0.132626	0	0.0220902	0.121275	0	0.0607086	0.0511227
AC020911.2	0.0286955	0.0636169	0	0	0	0.0941597	0	0	0	0.0156487	0.542163	0	0	0.0403337	0.173986	0	0	0.0424483	0.0558711	0	0.0266247	0.734823	0	0.726325	0	0	0.131998	0	0	0.245174	0	0	0
RNU6-946P	0	0	0	0	0	0	0	0	0	0	0	0	0	0	1.08809	0	0	0	0	0.148696	0	13.327	0	20.5454	0	0	0	0	0	0	0	0	0
NPDC1	9.47124	34.111	4.4957	93.2755	5.78333	26.1611	11.5477	16.5326	10.2102	6.2669	33.4156	4.07046	20.7423	19.0754	4.7302	9.81661	8.75732	22.3794	10.6547	4.88883	12.7012	25.8346	4.95749	2.0162	9.23386	21.5216	17.5528	22.808	4.74904	24.7387	3.55992	16.1425	10.6267
MIR548S	0	0	0	0	0	0	0	0	0	0	0	0	0	0	0.283965	0	0	0	0	0	0	3.59794	0	0.547129	0.676637	0	0	0.166329	0	0	0.184222	0	0.311412
ZBTB45P1	0.0633035	0.0210513	0.056091	0.0435952	0.0184264	0	0	0.13069	0.0580735	0.0604131	0	0.122567	0.12694	0.177956	0.0639702	0.0439889	0.0352885	0	0.0102712	0.0546377	0.0587352	0.0337719	0.0416653	0.0616271	0.0190537	0.0477457	0.181996	0.112409	0.13641	0.0728088	0	0.187442	0.0876915
AC103702.2	0.202127	5.01242	0.0170569	0.159084	0.1681	0.118437	0.0965072	0.0238452	0.079469	0.0157468	0.27278	0.0159736	0.173707	1.68434	0.116718	0.110358	0.064386	4.95485	0.0281106	0.119628	0.053583	0.0616189	0.0380104	0.112442	1.00817	0.246826	0.0166032	0.05982	0.0414815	3.99481	0	0.0664999	0
H3P25	0.318266	0	0.376006	0.175344	0.0741127	0	0	0.315389	0	0.312413	0.0925111	0.140851	0.170188	0.0894695	0.900531	0.132696	0	0	0	0.131855	0.236239	8.15004	0.223442	17.8467	0.459814	0.256051	0.0732007	0.150707	0	0.125505	0.125189	0.0837678	0.141082
AP003400.5	0	0	0	0	0	0	0	0	0	0	0	0	0	0	0	0	0	0	0	0	0	0.0796951	0	0.145428	0	0	0	0	0	0	0	0	0
AP003419.1	0.22686	0.0143697	0	0	0	0	0.0433265	0	0	0.0176736	0	0.0717129	0.0433249	0.0455527	0	0.067561	0.0361322	0	0	0.0447552	0	0	0	0	0	0.162958	0	0.0767311	0	0.0212999	0.0637392	0	0
AC090186.1	0.120852	0.0893084	0.285554	0.221939	0.0469035	0	0	0.133066	0.0369559	0.241653	0.117094	0.0891397	0.107706	0	0.692042	0.0559859	0.134738	0	0.0522896	0.0278155	0.112131	5.24386	0	3.13738	0.339502	0.081023	0.50959	0.214599	0	0.158856	0.0792283	0.159042	0.267858
CASC2	0.176861	0.288215	0.469453	0.110726	0.213946	0.320319	0.141252	0.142258	0.0589997	0.181625	1.0482	0.162641	0.110541	0.25182	1.02128	0.207491	0.0537769	0.159693	0.158016	0.172871	0.174754	4.04374	0.0786125	3.27808	0.0746648	0.18248	0.57847	0.0829322	0.184781	0.697432	0.0466798	0.309829	0.134908
NAP1L4P1	0.756797	0.105966	0.329403	0.274307	0.417388	0.130701	0.079875	0.378267	0.0730813	0.260659	0.144723	0.154242	0.0532481	0.195951	1.14715	0.470533	0.11102	0.176764	0.219734	0.536309	0.702183	2.03997	0.594237	1.97761	1.6065	0.260366	0.183223	0.412587	0.286104	0.17016	0.522254	0.262091	0.595908
RAB23	2.29208	1.30044	2.32107	0.225499	0.735259	2.60169	1.61342	1.95461	12.0327	1.94127	1.55004	2.91374	0.625335	2.78118	4.0274	4.46294	1.00132	2.19351	2.67766	3.94048	1.35413	2.38572	0.398191	4.32616	2.906	1.85813	1.37711	4.43834	1.1379	1.03606	3.27822	1.65594	1.57071
AC007952.2	0.0148805	0.0263917	0.00879007	0.0102478	0.0433142	0.024414	0.0795741	0.0122883	0.0546045	0.0405745	0.0108134	0.131709	0.0696248	0.0104578	0.0526303	0.0465314	0.0497708	0.209116	0	0.066786	0.06213	0.285791	0.163235	0.0434594	0.00895774	0.0972695	0.0855624	0.0264235	0.306403	0.0146699	0.00487769	0.0881225	0.0164907
LINC01271	0.286751	0.027245	0.0967923	0.423164	1.06123	0.0504068	0.136912	0.735767	0.03758	0.469128	0.193492	1.18972	0.82144	0	0.569193	0.213493	0.30828	0.242389	0.225984	0.226283	0.209045	0.240396	1.00658	0.638073	0.406884	0.411957	0.0824403	0.357644	0.274626	0.0673077	0.161133	0.208898	0.680954
LINC00364	0	0	0	0	0	0	0	0	0.103791	0	0	0	0	0	0	0	0	0	0	0	0	0	0	0	0	0	0	0	0	0	0	0	0
Metazoa_SRP	0.325689	0	0.480969	1.90648	0.474007	0	0.653112	0.0672384	0.149391	0.666039	0.236671	0.180169	0.326544	0.114445	0.329119	0.113159	0.272332	0.24089	0.0528439	0.168662	0.226639	0.868761	1.28618	0.634128	0.78423	0.40941	0.18727	0.289165	0.545855	0.428106	0.106758	0.214303	0.270697
Y_RNA	0	0	0	0	0	0	0	0	0	0	0	0	0	0	0	0	0	0	0	0	0	0	0	0	0	0	0	0	0	0	0	0	0
CD5L	0.0281463	0.0873593	0.0443369	0	0.0218475	0.0461789	0.0125428	0.0387387	0.137712	0	0.0409068	0.0207605	0.125423	0	0.246504	0.0130391	0	0	0	0.220259	0.0348202	0.0600634	0.00823353	0.657624	0.0677739	0.00943509	0	0.00555332	0.107825	0.0801609	0.0984117	0.098775	0.145562
CHD4	35.1772	23.0502	38.1681	24.1576	25.6801	25.2962	33.1503	52.5179	49.6934	51.6861	32.0641	60.0407	103.334	10.8249	57.9637	43.4212	22.105	13.0205	45.0926	37.0514	47.5592	25.836	25.2485	28.8912	37.842	40.7706	35.4119	34.4806	59.6141	25.2735	27.9507	40.5137	43.6575
TPPP	2.96927	1.52524	3.94645	1.70228	4.72244	0.84123	10.3485	28.2109	0.0982872	7.11764	5.96151	0.440281	3.90805	0.709932	4.03295	0.430744	0.819077	0.0962241	1.66634	1.61694	1.72897	3.07018	2.99529	3.5686	2.2389	1.2506	2.23536	4.11977	5.72408	2.52488	0.576955	4.93733	1.14491
SETP9	0.0553905	0.0122799	0.0327198	0.0381458	0	0	0.0370254	0.0686122	0	0	0	0	0.037024	0	0	0.0192451	0	0	0.0359491	0.0573696	0.0256967	0.118202	0.0243047	0.215695	0.133376	0	0	0	0	0	0.0181565	0.109341	0
AC087294.1	0.500593	0.0403563	0.161294	0.0626807	0.300256	0	0	0.200431	0.055665	0.256448	0.198421	0.2014	0.0202791	0.0213219	0.306585	0.179199	0.0338249	0.246837	0.108297	0.199012	0.689665	5.1794	0.425997	4.75523	0.365268	0.594951	0.0697792	0.224473	0.232449	0.199397	0.129283	0.309428	0.0504327
MTCYBP36	0	0	0	0	0	0	0	0	0	0	0	0	0	0	0	0	0	0	0	0	0	0	0	0	0	0	0	0	0	0	0	0	0
AC104365.3	0	0	0	0	0	0	0	0	0	0	0	0	0	0	0	0	0	0	0	0	0	0	0	0	0	0	0	0	0	0	0	0	0
GPX5	0	0	0	0	0	0	0	0.00950473	0	0	0	0	0.0153866	0	0	0	0	0	0	0	0	0	0	0	0	0	0	0	0	0	0.0150911	0	0
TCF25	24.3994	15.9477	12.7768	17.8447	19.5527	15.0271	34.3042	20.7221	6.34677	16.3473	17.9838	10.3952	18.2394	11.9115	12.1489	13.406	22.1335	8.71945	10.9071	13.0481	19.8608	16.0054	27.5083	8.04702	15.1375	19.2448	15.7475	17.2568	8.60788	20.6341	10.1463	14.0971	14.8165
BARHL1	0	0	0.0116287	0	0	0	0	0	0	0	0.0143054	0	0	0	0.0198933	0.0205194	0.0109739	0	0	0.00679645	0.0182654	0.189042	0.00863799	0.0958235	0	0	0	0	0	0.00646913	0	0.00647671	0
AC017104.1	0.303001	0.179131	1.67053	0.794923	0.554383	1.15996	0.347209	0.988956	0.251494	0.440634	0.922678	0.0957819	1.17661	0.202805	0.408256	0.270709	0.0965185	0.149406	0.299658	0.607727	0.374846	1.50872	0.278569	0.505674	0.521142	0.623933	0.315263	0.72593	1.52003	0.967259	0.378364	0.503184	0.863451
PARP3	15.8417	9.79118	13.6114	11.6847	7.1745	6.92061	5.5971	4.26321	10.9809	10.3257	10.614	19.4165	17.8007	29.0031	7.44362	11.6316	8.81778	5.09893	4.05537	11.2373	14.881	6.86861	9.19915	3.75403	5.23955	16.1528	16.6884	7.70452	4.98945	14.9477	13.0631	12.0602	8.68635
SNX19P4	0.0405677	0.197862	0.0958551	0.111751	0	0.266233	0	0.0335008	0	0.154862	0.176879	0	0	1.31148	0.24597	0.0281901	0.0904578	0	0.105316	0	0.112921	2.59711	0.28481	0.710882	0	0	0.279915	0	0	0.266624	0.0531908	0.266936	0.539488
AC103808.5	0	0.0442289	0	0	0	0	0	0	0	0	0	0	0.0666753	0	0	0.0346579	0	0	0	0	0	0	0	0	0	0	0	0	0	0	0	0	0
AC022182.2	0.402371	0.142727	0.221839	0.0738936	0.281093	1.2323	0	0	0.0492172	0.0146286	0.428846	0.356144	0.0358603	0.0377043	0.325287	0.466006	0.119628	0.238086	0.0522287	0.426008	0.273779	0	0.188326	0.365602	0.549029	0.269762	0.0616965	0.238166	0	0.229191	0.105515	0.370665	0.118909
RPSAP47	0.155692	0.264626	0.245251	0.178701	0.181276	0.25544	0.0693809	0.0428569	0.309464	0.113207	0.0754257	0.315803	0.485649	0.291783	0.13111	0.144252	0.0289302	2.34149	0.943097	0.0895861	0.409295	0.110747	0.250492	0.0505231	0.124965	0.365334	0.298408	0.122873	0.124258	0.11938	0.136092	0.0170743	0.258809
DEFB131A	0	0	0	0	0	0	0	0	0	0	0	0	0	0	0	0	0	0	0	0	0	0	5.69621	0	0	0	0	0	0	0	0	0	0
VPS37A	3.54264	4.03464	4.8595	11.2044	5.39819	3.43835	9.02721	8.64752	3.11909	8.97249	4.17132	5.5054	3.25113	4.5832	5.42657	7.55989	24.3343	4.35621	5.82189	4.90167	2.3447	8.24122	15.7891	13.4117	9.50364	5.02801	4.66773	4.65823	2.34539	3.15877	6.79378	3.94247	19.9272
TIMM10	19.2169	16.489	17.9734	35.0867	38.4304	43.3518	29.8536	25.4448	26.8247	14.636	13.6628	17.8162	16.2147	43.3507	19.2095	22.6063	34.3195	67.3384	35.7992	19.7397	22.0675	6.32843	60.7948	3.23348	35.6327	32.8055	19.4051	35.212	15.7346	26.4293	39.836	18.7329	23.8268
Y_RNA	0	0	0	0	0	0	0	0	0	0	0	0	0	0	0	0	0	0	0	0	0	0	0	0	0	0	0	0	0	0	0	0	0
ZNF663P	0	0.00337191	0.332424	0	0.371884	0.0998155	0.0305001	0.01256	0.013953	0.0165887	0.187892	0	0	0.0427564	0.245916	0.0211379	0	0.854962	0	0.0840158	0	0.357024	0	1.28819	0.201428	0.0305909	0.00874543	0.0630183	0	0.0799696	0.00498554	0.0300237	0.109559
AC139769.1	3.65943	2.66737	5.60621	0.329039	0.644801	0.409763	1.26298	3.32684	0.179311	1.9601	2.24102	0.276325	3.2517	2.80838	8.58105	0.113185	0.750603	0.192758	1.53636	0.74229	1.35008	27.7837	0.381179	17.2523	0.91515	1.84551	3.00951	0.81628	0.509585	2.63347	1.58038	2.16497	1.41999
Y_RNA	0	0	0	0	0	0	0	0	0	0	0	0	0	0	0	0	0	0	0	0	0	0	0	0	0	0	0	0	0	0	0	0	0
VMA21	8.03713	6.17532	8.71195	6.49779	13.4958	8.99805	7.67565	7.80655	16.0909	4.82567	6.03707	18.6826	8.73052	6.22528	40.8185	11.9847	5.69213	25.2259	11.5388	10.6288	11.1355	21.9825	6.84342	45.3563	10.3768	9.39785	8.56318	9.26082	7.04072	6.86811	7.97444	10.4047	6.54264
LINC00333	0	0	0	0	0	0	0	0	0	0	0	0	0	0	0.0379856	0	0	0	0.0243961	0	0	0.0802151	0	0	0	0	0	0	0	0	0	0	0
RIMS2	0.0855008	0.00247242	0	0	0	0.0487926	0.00248488	0.00306985	1.12199	0.236175	0.0162083	0.00411292	0.00993918	0.0182879	0.0338092	1.09269	0.0186505	1.33627	0.189393	0.198929	0.00172458	2.71701	0.301765	0.0470468	0.190214	0.00186921	0.00641252	0.0286047	0.00178012	0.00977284	0.00121854	0.0941737	0.0576754
KLF4P1	0.0194451	0	0	0	0	0	0	0	0	0	0	0	0	0	0.0589498	0	0.065038	0	0	0	0	1.99177	0	1.24939	0	0	0	0	0	0.0127799	0	0.0127949	0
TRIM58	0.0643046	0.120385	0.0422059	0	0	0.0468901	0.0286559	0.100305	0.0917652	0.066239	0.249221	0.0869561	0	0	0.0288808	0.0347546	0.00796589	0.221955	0.0231858	0.0937362	0.039776	0.121977	0.00627025	0.0973804	0.15484	0.0071853	0.0164333	0.00845826	0.0889568	0.15966	0.00468409	0.108132	0.0554265
DEFB130A	0	0	0	0	0	0	0	0	0	0	0	0	0	0	0	0	0	0	0	0	0	0	0	0	0	0	0	0	0	0	0	0	0
ENAM	0.0247313	0.032897	0.079306	0.914844	0.0781581	0.220269	0.302289	0.0320934	0.00324115	0.269738	0.724003	0.0390891	0.00944618	0.327753	0.321322	0.0687419	0.0630236	0.0156789	0.0114649	0.0731853	0.504824	0.354351	0.359659	0.687895	0.497674	0.0639538	0.280345	0.0167298	1.04893	0.102169	0.0162133	0.399856	0.501162
EPHA8	0.00860115	0.00190685	0	0.00592335	0	0.00705583	0	0.0177571	0	0.00938106	0.0125006	0	0	0.0362687	0	0	0	0.0445319	0.0111645	0.00890845	0	0.00917728	0.00377408	0	0.0103554	0.030274	0	0.00254553	0	0.130018	0.00563874	0.0226383	0.0142977
AC016598.1	0	0	0	0	0	0	0	0.0339794	0	0	0	0.0455249	0	0	0	0.0285928	0	0	0	0	0	0.175614	0	0.0801153	0	0	0	0	0	0	0	0.0270749	0
ADORA2BP1	0.0547327	0.0606703	0	0.113078	0.127453	0.0897984	0.0731713	0.158194	0.0251054	0	0	0.121111	0.0365843	0	0.0553092	0.171149	0	0.0404822	0.0710443	0.151169	0.0507829	0.116798	0.0240161	0	0.0658958	0.0275209	0.0314711	0.0161983	0.0524184	0.0359721	0.0358817	0.0360142	0
EPB41L3	6.6048	1.75433	1.58781	0.495941	0.758041	2.30465	0.59612	2.40298	8.60953	0.590223	3.11554	2.9531	1.29574	0.326616	2.74379	3.64113	1.26501	1.18606	1.49046	7.87213	3.24958	4.24396	5.33326	4.59773	3.74785	1.45263	1.77187	2.03215	1.70619	1.51621	1.2736	2.08551	1.42677
AC010307.1	0	0	0	0	0	0	0	0	0	0	0	0	0	0	0	0	0	0	0	0	0	0	0	0.107331	0	0	0	0	0	0	0	0	0
MIR4747	0	0	0	0	0	0	0	0	0	0	0	0	0	0	0	0	0	0	0	0	0	0	0.374473	0	0	0	0	0	0	0	0	0.280777	0
ADORA2B	9.99019	7.25715	6.02936	0.758909	1.69323	3.34926	7.06428	4.13241	4.56584	4.39389	3.57076	7.53525	2.53581	2.78046	5.997	5.28501	1.65157	1.05558	2.05768	4.57793	10.9035	16.3457	0.697568	5.52233	2.3055	2.40719	7.39594	3.53404	5.5019	11.2617	4.66628	3.80981	3.68372
AC254562.3	1.35114	0.323831	0.345139	0.452672	0.340143	0.59913	0.390556	0.452341	0.234503	0.219057	0.583802	0.484829	0.683449	0.153984	0.774942	0.152253	0.651411	0.324114	0.165901	0.353006	0.271057	2.41573	0.256375	3.91054	0.439653	0.40396	1.04987	0.280993	0.559572	1.34402	0.550622	0.48057	0.687969
MTND4LP20	0	0	0	0	0	0	0	0	0	0	0	0	0	0	0	0	0	0	0	0	0	0	0	0	0	0	0	0	0	0	0	0	0
AC121251.1	0.55524	0.0410316	0.109329	0	0.107746	0.455484	0	0	0	0.151397	0	0.204771	0	0	0.748118	0.0643051	0.206345	0.136891	0.0600596	0.25559	0.0858619	5.92432	0.406055	5.9459	0.779899	0.558376	0.212841	0.602524	0	0	0	0.0608914	0
MIR6839	0	0	0	0	0	0	0	0	0	0	0.296363	0	0	0	0	0	0	0	0	0	0	1.7406	0	0.397031	0	0	0	0	0	0	0	0	0
OR4F15	0	0	0	0	0	0	0	0	0	0	0	0	0	0	0	0	0	0	0	0	0	0	0	0	0	0	0	0	0	0	0	0	0
AL138688.2	0	0.0135055	0.0359852	0.146835	0	0	0.0407206	0.0125766	0.0139714	0.00830531	0	0	0.0407191	0	0.0923404	0	0.0169795	0.0225287	0.00988422	0.0105159	0.0141306	0.909989	0	0.385485	0	0.0153157	0.070056	0.00901451	0	0.0100094	0.00998427	0.0100211	0.0337552
MIR1269A	0	0	0	0	0	0	0	0	0	0.119676	0	0	0	0	1.99587	0	0	0.324628	0	0	0	0	0	0.854563	0	0	0	0	0	0	0	0	0
SNORD82	0	0	0	0	0	0	0	0	0	0	0	0.364199	0	0	0.66529	0	0	0	0.21364	0.227293	0.305423	2.80982	0	1.28184	0	0	0	0	0	0	0	0	0
MIR646	0	0	0	2.70105	0	0	0	0.404861	0	0.40104	0	0	0	0	1.734	0	0	0	0	0	0.909771	5.23105	0.215123	7.63652	0.295129	0.246517	0	0.29019	0	0.161109	0.803521	0	0.814972
RAC2	60.1634	43.5872	15.6435	15.079	8.7734	115.506	11.3512	10.4386	32.877	7.89093	30.9363	53.344	28.164	20.3768	12.4151	45.3482	9.84175	14.0006	13.7677	58.3887	24.6642	12.5649	8.66524	11.6237	47.8694	25.4697	33.8978	30.9085	26.487	28.8291	34.8003	33.7012	10.3676
DAZ3	0	0.00290582	0	0	0	0	0	0	0	0	0	0	0	0	0	0	0	0	0	0	0	0	0	0	0	0	0	0	0	0	0	0	0
IDI1	12.0509	22.4919	20.51	25.5473	15.6009	17.5069	16.763	27.1775	10.325	11.1584	13.9032	12.4593	8.20525	96.839	13.4949	17.7385	28.6391	23.5439	13.8131	8.10375	19.8904	16.3861	36.0427	10.863	21.682	26.0845	12.5516	18.7882	5.02359	9.12705	10.7625	16.7927	14.7565
AC068234.1	0	0	0	0	0	0	0	0	0	0	0	0	0	0	0	0	0	0	0	0	0	0.0529679	0	0.0161094	0	0.0083205	0.00951478	0	0	0	0	0	0
LINC02050	0	0.0286991	0	0	0	0.0530971	0	0	0.0593786	0	0	0	0	0	0	0	0	0	0	0	0	0.41437	0	0.063012	0	0	0.111652	0	0	0	0	0.0638847	0
ARL2BPP10	0	0	0	0	0	0	0	0	0	0	0	0	0	0	0	0	0	0	0	0	0	0	0	0	0	0	0	0	0	0	0	0	0
SCFD2	4.37698	3.59916	6.87195	5.33107	4.96143	5.85178	6.80904	9.11096	5.37595	3.39694	4.31099	6.32346	4.35221	5.26749	8.97776	4.20283	5.97686	3.27482	5.36684	5.89462	6.22258	6.80842	3.58718	6.85998	5.99265	5.84226	4.96694	5.68682	3.47131	4.60271	4.61486	7.37867	4.04884
TMED10P2	0	0.250414	0.0889635	0.259292	5.96195	0.370639	0.805362	0.715122	0	0.349054	0.218882	1.2497	0.0503333	0	0.0380477	0.15698	0.377794	0	1.4906	0.41596	0	0.160692	0.627793	0.146616	0.226651	0.0378637	0.216492	1.00286	0.468768	0.049491	0	0.173421	1.08485
LYPD8	0.0103006	0.0639411	0.0121693	0.0283749	0	0.1014	0.0413122	1.30145	1.58753	0.14605	0.0149705	1.03708	5.1363	0.0289566	0.0208182	0.100209	0	0.106662	0	0.0355621	0.00955727	0	0.126554	0.060167	0.359643	0.0207176	0.0118456	0.012194	1.53895	0.00676989	0.0202586	0.0203334	0.970291
MBL3P	0.322022	0.507671	0.126814	0	0	0.0587036	0.287004	0	0	0.0390246	0.208006	0	0.143497	0	0.144628	0.0248633	0	0	0.975315	0	0.0995945	0.839892	0.1256	0	0	0.179911	0.205735	0.0211785	0.0685346	0.329223	0.914816	0.211891	0.277563
CYP21A2	0.237633	0.0280973	0.168447	0.1091	0.129118	0.0779755	0.0105896	0	0.00726668	0.0388771	0.31083	0.0262915	0.201195	0.0111337	0.128072	0.0275214	0.0441561	0.0117174	1.10015	0.0164082	0.926034	0.135227	0.0417082	0.169649	0.448223	0.350496	0.091092	0.0843937	0.00758616	0.281124	0.280417	0.0416967	0.0263346
AC090692.1	0	0	0	0	0	0	0	0	0	0	0	0	0	0	0	0	0	0	0	0	0	0	0	0	0	0	0	0	0	0	0	0	0
Y_RNA	0	0	0	0	0.263027	0	0	0	0	0.123195	0.328324	0.499881	0.604	0	1.14143	0.15698	0	0	0	0.31197	0	8.19531	0	3.95864	0	0.454365	0	0	0	0	0	0	0
AC099336.2	7.16675	6.23471	2.67941	35.3609	12.1469	12.6513	12.4918	37.3078	5.82564	11.2797	16.2171	4.21553	14.1892	11.221	4.40035	8.63637	11.3279	8.85698	11.7755	6.51453	8.16466	4.64616	10.7477	2.64948	8.8469	2.73692	9.70227	3.75877	86.448	9.42043	4.51996	6.68559	20.308
UBE2Q2L	0.138532	0.0204747	0	0.318009	0	0.0757618	0.123467	0	0.211811	0.0251822	0	0.0510901	0	0	0	0	0.154449	0	0	0.127539	0.0428449	0.492704	0.162097	0.179818	0	0	0	0	0	0	0.0605459	0.0607694	0
AC087749.1	0.0723468	0	0.256416	0	0.0421174	0	0	0.119488	0	0.0394535	0.157719	0.0400219	0	0.0508445	0.91386	0.0251365	0.0403297	0	0	0.124886	0.134252	12.1193	0.0634899	9.36732	0.0871024	0.400155	0.0831983	0.0642337	0	0.0950972	0.0948584	0.0238021	0
AL356215.1	0.208787	0.0336635	0.11212	0	0.0662985	0.0934229	0.0253749	0.0626967	0.034825	0.072456	0.137928	0.230999	0.152244	0.21343	0.0575416	0.105515	0	0	0.0246373	0.288328	0.0176109	0.40504	0.0333139	0.295648	0.228518	0.152702	0.218276	0.112347	0	0.074848	0.0124433	0.124893	0.126206
GPR37	1.73143	0.236737	2.67633	0.0840445	0.914719	0.600677	0.183546	0.0440911	0.0629755	0.366038	0.321477	1.37554	3.6198	0.0750466	0.501005	0.757931	0.756839	2.7869	14.0786	6.64122	0.594468	0.651068	3.63466	0.311869	1.53358	0.283809	0.421031	10.2394	0.153403	0.290753	7.71561	0.757848	2.08783
NPIPB1P	0.0406751	0.0180351	0.0961089	0	0.213115	0	0.027189	0	0	0.166363	0.0886735	0.0900051	0.054376	0	0.123311	0	0.068023	0.0300847	0.0527973	0	0.0188699	0.0433997	0.410499	0.158392	0.195884	0.0204524	0.0233881	0.0240758	0	0.133665	0.0666646	0.0669107	0.0225382
HORMAD2-AS1	0.560449	0.142	0.472947	0.0441102	4.32542	0.157631	0.363924	0.70084	0.0146899	0.567606	0.605083	2.374	0.513757	1.50799	0.679623	0.62312	0.499875	0	0.675514	1.10566	0.430861	0.580905	0	0.654729	1.21456	0.064413	0.0368293	1.80083	1.30354	0.147338	1.53266	0.0421458	3.62008
TRPM5	0.0290793	0.036102	0.013742	0.424553	0.31149	0.00954193	0.0855266	0.00480274	0	0.234699	0.0591679	0.00643461	0.054424	0.0735718	0.176314	0.00404138	0.14265	0.0172064	0	0.0120473	0.0107923	0.111698	0.479764	0.0339711	0.210062	0.210554	0.0468174	0.0688488	0.111399	0.466329	0.00381277	0.0229611	0.380265
AC124067.4	0	0.141722	0.125873	0.0933843	0.405984	0.0158912	0.0388463	0	0	0.0528202	0.281539	0	0.0129483	2.38247	0.411087	0.00673054	0	0.0286557	0.0188586	0	0	0.0206691	0.0255001	0.358313	0.396483	0.0194809	0.0891086	0	0	1.08855	0.0698479	0.025493	0.0214677
VN1R85P	0.0540903	0	6.13472	0	0.0629784	0.0887444	0.0723125	3.43942	0	0.058995	0	0.23938	2.53085	0.0760281	0	0.0375868	0	0	0	0	0	8.65702	0.0474684	0.210632	0.260489	0	0	0	0	0.10665	0	0.106774	0
LECT2	0	0	0	0	0	0	0	0	0.0194379	0	0	0	0	0	0	0	0	0	0	0	0	0	0	0.0412548	0	0	0	0	0.0101463	0.00696287	0	0	0
GRXCR2	0	0	0	0	0	0	0	0	0	0.0168219	0.0448313	0	0	0.0433574	0	0	0.0343909	0	0	0	0	0.131652	0	0	0	0	0.0709469	0	0	0	0	0	0
AC004231.1	0.113092	0.0626802	0	0.155766	0.0329188	0.185547	0.151191	0.700434	0.0778114	0.0308366	0.328726	0.0625618	0	0.119219	0.628557	0.0785863	0.0945644	0.0418233	0.0550485	0	0	0.120667	0.0248117	0.660582	0.0340394	0	0.0975411	0.384903	0	0.353056	0.111211	0.0744146	0.0313322
LINC02230	0	0	0	0	0	0	0	0	0	0	0	0	0	0	0	0	0	0	0	0	0	0	0	0	0	0	0	0	0	0	0	0	0
RPS27AP17	0	0	0.119661	0	0	0	0	0.0418208	0	0.0276174	0	0	0	0	0.255881	0.0351911	0	0	0	0.0349681	0.187953	0.32421	0	1.38045	0.0609717	0.101858	0	0	0	0	0.199203	0	0
MIR7152	0	0	0	0	0	0	0	0.704758	0	0.232702	2.48067	0.47211	0.570445	0	0	0	0	0	0	0.294639	0	0.91059	0	3.3233	1.02749	0	0.490716	0	2.04335	1.40224	0.839233	0	0
AL354941.1	0	0	0	0	0	0.0814766	0	0	0	0.0270818	0	0	0	0	0.451652	0	0	0	0.0322302	0	0	1.80156	0	3.09411	0.0597891	0.0499409	0	0	0	0	0	0	0
AP000785.1	0	0.016667	0.0888184	0	0.700262	0	0	0.0931246	0	0	0	0	0	0	0.151942	0	0	0	0	0	0.034877	0.16043	0	0.95145	0.0452563	0	0	0	0	0.0247051	0.0246431	0	0
AL356361.2	0	0	0	0	0	0	0	0	0	0	0.075596	0	0	0.511774	0	0	0	0	0.0675162	0	0	0	0	0	0	0	0	0	0	0	0	0	0
AC005021.1	1.81743	0	4.83109	0	0.075574	0	0.260325	0.911222	0	0.955719	0.283006	0.0718139	0.780947	0	1.44302	0.270625	0.144732	0.0960168	0.0421263	0.806729	1.26471	7.34115	0.341773	11.6269	0.23444	1.95825	0.447865	0.192098	0.49731	0.554578	0.340421	1.53755	0.215795
MAD1L1	3.98064	3.97935	2.6658	10.2455	3.87403	6.79237	5.38557	6.99816	4.70433	4.0722	5.00714	4.67565	4.5716	3.44038	5.19166	4.25878	2.5086	2.54584	8.19516	3.47918	2.71755	3.33934	9.84507	2.75517	3.28838	2.81084	2.95407	6.68931	4.26101	4.00285	4.27278	3.25259	4.43962
APBA3	3.857	1.96577	1.38172	3.9129	3.56365	3.93293	2.36195	1.91792	2.73556	1.65555	3.52611	2.13367	3.11588	2.18018	3.23126	2.61102	1.36403	1.90798	1.61768	3.52803	4.11354	1.98245	4.2656	1.36467	2.87108	3.16976	3.06194	3.09552	2.8598	3.60343	5.44323	2.28685	4.23758
RASA3	5.5538	11.1242	2.18331	3.47824	2.27	9.07228	1.48108	2.72463	10.869	3.85711	7.48106	3.72534	2.56754	10.7099	6.34072	7.77234	4.06682	1.79626	2.29205	6.46708	1.84934	5.51287	1.63029	6.22622	9.23184	3.17206	3.70525	7.69715	2.72435	7.36386	2.1979	4.96274	3.41514
AC127496.5	0.345021	0.316887	1.01904	0.644929	0.286939	0.323466	0.988399	0.0814052	0.158258	3.65554	0.50144	0.109065	3.06393	0.0692791	0.498078	0.119876	1.15399	0.0729112	0.0319889	0.238232	1.50915	2.57692	0.064882	0.335884	0.326378	3.27142	3.42924	0.218807	3.32792	1.76548	0.145407	1.26485	0.300421
RPL12P39	0	0	0	0.0639865	0	0	0	0	0	0	0	0	0	0	0	0	0	0	0	0	0	0.0991369	0	0.0904527	0	0.0467189	0	0	0	0	0	0	0
AP001340.1	0	0	0	0	0	0	0	0	0	0	0	0	0	0	0	0	0	0	0	0	0	0.226599	0	0.620247	0	0	0	0	0	0	0.0696138	0	0
AL512604.2	0.0876806	0.0077754	0	0.0483064	0.183759	0.028771	0.0234438	0.0289627	0	0	0.0254863	0.0582053	0.0234429	0.0246484	0	0.0243713	0.019551	0	0.0341434	0.121084	0.0162706	0.112265	0.0769465	0	0	0.0352703	0	0	0	0.0115253	0.0114963	0.0346164	0.0194336
RPH3AL	1.98288	5.73836	3.74729	6.89578	3.37018	2.35581	11.3958	9.79969	2.94117	15.8162	3.87558	2.69817	10.4051	2.9099	3.56993	2.97486	11.7481	2.96131	0.532516	3.57763	4.54661	8.19531	9.86742	3.09895	3.7273	3.38077	5.08044	2.06855	8.76032	5.3951	1.49667	3.71176	22.7448
DIAPH3-AS2	0.062786	0	0	0	0	0	0	0	0	0	0	0	0	0	0.0634473	0	0	0	0	0	0	1.74178	0	0.611234	0	0	0	0	0	0	0	0	0
Metazoa_SRP	0	0	0	0	0	0	0	0	0	0	0	0	0	0	0	0.105342	0	0	0	0	0.0703277	0	0	0	0	0	0	0	0	0.0498166	0	0	0.167999
SNORA70H	0	0	0.201651	0	0	0	0	0	0	0	0	0	0	0	0	0	0	0	0.110777	0	0	0	0	1.32932	0	0	0	0	0	0	0	0	0
FZD7	3.52295	2.4278	3.14625	1.53793	0.743892	5.45671	10.8085	2.42602	6.95131	14.1257	4.18287	3.50798	4.98899	4.17124	4.89356	6.87531	2.82264	2.72052	0.825442	5.19905	1.37397	4.9312	2.82965	3.42966	6.80074	2.91234	8.34306	5.37571	1.49256	4.59939	2.29	3.5243	4.34088
AC005229.1	0	0.0249801	0.133119	0	0	0	0	0	0	0.0307236	0.0818802	0	0	0	0	0	0	0	0.0365644	0	0.0522729	0	0.0494414	0	0	0	0.0647889	0.0333471	0	0	0	0.0370708	0.0624347
AC136469.2	0	0.0099386	0	0	0.0521961	0.0367754	0	0	0	0	0.0977306	0.892784	0.029965	0	0.362415	0.0155758	0	0.0331576	0	0.0309543	0	0.286995	0.0393415	0.0872851	0.053973	0	0	0.0398024	0	0.0736587	0.0293895	0.014749	0
SNED1	3.59572	1.24328	3.61315	4.63497	3.26477	2.29189	5.95387	2.11536	2.689	12.4226	3.66625	1.31296	2.27767	0.53138	3.74324	1.8884	1.92599	0.223194	2.62634	3.44735	0.998827	7.83596	1.26757	6.80626	2.25946	1.12862	4.76477	2.24071	2.28767	2.10807	0.924688	2.33141	1.46541
ZNF788P	0.47424	0.412303	0.805626	0.0939226	0.140748	0.518715	0.132602	0.342994	0.702351	0.0946586	0.693746	0.21605	1.15194	0.387749	1.25603	0.36616	0.0656592	0.110043	0.651784	0.511516	1.32005	1.69992	0.038082	1.68981	0.488864	0.174558	0.627356	0.521047	0.572928	0.34428	0.879874	0.501728	0.28167
LINC02238	0	0	0	0	0	0	0	0	0	0	0	0	0	0	0.0284312	0	0	0	0	0	0	0	0	0	0	0	0	0	0	0	0	0	0
AC017076.1	0.0398659	0.0353525	0.329688	0	0	0.130814	0	0.559661	1.86519	0.260884	0.231758	0.220536	0	0	0.0402857	0.0554047	0.222232	0.0589723	0	0.110107	0.0739779	0.765652	0.0699707	0.465722	0.479968	0.040091	0.0458454	0.58992	0.190901	0.340614	0.156812	0.0524636	0.441795
CARMIL1	4.21129	4.32107	8.48467	4.28437	1.5681	3.10136	5.34211	8.57001	2.46791	3.9053	4.69969	3.87269	4.88952	6.42378	5.437	2.85987	4.41696	6.17401	18.0785	6.09418	2.75293	14.2461	4.2237	7.18126	4.83975	3.47881	6.27383	4.75269	4.81891	10.4534	5.9497	3.94513	6.70499
EIF4G2	86.0385	112.099	161.148	61.9565	69.8199	96.6553	94.0455	77.9716	192.806	110.749	104.735	127.688	123.796	128.725	160.976	152.575	74.547	141.901	137.472	130.139	94.3371	97.2927	55.2629	173.404	185.172	121.25	116.245	94.5382	89.4811	100.458	134.929	133.87	99.4612
HINT3	7.45369	9.53863	15.0982	8.26473	13.0339	14.271	10.2529	26.1254	3.00433	11.982	14.966	16.2164	9.00697	5.30678	22.3717	11.0112	11.3954	6.91182	24.5577	10.6054	14.1413	13.4874	9.28092	23.2175	14.75	11.1388	8.77159	7.9636	14.7365	13.49	16.6697	13.3822	21.1514
IGLL5	225.102	23.6245	13.0718	17.8073	10.8856	127.026	8.52374	15.2412	9.50902	6.9743	59.3102	26.9893	2.62931	41.2973	9.04278	22.6966	10.912	78.8445	118.507	216.961	8.44115	36.9585	154.541	5.31768	414.796	45.6234	63.2774	64.1616	52.5547	3.89633	3.09213	5.422	7.35496
AC051649.1	0	0	0	0	0	0	0	0	0	0	0	0.0772544	0	0	0.211683	0	0	0	0	0.0964272	0	0.447017	0.0612774	0.271906	0	0	0	0.0413302	0	0.0458916	0.0457763	0	0
GLIS1	0.162844	0.013128	0.0612142	0.0101951	0.00861831	0.218597	0.0494782	0.0611258	0.149391	0.0686222	0.0645468	0.0818951	0.0890575	0.124849	0.00747998	0.128589	0.206312	0.0656973	0.124904	0.0919977	0.0824142	0.126365	0.0324792	0.014412	0.10694	0.00744381	0.119172	0.385553	0.0850683	0.0778374	0	0.107152	0.0574206
MFHAS1	7.36167	5.10324	10.39	14.7413	9.99404	5.7397	7.13848	22.2658	4.97527	12.7448	7.06952	7.94857	4.46195	6.3289	14.2932	14.8511	11.0479	5.43751	8.04993	8.52736	5.27424	10.7731	10.8232	17.1428	11.0477	8.356	10.3793	6.42416	3.25107	5.14636	5.83793	8.78482	12.1316
SREK1IP1P1	0	0	0	0	0	0.085532	0	0.0430508	0	0	0	0	0	0	0.105363	0.0362262	0.116244	0	0.0338345	0	0	0	0	0	0.062765	0	0	0	0	0	0	0	0
CYP2F2P	0.130923	0.0774006	0.489805	0.300543	0.152436	0.322203	0.525087	0.270291	0.140124	0.321288	0.221992	0.24142	0.495898	0.0920112	0.286654	0.090977	0.0973106	0.19367	0.184103	0.135601	0.0404917	4.33048	0.612774	1.1471	0.105084	0.482762	0.627336	0.297061	0.29257	0.12907	0.0429153	0.244085	0.14509
RNA5SP211	0	0	0	0	0	0	0	0	0	0	0	0	0	0	0	0	0	0	0	0	0	0.420273	0	0	0	0	0	0.233144	0	0	0	0	0
GPR143	0.139033	2.10831	0.47087	2.05539	1.68354	1.97694	0.817835	2.13554	0.0765281	0.429648	1.01033	1.65106	0.223038	0.664435	1.96697	5.1398	0.144674	3.26326	2.62281	1.37601	0.498801	1.04831	0.601929	1.29938	1.74086	1.30497	1.07657	0.839405	0.710157	1.49858	2.07817	0.683081	0.22598
RNU2-23P	0	0	0	0	0	0	0	0	0	0	0	0	0	0	1.31352	0	0	0	0	0	0	22.1904	0.2074	20.9368	0	0	0	0	0	0	0	0	0
AC010460.3	0	0	0	0	0.016991	0	0	0	0	0	0	0	0	0	0.0147468	0.0202811	0	0	0.00947108	0.0201526	0.02708	0.0311412	0	0	0	0.0146755	0	0.00863772	0	0	0	0	0
TMOD1	1.42307	0.928557	0.954414	0.0855915	0.600537	0.887014	0.348925	0.431065	0.188128	1.14205	0.794777	0.831922	0.481832	0.358119	0.395622	0.181365	0.256346	0.330932	3.49269	0.785226	1.45298	1.43219	0.141791	0.980051	0.187042	0.349964	0.886147	0.158165	1.54739	0.853599	0.211845	1.03451	0.399427
AC108863.1	0	0	0	0	0	0	0	0	0	0	0	0	0	0	0	0	0	0	0	0	0	0	0	0	0	0	0	0	0	0	0	0	0
CALML3	0.433662	0.0073955	0.0295579	0.0344596	0.0582601	0.0547306	0	0.0206607	0	0.00454793	0.0121205	0.129177	0.0222975	0.0234441	0.0252825	0.0579514	0.0371915	0	0.184026	0.0115168	0.123805	0	1.8004	0.0162376	0.331339	0.00838675	0	0.103662	0.0479221	0.0219243	0.0164019	0.0439	0.120147
AC087645.2	0.825101	0.160615	0.380406	0.526645	1.00754	0.264141	0.430464	0.581656	0.0553854	0.208518	0.994433	0.445309	0.34974	0.226291	0.427064	0.55937	0.47117	0.297694	0.248159	1.11165	0.784231	0.300614	1.00666	0.156732	0.411892	1.53809	0.208286	0.47647	0.0963674	0.251302	0.514534	0.410499	0.78057
AL109827.1	0	0	0	0	0	0	0	0	0.0242417	0	0	0	0	0	0	0	0	0	0	0	0	0	0	0	0	0	0	0	0	0	0	0	0
OR13C7	0	0	0	0	0	0	0	0	0	0	0	0	0	0	0	0	0	0	0	0	0	0.102548	0	0	0	0	0	0	0	0	0	0	0
C3orf70	0.718491	0.292603	0.489005	0.242023	0.204592	0.755975	0.261016	0.316012	0.114632	0.200169	0.329158	0.194412	0.167044	0.15368	0.607679	0.548113	0.169787	0.387012	1.07707	0.285801	0.112315	1.26659	1.74767	1.66503	1.30695	0.125661	0.462525	0.416033	0.231863	0.487613	0.112637	0.686027	0.553903
DNAJB13	0.769187	0.0882033	1.62945	1.57088	0.826095	0.554838	0.425509	0.750187	0.0182493	2.39386	3.02606	0.829012	0.310256	0.130484	3.37049	0.354797	1.16806	0.0196178	0.146321	0.700519	2.87933	1.89612	3.3111	5.07389	1.88407	4.27443	1.62423	0.15307	0.787467	0.767017	1.69537	1.8587	1.45499
AL583785.1	0.0900096	0.0598645	0.319018	0.0619869	0.0524	1.40292	0	0.037165	0.825733	0	0.130816	0	0	0.126515	0.181915	0.125093	0.0501758	0.133148	0	0.0310752	0	0	0.157981	0.262878	0	0	0.0517552	0.159831	0.0431018	0.0887358	0.0885129	0.0296132	0.0498746
TDP1	2.52738	1.90818	1.4077	2.1763	2.07237	2.81702	1.22191	2.12989	4.76955	1.16437	1.78013	1.72361	1.24661	2.47578	3.00273	5.16589	2.66925	2.78074	9.89944	2.8898	1.78192	4.23256	1.66267	3.4295	3.1275	1.96857	1.63835	3.96005	2.6934	2.6728	3.18038	1.72146	4.46579
RNU1-70P	0	0.062298	0	0	0	0	0	0.580136	0	0	0	0	1.31481	0.197488	0.283965	0	0	2.4941	0	0	0	0.299829	0.123302	0.273564	1.18412	0	0.161577	0	0	1.2928	0	0	0
PXN-AS1	1.20053	0.845683	1.29251	1.93358	3.23524	1.41372	0.776599	1.3272	0.515146	1.52586	1.0694	1.9174	2.88626	1.74187	1.02729	0.834237	2.70932	4.74053	1.26928	0.922541	2.45237	1.8801	2.91428	0.923682	1.21226	1.2852	1.54761	0.756446	1.79883	1.43807	0.939377	0.688022	2.4892
BORCS7-ASMT	0	0	0	0	0	0	0	0	0	0.00470634	0	0	0	0	0.00872103	0	0	0	0	0	0	0	0	0	0	0	0	0	0	0	0	0.00567864	0
EVC	3.82967	0.881899	5.64794	0.705964	1.55763	2.92477	2.04707	5.11117	6.55633	7.37466	3.87925	2.61431	2.25385	0.56185	6.26432	5.7816	1.5023	1.10632	2.63404	6.20571	2.40476	8.83966	1.43429	7.55065	2.91083	1.9062	5.34941	5.82537	5.81959	3.22249	2.08376	4.54138	4.02971
TTI1	10.0679	3.89834	8.41179	12.8891	13.8786	4.8533	7.20093	18.1023	10.7558	6.84828	5.7273	9.69328	7.23506	4.64958	8.88465	10.6568	6.39526	6.01204	11.5458	14.3475	11.0263	12.8227	7.17845	13.0817	12.4	9.4677	5.33641	13.3131	10.1842	6.9821	6.49239	5.56176	11.9156
ZNF836	0.863278	0.941282	1.72548	1.40589	0.992488	1.54997	1.69849	1.70377	0.891574	0.846809	2.05164	1.0212	2.61297	0.839462	3.51143	1.16581	1.4891	0.674652	1.49407	1.30463	1.26948	5.10952	0.457415	5.13765	1.5819	0.906374	1.6109	0.899837	1.30516	5.27408	2.31007	1.35043	1.13118
CYB5R4	2.64504	3.42189	2.09645	1.58769	1.23632	3.53528	1.63697	1.29161	3.51033	2.21061	2.51298	2.32581	1.48025	3.42872	3.75559	3.26388	1.43715	5.51177	2.94285	3.49915	1.41791	3.56222	1.11024	5.80189	3.88131	2.05631	1.57039	2.24791	0.7169	1.44762	6.00485	1.99852	2.22626
PHBP19	0.305603	0.0135502	0	0.21046	0.355819	0	0.122567	0.0504734	0.0280355	0.533302	0.310906	0.0338116	0.69452	0	0.895583	0.10618	0	0.0452069	0.039668	0.168812	0.340259	3.9781	0.26819	8.56829	0.331139	0.21513	0.105432	0.217066	0.117072	0.321363	0.160278	0.0804348	0.270937
AL031282.1	3.02333	0.259218	2.42726	2.55371	1.39055	1.35655	1.83111	0.813831	3.83854	7.08684	5.99622	1.24744	1.45144	0.516517	5.11446	1.61338	1.18254	0.345925	1.20332	2.3067	3.13062	9.33892	0.557027	11.7731	1.66915	3.46875	2.09377	1.59673	0.28795	4.26498	2.06964	1.70359	2.95249
AL451069.2	0.465504	0.240802	0.0916594	0.534298	1.17432	0.38187	0.311163	0.128138	0	0.126929	0.225515	0.171676	0.103717	0	0.470407	0.0539123	0.864983	0	0	0	0.0719853	4.47017	0.476602	0.906354	0.0934078	0	0	0.0459224	0	0.611888	0	0.0510504	0.257937
HSPE1P11	0.148661	0	0.439078	0.307135	0.173089	0.121952	0.0993713	0.429675	0	0.121606	0	0	0.298103	0	2.02806	0.154954	0.082871	0	0.0482414	0.410593	0.344833	18.3998	0.391385	19.8272	0	0.299001	0.0854796	0.219983	0.142375	0.0488524	0.0974593	0.0489096	0.0823735
FAXDC2	5.32829	11.9343	7.25239	0.817383	0.694681	2.40797	5.77543	1.14877	3.54459	4.66307	9.29271	30.4395	2.75112	0.820686	3.59821	9.54465	0.245446	0.934509	0.888344	35.5089	31.2997	5.08604	0.758798	7.2807	5.84267	51.1196	8.25561	3.5391	26.9725	10.2793	1.25711	14.6308	1.93056
RPL39P28	0.148661	0	0	0	0	0	0	0	0	0	0	0	0	0	0	0	0	0	0	0.307945	0	3.48962	0	2.60504	0	0	0	0	0	0	0	0	0
PHC3	3.32719	1.31946	4.30571	1.63761	1.96471	2.18085	1.72242	1.80961	1.23567	3.70539	3.21252	2.71982	2.72373	1.81284	8.33884	2.83727	1.26332	1.82931	1.95609	5.18438	3.31454	28.7289	1.35655	30.06	3.5106	4.37319	4.52007	1.92585	3.83867	2.9601	1.49464	4.73167	3.38384
ZMAT4	0.00624288	0.00276805	0.0221264	2.88912	0.45066	0.12291	0.016692	0.0103107	0	0	0.00907315	0	0	0.0614239	0.0252345	0.00867622	0.0278407	0.00923489	0	0.0301743	0.0289618	0.0266442	1.8189	0.0121551	2.91627	0.00627813	0	0.0406471	0.0239156	0.0205151	0.00409271	0.00410782	1.91639
HPX	0.425185	0.0168828	0.599787	0.166072	0.140387	0.145765	0.152711	0.267268	0.104791	0.19034	0.396592	0.11936	2.74869	0.0713588	0.0833674	0.0881959	0.268857	1.07017	0.897866	0.140219	0.30618	1.35422	0.902201	0.407747	8.61068	0.421204	0.0510853	0.39065	0.170176	0.692356	0.37027	0.271421	0.668108
RWDD2B	7.58128	4.95647	6.06199	3.66451	6.25083	6.20249	6.90506	6.37832	3.25643	3.91228	4.76442	8.74829	4.94497	7.66054	5.87102	5.20212	5.96281	6.04411	2.70464	8.54808	6.40444	6.73488	1.71541	4.21555	4.61688	9.26904	6.86858	5.2507	4.94014	6.01309	5.90454	5.52887	3.29445
AC087664.3	0	0	0	0	0	0	0.093918	0	0	0	0	0	0	0	0.141983	0	0	0	0	0	0	0.599657	0	0	0	0	0.0807886	0	0	0	0	0.092451	0
LINC01489	0.0380867	0.0675496	0.0899928	0	0.0443451	0	0	0	0	0.0623104	0	0	0.71282	0.0535338	0.153951	0.026466	0	0.0563404	0.0494375	0.0525967	0.0353382	0.162552	0.100272	0.296625	0.0458548	0.0766036	0	0	0	0.125159	0	0.0751833	0.0422079
AC080078.2	0.0497677	0	0	0.137094	0	0.0816526	0	0.0410982	0.0456561	0	0.0723305	0.0550625	0	0	0.201168	0	0	0	0	0	0	0.955825	0	0.0968997	0	0.0500488	0	0.0294578	0.333644	0.130836	0.0326268	0	0.0551529
FCF1P10	0	0	0	0	0	0	0	0	0	0	0	0	0	0	0	0	0	0	0	0	0	0.102655	0	0.280989	0	0	0	0.0569476	0	0	0	0	0
AC000058.1	0	0	0	0	0	0	0	0	0	0.0234439	0	0.0475633	0	0	0.0868849	0	0	0	0	0	0	0.917386	0	0.502215	0	0	0	0	0	0.0565083	0	0	0
RNU7-180P	0	0	0	0	0	0	0	0	0	0	0	0	0.488952	0	0.739212	0	0	0	0	0	0	13.2686	0	10.682	0	0	0	0	0	0	0	0	0
SPATA7	1.26412	0.829601	1.45384	1.02066	0.620748	1.19929	1.19688	1.69462	1.72568	1.32571	1.98829	0.968265	1.62268	0.942606	2.24652	1.02987	0.601876	1.62692	1.93899	1.31275	1.51512	3.63494	0.579692	4.32846	1.53809	1.29823	1.29563	1.13923	1.11433	1.45669	1.77836	1.10538	1.19281
Z98751.2	0	0	0	0	0.0594873	0.16765	0	0	0	0	0	0.0565276	0	0.0718137	0	0.0710065	0	0	0	0.0705565	0	0	0	0	0	0	0	0	0	0.0335792	0.0334949	0	0
HAUS1P1	0.0276953	0.0122799	0.0981593	0	0.193477	0	0.0370254	0.0228707	0	0.437995	0.0402512	0.0306418	0.0740481	0.0389278	0.251883	0.0192451	0	0	0.0718982	0.0382464	0.102787	0.295504	0	3.12758	0.0666878	0.139258	0.0318494	0	0.0530484	0.127415	0.108939	0.127565	0.214844
KIF2C	10.2952	1.62809	0.895979	1.63648	6.26937	3.15216	0.811106	13.011	9.29387	0.930555	1.01955	12.8728	1.63905	7.68392	1.51999	10.4214	3.06504	14.042	19.4216	7.32685	9.22385	1.36214	4.56455	1.07055	7.87523	6.273	0.690448	14.3497	9.06694	1.28348	3.87806	2.50343	8.51659
ALPP	0.0150654	0.607869	2.64308	0.103751	0	0.123587	4.24968	35.5127	0	0.0534021	1.07287	0.0333363	1.92336	0.169404	0.15224	0.0314063	0.0923799	0.0111428	0	0.0884205	0.328487	0.096447	0.00661051	0.513324	0	0.15908	0.00866253	0.218473	0.115427	1.94068	0.0197531	0.341999	0.400692
ST3GAL5	21.8258	4.1372	34.9987	17.1984	11.7536	14.5184	20.0408	6.7006	1.46284	28.54	11.4004	6.34477	35.9667	0.496121	18.921	3.98207	23.5835	0.730984	2.76782	12.5099	45.4524	24.4752	6.55223	26.5031	12.6387	45.9735	23.9438	16.3476	19.6462	10.4118	23.804	31.1956	14.298
CASC8	0.0295164	0.49732	0	0.108411	0	0.564979	0.0657667	0.0243746	4.00752	0.203888	0.0857959	0	0.0394586	2.11587	0.149136	0.519602	0.219385	0.0873253	0.025542	0.230981	0.0182576	0.77684	2.33126	0.344817	0.0829184	0	0.0792018	0.308653	0	0.607839	0.129003	0.0258958	0.0218068
LINC01847	0	0	0	0	0	0	0	0	0.0113102	0	0.00597271	0	0	0	0	0	0	0	0	0	0	0.0526184	0.00360648	0.120023	0	0	0.004726	0.00486497	0	0.00270095	0	0	0
SCARNA15	0	0	0	0	0	0	0	0	0	0	0	0	0	0	0	0	0	0	0	0	0	0	0	0	0	0	0	0	0	0	0	0	0
AC003975.1	0	0	0	0	0	0	0.0368042	0.0227341	0	0.0150131	0	0	0	0	0	0	0	0	0	0	0	0	0	0	0	0	0	0	0	0	0	0	0
LINC00677	0.197281	0	0.0932289	0	0	0	0.0527485	0	0	0	0.573442	0.130962	0.474719	0	0.478462	0	0	0.0583664	0	0.163464	0.0732179	0.0841984	0	0.614583	0.427533	0.0793582	0.0453744	0.0233544	0	0.0518638	0.155201	0.0259623	0.262354
AC123912.4	0.058682	0	1.64077	0	0.182199	0.192556	0	1.2438	0	0.0320015	0.852861	0	0.0261494	1.09976	0.0790668	1.01944	0	0.144677	0.114256	0.0540254	0.59892	0.960062	0.154494	0.228512	0.471004	0.806516	1.16972	0.0694683	0.0187336	1.22131	0.923299	0.810869	0.23845
AC097637.1	0.00605743	0.00268583	0.00715637	0	0.00705278	0	0	0	0.0222279	0	0	0	0	0.00851418	0	0	0	0	0	0.00836514	0	0	0	0	0	0	0	0	0	0.00398113	0.00397113	0.00797159	0.00671288
LINC02310	0	0	0	0	0	0.0660929	0	0	1.44128	0	0	0	0	0.0566223	0	0	0	0	0.0261448	0	0	0	0	0.0784345	0	0	0	0	0	0.185332	0.0528189	0	0
MEIS2	0.789564	2.36167	1.41938	1.45784	0.181376	0.80876	0.827328	2.24155	1.6503	2.15173	1.51039	0.769682	0.542023	1.72768	1.18173	1.15663	0.590028	0.239909	1.88493	0.664533	0.857323	3.33793	2.31842	2.119	1.0174	0.869133	1.50432	0.751544	0.803184	2.06028	1.0982	1.51929	1.74763
KC877982.1	0	0	0	0	0.342495	0	0	0.0404861	0.0449761	0	0.0712532	0	0	0	0	0	0.0546596	0.0725233	0	0	0	0	0	0.0954565	0.354155	0	0	0	0	0.0322218	0	0	2.60791
AC104462.2	0	0	0.401813	0.117112	0.0989992	0	0	0.0702157	0	0.0463688	0	0	0.113668	0	0.171846	0	0	0	0	0	0	7.25784	0	2.81438	0	0.171015	0	0.100656	0.0814322	0	0	0	0
OR2Q1P	0.0251555	0	0	0	0	0	0	0	0	0	0	0	0	0	0.0254205	0	0	0	0	0.0173695	0	0.161043	0	0.146936	0	0	0	0	0	0	0	0	0
AC093639.1	0	0	0	0	0	0	0	0	0	0	0	0	0	0	0	0	0	0	0	0	0	0	0	0	0	0	0	0	0	0	0	0	0
NACAP8	0.0479053	0.191168	0.113193	0.197946	0	0	0.128088	0	0.0878951	0.0522492	0	0.106004	0.704458	0.0673346	0.19364	0.166444	0.106819	0.0708648	0.310911	0.0330779	0.311138	0	0.0840813	0.186547	0.230704	0.144528	0	0	0.0458797	0.12594	0.125623	0.0945653	0.106178
AP000997.4	0	0.00454084	0	0	0	0	0	0	0.0845551	0.0111697	0	0.0113306	0	0.0143946	0.0206979	0.0142329	0	0	0.00664659	0	0	0	0	0.0797592	0.0246597	0	0	0.0181853	0	0.00673077	0.00671386	0.0336933	0.0226985
OR6C70	0	0	0	0	0	0	0	0	0	0	0	0	0	0	0	0	0	0	0	0	0	0	0	0.238895	0	0	0	0	0	0	0	0	0
ATP5MC1P8	0	0	0.0925947	0	0	0	0	0	0	0	0	0	0	0	0	0	0	0	0	0	0	0	0	0	0	0	0	0	0	0	0	0	0
OR7E43P	0	0	0	0	0	0	0	0	0	0.0136586	0	0	0	0	0	0	0	0	0.0162553	0.017294	0	0	0	0	0	0	0	0	0	0.0164611	0	0	0
AF127577.5	0	0.0458156	0.122075	0.14232	0	0	0.0690698	0.0853294	0	0	0.0750875	0.0571613	0	0	0.0522089	0.0718025	0	0	0.033531	0.178369	0	0	0.0906796	0.502966	0.186606	0	0	0.122322	0	0.0339557	0	0.0339954	0
GEMIN8P3	0	0	0	0	0	0	0	0	0	0	0	0	0	0	0	0	0	0	0	0	0	0	0	0	0	0	0	0	0	0	0	0	0
FBLL1	0.030339	0.0739866	0.0358431	0.0417871	0.264932	0.149329	0.0608396	0.012527	0.0695812	0.115815	0.0661402	0.234967	0.0202791	0.0213219	0.0153293	0.347857	0.0169124	0.0224397	0.00984518	0.942689	0.0281496	0	0.0266248	0.0295356	0.273951	0.0305103	0.296562	0.0269367	0	0.338976	0.0696138	0.0499077	0.285786
MPIG6B	0.0313823	0.365261	0.25953	0.0432241	0.319717	0.0772321	0.136352	0.485916	0	0.154026	0.216647	0.538177	0.115371	0.0330827	0.0475693	0.136295	0.0612292	0.0928457	0.132389	0.11918	0.12375	0.569235	0.165242	0.504096	0.141686	0.284036	0.478185	0.0882329	0.0375692	0.324851	0.0822946	0.0877608	0.182585
B9D2	2.87155	5.7994	3.76486	5.54679	3.87346	9.30765	10.0187	5.01738	2.07211	2.83593	9.33926	2.94459	6.4136	6.79261	9.64317	3.02962	6.4225	3.60027	2.8296	3.42148	2.66433	5.23105	5.13222	3.88644	3.85776	2.57082	5.75883	3.00554	2.66629	8.02092	3.40922	2.2236	4.55996
AL592504.1	0	0	0	0	0	0	0	0	0	0	0	0	0	0	0	0	0	0	0	0	0	0	0	0.306591	0	0	0	0	0	0	0	0	0
STOM	74.1135	63.544	182.43	83.303	44.27	112.127	125.012	128.505	31.6949	25.0336	128.249	47.0897	109.134	83.0055	361.342	73.5409	36.9364	70.1011	51.6732	65.0599	74.2872	137.183	24.0977	206.197	97.5052	120.37	72.718	84.7509	24.5731	87.8252	151.7	107.665	36.547
RNU6-945P	0.21535	0	0.254419	0.889831	0.752209	0	0.863695	0	0.197559	0.117439	0.312981	0	0.575776	0	0.652855	0	0.720281	0	0	0.297392	0.399619	4.5955	0	5.03154	1.03709	0.649699	0.742953	0	0.618733	0.141535	0.141179	0.283401	0
RNU6-185P	0	0	0	0	0	0	0	0	0	0	0	0	0	0	0	0	0	0	0	0	0	0	0	0	0	0	0	0	0	0	0	0	0
PKD1P6	1.08413	0.0866269	0.624564	0.195225	0.312222	0.251406	0.327768	1.93606	0.214375	0.708205	1.08568	0.572183	1.14203	0.150767	0.704555	0.532401	0.328866	0.35701	0.196414	0.96812	0.753529	1.47965	0.890891	0.604161	0.696436	0.666477	0.911924	0.723329	0.491626	0.750288	0.590184	0.501618	1.18021
AL117339.2	0	0	0.168042	0	0	0	0	0	0	0.0775675	0	0	0	0	0	0	0	0	0	0	0	0.60706	0	0	0	0	0	0	0	0	0	0	0
HK1	31.0104	21.5592	31.1899	16.0855	19.3275	17.2996	37.7696	15.6508	30.5578	28.937	22.3995	28.7095	16.6625	10.8475	40.1097	40.722	23.8118	11.9382	34.9356	19.5914	19.0984	15.5944	18.5733	13.0907	17.9938	25.3017	28.2353	22.4875	56.0225	24.4283	21.7526	29.7972	21.9323
R3HDM2P2	0	0	0	0	0	0	0	0	0	0	0	0	0	0	0	0	0	0	0.0070675	0.00751913	0	0.0232381	0	0	0	0	0	0	0	0.00715701	0	0	0
AC106901.1	0	0	0	0	0	0	0	0	0	0	0	0	0	0	0	0	0	0	0	0	0	0	0	0	0	0	0	0	0	0	0	0	0
SFRP4	59.3954	4.43128	22.7989	5.18394	0.706804	43.2882	6.02263	5.04998	3.54071	10.9002	5.28432	5.43673	32.2306	14.0923	20.7862	69.6738	5.31468	17.4778	9.10727	15.7384	2.32413	8.39986	0.616852	16.2612	91.3197	2.81464	26.5134	40.1793	15.4036	15.1064	0.955134	21.6876	10.4168
SLC6A11	0.701592	0.00609963	0.23566	0	0.328352	0.0169277	0.0137933	3.53873	0.00631008	0.00750205	0.0249918	0.0152203	0.30804	0.0145021	0.017377	0.0286781	0.571315	0.00508746	0	0.926133	0.012764	1.62928	0	0.0133924	0.0248437	0	0.0988756	0.012214	0	0.210211	0.00676397	0.00452596	0.0114339
CSGALNACT2P2	0	0.0351096	0	0	0	0	0	0	0	0	0	0	0	0	0	0	0	0	0.0513912	0	0.0734695	0	0	0	0	0	0	0	0	0	0	0	0
AL627443.1	0	0	0	0	0	0	0	0	0	0.012141	0	0	0	0	0	0	0	0	0	0	0	0	0.0781509	0.0433474	0	0	0	0	0	0	0	0	0.0246722
RPS3	128.77	316.678	138.04	265.675	244.714	427.428	153.858	225.226	440.998	256.809	140.047	206.049	161.285	569.812	159.196	146.42	154.397	908.657	160.273	98.6483	256.566	73.933	320.251	36.6513	139.633	165.153	362.008	175.113	442.595	182.132	156.339	216.605	160.307
CFAP20DC-AS1	0	0	0	0	0	0	0	0	0.00828646	0	0	0	0.0362258	0.0126962	0.0273836	0	0	0	0	0	0.0167618	0.366235	0	0.756243	0	0.00908373	0	0	0	0.0474927	0	0	0
ANO8	2.88783	2.17922	2.18701	4.20062	4.22989	1.73119	3.39667	14.2895	1.3416	3.94468	3.61189	1.67434	5.56811	2.14662	1.64151	3.75939	7.94074	1.28704	2.74527	4.69422	6.99915	3.44667	4.67463	1.61292	2.47946	4.33759	1.61259	6.13876	3.65217	2.43938	10.358	3.50805	5.25178
PRDM15	1.19252	0.282842	0.755725	0.549131	1.02124	0.581439	1.39528	1.83788	0.572197	0.950852	1.01981	1.04689	1.2531	0.358649	1.49695	0.728936	1.10828	0.283089	0.577309	0.854008	0.978228	2.69228	0.831938	2.44609	1.48695	1.14045	0.672452	0.951287	1.06573	0.835006	0.613355	0.881456	0.968097
AC012531.3	0	0.0131491	0	0	0	0	0	0	0	0	0	0	0	0	0	0	0	0	0	0	0	0	0	0	0	0	0	0	0	0	0	0	0
AC025554.1	0	0	0	0	0	0	0	0	0	0	0	0	0	0	0	0	0	0	0	0	0	0	0	0	0	0	0	0	0	0	0	0	0
KIAA0895L	4.28069	0.701075	1.89649	9.4548	4.88868	1.52644	2.5005	6.99833	1.04367	6.23039	6.03923	2.21872	6.79235	1.17898	3.4197	2.308	6.02479	1.54742	1.14508	1.83403	3.87785	3.73418	10.3646	6.65459	6.95294	4.33395	1.24732	4.41411	1.45428	3.0637	7.34768	2.22989	4.60499
AL365226.1	14.5684	0.386028	1.30286	0.239829	0.135158	1.33318	1.39671	0.0479306	0.0532463	62.5764	1.01226	9.95355	34.5284	50.9886	0.41057	0.16133	0	0.257577	1.92115	0.12023	4.52365	37.1576	72.4818	0.565045	2.65542	0.583692	0.133495	0.0687101	39.6893	49.2474	0.190254	2.25329	1.09347
AC087203.2	0.0145195	0	0	0	0	0	0	0	0	0.0395902	0.0211021	0	0.0194102	0	0.0293449	0.0100895	0.0161878	0	0	0.020051	0	2.16889	0	0.19789	0.0349617	0.0438045	0	0.0171883	0	0	0	0	0
SNX24	5.56265	3.3356	6.57949	3.64756	2.82647	5.17558	7.71429	4.59899	2.97134	4.84231	6.32046	4.71099	7.39296	2.86474	7.26759	4.8532	4.21895	2.45803	4.06519	6.34179	4.60114	7.2719	0.894305	13.5605	3.87608	9.67374	2.19454	5.02144	3.57442	3.85645	4.55313	5.53946	2.34498
BAIAP3	7.83579	1.2501	1.73631	4.19825	4.70137	2.13446	3.69401	1.80191	0.0584704	6.73891	10.8869	3.92821	16.4696	1.45972	4.67901	1.06034	1.17457	0.160835	1.41373	6.53661	2.31676	0.51204	3.93507	1.02197	3.19129	0.980292	3.97954	3.02249	4.71093	4.78771	1.05198	3.23666	2.817
AC009153.1	0	0	0	0	0	0	0	0	0	0	0	0	0	0	0.422513	0.0645644	0	0	0	0	0.0431041	5.25425	0	4.70354	0	0.0467189	0	0	0	0	0.030456	0	0
RNA5SP481	0	0	0	0	0	0	0	0	0	0	0	0	0	0	0	0.131246	0	0	0	0	0	0	0	0	0	0	0	0	0	0	0	0	0
CYP51A1-AS1	0.0467551	0.0345515	0.0920623	0.0429318	0.0907298	0.0511398	0.0312531	0.0643506	0.0357436	0.0637433	0.0792773	0.0603509	0.0520866	0.021906	0.118119	0.0649792	0.0781908	0.0345816	0.0910338	0.0645674	0.043381	0.665159	0.218833	0.45517	0.0281455	0.0548556	0.053768	0.0784113	0.00746302	0.0665793	0.0510862	0.0820397	0.0604499
CMBL	0.942772	25.2871	18.2796	3.95284	13.1158	5.50472	3.8182	9.81191	9.35473	20.2363	5.14828	26.6367	1.03792	28.6074	10.5358	5.96354	43.1181	13.3309	13.9111	11.1144	13.835	6.52371	6.13825	8.84064	10.2405	0.578618	2.77423	7.68935	12.4415	14.5383	13.1338	23.304	3.26495
AC077690.1	0	0.0101358	0.0270068	0	0	0	0	0	0	0.0124662	0.0332232	0	0.0305595	0	0.0924014	0	0	0.0338154	0	0	0.0212099	0	0	0.311559	0	0.0229887	0	0.0135307	0.021893	0.015024	0.0149863	0.0451249	0
AC107398.2	0.153361	0	0.226479	0.0528075	0	0	0	0.094984	0	0.146359	0.222889	0.0424192	0.358782	0	0.503672	0.346349	0	0	0.0248832	0.31768	0.249014	3.10904	0.100939	8.58473	0.692399	0.269897	0.132273	0.158856	0	0.0503968	0.150811	0.428874	0.0849776
MTND2P22	0	0	0	0	0	0	0	0	0	0	0	0	0	0	0	0	0	0	0	0	0	0	0	0	0	0	0	0	0	0	0	0	0
PAF1	25.1498	18.2242	16.6214	30.7143	27.5126	24.9956	35.1926	72.9757	23.0958	19.692	22.8825	28.7524	31.82	16.6674	19.0523	22.0555	34.1827	22.0383	36.2492	23.1561	31.0918	7.18779	32.0073	6.79358	28.3348	18.3869	22.8238	27.4568	36.1709	26.7976	21.7817	13.8606	25.4209
MUTYH	5.24041	2.91425	1.42069	3.34504	3.71993	3.28824	1.71796	3.97217	2.33613	2.88994	3.07561	3.27397	2.99451	6.54553	3.74088	1.83099	2.34621	2.9822	3.41256	3.08523	3.15034	2.45293	4.11777	2.72011	4.62724	1.98588	2.24381	4.24276	2.96952	6.07087	1.7506	2.23027	4.61852
RSF1	3.24263	1.99729	5.08828	1.88529	3.109	2.18328	3.16662	6.44115	4.93283	5.1605	3.32975	5.42921	2.71247	2.68939	9.49751	5.16574	2.13811	1.80175	5.22659	4.4608	3.67556	14.711	2.37931	16.4465	5.03906	4.65513	5.29132	4.62199	6.29377	3.52435	2.92623	5.21421	2.75799
AC092620.1	0	0.0097211	0.0259018	0	0.0510538	0.0719413	0	0	0	0.0239123	0	0	0	0	0.243708	0.015235	0	0.0324319	0.0142291	0.0151384	0.142395	1.87143	0.0192403	2.94544	0	0.0220481	0	0.0519085	0	0.100866	0.0143732	0.0144262	0
CACNA2D3	0.123354	0.240655	0.338099	0.061164	0.132133	0.777151	0.263855	0.0977908	0.0316855	0.581208	0.566516	0.147395	0.0263846	0.769821	1.16177	0.102861	0.187036	0.102185	0.986314	0.115837	0.132764	1.66363	0.614874	1.95021	0.130691	0.133974	0.9249	0.169392	0.00945102	0.61939	0.268483	0.224021	0.131233
TPH1	0.131063	0.0217921	0.111291	0.0338471	0.0619933	0.047038	0.0492794	0.0845559	0.00375733	0.113911	0.202386	0.0543774	0.0547529	0.0402978	0.17797	0.0683055	0.0639282	0.115114	0.0531633	0.0650447	0.220408	0.559367	0.0431316	1.50718	0.453657	0.181229	0.0518104	0.0436369	0.0627604	0.110365	0.0912923	0.73034	0.295028
LYPD1	1.84378	0.559133	1.42209	0.157897	0.233584	1.5517	1.7114	5.84581	0.192808	4.44392	0.430414	0.57076	1.02169	0.389407	0.579233	4.51415	1.31006	0.3109	4.65013	2.15042	1.97664	4.07727	0.846756	0.595218	2.86393	1.03758	0.439447	4.04871	1.36325	0.401837	14.3296	1.65323	0.45524
AL139135.1	0	0	0	0	0	0	0	0	0	0	0	0	0	0	0	0	0	0	0	0	0	0	0	0	0	0	0	0	0	0	0	0	0
RNU6-759P	0.447427	0	1.0572	0.616258	0	0	0.299079	0.184742	0	0.243999	0	0	0	0	1.80856	0	0	0	0	0.154471	0.830277	11.4575	0	36.153	0.269341	0.449953	0.514537	0.132417	0	0.294063	0.879972	0	0.24792
HNF4GP1	0	0	0	0	0	0	0	0	0	0	0	0	0	0	0	0	0	0	0	0	0	0	0	0	0	0	0	0	0	0.0121251	0	0	0
CLCA3P	0.0469297	0.00594523	0.0237616	0	0	0.0659967	0	0.0110727	0.0615035	0.0402168	0.0974367	0.044505	0.0627373	0.386356	0.0203246	0.0093174	0.00747454	0.0396694	0.0391602	0.124988	0.00622043	0.801171	0	0.274121	0.0403581	0.0202263	0	0	0.0321038	0.00881247	0.188992	0.0176456	0
KDM2B	2.21748	1.38445	1.90638	2.27144	4.85845	2.80285	1.10349	4.2616	2.23289	1.32642	2.79259	3.02417	2.16847	0.960488	3.15357	3.30394	1.55954	2.33945	2.6511	2.38955	1.87854	3.51202	1.35374	4.3702	3.93232	1.75032	1.99572	1.72001	2.25979	2.09216	2.49497	1.99667	3.15472
TCEA1	10.9519	19.2169	41.9719	22.9844	27.9836	19.2857	19.0401	10.7991	41.3436	19.912	9.09107	30.1735	18.6185	15.9838	15.1505	24.3771	21.5361	34.8312	14.5938	13.8198	19.7826	31.5233	9.44071	21.855	17.9367	15.8055	28.1944	19.8139	12.3031	19.9382	20.2115	18.6287	17.8826
AL109917.1	0.152599	0.0338307	0.150236	0.455392	2.3986	0.0417275	0.0340012	0.315041	0.186656	0.277394	0.221782	0.984865	0.17	0.0714966	0.0514021	0.123713	0.595464	0.112867	2.40994	0.403909	0.306772	0.434189	1.74093	0.297116	0.643029	0.409229	0.204736	0.481729	0.560229	0.401172	0.350144	0.10041	0.620074
RNA5SP524	0	0	0	0	0	0	0	0	0	0	0	0	0	0	0	0	0	0	0	0	0	0	0	0	0	0	0	0	0	0	0	0	0
AC002069.3	0	0	0	0	0	0	0	0	0	0	0	0	0	0	0.0200907	0	0	0	0	0	0	0.296983	0	0.580645	0	0	0	0	0	0	0	0	0
RNF11P1	0	0.0464404	0	0	0	0	0.0700116	0	0	0.0285589	0.0761114	0	0	0	0.0529208	0	0	0	0	0	0	0	0	0	0	0	0	0.0309976	0	0.0344187	0.102997	0	0
AC090907.1	0.0938593	0.2497	0.110887	1.03421	0.163923	0.0769962	0	0.503809	0.258315	0.0511851	0.136411	0.259612	0.0627373	0.0659633	0.379392	0.228276	0.104644	0.485951	0.213205	0.194426	0.043543	1.60234	0.288291	4.75144	0.339008	0.0471947	0.0539688	0.166667	0	0.246749	0.307662	0.154399	1.3522
RNA5SP459	0	0	0	0	0	0	0	0	0	0	0	0	0	0	0	0	0	0	0	0	0	0	0	0	0	0	0	0	0	0	0	0	0
ZNF470	0.90954	0.160252	1.84935	0.356043	0.551792	0.557633	1.15835	1.9825	0.373282	0.669609	0.820962	1.30555	1.98385	0.232136	1.88178	1.09607	0.691151	0.435502	1.22255	0.912287	1.74333	1.07773	0.260462	2.95928	0.878918	1.04947	0.729422	0.470358	0.832111	0.544293	0.150638	1.01584	0.607426
AC245123.1	0	0.00593315	0	0	0	0.0219542	0	0	0	0	0.0194477	0	0	0.0188083	0.0135222	0	0	0.0593832	0	0	0	0.0285551	0	0.0521075	0.0161104	0	0.0153883	0	0	0	0	0	0
AL137847.2	0.0437238	0.116321	0.103312	0.481781	0.0509085	0.143473	0	0	0	0.33382	0.635465	0.0967512	0	0.184372	0.353475	0.151916	0	0	0.0283773	0	0.0405685	2.23933	0.0767421	4.0012	0.0526416	0.0879415	0.25141	0.0258804	0.125625	0.201157	0.114658	0.230163	0.09691
MARCHF7	11.8034	9.0925	19.469	8.1665	5.83253	12.8602	11.8753	12.5434	12.6772	19.8141	9.02201	13.3227	10.6501	10.8681	20.4449	14.6725	12.2894	16.6364	11.3517	16.3356	14.0967	30.6308	9.31966	35.7389	17.63	17.2947	12.0609	14.4003	10.8726	10.0648	13.8473	16.5894	16.7112
RC3H2	6.85586	3.44692	6.44671	2.38064	5.41456	3.4285	2.85504	11.8522	3.50268	3.00298	4.22347	7.39313	3.44461	3.11115	8.05552	6.81254	2.6925	1.84528	5.06353	7.33991	6.01852	15.8227	4.25975	16.4031	6.28854	4.94161	4.30359	6.1963	4.36584	3.95101	3.89006	5.42127	4.65151
AL008626.1	0	0	0	0	0	0	0	0	0	0	0	0	0	0	0	0	0	0	0	0	0	0.190343	0	0	0	0	0	0	0	0	0	0	0
WEE2-AS1	0.190705	0.396546	0.442837	0.561562	0.306265	0.614981	0.615399	0.195498	0.0784258	1.07585	0.927064	0.240097	0.448346	0.480643	1.08983	0.132519	0.681841	0.359926	0.307291	0.304225	0.237958	1.02441	0.190443	1.85655	0.205849	0.317433	0.673054	0.171265	0.0440859	0.63101	0.198312	0.259623	0.480982
AL163973.2	0	0	0.0945237	0	0	0	0	0	0	0	0	0	0	0	0	0	0	0	0	0	0	0	0	0.623119	0	0	0	0	0	0	0	0	0
ERG28	16.3126	30.8253	22.9114	32.0025	11.188	17.0145	27.7749	20.0764	25.9478	28.8926	20.4394	14.2913	19.3622	50.9252	5.10275	13.4578	30.8905	28.0662	16.5452	18.3578	26.4708	7.993	12.5569	4.20871	35.539	24.1495	14.0595	22.4139	25.3536	16.8582	27.8888	16.4864	28.1349
GLT8D2	3.40248	1.26188	3.07932	0.950858	0.967838	8.69137	0.828753	1.67539	9.73249	1.27926	1.89406	2.07319	2.11889	3.92101	2.24238	5.53149	1.58648	2.40717	3.1455	3.07411	0.647075	3.65294	0.519294	3.79929	5.3347	0.913869	2.64906	9.6194	1.43028	1.53248	0.905171	2.45669	1.53792
AL158042.1	0	0.0222106	0	0	0	0.0821851	0	0	0	0	0	0	0	0	0	0.0348086	0	0	0	0.034588	0	0.320686	0	0.682721	0	0	0.0576058	0	0	0.0987668	0.0328396	0	0
CCDC138	0.878603	0.28909	1.04739	0.684466	0.773017	0.717489	0.409247	1.28367	0.8899	0.76098	1.18448	0.611397	0.781261	1.12318	1.58288	0.762474	0.744638	0.899785	1.53522	0.801564	1.18407	2.91841	1.01526	2.88725	0.713177	1.05148	0.809224	1.01421	0.418822	0.749896	0.688067	0.871107	1.48474
FOXE3	0	0.0206297	0	0	0.0135431	0	0	0	0.0213415	0.00634323	0	0.115823	0.0155497	0	0	0	0.0129682	0.0688258	0.0226474	0.0240946	0.0107923	0.198574	0.0204155	0.0679423	0.0140041	0.0116974	0.0133764	0.0688488	0.0111399	0.244632	0.0381277	0.0153074	0
RNU1-97P	0	0	0	0	0	0	0	0	0	0	0	0	0	0	0	0	0	0	0	0	0	0	0	0	0	0	0	0	0	0	0	0	0
OR10AG1	0	0	0	0	0	0	0	0	0	0	0	0	0	0	0	0	0	0	0	0	0	0	0	0	0	0	0	0	0	0	0	0	0
AC099542.2	0	0	0	0	0	0	0	0	0	0	0	0	0	0	0	0	0	0	0	0	0	0	0	0	0	0	0	0	0	0	0	0	0
LINC01782	0	0	0	0	0	0.0130004	0	0	0	0	0.0115162	0	0	0	0	0	0	0	0.00514265	0	0	0	0	0	0	0	0	0	0	0	0	0	0
BX284668.1	0	0	0	0	0	0	0	0	0	0	0	0	0	0	0	0	0	0	0	0	0	0	0.0241596	0	0	0	0	0	0	0	0	0	0
LARP1B	3.69801	2.11961	3.99425	3.60618	3.1583	1.62538	2.35453	2.48677	0.851129	2.76988	2.30066	2.92577	1.9235	3.80536	3.00334	3.21441	2.56842	2.55877	3.1944	2.12815	3.79834	9.31201	3.52129	7.16445	3.36995	2.88076	2.00126	1.96238	2.60541	2.12557	2.15631	3.00929	2.18123
OR52B2	0	0	0	0	0	0	0	0	0	0	0	0	0	0	0.064741	0	0	0	0	0	0	0	0	0.124739	0	0	0	0.0252807	0	0	0	0	0.0473323
MTRNR2L12	0.263594	5.4055	0.700683	0.968154	4.57803	0.0720784	0.499225	0.761864	0.362724	0.515095	15.5473	0.243031	1.46826	0.494001	1.10987	0.534241	0.17143	0.357432	1.88183	0.39435	6.7461	5.85938	5.28189	2.09567	0.317355	0.971968	0.909392	0.624089	0.336597	1.27044	1.58406	0.505881	0.778975
AC112492.2	0	0	0	0	0	0	0	0	0	0	0	0	0	0	0	0	0	0	0	0	0	0	0	0.0435156	0	0	0	0	0	0	0	0	0
AC073263.3	0	0	0	0	0	0	0	0.0221777	0	0	0	0	0	0	0	0	0	0	0	0	0	0.286549	0	0.0522897	0	0	0	0.0317924	0	0	0.0176063	0.0176713	0
TAS2R1	0	0	0.0157631	0	0	0	0	0.0110182	0.0122402	0	0	0	0.0178367	0	0.040449	0	0	0	0.0173189	0.00921279	0	0	0	0.0259783	0.0481913	0.0134178	0	0	0	0	0	0	0
SNHG32	37.2441	34.3834	51.1505	88.4098	94.3998	77.1216	74.8833	55.8281	66.7497	130.39	37.7658	34.5393	47.8736	35.7508	48.6648	44.5952	64.2892	64.6517	86.557	66.5484	90.2787	35.6844	65.8295	20.6013	47.4127	30.1848	74.6553	41.394	90.5394	44.0032	37.5097	37.5219	56.8281
KDR	5.38234	3.28266	5.78034	6.57159	3.08195	10.5944	4.73963	12.559	3.99539	5.03119	9.83964	3.82878	3.59273	2.29753	22.3588	14.1982	3.33285	0.62628	12.6754	8.49542	17.9433	15.3039	3.3568	17.5975	5.62023	5.36091	6.89245	30.8407	56.6212	6.85955	45.6589	35.7138	18.6245
LINC00244	0.338307	0	0.0888184	0	0.0437664	0	0.100506	0.0310415	0	0.348484	0.218525	0.0415888	0.301507	0	0.151942	0.078362	0.0419087	0	0.0243961	0.181686	0.209262	2.32624	0.46183	1.9029	0.0905126	0	0	0.0222495	0.0720004	0.0741153	0	0.0494681	0.124971
PIRT	0	0.0026816	0	0	0	0	0	0	0	0.00659629	0	0	0	0.00850078	0.00611159	0	0	0	0	0	0	0.283932	0.0902274	0.117755	0.0218442	0	0	0	0	0.0476984	0	0	0.100535
SYNGAP1	2.07726	0.510658	1.21469	0.888322	1.28244	1.17497	0.674667	2.01974	2.58183	1.27669	3.46333	1.05877	0.960176	0.67107	0.435909	1.3678	0.712055	0.95406	0.596617	1.34178	0.950076	2.82859	0.797542	1.8877	1.61098	1.13504	1.7555	1.61501	1.53619	2.25429	1.16413	1.05131	1.64066
RAB24	6.96295	1.39523	1.2392	8.74505	9.35435	3.82628	1.99898	2.82893	2.0371	3.42597	5.31932	3.39508	4.87792	1.96053	2.64989	2.79919	4.6777	2.16235	2.54196	3.55963	4.84536	1.21441	5.2292	1.28184	4.90357	3.81534	2.4638	3.81759	2.30834	4.09958	4.73303	2.46703	3.7098
AHCYP7	0	0	0.0208126	0	0	0	0	0.0145478	0	0	0	0	0.0235505	0	0	0	0.0196407	0	0	0	0	0.0375932	0.0154599	0.0343001	0	0	0.0202589	0	0	0	0	0	0
AP000350.1	0.0866258	0.0768186	0.102341	0	0	0	0.115809	0.0357678	0	0	0	0	0	0	0	0.0601953	0.096579	0	0	0.0598139	0.0803745	0	0.0380104	0.168664	0	0.0435575	0	0	0	0.0284666	0.0283951	0.114	0.0479996
RN7SKP297	0	0	0	0	0	0	0	0	0	0	0	0	0	0	0.165143	0	0	0	0	0	0	0.348737	0	0.636376	0	0	0	0	0	0	0	0	0
AC245884.9	0.143121	0	0	0	0.222185	0	0	0	0	0	0.346677	0.0527825	0	0	0.0482094	0.0663021	0	0.635142	0	0.164705	0.0442642	1.73069	0.293066	0.928873	0.344623	0.143929	0	0.084714	0.274138	0.156773	0	0.0313912	0
TIMM10B	5.70568	13.0525	13.5353	10.3739	11.9896	12.9912	13.8476	7.69023	8.07736	12.3387	10.1205	7.08398	10.555	27.3823	12.0063	10.0147	11.4469	12.0046	11.7485	9.42805	5.71576	24.8366	9.30284	21.2446	15.3809	9.57841	15.223	6.81275	4.33235	13.3066	10.7696	16.8472	10.2026
RPL32P24	0	0	0	0	0	0	0	0	0	0	0	0	0	0	0	0	0	0	0	0	0	0	0	0	0	0	0	0	0	0	0	0	0
NBEAL2	16.7838	12.2938	12.4151	15.602	12.7136	5.59819	9.17973	12.517	1.82776	20.4275	29.4917	8.87186	21.6152	10.2023	6.42186	10.5801	15.447	4.36359	1.09507	9.48407	8.41772	14.7931	11.261	6.30087	11.0839	26.84	6.04512	9.13708	5.6457	14.9206	28.3108	7.08145	19.0342
IMPDH1P7	0.0153412	0	0	0	0	0	0	0.0253375	0	0	0	0	0	0	0	0.0213209	0	0	0.0199132	0	0	0.0982128	0	0	0.0184701	0	0	0	0	0	0	0	0
SV2A	1.10818	0.442647	0.287804	0.407901	2.81413	1.09716	0.306519	0.792853	6.59053	0.388127	0.402646	1.76513	1.85182	0.704962	0.492348	3.92001	0.282249	0.388625	0.629318	1.29619	0.221596	0.947965	0.209593	0.530116	4.76171	0.29302	0.543816	2.44562	10.4943	0.659264	0.297489	0.744898	4.72179
YBX2	5.23919	0.0176992	0.106109	0.013745	4.12482	0.122797	0.0733773	1.48338	0	0.468025	0.217555	0.0938495	2.38801	0.0420805	0.0252113	0.0381402	0.929024	4.6501	0.388605	2.71147	0.0601852	0.223605	0.0262731	0.165157	1.11737	0.0351252	0.0516431	4.29134	3.44068	0.101661	0.0130846	0.0229826	0.464488
AC027237.1	0.0703587	0	0	0	0.04096	0	0	0.0290511	0	0	0	0	0	0	0.0710997	0	0	0	0	0.0242908	0	0.675644	0	0.205486	0	0.035378	0	0.0208228	0	0	0	0	0
AC090503.2	0	0	0	0	0	0	0	0	0.0193756	0	0	0	0	0	0	0	0	0.0312429	0	0	0	0	0	0.0411224	0	0	0	0	0	0	0	0	0.0468117
DRD5P2	0	0	0	0	0	0	0	0	0	0	0	0	0	0	0	0	0	0	0	0	0	0	0	0	0	0	0	0	0	0	0	0	0
ITGB3BP	2.03875	1.07989	1.49105	1.436	1.36134	2.96402	1.25275	2.04262	3.39212	2.10391	1.52139	2.40509	1.89034	4.87095	2.11994	1.60736	1.10591	4.93276	2.71757	2.7455	2.55741	6.9718	1.20388	7.45414	1.88031	2.05026	1.1747	1.98126	0.937866	1.32051	2.96091	3.05517	1.2396
AC136443.5	0	0	0	0	0	0	0	0	0	0	0	0	0	0	0.188799	0	0	0	0	0	0	0.531588	0	1.45507	0	0	0	0	0	0	0	0	0
CASP9	3.41985	3.49224	4.51561	2.70451	2.52554	3.30051	4.44333	10.845	1.96985	3.58447	4.1186	2.75793	4.5484	2.08994	3.29678	2.42504	4.89519	6.02925	3.12493	1.93559	2.99453	2.1091	5.20794	3.91681	3.14857	2.30011	2.14745	2.9561	3.292	3.28235	2.79819	3.13081	4.81734
WBP1LP10	0	0	0	0	0	0	0	0	0	0	0	0	0	0	0	0	0	0	0	0	0	0	0	0	0	0	0	0	0	0	0	0	0
AC073578.2	0	0	0	0	0.173462	0	0	0.0410096	0.136673	0.0270818	0	0	0	0	0	0	0.276832	0	0	0	0.0460768	0.317922	0.610133	0.193382	0.358734	0	0	0.587886	0	0	0	0	1.76109
PRDM16-DT	0.172819	0.207986	0.768073	1.80223	0.0191634	0.290289	0.6051	0.0339794	0.0113243	5.65916	1.21996	0.0273149	1.01763	0.751863	0.898142	0.0285928	1.11935	0.0365207	0.0747742	0.0482997	0.125987	0.430254	0.877471	1.56225	1.22858	0.124139	0.865939	0.102292	0.00788148	0.576022	0.145667	0.316777	5.87323
MIR4740	0.731507	1.7839	0.432108	2.01507	2.12927	0.600081	1.46691	1.20816	0.671072	1.79513	2.12629	0	3.42267	1.54228	0.369606	0	5.70889	0	0.712135	0.505095	0.339359	0.780506	2.24684	2.13641	2.64211	2.20691	2.10307	2.81439	0	2.16346	1.43869	0.962665	1.21599
DDX39A	13.3214	6.59308	8.28028	20.373	17.0335	20.4089	8.34305	22.6905	10.8832	8.08277	10.4653	8.82993	25.9267	18.7665	8.03459	18.2762	15.8221	33.2782	11.9366	13.4949	22.7326	5.33976	26.1669	2.79235	14.7308	17.4217	6.65917	17.5353	18.6947	14.1543	19.9764	9.94215	18.5267
HMGB3P23	0	0	0	0	0	0	0	0	0	0	0	0	0	0	0	0	0	0	0	0	0	0	0	0	0	0	0	0	0	0	0	0	0
RBM19	7.14426	2.76333	5.52561	5.73333	7.55127	3.4659	2.87626	4.98886	8.02	7.4031	6.2537	12.6392	7.09138	2.783	6.33725	5.51156	6.97002	6.31328	4.81631	8.87295	5.95245	10.9539	7.82251	7.97575	7.45171	5.75395	3.88605	4.30254	5.91271	5.0976	4.18538	3.54173	8.39674
AC091180.2	0.313859	0.0115969	0.0926998	0	0.091358	0.128735	0	0.0431974	0.0959762	0.0427898	0.266087	0.11575	0.104894	0	0.290734	0.072699	0.0874802	0.0386901	0.0509245	0.162536	0.121337	1.2279	0.0459059	2.03698	0.629787	0.341934	0	0.0928873	0	0.120329	0.0685866	0.1721	0.086955
AC023050.3	0	0	0	0	0	0	0	0	0	0	0	0	0	0	0.0601684	0	0	0	0	0	0	0	0	0.811503	0	0	0	0	0	0	0	0	0
RAP1GDS1	9.83468	5.8732	7.90486	4.72783	3.80866	7.8691	7.51386	5.06584	23.5824	5.6922	5.85934	11.3839	4.95795	11.8529	8.52158	10.5447	4.21536	8.84199	8.66851	11.5545	7.71779	9.31038	4.65274	9.10691	5.74381	8.18133	5.07109	6.90749	2.66901	4.74095	9.62519	9.34485	4.59493
LCT-AS1	0.0618756	0.0164611	0.0146202	0.0170447	0	0.0609105	0.0165441	0.0102194	0	0.00674862	0.0179855	0.0958419	0.0165435	0	0.0875382	0.103192	0.027594	0.0183061	0.0160632	0.0341794	0.0459283	0.0792243	0	0.0481896	0.104294	0.04978	0	0.124523	0.0237037	0	0.11358	0.048857	0.0274283
TSPY24P	0	0	0	0	0	0	0	0	0	0	0	0	0	0	0	0	0	0	0	0	0	0	0	0	0	0	0	0	0	0	0	0	0
SAMD4B	18.2178	8.06115	15.218	8.46906	18.1911	7.72338	17.7176	48.4226	16.1486	11.627	11.9084	22.2127	12.7047	5.5273	3.56344	14.2492	15.9618	14.7817	14.9159	20.956	15.2314	13.0238	14.3059	10.2347	15.2535	11.1362	12.1459	14.8087	19.8852	14.2101	9.44957	7.54617	14.538
TRBV21-1	0.066214	0.0293588	0	0	0.0770942	0.434542	0.0885204	0	0	0.036109	0.192466	0.219775	0	0.0930688	0.46838	1.05826	0	0	0.128921	0.502918	0.184307	0.847791	0	1.16029	0.717469	1.86446	0.152291	0.0783848	0.0634142	0.0870358	0.0434086	0.261413	0
AC243960.4	0	0	0	0.110199	0.186311	0	0	0	0	0.174527	0	0	0	0	0.0808513	0	0.446007	0	0	0	0.14847	0	0	0.15578	0	0	0	0	0.153251	0	0	0	0
IGKV2-19	0	0	0	0	0	0	0	0	0	0	0	0	0	0	0	0	0	0	0	0.0562208	0	0	0	0	0	0	0	0	0	0	0	0	0
AC008171.1	0	0	0.136114	0	0.268288	0	0	0.285427	0	0.0628297	0	0	0	0	0.582129	0.0800598	0	0	0	0	0.748287	2.45859	0	2.24323	0	0.231726	0	0.13639	0	0.151442	0.075531	0	0
NPPA	0.493767	0.0912221	0.194449	0.141684	0.16768	0.0337546	0.0275046	0.679588	0.0377478	0.100976	0.358811	0.113812	0.247532	0	0.062371	0.100075	0.045875	0.121736	0.0133525	0.127852	0.458135	0.965876	0.216659	0.240346	0.371546	0.868972	0.0709786	0.0730658	0.0788148	0.175781	0.121389	0.1083	0.113999
Y_RNA	0.245133	0	0	0	0	0	0	0	0	0	0	0	0	0	0.247714	0	0	0	0	0	0	0.523105	0	0.954565	0.590258	0.493034	0	0	0	0	0	0	0
SNORD18	0	0	0.388898	0	0	0	0	0.54367	0	0	0	0	0	0	0	0.228742	0.367	0	0	0	0	2.10737	0	1.92277	0	0	0	0.389684	0	0	0.215803	0.2166	0.364797
NAT14	10.8554	3.84019	3.88898	24.8704	11.9322	9.31583	8.77298	12.8528	8.08218	11.9211	9.1967	11.7392	13.3014	2.75515	5.87781	17.4111	14.1099	4.6488	25.8166	11.9457	3.71648	2.88711	18.4266	0.829673	10.7865	7.67063	6.44397	12.3841	3.9892	8.11473	1.8647	2.30619	9.81056
AC136624.2	0	0	0	0	0	0	0	0	0	0	0	0	0	0	0	0	0	0	0	0	0	0	0	0	0	0	0	0	0	0	0	0	0
RNU6-539P	0.223713	0	0.264299	0	0	0	0	0	0	0.243999	0	0	0	0	1.13035	0	0.249418	0	0	0.308942	0.622707	8.11575	0	5.66252	0	0	0	0.264834	0	0.294063	0.293324	0.147204	0
COX11P1	0	0	0	0	0	0.0452756	0.0368924	0	0	0	0	0.0305317	0.0737821	0.038788	0	0	0	0.163286	0	0	0.0256043	0	0.0484348	0	0	0	0	0	0	0	0.0361825	0	0
LINC00272	0.0311385	0	0.0367876	0	0	0.051088	0	0.0257141	0	0.050943	0	0	0.0832541	0	0.0314664	0	0	0	0	0.0215007	0.0866741	0.398691	0.0273264	0.121256	0.112468	0	0.107427	0.018431	0	0.0613956	0	0.0614674	0
ZNF667-AS1	2.12709	0.655975	5.54359	0.533474	5.58902	2.36477	0.407453	10.1094	0.163099	0.349727	1.56879	0.470679	4.55821	0.687207	2.38691	1.1207	1.12557	0.629308	0.44506	0.719019	2.57451	0.772333	4.9314	2.36129	2.20163	3.72268	1.78167	4.36341	1.12499	1.04328	0.258083	0.8356	0.478488
AC023983.1	0.0406393	0.0180192	0.144036	0.0559741	0.141951	0	0.05433	0.0335599	0.0372818	0.132973	0.0590635	0	0.162984	0	0.246404	0.197679	0	0.180349	0.158252	0.112243	0.0754131	1.9079	0.392305	1.5034	0.342495	0.0408688	0.0467349	0.192437	0.116763	0.106838	0.106569	0.0267407	0.0450366
AC009107.1	0	0	0	0	0	0	0	0	0	0	0	0	0	0	0	0	0	0	0	0	0	0.447017	0	1.35953	0	0.07022	0	0	0	0	0.0457763	0.0459454	0
RILPL2	3.21191	5.34386	4.92059	4.65646	2.04023	5.98997	3.81741	3.48902	2.02748	2.57621	8.8726	3.21321	5.57291	2.44189	8.47457	3.87197	1.48928	2.99175	3.90613	3.55725	3.39094	2.68239	2.49929	3.65287	3.82183	2.23009	6.3129	3.06715	2.01959	6.5006	2.95679	3.35287	4.31626
RPS18P1	0.150933	0	17.4155	0	0	0	0	0.0415469	0	0.109746	0	0	0	0	0.050841	0.0349606	0.0560917	0	0	0.0694781	0.0933608	0.322087	0	0.881618	0	0.0505952	0	0.0297794	0	0.033066	0.164915	0.0331047	0
AL132989.1	3.60039	0.177376	3.54464	1.70808	2.04942	0.656339	1.33703	1.88302	0.366992	6.15207	2.84889	1.10651	2.8344	0.337375	3.03192	1.8347	1.56102	0.650947	0.233669	1.43636	2.93227	16.1345	1.57981	19.9398	4.76818	4.90808	1.70217	1.5628	1.76239	2.18224	1.59979	3.42197	3.14764
RNA5SP445	0	0	0	0	0	0	0	0	0	0	0	0	0	0	0.404959	0	0	0	0	0	0	3.84823	0	0	0	0.201501	0	0	0	0	0	0	0
TRIM51JP	0	0	0	0	0	0	0	0	0	0	0	0	0.0233364	0	0	0	0	0	0	0	0	0.111754	0	0	0	0	0.0401495	0	0	0.0229458	0	0	0.0386906
CLK1	16.2233	2.0414	20.7094	13.3702	7.76322	10.6249	5.49368	9.78659	8.41053	30.3916	22.8593	10.883	13.8231	14.6466	18.1462	11.3942	12.1543	10.7005	5.20382	12.8176	16.2642	37.9584	22.7952	61.6562	29.2661	18.9773	7.86247	10.4363	5.46368	12.0802	9.36175	9.45497	14.6102
AC090948.1	0.965349	0.0744399	1.33883	0.982758	1.7104	1.03293	0.729447	0.450583	0.231025	1.37333	0.671	0.464371	0.617202	0.176983	1.86621	0.699976	0.421148	0	0.190681	0.782483	1.32406	14.7784	0.626168	19.5312	1.21277	1.30847	0.434404	0.472022	0.0803939	0.606873	0.220127	0.96661	0.418619
IGHVIII-11-1	0	0	0	0	0	0.141592	0	0	0	0	0	0	0	0	0	0.0599699	0	0	0	0.17877	0	0.368329	0	0	0	0	0	0.0510822	0	0.05672	0	0	0
TRAJ26	0.384041	0	0	0	0	0	0	0	0	0	0.55815	0	0	0	6.59746	0	0	0	0	0.795524	0	9.01485	0	44.8645	0	0	0	0	0	0	0	0.252699	0
KIAA2026	4.01572	1.8192	3.09647	2.65345	2.25321	1.94985	3.2864	2.63711	4.37437	2.77623	3.91902	4.28864	3.95441	1.82565	7.99859	5.27203	2.87676	0.795196	2.0801	5.21655	5.86659	15.6693	1.83855	26.336	6.84982	4.00918	4.47771	2.21697	2.29308	3.57312	2.3526	4.67478	2.92711
ATP5MF	48.6576	43.7058	24.1356	23.9809	68.0567	53.6584	32.8227	37.622	31.4898	35.3337	24.8923	54.9661	31.1696	80.7065	23.5615	54.877	56.4616	186.641	61.6994	27.9395	34.5927	9.85599	74.4153	9.249	17.4257	39.9893	18.0773	38.9924	93.6174	29.4164	76.5668	24.2791	40.3297
PRELID3BP7	0	0	0	0	0	0.161216	0.0656825	0	0	0.026793	0	0	0.0656802	0	0.794377	0	0	0	0	0	0.0455855	1.04844	0.0431163	4.49602	0	0.0494085	0	0.0290809	0	0.0968714	0.128837	0.0323283	0
BCL2L1	48.157	63.5487	51.2584	33.576	28.1565	43.874	32.06	42.8054	44.5037	16.8696	46.4743	30.0404	40.6382	103.223	21.5286	52.3698	22.7908	58.7299	36.304	56.7525	49.9847	16.9742	18.0371	11.1281	36.6993	56.4351	23.828	46.2095	25.1646	70.6807	106.176	21.4619	37.3174
AC093063.1	0.698257	0.0281457	0.074994	0	0	0	0	0	0	0	0	0.140462	0	0	0.256586	0.352881	0	0	0.0411979	0.131492	0.235588	0.270919	0	0.370781	0.152849	1.34056	0.0729991	0	0	0	0.0416149	0.167074	0
HSP90AB7P	0	0.00416336	0.0221865	0	0.0109327	0	0	0	0.008614	0	0	0	0.0125526	0	0.00948866	0	0	0	0.00609406	0.00648349	0.0174243	0.0200374	0	0	0	0.00944278	0	0	0.00899272	0	0	0.00617847	0.0104058
LINC02178	0	0	0	0	0	0	0	0.0447729	1.09424	0	0	0.0599857	0	0	0	0.0376752	0	0.962427	0	0	0	0	0	0.105564	0	0	0	0	0	0	0.035544	0	0
AC000036.1	0.011351	0	0	0	0	0	0	0.95611	0	0.0247605	0.0494911	0	0.0151744	0.0159547	0	0.0315507	0	0.0167911	0	0	0.0105318	0.532897	0	0.57462	0	0.0228301	0.0130535	0.0134374	0	0.0223806	0.0148829	0.0224069	0.239005
AL161631.1	0	0	0	0	0.110407	0	0	0	0	0	0	0	0	0	0	0	0	0	0	0	0	0.505884	0	0	0	0	0	0	0	0	0	0	0
AP001360.1	0	0	0	0	0	0	0	0	0	0	0	0	0	0	0	0	0	0	0	0	0	0	0	0	0	0	0	0	0	0	0	0.0269786	0
ASH2LP3	0	0	0.0165791	0	0.0163391	0	0	0	0	0	0	0	0	0	0.014181	0	0	0	0	0	0.0130205	0	0	0.0819693	0	0	0.016138	0.0166126	0	0.00922304	0	0	0
BX005195.1	0	0	0	0	0	0	0	0	0	0	0	0	0	0	0	0	0	0	0	0	0	0	0	0	0	0	0	0	0	0	0	0	0
ACER3	2.39923	3.73481	4.55004	1.00001	2.45978	4.12444	4.07962	2.55155	2.74689	1.71922	5.04993	6.32064	4.1415	5.1678	3.74019	4.59571	1.64024	4.93806	4.46413	5.24696	2.85163	6.06348	2.02168	9.98584	5.32036	3.03588	3.31783	4.70949	3.64665	2.64064	3.59492	4.33199	4.37091
RPLP0P7	0	0	0	0	0	0	0	0	0	0	0	0	0	0	0	0	0	0	0	0	0.0320534	0	0	0	0	0	0	0	0	0	0.022648	0	0
AC010729.2	0	0	0	0.238228	0	0.0315306	0	0.55546	0.0176303	0.0104803	0.0279308	0	0	0	0	0	0.0214262	0	0	0	0	0.943247	0	0	0	0	0	0.0113753	0	0.0378922	0	0	0
MEIS3P1	5.48401	3.14612	4.37611	1.39141	3.61264	4.38034	7.17071	7.24988	2.18449	11.5691	4.99888	6.59968	3.63346	2.67082	13.6114	4.32891	3.80791	6.1554	1.85765	4.70007	2.20938	6.67259	1.39313	2.95038	3.21438	2.12859	9.95774	3.82973	5.18302	7.42984	2.98024	4.03581	8.18318
RNVU1-33	0	0	0	0	0	0	0	0	0	0	0	0	0	0	1.23274	0	0	0	0	0	0	8.67739	0	9.50073	0	0.136309	0	0	0	0	0	0	0
ACTR5	8.21084	2.56916	4.19221	2.74686	5.02059	4.17109	3.78308	8.63514	4.59037	6.93208	3.62961	6.28155	6.59314	3.27036	6.12767	3.88282	6.88072	7.09626	6.82733	6.94107	10.8357	6.47957	7.49734	4.26782	8.96617	7.07374	2.71702	5.14718	4.00066	3.91447	5.02362	3.28066	10.8216
FAAP100	16.2382	4.95196	6.81842	10.0654	13.0987	7.1882	7.00221	11.8315	6.22239	7.75455	8.16271	9.71379	15.8047	3.99859	4.9232	10.7753	11.3671	6.14362	7.90478	11.0399	12.2991	5.49212	9.55934	2.09491	11.3321	14.9665	5.38981	14.5764	12.9713	9.40787	11.3367	6.98629	18.9014
GOT2P3	0.0955326	0.186378	0.0451457	0.0526324	0.0444922	0.0313475	0	0.0473345	0.052584	0.0729366	0.0555373	0.0422785	0.0766269	0.0537114	0.0193078	0.132769	0.0213018	0.113055	0.161205	0.158313	0.124094	0.122318	0.0670698	0.186006	0.138021	0.0960721	0.0439447	0.0565462	0	0.226033	0.100207	0.0502885	0
LINC00365	0.0845454	1.22344	0.0454017	0.0846893	0.0715912	0.0630506	0.143853	0.0317353	0	0.0461058	1.39631	0.153066	0.308246	0.421324	0.0854359	0.0320453	0.0257071	0.204652	0.0249413	0.0371492	0.0570504	0.131213	0.020235	0.194543	0.0370142	0.12367	0.0883878	0.0272961	0	0.197006	0.0251938	0.101147	0.0766584
RNF19BPX	0	0	0	0	0	0	0	0	0	0	0	0	0	0	0	0	0	0	0	0	0	0	0	0	0	0	0	0	0	0	0	0	0
AGTRAP	33.7168	19.5568	19.0839	34.5265	21.0223	26.4714	19.5584	30.594	11.8585	22.5258	20.4235	22.688	29.8552	8.71216	19.135	15.7095	44.4696	37.1516	20.5191	21.6343	19.2197	10.0161	22.5883	4.38512	10.9715	21.117	15.9101	20.8533	15.1713	22.1784	27.2904	16.4758	14.3357
MMP7	9.30428	48.6302	13.1134	11.7358	0.115492	388.89	4.54849	5.53734	37.9369	1.37398	119.641	12.1818	10.7144	397.899	38.6115	46.5746	6.20409	9.50827	34.0234	84.9358	27.822	29.4015	0.208918	8.22742	10.569	31.073	43.9173	10.8207	0.332495	159.057	189.585	74.0672	5.94699
AC034268.1	0	0	0	0	0	0	0	0	0	0	0	0	0	0	0	0	0	0	0	0	0	0	0	0	0	0	0	0	0	0	0	0	0
SPINT1	48.6091	211.272	84.0357	41.7907	127.251	74.1587	87.6058	83.8338	3.07354	68.0164	60.492	88.4946	61.9733	78.0895	55.6359	74.0338	138.793	65.1117	62.4202	97.6595	69.4989	33.7623	113.485	17.049	49.7353	91.5062	82.9523	63.9052	135.088	97.9929	122.12	37.8193	81.1348
AC061975.2	0	0	0	0	0	0	0	0	0	0	0	0	0	0	0	0	0	0	0	0	0	0	0	0	0	0	0	0	0	0	0	0	0
LINC01639	0	0	0	0	0	0	0	0	0	0	0	0	0	0	0	0	0	0	0	0	0	0	0	0	0	0	0	0	0	0.0159245	0	0	0
TSPY11P	0	0	0	0	0	0	0	0	0	0	0	0	0	0	0	0	0	0	0	0	0	0	0	0	0	0	0	0	0	0	0	0	0
LINC02515	0	0	0	0.41448	0	0	0	0	0.39438	0	0	0	0	0	0.564752	0	0	0	0	0.0296837	0	0.366954	0.0754535	8.28655	0	0	0	0	0	0	0	0	0
AC074029.4	0	0	0.0146438	0	0	0.0203363	0	0.0102359	0	0	0.0900726	0	0.0331404	0.0174222	0.0751538	0.00861321	0	0	0.0160891	0.0171173	0	0.185155	0	0.65161	0.0149231	0.0124651	0.0142543	0.00733671	0	0.0244393	0	0.00815598	0
RN7SL689P	0.931009	0.722406	2.56646	0.427439	0.541996	0.89103	2.80046	1.34545	0.99644	1.43852	1.57861	0.429191	3.31895	0.763353	5.80169	1.40172	0.778485	0.573838	0.604236	0.642848	2.15956	3.97349	0.272344	4.22965	1.96156	0.858244	0.981432	1.69913	0.817338	1.17279	1.16984	2.45042	0.601853
TRPC2	0.247237	0.109623	0.0584181	0.0389176	1.04453	0.0927165	0.10388	0.0408336	0.0388819	0.0269655	0.225861	0.054708	2.1814	0.00992886	0.0499682	0.0343604	0.0315022	0.0104494	0.0229228	0.0682854	0.0655415	0.150742	0.0123982	0.0550148	0.340185	0.184699	0.0649875	0.0752609	0.0811826	0.0557115	0.0879883	0.0743689	1.41691
BIN2P1	0.0301209	0.0066777	0	0	0	0.148255	0	0.0248738	0	0.0164261	0.0437765	0.0166627	0	0.0423372	0.0152191	0.062792	0	0	0	0.031197	0.0139736	0.064277	0	0.0586465	0.0362642	0.0757274	0	0.00891435	0	0.0395928	0	0.0297294	0.0166901
GFOD1-AS1	0	0	0	0	0	0	0	0	0	0	0	0.076789	0	0	0	0.0482288	0	0	0.0450447	0.0479232	0	3.40649	0.0609083	0.405402	0	0	0	0	0	0.0456152	0	0	0
AC092924.1	0	0	0	0	0	0	0	0	0	0	0	0	0	0	0	0	0	0	0	0	0	0	0	0.0921243	0	0	0	0	0	0.062194	0	0	0
H1-4	2.09477	0.170281	0.494961	0.192347	0.609745	0.229122	0.280046	0.836099	0.640569	0.0380786	0.405927	0.0386272	0.933455	0.588872	345.714	0.509471	2.84147	0.258227	1.24624	0.940165	0.615474	45.3722	17.7704	34.5321	0.336268	0.52665	0.562093	1.21924	0.334366	0.0688374	0.343323	0.183781	0.270834
CDY23P	0	0	0	0	0	0	0	0	0	0	0	0	0	0	0	0	0	0	0	0	0	0	0	0	0	0	0	0	0	0	0	0	0
NSUN4	3.22725	1.82065	4.39783	3.97279	3.44706	2.79476	5.27485	3.16392	1.60263	4.56012	2.6141	3.08288	5.48201	5.48086	4.88086	2.35225	3.683	3.11556	4.6182	3.45717	4.27946	6.2481	3.65124	6.29418	3.50216	2.70091	5.57323	2.77836	2.74158	3.90231	2.9613	3.30706	3.19046
KRTAP23-1	0	0	0	0	0	0	0	0	0	0	0	0	0	0	0	0	0	0	0	0	0	0	0	0	0	0	0	0	0	0	0	0	0
RPL23AP88	0	0.0225041	0.0599622	0.069906	0.0590942	0	0	0	0	0.0276783	0.221293	0	0.203551	0.0713391	0	0.0352686	0	0	0.0329402	0.0700903	0.141275	0	0.0445408	0	0	0.255205	0	0.0300417	0	0	0.0332736	0	0.168739
AL162231.2	2.73738	0.629913	2.37432	0.238626	2.0172	1.53495	1.89926	1.48794	0.476814	0.83143	2.46761	4.56207	1.57494	1.75333	2.90627	1.10759	1.15895	1.48646	1.93401	3.1821	2.95778	1.84857	3.86186	2.42876	0.584045	2.71799	1.7533	1.14854	0.398222	2.45951	1.15852	3.67079	0.729594
AL731568.1	0.265466	0.0470824	0	0.219382	0.123635	0	0.0709795	0.0876888	0	0.0579075	0.0771636	0	0.070977	0	3.2728	0.18447	0	0.0785391	0.172291	0	0.0492618	11.6698	0.419341	31.736	0.447454	0.320358	0	0.0942785	0.0508482	0.0348946	0.104421	0	0.117676
HSFY6P	0	0	0	0	0	0	0	0	0	0	0	0	0	0	0	0	0	0	0	0	0	0	0	0	0	0	0	0	0	0	0	0	0
TMEM182	1.60575	1.53285	1.53997	1.28146	0.621368	1.5962	0.902876	1.20512	0.805864	1.87497	1.13941	0.778561	1.2059	2.99384	1.58448	0.912344	1.40587	3.8634	1.52951	2.85665	1.95436	2.83199	1.40088	1.99541	1.96737	1.89503	1.22744	2.2671	1.3524	1.02431	2.15184	1.63149	1.68529
STARD5	1.00327	0.214363	0.322087	0.455607	1.23584	0.524823	0.194385	0.13208	0.12005	0.257702	0.729056	0.241306	0.238113	0.37298	0.238766	0.287958	0.145897	0.435552	0.368032	0.486928	0.263072	1.13253	0.478503	0.594514	0.901542	0.595856	0.405485	0.400196	0.250656	0.238906	0.252604	0.301374	0.205446
CAVIN2	4.70983	8.37221	37.2385	6.64429	2.16026	10.2328	30.7288	21.1735	2.78228	7.67032	35.1692	2.96074	61.0833	3.29998	25.5495	18.7443	3.34949	1.22452	1.26901	4.78448	4.16469	20.9692	3.16255	20.1745	3.87479	87.8893	17.5618	3.94512	1.69492	11.3593	2.0678	15.4625	11.206
AC241929.1	0	0	0	0	0	0	0	0	0	0	0	0	0	0	0	0	0	0	0	0	0	0	0	0	0	0	0	0	0	0	0	0	0
PMVK	36.2379	35.1844	35.6662	55.6891	48.0193	34.2609	38.1935	38.1164	17.5221	60.6993	35.9745	31.9869	76.3121	52.7316	25.9775	18.051	83.7735	25.8041	47.0259	40.4226	69.6341	8.79716	56.9521	4.59161	16.6886	34.2339	34.1998	44.7848	44.188	42.9008	31.1919	57.1417	71.5201
UNC50	19.8806	18.033	15.5768	18.6297	10.5992	23.0221	16.9635	9.65929	9.35604	23.154	15.8585	14.6562	16.5347	21.9163	18.8787	11.3089	17.2342	29.1489	12.326	15.3326	13.9974	14.7957	13.4841	10.9848	19.1582	22.2062	14.1643	14.9233	8.33245	16.2308	19.3468	20.5129	18.2758
AC010547.3	0.104738	0	0	0	0.121949	0	0	0	0	0	0	0	0	0	0.264604	0.0363908	0	0	0	0	0.04859	4.69368	0.0459581	6.52575	0	0.10533	0.0602242	0	0	0	0	0	0
LINC00629	0.278842	0.0112397	0	0.0698291	0.708351	0	0	0	0.953454	0.0414717	0.0736832	0	0	0	0.0768487	0.228994	0.141309	0.262488	0.0987118	0.227543	0.235199	0.162283	0.645132	0.789695	0.366233	0.229432	0.0583029	0.525152	0.194219	0.0166603	0	0.133439	0.0842765
RASL12	3.82396	6.63259	3.26441	3.16014	2.23094	12.8985	3.56205	5.21551	0.513004	2.67284	5.45003	3.21176	1.42917	4.20743	7.46255	5.41732	1.20107	4.86595	1.63318	3.63409	1.91516	8.00228	0.902103	5.12372	4.09894	1.95172	4.92713	3.54846	5.42646	9.42596	2.14031	5.8873	4.93947
AC005845.1	0.0352871	0.0312921	0.0416889	0.0486023	0	0	0	0.0874202	0.0647435	0.0577302	0.205139	0.0780825	0.141519	0	0.0356587	0	0.078683	0	0.0458035	0.0487304	0	0	0.0309671	0.274821	0	0	0.0405799	0.187979	0	0	0.0462671	0.139314	0.0391053
NAA50	28.019	12.8568	24.207	5.67583	21.1679	16.6939	11.3341	12.6098	29.4583	12.5464	14.0648	36.4148	16.522	25.6195	19.6672	29.2027	12.849	16.0738	28.957	24.2687	20.2801	30.4459	18.151	25.4019	26.7205	22.0564	15.1144	16.3939	18.2347	10.5699	16.383	23.5463	16.7831
TMEM131	6.71665	4.18668	7.09869	4.56812	3.00003	4.91743	8.08026	8.53313	6.90897	10.585	7.92027	4.59028	5.18342	4.19784	5.25418	6.38505	3.77486	2.79565	4.13921	11.6942	7.31863	12.6518	5.42719	13.1536	10.9003	6.95981	6.99557	6.0858	12.4302	8.17451	5.30956	7.33636	7.88984
AC017083.2	0	0	0	0	0	0	0	0	0	0	0	0	0	0	0	0	0	0	0	0	0	0	0	0	0	0	0	0	0	0	0	0	0
TFIP11	6.14211	6.2662	4.3869	3.42128	4.76265	5.50803	5.70087	8.92616	8.00287	3.08138	6.97996	5.9045	3.91567	4.90347	9.02536	5.65544	6.67297	6.09484	4.97944	5.42643	4.90835	4.56803	3.07638	3.86251	6.77733	5.6269	6.16157	8.4152	4.70105	7.5164	4.94647	4.46268	6.42622
PGM5	0.601971	0.945192	4.75465	0.559869	0.0939333	1.78691	1.84184	0.904531	0.651869	0.988218	1.4431	0.343307	0.423109	0.39689	1.99426	0.631767	0.231784	0.169833	0.126872	1.44407	1.84257	3.28431	0.0762461	2.48308	1.68859	0.262119	2.07322	0.593237	0.805341	1.53971	0.235971	6.94192	0.646475
STYXL2	0.0321224	0.0569714	0.01265	0	0	0.0439186	0.021472	0.00442111	0	0.0204372	6.73048	0.00592331	0.128827	0.0225752	0.0216405	0.0669645	0.0179066	0	0.0138985	0	0	0.0228494	0.0281899	0.0104239	0	0	0.0800378	0.0095067	0.0153821	3.70161	0.00701961	0.0352276	0.0296652
PALD1	3.8598	2.26992	2.14555	2.12511	2.16751	8.83918	1.97477	2.93677	1.55466	1.4097	7.30068	4.02418	2.67802	0.874581	8.66995	4.5874	1.01519	0.651038	2.13078	4.25793	2.0746	3.5516	1.30963	3.56552	4.79321	3.79003	3.66502	2.91044	1.81681	7.67352	4.93812	5.39906	1.38471
AC112220.1	0	0	0	0	0	0	0	0	0	0	0	0	0	0	0	0	0	0	0	0	0	0	0	0	0	0.0652749	0	0	0	0	0	0	0
ANKRD18B	0.0236051	0.0575648	0.0325354	0.0216748	0.0366451	0.0258188	0	0.315138	0.819276	0.0429091	0.0743311	0.853135	0	0.0331787	0.0914391	0.694389	0.0131586	0.151312	0.0612798	0.222752	0.0693551	8.56331	0.0172627	0.306399	0.15157	0.42729	0.0316699	1.20625	0.165784	0.718815	0.00773751	0.0310643	0.191834
CHFR	2.56297	1.27122	1.15872	1.61031	2.69431	1.64005	0.678083	2.1165	1.57859	1.30377	2.57126	3.46677	2.82734	1.37857	1.7144	2.82339	1.99046	2.99523	1.76643	2.65872	2.46414	2.5954	2.0721	3.52588	4.03489	2.44079	0.843217	1.94626	2.26132	1.45191	2.39201	1.17121	3.18321
PRR23D3P	0	0	0	0	0	0	0	0	0	0	0	0	0	0	0	0	0	0	0	0	0	0	0	0	0	0	0	0	0	0	0	0	0
C6orf47-AS1	0	0	0	0	0	0	0	0	0	0	0	0	0	0	0	0	0	0	0	0	0	0	0	0	0	0	0	0	0	0	0	0	0
MIR5009	0	0	0	0	0	0	0	0.190285	0	0.125659	0	0	0	0	1.86281	0	0	0	0	0.159105	0	14.2598	0	17.0485	0	0.926904	0	0	0	0	0.151062	0.303239	0
CD72	3.45705	1.49964	0.627106	0.768594	1.50545	7.83792	0.373009	1.07337	0.60557	0.270914	2.4825	2.74817	1.25545	0.401741	1.25847	3.3244	0.288311	1.39928	1.27642	3.06838	1.22494	0.653495	1.6483	1.02025	4.74385	4.85215	0.391297	1.57899	0.553985	1.23891	1.4321	1.48217	1.23682
SLC20A2	6.01651	4.66152	54.4088	10.4134	6.43148	7.7819	10.4184	13.3695	12.0638	6.48827	8.34578	7.04049	13.3773	6.45223	18.18	12.1711	4.027	5.86149	9.807	4.7341	12.0339	20.3026	6.51011	18.6322	5.54759	3.54166	25.3176	17.8799	5.10415	8.56296	7.31994	7.8013	15.5153
SDHDP4	0	0	0	0	0	0	0	0.0401444	0	0	0	0.161354	0	0	0	0	0	0	0	0.100699	0	0.518691	0	0.0946509	0	0	0	0	0	0.0638997	0	0.0319873	0
AC107952.2	0.426712	0.294313	1.00825	1.24076	0.938456	0.700095	0.88739	0.156613	0.826413	0.491261	1.24033	1.25896	0.823975	0	0.287471	0.362411	0.475741	0.0701357	0.184628	0.425589	0.131973	0.505884	0.499297	1.75396	1.25582	0.190721	0.708812	0.336764	0.0908154	0.747863	0.310827	0.499159	0.94577
CTSC	40.0746	23.003	26.1312	10.5819	24.7616	24.2567	17.0546	12.1592	24.8109	9.91544	26.1203	82.1695	34.4371	138.377	32.8777	52.5292	16.5328	5.58997	22.848	77.5952	17.0741	15.2153	123.316	26.9596	48.6586	32.6457	24.2991	58.5444	16.5129	24.9076	61.84	43.9167	21.898
HLA-DOA	27.0743	13.5707	20.0236	2.41273	2.73504	33.8192	7.60146	6.03295	2.6081	2.08284	41.277	46.6732	6.43414	2.03434	85.6536	24.9319	1.37671	2.32791	16.5018	19.5907	7.15674	3.43174	4.44047	28.661	21.8991	12.4815	28.2556	5.73502	5.45653	18.0357	7.12762	22.0967	9.99918
HNRNPA1P1	0	0.010823	0	0	0	0	0.0326325	0	0.0223928	0	0	0	0	0.0343093	0.0246665	0.0169618	0	0	0.0475259	0	0.0905916	0.0520889	0.0214211	0	0	0	0.0280706	0	0	0.0160426	0.048007	0.0321228	0.0270506
CFHR1	0.0104882	0.00465038	0	0	0.0366347	0.120453	0	0.0259833	0.00962165	0.068635	0.0304861	0	0.58888	0	0.0105986	0.0145762	0.233864	0.0310296	0	0.0144838	0.00973128	0.0223814	0.0276125	0.0204208	0.0126273	0	0.0120613	0.012416	0	0.0137863	0	0	0.0581151
AP003040.1	0	0.00997742	0.0265848	0	0	0	0	0.0185825	0	0	0	0	0	0	0.0227394	0.0156367	0	0	0.0146043	0	0	0	0	0	0	0.0226295	0	0	0	0	0.0147521	0	0
TMEM50A	46.3958	64.0008	49.7116	54.3909	21.5732	58.792	49.2882	40.8805	36.5434	53.2228	37.8593	44.1322	41.4273	37.5358	43.1902	35.8086	52.5703	52.4584	78.8484	36.2675	44.5336	19.1641	33.9675	31.7736	49.2931	44.9589	30.0888	31.9455	34.3189	40.8939	54.3779	47.1977	59.6609
UBBP1	0.341009	0.712806	1.6115	0.201294	0.170161	0.399631	0.130254	0.241376	0.223454	0.239098	0.354006	0.0538984	0.520998	0.20542	0.295372	0.541631	0.0543129	0.288253	1.10659	0.0672748	2.2148	0.207915	0.726779	0.094851	0.527863	0.73486	0.112045	0.17301	0.0466557	0.224122	0.766488	0.192329	0.215947
ZNF487	1.26882	0.427072	1.5373	0.810016	2.4532	1.19281	0.773842	0.833642	0.242144	1.06821	1.46716	0.75826	0.513813	0.95029	1.24475	0.942826	0.717627	1.19191	0.709273	0.729018	0.494103	4.38752	1.51174	3.80483	0.624421	0.563481	0.883999	0.698941	0.452361	1.80477	0.531267	0.636827	0.585024
AL161734.1	0	0	0	0	0	0	0	0	0	0	0	0	0	0	0	0	0	0	0	0	0	0	0	0	0	0	0	0	0	0	0	0.0272208	0
PRR13P3	0	0.0271726	0	0.253223	0	0	0.0819285	0	0	0.03342	0	0	0	0	0.247714	0	0	0	0.079547	0.0423151	0.227443	0.915434	0	1.43185	0	0	0	0	0.0586919	0.201386	0.040176	0.0403244	0
TCERG1P1	0	0	0	0	0	0	0	0	0	0	0	0	0	0	0	0	0	0	0	0	0	0	0	0	0	0	0	0	0	0	0	0	0
AL358335.3	0	0	0	0	0	0	0	0	0	0	0	0	0	0	0	0	0	0	0	0	0	0	0	0	0	0	0	0	0	0	0	0	0
RNU6-561P	0	0	0	0	0	0	0	0	0	0	0	0	0	0	0	0	0	0	0	0	0	0	0	0	0	0	0	0	0	0	0	0	0
RN7SKP148	0	0	0	0	0	0	0	0	0	0	0	0	0	0	0.50804	0	0	0	0	0	0	0.357614	0	0	0	0	0	0	0	0	0	0	0
AC090607.5	0	0	0	0	0	0	0	0	0	0	0	0	0	0	0	0	0	0	0	0	0	0	0	0	0	0	0	0	0.197037	0	0	0	0
AC010723.1	0	0	0	0	0	0	0	0	0	0	0	0	0.0570445	0	0	0	0	0	0	0	0	0	0	0	0	0	0	0	0	0	0	0	0
FURIN	34.1446	66.1029	52.0216	82.2633	173.485	26.5148	112.112	61.6131	30.2774	150.052	49.426	36.7203	31.3773	24.2019	20.6405	41.476	457.063	37.0779	48.8468	46.6681	32.4538	24.3259	126.675	5.92121	167.62	47.0902	74.2781	36.8638	68.0014	36.7171	50.1112	41.0989	78.6651
HMGB1P19	0.119805	0	0	0	0.278982	0.0655202	0	0.0329783	0	0.0435561	0	0.0441836	0	0	0.161422	0.0555007	0	0	0	0	0.148212	0.681759	0.035046	0.855303	0	0	0	0.0709131	0.0764927	0.0262465	0	0.0525545	0
TTTY7B	0	0	0	0	0	0	0	0	0	0	0	0	0	0	0	0	0	0	0	0	0	0	0	0	0	0	0	0	0	0	0	0	0
ANXA8	0.418531	2.15266	0.153832	0	0	0.450152	0.00621698	0.0422428	0.00426615	0.0329681	1.12193	0.149208	0.00621675	0.294139	0.112784	0.358694	0.0414773	0.0206373	0.202215	0.420641	0.116498	0.0297711	0.00408104	0.0181088	0.00559881	0.0327363	0.0641744	0.0247731	0.0267223	0.476791	0.0640222	0.128517	0.0824566
MDP1	1.41866	1.57256	0.609466	0.947382	1.85199	2.78601	1.26439	0.798769	1.53808	0.703317	1.28083	0.665887	1.98272	1.84297	1.36844	0.791636	0.383433	2.16217	5.41276	0.593675	1.77499	0.504562	2.65974	0.167405	1.21631	1.66445	1.7056	0.928772	0.679336	1.10191	1.24006	0.792043	2.14386
MIR4297	0	0	0	0	0	0	0	0	0	0	0.440645	0.335447	0.405316	0	0.612767	0	0.338026	0	0	0	0	0	0	0.590323	0	0	0	0	0	0.199266	0	0	0
RN7SKP243	0.0745711	0	0	0.10271	0	0	0.0996929	0.123162	0	0.203332	0.108379	0.0825047	0	0	3.31569	0.0518186	0	0.110311	0	0.0514903	0.138379	2.38698	0.0654419	3.77501	0.0897803	0.0749922	0	0	0.142836	0.0980209	0.0488874	0	0
AC008446.1	0	0	0	0	0	0	0	0	0	0	0	0	0	0	0	0	0	0	0	0	0	0	0	0	0	0	0	0	0	0	0	0	0
SEPTIN7	12.6638	12.2811	15.8339	10.5863	10.6768	25.3124	10.1587	12.6739	19.0239	13.4936	11.7496	23.3767	8.51561	16.2144	21.5368	26.1728	7.95779	23.6433	26.4451	14.4377	12.5308	15.437	10.5675	25.4022	21.4634	14.419	13.4488	21.7163	8.90442	10.4487	18.4414	17.0957	9.04108
SNORD116-1	0.242552	0	0	0	0.564817	0	0	0	0	0.132273	0	0	0	0	14.4613	0	0	0	0	0	0	21.7391	0	51.0039	1.16809	0	0.278933	0.287136	0.232296	0	0	0.1596	0
SLX1B	0.0842332	0.00414983	0.0331716	0	0.0871772	0	0	0.0309155	0.00858601	0.0204158	0.0544094	0.0207099	0.0375353	0	0.0189156	0.0455255	0.0104346	0.0138448	0.00607426	0.00646242	0.0521031	0.059917	0.114988	0.0728912	0.123949	0.0752968	0	0.0498581	0	0.0246048	0	0.0061584	0.0207439
MIR551A	0	0	0	0	0	0	0	0.198213	0	0	0	0	0	0	0.242554	0	0	0	0	0	0	1.02441	0	1.40202	0	0.241381	0.276028	0.142072	0	0	0	0.157937	0
AC134312.5	0.50458	0.115253	0.0361285	0.273779	0.445069	0.451554	0	0.176774	0.0561082	0.00833838	0.0888892	0.287589	0.32705	0.214917	0	0.573753	0.545508	0.113092	0.198472	0.126693	0.0425606	0.032629	0.228113	0.0297708	0.79158	0.169143	0	1.49332	0.131794	0.0803941	0.0701681	0.150915	0.0677791
SNORD68	0	0	0	0	0	0	0	0	0	0	0	0	0	0	0	0	0	0	0	0	0	0	0	0	0	0	0	0	0	0	0	0	0
TAS2R46	0	0	0.0585437	0	0	0	0	0	0	0	0.0360097	0.0274128	0.0331226	0	1.17678	0.0516515	0	0	0	0.0171081	0.160922	3.43674	0	8.87643	0.0596605	0	0.0284932	0.0439966	0.0237292	0	0	0.0163032	0
UBAP2	4.52736	3.3011	6.29954	2.47994	4.44789	1.82228	4.7127	5.17004	7.11657	2.71856	4.53057	4.73301	3.92083	2.80521	4.58601	5.73578	4.90243	1.8901	6.96494	4.33636	5.26339	9.88345	4.33482	11.0324	4.26501	3.61267	4.73244	5.4109	4.14063	4.99865	4.03325	4.10238	4.67827
AL008723.2	0.153959	0.0227547	0.24252	1.62574	0	0	0.137217	0.0423796	0	0.055973	0.223757	0.0567794	0.411635	0.0721335	0	0.0356614	0.171648	0.151831	0.0666139	0.141742	0.380929	3.50446	0	1.8985	0.432505	0.77414	0.118034	0	0.0491495	0.337288	0.16822	0.371451	0.0568726
ACOT2	7.84773	7.42464	8.19074	7.0159	6.68197	5.56097	9.66763	10.3849	12.5614	3.95935	6.53546	8.20323	8.74046	10.7734	4.08682	5.78117	10.8428	11.0249	5.02452	4.72727	9.18439	4.62335	5.39129	2.06231	9.94682	7.35945	7.93963	7.02181	7.74644	5.86024	5.05013	5.51863	7.06422
RNU6-465P	0	0	0	0	0	0	0	0	0	0	0	0	0	0	0	0	0	0	0	0	0	0	0	0	0	0	0	0	0	0	0	0	0
AC105036.3	0.357737	0.307906	0.422638	0.550693	0.245012	0.276202	0.11253	0.451817	0.250963	0.206563	0.122334	0.442361	0.337578	0.769029	0.51036	0.26321	0.539607	0.653704	0.109259	0.581205	0.624793	2.69435	0.406278	2.29444	0.456035	0.507892	0.604992	0.311392	0.100768	0.152134	0.303503	0.290777	0.513048
AC020914.2	0	0	0	0	0	0	0	0	0	0	0	0	0	0	0	0	0	0	0	0	0	0	0	0	0	0	0	0	0	0	0	0	0
AL357632.1	0	0.0317788	0.0423372	0	0.0417244	0	0	0.0295933	0	0	0	0	0	0.0503701	0	0	0	0.0530108	0.0930316	0	0.132999	0	0.0628975	0	0	0.0360382	0	0	0.0343206	0.0235525	0	0	0
OR7D1P	0	0	0	0.0340164	0	0	0	0	0	0	0	0	0	0	0	0	0	0	0	0.017053	0	0.052703	0	0.0480863	0	0	0	0	0	0	0	0	0
MIR1256	0	0	0	0	0	0	0	0.319806	0	0	0	0	0	0	0	0.134554	0	0	0	0	0.359321	8.67739	0	8.6713	0	0	0	0.114613	0	0	0	0.127412	0
AC093824.1	0	0	0	0	0	0	0	0	0	0	0	0	0	0	0	0	0	0	0	0	0	0.143358	0	0	0	0	0	0	0	0	0	0	0
AC132825.2	0	0	0	0	0	0	0	0	0	0	0	0	0	0	0	0	0	0	0	0	0	0	0	0	0	0	0	0	0	0	0	0	0
AL158825.3	0	0	0	0	0	0	0	0	0.125826	0	0	0.15175	0	0	1.10882	0	0	0	0	0	0	0.878069	0.120366	1.86936	0	0	0	0	0	0	0.0899178	0.0902498	0
VDAC2P5	2.61549	1.41482	3.55349	1.58506	7.55226	0.386205	0.524491	0.626363	3.28719	3.2235	2.24274	2.25713	2.97201	1.24993	1.34795	3.98027	2.27448	3.17259	6.17884	2.40192	3.25184	1.00465	6.33501	0.407397	2.10979	5.91808	2.40624	0.727617	0.300588	1.59865	0.600133	3.75177	3.39124
CES4A	3.48823	0.237766	1.51796	3.94157	2.78797	1.11499	1.33442	1.30656	0.121767	2.92723	4.06652	2.67275	1.65376	0.283581	2.28559	0.457485	2.86497	1.22521	0.933815	0.714872	2.66014	2.77583	2.72106	4.76557	3.29837	2.07699	2.00877	0.760513	0.920353	0.792106	2.48521	4.57654	1.94166
SNRPEP5	0.0828866	0.110254	0.0979239	0	0	0	0	0	0.0760387	0	0	0	0.221612	0.116503	0.0837596	0.057597	0.0924101	0	0.322766	0	0.615241	0.176877	0	0	0.0997918	0.166709	0.0953189	0.098122	0	0	0.0543388	0	0.0918553
RPS15AP9	0	0.026816	0	0.1666	0	0	0	0	0	0	0	0	0.0808504	0	0	0	0	0	0	0.0417598	0	0.25812	0	0.235509	0	0	0	0.107393	0	0	0	0	0
AL050335.1	0	0	0	0.0365216	0	0	0	0	0	0	0	0	0	0	0	0	0	0	0	0	0	0	0	0	0.0957726	0	0	0	0	0	0	0	0
IQCN	0.810539	0.161836	0.327126	0.357105	0.803047	0.326262	0.592277	1.75027	0.00461848	0.494181	1.23288	1.09172	0.464382	0.116758	0.213672	0.407558	0.232933	0.160115	0.0408423	0.291999	0.705336	3.00811	0.205441	1.86241	0.221234	0.225296	0.616585	0.123665	0.185629	0.868552	0.254135	0.568118	0.482597
UBE2B	14.2624	30.573	24.3608	26.2115	7.36956	28.9368	15.1919	13.6744	28.8466	16.136	17.9605	21.3573	16.1274	29.347	16.4715	20.8579	16.471	30.5127	12.3283	18.8161	19.9634	22.1281	13.7821	29.8824	23.8729	26.7143	14.6705	14.2233	18.4002	16.1474	19.9167	19.1149	13.408
CPXM2	8.00962	1.024	4.24114	0.934027	1.69509	16.0199	1.64835	3.14073	1.16592	2.69732	2.30198	1.34317	3.52481	1.85303	3.09574	2.89659	1.71831	3.25497	2.74844	2.05635	1.4916	2.89425	0.262185	1.67122	14.2393	0.281371	7.70037	2.44766	2.30719	3.81177	0.133683	6.57466	1.5661
TRAJ1	2.60157	0.329577	0.439078	0	0.432722	0.60976	0	0	0	0.202676	0	0.411193	0	0	4.13124	0.516515	0	0	0	0.769862	0.344833	5.55166	0.326154	26.774	2.68472	0.373751	0	0	0	0	0.243648	1.71184	0
PRMT7	2.96497	2.37004	2.27385	10.9661	2.70047	4.32892	3.06162	3.44838	2.10538	2.50575	3.69307	1.47713	3.30904	3.07511	7.82655	1.8013	4.38941	2.33535	1.88003	2.3282	3.63033	4.13318	7.14959	8.10199	2.84813	3.78533	2.22737	2.81056	1.93429	4.27843	2.39578	4.35077	3.59358
CNIH2	0.456617	0.167895	0.118417	0.352807	1.51714	0.456804	0.148889	0.533422	0.85822	0.17613	0.760746	0.52984	0.312655	0.375694	0.202578	0.425644	0.223499	2.48767	7.40152	0.223008	0.495999	0.950641	0.586415	0.932419	0.509522	1.16479	0.345802	0.606469	0.394645	0.512371	0.335855	0.263814	0.271526
Z97055.2	0.209371	0.0154723	0.0824518	0.0480626	0.108344	0.0572516	0.0155503	0.307375	0	0.114178	0.169051	0.102954	0.0932984	0.0490479	0.364382	0.0323311	0.168587	0.120445	0.166081	0.0562208	0.172677	1.3652	0.326648	1.17767	0.54616	0.222251	0.227399	0.123928	0.0445596	0.183474	0.106758	0.198996	0.128903
MT2A	132.738	52.1462	41.4525	20.9139	147.073	95.0221	30.0225	99.3025	730.939	13.5043	77.2645	88.9639	140.053	14.9349	4.49929	114.278	30.8122	40.751	63.2616	130.37	57.934	11.1668	149.179	3.28109	78.0794	77.9734	26.3967	174.902	36.9501	37.2952	155.725	35.1678	77.8654
SLC22A23	1.4217	7.31417	9.59438	11.6063	30.6038	1.96291	17.8156	28.7309	0.451378	12.0646	8.60748	1.00853	2.92531	4.10582	6.50561	1.01672	17.4674	0.773811	10.4371	2.93069	2.17448	9.91948	7.87681	6.94296	9.82105	1.00524	4.07695	1.99725	6.86498	7.71679	7.98431	4.17985	15.5947
PRSS55	0.00735007	0.00325897	0	0	0	0	0	0.00606969	0	0	0.0320469	0.00813204	0.0196517	0.0206622	0	0.00510748	0	0	0	0	0.00681966	0	0	0.0286217	0.00884916	0.0147832	0	0.00435054	0	0	0	0.0145091	0.00814538
AL136985.1	0	0	0	0	0	0	0	0	0	0.0318125	0	0	0	0	0.1179	0.0405366	0	0	0	0	0	1.36934	0	2.61237	0	0.0586648	0	0	0	0	0	0.0383847	0.0646475
FTL	4741.95	5684.81	2456.57	4951.49	2828.76	4709.84	12227.6	2647.38	5572.71	7169.04	9197.04	2565.42	4230.95	2016.72	1612.35	3300.54	15758.8	35842.8	2914.98	5142.8	3917.19	593.423	5181	664.639	2654.81	2142.96	1554.52	2840.38	4925.44	3614.47	4314.44	2837.02	4038.38
REG3A	0	0	0	0.0801954	0	0	0	0	0.0133536	0	0.27502	0	0	0	0	0	0.0811434	0.0645975	0	0	0	0	0.0255484	0	0.017525	0	0	0	0	0	0	0	0
PRKAR2B-AS1	0	0	0	0.0434758	0.0122506	0	0.0281325	0.0086888	0	0	0.0152918	0.0116411	0.0281315	0	0.148855	0.0073114	0.0117306	0.793783	0.0136574	0.00726506	0	0.763399	0.0923358	2.2125	0.0126676	0.0105811	0	0.00622783	0.0100768	0	0.0275912	0.00692327	0.0233203
AC144568.2	0	0	0	0	0	0	0	0	0	0	0	0	0	0	0	0	0	0	0	0	0	1.87177	0	0	0	0	0.027262	0	0	0	0	0	0
RNU6-187P	0	0	0	0	0	0	0	0	0	0	0	0	0	0	0	0	0	0	0	0	0	0.463886	0	0	0	0	0	0	0	0	0	0	0
AL138847.2	0	0	0.0299316	0	0	0	0.0169352	0.0418438	0	0.0276326	0	0	0.0169346	0.0178054	0.230419	0.00880262	0	0	0	0	0.0117535	2.81137	0.0222337	4.7109	0	0.0127392	0	0.00749805	0	0.00832558	0.00830467	0.025006	0
AGBL4-AS1	0	0	0	0	0	0	0	0	0.0373476	0	0	0	0	0	0.164559	0	0	0	0	0	0	4.86506	0	0.871926	0	0	0	0	0	0	0	0	0
FOXP1-IT1	0	0.00866082	0.0230767	0	0.0151618	0	0.00870447	0.0161304	0	0.0532605	0	0.00720371	0.0261125	0.00915173	0.690857	0.00452443	0	0.00963153	0.00422572	0	0.0845761	15.8673	0.0114278	10.8643	0.0156779	0.05893	0.00748761	0.0115617	0	0.00427924	0.0128055	0.017137	0.00721553
TRIM54	0.275109	4.13998	0.128038	0.895626	0.679456	1.25835	0.122596	0.79859	0.0535352	0.727406	0.242323	1.27285	0.18946	8.15558	0.3791	1.34398	0.74356	0.320635	0.254297	3.29262	3.15589	0	0.00731604	0.0973905	0.150554	0.192825	0.191741	0.774716	0.0558889	0.0109582	0.00546534	0.257819	1.32113
AC005377.1	0	0	0	0	0	0	0	0	0	0	0	0	0	0	0	0	0	0.0747499	0.0327957	0	0	0.215666	0	0.0983872	0.182514	0	0	0.02991	0.048395	0	0.0331276	0	0.0559995
AL772337.3	0	0.0904149	0	0	0	0	0	0	0.561206	0.111203	0	0	3.40752	1.14648	0	0	0.113673	0.0754114	0	0.140801	0	0	0	0.0992578	0.0613764	0	0	0.090524	2.73411	0.0335049	0.0334208	0	0
AL138701.1	0	0	0	0	0	0	0	0	0	0	0	0	0	0	0	0	0	0	0	0	0	0	0	0	0	0	0	0	0	0	0	0	0
SELENOTP1	0.0946303	0.230771	0.055899	0.065169	0.0550899	0	0.12651	0	0.130218	0.0258027	0.206298	0	0.189758	0.66505	0.382508	0.328788	0.0527516	0.139983	0.921242	0.0980112	0.175603	0.100969	0.124568	0.368497	0.170896	0.190329	0.054412	0.0560121	0.181258	0.062194	0.217132	0.1868	0.262174
POTEC	0	0	0	0	0	0	0	0	0	0	0	0	0	0	0	0	0	0	0	0.00223525	0	0	0	0.00630297	0	0.00325549	0	0.00574836	0	0	0.00424451	0	0
TALDO1	41.8292	61.3013	38.9092	101.517	40.2119	73.9622	181.694	25.3861	46.8078	218.367	46.6506	44.0311	58.4097	66.3711	31.7701	47.2046	279.051	167.413	67.7521	55.287	28.9923	11.8143	106.935	7.06187	60.6542	62.2845	34.3557	41.2391	58.5669	83.4772	64.1498	39.7592	50.6382
OR52B5P	0	0	0	0	0	0	0	0.0200089	0	0.0396402	0	0	0	0	0.367274	0	0	0	0	0	0	0.723876	0	0.566114	0.0291715	0.0487331	0	0.0286834	0	0	0	0	0
HSPD1P3	0	0	0.0174954	0	0	0	0	0	0	0.00807579	0	0	0	0.0208149	0	0.0205809	0	0	0.00961107	0.0102252	0.0274802	0	0	0	0.0178291	0	0	0	0	0	0	0	0.0164112
TH	0	0.28354	0	0.117437	0.579098	0.128232	0.00949896	0.00586755	0.449761	0.0193739	0.0103266	0.0235837	0.00949861	0.00998704	0.00718013	0	0.0158434	0.304808	0.0830055	0.0245305	0	0.136462	0.00623544	0.0138343	0	0.00714542	0	0.0210283	0	0.00933965	0.00465809	0	0.0236224
AL356580.1	0	0	0	0	0	0	0	0	0	0	0	0	0	0	0	0	0	0	0	0	0	0	0	0	0	0	0	0	0	0	0	0	0
AC022973.5	0.577946	0.0334249	0.415616	0.276879	0.4096	0.041227	0.235154	0.166006	0.0461042	0.479616	0.328682	0.500426	0.369514	0	0.507855	0.471454	0.252137	0.260198	0.163084	0.173506	0.326406	2.30577	0.286674	4.64791	0.605063	0.65702	0.0288971	0.342089	0.120328	0.19818	0.280049	0.148809	0.362012
NPHS1	0.029547	0.00748626	0.0349075	0.0523238	0	0.401667	0	0.0209142	0	0.00460375	0.0552118	0.0420307	0.293425	0.0118659	0.179149	0.0117325	0.0329419	0.49952	0	0.477985	0.0548296	0.0270225	0.00370426	0.0739661	0.355733	0.0509381	0.00485412	0	0	0.0166451	0.0774819	0.0444388	1.92255
OR2AI1P	0	0	0	0	0	0	0	0	0	0	0	0	0	0	0	0	0	0	0	0	0	0	0	0.0481379	0	0	0	0	0	0	0	0	0
ZNF696	3.42306	0.763974	1.09923	1.74824	5.11566	1.24384	1.20548	2.35247	3.66188	3.29809	1.44407	1.7284	2.5107	0.702331	2.22869	1.64829	2.90709	0.994033	4.00336	2.14149	2.4513	1.12757	1.08366	0.883424	3.64409	1.7674	1.75029	2.2029	2.94278	2.0912	1.81485	1.79132	4.35356
RNU6-400P	0	0	0	0	0	0	0	0	0	0	0	0	0	0	0	0	0	0	0	0	0	0	0	0	0	0	0	0	0	0	0	0	0
SCHLAP1	0.0641851	0	0	0.0221012	0	0.0263267	0	0.013251	0	0	0	0	0	0	0	0	0	0	0	0	0	0	0	0	0	0	0	0	0	0	0	0	0
TUBB1P2	0	0	0	0	0	0	0	0	0	0	0	0	0	0	0	0	0	0	0	0	0	0	0	0	0	0	0	0	0	0	0	0	0
XAGE2	0.0745711	1.86813	5.10979	0.359484	0	0.672907	4.48618	2.86351	0.410461	30.7438	0.704461	0.0825047	0.0498447	0	0.301426	0	0.166278	0.0551553	0.0241988	0.0257451	1.14163	0.159132	0	0.725963	0	0.487449	0.0857562	9.48989	0	0.759662	0.684423	0.56428	12.8918
SCAMP4	10.8535	13.0191	17.3759	22.7315	16.1675	11.8477	19.5251	10.0575	13.6993	10.5418	19.001	11.0108	25.0845	8.74796	3.96849	11.6733	13.5599	4.88273	11.8555	9.62455	11.2325	5.73542	16.7374	2.72943	10.0706	15.6206	14.2879	11.0771	26.9464	19.5287	23.9748	8.84684	18.7965
AC027045.1	0	0	0	0	0	0	0	0	0	0	0	0	0	0	0	0	0	0	0	0	0	0	0	0	0	0	0	0	0	0	0	0	0
AC090425.3	0.873866	0.183537	0.380359	0.31674	0.696156	0.226378	0.553385	0.265867	0.168773	0.677206	0.267377	0.305317	0.61485	0.129293	0.743638	0.19176	0	0.136072	0.1194	0.476362	0.810804	3.82775	0.443986	5.10435	0.885976	0.462527	0.317349	0.299458	0.308337	0.272052	0.452281	0.363161	0.560666
HMGB3	23.815	5.44711	25.2739	62.4026	466.444	16.8584	122.739	60.5822	19.3803	192.94	6.43273	13.8041	24.1959	6.08244	47.1456	102.764	158.984	62.8533	71.5962	33.0162	65.2545	6.59426	265.735	28.8617	193.761	144.772	13.7069	74.0739	104.244	8.90254	32.9617	24.1628	177.206
AC023794.2	0	1.08361	0	0.0601085	0	0.0716006	0	0	0.120107	0.0713973	0	0	0	0	0	0	0	1.42025	0	0.060267	0	0	0	0	0.210168	0	0.0501869	0.0516627	0	0	0	0	0.14509
C2CD4C	0.959483	0.260534	0.0878723	0.542956	0.164541	0.207452	0.00994355	0.116701	0.143291	0.0648983	0.205388	0.674791	0.318182	0.0731813	0.0225486	0.196402	0.0995094	0.0440103	0.733742	2.1416	0.227736	0.142849	2.27802	0	0.29551	0.800344	0.282265	0.325785	0.0569868	0.254196	0.492487	0.200659	0.453347
AL117379.1	2.38253	0.196188	0.522743	2.76588	1.58516	0.78179	0.18201	0.899425	0.0624484	0.705326	0.989336	0.828459	1.13752	1.10033	1.51336	0.425724	0.607149	0.755228	0.287168	1.71561	1.29478	10.1685	2.35968	7.4222	2.08988	1.84833	0.782826	1.41023	0.32597	0.827676	1.07104	0.380729	1.73507
MIR8076	0	0	0	0	0	0.455484	0	0	0	0	0	0	0	0	0	0	0	0	0	0	0	12.4411	0	5.9459	0	0	0	0	0	0	0	0	0.30766
AL451064.1	0.489224	0.0433838	0.115596	0.47168	0.227845	0.0802657	0.130807	0.0404001	0.0448806	0.186755	0.426612	0	0.196204	0	0.889879	0.135983	0.0545435	0.0723694	0	0.0337802	0.45392	9.2915	0.1288	10.0969	0.412303	0.245994	0.337563	0.347489	0.0468538	0.321534	0.0962178	0.128764	0.216864
AC005954.1	0.341876	0.0303172	0.24234	0.094176	0.0796106	0	0	0.0564643	0	0.223726	0.794991	0.0756497	0.0914065	0.0961067	0.276382	0.237566	0	0	0	0.141636	0.761292	1.75093	0.180014	0.532517	0	0.275046	0	0.283302	0.0654841	0.0898768	0.313779	0.089982	0.151548
GREM2	0.154722	0.26216	0.156678	0.867639	18.6643	0.262913	1.73602	0.11408	0.0456232	0.229019	0.321237	0.018341	0.258547	0.466014	0.368542	0.0614368	0.418926	0.0490446	1.517	0.335761	0.0871591	2.72391	4.29647	0.473391	0.146361	0.172266	1.62042	0.156995	0	0.624654	0.115923	1.20714	0.183711
SUSD6	18.2166	22.9889	21.4981	5.77042	5.99161	17.6381	13.2256	13.7018	6.8565	9.5139	32.1563	14.3868	18.3345	11.7052	15.8723	25.4351	7.93614	5.95774	16.989	23.8412	11.735	16.7083	9.01125	17.1994	20.0904	13.2597	23.1443	16.9282	10.2997	20.859	17.3838	23.2839	19.3161
THRB-IT1	0.0131371	0.0058249	0	0.0180942	0	0.0215537	0	0	0	0.0286566	0.0381859	0	0.0175621	0	1.04876	0	0.0292931	0	0.0170523	0.0181419	0.0731344	3.98085	0.0115288	6.82944	0	0.0132113	0.0302151	0.0311037	0	0.0431706	0	0.0172884	0
AC009161.1	0	0	0	0	0	0	0	0	0	0	0	0	0	0	0	0	0	0	0	0	0	0	0	0	0	0	0	0	0	0	0	0	0
TTC4P1	0.119391	0.00882287	0	0.027407	0.0231682	0.130588	0	0	0	0	0.0289197	0.0660465	0	0	0.0402162	0	0	0	0.0258287	0.0412189	0	0.0849255	0.0174625	0.309945	0	0	0	0	0	0.0130779	0.0391352	0.0654662	0.0441032
AL139008.2	0	0	0.0689186	0.0803476	0	0	0.0779876	0.0963466	0.0535159	0	0.0847823	0.0645416	0	0	0.0589498	0	0	0	0	0	0	0.871401	0	0.227162	0	0.0586648	0	0.103587	0	0.0383398	0	0	0
RPS6P7	0	0	0	0	0	0	0	0	0	0	0	0	0.0557034	0	0	0	0	0	0	0	0	0	0	0	0	0	0.047918	0	0	0	0	0	0
GPR17	0.327822	0.034426	0.132496	0.0237644	0.100445	0.0849236	0.0807322	0.213723	0.00791418	0.131728	1.04065	0.209984	0.357516	0.0242516	0.15692	0.119895	0.0577087	0.0382845	0	0.2204	0.304165	4.56557	0.0378539	1.69649	0.415457	0.589942	0.0892879	0.536162	0.066097	0.266484	0.0339338	0.198678	0.583183
AC005253.2	0	0	0	0	0	0	0	0	0	0	0	0	0	0	0	0	0	0	0	0	0	0	0	0	0	0	0	0	0	0	0	0	0
DZIP1L	1.42046	0.26732	0.62054	0.956208	0.483929	0.989153	0.177076	0.580849	1.25282	0.562914	4.64664	0.429531	1.23949	0.616302	1.4585	1.18384	0.254609	0.432409	0.246036	1.39079	1.19506	2.15401	1.49507	2.2499	3.83276	1.53872	0.950695	0.729934	1.13293	1.58196	0.562927	0.712267	1.27046
SPATA31A5	0	0	0	0	0	0	0	0	0	0	0	0	0	0	0	0	0	0	0	0	0	0	0	0	0	0	0	0	0	0	0	0	0
RNU6-1035P	0	0.0954849	0	0	0.250736	0.353319	0.575796	0	0	0.469755	0.312981	0.476522	0	0.605382	0	0.748222	0.240094	0.31856	0.419294	0	0.19981	0.45955	0	0.419295	0	0	0	0.509867	1.64995	0.28307	0	0.141701	0.238652
AC105384.2	0.0720077	0.0159639	0	0.0495896	0	0	0	0.0594639	0	0	0	0.0796686	0	0	0	0	0.0401406	0.266297	0.0701008	0.0497203	0	0.153662	0.0947885	0	0.0866941	0.0362072	0.0414042	0.0639326	0.103444	0.0946515	0.0708103	0	0
PCBP2P3	0	0	0	0	0	0	0	0	0	0.0149062	0.039726	0	0.0365409	0	0.0828653	0.018994	0	0	0	0	0	0.116659	0.0239876	0.745081	0	0	0	0	0	0.0538941	0	0.0179857	0.0302916
SUCLG2P2	0.106678	0.299569	0.105026	0.0979547	0.186311	0.0875119	0.166386	0.176189	0.163108	0.35875	0.258403	0.255726	0.142611	0.424842	0.143736	0.407712	0.15858	0.210407	0.484647	0.0859363	0.164966	0.455295	0.0936183	0.0692354	0.0642179	0.339722	0.552056	0.105239	0.0340558	0.105168	0.151528	0.222282	0.0985177
ABHD17AP3	0.020266	0	0	0.0837396	0	0	0.0270933	0.0167357	0	0.0221037	0.0294538	0	0	0.0569709	0.0409589	0.0281653	0	0.0599577	0.0920702	0.0279868	0.0940177	0	0.17785	0	0.0243994	0	0.0699173	0	0	0.0133195	0.053144	0.0266701	0.112295
CCDC66	2.0464	0.37926	1.91238	1.66786	0.981435	1.03212	0.84434	1.11497	1.12913	2.02313	2.4104	1.27924	2.06424	0.971604	3.76905	1.27861	1.14492	0.812884	0.658419	1.09538	2.51701	10.5486	1.17179	11.3868	2.12848	2.04545	1.48406	0.993449	1.26927	1.90876	1.12803	1.69666	1.0168
AC105443.1	0	0	0	0	0	0	0	0	0.0296893	0	0	0	0	0	0	0	0	0	0	0	0	0.0690616	0	0.063012	0	0	0	0	0	0	0	0	0
Metazoa_SRP	0	0	0	0	0	0	0	0	0	0	0	0	0	0	0	0	0	0	0	0	0	0	0	0	0	0	0	0	0	0	0	0	0
PREPL	5.98318	4.16545	10.9152	4.34816	5.05117	4.14081	7.92326	10.617	4.24953	9.53272	6.7282	6.66351	8.08166	4.89017	11.3241	2.32923	4.50591	7.64248	4.32889	5.31976	8.75586	21.3804	2.09582	18.4015	6.81899	8.25664	14.304	3.95133	3.91937	7.39844	4.94893	18.9111	4.95494
NEK4P1	0	0	0	0	0	0	0	0	0	0	0	0	0	0	0.052981	0	0	0	0	0	0	0	0	0.561445	0	0	0	0	0	0	0	0	0
RAB10	45.2473	42.6683	55.1354	48.4582	146.845	38.2528	45.9065	45.1526	45.9336	50.769	38.0175	56.4082	39.2113	53.5637	37.028	67.9946	45.3803	94.0063	48.18	64.9828	42.0527	33.9639	31.5436	39.0325	91.7301	44.2775	31.8334	45.8901	27.1613	35.648	66.7319	44.0077	49.4962
MTRNR2L10	0	0.066777	0.0355854	0.12446	0.350703	0	0.0402681	0.0373107	0	0.00821303	0.0218882	0	0.0604	0	0.0152191	0.0209307	0	0	0.0684208	0.0519951	0.125762	0.0321385	0.489018	0.146616	0.0362642	0	0.0173194	0.0534861	0	0.0593892	0.0789866	0.0297294	0.0333801
MED28P5	0	0	0	0	0	0	0	0	0	0	0	0	0	0	0	0	0	0	0	0	0	0	0	0	0	0	0	0	0	0	0	0	0
WASF4P	0.0154233	0.0205158	0	0	0.0538731	0	0.0206192	0.0509464	0.0141491	0.0336437	0.0224157	0	0.041237	0	0.0155858	0.04287	0	0.0228152	0.230228	0.0212992	0.0858619	0.0987387	0	0.0900894	0.018569	0.0155104	0.0709469	0.0182583	0.0147712	0.0304101	0.0505562	0.0811886	0.0512767
FRG2DP	0	0	0	0	0	0	0	0	0	0	0	0	0	0	0	0	0	0	0	0	0	0	0.0437223	0	0	0	0	0	0	0	0	0	0
RPL23AP25	0.199071	0.0441334	0.17639	0.754018	0.0579455	0	0.133067	0.0410982	0.0913122	0	0.289322	0.330375	0.0665313	0.0699524	0.100584	0.0345831	0.110972	0.220859	0.129199	0.103092	0.0461763	0.531014	0.043675	0.0968997	0	0.100098	0	0.0589156	0.0476634	0.0327089	0.195761	0.0654945	0
DPY19L2P2	1.24297	0.0347887	0.0975729	0.0511892	0.105777	0.264229	0.044165	0.221658	0.242452	0.157637	1.03228	0.72644	0.397471	0.0754558	1.24354	0.748946	0.00460394	0.0733032	0.522615	0.265175	0.578552	1.71837	0.460239	3.65027	0.139208	0.560627	0.308676	0.0391081	0.201698	0.675791	0.0622657	0.421166	0.128137
LINC00882	0.0534215	0.0315823	0.0490881	0.032702	0.0483775	0.06817	0.0317415	0.0490172	0.190587	0.0550286	0.163908	0.0328361	0.0396754	0.0250293	0.227933	0.0577453	0.0264709	0.360001	0.0115571	0.0491823	0.0550737	0.278666	0.0208362	1.01702	0.107195	0.023877	0.0819124	0.0351338	0.00568473	0.081924	0.00389134	0.101548	0.124982
FBRSL1	8.55276	2.85735	5.49369	12.6424	11.5256	3.35378	3.04048	16.0897	3.81637	8.02325	5.67921	8.92329	11.0896	2.21578	1.18039	7.64571	12.5374	2.13426	5.39183	8.23634	6.9482	4.91138	17.105	2.42368	9.50163	4.40755	5.42723	6.7997	11.6041	5.97247	4.44052	2.78781	14.1076
AL157838.1	1.36302	0.114338	0.903076	0.202956	1.22241	0.0302199	0.172371	0.867004	0.13518	1.02456	0.361392	0.682692	1.05881	0.271841	1.09818	0.915152	0.297766	0.258846	0.340698	0.737657	2.02517	5.67973	0.961776	6.3836	0.964654	1.88937	0.158865	0.915805	0.546852	0.460017	0.501125	0.284817	0.44907
SERBP1	28.0436	29.3529	34.0534	23.8857	26.1263	30.6637	31.0218	50.1939	125.114	41.4417	27.272	38.8288	18.1951	36.3373	39.8815	38.2547	32.1828	31.6392	62.5936	38.945	48.2434	38.3587	30.4693	39.8263	40.4386	35.0125	34.4835	37.4005	37.8373	29.4007	26.3158	48.0675	39.9537
SIGLEC8	1.44606	0.357639	0.369152	0.180155	0.0169213	0.739173	0.417729	0.348045	0.0866616	0.118883	5.07985	0.763773	0.0582857	0.21449	0.778375	1.04525	0.089117	0.0859943	0.419735	1.4049	0.296658	0.930405	0.497408	0.325413	2.36215	1.67345	1.8468	0.154841	0.0904717	1.13188	0.119096	1.19536	0.314063
TSPYL4	5.01642	3.47814	4.85192	1.63242	4.39017	5.40849	2.25511	11.5491	3.56527	4.41912	10.2069	6.94679	2.93301	3.72694	3.63204	8.14388	1.17387	4.40345	5.08035	4.73889	3.87186	9.3756	7.38715	8.39332	7.06163	5.2166	5.8893	9.31886	4.46642	5.69539	4.39092	4.78074	8.74814
SRM	59.7914	15.8206	21.8299	43.7768	37.3313	41.1913	23.6638	63.983	60.0862	16.0418	19.4088	39.5975	41.045	10.2215	4.89504	35.9636	57.0784	50.4286	64.6257	27.705	41.2836	8.91208	91.1035	2.57652	31.6593	31.377	17.5494	33.4219	53.4612	24.7749	27.6178	26.4416	60.9334
AP001596.1	0.0102548	0.0227345	0	0.0141243	0	0.0672989	0.0137094	0.00846839	0.0376302	0.0727001	0.119231	0.0113458	0	0	0.0725394	0	0	0.0151695	0	0.00708077	0.0475737	0.678384	0.0179987	0.818623	0	0.103127	0.0235858	0.00606985	0.0392846	0.0943566	0.0201685	0.0809718	0.0568219
MIR1915	0	0	0	0	0	0	0	0	0	0	0	0	0	0	0	0	0	0	0	0	0	0	0	0	0	0	0	0	0	0	0	0	0
EPHA10	5.25183	2.42889	1.08197	1.5417	0.408092	0.704904	0.302307	4.31595	0	0.659742	0.932532	4.61906	3.80516	2.10172	1.15683	1.61455	1.13134	1.13313	0.781496	3.19108	4.3352	1.6467	0.151314	0.759483	0.139527	0.625364	0.461581	1.79354	2.41472	1.84659	4.65861	2.56109	0.422881
ZNF677	1.76245	0.25575	5.20111	0.210496	1.50388	0.922076	0.207608	1.93786	0.0904526	0.189538	0.806058	0.291811	2.59336	0.883497	1.68386	0.510437	0.0934382	0.262536	0.121584	0.85952	1.53234	0.867925	0.0497535	3.92589	0.480769	0.270198	0.365675	0.319526	1.60294	0.396912	0.218157	0.512536	0.245852
GOLT1A	8.76263	4.57781	12.557	53.2215	36.4409	17.0057	11.3892	0.335008	0	8.26299	3.65549	17.6617	35.0884	20.2425	6.23124	3.15729	15.3326	31.6555	1.61923	4.46782	15.4889	3.85237	2.50989	3.11998	11.893	29.8021	13.8092	11.9461	14.3171	8.47864	17.9785	10.6908	8.09232
SNRPFP3	0	0	0	0	0	0	0	0	0	0	0	0	0	0	0	0	0	0	0	0	0	0	0	0.199398	0	0	0	0	0	0	0	0	0
RGMB-AS1	0.186778	0.122045	0.185821	0.419734	0.194577	0.225799	0.341695	0.0568256	0.126255	0.187631	0.64292	0.0761338	0.473099	0.179626	0.506631	0.163945	0.230158	0.203585	0.287102	0.128967	0.373961	1.99289	0.543497	0.765607	0.272214	0.958934	0.700903	0.250203	0.0470737	0.45226	0.193339	0.388105	0.23967
AC093019.1	0.0914384	0	0	0.125942	0	0	0.244485	0	0.083884	0	0	0.101166	0.244476	0.128524	0.184803	0	0	0	0	0.0631369	0.0848398	4.09766	0.0802442	3.56068	0	0.275864	0	0	0	0	0	0.0601665	0
RPS26P55	0.064726	0.0286991	0.152937	0.0891498	0.226085	0	0	0.0534507	0	0	0	0	0.0865281	0	0	0	0	0	0	0	0.0600551	0.552493	0.0568021	0	0	0	0.0744345	0.0383117	0	0.04254	0.0424331	0.0425898	0.0717297
AC006450.1	0	0	0	0.206982	0.0583235	0	0	0	0	0	0	0	0	0	0	0	0	0	0	0	0	0	0.263759	0.0975316	0	0	0	0	0	0	0	0	0
AC114284.1	0.124107	0.0183427	0.024437	0	0.1445	0.203618	0.0553054	0.085406	2.08731	0.02256	0.0901858	0.274621	0.0276517	0.0581471	0.0836092	0.646803	0.023061	0.122391	0.214791	0.328493	0.0575753	0.2207	0.0544566	0.281914	0.249032	0.16641	0.023787	0.318324	0.0396196	0.0815668	0.108483	0.149714	0.114613
SLC22A18	6.3978	11.0375	2.01764	6.58507	5.44045	5.73904	7.00011	1.17049	2.87099	9.46936	6.77844	5.14099	11.6703	23.1273	4.08673	3.64155	4.60545	8.0983	3.5868	4.89945	2.94794	3.27443	4.73966	2.27867	4.46191	8.51754	6.94369	4.36159	3.79841	15.7225	14.5407	4.70032	3.6267
PIGN	2.75655	4.54768	5.73218	3.10088	1.94623	4.1777	6.81738	3.30674	2.09646	7.54954	4.01119	2.17576	5.28509	4.02228	11.0361	3.5412	3.71212	3.30026	7.52803	3.90036	5.5777	5.06479	5.91828	10.8993	6.54773	4.04054	4.46453	2.74746	1.49048	2.46462	5.14135	5.52176	4.47515
AC131212.4	0.0472666	0.0209577	0.0279209	0	0.0550334	0.0387745	0	0.0195164	0.0216808	0.0128881	0.0686954	0.0261476	0.0315939	0.0332184	0.0477644	0	0.0526975	0.03496	0.0460149	0.0326369	0.219278	0.353029	0.02074	0.18406	0.0569069	0.0713003	0	0.0139887	0	0.0465976	0.0619741	0	0
AC124945.1	0	0	0	0	0	0	0	0	0	0	0	0	0	0	0	0	0	0	0	0	0	0	0	0	0	0	0	0	0	0	0	0	0
AKAP8L	11.324	4.11008	5.81318	10.4313	7.30782	5.8259	5.12307	14.115	11.5783	6.9198	11.4157	5.14294	16.563	3.3529	6.29676	5.77641	9.44478	2.97858	10.74	9.22501	14.5168	6.62916	10.5943	5.98665	8.0207	9.34474	4.50597	8.28913	14.1504	7.56467	10.9261	7.02446	9.48859
Y_RNA	0	0	0	0	0	0	0	0	0	0	0	0	0	0	0.461092	0	0	0	0	0	0	0.48685	0	0.444203	0	0	0	0	0	0	0	0.150119	0
STX18-AS1	0.196202	0.160606	0.267459	0.197481	0.694113	0.179523	0.16646	0.171371	0.134995	0.253088	0.164511	0.204553	0.181586	0.121979	0.754947	0.136339	0.130406	0.429772	0.3061	0.252713	0.343082	2.56045	0.208606	2.22596	0.18625	0.409799	0.264683	0.2345	0.531196	0.26534	0.200361	0.399718	0.225795
AL022069.1	0.0985925	0	0.0499196	0.155195	0.196788	0.0462165	0.0188295	0.0930487	0	0.0307236	0.10235	0.0779155	0.0188289	0	0.241961	0.0880853	0.0157029	0.0416699	0.0182822	0.0291757	0.0653411	0.420786	0.296649	0.740429	0.322188	0.084985	0.0809861	0.108378	0	0.129596	0.0554017	0.157551	0.124869
PLRG1	9.52459	7.17751	11.2525	8.12133	6.23826	11.1266	9.4447	10.2397	11.861	10.229	7.89303	15.3398	8.51091	9.09608	11.8524	10.9569	11.7078	16.8236	14.4395	10.2383	10.1245	10.0993	5.10245	9.30346	13.8244	12.6763	9.93503	11.4941	5.66892	8.49145	12.7456	10.5464	8.22364
ASS1P3	0.0368679	0.0408675	0	0	0.021463	0	0	0	0	0	0	0	0	0.0259104	0	0	0	0.0272688	0.0957109	0	0.13683	0.0393375	0	0	0.0665811	0.0185381	0	0	0	0.0121154	0.012085	0	0
ZNF10	1.62183	0.409339	3.57174	2.29109	1.93191	0.989306	0.828363	3.62643	0.637101	1.76209	1.59558	1.23306	2.85191	0.444231	2.06755	1.2946	1.72936	0.221457	0.823177	1.31223	2.51956	5.94571	3.70053	9.44091	4.05543	2.16211	1.55424	0.91074	1.08728	1.20531	1.55397	1.05348	1.45168
MIR1827	0	0	0	0	0	0	0	0	0	0	0	0	0	0	1.79117	0	0	0	0	0.489554	0	14.3733	0	4.83157	0	0	0	0	0	0	0	0	0
ALG12	2.26118	3.23312	3.63819	3.77882	1.60471	3.34946	4.66971	2.30831	2.09412	3.46444	4.46937	3.90748	2.08431	2.6879	3.92148	1.92443	6.39609	2.12798	2.63876	2.90255	2.36575	3.6764	2.22248	2.60801	5.29434	3.17053	3.72963	2.00378	3.6794	3.79031	4.13373	2.1	3.85185
Y_RNA	0	0	0	0	0	0	0	0	0	0	0	0	0	0	0	0	0	0	0	0	0	1.92831	0	1.31955	0	0.227182	0	0	0	0	0	0	0
EML6-AS1	0	0	0	0	0	0	0	0	0.0532463	0	0	0	0	0	0	0	0	0	0	0	0	0.867011	0	1.13009	0	0	0	0	0	0	0	0	0
AC016700.1	0	0.0228055	0	0.0708422	0	0	0	0	0	0	0	0	0	0	0.155927	0.035741	0	0	0	0	0	0.329276	0	0.801153	0	0	0	0	0	0	0	0	0
U6	0	0	0	0	0	0	0	0	0	0	0	0	0	0	0	0	0	0	0	0	0	0	0	0	0	0	0	0	0	0	0	0	0
MIR151B	0	0	0.283571	0	0	0.393803	0	0.198213	0.220195	0	0	0.265562	0	0	0.970215	0	0.535208	0	0	0	0	2.04883	0	9.81412	0	0	0.276028	0	0	0	0	0	0
AL513331.1	0.0580415	0.0257352	0.137143	0.159886	0.0675788	0	0	0	0	0.158261	0.16871	0	0.077592	0	0	0.0403324	0	0	0.0376696	0.0400768	0.215412	0.743152	0	1.2431	0.419276	0.0583692	0.0667473	0	0	0.0762934	0	0.0381914	0.0643219
SETP15	0	0	0	0	0	0	0	0	0	0.0745753	0	0	0.0914065	0	0.138191	0	0	0	0	0	0	0	0	0.798775	0	0	0	0.0404717	0	0	0	0	0
CDRT15P11	0.0232049	0	0	0	0	0	0	0	0	0	0	0	0	0	0	0	0	0	0	0	0	0.0495185	0	0	0	0	0	0	0	0	0	0	0
SZRD1	36.1825	34.26	26.6494	15.3371	32.2318	36.6504	21.4928	45.2001	53.4948	25.2986	20.092	38.0664	22.1605	18.2852	17.9385	33.5351	27.7898	29.0524	60.8337	27.8191	29.1172	11.788	21.0096	11.3981	23.1779	24.6078	25.2315	26.8412	28.2744	27.347	23.8129	23.9679	42.2656
DAAM1	2.84374	2.75547	5.58332	1.58805	2.48201	4.30566	3.60332	5.0893	2.83574	4.72747	3.32014	1.80638	3.78436	3.25936	4.23228	3.40209	1.48451	1.4701	3.95091	3.9197	2.76227	7.01865	0.768313	11.6852	5.31431	2.23462	4.3983	3.87192	3.97606	3.25731	4.4605	6.28871	4.44349
Y_RNA	0.67772	0	0.266891	0.31115	0	0	0.302011	0.559661	0	1.60154	0.328324	0.499881	0.604	0	1.82629	0.15698	0	0.334176	0	0.155985	0.209604	7.23116	0.19825	11.8759	1.08793	0.681547	0.259791	0.534861	0	0.296946	0.4443	0.891881	0.751052
CDH12P2	0	0	0	0	0	0	0	0	0	0	0	0	0	0	0	0	0	0	0	0	0.0717437	0	0	0	0	0	0	0	0	0	0	0	0
AC010624.1	0.135988	0.0669959	0.124957	0.0416227	0.0703706	0.520595	0.0202001	0.0499107	0.027723	0.107119	1.77876	0.0167173	0	0.127428	0.503876	0.0314989	0	0.0670544	0.0490322	0.0104331	0.0420583	0.290195	0.1989	0.500129	0.0545747	0.0455854	0.312771	0	0.115767	0.496532	0.0099057	0.0596536	0
RN7SL854P	0	0	0	0	0	0	0	0	0	0	0	0	0	0	0	0	0	0	0	0	0	0.166684	0	0	0	0	0	0	0	0	0	0	0
LINC00161	0.0529712	0.0234871	0.0312906	0	0	0	0.0354082	0.0874872	0	0.0288872	0.0384931	0.0586068	0	0	0.0802937	0.0368091	0	0	0	0.0182879	0	2.71293	0.0232432	0.618821	0.159437	0.0266352	0	0	0	0.0696287	0	0.0348551	0
PPIAP41	0.864093	0.0212852	0.340285	0	0.111787	0	0.128355	0.158571	0.0440391	0.628297	0.209306	0.0531124	0.12835	0	3.10469	0.133433	0	0	0	0.198881	0.48995	6.04404	0.0842564	9.06638	0.0577961	0.724143	0.0552056	0	0	0.220853	0	0.189525	0.0531995
TICAM2	0.106547	0.0787367	0.067134	0.00978339	0.0413514	0.104885	0.0189921	0.0351944	0.247618	0.0271151	0.0722636	0.110023	0.0379827	0.0798717	0.17227	0.157948	0.00791924	0.0210148	0.03227	0.220707	0.0856767	0.27284	0.012467	0.38724	0.0684146	0.0928618	0.0898537	0.0630654	0.0204083	0.0326787	0.0745065	0.126194	0.0472302
GCC2-AS1	0.259552	0.166232	0.136285	0.158885	0.738715	0.141947	0.269882	0.261969	0.476218	0.393177	0.209568	0.382888	0.462638	0.283749	0.204	0.42084	0.0643054	0.55459	0.318188	0.39826	0.40137	0.923127	0.455554	0.61766	0.208326	0.232016	0.198989	0.358471	0.110479	0.28431	0.189064	0.512357	0.287637
AC132938.1	0.320034	0	0	0.0881592	2.31026	0	0	0	0.0587188	0	0.279075	0.141633	1.11237	0	0.194043	0	0.0713611	0	0.0830824	0.0883916	0.415715	1.36589	0.112342	1.12161	0.616492	0.514946	0.0736074	0.075772	0.0613004	0.378606	0	0.252699	0
ZNF121	4.02631	1.67675	8.77018	7.12569	3.60011	2.77895	4.00624	3.50863	2.62376	3.95989	3.58398	1.48723	8.55596	4.27015	10.7065	4.82942	4.08503	1.33505	4.1744	3.3199	13.5395	36.1516	4.9027	20.9071	5.23393	14.5664	3.76412	5.28366	2.65999	4.0936	5.14165	8.85755	4.7578
KRT18P66	0	0	0	0	0	0	0	0	0.0166578	0	0	0	0	0	0	0.0126178	0	0.0268605	0	0	0	0	0	0	0	0	0	0	0	0.023868	0.023808	0	0.0201228
SLC25A47	0.0640424	0.0397544	0.0151322	0.0529249	0.0149132	0	0	0.0105772	0	0	0	0.0283423	0.873265	0.126023	0	0.017801	0	0.0378944	0.0498771	0.00884407	0	0.0546658	0	0	0.0925251	0.0515233	0.0147297	0.00758141	0.0122669	0.058927	0	0	0.0851666
ZFP37	0.44968	0.136675	1.14392	0.18481	0.34201	0.499785	0.140596	0.515092	1.21097	0.0850386	0.316232	0.152466	0.732044	0.224279	1.33027	0.398157	0.0606469	0.0965608	0.42365	0.370594	0.841188	2.85559	0.350074	2.06882	0.48027	0.521511	0.800715	0.203919	0.208387	0.395647	0.0689455	0.520193	0.438055
AC015911.4	0.25842	0.019097	0.152651	0	0.150442	0.0353319	0.0287898	0.0355672	0	0.117439	0.0625963	0.238261	0.0863664	0.0605382	0.391713	0.0897867	0	0.254848	0.139765	0.163566	0.439581	0.689326	0.0944932	0.628942	0.103709	0.0866265	0.0742953	0.0637334	0.144371	0.0424605	0.508246	0.269231	0.119326
SP140	3.01344	0.580213	0.877841	0.403681	0.528693	5.98028	0.28697	0.460201	0.416565	0.378194	2.01582	1.65788	0.656696	0.307517	2.99929	2.61607	0.266933	0.470193	0.573331	2.69355	0.980506	2.29915	0.644829	5.25643	5.49674	3.08027	0.740557	1.16061	0.656272	0.784071	1.00672	1.75197	0.576408
AC091133.2	0	0	0	0	0	0	0	0	0	0	0	0	0	0	0	0	0	0	0	0	0	0	0	0	0	0	0	0	0	0	0	0	0
SLC5A3	4.23062	2.80801	3.97499	0.9049	3.45153	1.86184	2.265	5.02099	5.19063	2.16489	4.09715	8.82178	2.44324	2.84311	13.9824	5.16577	3.48038	1.75819	2.03119	8.52711	51.2047	70.3251	0.836886	35.6234	2.94344	2.75492	4.10965	5.69645	3.02021	3.63101	4.45198	33.895	4.14785
CYP11A1	0.0726059	0.178525	0.218344	0.545471	0.253609	0.855516	0.432383	1.06834	0.0908283	0.0575924	1.32383	1.72345	0.150005	0.0927756	0.160081	0.064213	0.441536	0.0683477	0.0342706	0.0501333	0.0428695	0.112683	0.00579248	0.269881	0.230456	0.159307	0.0910868	0.0586033	0.0821787	0.173523	0.0346175	0.212815	0.358423
AC006441.4	0.023441	0	0.0276936	0	0	0.0384589	0	0	0.0430087	0	0	0.0518697	0	0	0	0.0162889	0	0	0	0.0161856	0.0217494	0.0500223	0.0205713	0	0	0	0	0.0138748	0.0897991	0.123249	0.0153674	0.0308484	0.0259774
IFNL1	0.188212	0.0119217	0.0317653	0.37033	0.125222	0.352907	0	0.0666107	0	0.0586508	0.078154	0.0594958	0.035944	0	0	0.0934187	0	0.238642	0.0174502	0.055696	0.0748412	0.0573768	0	0.104701	0.0971136	1.10861	0.0618405	0.0477443	0.0257505	0.0706849	0.229149	0	0.0297967
AC010480.1	0.0336878	0	0.0795989	0	0.0392234	0	0	0.0556388	0	0.0183712	0	0	0	0	0.306384	0	0	0	0	0	0.0937703	10.2082	0.0295637	5.83764	0	0.0338781	0	0	0	0.0664221	0	0	0
FBXO46	8.06975	4.31797	4.0661	9.74116	8.63682	4.35267	5.96931	18.1403	7.33129	7.64265	6.6978	5.92094	10.4219	5.4606	4.85464	4.85568	12.4417	6.06509	7.24685	5.51354	6.21128	6.03694	11.3206	2.74137	8.65617	5.53913	7.02383	5.54046	9.6513	6.43898	6.17068	2.93374	8.1989
AC091962.1	0	0	0	0	0	0	0	0	0	0	0	0	0	0	0.0263855	0	0	0	0	0	0	0.306454	0	0.559218	0	0	0	0	0	0	0	0	0.0144679
AL139021.1	0.0528497	0.187466	0.312188	0.072792	0.0615339	0.173418	0.211962	0	0.193934	0.144105	0.0768097	0.116945	0.49456	0.0742843	0.160219	0.257073	0.176766	0	0.0343001	0.145968	0.343251	0.902236	0.0927594	0.720302	0.445401	0.0531481	0.121554	0.031282	0	0.104203	0.0692945	0.173876	0.175705
COX7A2P2	0	0.16347	0	0	0	0	0	0	0	0	0	0	0.123216	0	0	0	0	0	0.299097	0	0.171037	0	0.161772	0	0.221937	0	0	0.109112	0	0.0605769	0	0	0.204286
ATP6V1G1P7	0	0	0	0	0	0	0	0	0	0	0	0	0	0	0	0	0	0	0	0	0	0	0	0	0	0	0	0	0	0	0	0	0
CENPL	1.97882	0.744331	1.14675	0.942948	1.88358	1.42327	1.31019	2.47052	1.85835	0.925696	0.626982	2.69777	1.78029	2.03661	1.43578	1.71394	1.1606	5.29255	3.36286	1.35016	3.19346	1.59103	1.03289	1.78947	2.05497	2.22578	0.598566	3.04198	2.13316	0.637944	1.40487	1.38229	1.83957
RN7SL658P	0	0	0	0	0	0	0	0	0	0	0	0	0	0	0.0768487	0	0	0	0	0	0	1.46055	0	2.81329	0	0	0	0	0	0	0	0.0500395	0
AL512638.1	0.0290207	0	0.0685714	0	0	0	0	0.0239653	0	0	0.0843552	0	0	0	0	0	0	0	0	0	0.215412	0	0	0.0565045	0	0	0	0.0515326	0.0833809	0	0	0.0381914	0
AC023511.1	0	0	0	0	0	0	0	0	0	0	0	0	0	0	0	0	0	0.238781	0	0	0	0	0.991599	0	0	0	0	0	0	0	0	0	0
AC018816.2	0.326381	0	0.0771185	0	0	0	0	0.053905	0	0.0355975	0.0948697	0.0722208	0	0.183501	0.989454	0.0453597	0.145552	0	0.0847299	0.270433	0	6.12907	0.171854	7.24442	0	0.0656447	0	0	0.562644	0	0.427938	0.429518	0
NLRP14	0.0762154	0.00563224	0.0375177	0	0.0147898	0.0312611	0.00849094	0.0104898	0.0174797	0.0138544	0.0369228	0.014054	0.0339625	0.0267817	0.0449273	0.0485478	0	0.0845573	0	0.0394692	0	0.582798	0.0111475	0.197859	0.175873	0.0383229	0.0292157	0.0263155	0	0.0375684	0.0124913	0.108658	0.0281541
NME2P2	0	0	0	0	0.067921	0	0	0	0	0	0	0	0.0779848	0	0	0	0	0	0	0.0402797	0	0	0	0.113581	0.2107	0.0586648	0	0	0	0	0	0	0
ZMYM6	2.27037	0.78616	1.88752	1.61152	1.47697	1.5491	1.0278	1.86297	0.848548	1.85783	1.64809	1.25463	1.78253	1.39129	2.24816	1.59435	1.02053	1.14437	1.7105	1.37689	1.85241	5.42424	0.845463	7.69962	2.02765	1.97635	1.21566	1.61119	0.82373	1.35794	1.62071	1.87489	1.53625
AC021517.1	0	0.0117571	0	0.0486955	0	0.0145014	0.0236326	0	0	0.110862	0.0256916	0	0.0118159	0	0.0178636	0	0.039417	0.0130748	0	0	0	0.169753	0.240456	0.378604	0.053207	0	0.0203289	0	0	0.0232363	0.00579447	0.0174476	0.0391803
MIR3124	0	0	0	0	0	0	0	0	0	0	0	0	0	0	0	0	0	0	0	0	0	0	0	0	0	0	0	0	0	0	0	0	0
BFSP2-AS1	0.154647	0	0	0.142001	1.11036	0.211438	0.0344576	0	0	0.0281117	0	0.0285167	0	0.0362281	0.13023	0.0537314	0	0.0381275	0.016728	0.0889848	0.0478291	0.825032	0.0678575	0.501841	0.21722	0.0777604	0.0296406	0.0152561	0	0.0169399	0.0337946	0.0508791	0.0285635
AC127496.1	0.0547717	0.0145713	0.0582376	0.0301757	0.0446402	0.0179725	0.00732235	0.0316613	0.0100493	0.0119476	0.0159206	0.0121198	0.124475	0.00769859	0.132837	0.0228362	0.0183195	0.0081022	0.0071095	0.0113457	0.0254096	0.841544	0.0336465	0.245278	0.0593485	0.0385567	0.0125974	0.0486295	0.0524558	0.0575963	0.0179536	0.0324359	0.0789078
MIR5701-2	0	0	0	0	0	0	0	0	0	0	0	0	0	0	0	0	0	0	0	0	0	0	0	0	0	0	0	0	0	0	0	0	0
AL133383.1	0	0.022679	0	0	0	0	0	0.0211193	0	0.0278933	0	0	0	0.0718934	0.0775311	0	0	0	0.0497941	0.0353174	0	0.218299	0	0.0497942	0.0615807	0	0.0588206	0	0	0.0504248	0.0335321	0	0
AL157392.3	0.904545	0.129073	0.922694	1.36908	1.09617	0.281902	0.330319	0.574595	0.212339	1.11434	1.02364	0.438332	0.552411	0.103788	1.16663	0.463772	0.650681	0.0966263	0.0967682	0.725566	1.20291	5.75748	1.18386	7.982	1.29248	1.12671	0.551953	0.568185	1.75299	0.814748	0.417987	0.920351	0.594843
IZUMO4	0.748672	0.317203	0.422593	2.28005	2.23735	0.532274	0.478202	0.309127	0.0915759	2.16388	1.1969	0.441772	1.26775	0.350772	1.25252	0.520244	1.42825	0.233803	0.350926	0.545667	0.84901	0.710063	13.5711	0.599274	0.721095	1.07916	0.51658	2.40774	0.724982	0.858356	1.70149	0.503574	1.84374
TPD52L2	41.7307	29.4709	25.4366	53.0014	64.7229	28.8975	20.7971	44.5227	54.4411	35.6954	31.1489	56.5711	36.3296	26.9371	18.9843	37.4272	33.4616	44.1869	28.7627	51.0397	25.7794	19.6415	42.0629	13.4861	36.17	27.9809	23.1115	46.1092	21.2783	32.8276	44.572	14.4481	39.2448
LGI1	0.00597419	0.00132446	0.00705803	0	0	0	0	0	0.00548062	0	0	0	0	0	0	0.0020757	0	0	0.00775464	0	0	0.0127487	0	0.011632	0	0	0	0	0	0	0.00195828	0.00589654	0
LINC02450	0.114868	0.0713042	0	0	0.0267485	0.0376921	0	0.0189715	0.0210755	0.0250567	0.0667777	0.0508354	0.552814	0.0322911	0.139293	0.542778	0	0.305856	0.0447303	0.0793145	0.0213157	0.147074	0.0604832	0.492034	0.470205	0.0231033	0.0792582	0	0.110011	0.150989	0.0753051	0.0151166	0.0254594
ZNF530	1.24876	0.455983	0.856985	0.113822	0.486435	0.828564	0.497154	0.959195	0.753903	0.663473	0.607193	2.0064	1.22136	1.21963	1.40574	3.49972	0.28152	0.108662	0.932628	1.40116	0.996779	0.597626	0.278001	1.73415	1.26025	1.16809	0.454052	1.30982	0.879384	0.292686	0.936048	0.76127	0.554573
PTK2	24.6488	6.17607	14.1146	7.94703	13.473	5.94505	7.97364	8.38155	16.2671	18.1091	6.29716	7.34467	9.20175	6.24803	18.4949	11.0028	9.65572	7.31477	22.1624	5.9974	9.33316	13.2645	18.65	25.6644	11.5858	8.25087	10.7059	11.0227	18.5528	7.11257	7.00676	10.9627	13.5242
PMP2	0.00638649	0	0	0	0	0.0104781	0	0.00527396	0.041012	0.0905527	0.0278456	0	0.0768393	0	0	0	0.0142406	0	0	0	0	0.0272571	0	0.0248695	0	0	0.0367221	0	0	0.0167896	0	0	0
PMS2P2	0.0817109	0	0.144802	0	0.0237844	0	0.0273095	0.0506076	0	0.02228	0	0.067803	0.054617	0.0287127	0.0206429	0	0	0	0	0.0282101	0	0	0.0179269	0.119321	0	0.164345	0	0	0	0.134257	0	0	0
AC018511.1	0.0606381	0	0	0	0	0	0	0.0500749	0	0.0661365	0	0	0.0810632	0	0.122553	0.0842735	0	0	0	0.0418697	0	1.5528	0	1.41678	0.219017	0.121961	0	0	0	0	0	0	0.0671994
MIR3148	0	0	0	0	0	0	0	0	0	0	0	0	0	0	0	0	0	0	0	0	0	0	0	0	0	0	0	0	0	0	0	0	0
INSL6	0	0.00905752	0	0.14068	0.0237844	0.0335152	0	0	0	0.02228	0.0890665	0.022601	0.054617	0.0287127	0.4335	0.05678	0	0	0	0.0282101	0.0189536	2.83349	4.06941	4.09667	3.93505	0	0	0.0120913	0	0	0	0.0134415	0.0226381
LINC02827	0.0460236	0.0544175	0.0090622	0.137345	0.241138	0.0125849	0.184585	0	0.11259	0.142224	0.0222963	0.0594067	0.348647	0.0107816	0.100768	0.0159906	0.230902	0.0113469	0.00995661	0.0582608	0.163692	1.19492	0.518329	0.657137	1.13591	0.200562	0	0.158909	0	0.0252068	0.0402295	0.116087	0.28052
SNORD110	0	0	0	0	0	0	0	0	0	0	0	0	0	0	0	0	0	0	0	0	0	0	0	0	0	0	0	0	0	0	0	0	0
AC211476.1	0.049236	0	0.0581684	0	0.0573265	0	0	0	0	0	0	0.0544742	0.131641	0	0	0.0684272	0	0	0.0319548	0	0	1.15575	0.0432084	0.86278	0	0.0990282	0	0.0291431	0	0.064719	0.129113	0	0.0545636
MIR6806	0.360039	0	0	0	0	0	0	0.29732	0	0.589028	0	0	0	0	0	0	0	0	0	0	0	0	0	0	0.433471	0	0	0	0	0	0	0.236906	0
RNU6-1102P	0	0	0.283571	0	0	0	0	0	0	0	0	0	0	0	0	0	0	0	0	0.165734	0	8.19531	0	2.33669	0	0	0	0	0	0	0	0	0
AL158823.1	0.096412	0.299239	0	0.199188	0.224509	0.395451	0.257783	0.119425	0.309564	0.341751	0.280243	0.160004	0.773322	0.74533	0.633278	0.167489	0.376213	0.427857	0.563153	0.199713	0.178909	2.57175	0.38074	1.22017	0.464303	0.193913	0.665238	0.114133	0	0.221778	0.252823	0.222037	0.213689
ICMT	28.6271	30.9191	27.8882	16.9546	22.1843	20.4887	34.0425	35.9022	26.2663	24.8376	21.8463	34.6375	22.14	26.0357	30.0146	23.4049	24.0314	19.7435	49.9205	22.0543	24.1664	22.0222	9.92544	17.562	19.0918	18.2455	17.8367	27.5612	17.9242	21.5412	21.8901	23.2061	31.189
MRPS12	19.0122	13.3239	7.07235	20.6204	32.3097	24.4746	17.4285	15.6026	15.716	8.81491	7.87242	18.7043	14.7411	24.5478	8.15632	9.61166	22.8742	50.652	11.5928	15.109	15.9948	3.73835	19.2972	0.753323	13.1076	15.1314	8.42915	11.158	11.5384	15.561	12.9361	5.52309	16.3053
AC091982.3	1.43157	1.70426	0.532873	1.48558	2.94546	3.37833	1.02247	0.599194	0.80957	1.10152	1.31106	1.80085	0.838918	2.86668	3.58691	0.872141	1.5086	2.03065	1.60367	2.49151	4.11217	1.92503	1.30795	1.22184	1.3694	3.74706	1.91692	1.76436	0.601005	2.35863	0.899943	2.54205	1.62994
AL139124.1	0.273664	0.0485362	0.258649	0	0.0637263	0.628589	0.146343	0.0451982	0.251054	0	0.0795463	0.0605557	0.146337	0	0.0553092	0.152133	0.122043	0.161929	0.0355222	0.0755843	0.609395	1.28478	0.144097	1.38537	0.593062	0.0550418	0	0.0971897	0	0.107916	0.0358817	0.684269	0.24262
AC015813.6	2.12254	0.547082	2.5123	0.377045	1.91238	1.04797	1.19338	1.05823	1.31753	0.538725	1.00329	4.50797	1.08726	0.239787	2.13287	0.650624	0.460014	0.469504	1.82558	1.51489	3.5375	4.91042	0.504842	5.92478	5.83693	4.14936	1.28205	1.76123	0.265973	0.837001	1.04297	1.69424	1.52564
AC034105.5	1.90798	0	0	0	0	0.120399	0	0.0606002	0	0	0.106653	0.162382	0	0.206293	0.296626	0.203974	0	0	0.142881	0.152011	0	0.156598	0.386399	0	1.32526	0	0.0843907	0.434362	0	0	0	0	0
RNA5SP209	0	0	0	0	0	0	0	0	0	0	0	0	0	0	0.72016	0	0	0	0	0	0	0	0	0.925042	0	0	0	0.140608	0	0	0.155734	0	0
GNB1	80.8838	63.8121	54.1529	36.9601	72.9482	64.3164	51.2026	100.818	87.4638	67.5137	52.7672	75.6594	65.5539	64.3519	38.0575	77.5646	64.0108	46.9193	123.076	109.911	62.5296	34.1146	44.8076	44.8925	48.7098	52.6574	44.2264	64.2032	91.1166	49.9097	71.3854	67.4031	72.998
FGF14-IT1	0	0.00858922	0.0228859	0	0.0112773	0	0	0.00799851	0	0.0158461	0.0844616	0	0	0	0.293634	0.0134611	0	0	0	0	0.0359472	2.97636	0.00850002	4.52606	0	0.00974047	0.0445543	0.00573306	0	0.0127316	0	0.0701058	0
AP002893.1	0	0	0	0	0	0	0	0	0	0	0	0	0	0	0	0	0	0	0	0	0	0	0	0	0	0	0	0	0	0	0	0	0
KDM5B	8.23408	5.70073	14.1675	6.03408	8.09168	4.94918	7.43378	14.5971	9.34392	13.5636	7.10104	6.64124	22.2496	8.11306	14.4772	8.08146	16.0467	3.94362	19.6904	8.96972	15.6811	12.8297	11.1392	14.5109	8.51168	11.4464	7.57793	10.9443	9.88066	7.10246	12.3053	13.2799	16.4889
RN7SL152P	0	0	0	0.426004	0	0	0	0	0	0	0	0	0	0	0.312553	0	0	0	0	0	0.143487	0.330013	0	0	0	0.155521	0	0	0.0740542	0	0	0	0
AL670379.8	0	0	0	0	0	0	0	0	0	0	0	0	0	0	0	0	0	0	0	0	0	0	0	0	0	0	0	0	0	0	0	0	0
RNU6-1244P	0	0	0	0	0	0	0	0	0	0	0	0	0	0	0	0	0	0	0	0	0	0	0	0	0	0	0	0	0	0	0	0	0
MIR708	0	0.116101	0	0	0	0	0	0	0.72064	0	0.380557	0	0	0.368045	0	0	0.291932	0	0	0.361602	0	2.79386	2.06811	0.509824	0	0	0	0	0	0.344187	0	0	0
AC090617.7	0	0	0	0	0	0	0	0.227886	0	0.15049	0.200533	0	0.553365	0	0.139432	0.09588	0.153832	0	0.1791	0	0	13.8388	0.121087	16.6563	0.332241	0	0	0.163341	0	0.090684	0	0	0
AC009831.3	0.0708999	0.157183	0	0.29296	0.1651	0.116323	0	0	0.0650424	0.0386644	0	0.156886	0.0947816	0.199311	0.358233	0.19707	0.0790462	0	0	0.0489554	0	0.907789	0.12444	1.38045	0.170721	0.142601	0	0	0	0.139793	0.0929612	0	0
AL136367.1	0	0	0	0	0	0	0	0	0.155432	0	0	0	0	0	0	0	0	0	0	0	0	0	0	0	0	0	0	0	0	0	0	0	0
RPL23AP12	0	0.0432003	0.230214	0.134196	0.0567205	0	0	0	0	0.0265665	0	0	0.0651248	0	0	0.0338519	0.0543129	0.0720634	0.031617	0.0672748	0.226	0.103957	0.0427517	0	0.117303	0.146972	0.22409	0	0	0.0320174	0.063874	0	0.0539868
SLC26A3	0.0136265	0.0151048	0.024148	0.00938418	0.00793282	0	0.0273256	0.00562639	0.0187511	0.0111466	0	0	0	0	0.137701	0.00946893	0.0075961	0.0604719	0.0176876	0	0	0.145393	0.0119583	0.358173	0	0.00685174	0	0.0120984	0	0.23285	0.0223332	0.0224157	0.015101
AC010894.3	0.100842	0.0670692	0.0595686	0	0	0	0	0	0	0	0	0.0557854	0	0.0708708	0.305713	0.105111	0.112429	0	0	0.174075	0.0467825	1.61396	0.221242	3.92687	0.303524	0.0507059	0	0.0596891	0.289735	0	0.0330551	0.132709	0.111754
KRTAP13-6P	0	0	0	0	0	0	0	0	0	0	0	0	0	0	0	0	0	0	0	0	0	0	0	0	0	0	0	0	0	0	0	0	0
CEACAMP4	0	0	0	0	0	0	0	0.0451982	0	0	0	0	0	0	0	0	0	0	0.0355222	0	0	0	0	0	0	0.0550418	0	0	0	0	0	0	0
MRPS24	4.13583	2.55715	2.0003	3.83811	7.74164	5.72937	3.67822	3.69209	4.03683	2.24581	2.17877	7.82478	3.81956	3.19789	1.88919	3.52349	4.88631	7.91817	5.91783	3.16627	5.4165	0.376363	12.5137	0.497923	2.64362	4.09711	3.27557	4.2749	4.29032	2.53273	4.2376	3.41188	3.30314
IMMP1LP2	0	0	0	0	0	0.0768397	0	0	0	0	0	0.051817	0	0	0	0	0	0	0	0	0	0.0999429	0	0	0	0.0470988	0	0	0	0	0	0	0.103804
RNU6-1247P	0	0	0	0	0	0	0	0	0	0	0	0	0	0	0.237604	0	0	0	0	0	0	0	0	0.915603	0	0	0	0	0	0	0	0	0
AC099520.2	0	0	0	0	0	0	0	0	0	0	0	0	0	0	0	0	0	0	0	0	0	0.0867229	0	0	0	0	0	0	0	0	0	0	0
LINC00469	0	0.016115	0.0429382	0	0.0846334	0.208703	0.0485885	0.09004	0	0.0198201	0	0.0201056	0.0728801	0.0255426	0	0.0883941	0	0.0268817	0	0.0125477	0	0.0775582	0	0.0353821	0	0.0365498	0.020898	0	0	0.107491	0.0238268	0.0478296	0.0201386
TUBAP4	0	0	0	0	0	0	0	0	0	0	0	0	0	0	0	0	0	0	0	0	0	0.354605	0	0.539237	0	0	0	0	0	0	0.036313	0	0
AP001610.3	0.054603	0.0484212	0.0645091	0	0	0.0895856	0	0	0	0.0297771	0.0793578	0	0.0729953	0	0	0	0	0	0	0	0	0	0	0	0	0	0	0	0	0.0358868	0.0357967	0.0359288	0
RNU6-494P	0	0	0	0.352637	0	0	0	0	0.234875	0.558486	0	0	0	0	0	0.177911	0	0	0	0	0	14.2052	0	5.48344	0	0	0	0.303088	0	0.504808	0	0.168466	0
IGHVII-28-1	0	0	0	0	0	1.02176	0	0	0	0	0	0	0	0	0	0	0	0	0	0	0.577828	0	0	0	0	0	0	0	0	0	0.408276	0.409783	0
AC021613.2	0	0	0	0	0	0	0	0	0	0	0	0	0	0	0	0	0	0	0	0	0	0	0	0	0	0	0	0	0	0	0	0	0
AL136460.1	0	0	0	0	0	0	0	0	0	0	0	0	0	0	0	0	0	0	0	0	0	0.519787	0	0.758808	0	0	0	0	0	0	0	0	0
AL845552.1	0.0713389	0.0632624	0.168562	0	0	0	0.0953719	0	0.0654451	0.0389038	0.207362	0	0	0	0.504632	0.0991453	0.0795356	0	0.231499	0	0.0661908	1.06564	0.125211	1.80569	0.171778	0	0.0820392	0	0	0.234431	0	0.0469411	0
SRGAP2C	0.646109	0.473741	0.744709	0.273485	0.513751	0.661887	0.240171	0.619447	1.30111	0.639383	0.916127	0.571879	0.530886	0.584764	0.697504	1.19142	0.221375	0.638733	0.97367	1.46026	0.810034	0.558236	0.567011	1.49733	0.876546	0.824083	0.648784	1.24805	1.78392	0.426715	0.448372	0.868946	0.544875
MIR486-1	0.205736	0	0.243061	0	0	0	0.275046	0	0	0	0	0	0	0.289178	0.207903	0.142964	0	0	0	0	0	0.439035	0	0	0	0	0	0	0	0	0	0	0
ARL15	3.66543	5.23894	7.65709	5.31602	0.8055	8.88127	4.03217	3.28751	4.55956	3.64038	4.85092	2.15527	4.72972	5.80032	6.07732	3.98507	3.092	3.33947	21.5953	3.86763	2.83222	12.7171	8.69681	11.3786	7.79585	3.36268	4.50135	4.10929	1.02291	5.41635	2.6775	6.7564	4.01497
AL590609.1	0	0	0	0	0	0	0	0	0	0	0	0	0	0	0	0	0	0	0.045594	0	0	0	0	0	0	0	0	0	0	0	0	0	0
AC087393.3	0	0	0	0	0	0	0	0	0	0	0	0	0	0	0	0	0	0	0	0	0	0	0	0	0	0	0	0	0	0	0	0	0
LINC01784	0	0	0	0	0	0	0	0	0	0	0	0	0	0	0	0	0	0	0	0	0	0	0	0	0	0	0	0	0	0	0	0	0
C15orf40	1.04158	1.79584	1.19723	1.05768	1.00803	1.20548	1.1397	0.92314	0.847498	1.5946	1.41737	1.22396	0.882458	1.30316	1.01065	0.797544	1.29254	1.16785	0.716902	0.862348	1.12954	3.76585	0.676817	2.78365	1.17614	1.40774	1.13296	0.888451	0.770391	1.2503	0.721983	1.23649	0.926368
KRT222	0.0363561	0.0257921	0.0429518	0.0100149	0.016932	0.155086	0	0.0480365	0.0266819	0.0158611	0.0105677	0.0321792	0.00972042	0	0.0587824	0.0404215	0	0.0107561	0	0.0652687	0.0202395	0.263781	0	0.283146	0.0350169	0.0219368	0.0919802	0.00860773	0	0.0669042	0.0286012	0.0430602	0.016116
SLC4A7	1.91701	0.987051	2.57904	0.957136	0.705874	2.20949	0.631095	0.858814	7.82811	0.853323	2.09306	1.90886	1.3102	1.85247	6.09976	5.10864	0.790791	2.49902	5.57696	4.04711	3.59514	21.211	2.08819	16.4556	4.20632	4.02677	2.94583	2.54312	0.56685	4.89636	6.3419	3.41365	1.72345
AC091564.1	0.240527	0.0213296	0	0.132515	0.05601	0	0.0643113	0.0794508	0.044131	0.0524674	0.489401	0.106447	0.257236	0	0.145836	0.46799	0.160898	0	0.0624419	0.199296	0.223169	1.43717	0.0844323	1.7796	0.579168	0.628901	0.0553208	0.0569476	0.138214	0.0948491	0.157685	0.221574	0.106621
TDRKH	6.16789	1.62122	7.3029	2.55544	13.7042	2.2496	3.95046	14.2788	1.73942	8.40526	3.2029	9.6128	6.12208	3.12939	5.92189	3.51873	7.60812	2.0149	5.01921	10.1362	10.5974	6.43136	3.22862	4.35253	4.39668	12.6694	5.85448	6.77662	14.4058	3.38158	4.82081	9.64447	7.82823
TRIM49D2	0	0	0	0	0	0	0	0	0	0	0	0	0	0	0	0	0	0	0	0	0	0	0	0	0	0	0	0	0	0	0	0	0
AC005180.2	0.246005	0.145436	0.193757	0.225888	0.190952	0.739958	0.16444	0.135434	0.11284	0.111797	0.536301	0.272177	0.109623	0.172889	0.290029	0.0569821	0.0457118	0.0606512	0	0.0849314	0.0760841	1.48741	0.0359814	0.638641	0.197453	0.164929	0.377205	0.266955	0.117801	0.323364	0	0.296765	0.227187
ERVFRD-1	0.0568599	0.0661797	0.167939	0.0587365	0.0165508	0.0583053	0.0380075	0.0763017	0.00652029	0.0465118	0.144616	0.0314546	0.0475077	0.0499506	0.438123	0.0296335	0	0.0105139	0.00922568	0.0490762	0.0329729	4.51981	0.0187121	3.03064	0.162585	0.0500334	0.400504	0.00420696	0.0136139	0.11211	0.0326167	0.130949	0.0787655
PHF3	6.37009	4.45278	15.1066	3.38535	4.29912	5.31851	10.4692	10.2807	16.5069	15.4901	8.33514	10.8604	4.97174	4.93403	20.0542	7.1034	4.0597	4.08913	8.50198	9.08054	5.14405	23.1077	5.86694	30.7195	10.984	10.4565	8.67884	6.41995	5.39264	8.83146	6.10332	10.5102	7.83691
MS4A10	0	0	0.0711398	0	0.011685	0	0	0.024863	0	0	0	0.0111036	0	0	0	0.0139477	0	0.0148458	0.00651343	0.00692966	0	0.0214163	0	0.0195403	0	0	0	0.0178209	0.0576693	0	0	0.00660364	0.0111219
ZNF416	2.44731	2.58514	1.97714	0.619627	1.38282	3.24761	2.94699	2.49651	2.38544	1.57013	2.01379	2.16017	3.35584	2.26374	3.50959	4.83297	1.08337	0.212954	2.61607	3.52255	2.60462	1.11362	0.74222	2.7679	1.93902	2.56971	1.67621	1.89593	1.81819	1.44878	3.09674	2.64047	1.62528
MTND1P24	0	0	0	0	0.03116	0	0	0.0221004	0	0.0145946	0	0	0.035777	0	0.0540886	0	0	0	0	0	0	0.456882	0	0.573182	0	0	0	0	0	0	0	0	0
PITPNM3	3.55335	2.75044	2.54292	1.15175	0.546236	0.687755	3.64121	3.66436	0.733252	2.4163	2.28858	1.55718	3.8995	1.27305	2.61187	0.716908	2.2157	0.138156	1.24189	3.59932	3.84305	5.27918	0.289723	2.85029	0.703425	1.97018	3.98392	1.90912	3.037	3.3703	2.67409	6.52555	4.18094
AC090155.1	0	0	0	0	0	0	0	0	0	0	0	0	0	0	0	0	0	0	0	0	0	0	0	0	0	0	0	0	0	0	0	0	0
AC098818.3	0.329178	0	0	0	0	0	0	0	0	0	0	0	0	0	0.332645	0	0	0	0	0	0	1.40491	0	3.20461	0	0	0	0	0	0.216346	0	0	0
AC106799.1	0.0687424	0	0	0	0.0800381	0.0225568	0	0.045414	0.0126126	0.292405	0	0	0.0918974	0	0.736345	0	0.0613127	0	0	0	0	0	0.434353	2.54304	0.0331052	0	0	0	0.263343	0	0	0	0
MYOZ2	0.0177455	0.00786822	0.0419297	0.0366623	0	0.0873434	0.0118618	0	0.146514	0.00967727	0	0.0687168	0.0118614	0.0249426	0.0627632	0.0123311	0	0.0393754	0.0172755	0.024506	0.0411622	0.511221	0.0389325	0.570092	0.0320471	0	0	0.00525181	0	0.0174943	0.0174504	0.0408678	0.0294984
GGA2	18.7761	8.42325	15.9381	9.80922	16.1214	18.9095	12.6312	12.3797	8.44421	11.0362	22.0398	19.3427	21.3581	4.1749	20.6684	12.1816	7.28159	7.50794	10.3872	14.4356	13.7691	23.0536	16.1482	23.7868	17.9375	14.4677	20.4269	11.2346	11.8129	16.3218	11.2374	18.2548	12.4003
AC016745.2	0	0.00296744	0.110694	0	0	0	0.00894717	0.0165801	0.0429775	0	0.0389068	0	0.250512	0	0.0338152	0.0232529	0	0	0.00434355	0.0231056	0	1.88518	0	0.20849	0.00805754	0.0403821	0	0.102995	0	0.0175942	0.0131625	0.0176148	0.0445003
PRELID3BP1	0	0	0	0	0	0	0	0	0	0	0	0	0	0	0	0	0	0	0	0	0	0.091059	0	0.0830825	0	0	0	0	0	0	0	0	0
AC087318.1	0.236941	0	0	0	0	0	0	0.0978327	0	0.0323032	0	0.131074	0	0	0.538731	0.246971	0	0	0	0.163604	0.0549605	1.13765	0.103967	0.691998	0.21395	0.0595696	0	0	0	0	0.0388334	0	0
PARP1P2	0	0	0	0	0	0	0	0	0	0	0	0	0	0	0	0	0	0	0	0	0	0	0	0	0	0	0	0	0	0	0	0.0777537	0
MIA-RAB4B	0	0.141324	0.0221504	0	0.0873191	0	0	0	0	0	0.081747	0	0	0.210825	0	0.0130284	0	0.0277347	0	0.0129459	0	0	0.049361	0	0	0.0188548	0	0	0.0359123	0.184836	0	0	0
RBPJP5	0	0	0	0	0	0	0	0	0	0	0	0	0	0	0	0.0110656	0	0	0	0	0	0	0	0	0	0	0	0	0	0	0	0	0
AC148477.9	0	0	0	0	0	0	0	0	0	0	0	0	0	0	0	0	0	0	0	0	0	0	0	0.0832366	0.205878	0	0	0	0	0	0	0	0
AC093720.1	0	0.0286187	0.0381272	0	0	0	0	0.053301	0	0	0.234517	0	0	0.0453613	0.0326123	0	0	0.0477395	0	0.0222836	0	0	0	0	0	0	0.037113	0	0	0.48784	0.0211571	0	0.0357644
RNU6-161P	0	0	0	0	0	0	0	0	0	0	0	0	0	0	0	0	0	0	0	0	0	0	0	0	0	0	0	0	0	0	0	0	0
Y_RNA	0	0	0	0	0	0	0	0	0	0	0	0	0	0	0	0	0	0	0	0	0	0	0	0.444203	0	0	0	0	0	0	0	0	0
MIR7159	0	0	0	0	0	0	0	0	0	0	0	0	0	0	0	0	0	0	0	0	0	0	0	0	0	0	0	0	0	0	0	0	0
OSBPL11	6.16335	4.2808	7.32698	2.23396	5.15323	5.64687	6.55647	4.79457	6.29472	3.3761	7.22359	7.67069	5.79918	4.13447	12.0287	7.5456	3.62271	9.26364	8.93864	7.18269	5.24415	6.67593	2.31117	14.5588	9.18118	5.72265	3.83159	4.84572	4.78117	3.96402	4.55601	6.99672	5.2278
CDKN2C	4.27793	5.71197	2.18242	10.4261	3.79225	5.49189	1.59689	1.74342	1.76475	0.821823	2.77561	6.30818	1.77323	5.71035	4.18964	3.42631	1.16139	3.57502	23.0678	4.64176	5.90871	1.37824	1.69427	1.66315	3.57855	3.31735	2.18027	4.11059	3.24571	1.61119	2.95477	2.61382	2.86296
RPS24P1	0	0	0	0	0	0	0	0	0.341867	0	0	0	0	0	0	0	0	0	0	0	0	0.530155	0	0	0	0	0	0	0	0	0	0	0
SZT2-AS1	0.0988947	0.0292328	0	0	0.0767633	0	0.0440703	0.0272224	0	0.017977	0.287459	0.036472	0.308481	0	0.0999363	0.0458139	0.0367525	0.0975278	0.0641838	0.0455236	0.091758	0.773807	0.0578585	0.256736	0.119065	0	0	0.0390242	0	0.216656	0.108056	0.0433819	0
PLAGL2	5.3961	4.78161	8.19787	7.90512	7.49137	5.11579	9.07684	24.3518	3.95727	5.47571	6.63323	9.1519	8.12081	2.39574	2.10607	8.00738	6.66904	8.83666	15.9064	9.96462	7.31891	6.89527	8.39699	5.32398	13.961	7.17721	8.81121	9.93815	10.8078	5.49758	6.5191	4.37451	16.7986
AL390239.1	0	0	0	0	0	0	0	0	0	0	0	0	0	0	0	0	0	0	0	0	0	0	0	0	0	0	0	0	0	0	0	0	0
PAK1	11.8742	25.3678	11.7855	8.2782	9.14453	10.9052	11.3899	1.6071	31.74	15.3249	13.0256	19.0061	7.02736	43.8181	14.8272	16.1569	16.8765	17.8141	14.3162	17.4008	13.5392	13.9967	6.61317	15.0142	17.2249	13.0486	9.44428	12.6732	31.5379	26.5691	22.3056	18.438	10.8565
AC087627.1	0	0.0102889	0.0822442	0.159805	0.0810537	0.266501	0	0.0191626	0.106439	0.0126545	0.202351	0.0256737	0.0310212	0	0	0.0322497	0.0258711	0.102979	0.0150603	0.0640906	0.0215303	0.445667	0.0203641	0.271085	0.195564	0.0700078	0	0.0412053	0	0.045753	0	0.0916131	0
AC097359.1	0.0497677	0.0220667	0.17639	0	0	0	0	0.0410982	0	0.0271402	0	0.0550625	0.0665313	0	0.0502919	0	0	0	0.0645997	0	0	0.106203	0	0.193799	0	0	0.0572325	0.0589156	0	0	0.228387	0.0327472	0
RNA5SP150	0	0	0	0	0	0	0	0	0	0	0	0	0	0	0.978368	0	0	0	0	0	0	2.06605	0	0	0	0	0	0	0	0	0	0	0
THAP12P5	0	0	2.20176	0	0.0471715	0	0.0677035	0.267653	0	0.0276174	0	0.0112061	0	0	0	0	0.214554	0	0	0	0	0	0.737753	0.29581	0	0	0	0.00599514	0	0.00665681	0	0	0
AL078599.1	0	0.0348699	0	0.433274	0	0.258056	0.105137	1.16898	0.072146	0.729081	0	0.52206	0.105133	0.663235	0.476829	0.109297	0.438396	0	0.408323	0.108604	0	0.671289	0.759171	1.22497	0.378732	0	0.180878	0	0.376589	0.15506	0.051557	0.206989	0.0871528
EDDM3CP	0	0	0	0	0	0	0	0	0	0	0	0	0	0	1.04098	0	0	0	0	0	0	3.23956	0	5.59487	0	0	0	0.0320917	0	0	0	0	0
NLGN2	5.98689	1.23339	2.7419	2.05292	12.5733	4.60473	1.7928	11.0948	8.68784	1.52829	3.68077	5.87968	3.94624	1.0796	0.851692	6.80003	1.28219	1.93461	7.77382	6.98915	5.13881	5.94493	2.18611	3.573	5.35348	3.35272	3.97241	9.9036	8.25468	3.84745	2.88243	3.93938	2.58578
FKBP9P1	0.0799623	0.602731	0.582559	0.0917794	1.01636	0.557566	0.0890836	0.110055	0.0916951	0.123552	0.290535	0.0737245	0.0712643	0.309081	0.646436	1.03258	0.386316	0.0295714	0.890889	0.133431	0.0741919	0.639889	1.73094	0.674655	0.409152	0.160828	0.398476	0.804611	0.829629	0.981003	1.24938	0.372692	0.9083
MTCO3P10	0	0	2.00998	0	0	0	0	0	0	0	0	0	0.0399016	0	0	0	0	0.0441528	0	0	0	0	0	0	0	0	0	0	0	0	0	0	0
FOXI2	0.171905	0.0190554	0.00846218	0.019731	0	0.176275	0.0287272	0.0177449	0	0.0195305	0.34353	0.0158495	0.0287261	0.0302033	0.0144763	0.0447957	0.0159714	0.0105956	0.0232434	0.019783	0	0.03057	0	0.0418382	0.0172472	0	0.156504	0.0169586	0.00685985	0.108274	0	0.0188523	0
SPATA32	0.497319	0.131255	0.139891	0.016309	0.0551465	0.0777084	0.0791498	0.479134	0.032588	0.348695	0.516275	1.13976	0.459053	0.116503	0.311107	0.057597	0.105612	0.280255	0.184438	1.08741	0.263675	2.07199	0.124696	1.03746	0.270863	0.690653	0.217872	0.147183	0.623714	0.38133	0.426948	0.514229	0.0918553
AC008750.2	0.31565	0	0	0	0.0612529	0.0863131	0.0703313	0	0	0	0.0764589	0.0582053	0.210986	0	0.265812	0.292456	0.058653	0.544753	0	0.0363253	0	1.12265	0.0461679	0.204861	0.126676	0.370338	0	0.280252	0	0.795245	0.034489	0	0.291504
AL160412.1	0	0	0	0	0	0	0	0	0	0	0.0328002	0	0	0	0.0228062	0	0	0	0	0	0	2.02274	0.0396113	0.175767	0	0	0	0.0133584	0	0	0	0	0
AL160413.1	0	0	0	0	0	0	0	0	0	0	0	0	0	0	0	0	0	0	0	0	0	0	0	0	0	0	0	0	0	0	0	0	0
GFAP	0.0378614	0.0318963	0.0134191	0	0.903697	0.0248473	0.0101233	0.031266	0.0868336	0.00619418	0.0330158	0.196881	0.126536	0.00532171	0.0726944	0.136809	0.0126635	0.0448057	0.0417733	0.284956	0.748252	0.16967	0.00664527	0.0663459	0.460393	0.411213	0.256888	0.315986	0.304588	0.0622093	0.039714	0.112108	0.197204
AC106738.1	0.834407	0.426889	0.303318	2.56374	1.34518	0.105307	1.11551	0.318024	0	0.875065	0.559705	0.497096	0.772245	0.0902172	0.454028	0.223008	2.28992	0	0.291598	0.0886378	0.17866	0.410907	2.70372	1.12474	0.386381	0.129095	0.885749	0.0379915	0.0614711	0.210923	0.0841571	0.253403	0.497912
ATE1	3.0213	6.20515	8.28107	2.97953	1.83393	4.51414	7.24351	5.13635	5.75773	6.64105	4.0339	2.60288	3.26889	4.96011	8.38999	6.68191	3.85799	7.92558	3.64459	3.65496	4.3432	16.7803	3.43271	11.2867	6.36808	4.76821	7.90327	3.59095	2.95914	5.77175	1.68228	6.19732	4.47769
AC103855.1	0	0	0	0	0	0	0	0	0	0	0	0	0	0	0	0	0	0	0	0	0	0	0	0	0	0	0	0	0	0	0	0.0268829	0
AL355816.2	0	0	0	0	0	0	0	0	0	0	0	0	0	0	0	0	0	0	0	0	0	0	0	0	0	0	0	0	0	0	0	0	0
AC078906.1	0.0577505	0	0.0341138	0	0.13448	0	0	0	0.079469	0	0.0839324	0	0	0	0.116718	0.0601953	0.032193	0.0427142	0	0.139566	0.053583	0.801046	0	0.618434	0.173823	0.0580767	0	0.0170914	0	0.0379555	0	0.019	0.191998
MIR2117HG	0	0.0201915	0.0538001	0	0	0.149427	0	0	0.0417762	0	0.0661838	0.201533	0	0	0.138054	0.0949326	0.0507708	0	0	0	0	0.680243	0.0399635	0.265995	0.0548263	0	0.0523689	0.0539089	0.0872258	0	0	0	0.050466
RNU4-75P	0	0	0	0	0	0	0	0	0	0	0	0	0	0	0	0	0	0	0	0	0	0	0	0	0	0	0	0	0	0	0	0	0
AC011933.3	0.0619421	0.0274647	0.0731797	0	0.360602	0	0	0.153455	0.0568246	0.0675588	0.0900242	0.342661	0.0828065	0.0870644	0.187784	0.258257	0.0690592	0	0.120603	0.0855403	0.0574721	4.75857	0.217436	3.3769	0.298302	0.31146	0	0.293311	0	0.0407103	0.0812161	0.122274	0.274578
RPL35AP31	0	0.0303172	0	0	0	0	0	0	0	0	0	0	0.0914065	0	0.0690954	0	0	0	0	0	0	1.45911	0	1.99694	0	0	0	0	0	0.0449384	0	0	0
AC244098.3	0	0	0	0	0	0	0	0	0	0	0	0	0	0	0	0	0	0	0	0	0	0	0	0	0	0	0	0	0	0	0	0	0
HGH1	18.1376	6.92381	7.5361	24.6319	31.6435	9.60578	14.3078	12.6045	15.3545	16.0981	8.04498	9.05062	11.1109	5.77781	6.18124	11.9549	28.3466	8.97573	29.7927	8.91643	9.97564	3.05795	8.24959	1.37113	13.2894	10.7216	6.61996	15.0251	13.8024	10.6989	5.98021	6.64346	23.2581
RNU6-1229P	0	0	0	0	0	0	0	0	0	0	0	0	0	0	0	0	0	0	0	0	0	0	0	0	0	0	0	0	0	0	0	0	0
JTBP1	0.0932893	0	0	0.513965	0	0	0	0.0770383	0	0	0	0.103214	0	0	0.754175	0	0	0	0.0605459	0	0.0865572	5.37506	0	5.99405	0	0	0	0	0	0	0.0611587	0.0613845	0.103384
RNA5SP319	0	0	0	0	0	0	0	0	0	0	0	0	0	0	0	0.134554	0	0	0	0	0.179661	2.47925	0	0	0	0	0	0	0	0.127262	0	0	0
AC010326.3	6.2442	1.30908	6.4549	15.7518	4.06976	1.72601	10.6616	3.83932	1.68114	4.01592	6.65834	3.0037	12.0675	2.00338	2.67488	5.04648	5.8266	1.10441	2.44475	3.53827	7.21051	8.83501	3.81201	14.0078	9.92833	6.27946	2.49767	4.17806	3.3476	5.64284	4.3828	4.97956	3.72318
AP001962.1	0.0412209	0	0.0486992	0	0	0	0	0	0	0	0	0	0	0	0.291585	0.0286439	0	0	0	0.0284624	0.0764924	3.51856	0.0361745	6.5812	0.148884	0.0414536	0.0474037	0.0975954	0	0	0.0540472	0.0542468	0
KRT81	1.51705	0.365456	0.169349	0.937806	0.389428	12.1901	1.11786	1.63749	0.175335	0.325711	0.0347216	0.237891	0.558911	0.906661	0.0362133	0.846667	0.35958	0.159033	0.124042	0.189705	0.642829	0.0764726	0.345936	0.186063	0.316395	0.420446	0.068685	14.9611	0.617771	0.321884	0.219271	0.1965	0.0529513
MIR1289-1	0	0	0	0	0.186311	0	0	0.132142	0	0.26179	0	0	0	0	0.485108	0	0	0	0	0	0.445409	1.70736	0.140427	1.24624	0	0.321842	0	0	0	0.210337	0	0	0
CMTM6	25.8412	68.2051	37.8578	20.288	15.3021	41.5745	17.6049	19.1319	36.6587	29.5768	29.8692	45.5459	26.3157	64.3576	64.1463	46.9437	21.4171	56.362	38.4088	30.9268	32.4546	22.4299	9.97101	55.5291	36.2351	29.5998	25.5259	24.5551	23.5684	60.3985	45.8697	36.388	22.3243
ZBTB37	0.980228	0.24041	1.51611	0.878874	1.04068	0.413712	0.647313	1.47621	0.294318	1.91226	1.25085	0.564524	1.95928	0.241279	4.77571	0.751897	1.209	0.217153	0.601605	0.881191	2.23309	10.9313	0.84672	17.3359	1.0704	2.04653	0.790985	0.890624	1.34354	0.883103	0.445487	2.55192	1.32638
RNA5SP527	0.181437	0	0.214353	0	0	0	0.48512	0	0.166447	0.395777	0.263693	0	0	0	0.366695	0	0	0.268393	0	0	0.336687	7.7436	0	4.59243	0	0.364923	0.208651	0.107393	0	0.119246	0.237893	0.358157	0
AC090971.5	0.0786432	0	0	0	0	0	0	0.0649436	0	0	0.114297	0	0	0	0.635772	0	0	0	0	0.054302	0	4.86684	0	10.8716	0	0.0790873	0	0	0	0	0	0.155242	0
AC244097.1	0	0	0	0	0	0	0	0	0	0	0	0	0	0	0	0	0	0	0	0	0	0	0	0	0	0	0	0	0	0	0	0	0
SALL4P5	0	0	0	0	0	0	0	0	0	0	0	0	0	0.0184022	0	0	0	0	0	0	0.0121475	0	0	0.0254912	0	0	0	0	0	0	0	0	0
SLC2A13	0.43433	1.96349	3.59188	1.01919	0.508374	0.837014	1.30569	0.455453	0.666186	0.377216	2.11749	1.32212	3.7111	1.1596	2.38262	1.67034	0.912102	1.65212	2.78306	1.79463	5.67593	15.8741	0.437626	4.16564	3.98411	7.42993	5.0899	0.644746	1.24789	1.90304	1.49902	3.68049	0.73345
ACAD10	3.21733	1.3007	2.98412	2.95661	9.80808	1.40113	1.91777	4.64686	2.12547	5.5872	4.01223	5.36369	3.98372	1.7407	4.93548	2.44545	5.48836	1.6793	2.1266	3.61286	4.03367	5.98475	4.02348	4.77731	3.63745	3.15247	3.28748	2.07997	2.37953	6.14858	1.83521	1.81482	5.39822
AP000892.3	0.56895	0	0.336084	0.195909	0.0828049	0	0.190155	0.176189	0	0.0775675	0.516806	0.31474	0.570445	0	0	0.0494196	0.0792901	0.105204	0.0461569	0.196426	0.527892	1.06236	0.0624122	0.969296	0.256872	0.357602	0.327144	0.294669	0	0.32719	0.186496	0.421166	0.236442
ADAM2	0	0	0	0	0.858891	0	0	0	0	0	0	0.00877588	0	0	0	0.00551186	0.0619036	0.0704013	0	0	0	0.0507799	1.44092	0	0	0.0079768	0	0	0	0	0	0	0.210967
LYPD3	1.7929	3.07845	1.68589	0.226785	6.13473	3.752	0.892725	16.2788	0.939874	9.13886	1.28957	9.2098	1.88321	26.4478	0.323533	1.06789	10.7084	40.3105	4.9988	27.5828	1.00151	0.46849	6.15718	0.178105	1.36563	0.303571	1.09403	2.54478	2.01495	1.11823	6.49464	1.10148	1.86526
CCDC39-AS1	0	0	0.192388	0	0	0	0	0	0	0.0444026	0.355007	0.0900846	0.108848	0	0.246839	0.0565794	0	0.120445	0	0	0.0755464	1.73752	0	1.42679	0.0980287	0.0818819	0.280905	0	0	0	0	0	0.0902324
KRT18P4	0.214681	0.0634589	0.253629	0.221767	0.208298	0.117407	0.047834	0.251152	0.0492363	0.058537	0.182005	0.118761	0.358742	0.0502919	0.361571	0.14918	0.119674	0.0264643	0.0928871	0.148234	0.348581	0.534477	0.1256	1.04498	0.366162	0.0539734	0.102867	0.158839	0.0856682	0.223401	0.0820989	0.0235434	0.297389
AC132825.3	0	0	0	0	0	0	0	0	0	0	0	0	0	0	0	0	0	0.00723694	0.00317512	0	0	0	0	0.00952538	0.00589005	0	0	0	0	0	0	0	0
RSBN1L	9.31803	3.75583	8.98361	2.71304	2.64714	4.95779	5.90367	5.71699	4.05996	6.75031	5.15394	6.13822	10.9434	5.38001	13.1355	7.0905	4.0642	5.49652	6.29863	8.3328	9.14701	14.5892	3.04193	22.5817	4.03466	7.77886	8.24084	4.08449	4.68251	5.02286	3.85097	8.14067	4.30912
PPP2CB	15.8532	24.8657	18.7654	22.032	8.30528	14.6164	27.2376	23.4021	25.9835	18.5261	25.5691	22.8915	13.9286	26.6146	17.7784	30.0951	21.543	16.175	15.4482	21.3643	11.542	25.4026	14.6602	21.3593	15.6771	20.2375	21.517	11.845	8.07276	20.3958	26.496	26.651	23.6528
AC067852.2	2.1319	2.32784	1.43588	2.66193	1.97185	2.09211	2.23747	2.7066	2.36703	2.13507	2.62063	2.93186	1.37173	2.49246	1.40939	1.45374	2.85445	3.83154	1.59699	2.30437	3.03178	1.59442	1.37258	0.446124	1.77511	3.05562	2.57769	2.60632	2.84319	2.88087	2.22707	1.94687	4.06276
FAR2P2	0.163239	0.0114283	0.0761265	0.0118334	0.00500164	0.0352397	0.00574294	0.0106423	0	0.0117132	0.206029	0.00475279	0.06317	0.012076	0.00868201	0.0328359	0.014368	0.228765	0.002788	0.0474586	0.0119573	0.137505	2.0018	0.0585481	0.403409	0.00864004	0.0691613	0.10425	0.032913	0.138342	0.00563244	0.0678388	0.833102
LINC02212	0	0	0	0	0.0125957	0.0177489	0	0	0	0.0058995	0.0628902	0	0	0	0.185844	0	0	0.0160028	0	0.00746971	0	0.115427	0	0.294884	0.143269	0	0.0124407	0	0	0.0497698	0	0.0071183	0
AC108134.1	1.03883	0.19359	0.115615	1.00572	0.350589	0.0741035	0.291849	0.814351	0.0138117	2.80794	2.39598	0.208216	2.59635	0.306844	0.66942	0.256317	0.998729	0.20044	0.112369	0.509385	0.37018	3.00397	0.759712	2.30112	0.61629	0.393654	0.0952255	1.11393	0.245121	1.04887	1.46078	0.554767	0.742465
AC005332.2	0.268395	0.0350013	0.26113	0.065236	0	0.336736	0.0738732	0.293347	0.0217254	0.116232	0.183564	0.358086	1.58294	0.0110956	0.335038	0.137136	0.0264029	0.0116773	0.0204931	0.392448	0.212405	1.853	0.0138551	4.36503	0.133056	0.26991	0.172482	0.098122	0.317527	0.202338	0.0672766	0.555783	0.0612369
FTH1P4	0.166672	0.332557	0.344593	0.631303	0.09703	0.0683637	0.222822	0.137638	0.267579	0.454464	0.363353	0.0461012	1.00266	0.52711	0.505284	0.347457	0.371646	0.308191	1.54146	0.632967	1.12117	9.1586	0.841041	8.19407	0.351166	1.92756	0.143754	0.246636	0.31925	0.164314	1.09267	0.137088	0.692652
MIR3909	0.387268	0	0.68629	0.2667	0	0	0	1.11932	0	0	0	0	0	0	0.391347	0	0	0	0	0	0.179661	4.13209	0.339858	2.26208	0.466254	0.584183	0	0.114613	0.370893	0.254525	0	0.382235	0
AC104662.1	0	0	0.0532736	0	0	0	0.060284	0.0372377	0	0.0491817	0.0655362	0	0	0	0.273407	0.0313346	0	0	0	0	0	1.73208	0.0395725	1.49256	0.217159	0.18139	0	0.0800721	0	0.237092	0	0.207698	0.0499722
FO393411.1	0.658356	0.681125	1.10188	2.19139	0.894293	0.720098	0.733455	0.724894	0.805286	1.16684	0.717622	0.606999	2.20029	0.92537	1.44146	1.48682	0.611667	1.1362	5.94633	0.568232	6.77021	1.87321	1.63698	1.81595	1.255	1.93105	2.3975	0.681948	0.262716	0.901443	2.66157	0.974698	1.70239
MRPL33	26.5011	24.4634	29.9469	26.8705	27.8224	22.6978	23.9996	31.1824	19.779	19.0653	14.0789	41.4794	23.2181	38.3226	19.0034	29.3188	15.4407	41.262	17.1412	20.511	31.5068	32.334	13.3891	17.7534	18.8913	56.2225	17.2009	19.2842	22.3549	17.9192	22.1342	22.61	23.3788
ARL5AP5	0.0528497	0	0	0	0	0	0	0	0	0	0	0.116945	0	0	0.106813	0	0	0	0.0343001	0	0	0	0.0463797	0	0	0	0	0	0	0	0	0	0
MIR5588	0	0	0.432108	0	0	0	0	0	0	0	1.06314	0.809332	0	0	0	0	0	0	0	0.252547	0	1.56101	0.320977	0	0	0	0	0	0.700576	0	0	0	0
PPP6R1	32.3708	17.6495	11.3887	8.28265	16.253	19.0548	15.2552	21.2802	20.1337	11.434	20.3335	34.9511	16.2466	14.9763	12.2174	51.896	12.7377	18.1692	14.3869	52.9979	11.8151	6.59559	13.0059	4.77065	17.194	15.5129	11.3272	18.6445	15.2663	17.3964	14.2044	10.27	13.2547
AL135923.1	0	0	0	0	0	0	0	0	0	0	0	0	0	0	0.237604	0	0	0	0	0	0	0	0	0	0	0	0	0	0	0	0	0	0
AC025034.2	0	0	0	0	0	0	0	0	0	0	0	0	0	0	0	0	0	0	0	0	0	0	0	0	0	0	0	0	0	0	0	0	0
AC090506.2	0	0	0	0	0	0	0	0	0	0	0	0	0	0	0	0	0	0	0	0	0	0	0	0	0	0	0	0	0	0	0	0	0
AC011479.3	0.0487671	0.0270288	0.36009	0.167922	0.198732	0	0.048897	0.120816	0.0223691	0.113027	0.0531572	0.202333	0.0488952	0.0171365	0.147842	0.0931913	0.0543704	0.0541047	0.0158252	0.109437	0.271487	1.97728	0.160488	2.49247	0.190819	0.098085	0.0420614	0.0938129	0	0.136218	0.0319708	0.0481332	0.040533
AC002059.2	2.7232	0.278642	0.494961	1.44261	1.21949	1.03105	1.12019	2.59479	1.15302	0.456943	2.13112	0.695289	1.12015	0.294436	2.32852	1.16451	0.700637	1.54936	0	1.15713	2.72104	2.23509	0.367664	3.26288	2.26981	2.52792	0.481794	1.61188	0.401239	1.37675	1.64795	0.413508	2.08929
SLC16A7	0.78916	1.23814	20.7364	0.778046	0.106019	4.08899	0.912995	0.371797	0.0959095	0.354035	0.923919	0.298502	0.322354	0.310488	8.42798	0.783901	0.272598	0.132203	0.287824	1.71039	2.05739	26.6244	0.291522	20.2539	0.974476	0.808879	2.48795	0.896288	0.135655	1.59366	1.97878	1.16946	0.439144
KLF3P2	0	0	0	0	0	0	0	0	0	0	0	0	0	0	0.17377	0	0	0	0	0	0	0.183477	0	0.33481	0	0	0	0	0	0	0	0	0
IFNA6	0	0	0	0	0	0	0	0	0	0	0	0	0	0	0	0	0	0	0	0	0	0	0	0	0	0	0	0	0	0	0	0	0
HTR1DP1	0.0259487	0	0.0613127	0	0.0302126	0	0	0.0428569	0	0	0	0	0.0346892	0	0.235998	0.0180315	0	0	0	0.0179172	0	3.82079	0	4.34499	0.0624823	0	0	0.0460775	0	0	0.034023	0.0512229	0
AC055764.1	0.0974312	0	0.0575536	0	0	0	0	0.0402293	0	0.0796994	0	0	0.0651248	0	0.246143	0	0	0	0	0.100912	0.1356	3.84643	0	4.17345	0.0586514	0.195963	0	0	0	0	0.031937	0.0320549	0
AC145098.2	0.121837	0.0135055	0.0449816	0	0.0620626	0.0624672	0.0407206	0.0943248	0.454071	0.0415265	0.154939	0.513923	0.142517	0.096329	0.169291	0.153452	0.033959	0.112644	0.0148263	0.189285	0.0423918	0.357496	0.0801912	0.77097	0.100847	0.0536048	0.017514	0.311001	0.262542	0.0800753	0.0948505	0.0952007	0.109704
ZNF324	1.83884	1.27711	1.42266	1.27756	1.33576	1.41502	1.91444	2.31473	1.20174	1.42432	1.43676	2.67362	1.85999	0.909196	2.6722	1.25517	1.17927	1.01102	2.17563	2.29219	1.66085	3.09061	1.16745	1.94064	1.48898	1.20691	2.00705	1.63022	1.83122	1.62833	1.76292	1.73196	1.30294
RNU6-657P	0	0	0	0	0	0	0	0	0	0	0	0	0	0	0.217618	0	0	0	0	0	0	0	0	0.83859	0	0	0	0	0	0	0	0	0
AL450471.1	0	0	0	0	0	0	0	0	0	0	0	0.20074	0	0	0	0	0	0	0.117755	0	0	0.77436	0	1.76632	0	0	0	0	0	0	0	0	0
NIP7P2	0.0423575	0.018781	0	0	0	0	0	0	0	0.0461983	0	0	0	0	0.128411	0	0	0	0	0.0877417	0	0.0903895	0	0.329886	0	0	0	0.0501432	0	0	0	0.0557425	0
RN7SL795P	0	0	0	0	0	0	0	0	0.0749602	0	0	0	0.109234	0	0.495429	0	0	0	0	0	0	1.91805	0	0.318188	0	0	0	0	0	0	0	0	0
TCAM1P	2.76172	0	0.0998017	0.00895017	0.272373	0.031984	0.00868728	1.15373	0	0.00354369	0	0.014379	0.46041	0	0.0065666	0.370271	0	0.365275	0	0.529452	0.0904383	0	0.0228105	0.0506086	0.140823	0	0.0224185	1.10389	0.0435637	0.0512495	0.00852013	0.0171032	0.172831
RNU6-366P	0	0	0	0	0	0	0	0	0	0	0	0	0	0	0	0	0	0	0	0	0	0	0	0	0	0	0	0	0	0	0	0	0
POU5F1P3	0.641256	0.0473881	0.0757593	0	0.0995502	0.140279	0.0571523	0.123561	0.117655	0.116567	0.559186	0.354739	0.657228	0	0.151202	0.519869	0.0714935	0.126479	0.0416183	0.236148	0.495817	0.775438	0.300134	1.04046	1.08086	0.773853	0.0983253	0.341606	0.0409427	0.168581	0.392369	0.182844	0.189505
MIR4436A	0.542176	0	0	0	0.315633	0	0	0	0	0	0.393988	0	0	0	0	0	0	0	0.175939	0	0	0.578493	0	0	0	0.272619	0	0	0	0.178167	0	0	0
AC018462.1	0.213356	0.0389532	0.237236	0.103717	0.0292253	0.020591	0.0838919	0.0725486	0.046054	0.191637	0.0364804	0.0555424	0.0503333	0.035281	0.532667	0.130817	0	0.0371307	0.0325813	0.0779926	0.197959	4.74043	0.0220278	6.81765	0.120881	0.239803	0.0865969	0.0520004	0.0240394	0.0247455	0.0493666	0.198196	0.0973586
ACTG2	7.96298	5.19557	3.86449	0.907732	0.640624	9.176	1.51964	3.16559	0.349447	1.30572	4.94734	1.47839	0.484975	9.24642	3.01222	14.344	1.57066	4.51677	3.1393	2.65523	0.785397	2.76116	1.5653	2.97841	0.436769	0.784378	1.86346	19.5011	7.23251	3.93408	0.820515	2.59794	4.9249
AC092648.1	0	0	0	0	0	0	0	0	0	0	0	0	0	0	0	0	0	0	0	0.0376134	0	0	0	0	0	0	0	0	0	0	0	0	0
TAS2R5	2.5625	0.124271	0.354772	0.137868	0.0932364	0.131382	0.133819	0.198385	0.16529	0.425779	0.611007	0.73093	0.240865	0.0562779	0.586681	0.20867	0.0892789	0.355371	0.0389787	1.70025	1.05876	3.63129	0.597335	5.06724	0.891797	1.34888	0.184178	0.319941	0.287595	0.328936	1.39119	0.777199	0.687758
LINC02076	0.0492624	0	0	0.0169628	0.0430178	0	0	0.0406808	0	0.0201485	0	0.0136258	0	0	0	0.0342319	0.0137306	0.0546541	0.0319718	0.0340149	0.0228537	0.0788432	0.0324236	0	0	0.0247703	0.0141628	0.0291586	0	0.040471	0	0.048622	0.0545928
TBC1D8B	1.72158	1.15898	1.87349	1.85354	0.810256	1.32077	1.8769	1.88222	0.769653	0.907106	1.79022	1.4594	2.11022	3.42182	5.12112	1.41198	0.651509	1.15856	1.94194	2.42098	1.37011	7.85984	1.08098	7.59152	1.33412	1.78251	2.5849	1.39504	0.738469	2.22789	1.93298	2.01511	1.36506
AC130456.3	0.436824	0.290527	2.45135	2.75759	0.805287	0.0597237	0.389322	0.992005	0	0.297771	1.42844	0.161099	0.145991	0.767487	1.21392	0.278249	0.933444	0.538483	0.307129	0.10054	1.351	7.37967	4.24876	10.5605	3.59377	1.02501	0.544206	1.5298	0.0348628	1.60294	0.501153	0.407193	1.37159
PIGPP3	0	0	0	0	0	0	0	0	0	0	0	0	0	0	0.0561088	0	0	0	0	0	0	0	0	0	0	0	0	0	0	0	0	0	0
AC108516.1	0	0	0	0	0	0	0	0	0	0	0	0	0	0	0	0	0	0	0	0	0	0	0	0	0.431784	0	0	0	0	0	0	0	0
H2AZP2	0	0.0534915	0.071264	0	0	0.0989663	0	0	0	0.0328951	0	0.0667381	0	0	0.0609559	0.125748	0	0.178461	0.156595	0	0.111935	0.386167	0.052936	0	0	0.121322	0.0693682	0.142816	0	0	0.07909	0.039691	0.200543
HSPD1P9	0.0140846	0	0.0166399	0.0193993	0.016399	0	0	0.0116311	0	0.0230427	0.0409401	0	0	0	0.113864	0.00978726	0	0	0.00914109	0.00972524	0	0.78146	0	0.24681	0	0	0.0647889	0	0	0.00925687	0	0.00926771	0
PPIAP45	0.871354	0.171712	1.08663	0	0	0.238268	0.453016	0.0399758	0	1.00316	0	0.321352	2.58857	0	0.244592	0.437301	0.0539706	0	0.125671	1.06961	0.0898303	0	0.297376	0.565519	0.466254	0.486819	0.0556695	0.0286533	0.139085	0.572681	0.126943	0.191117	0
KIF25-AS1	0.0596955	0.00992573	0.0264471	0	0	0.746798	0.897817	0.0492965	0.00684546	0.301127	0.0216898	0.0165116	8.98783	0.0104883	0.00754053	0.046667	0.23294	1.53431	0.0339002	0.0103047	0.0276938	0.0636942	1.29004	0	1.45538	0	0.0429059	0.0397508	3.88765	0	0.0244595	0.0441897	2.50562
AC093716.1	0	0	0	0	0	0	0	0	0	0	0	0	0.0817082	0	0.0617644	0	0	0	0	0	0	0	0	0	0	0	0	0	0	0	0.0400695	0	0
AL356859.1	0	0	0	0	0	0	0	0	0	0	0	0	0	0	0	0	0	0	0.0361228	0	0	0.237545	0	0	0	0	0	0.0329443	0	0	0	0	0
AC022447.3	0	0	0	0	0	0	0	0	0	0	0	0	0	0	0	0	0	0	0.0302118	0.0321424	0	0.0993371	0	0	0	0	0	0	0	0	0	0	0
LINC00632	0.107246	0.0169828	0.0543009	0.284876	0.0267574	0.13825	0.0102411	0.0126519	0.534091	0.03342	0.0111333	0.127131	0	0.0861382	0	0.0266156	0.0341622	0.0793224	0.0745753	0.0158682	0.106614	0.572146	0.457136	0.477282	0.249015	0.0847402	0.0528564	0.0544107	0.256777	0.0453119	0.00502201	0.0100811	0.0169786
RPS3AP6	0.95648	5.23053	2.32849	2.11582	5.87196	2.61545	1.58869	0.813796	2.92486	1.16966	1.13736	0.929968	2.44107	11.2034	3.36829	4.4914	0.613975	4.20179	13.5252	0.640422	15.1943	1.85554	2.06031	1.693	1.53541	2.1278	6.39968	0.874952	2.02638	1.40965	1.95715	0.858225	0.931494
AC004706.2	0	0	0	0	0	0	0	0	0	0	0	0	0	0	0	0	0	0	0	0	0	0	0	0	0	0	0	0	0	0	0	0	0
RNA5SP159	0	0.099193	0	0	0	0	0	0	0.205231	0.365998	0.325136	0.247514	0.299068	0	0.452139	0	0	0	0	0	0.207569	8.11575	0	6.53367	0	0.67493	0	0	0	0.441094	0	0.147204	0
FAM184A	1.75384	0.187526	4.34671	0.309593	0.0585405	0.548322	2.08768	2.0296	0.0244191	1.68546	2.54037	3.62563	2.19436	0.0498852	3.09333	0.330885	0.514394	0.179377	2.45312	0.588143	2.00322	5.20057	0.814987	10.2444	1.23916	0.811978	1.87065	1.08888	0.883745	0.898041	0.374213	3.48544	1.89773
PTPN6	20.7746	14.0209	5.95109	12.8749	9.6785	39.7071	8.41929	12.4412	5.16125	10.5916	20.6323	19.534	24.7035	7.31299	18.0973	17.6295	15.094	15.4132	10.351	21.8059	18.2254	3.2886	9.70909	6.22497	17.2578	19.2912	7.92474	10.9433	13.9881	14.8358	19.271	13.1491	13.5963
AL732618.1	0	0	0	0	0	0	0	0	0	0	0	0	0	0	0	0	0	0	0	0	0	0	0	0	0	0	0	0	0	0	0	0	0
IDSP1	0.919247	0.0543451	0.0724012	0.337631	1.35571	0	0.163857	0.101215	0	0.10026	0.712532	0.406818	0.327702	0.172276	0.928929	0	0.0683245	0.181308	0.198867	0.592412	0.227443	1.17699	0.0537807	2.98301	0.295129	1.10933	0	0.145095	0.117384	0.72499	0.120528	0.161298	0.271657
AC100827.4	0.0283193	0	0.0223047	0	0.0219818	0	0.0126199	0.00779536	0.00865988	0.0102957	0	0.0835525	0.0504777	0	0.133549	0	0.0315731	0	0	0.00651802	0.0350342	0.96692	0.0165682	1.26819	0	0.0379723	0.0108557	0.0335247	0	0.055837	0.0185656	0	0.0104612
AC021193.1	0	0	0	0	0	0	0	0	0	0	0	0	0	0	0	0	0	0	0	0	0	0	0	0	0	0	0	0	0	0	0	0	0
LINC01593	0	0.0526643	0.491134	0	0	0	0	0.0490424	0	0	0.0863119	0	0.0793918	0.417371	0	0	0	0	0	0	0.0551021	1.39405	0	0	0	0	0.341478	0	0	1.32707	0.233601	0.0390772	0
AC016987.1	0	0	0	0	0	0	0	0	0	0	0	0	0	0	0	0	0	0	0	0	0	0.492704	0	0.539453	0.0555954	0	0	0	0	0	0	0	0
LSS	10.5853	6.90253	6.3036	11.0761	9.51499	4.81052	6.88625	10.6552	5.02623	9.80379	11.2571	9.35506	9.48634	9.6072	5.81003	7.45735	10.1795	5.95727	5.8059	6.21428	5.89874	7.01776	2.88041	4.69844	5.90641	8.45521	6.00778	8.92618	3.50017	7.61815	8.92639	8.49221	11.5966
AC008667.2	0	0	0	0	0	0.080608	0	0	0	0	0.214215	0	0	0	0	0	0	0	0.0318866	0	0	0.104844	0	0.09566	0	0	0	0	0	0.064581	0	0.129313	0
AC118282.3	0	0	0	0	0	0	0	0.0342239	0	0	0	0	0	0	0	0	0	0	0	0	0	0	0	0.0806916	0.0498959	0	0	0	0	0	0	0	0
CCDC92	4.38544	3.33481	5.54521	5.68516	4.88419	4.46416	4.31189	7.01158	3.22878	8.95798	5.40027	8.26546	11.1371	3.09188	2.2059	6.10842	8.02286	5.64162	5.41233	7.06423	4.78656	3.46828	7.22988	4.7849	5.05384	3.53943	11.659	5.3209	6.5724	4.5103	6.81735	4.56168	9.78825
RNU7-51P	0	0	0	0	0	0	0	0	0	0	0	0	0	0	0	0	0	0	0	0	0	0	0	0	0	0	0	0	0	0	0	0	0
RPL31P47	0	0	0	0	0	0	0	0	0.0877127	0	0.138959	0	0	0	0.0966189	0	0	0	0	0	0	0.204033	0	0.37232	0	0	0	0	0	0	0	0	0
GALNT8	0.0325317	0.0033287	0.0236515	0.0206803	0.00582728	0.119065	0.00669095	0.00826606	0.0872364	0.00818805	0.0836498	0.016612	0.0133814	0.0140695	0.0632199	0.020867	0.0083699	0.162878	0.00812056	0.0241906	0.0116093	0.0480611	0.00439217	0.0925745	0.286219	0.0100663	0.0374112	0.0177745	0.0886752	0.036183	0.00984331	0.0477516	2.12983
MIR3135A	0.598506	0	0	0	0	0	0	0	0	0	0	0	0	0	1.20962	0.207948	0	0.442675	0	0	0	0.638596	0	1.16531	0	0.300943	0	0	0	0	0	0.196909	0
KRT86	4.06179	0.264598	0.727762	1.44502	1.18791	0.789581	1.26103	4.80083	0.273727	1.01829	0.279775	0.766735	0.514687	0.162346	0.46687	2.18041	1.08383	0.398666	0.456016	1.13646	1.49139	1.41723	0.363211	0.655914	0.440351	1.51967	0.54237	2.30164	1.46568	0.246711	0.586832	0.937331	0.501329
KARS1P1	0	0	0	0	0.0153132	0	0	0	0	0	0	0	0	0	0.119616	0	0	0	0.00853586	0	0.012203	1.9085	0	1.79253	0.0633382	0	0	0	0	0	0.00862226	0	0
HLTF	11.8808	2.17601	6.77859	1.68064	17.632	4.21103	2.15799	9.1952	5.03906	5.08979	4.9811	9.52637	10.4623	4.69367	10.5989	7.01454	5.21988	11.4016	13.8129	14.5133	9.99064	17.0028	3.95099	11.38	10.3711	7.35107	6.84461	9.97563	16.4632	5.81736	5.19087	9.07856	5.51919
AC069282.1	4.03024	1.04888	6.10702	6.51641	2.14222	2.29993	3.51389	3.32817	1.56732	5.70962	3.18337	3.68354	7.49603	0.677315	6.06477	4.29218	2.10013	2.26808	2.92842	4.29523	7.51945	15.3312	2.5373	27.9764	9.91544	4.58165	4.03022	4.58953	0.881047	4.20353	4.36529	5.27498	3.64103
LINC00265	2.4411	0.406707	0.681663	1.6913	3.29869	1.14083	0.810921	2.20522	0.298589	1.45224	2.66622	1.18672	0.949337	0.36391	0.874595	1.74255	1.0309	0.875402	0.940978	1.53742	0.782432	1.92583	2.87581	2.6069	3.15272	2.16476	0.655023	1.15592	2.01908	2.18777	3.93294	1.14871	1.21326
AC016573.1	0	0	0	0	0	0.0701394	0	0.0353033	0.0392185	0.0233134	0	0	0	0	0.0432007	0	0	0	0	0	0	0.091228	0.0375168	0	0.0514696	0	0	0	0	0	0	0	0
WWC2	3.26007	2.21335	10.8717	1.60183	2.31515	1.63496	4.89927	3.74421	2.35441	2.91137	7.60778	1.83671	3.18673	2.11565	6.99069	5.25538	1.48479	3.32104	1.64464	3.43083	1.20134	10.5735	1.19917	11.3219	2.24364	1.14863	7.62574	3.28041	4.20282	4.71073	2.42524	4.09401	5.23988
BIN1	9.33138	6.49964	5.465	8.92712	7.953	10.8358	3.43662	7.04127	4.5853	6.27299	6.35561	7.93259	8.30895	6.50657	5.06433	9.87893	5.37232	6.5181	1.24749	7.17797	6.81902	2.80313	7.64911	1.66405	6.18182	12.3337	4.76892	13.1941	7.7584	7.02899	5.91036	4.35887	7.42598
U2	0	0	0	0	0	0	0	0	0	0	0	0	0	0	0.321175	0.110427	0	0	0	0	0	0.339116	0.139459	0.309411	0.956625	0	0	0	0	0	0	0	0
SPSB2	7.05746	9.31686	3.57494	17.0724	9.15811	12.4424	14.1588	5.89013	5.6985	17.4755	7.19768	15.4918	20.3769	3.96264	8.55625	8.9202	28.6027	32.0425	8.2337	8.00715	10.1405	3.32893	6.57283	2.48841	7.52386	13.7694	4.62538	6.40786	7.77605	21.8579	7.68863	9.20106	16.7566
AC019133.1	0	0	0	0	0	0	0	0	0	0	0	0	0	0	0	0	0	0	0	0	0	0	0	0	0	0	0	0	0	0	0	0	0
SATB2-AS1	0.0206197	0.0274279	0.0182704	0.0639006	0	0.00845752	0.013783	0.00425693	0.0520193	0.0843351	0.0224758	0.00570334	0.0689128	0.0507194	0.0156276	0.0608956	0.0172416	0.167761	0.0033456	0.0355939	0.110007	0	0.00452384	0.0200736	0.0124126	0.160705	0	0.027461	0	0.0304917	0.0642098	0.0407033	0.0285635
AC134026.2	0	0	0	0	0	0	0	0	0	0	0	0	0	0	0	0	0	0	0	0.00710607	0.0190975	0.0658846	0	0.0200378	0	0	0	0	0	0	0	0	0.02281
MIR769	0	0	0	0	0	0	0	0	0	0	0	0	0.261051	0	0	0	0	0	0	0	0.181183	0.833422	0	0	0	0.196378	0	0	0	0	0	0	0
MLF2	39.2411	41.2512	21.5853	55.8865	69.5022	50.4735	50.8231	67.8855	71.3888	56.3822	31.1596	98.3482	56.7524	39.6862	11.5594	46.109	73.7815	73.1573	45.2402	45.5685	56.2226	7.26979	59.8998	5.61252	42.5854	68.8068	18.376	47.0636	88.7161	44.5555	57.672	27.8818	67.1994
AC091912.1	0	0	0	0	0	0	0	0	0	0	0	0	0	0	0	0	0	0	0	0	0	0	0	0	0	0	0	0	0	0	0	0	0
AC087258.1	0	0	0	0	0	0	0	0	0	0	0	0	0	0	0	0.444777	0	0	0	0	0	0	0	0	0	0	0	0	0	0	0	0	0
AC021660.2	0.118776	0	0	0	0.0691464	0	0	0	0	0	0	0	0.0793918	0	0	0	0	0	0	0	0	0.253463	0	0	0	0	0	0.0351519	0	0	0	0.0390772	0
PIK3R3	2.31358	3.48284	3.02721	4.65995	3.59165	5.81107	4.22375	4.49647	1.88281	1.74499	3.3715	1.98172	1.97877	2.07178	15.0395	3.57838	3.9003	1.1316	45.3791	2.15146	3.96432	5.63386	2.87632	11.3645	7.32677	1.43539	3.30429	7.06244	2.40337	2.57718	1.21094	4.67136	5.1554
RBP5	3.66929	2.38817	1.7499	8.57765	1.509	32.2545	1.2376	3.72508	0.416908	2.90972	3.86506	2.10432	1.66508	1.18291	6.71851	2.30413	0.806918	2.11637	0.873913	2.99847	3.45135	7.79423	3.19054	10.6181	3.54629	4.43478	3.11635	2.57038	1.35407	6.21699	2.24	5.78126	1.82798
HPS5	4.24457	3.01758	3.93976	2.22995	3.24881	4.83069	3.64413	6.82102	5.63547	2.85776	8.34492	4.58915	4.23298	3.62495	12.7303	6.75275	3.53422	3.26394	4.91908	7.22192	2.72521	7.13921	3.37916	11.863	8.44382	4.47746	2.90814	4.02829	1.28642	4.00205	5.28118	6.13031	4.16797
PPIAP86	0.0443124	0	0	0.0610333	0	0	0	0	0	0	0	0.0490268	0.118477	0.124569	0	0	0	0.0655499	0.0287593	0	0.0411147	0.189123	0	0.258834	0	0.401064	0	0	0	0	0.0581007	0.0291576	0.0491073
MIR512-1	0	0	0	0	0	0	0	0	0	0	0	0	0	0	0	0	0	0	0	0	0	0	0	0	0	0	0	0	0	0	0	0	0
UBE2L3	23.9911	27.765	21.4562	25.2956	39.5092	27.0782	26.7037	23.8624	22.8462	13.116	20.863	25.6268	14.2944	25.35	11.9763	26.033	33.2404	22.3628	22.1361	18.7626	18.5554	12.2353	18.6883	8.20607	27.5397	24.8994	16.5289	30.398	44.7515	22.6256	21.573	13.5778	21.1312
AL365436.2	0.175228	0.0388475	0	0.301685	0.306032	0	0	0.832043	0.0803755	0.477792	0.318337	0.0484676	0.409939	0.123148	0.486952	0.091323	0.0976806	0.0648022	0.142156	0.181488	0.325165	5.60896	0.57666	3.07058	0.6329	0.264326	0.201511	0.337084	0.629319	0.172748	0.258471	0.374725	0.0485471
DUX4L50	1.48245	0.157183	0.799552	0.221939	0.450273	1.32186	0.732429	1.30405	6.20859	7.24079	1.40513	1.17664	1.12015	0.181191	1.04213	2.35141	1.90429	1.62087	0.146411	2.02497	0.328917	1.23789	0.565638	0.376486	1.20281	1.13432	0.259427	0.457811	0.308645	0.381253	0.401423	0.551344	1.75
KXD1	13.1575	14.2221	9.79148	11.5001	16.9376	16.4662	13.1851	20.7823	16.0186	8.78576	14.8062	13.5468	17.522	15.6269	6.24033	14.8555	16.9934	12.0196	9.97959	19.2342	16.0035	6.4574	15.8743	4.72431	11.2736	16.9342	12.6822	13.7484	27.1397	15.5678	21.9282	14.4835	16.3697
SNORD57	0	0	0	0	0	0	0	0	0	0	0	0	0	0	0	0	0	0	0	0	0	0	0	0	0	0	0	0	0	0	0	0	0
AL356310.1	0.118167	0.0873238	0	0	0.229306	0.581617	0	0.0325273	0	0.150362	1.25942	0.130738	0	0.27682	0.0796074	0.0547417	0.263487	0.291333	0.204511	0.0543948	0.219278	0	0.0345667	0	0.0474224	0	0.181187	0.0466289	0.11317	0.10355	0.0516451	0.0259179	0
ZNF560	0.01625	0.00720513	6.43135	0.0335726	1.57037	0	0	3.42861	0	0.00443087	0	0	6.48448	0	0.00821057	0.00564597	0	0	0.00527321	0.0224407	0	0.0520154	0.0071303	0.047459	0	0.0163417	0	1.21192	0	0.01602	0.0106532	0.0106925	0.0180083
FUT11	6.12432	4.50708	3.70918	4.00756	2.71566	4.68137	4.28511	3.90645	8.99366	3.07622	3.3489	3.79034	2.51577	5.29685	7.03297	6.68198	2.52191	2.55471	4.05699	4.54308	10.3153	6.72984	3.22474	6.39617	4.18674	2.19927	4.40385	5.41391	4.3552	5.34829	5.83942	7.33395	4.30104
GLS	74.6213	6.61961	32.4641	3.84	2.99766	14.1649	5.64254	16.6874	18.4348	3.53437	10.5678	72.0871	70.7455	5.70505	40.5162	21.3221	2.03125	4.55775	4.64	71.543	26.0767	94.691	7.32766	90.3728	41.2307	104.063	24.0233	26.2731	2.55107	6.82238	31.5544	27.1842	22.8151
OR5T3	0	0	0	0	0	0	0	0	0	0	0	0	0.0301114	0	0	0	0	0	0	0	0	0	0	0	0	0	0	0	0	0	0	0	0
AC026401.3	6.50519	3.68364	6.45076	3.13055	3.98477	4.58634	2.09559	4.37957	8.00493	6.92409	3.60709	8.49798	9.39487	6.13241	4.30327	9.29492	13.078	10.3572	8.39302	5.51997	21.4281	17.8401	23.8669	8.79996	6.07056	7.1462	3.33487	7.43802	6.08	13.307	5.96027	4.21166	4.97977
AC017100.1	0.137979	0.410773	0.326022	1.05882	3.39663	0.840833	0.395275	0.113943	1.28388	0.118242	0.257828	1.11223	0.0790522	0.249351	0.35854	1.82172	0.329641	2.56592	0.191893	0.7894	0.402354	0.883327	0.588137	0.498921	1.02045	0.6145	0.385353	0.128339	0.0566334	0.440465	1.34392	0.804142	0.349506
ITPK1	7.85407	20.4729	5.59467	7.86999	5.88153	6.92788	9.15116	7.55752	22.161	9.74078	13.0342	8.48671	18.2699	25.1636	5.24199	8.0827	9.68062	5.63828	22.2812	8.49591	9.86558	5.91541	8.31161	2.94335	8.02857	8.07607	12.1379	4.47594	7.55125	14.8384	6.92618	7.26246	12.047
RNU6-261P	0	0	0	0	0	0	0	0	0	0	0	0	0	0	0	0	0	0	0	0	0	0	0	0	0	0	0	0	0	0	0	0	0
HYPK	0.893873	0.185384	0.281043	0.605655	0.478411	0.147838	0.293933	0.145846	0.135569	0.762644	1.00577	0.283133	0.255375	0.238109	0.509921	0.373187	0.385772	0.229266	0.203515	0.221497	0.575206	2.33822	0.69904	3.18606	0.533753	0.775682	0.248697	0.292279	0.231279	0.532998	0.295366	0.227679	0.247649
AC087379.1	0	0.0102889	0.0274147	0	0.0270179	0	0	0.0191626	0	0.0126545	0.1349	0.0256737	0	0	0.0703479	0	0	0.0343263	0.0150603	0	0.0215303	0	0.0610923	0	3.82746	0.186688	0.0533709	0	0.666711	0.015251	0.0304254	0.198495	0.257158
AKR1B1P8	0	0	0.0290842	0	0	0	0	0	0	0	0	0	0	0	0	0	0	0	0	0	0	0.0525341	0	0.0479322	0	0	0	0	0	0	0	0	0
SPSB4	0.160188	0.0737582	0.0727883	0.0339436	0.0358674	0.495308	0.0329466	0.0559661	0.0226083	0.0403185	0.134314	0.102248	0.0164727	0.0432994	0.0747118	0.0770629	0.0274759	0.0364556	0.0319889	0.0935911	0.0228659	0.157771	0.00540683	0.107963	0.133518	0.0185876	0.0283408	0.0948162	0.153415	0.157921	0.0201954	0.154052	0.0682775
AC093788.1	1.14342	0.0330643	0.293666	2.97858	0.723538	0.163129	0.432003	0.246323	0.0912137	1.6131	1.08379	0.440025	0.465217	0.314446	0.979635	0.518186	0.581974	0.183851	0.032265	0.446249	2.02956	7.74444	1.00344	13.9869	1.227	1.12488	0.228683	0.397251	0.547537	0.637136	0.374803	0.507035	0.936587
TVP23BP2	0	0	0	0	0	0	0	0	0	0	0	0	0	0	0	0	0	0	0.0243168	0	0	0	0	0	0	0	0	0.0443543	0	0	0	0.0246536	0
SNORA50A	0.16943	0	0.200168	0	0	0	0	0.27983	0	0	0	0.187455	0	0	0.513643	0	0	0	0	0.116989	0.314406	3.61558	0.743439	8.57704	0.407972	0.51116	0	0	0.324531	0	0	0	0
AC004494.1	0.888948	0.01383	0.138187	0.0107402	0.081712	0.102349	0.0208495	0.173864	0	0.089301	0.283325	0.310586	0.0938193	0.0438416	0.220638	0.341372	0.00869374	0.02307	0.035426	0.285366	0.274933	2.26307	0.0684316	1.6549	0.67595	0.392091	0.0538044	0.133851	0.0373403	0.199873	0.0562329	0.15906	0.138265
GPR34	4.23083	10.5189	2.44271	2.23873	0.139153	7.37279	1.74158	2.42791	8.40946	0.932017	7.64272	7.27265	1.98117	2.43582	11.2561	7.44124	0.19987	1.46739	1.97019	9.11882	1.65226	8.7479	0.304162	26.4114	13.0509	4.78355	4.42561	4.38597	2.04886	3.5347	3.79222	4.81282	1.77479
RPL5P16	0	0	0	0	0	0	0	0	0	0	0	0	0	0	0	0.0202683	0	0	0	0	0	0.124486	0	0.113581	0	0	0	0	0	0	0	0	0
AC009951.1	0	0	0	0	0	0	0	0	0	0	0	0	0	0	0	0	0	0	0	0	0	0	0	0	0	0	0	0	0	0	0	0	0
Metazoa_SRP	0	0	0	0	0	0	0	0.0628002	0	0	0	0	0	0	0.0768487	0	0	0	0	0	0.14112	0.48685	0	0.296136	0	0.0764772	0	0	0	0	0	0.0500395	0
IFIT6P	0	0	0.0227997	0	0	0	0	0	0	0	0.0280477	0	0	0	0.0585054	0	0	0	0	0	0.0179059	1.27666	0	0.563625	0	0.0194075	0	0	0	0	0	0.0126985	0
PRR34	0.261753	0.130567	0.0966377	0.0337991	0.209525	0.469712	0.0984189	0.0607938	0.097552	0.124901	0.166435	0.515852	0.0656102	0.0459893	0.743935	0.187574	0.0638374	0.0847007	0.111484	0.271105	0.0986635	4.99225	0.129211	2.97823	0.315139	0.20565	0.122287	0.213033	0.14101	0.177409	0.0750752	0.371379	0.126908
AL158069.1	0	0	0	0	0	0	0	0	0	0	0	0	0	0	0	0	0	0	0	0	0.0469882	0.43228	0	0.29581	0	0	0	0	0	0	0	0	0
LINC00334	0	0.0113647	0	0.105909	0.0298429	0	0.034266	0.084665	0	0.0139777	0.0745028	0	0.0342647	0	0.181308	0.0356217	0.0571524	0	0.0332699	0.017698	0.0951262	0	0	0.149715	0.0925766	0.025776	0	0.0455137	0.0490949	0.0168456	0.0672133	0.0337307	0.0284046
RPL9P31	0	0	0.0470983	0.0549088	0	0	0	0	0.0365723	0	0	0	0	0	0	0	0	0.0589723	0	0	0	0	0	0	0	0.040091	0	0	0	0	0	0.0262318	0
Y_RNA	0	0	0	0	0	0	0	0	0	0	0	0	0	0	0	0	0	0	0	0	0	0	0	0.487658	0	0	0	0	0	0	0	0	0
AL512844.1	0.0129525	0.00574305	0.122419	0	0.0150808	0	0	0.0320885	0.0237648	0.00706348	0.0188246	0.0143305	0.051946	0.0182057	0.183245	0.0270016	0	0	0.193345	0	0.0480711	0.110561	0.0227336	0.025219	0.0467827	0.0260513	0.0148953	0.0229999	0	0.00851278	0.0509484	0	0.07177
LINC00906	0	0.00488495	0	0	0	0	0	0	0	0.00901214	0.0320239	0	0	0	0.00556662	0	0	0	0	0.00380361	0	0.0117552	0	0.11798	0.00663211	0	0.00633485	0	0	0.025343	0	0.0253726	0
AL359195.2	0.00522268	0	0	0.0143868	0.0304043	0	0.00698212	0.00431289	0.0047912	0.00284813	0.0379522	0	0.0139637	0	0	0	0	0	0	0	0.00484579	0	0.00458331	0.040675	0.113182	0	0	0	0.0150055	0.00343251	0	0.00343653	0.0347268
RN7SL309P	0	0	0	0	0	0	0	0	0	0	0	0	0	0	0.325667	0	0	0	0	0	0.0747539	0	0	0	0	0	0	0	0	0	0	0	0
LCN12	0.890965	0.119602	0.40559	3.35499	2.18894	0.32186	0.46989	0.89101	0.00749868	3.14706	0.879101	1.58263	0.415237	0.149359	0.0826008	0.18176	3.79108	0.15719	0.222811	0.479742	0.470215	0.715164	5.05718	0.0954903	0.816813	0.928876	0.244401	0.459631	0.0782836	0.773597	0.342957	0.112948	1.10513
RNU6-61P	0	0	0	0	0	0	0	0	0	0	0	0	0	0	0	0	0	0	0	0	0	0	0	0	0	0	0	0	0	0.138938	0	0	0
BMP2	8.69612	11.8994	85.1989	4.59182	1.21441	3.62199	6.54427	61.9997	18.0862	19.0984	9.66262	0.594693	5.10691	38.8907	4.24836	3.28599	24.6841	1.09802	0.598027	1.53759	3.36636	21.534	5.99178	4.77176	6.48677	1.86616	25.5568	4.87078	1.7527	4.06257	19.1963	4.02944	11.8425
AC127894.1	0	0	0	0	0	0	0	0	0	0	0	0.0898729	1.19451	0	0	0	0	0	0	0	0	0	0.0237621	0.0527198	0	0	0	0	0	0	0	0	0
AC073575.2	1.24951	0.0651795	0.303923	1.82224	1.06973	0.301476	0.196524	0.273136	0.0674283	0.721489	0.694349	0.853864	2.3582	0.0516554	0.297099	0.280912	0.901404	0.326182	0.16696	0.406009	1.19344	2.35272	0.741779	2.14663	1.15039	0.443495	0.633939	0.282785	0.351964	0.507223	0.385485	0.604544	1.30326
ZNF285B	0.0391213	0.0231282	0.0770312	0.0359223	0.0455497	0.0213951	0.0348671	0.18307	0.0119631	0	0.0947623	0.187562	0.104598	0.0366587	0.105422	0.081555	0	0	0.0169268	0.0540254	0.0846957	0.417418	0.022888	0.710927	0.125601	0.0393423	0.0899785	0.0154374	0	0.0599941	0.0940397	0.0343225	0.0433545
AL157400.2	0.0761734	0	0	0	0.0443451	0	0	0.125808	0.0349401	0.0830806	0	0.0421387	0	0	0.0384879	0.026466	0.0849256	0.169021	0	0.078895	0.141353	0	0.133696	0	0	0.114905	0	0.0676312	0.182381	0.0500636	0.0249689	0.0751833	0
SNRPCP17	0	0	0	0	0	0	0	0	0	0	0	0	0	0	0	0	0	0	0	0	0	0	0	0	0	0.113037	0	0	0	0	0	0	0.124565
H2AB3	0	0	0	0	0	0	0	0	0	0	0	0	0	0	0	0	0	0	0	0	0	0	0	0	0	0	0	0	0	0	0	0	0
SRMP1	0	0	0	0	0	0	0	0	0	0	0	0	0	0	0	0	0	0	0	0	0	0	0	0	0	0	0	0	0	0	0	0	0
ERLNC1	0	0	0.0967063	0	0	0	0	0	0	0.0334794	0.0594831	0.0905646	0	0	0.0620386	0.0284404	0.0228153	0.0302717	0	0.0141301	0.0759489	0.262017	0	0	0	0.0411591	0.0235335	0.0121127	0.0587961	0.0268992	0.067079	0.107723	0.13607
AC055733.1	0	0	0.0475924	0	0	0	0	0	0	0	0	0	0.0538532	0	0.529208	0.0279929	0	0	0	0.0278155	0	1.54737	0.0353524	7.21598	0.0485002	0.0405115	0	0	0	0	0	0	0
RNU6-413P	0	0	0	0	0	0	0	0	0	0	0	0	0	0	0	0	0	0	0	0	0	0	0	0	0	0	0	0	0	0	0	0	0
CMIP	9.61749	7.98467	9.67519	4.34563	5.15687	6.7523	10.0762	5.09421	3.88694	9.09807	7.97784	4.69979	5.70292	5.36955	3.322	7.27999	6.54423	4.19004	6.59471	8.42261	5.47143	8.36483	12.9202	6.76408	7.15862	6.94358	7.47339	9.16593	16.1879	9.27235	4.48493	6.16257	5.78597
AL356309.1	0	0	0	0	0	0	0	0	0	0	0	0	0	0	0	0	0	0	0	0	0	0	0	0	0	0	0	0	0	0	0	0	0
FGF7P3	0.912573	0.674381	2.06642	0	0	0.873386	1.42334	0.251201	0.13953	0.0414717	1.43682	1.17794	0.203327	0	0.384244	0.845516	0	2.81237	4.44203	1.52279	0.705598	1.78512	3.67058	1.33261	0.366233	0.688295	3.23581	0.315091	0.218496	0.549791	1.84465	2.4019	2.94968
CYP3A4	0.0586882	0.393582	0.00866693	0.0101042	0.00854148	0.0601801	0.00980742	0.0121162	0.00672995	0.0400062	0.095957	0.016233	0.0196141	0.422765	0.103786	0	0	0.0434078	0	0.0455888	0.0340331	0.500955	0.0128759	0.785594	0.114819	0.00737746	0.0253091	0.0130267	0.0210775	0.0916079	0.0144281	0.0627525	0.90241
AL359922.1	0	0	0	0	0	0	0	0	0	0	0.0358171	0	0	0	0	0	0	0	0	0	0	0	0	0	0	0	0	0	0	0	0	0	0
SMIM34B	0	0	0	0	0	0	0	0	0	0	0	0	0	0	0	0	0	0	0	0	0	0	0	0	0	0	0	0	0	0	0	0	0
AL513314.1	0	0.0321286	0.171213	0	0	0	0	0.0598379	0	0	0	0	0	0	0.219671	0.0503521	0	0	0	0	0	0.154629	0.0635898	0.141083	0.0872394	0	0	0	0	0.0476234	0.0475038	0.0476791	0
SIRT3	4.42954	2.95783	4.12895	5.83864	3.71848	3.37935	7.01139	2.98851	3.56783	7.18882	4.94417	3.86673	6.0933	3.49282	3.09305	2.78563	6.7756	2.69307	4.85845	4.89365	3.61259	5.17997	5.35665	3.48429	5.27431	4.43674	5.05828	2.6376	2.23566	4.69	3.26401	5.67481	2.37097
PHETA1	5.38183	14.5882	2.76197	3.2861	6.13047	5.82656	2.99711	6.20506	5.19507	4.32573	11.7675	7.40318	5.5724	18.579	3.0622	5.25951	7.86522	6.38922	7.19932	8.26531	6.9145	2.17989	3.88668	1.73531	4.20961	2.96466	2.96444	6.2615	6.21138	13.04	5.10581	3.93372	14.6787
RNA5SP477	0	0.0858561	0.228763	0	0	0	0	0.159903	0	0	0.28142	0	0	0.272168	0.587021	0	0	0	0	0.133702	0.179661	2.47925	0	0.377013	0.466254	0	0	0	0	0	0.253886	0	0
WFDC10A	0.0326381	0.0434145	0	0	0	0.0535483	0	0.161715	0.0598832	0	0.0474349	0.397214	0.0436317	0.0917506	0	0	0	0.434524	0	0.0450722	0.242262	0.139297	0	0	0	0.196934	0	0.0579559	0.031258	0.0214508	0	0.107379	0
AP001931.1	0.834296	0.0528459	0.985654	0.711354	0.555078	0	0.212449	1.01704	0	2.92483	1.38575	0.17582	1.27465	0.111683	2.36866	0.248461	0.398638	0.117538	0.0515684	0.192023	0.626644	12.8016	1.04594	16.9402	2.2959	1.27849	0.319811	0.681948	0.076097	0.887766	0.75531	0.365979	0.572354
AL035690.1	0	0	0	0	0	0	0	0	0	0	0	0	0	0	0	0	0	0	0	0	0	0	0	0.11714	0	0	0	0	0	0	0	0	0
RNU6-776P	0	0	0	0	0	0	0	0	0	0	0	0	0	0	0	0	0	0	0	0	0	0	0	0	0	0	0	0	0	0	0	0	0
KIF1B	5.30577	1.9414	5.62059	1.63593	4.23365	1.61964	4.65916	10.2429	3.95583	6.73644	3.4884	5.68005	3.53603	0.752357	9.02295	4.23806	4.21076	2.25788	8.18699	3.98369	5.18268	9.77713	2.25954	15.1281	4.34955	4.43073	4.57844	2.54155	4.19086	4.00326	3.73535	6.82559	2.20965
LIN28B	0	0	0	0	0	0.00686742	0	0	0.311034	0	0	0	0	0	0	0.0407207	0	4.43954	0	0.00289019	0.00388367	0.00893222	0	0	0.0907099	0	0	0	1.50328	0.002751	0	0	0.236571
LINC00888	1.90309	2.86226	2.18447	3.90201	7.33983	3.31748	0.636051	2.52701	2.2716	1.6275	2.98588	7.29766	4.14864	1.12469	1.5844	2.14895	1.74803	8.22158	2.94044	2.44145	1.84601	1.93826	1.53725	1.68426	6.33994	2.58802	1.75331	2.06088	0.683481	1.86904	3.51604	2.16295	2.22884
AP000821.1	0	0.0107039	0.0427808	0	0	0	0	0.0498388	0	0.0329123	0.0526281	0	0	0	0.0731854	0	0	0	0.00783386	0.0166689	0	0.0515159	0.201262	0.376025	0.276113	0.0121386	0	0	0	0.0317323	0	0.00794236	0
MLH1	10.1904	7.59324	11.9697	8.60825	6.60085	9.14088	7.09948	8.45829	11.6407	8.92637	10.0031	17.0345	11.9919	9.77507	13.3962	11.2338	8.53182	14.7461	11.394	7.98227	13.6437	11.9032	7.06495	12.3847	9.4961	16.2969	10.5034	10.0632	6.80413	8.72552	8.7207	10.2296	6.76713
HEYL	4.61982	4.70518	6.01564	3.5543	2.59421	7.51766	6.20983	10.8006	2.68493	8.4814	5.79037	3.55843	3.55916	4.44107	1.94626	7.43084	5.31203	1.18244	1.732	6.61452	3.53894	6.3127	2.97164	4.12984	6.53202	4.34209	6.8979	5.37213	6.7633	9.15025	1.81555	5.73595	8.69793
CR383656.11	0	0	0	0	0	0	0	0	0	0	0	0	0	0	0	0	0	0	0	0	0	0	0	0	0	0	0	0	0	0	0	0	0
PAUPAR	0	0	0	0	0	0	0	0	0	0	0	0	0	0	0	0	0	0	0	0	0	0	0	0	0	0	0	0	0	0	0	0	0
MIRLET7G	0.41518	0	0.245251	0	0	0	0	0	0	0.33962	0	0	0	0	0.839105	0	0	0	0	0	0.192609	4.87289	0	1.21256	0	0.417524	0	0.122873	0	0.272869	0	0.409783	0
REXO1L10P	0	0	0	0	0	0	0	0	0	0	0	0	0	0	0	0	0	0	0	0	0	0	0	0	0	0	0	0	0	0	0	0	0
LINC01301	0.353859	0.0507614	0.122958	0.0286697	1.26631	0.034151	0.0904396	0.0902434	0.310303	0.107838	0.272268	1.02482	0.0626098	0.0658292	0.120948	0.137411	0.214664	0.0384891	0.070924	0.366502	0.183475	0.355352	0.58911	0.243168	0.0626516	0.0837311	0.0658278	0.175569	0.0498377	0.194946	0.0682303	0.311594	0.201841
RC3H1	2.36271	2.26479	5.55433	2.41312	2.13082	2.40142	2.37168	3.46904	1.84239	5.10805	3.43387	2.53211	4.79138	2.06576	9.35008	2.58518	3.40435	2.63909	2.03764	2.01715	3.75091	22.1846	2.56547	29.0715	3.87879	4.41987	3.78552	2.8776	2.16884	3.78606	2.40743	4.34517	4.28481
DHCR7	14.2298	11.3933	12.8327	17.0817	50.0009	8.90602	19.5494	20.6431	24.6246	10.8442	11.1013	12.7163	13.5286	42.4158	6.52096	11.9012	19.3231	16.2892	69.0798	8.49452	17.1756	4.69261	36.5154	1.02455	17.6923	15.5635	6.48453	30.5729	21.7976	8.00533	21.2286	13.325	24.7439
CUL1	36.2977	15.0633	20.8161	15.2962	22.0952	19.7443	17.3735	21.9782	17.0695	18.7426	17.4335	33.8147	19.2308	16.6595	31.2788	25.1597	15.8789	24.4597	33.1384	25.8702	17.5472	17.9336	16.6594	24.8095	27.6718	21.3308	17.4019	14.3194	13.0928	15.6991	20.0493	17.3243	20.6057
AP001922.3	0	0	0.0323312	0	0	0	0	0.0451982	0	0.0149239	0	0.121111	0	0	0.110618	0	0	0	0	0.0566882	0	0.52559	0	0.3197	0	0.0275209	0	0	0	0	0	0.0360142	0.0606551
BRAT1	10.3741	4.53673	4.94513	13.7724	13.962	9.13951	6.86723	13.2904	8.31031	12.1514	8.0305	10.8366	11.5347	3.00024	5.71344	6.68552	13.1217	6.16104	13.4163	10.0486	9.94753	4.25134	24.169	1.77728	8.35732	7.65788	6.07885	12.1002	10.0651	9.02632	7.82955	6.9518	10.5966
AL355537.1	0	0	0	0	0	0	0	0	0	0	0	0	0	0	0	0	0	0	0	0	0	0	0	0	0	0	0	0	0	0	0	0	0
KIAA1328	0.733085	0.295662	2.01352	0.333717	0.530451	0.584388	0.484488	1.44163	0.281166	1.29081	0.833689	0.265777	0.988319	0.320183	1.37698	0.564095	0.390187	0.330843	0.779527	0.689211	1.33539	4.53405	0.930478	4.22558	0.638266	0.680995	1.1574	0.471915	0.206263	0.449142	0.646225	1.00835	0.647173
AC006205.1	0.11847	0	0	0	0.0689686	0	0.0791905	0.0489164	0	0.161516	0	0.0655371	0	0	0.239436	0	0	0.0876246	0	0.081802	0.164881	1.51687	0	1.49933	0	0.476557	0.06812	0	0.170191	0	0	0.0389768	0
AC055716.2	0	0.0167421	0.0111523	0	0	0	0	0	0	0.00514786	0.0137194	0	0.0126194	0	0.0190784	0.0262384	0.0210488	0.0139639	0.0367591	0	0.0350342	0.0201442	0	0.0367591	0.0113651	0	0	0	0	0.0124082	0.00618853	0.00621138	0
NMS	0	0	0	0	0	0	0	0	0	0	0	0	0	0	0	0	0	0	0	0	0	0	0	0	0	0	0	0	0	0	0	0	0
ZNF460	0.466766	0.256515	1.03299	0.0996035	0.252596	0.334368	0.40429	1.36267	0.440265	0.25813	0.420404	0.712812	0.325178	0.452785	22.4016	1.69028	0.227215	2.33399	0.499205	0.64913	0.445282	44.1916	0.426931	32.9732	0.823161	1.32226	0.325091	0.66541	0.440733	0.315415	0.564597	0.497468	0.196709
OR10J8P	0	0	0	0	0	0	0	0	0	0	0	0	0	0	0	0	0	0	0	0	0	0	0	0	0	0	0	0	0	0	0	0	0
NAIPP2	0.156044	0.0172972	0.0384069	0.080597	0.037851	0.138676	0.0434609	0.139599	0.017894	0.0780052	0.274035	0.12229	0.147762	0.0365553	0.262812	0.194276	0.0217466	0.0480897	0.0210988	0.224471	0.132718	0.901855	0.0513527	1.24061	0.203526	0.248465	0.142064	0.10006	0.136992	0.111103	0.0852494	0.192519	0.0504375
SLC35E2B	5.8958	3.95775	4.29015	4.34002	7.35035	3.34144	4.66388	23.9811	3.34896	9.24146	5.26569	7.3278	7.28729	2.88579	8.07977	2.67216	8.08187	2.60669	6.84947	9.77941	5.7683	9.49465	4.0973	8.26213	6.71495	2.60571	10.2017	4.36869	5.15756	5.22787	4.82966	5.04075	13.9496
LINC02769	0.0808508	0	0	0	0.0941361	0	0	0	0	0	0	0	0	0.113642	0	0	0	0.1196	0	0.0558263	0	2.0704	0.0709528	0.157419	0.389363	0	0	0	0	0	0	0	0
DNAH3	1.28151	0.103808	0.780655	0.0466725	0.150643	0.525633	0.162674	0.538037	0.0635859	0.913046	4.79949	0.795834	3.1257	0.437324	2.32073	0.220486	0.128793	0.148101	0.280903	0.624295	0.024295	0.940051	0.259528	3.55078	0.268891	0.0480181	1.16729	0.100286	0.631361	1.26641	0.1757	0.206754	0.107537
TTLL10	0.666204	0.09069	0.0621368	0.313912	0.0544332	0.64239	0.109377	0.154428	0	0.353746	5.42721	0.148709	0.117185	0.229993	0.797235	0.239591	0.0260614	0.00864468	0.113783	0.129124	0.108443	0.249414	0.0923124	0.65994	0.0633221	0.0881534	0.698925	0.0657216	0.0671615	1.70147	0.0727917	0.211491	0.265525
AC087273.1	0	0	0	0.299975	0.152148	0	0	0	0	0.0237541	0	0	0	0	0.132052	0	0.0485633	0	0.2827	0	0	0	0.76452	0.25443	0	0.087609	0.050092	0	0	0	0	0.0573231	0.0965436
KRT8P17	0	0.0423351	0.0564009	0.021918	0	0.052217	0.0425485	0	0	0.0260344	0	0.0176063	0.0850939	0.0447347	0	0.011058	0	0.02354	0.0206558	0.0219758	0.0442948	0	0.0279303	0	0.0383179	0	0.0183002	0.0470958	0	0.0522936	0.0730272	0.0732968	0.0176352
RAD54B	0.471805	0.10637	0.486544	0.853598	0.889172	0.373919	0.165705	0.389616	0.601554	0.324887	0.331229	1.22095	0.0962124	0.404639	0.298994	0.911317	0.552761	1.10012	1.0821	0.339578	0.782769	1.02388	0.24562	1.19888	0.51508	0.699641	0.128746	0.660293	0.229757	0.178693	0.369595	0.331495	0.593752
RIT1	11.5242	5.5764	12.5243	12.8682	9.91275	9.28006	27.2207	11.42	7.11997	31.8172	9.75873	7.15574	17.7325	9.86762	15.5611	9.96917	45.4016	16.4994	18.809	10.4419	25.4275	14.266	21.4909	21.8999	9.28041	11.7371	7.7623	12.9742	13.1598	8.81063	19.1073	14.8795	30.8723
LINC02026	0.157893	0.0218777	0.128245	0.13592	0.597472	0.0323813	0.0527711	0.562297	0.027159	0.62426	0.114738	0.327545	0.158308	0.0138706	0.129639	0.185149	0.385075	0.554718	0.102474	0.320254	0.100718	0.589641	1.04788	0.365065	0.23762	0.506125	0.0794393	0.134345	0.491453	0.051886	0.0905725	0.168827	0.973312
AC004877.2	1.88494	0.170566	1.5452	0.847741	2.46341	0.694251	0.977124	0.571807	0.211741	0.860106	0.726807	1.23426	1.74847	0.10814	1.24395	0.801935	1.71553	0.170714	1.14845	1.00935	1.42769	4.9254	1.24908	9.43728	0.741025	1.08319	1.06172	0.774164	0.626308	0.733193	0.756571	0.885925	0.298415
RPL7P35	0	0	0	0	0	0	0	0.0257141	0	0	0	0	0	0	0	0	0	0	0	0	0	0	0	0	0	0	0	0	0	0	0	0	0
AL391005.1	0.00946303	0	0	0.0130338	0	0.0931543	0	0.00781456	0.0173624	0	0.0412596	0	0	0.013301	0.0095627	0.00657575	0.0211006	0	0	0.00653408	0	0.0807752	0	0.221098	0	0	0.0326472	0	0.0181258	0.0124388	0	0.00622668	0
CCL3	11.4287	13.6909	2.49634	4.41858	3.10668	8.09749	2.0413	2.7511	5.02293	1.18594	13.2252	7.50826	1.44329	2.0378	1.76119	16.8051	0.653427	4.67712	4.07404	12.1831	5.50947	0.526607	4.11469	0.810805	3.86236	8.59278	0.97552	8.18885	11.4329	4.46015	4.4995	5.37874	6.18738
LINC01202	0	0	0	0	0	0	0	0	0.163144	1.66253	0	0	0	0	0	0	0	0	0	0	0	0	0	0	0	0	0	0	0.218978	0	0	0	0
RNU2-36P	0	0	0	0	0	0	0	0	0	0	0	0	0	0	1.70677	0	0	0	0	0	0	6.951	0.105872	8.69104	0	0	0	0	0	0	0	0	0
AC114300.1	0	0.0364889	0.0972244	0	0	0	0	0	0	0	0	0	0	0	0	0	0	0	0	0	0	0	0	0	0	0	0	0	0	0	0	0	0
CHAD	2.14824	0.124734	0.755351	0.105674	3.00744	1.55249	11.5733	0.739174	0.0234615	9.22571	2.36021	0.82056	1.41883	0.233653	1.47309	0.524254	1.53969	0.0567469	0.0580931	0.980058	1.32881	3.11076	0.201991	3.88394	1.55491	0.925875	0.470565	1.28669	0.551091	1.06732	0.796386	1.24527	5.76751
RN7SL167P	0	0	0	0	0	0	0	0	0	0	0	0	0	0	0.154206	0	0	0	0	0	0	0.814104	0	0	0	0	0	0	0	0	0	0	0
AC012676.5	2.20406	0.109747	0.891182	0.600655	0.892006	0.0386753	0.519984	1.20692	0.151377	0.964138	2.50097	1.79957	4.27002	0.198801	0.821829	0.597889	0.446783	0.278964	0.198888	0.976603	1.62944	7.99829	0.755076	6.74689	1.48999	3.01066	0.731932	0.662762	0.180609	1.44858	0.764968	2.28011	1.34536
ATP6V0C	27.3481	41.8813	18.5578	33.7618	24.1839	31.9346	23.1038	35.4209	19.1502	12.7117	43.307	38.1095	31.8163	23.1849	5.8663	17.4873	38.2702	31.121	26.5853	26.4799	16.6684	1.33068	36.3519	0.462521	26.3836	19.4847	15.4689	24.7294	22.7507	22.4626	29.6381	21.1408	27.1482
AC011586.2	0.056685	0.0251338	0	0.156149	0	0	0	0	0.0260009	0	0	0	0	0.119513	0	0	0	0	0.0367893	0.0391402	0.0262972	15.302	0	0.331104	0	0	0	0	0	0.242159	0	0.0372988	0.0314093
RN7SL273P	0	0	0.0910463	0	0	0	0	0	0.0706982	0	0	0	0	0	2.18055	0	0	0.114	0.0500162	0	0	4.11136	0	0.750243	0	0.0775003	0	0	0	0	0.0505224	0.0507089	0.0854039
AC011755.1	0	0	0	0	0.0130936	0	0	0.0185734	0	0	0.0817204	0	0	0	0.329561	0	0	0	0	0.007765	0	1.1999	0.019738	2.53992	0.0270787	0	0	0	0	0	0	0.0147994	0
H2AZ2	20.3787	22.4044	29.9228	30.7015	23.4731	37.3673	32.3684	33.5813	28.777	26.8094	18.8918	42.8388	23.896	21.2032	36.5728	37.3275	27.0099	33.562	72.9005	23.9981	28.2135	32.3878	35.5591	42.1154	38.9932	22.0113	25.9407	34.6818	24.5031	16.7642	25.1325	19.0347	25.9122
AL390023.1	0	0	0	0	0	0	0	0	0	0	0	0	0	0	0.799872	0	0.0980535	0	0	0	0	13.5129	0.231544	1.71239	0	0	0	0	0	0	0	0	0
AL135902.1	0	0.212852	0	0	0	0	0.240665	0.0495533	0	0	0.087211	0	0	0.337375	0	0.0833956	0	0	0	0	0	0.128052	0	0.116835	0	0	0.0690069	0	0	0.157752	0	0	0
U4	0	0	0	0	0	0	0	0	0	0	0	0	0	0	0	0	0	0	0	0	0	0	0	0	0	0	0	0	0	0	0	0	0
SNORA38B	1.75897	0	0.415616	0.24227	0	0	0.235154	0.145255	0.161365	0.287769	0	0	0	0.247236	48.5256	0.488915	0.196107	0	0	0.485816	1.30563	71.318	0.463089	75.0026	0.635316	0.88445	0	0.416457	0	0.115605	0.345943	0.694441	0.389859
YPEL2	2.88729	6.54602	5.76997	1.73206	1.12367	3.22349	2.193	2.42384	2.05607	2.93597	5.13135	2.11199	1.83395	4.04336	6.26257	3.2386	1.79626	2.46589	2.33286	3.3576	3.75938	12.5213	1.3229	9.15201	4.80774	3.75916	5.71738	2.82001	5.28851	5.90078	4.26675	5.4441	3.15551
RNU6-162P	0	0	0	0	0	0	0	0	0	0	0	0	0	0	0	0	0	0	0	0	0	0	0	0.435578	0	0	0	0	0	0	0	0	0
PUM2	19.2549	15.3297	28.7248	16.4281	15.2945	18.4096	22.02	29.1099	23.4562	30.6891	21.0206	20.9709	20.5669	13.6922	33.1225	21.9	17.3108	13.9021	15.3727	24.869	21.4532	49.2212	9.75433	55.5117	27.2173	23.2822	29.6657	15.3707	13.1751	19.3676	17.8404	24.805	19.139
PRRG3	0.0832773	0.0738492	0.0299434	0.104727	0.0505885	0.136631	0.106492	0.0986705	0.00332162	0.0631851	0.205228	0.128191	0.0338825	0.0152677	0.0439067	0.181154	0.0403677	2.52806	0.0939964	0.247508	0.107503	0.587219	0.0476623	0.190343	0.0741069	0.0436944	0.0707852	0.237889	0.0485471	0.406924	0.0902004	0.30972	0.136426
DNAJC18	1.01402	0.745161	1.4912	0.893665	2.58834	1.81493	1.07597	2.05832	2.85255	0.580055	1.14395	1.08268	1.23235	0.742546	1.58722	1.64086	0.442727	0.571683	1.37376	1.11635	1.02967	2.76918	0.749868	2.10551	1.91237	1.61877	1.9979	0.980057	0.903235	1.48902	0.846077	1.62841	1.12768
AC069213.2	0	0.027915	0	0	0	0	0	0	0	0	0	0.208967	0	0	0	0.0437485	0	0	0	0.0434713	0	0	0	0.122581	0	0	0	0	0	0	0	0	0
AC009133.2	0	0	0	0	0	0	0	0	0	0	0	0	0	0	0	0	0	0	0	0.0290868	0	0	0	0	0	0	0	0	0	0	0	0	0
ARSA	22.8617	16.4543	9.83253	40.2995	11.8314	20.7722	26.571	9.45582	10.2666	33.0863	29.6284	27.7025	12.3132	15.3876	14.9384	13.8275	48.7602	12.0789	21.0755	21.1362	11.8128	7.26174	54.7265	2.78491	27.7705	19.2367	14.2164	17.5092	3.03324	18.7753	37.5594	13.1555	30.4566
FGFBP3	0.353107	0.297072	0.203235	0.910343	1.06472	0.66846	0.605208	0.792541	0.182732	0.45425	0.355286	0.320553	0.254178	0.152713	0.411722	0.692069	0.201886	0.187506	0.575864	0.275073	0.730855	1.25586	2.10558	0.899054	1.04646	1.17456	0.687195	0.509116	1.20529	0.51175	0.195876	0.470647	1.00337
AC005062.1	0.00898692	0.0796948	0.212347	0.148537	0.0104636	0.147446	0.10813	0.155849	0	0.0637118	0.0522449	0.00994304	0.276323	0.151582	1.81632	0.074939	0.0100195	0.119647	0.11082	0.00620534	0.316859	2.45476	0.228715	11.6711	0.0324596	0.180753	0.0310047	0.303206	0.0344277	0.0885973	0.259233	0.272017	0.0796748
RSRC1	4.48961	2.34208	4.87851	1.45755	2.87845	3.16213	2.11909	3.27243	3.65188	3.49449	3.03018	4.85267	3.22669	5.38639	6.29341	5.1381	3.4491	10.5382	8.47548	4.83502	4.40795	6.11165	2.67934	7.54903	5.08	5.28482	4.39659	4.98967	4.2092	2.18418	4.96848	4.12161	3.59307
CYCSP6	0	0.0338307	0	0	0.177674	0	0	0.0630082	6.08964	0.0416091	0.332672	0.759753	0	0	0	0.318118	0	5.75624	0.0495193	6.26936	0	0	0.0669588	0	6.79774	0	0	0	10.3764	0	0.95039	0	0.845556
RPL34P22	0.144921	0	0.0856064	0	0	0	0	0	0	0.0395155	0.105311	0	0	0	0.439343	0.0503521	0	0	0	0.200132	0	0.309257	0.0635898	1.55192	0	0	0	0.0428898	0.138793	0.0952468	0.0475038	0.0476791	0.0803012
AC013791.1	0	0	0	0	0	0	0	0	0	0	0	0	0	0	0	0	0	0	0	0	0	0	0	0	0	0	0	0	0	0.244262	0	0	0
ABCF2	26.5859	9.8264	12.4363	9.76807	15.0791	11.9501	14.4537	25.0946	22.3601	11.5517	10.5105	30.5836	16.3993	12.4003	15.5165	17.0379	15.0686	22.8364	26.2247	20.4747	18.7312	6.99771	20.758	5.99135	22.5841	17.7441	10.1396	13.7279	12.8202	12.0527	14.1892	13.5462	15.403
LY96	21.9416	20.8546	15.069	7.52912	11.4033	78.2261	5.17648	5.58001	47.7451	3.93332	23.2823	17.052	11.1645	8.00361	17.0707	20.3381	3.04725	21.9565	19.9069	21.3101	11.271	5.91359	15.0912	13.452	48.3088	19.6604	5.064	20.6269	3.74468	11.6513	29.4907	14.5375	6.39446
IGHD1-7	0	0	0	0	0	0	0	0	0	0	0	0	0	0	0	0	0	0	0	0	0	5.78493	0	5.27818	1.63189	0	0	0.802291	0	0	0	0	0
BTBD9	3.46954	2.68679	18.4226	7.6107	3.87086	3.46458	8.40462	14.9103	2.48248	8.33776	6.19074	3.47778	8.0458	1.54859	23.2046	2.9566	12.9999	1.22591	5.45694	6.04589	11.4464	18.123	2.71402	22.905	5.48327	6.56277	12.9868	2.65714	13.8953	6.58203	4.90551	10.4418	11.4599
CCL21	93.1674	43.0126	14.1417	32.596	131.211	187.839	25.7043	66.4761	7.09201	16.9178	39.5779	15.7544	2.50033	28.4271	17.1111	101.496	10.6486	7.74681	10.9572	271.976	25.128	11.4415	8.84145	8.10863	69.2352	18.0816	19.4151	97.5244	161.164	24.7159	20.4032	26.6319	29.4325
UST-AS1	0	0.0143094	0	0	0	0	0	0.0266505	0	0.0175993	0	0	0	0	0.489184	0	0	0	0	0	0	2.61699	0.0283215	4.20998	0	0	0.037113	0	0	0.0212104	0.0423143	0	0
AC006499.7	0	0	0	0	0	0	0	0	0	0	0	0	0	0	0.0208462	0	0	0	0	0	0	0.0880428	0	0.0401652	0	0	0	0	0	0	0	0	0
LINC01806	0.639799	0.949908	2.94332	1.40194	2.44924	2.59244	2.35866	1.16076	0.827053	6.00543	1.0003	2.68132	1.12745	1.30805	1.70451	1.96024	2.42093	0.186419	1.95665	1.5462	1.592	1.05501	4.30463	3.54839	3.64137	3.63625	2.14041	1.56644	3.17514	0.745425	1.73496	1.7286	8.80914
DUSP28	1.46617	0.641826	0.932138	1.22363	1.97473	1.53911	1.0548	0.728509	0.381854	1.74819	1.03835	0.769836	1.25409	0.838297	1.85201	0.707997	1.01818	0.909817	0.701575	0.823622	1.06062	2.61172	1.90276	4.31832	1.85496	1.09959	0.928775	0.900928	0.666388	1.00036	0.997848	1.0792	1.24615
TDG	3.85843	3.04027	5.67443	3.20415	4.16413	4.14831	2.25557	6.41527	2.32384	3.76491	3.40149	3.80615	5.06384	5.25817	3.55238	7.27935	4.64233	11.9784	5.96302	5.09149	3.98115	5.98728	3.45206	7.05498	9.79433	4.22523	2.69689	4.79575	3.3352	2.44013	4.72935	3.04909	7.58834
CCM2	13.6439	4.93641	3.8197	10.1493	8.55994	10.6229	4.88612	7.04861	10.1258	4.21931	6.67655	25.7241	13.4589	2.78989	4.15928	11.0497	6.58549	7.76874	14.3874	14.9049	11.1776	4.14565	9.23243	4.38464	8.81073	9.97473	3.39154	12.098	8.31729	5.6098	11.4126	6.36743	7.40899
AC006971.1	0.0719114	0.0341625	0.0728208	0.028299	0.0179417	0.0505642	0.0686694	0.0381757	0.0518338	0.0336137	0.0746523	0.028415	0.0412002	0.0216594	0.0674782	0.10351	0.0171801	0.0379915	0.070007	0.0141868	0.0571903	0.0876895	0.0270462	0.0800081	0.080394	0.0516553	0.0295348	0.027363	0.00491934	0.0202553	0.0505111	0.0506976	0.0683079
MIR596	0	0.132687	0.353543	0	0	0	0	0	0	0.163194	0	0	0	0	0	0	0	0	0	0	0	0	0.525235	0	0	0	0	0	0	0.196678	0	0	0
SLC30A7	4.92156	5.29629	7.76124	6.59678	4.44584	5.66896	5.98375	6.49957	4.23482	2.70642	5.48554	5.97172	3.87624	6.63536	11.5759	8.01745	3.92588	5.52635	8.69151	7.3322	6.6722	26.2062	4.08728	23.4875	10.8537	5.74058	4.99539	8.52923	2.9772	6.08409	7.17977	8.06249	5.92054
MTND3P1	0	0	0.24748	0	0	0	0	0	0.0960853	0	0	0	0	0	0.952575	0	0	0	0	0	0	0	0	4.28252	0	0.10533	0	0	0	0	0	0	0
HEATR9	0.503317	0.00348699	0.0371643	0.0108318	0.00915658	0.0258056	0.0105137	0.0324718	0.0072146	0.0171549	0	0.139216	0.0105133	0	0.0874187	0.256847	0.0613754	0.0465337	0.00510404	0.130325	0.124046	0.503466	0.0759171	0.474676	0.331391	0.308441	0.0542635	0.148958	0	0.0930363	0.0412456	0.119019	0
RNF216	8.06895	5.23918	6.64224	5.68597	6.53553	9.22924	5.66856	16.0789	8.25685	5.27937	7.18218	16.9915	6.20204	4.11492	8.96382	10.9934	4.65988	9.44869	11.1626	11.3727	6.03029	10.1519	3.90948	10.405	9.68189	6.16192	7.23418	6.76846	8.93269	8.10184	6.61231	7.78894	7.28636
RNU6-416P	0	0	0	0	0	0	0	0	0	0	0	0	0	0	0	0	0	0	0	0	0	0	0	0	0	0	0	0	0	0	0	0	0
APOOP1	0	0	0	0	0	0	0	0	0	0	0.0565693	0	0	0	0	0	0	0	0	0	0.0361142	0.0830606	0	0.0757847	0	0	0	0	0	0	0	0	0
AC139099.1	0.0175562	0.0116764	0.0311118	0	0.020441	0.0576078	0.0117353	0	0	0	0	0	0.0117349	0	0	0.00609979	0	0	0.0284854	0.00606114	0.00814462	0	0	0	0	0.0176553	0	0	0	0	0.00575474	0.00577599	0.0194558
MIR218-1	0	0	0	0	0	0	0	0	0	0	0	0	0	0	0	0	0	0	0	0	0	4.47017	0	6.52575	0	0	0	0	0	0	0	0	0
AL355863.1	0	0.0697398	0	0	0	0	0	0	0	0	0	0	0	0.442156	0	0	0	0	0.0510404	0	0	0	0	0	0.94683	0	0	0	0	0.103374	0.051557	0	0
AP001533.1	0.186041	0.0353525	0.0627978	0	0	0.0872091	0.142123	0.0877899	0.195052	0	0.115879	0.0294048	0.0355294	0.149425	0.0268572	0.110809	0	0.117945	0.103494	0.128458	0.0493186	0.68058	0.0233236	0.517469	0.0319978	0.0267273	0.0916909	0.0314624	0.0763603	0.0349348	0.0174235	0.0524636	0.029453
MIR6127	0	0	0	0	0	0	0	0	0	0	0	0.233889	0	0	0	0	0	0	0	0	0	0	0	0	0	0	0	0	0	0	0	0	0
AC010533.1	0.0656792	0.00485362	0.0775948	0.0150771	0.0127453	0.0718387	0.0146343	0.0451982	0.0401687	0.0179087	0.0477278	0.0242223	0.146337	0	0.365041	0.0532464	0.0244086	0.0161929	0.00710443	0.0453506	0.142192	10.8155	0.00960643	7.80068	0.105433	0.0330251	0.0755306	0.0388759	0	0.0287776	0.0287054	0.0360142	0
AC018755.3	0.140885	0.0485857	0.0739751	0.0215607	0.0182261	0.102731	0	0.193904	0.0430817	0.0341466	0.136504	0.103916	0.0837065	0.24203	0.0474562	0.0326331	0.104715	0.254719	0.162553	0.129705	0.116194	0.167024	0.563236	0.0609573	0.207312	0.125938	0.270027	0.0648591	0	0.205764	0.21551	0.0927023	0.190824
AC055811.2	0.0816626	0.0120696	0.0160796	0.131223	0.0633876	0.0669908	0.0545867	0.0337185	0.0374579	0.0742229	0.21759	0.0752922	0.0181949	0	0.0412614	0	0	0	0	0.122172	0.0378847	0.145221	0.143331	0.053	0	0.0410619	0.0782595	0.0241683	0.130349	0.116288	0.0535364	0.026867	0.196081
TSPY17P	0	0	0	0	0	0	0	0	0	0	0	0	0	0	0	0	0	0	0	0	0	0	0	0	0	0	0	0	0	0	0	0	0
USP12	6.74641	6.20486	8.85594	4.34364	3.7958	7.37182	5.82303	5.58217	13.1186	6.08583	8.47056	7.16971	7.74992	5.34916	13.3167	7.6469	3.09071	8.13602	5.49543	7.33506	7.00445	16.7629	2.52623	25.6751	8.85932	5.37943	10.1353	4.88849	5.37791	9.43053	6.91192	11.4525	7.01927
AL355877.1	0.386187	0.0285388	0.152083	0	0	0	0.0860478	0.265761	0	0.245703	0.0935447	0.142424	0.0860447	0.0904692	0.130085	0.402535	0.0717598	0.0952122	0.208866	0.177771	0.238878	0.274703	0.338909	1.12788	0.077492	0.194184	0.0740186	0.0380976	0	0.126907	0.0421961	0.0423519	0
AC016687.3	0	0	0	0	0	0	0	0.0284007	1.74316	0	0	0	0	0	0	0	0	0	0	0	0	0	0	0.033481	0.0310546	0	0	0	0.0741094	0	0	0	0
AL589765.2	0	0	0	0	0	0	0	0	0	0	0	0	0	0	0	0	0	0	0	0	0	0	0	0	0	0	0	0	0	0	0	0	0
AL135903.1	0.0144921	0	0	0	0	0.0237768	0.0193743	0	0	0	0.0421245	0.0160339	0	0	0.0292895	0.0201408	0.0161572	0	0.0658389	0.0200132	0	0.0309257	0	0	0	0	0.0166658	0	0	0	0.0190015	0	0
DPYSL3	23.377	10.5834	14.037	6.41037	40.0821	36.2537	6.29518	36.3092	130.518	11.9397	13.5003	14.7362	19.5857	9.34025	23.6557	56.4352	26.4538	14.4451	86.2617	42.3214	9.2275	16.3014	41.1629	24.9686	50.3223	11.0591	14.052	39.2034	13.791	17.8395	25.2508	50.2499	73.1748
AL139354.1	0.0357248	0	0.0422059	0	0	0	0	0.059003	0.327733	0.116892	0	0.0395255	0.191033	0	0	0	0	0	0.0231858	0	0.0331467	0.609884	0	0.139115	0	0.0359265	0.0821664	0	0	0.0469589	0	0.0470139	0
GJB6	0.195101	0.491721	3.28761	0.113145	0.0717347	1.90373	0.151005	1.33131	1.3094	0.0335988	0.0447714	10.0999	0.0137273	2.29487	0.549962	0.86339	0.103035	5.28606	0.073308	1.62366	0.4859	0.0438252	0.0180228	0.119959	0.0370884	32.9414	0.366069	0.291742	3.43217	0.38468	8.54941	0.195943	0.0113796
DPY19L2P4	0.0342554	0.00506287	0.01349	0	0.199421	0.0374679	0.0152652	0	0.0419004	0.0186808	0.0829757	0	0.0152646	0	0.196158	0.0396728	0.0127304	0	0.00741072	0.0236529	0	0.3655	0.0100206	1.51179	0.041242	0	0	0.0135173	0.0109356	0.0450275	0	0.0300535	0.06327
U2	0	0	0	0	0	0	0	0	0	0	0	0	0	0	0	0	0	0	0	0	0	0	0	0	0	0	0	0	0	0	0	0	0
RPL7AP53	0.0290573	0.0901868	0.102987	0.120065	0	0.0476736	0.0388463	0.143973	0.106627	0.0475382	0.0844616	0.0964462	0.116535	0.0408423	0.117454	0.201916	0.0971879	0	0.339454	0.0200637	0.485288	0.496059	0.1275	0.226303	0.314854	0.116886	0.133663	0.0343984	0.083486	0.133682	0.0190494	0.0573593	0.0322015
LINC02525	0	0	0	0	0	0.0502394	0	0	0	0	0	0	0	0	0	0	0	1.04183	0	0.0105718	0.0142057	0.0326723	0.0403087	0.0298103	0.0552999	0	0	0	0.0879793	0	0	0	1.035
AC245187.1	0	0	0	0	0	0	0	0	0	0	0	0	0	0	0	0	0	0	0	0	0	0.087964	0	0	0.0496281	0	0	0	0	0	0	0	0
SAMD12	2.65858	1.85986	4.08241	1.93563	4.43488	1.33211	2.7838	0.346744	0.039306	3.22209	1.96774	1.32495	2.31116	1.52967	6.27591	0.449573	1.2802	1.10282	4.08908	1.00883	3.53611	12.0827	1.54162	12.0754	1.62491	2.0122	2.44391	2.75924	2.13788	2.69628	2.36368	3.75666	3.19316
RNU6ATAC5P	0	0	0	0	0	0	0	0	0	0	0	0	0	0	0	0	0	0	0	0	0	0	0	0	0	0	0	0	0	0	0	0	0
ZNF354A	3.40907	1.7057	5.10832	3.01542	5.38943	3.55345	2.11151	3.15742	3.72995	1.84204	3.15913	3.32191	8.44575	3.06625	6.55809	2.89052	2.74596	3.03038	3.94296	5.10734	4.60674	6.10686	1.73602	13.2447	6.42955	3.20815	2.19399	3.0499	1.20562	3.44818	4.79277	3.67345	1.99295
PTPMT1	9.50292	7.83418	7.68002	10.5289	14.5013	10.5827	9.19656	10.1809	6.85853	8.91539	6.05002	9.35088	8.3643	12.1987	8.70219	8.00598	8.56021	9.15594	12.979	6.84616	8.23974	3.53535	8.56833	4.97767	10.1856	11.7639	6.01539	9.97535	10.8971	6.02453	9.01961	8.61576	8.32243
AC007684.1	0.853425	0	1.2099	0	0	0	0	0.563806	0	0.465405	0.248067	0.188844	0.228178	0	3.27717	0	0.570889	0	0	0.235711	0.475103	17.4833	0.299578	37.5533	0	2.23143	0.588859	0	0.163468	0.224359	0.671386	0.561554	0
AC107058.1	0	0	0	0	0	0	0	0	0	0	0	0	0	0	0	0	0	0	0	0	0	0	0	0	0	0	0	0	0	0	0	0	0
FLJ31356	0.982818	0.0646853	0.390064	0.148058	0.813535	0.0755851	0.133444	0.145836	0	0.506657	0.31246	0.101942	0.482435	0.107924	0.217256	0.208086	0.188331	0.0454328	0.0448495	1.2247	0.876272	2.68717	0.464941	0.508295	0.0924429	0.386081	0.203089	0.277233	0.198547	0.287645	0.181214	0.96499	0.0765818
RNU6-1204P	0	0	0	0	0	0	0	0	0	0	0	0	0	0	0	0	0	0	0	0	0	0	0	0	0	0	0	0	0	0	0	0	0
AL596223.2	0.0530932	0.117706	0.188176	0.804402	0.0618175	0	0.0709795	0.0438444	0	0.434306	0.462982	0	0.354885	0.149253	0.107305	0.0368939	0.118387	0.157078	0	0.0366601	0.147785	1.13299	0	0.206749	0.383532	0.106786	0.366341	0	0.152545	0.488524	0.313262	0.244548	0.0588382
ST7-OT4	0.0951453	0	0.0102188	0	0.0201417	0	0.0346904	0.0999994	0.00793497	0.0188678	0.0628547	0.0669886	0.0115631	0	1.01392	0.0781364	0	0.562982	0.0112274	0.0656965	0.0722285	10.0042	0.045544	15.4264	0.124965	0.0521905	0.0198939	0.117754	0	0.0227391	0.0510344	0.0910629	0.0095855
IFI30	2.78627	0.572409	0.680297	1.27921	0.735332	0.502849	0.136581	0.889682	0.170405	0.379865	2.14621	1.17143	1.86239	0.20887	0.919769	1.38112	0.569508	0.384686	1.37433	0.96194	1.12025	0.277471	1.35299	1.08499	1.56546	1.89602	0.181571	0.885075	0.213477	0.43339	1.07162	0.611123	0.514627
RFPL1S	0.0404189	0.0162923	0.0173643	0.00506097	0.00855646	0.0301428	0.0196493	0.576528	0.0134835	0.00400763	0.0480627	0.0691113	0.50595	0.0206589	0.0408446	0.0561734	0.0983193	0.788146	0.0286171	0.0913375	0.0545485	0.0705704	0.00322461	0.164549	0.0752059	0.0443424	0.0549326	0.0347988	0.0668625	0.0410544	0.0313157	0.0628626	0.0203602
DCBLD1	4.33884	4.29412	6.27175	1.22872	1.3259	4.23568	2.66535	6.35398	10.0594	2.18923	3.66862	9.49994	6.20236	2.96854	7.52269	9.5898	2.29812	4.94369	3.54626	26.3728	11.0425	7.34802	0.791781	10.7901	3.66559	12.0943	3.57901	6.40445	2.59549	4.58613	9.35082	3.42417	5.74078
ANXA2P1	0.348374	1.26883	0.823153	0.137094	0.144864	0.0816526	0.199601	0.0821964	0.639185	0.244262	0.253157	0.578156	0.432454	1.88871	1.15671	0.622495	0.166458	0.368099	0.355298	0.309275	0.415587	4.35431	0.3494	11.095	0.119836	1.25122	0.22893	0.603884	0.0238317	0.523343	0.96249	0.196483	0.0551529
MTND1P32	0.0245655	0	0	0	0	0	0	0	0	0	0	0	0	0	0.148946	0.0170703	0	0	0	0.0169621	0.0455855	3.45986	0	9.27902	0.0295758	0	0	0.0145405	0	0	0	0	0
KRT8P7	0.0804555	0.435216	0.209114	0.0443259	0	0.105601	0.021512	0.0398641	0.0147617	0.0438755	0.327407	0.106818	0.0860447	0.0678519	0.0162606	0.402535	0.0538198	0.0476061	0.0417733	0	0.0597196	0.103014	0.0282424	0.15665	0.135611	0.0485459	0	0.161915	0	0.137483	0.242627	0.0741158	0.0891612
AL390877.2	0	0	0	0	0	0	0	0	0	0	0	0	0	0	0	0	0	0	0	0	0	0.45955	0	1.04824	0	0	0	0	0	0	0	0	0
AL096840.1	0	0	0	0	0	0	0	0	0	0	0	0	0	0	0	0	0	0	0.160805	0	0	0	0	0	0	0	0	0	0	0	0	0	0
AC022915.2	0.0194287	0.00861457	0.0229535	0	0	0.0478143	0	0.0240664	0.276265	0.105952	0.0282369	0.0107479	0.0649326	0	0.0196334	0.0135008	0	0	0	0.00670763	0	0.145111	0	0.0756569	0	0	0.0782001	0.0115	0.0093036	0.0510767	0	0.0511365	0.021531
IRF9	8.02903	1.23066	0.695998	2.04109	1.37185	1.08613	0.470927	1.48958	0.501447	1.38444	7.13208	1.63957	3.28825	1.15244	1.41773	2.82341	0.995369	2.06636	2.2113	2.04647	2.71049	4.92496	4.01873	3.22826	5.21353	4.62352	0.838123	3.23539	0.680541	3.32103	4.03734	1.17092	4.38833
AL390718.1	0	0	0	0	0.106043	0.149427	0.121759	0	0	0	0	0	0.0608775	0.0640078	0	0.0316442	0	0	0	0	0	0	0.159854	0.0886651	0.0548263	0	0	0.0539089	0	0	0.0298541	0	0.50466
AC026786.2	0.117564	0	0.069446	0.0809625	0.0684408	0	0	0.24271	0	0	0	0.195107	0	0	0.118802	0	0	0	0.11445	0	0.0545399	0.752631	0.0515856	1.48785	0.141541	0	0	0	0	0.0386333	0	0	0.0651423
CIAPIN1	14.5452	12.8956	13.5532	14.9325	35.759	16.5485	14.5378	16.431	10.3856	8.63751	9.64873	9.25599	11.3068	18.2292	5.72009	12.722	16.2677	18.0484	10.0281	8.7918	11.9297	8.02949	16.9137	3.49046	16.9584	13.8679	8.96378	15.8156	10.9932	11.9074	13.2206	11.6793	14.1105
NME7	2.35767	1.74882	2.3868	1.03449	1.50582	2.31958	1.31017	3.94035	2.14077	2.98104	1.96136	3.42615	4.75188	2.4219	3.11308	2.71006	2.90619	2.27557	2.53114	2.70121	2.36268	4.29408	1.44163	6.96781	2.33562	2.65372	2.06465	4.19605	1.11937	2.49456	1.77735	1.79977	2.56827
RNU6-138P	0	0	0	0	0	0	0	0	0	0	0	0	0	0	0	0	0	0	0	0	0	0	0	0	0	0	0	0	0	0	0	0	0
FAM50B	3.86426	5.88581	6.14346	6.17662	17.7887	4.61802	12.8355	4.80636	2.27581	15.6554	5.89351	1.08204	11.0812	4.84478	2.0489	4.51683	13.2173	20.5716	3.63034	4.52938	4.97973	3.84314	11.7122	0.51088	5.31293	4.97755	10.6708	6.71358	9.53773	10.0962	4.61318	3.25684	7.09768
RNA5SP131	0	0	0.457527	0	0	0	0	0	0	0.739173	0.28142	0.214235	0.517714	0	0.195674	0	0	0	0	0	0	2.89246	0.679716	2.26208	0.233127	0	0.222678	0	0	0	0	0	0
ARL16	13.0163	4.00099	7.75699	15.8259	19.8556	12.0825	6.82054	9.26145	4.54195	10.0886	8.82036	14.244	11.6597	12.7831	4.77001	8.10155	12.0883	11.9439	5.9946	6.04684	18.3254	5.24475	10.9089	3.10959	11.0349	13.5984	5.91807	15.0727	9.48327	7.97157	13.6404	5.54051	18.6823
SPTY2D1	4.99221	4.27561	9.95526	2.92269	7.62643	5.5968	6.73557	15.9041	9.19827	7.0206	5.9505	7.31916	5.75042	11.9736	20.7531	6.66876	5.67276	9.16149	8.70394	9.27869	3.81308	9.76887	4.65045	15.8763	11.1107	8.31589	7.22811	4.79691	5.07512	5.10692	6.66886	11.7433	4.92005
ZNF304	3.31964	2.49381	3.09498	0.392499	2.96287	2.82165	3.8097	3.93863	2.60967	2.57371	2.49951	3.53453	3.26152	2.05192	7.33566	6.88907	1.5161	0.273634	2.84236	3.1172	2.9873	1.41893	1.14511	6.84308	4.16523	3.10208	2.61595	2.47981	5.15195	1.24203	2.63187	2.85541	2.20509
AC018442.3	0	0	0	0	0	0	0	0	0.115512	0	0	0	0	0	0.254483	0	0	0	0	0	0	2.68699	0	0.490323	0	0	0	0	0	0	0	0	0
PELO	7.76736	5.41502	6.80414	6.35622	3.89261	7.59754	5.69494	10.2952	6.55695	5.48694	4.74344	9.73096	9.05917	8.08023	8.62552	7.11684	7.34253	7.65739	8.24596	9.15338	7.6886	24.2976	5.86792	5.90079	7.61011	6.82017	6.70845	6.91826	6.81479	5.28951	7.13107	8.19283	6.27679
IGKV1OR2-3	2.32025	0.283802	0.189047	0.440796	0	4.0693	0	1.12321	0	0.174527	0.581406	0.265562	0	0.224916	0.323405	0.333582	0.0892014	0.473416	1.03853	0.662937	0.0742348	0.341471	2.0362	0	6.4539	0.241381	1.0121	1.18394	0.383127	0.0525842	0	0	0.265998
RN7SL25P	0	0	0	0	0	0	0	0	0	0	0	0	0	0	0	0	0	0	0	0	0	0	0	0	0	0	0	0	0	0	0	0	0
DUOX2	0.459256	9.74416	1.13498	0.154911	0.0791168	0.207594	0.607707	0.108358	0.305237	1.16664	53.4891	0.189247	0.554435	42.8151	0.4783	0.594302	0.658316	0.121315	0.199215	0.0679521	0.17175	2.22009	0.00616887	1.33672	0.482398	0.386445	1.46586	0.138692	0.12118	7.5213	0.109064	0.854152	0.371326
AC073941.1	0	0	0	0	0	0	0	0	0	0	0	0	0	0.120178	0	0	0	0	0	0	0	0	0	0.0832366	0	0	0	0	0	0	0	0	0
ZFYVE26	3.6179	1.94827	3.32616	1.98434	1.34605	1.45386	1.9084	4.20162	5.01888	3.38671	8.09613	2.80002	2.99489	1.11562	3.90359	3.37142	1.85323	1.28696	1.30067	4.32965	2.52238	7.54829	1.61453	6.23008	4.46707	4.06177	2.56956	2.77364	3.69395	3.21668	2.91909	2.90381	3.51674
MTND6P15	0	0	0	0	0	0	0	0	0	0	0	0	0	0	0	0	0	0	0	0	0	0	0	0	0	0	0	0	0	0	0	0	0
RN7SL442P	0	0	0	0	0	0	0	0	0	0	0	0	0	0	0.436597	0	0	0	0	0	0	1.2293	0	0.84121	0	0	0	0	0	0	0	0	0
AC093599.1	0	0	0	0	0	0	0	0	0	0	0	0.0453629	0.0548114	0	0.0828653	0	0	0	0	0	0	0	0	0	0	0	0	0	0	0	0.0268793	0	0
PDE6G	1.14994	1.21983	0.275152	0.280684	1.67786	2.96136	0.11676	0.901538	0.293779	0.0714425	2.17901	1.62659	1.38161	1.75955	0.441285	1.38575	0.0811434	0.17226	0.321203	1.92976	0.405173	0.155312	0.523742	0.311756	7.29041	0.614813	0.217614	2.90355	0.641272	0.669676	0.477138	0.986534	10.1304
PPY2P	0.136185	0	0.0643566	0	0	0	0	0.404861	0	0	0	0	0	0	0.0275238	0	0.0910993	0.0402907	0	0.0188067	0	0.0581228	0.0478051	0	0.590258	0	0	0.0806085	0.286938	0	0	0	0.603683
MFFP3	0	0	0	0	0	0	0	0	0.0676801	0	0	0	0	0	0	0	0	0	0	0	0	0	0	0	0	0	0	0	0	0	0	0	0
ANAPC1P3	0	0	0	0	0	0	0	0	0	0	0	0	0	0	0	0	0	0	0	0	0	0	0.0648126	0	0	0	0	0	0	0	0	0.0971921	0
LCEP2	0	0	0	0	0	0	0	0	0	0	0	0	0	0	0	0	0	0	0	0	0	0	0	0	0	0	0	0	0	0	0	0	0
AL136439.1	0	0	0	0	0	0	0.0357368	0	0	0	0	0	0	0	0.0540259	0	0	0	0	0.0184576	0.0248023	0.057044	0	0	0	0	0	0	0	0	0.0175246	0.0351786	0.0296239
GTF2H2	0.0371824	0.138957	0.0251017	0.563341	0.126784	0.239659	0.0603604	0.140367	0.721194	0.141939	0.146678	0.105784	0.482866	0.238915	0.907144	0.131034	0.0384936	0.63646	0.315437	0.124702	0.101033	0.238038	0.0279689	1.37552	0.722651	0.555544	0.0885732	0.355279	0.0432409	0.181535	0.120139	0.552234	0.42383
AC011487.2	0	0.00499115	0.0132989	0	0	0	0	0	0	0	0.0490801	0	0	0	0	0.0156443	0.0125501	0.0166517	0	0.00777259	0	0.0240214	0	0.0438344	0	0.0226405	0	0	0	0.00739826	0.0147593	0	0
RPL24P4	8.26464	8.3725	7.17752	3.09081	6.24518	7.45327	2.19514	2.75709	5.22193	3.76083	2.46594	3.02778	17.9995	18.7712	5.08844	8.36729	3.11209	6.47714	23.7288	3.02337	18.6373	2.10236	13.8333	0.532833	2.83352	16.2924	12.1478	2.30016	8.2821	6.29511	9.401	4.75387	3.09341
MIR548AL	0	0	0	0	0	0	0	0	0	0	0.345248	0	0	0	0.240053	0	0	0	0	0	0	0	0	1.38756	0	0	0	0	0	0	0	0	0
SERTAD4-AS1	2.52457	1.87242	3.36218	3.50881	1.54987	3.91607	1.2273	2.33118	0.126327	5.18157	3.53569	0.736379	3.31358	7.41955	7.12006	2.74308	1.8679	1.52776	2.94926	1.15684	3.30064	0.636688	0.161128	4.55795	0.386842	0.276963	4.38125	3.51841	0.351683	6.13915	0.993037	3.29214	1.67865
KCNK4	0.00875474	0	0	0	0	0	0	0	0	0.00477429	0	0	0	0	0.0176939	0	0	0	0	0.00604502	0	0.0186823	0.00768296	0.0340916	0	0	0	0	0	0	0	0	0
NCBP2AS2	16.692	11.9531	8.24395	12.0657	59.8533	15.7727	8.79187	9.22404	11.951	9.32179	8.13513	11.4417	11.0733	24.5556	8.37048	12.1398	18.7778	16.189	15.3947	9.32445	14.2997	6.48126	20.0674	4.88721	14.3546	14.0348	11.1999	20.0276	10.6254	11.5809	9.70877	8.43983	10.5147
GAPDHP14	0	0.0872306	0	0	0	0.080694	0	0.0609236	0.02256	0	0.107222	0.0544161	0.0657503	0.0345656	0.0497015	0.205062	0	0.0363778	0.047881	0.067921	0	0.734692	0.129487	0.335167	0.355289	0.0989225	0	0.116448	0	0.290924	0.0806094	0.0647256	0.136263
AL021368.3	0	0	0.141295	0.384362	0	0	0	0.131685	0	0.0869615	0.173818	0.0441072	0.106588	0	0.483429	0.0277024	0	0	0.0776202	0.0275268	0.110967	0.850725	0	2.09575	0.0959935	0.080182	0	0.0707904	0.458162	0.314413	0.0522706	0	0.220898
AL603962.1	0	0	0	0	0	0	0	0	0	0	0	0	0	0	0	0	0	0	0	0	0	0	0	0	0	0	0	0	0	0	0	0	0
AC004832.4	0	0.0308667	0.164488	0.0958831	0.324215	0.45686	0.2792	0.0574878	0.127727	0.113891	0.404701	0	0	0.684942	0.703479	0.0483745	0.0776133	0	0	0.0961359	0.193773	12.4787	0.305461	13.2832	1.00576	0.63007	0.0800564	0.370848	0	0.274518	0.182552	0.0916131	0.0771474
RN7SL678P	0	0	0	0	0	0	0	0	0	0.0420265	0	0.085264	0	0	1.63541	0	0	0	0	0	0	3.45354	0	0	0.092783	0	0	0	0.0738065	0	0	0	0
AC119868.1	0	0	0	0	0	0	0.0503352	0	0	0.0205326	0	0	0	0	0.0380477	0	0	0.167088	0	0	0	0.562424	0.0991252	0.219924	0	0.0378637	0	0	0	0	0	0	0
STC2	3.49322	0.578534	0.679682	2.39273	10.5511	1.28937	0.442371	1.95004	21.8528	0.447026	0.97822	0.919413	0.246311	0.428105	0.303984	1.64091	1.6182	2.06363	1.33246	6.31954	0.861744	0.906727	7.84047	0.256243	1.52111	0.737378	0.328639	11.2486	0.69143	1.09974	1.46428	1.3336	1.30846
AC093655.1	0	0	0	0	0	0	0	0	0	0	0	0	0	0	0	0.0249797	0	0	0	0	0	0	0	0	0	0	0	0	0	0	0	0	0
AC007743.1	0.794354	0.192616	2.22886	0.0854762	0.0144513	0.061091	0.199117	1.3427	0.0284659	0.0913763	0.469008	0.12359	0.937477	0.0174457	0.0438988	0.185433	0.0276757	0.0183603	0.173191	0.479929	0.754304	1.66864	0.560953	0.132914	0.732219	2.73977	0.278332	0.154278	0.15453	0.395634	0.31734	0.763611	0.378257
AC003092.2	0.206659	0	0	0	0	0.0847649	0	0	0.331774	0	0	0.0571613	0	0	0	0	0	0.611408	0	0.107021	0	0.330753	0	0.201186	0	0	0	0	0.14844	0	0.0338704	0.0339954	0
AC005699.1	0.137158	0.0101358	0.0135034	0	0.0532317	0.0562576	0	0	0.020971	0.0311655	0.132893	0.0885206	0.0611191	0.0481964	0.0577509	0.00794244	0	0	0.0667626	0.0236763	0.16968	0.219517	0.0200611	0.489593	0.013761	0.0229887	0.0394325	0.324737	0.021893	0.0901443	0.0224795	0.135375	0.0126666
HDGFL3	0.982491	0.778225	3.37668	0.781082	0.335092	2.53538	0.540175	0.676703	4.9306	0.39585	1.65045	0.743501	1.40819	0.591843	2.75789	4.76526	0.238675	5.10671	0.564958	1.04256	0.466976	5.97517	0.281183	6.05905	2.42037	2.83295	2.16352	1.19245	0.3313	1.06596	2.97142	2.11109	1.88066
AL160262.1	0	0	0	0	0	0	0	0	0	0	0	0	0	0	0	0	0	0	0	0	0	0	0	0.176632	0	0	0	0	0	0	0	0	0
VN1R104P	0	0.0101257	0	0	0	0	0	0	0	0	0	0	0	0	0	0	0	0	0	0	0	0	0	0	0	0	0	0	0	0	0	0	0
AC004408.1	0	0	0.0475093	0	0	0	0	0	0	0	0	0	0	0	0.0406373	0	0	0	0	0	0	0.429074	0	0.156595	0	0	0.0462455	0.0238027	0	0	0	0	0
NEDD1	5.15784	2.44491	6.15457	2.56715	1.6351	4.25234	3.32692	3.97368	7.55937	4.29094	3.53424	7.91723	5.45265	3.5777	10.3408	10.2214	2.52698	8.53104	5.76011	8.7948	7.38682	9.55232	1.91205	12.9175	8.44136	5.95021	3.89494	5.15243	9.64214	2.61962	4.66082	5.37446	5.17238
Y_RNA	0	0	0.269533	0	0	0	0	0	0.209295	0	0	0	0	0	0	0	0	0	0	0	0	3.40795	0	0.444203	0	0	0	0	0	0	0	0	0
AL451142.1	0	0.145014	0.0351262	0	0.0346178	0.146342	0.119246	0	0.190931	0.0972846	0	0	0.516712	0.167164	0.0300454	0.0826424	0	0.131946	0.347338	0.061589	0	0	0.260923	0.289449	0.322167	0	0.136767	0.0527959	0.541025	0.175869	0.0584756	0.0391277	0.0988482
CFAP47	0.206797	0.023604	0.0822442	0.0112804	0.00476787	0.1814	0.010949	0.0490337	0	0.122823	1.22898	0.00679597	0.0574804	0.0489244	2.13113	0.0554884	0.0342412	0.12418	0.0438519	0.0395854	0.0113984	0.856379	0.0521081	7.35916	0.0246509	0.00205905	0.379091	0	0.00196091	0.326999	0.0255036	0.123947	0.0136142
SNRPGP4	0.201244	0	0.356631	0.138591	0.234313	0	0.26904	0.581656	0	0.823096	0.584961	0	0.134515	0.141432	3.15214	0.279685	0	0	0	0.0694781	0.373443	25.9817	0.0883037	44.4727	1.69603	0.607142	0	0.119117	0.192735	0.33066	0.197898	0.463466	0.33453
SLC26A5	0.429871	0.0605086	0.564287	0.206758	0	0.0111949	0.310149	0.10706	0.0125193	0.416756	0.446256	0.0603943	0.492572	0.0671352	0.696417	0.189659	0.0912882	0.191778	0.00442844	0.0848057	0.386188	4.17896	0.54491	4.23802	0.279311	0.226442	0.376647	0.0525041	0	0.094175	0.657569	0.965302	0.536879
AP000949.1	0	0	0	0	0	0	0	0	0	0	0	0	0	0	0	0	0	0	0	0	0	0	0	0	0	0	0	0	0	0	0	0	0
RNA5SP447	0	0	0	0	0	0	0	0	0	0	0	0	0	0	0	0	0	0	0	0	0	0	0	0	0	0	0	0	0	0	0	0	0
AC034236.3	0	0.0664873	0	0.275378	0.0581969	0	0	0.0412765	0	0.109032	0.145289	0.0553014	0.20046	0	0.10102	0	0	0	0	0.069026	0.13913	0.639981	0.0438645	0.87588	0.0601781	0.25133	0.172443	0.0295856	0.191481	0.0985525	0	0.0657786	0
XRRA1	2.49293	0.937803	3.49349	1.15269	1.57677	0.97363	1.67485	1.18116	1.2191	0.858843	2.17093	1.69754	0.888251	0.980265	2.99073	0.560401	1.93396	1.96203	1.91091	2.42702	1.83301	4.58923	0.576423	7.67329	1.59687	0.900278	0.901176	0.734036	2.00619	0.808382	0.801363	1.37669	0.876861
MTFR1P1	0	0	0	0	0	0	0	0	0	0	0	0	0	0	0	0	0	0	0	0	0	0	0	0	0	0	0	0	0	0	0	0	0
AL590730.2	0	0	0	0	0	0	0	0	0	0	0	0	0	0	0	0	0	0	0	0	0	0	0	0	0.216735	0	0	0	0	0	0	0	0
AL031716.1	0.95648	0.26988	0.565002	0.119763	0.556824	0.213991	0.988089	0.933472	0.0398845	0.806116	1.01099	0.81773	0.871812	0.183328	0.483277	0.513591	0.920963	0.514505	0.197517	0.510336	1.25051	10.0199	1.03015	13.6287	2.09375	1.31166	0.99995	0.79775	0	1.05724	0.484538	0.57215	1.4936
UBQLNL	0.209205	0.0397544	0.494319	0.0960489	0.185586	0.0980678	0.199774	0.0987209	0.191921	0.391157	0.752887	0.440881	0.532711	0.0140026	0.181207	0.0969163	0.233243	0.147367	0.0452589	0.220119	0.268054	0.659027	0.0262277	0.601297	0.407796	0.350644	0.103108	0.212279	0.0190818	0.379752	0.078372	0.353976	0.209762
LUC7L2	8.16847	4.12331	6.69796	10.2106	4.99111	4.01635	4.69685	7.08295	4.2639	6.23124	5.1856	6.9628	5.66236	4.58949	5.50423	6.2111	5.96695	4.47932	7.36139	5.40342	6.32655	19.7279	6.36806	22.9082	9.60169	5.86652	4.83739	4.29726	3.791	5.09284	5.75451	5.68454	5.98773
AC124283.4	1.66755	0.0224054	0.298496	0.417596	0.706021	0	0.40533	1.0015	0.0463569	0.468467	0.367204	0.391354	1.2835	0	0.663831	0.386253	0.112675	0.1495	0.098387	0.662937	1.50032	7.97965	0.620837	8.65807	0.790894	2.33759	0	0.86739	0.241975	0.199266	0.496914	0.398999	0.839993
MTCL1P1	0	0	0	0	0	0	0	0	0	0	0	0	0	0	0	0	0	0	0	0	0	0	0	0	0	0	0	0	0	0	0	0	0
ITGB7	3.94411	1.83088	0.801922	0.205397	0.514902	2.67445	0.378103	0.636972	0.193414	0.333708	1.38261	2.2416	1.37487	0.448126	3.68426	2.76573	0.504513	0.791105	1.54187	4.76143	1.99912	0.636458	0.848393	0.911108	3.91275	2.47705	1.38969	1.86276	1.31985	0.959822	1.59119	2.27717	0.843404
RNA5SP478	0	0	0	0	0	0	0	0	0	0	0	0	0	0	0	0	0	0	0	0	0	0	0	0	0	0	0	0	0	0	0	0	0
OR10G8	0	0	0	0	0	0	0	0	0	0	0	0	0	0	0	0	0	0	0	0	0	0	0	0	0	0	0	0	0	0	0	0	0
RNU2-37P	0	0	0	0	0.151575	0	0	0	0	0.070994	0	0	0	0	0.526218	0	0.145141	0	0	0	0	1.94465	0.114246	3.54861	0.31347	0	0	0.154112	0	0	0	0.0856608	0
AL513318.1	0.0687151	0.0152339	0.0405907	0.047322	0.0133344	0.357007	0.0612428	5.79744	3.45659	0.012491	0.0832232	0.0380128	0.0612406	0.0321948	0.150451	0.0238747	0	0.101648	0.133791	0.0316312	0.0106261	0.171075	0	0.512865	0.33092	0.057586	0.0921922	0.033894	0.0658096	0.0225809	0.0525563	0.226073	0.190376
LINC01922	0	0	0	0	0	0	0	0	0	0	0	0.0108995	0	0	0	0	0	0	0	0	0	0	0	0	0	0	0	0	0	0	0	0	0
AC107990.1	0	0	0	0	0	0	0	0	0	0	0	0	0	0	0	0	0	0	0	0	0	0	0.0413529	0	0	0	0	0	0	0	0	0	0
AC078878.2	0	0	0	0	0	0	0	0	0	0	0	0	0	0	0	0	0	0	0	0	0	0	0	0	0	0	0	0	0	0	0	0	0
AC008737.3	0.104265	0	0	0	0	0	0	0	0	0	0	0	0.139385	0	0.210725	0	0	0	0	0	0.0967404	0	0	1.62406	0	0	0	0	0	0.068526	0.0683538	0.0686062	0
SSR2	30.0373	44.2393	45.1463	91.886	66.2309	66.5952	48.3174	50.4279	35.9591	48.433	32.6834	27.8705	71.4175	85.9929	33.5781	26.6023	113.332	47.6312	60.8446	38.0024	57.3595	13.7439	95.2611	11.0897	38.6079	37.419	39.6145	42.7009	62.183	40.9083	37.5372	32.811	102.654
C10orf55	1.67732	0.138176	0.259884	0.0757454	0.160076	0.330833	0.0122534	0.567675	0.916518	0.0999676	0.306383	1.62253	0.183795	0.257661	0.54647	3.71956	0.143063	0.244052	0.226048	0.727807	2.6108	0.195592	0.056305	0.624606	0.320017	0.165914	0.0843235	1.9802	0.228231	0.0963834	1.15369	0.361861	0.39614
LINC00160	0.0332503	0.0442289	0.196413	0.137391	1.27756	0.0545529	0.400066	0.0274581	0.0305033	4.15238	0	0.367878	0.0444502	0.0467359	0.134402	0.0231053	0.370707	0	1.14373	0.0459177	2.22126	0.14191	0.0583594	0.776875	0.240192	0.902828	0.0382376	0.157448	1.11455	0.0874126	0.108991	2.0566	0.257937
DEFB123	0	0	0	0	0	0	0	0	0	0.0269078	0	0	0	0	0	0	0	0	0	0	0	0	0	0	0	0	0	0	0	0	0	0	0
AP001120.3	0	0	0	0	0	0	0	0	0	0	0	0	0	0	0	0	0	0	0	0	0	0	0	0	0	0	0	0	0	0	0	0	0
AL121878.1	0	0	0	0	0	0	0	0	0	0	0	0	0	0	0	0	0	0	0	0	0	0	0	0	0	0	0	0	0	0	0	0	0
CSRNP2	8.56933	3.58861	6.55326	6.45062	12.963	6.24544	4.52947	15.8631	7.90582	5.54054	5.9038	23.7781	11.1907	5.05946	4.86184	13.728	9.40166	14.1949	5.31568	7.36507	8.68675	6.51551	4.02111	13.1077	10.0094	6.22957	3.39973	6.81165	14.3928	5.23533	6.6837	4.78341	12.6751
AL158163.2	0.197507	0.0291911	0.194449	0.816102	0.0383268	0.486066	0.264044	0.190285	0.0301982	0.466735	0.239207	0.14568	0.0440057	0	0.399174	0.182994	0.0367	0.0486942	0	0.113646	0.427592	5.19817	0.202215	8.58836	0.554842	0.26483	0.378552	0.389684	0.15763	0.216346	0.172642	0.281579	0.0729594
GDAP1	1.55247	0.622796	5.25377	1.39419	0.761429	1.28754	1.8702	6.06732	5.13862	3.11357	1.42981	0.692086	2.16662	0.823287	1.73547	1.225	1.5977	3.75181	2.83817	0.761756	2.14746	5.3759	2.12097	3.93063	10.037	3.58569	2.24964	1.35986	0.631763	1.52863	3.25462	1.45184	4.00808
H3P38	0	0	0	0.0950219	0	0	0	0	0	0	0	0	0	0	0.34858	0	0	0	0	0	0	1.91388	0.121087	1.47757	0	0	0	0	0	0	0.0904563	0	0
CBLN1	0.017766	0.00787732	0.0104945	0.0244698	0	0.276907	0.0356266	0.168718	0.0488946	0.0193769	0.0258204	0	0.0356253	0	0.0807889	0	0.207976	0.0919822	0.00576516	0	0.00824195	0.132692	0	0.069182	0.117642	0	0.316676	0.00525788	0.00850738	0.099249	0	0.017535	0
MIR93	0	0.510844	0.340285	0.396716	0	0.472564	0.385064	0.237856	0.792704	0.942445	0.837225	0.956023	0.7701	0.809699	0.291065	0	1.60563	0.426075	0.934677	0.198881	1.06898	7.37578	2.78046	5.04726	0	1.44829	0.662467	0.170487	0	1.70373	0.944137	0.568574	2.87277
AC112198.3	0	0	0	0	0	0	0	0	0	0	0	0	0	0	0	0	0	0	0	0	0	0	0	0	0	0	0	0	0	0	0	0	0
RFX1	4.38503	3.17069	4.34868	3.34505	4.68829	3.51418	4.94911	5.84607	8.50579	5.05167	6.5875	3.23281	9.63295	2.53651	3.05498	4.08136	5.48116	1.8649	3.34397	4.68435	5.86815	2.16842	3.41158	1.93743	3.07118	4.07905	5.45489	4.27013	8.15693	6.36252	4.69909	4.35577	5.03239
PKNOX1	2.94494	2.13963	2.55761	1.64912	2.62972	2.34143	1.98065	2.02994	2.43813	2.26883	2.92221	2.61596	4.63212	1.67443	2.01962	2.79437	2.87879	1.96796	2.04866	2.70568	2.74925	3.70999	2.01128	4.49175	2.42439	2.89163	2.32963	2.70059	2.64667	2.22166	2.0912	3.45377	2.74423
AC007114.2	0.06459	0.0334119	0.209847	0.0667218	0.0501356	0.00883091	0.0719577	0.0488935	0.00493781	0.137958	0.0704044	0.0178654	0.014391	0.030262	0.271959	0.0299219	0.00600094	0.00796215	0.0209598	0.0408819	0.0649229	5.78898	0.0141707	2.25318	0.045362	0.227341	0.191885	0.0669045	0.0257745	0.20164	0.0494012	0.0779171	0.143158
SNORD3B-1	0.0911971	0	0	0	0.0353942	0.0997497	0	0.100414	0	0.0165777	0	0.0336332	0	0	2.18106	0.0422479	0	0	0.0197293	0	0.0282053	0.973058	0.266775	0.710257	0.0731982	0.0917121	0.0349587	0	0.116455	0	0	0.0800104	0
CDRT15P8	0.0393216	0	0	0	0.0457829	0	0	0.0324718	0	0	0	0	0	0	0	0	0	0	0	0	0	0	0.0345078	0	0.0473415	0	0	0	0	0.0258434	0	0	0
SNORD114-7	0	0	0	0	0	0	0	0	0	0	0	0	0	0	0	0	0	0	0	0	0	5.74736	0	0.582656	0	0	0	0	0	0	0	0	0
ERMP1	5.02995	10.3656	3.31528	3.71435	9.53885	3.28942	10.6978	5.01946	5.29441	6.65833	9.25462	15.3557	3.89297	5.97848	11.2538	6.77221	6.93016	2.34968	7.30789	12.6153	10.5228	13.5584	8.00746	13.7865	7.4285	5.94579	4.58287	5.55963	4.97953	6.45393	10.9386	10.7397	4.73711
AL359893.2	0	0	0.955187	0	0	0	0	0	0	0.44091	0	0	2.70211	0	0	0	0	0	0	0	0	0	0	0	0	0.406537	1.39467	0	0.38716	0.265688	0.265021	0	0
CYP2C18	0.114355	26.6957	0.630471	0.485641	0.0887636	0.57849	0.662476	0.692516	0.034969	0.0987398	5.78925	1.10706	0.980938	14.9483	1.11707	0.19866	1.85929	3.0449	1.04523	1.07254	0.468619	3.76212	0.443235	2.15231	0.390088	0.277918	0.142466	0	0.930914	4.55329	1.61183	1.0409	0.781492
RPS3AP8	0	0	0	0.0927992	0	0	0.0450367	0	0	0	0	0	0.0450351	0	0.0340426	0.0234093	0	0	0	0.0465219	0.0625135	0.934553	0	0.196774	0.0405587	0.338781	0	0.03988	0.0645267	0.0885628	0	0	0
CCIN	0.0593572	0.0842195	0.084151	0	0.124399	0.525883	0.0158707	0.0392137	4.23647	0.0194218	0.120774	0.11821	0.0793509	0.13349	0.0599824	0.709443	0.0264709	0.0702441	0.0308188	0.172138	0.0220295	0.0253333	0.0208362	0.0924566	0.0714635	0	0.0819124	0.231883	0.0113695	0.0702206	0.0544788	0.0937371	0.026312
LTB4R2	1.3328	0.107446	0.202087	0.608634	0.78835	0.315725	0.152453	0.459084	0.12423	0.796788	1.46055	0.851638	0.886104	0.0601076	0.489759	0.59432	0.190708	0.33738	0.388557	0.639766	1.91775	3.54378	1.03203	2.44236	1.29572	2.04274	0.196711	0.978731	0.962452	0.791641	0.817688	0.886363	0.82934
GABRG1	0	0	0.00802442	0	0.00395413	0.0167156	0	0	0.283512	0.00185202	0.00493574	0.0037574	0	0	0	0	0	0.00502372	0	0	0	0.00724715	0	0.00661231	0	0	0.00781096	0	0	0.00446403	0	0.00446926	0
AL590705.3	0.145838	0.732856	4.47971	9.64172	0.169802	3.66885	0.454928	1.56563	0.0445966	0.927864	0.777171	0.860555	2.33954	0.888277	0	0.506708	0.704578	0.287645	1.04116	0.570629	2.30034	0.311214	0.0426615	0.378604	1.34614	1.66217	0.726757	0.719354	0.558687	0.575098	0.764871	1.47141	0.861967
AC129778.1	0	0	0	0	0	0	0	0	0	0	0	0	0	0	0	0	0	0	0	0	0	0	0	0	0	0	0	0	0	0	0	0	0
GIMAP6	7.67297	9.30303	2.84542	3.35784	1.19986	15.8544	3.22773	4.3766	4.41899	2.58833	12.4953	9.88355	1.62955	1.91199	12.5441	13.3194	0.912576	1.84672	4.07407	10.3197	4.01585	3.97095	1.74154	7.29206	13.6832	7.91765	6.77196	5.60476	2.6281	7.65146	4.44345	11.9498	4.38539
LINC01869	0.172326	0.0545773	0.0581684	0.169537	0.229306	0.323121	0	0.162636	0	0	0.143115	0.354083	0	0	0.0746319	0.0171068	0.109786	0.400583	0.0159774	0.254976	0.296939	0	0.0864169	0.0479322	0.029639	0.371356	0.198174	0.131144	0.0471541	0.064719	0.0968346	0	0
RGS16	24.5236	6.64708	16.4212	19.5236	5.42766	19.1284	7.37444	17.1703	1.83777	1.76555	18.0899	13.6346	13.1238	11.3832	9.33517	37.8165	20.3128	5.16837	14.7761	16.5726	5.10926	6.09837	23.2377	4.02986	6.18397	6.25383	13.5823	19.6576	4.31906	6.87637	3.65362	22.3213	25.7778
AL390065.1	0	0	0	0	0	0	0	0	0	0.143611	0	0	0	0	0	0	0	0	0	0.0909171	0	0	0	0.256369	0	0	0	0	0	0	0	0	0
AC015969.1	0.0162729	0	0	0.0224134	0	0	0	0	0	0	0.0236504	0	0	0	0.0822216	0	0	0	0	0	0	0.0694518	0	0.190104	0	0.0163648	0	0	0.0311697	0.0106951	0.0106682	0	0
OPN1SW	4.28893	1.16525	3.40285	1.01351	6.68272	2.24209	2.41719	2.27439	2.91237	1.3873	1.03889	2.65174	3.11975	0.916083	1.16851	2.07454	1.31263	1.86602	3.8888	2.36625	2.76999	4.75568	3.33951	3.56133	3.56901	1.01486	1.20888	4.09417	2.13433	0.856699	1.18534	1.96442	4.00744
AC074029.2	0	0	0	0	0	0	0	0	0	0	0	0	0	0	0	0	0	0	0	0	0	0	0	0	0	0	0	0	0	0	0	0	0
COA7	6.1631	2.48492	4.73213	2.94132	7.80064	4.35689	5.27348	9.58961	13.2111	4.75786	3.01522	5.41708	6.90039	7.21633	4.74089	4.9862	5.47725	7.40644	9.43609	7.05944	7.80241	5.90299	2.51495	4.71805	5.88812	4.93495	5.71964	6.4478	5.38855	4.67962	4.47564	6.51619	5.18073
AC093525.9	0.0791837	0	0.265056	0	0.0153659	0.0433048	0	0.0544916	0	0.194319	0.134263	0.0730067	0.123498	0.0185498	0.146699	0.0550239	0	0	0.0342608	0.136688	0.0612246	1.26732	0.0347449	0.899346	0.0953338	0.0796309	0.0151768	0.117173	0.050557	0.216842	0.0692151	0.104206	0.0585012
RNA5SP511	0	0	0	0	0	0	0	0	0	0	0	0	0	0	0	0	0	0	0	0	0	1.71033	0	0	0	0	0	0	0	0	0	0	0
MIR8080	0	0	0	0	0	0	0	0	0	0	0	0	0	0	0	0	0	0	0	0	0	0	0	0	0	0	0	0	0	0	0	0	0
CSNK1A1P3	0.0698257	0	0.0824934	0.0961737	0	0	0	0	0	0	0	0	0	0	0.141122	0	0	0	0.0453177	0.0482136	0	0.596023	0.0612774	1.63144	0	0	0	0	0	0	0	0.0459454	0
WDR31	2.66252	0.571632	1.58933	0.94575	2.57247	0.482814	2.08573	1.92483	0.351384	2.85555	2.539	1.82432	1.22392	0.512114	2.9313	0.951045	1.32278	0.145105	1.95841	2.3061	3.19849	3.0801	2.03732	2.49197	1.28785	1.6582	1.68135	1.76673	0.697877	2.57572	1.12692	2.21912	1.0353
TET1	0.446559	0.0407003	0.551022	0.140098	0.101099	0.12211	0.142616	0.805145	0.441529	0.407229	0.11538	0.161945	0.149244	0.181328	1.27356	0.572348	0.215743	0.128446	0.0869467	0.346029	0.209469	5.56413	0.333107	5.23613	0.507769	0.199592	0.308124	0.31278	0.218591	0.202184	0.0959588	0.257923	0.236442
RNU6-47P	0	0	0	0	0	0	0	0	0	0	0	0	0.287888	0	0.435237	0	0	0	0	0	0	0	0	2.51577	0	0	0	0	0	0.141535	0	0	0
IMPDH1P3	0	0.00659579	0	0	0	0	0	0	0	0	0	0	0	0	0	0	0	0	0	0.1438	0.0138022	0.0317443	0.0130546	0	0	0	0	0	0	0.00977678	0	0	0
RPS20P22	0.0524487	0.0155036	0.123928	0.0722397	0.508892	0	0.116863	0.115499	0.160385	0	0.0508179	0.0193429	0.186974	0	0.406342	0.0485947	0.311867	0.0775857	0.0113466	0.0603585	0.0162213	3.32041	1.39618	4.45922	0.547265	0.0351633	0.0603156	0.0517411	0.0167437	0.0229806	0.0343844	0.0575189	0.0193746
AC027369.1	0	0	0	0	0	0	0	0	0	0	0	0	0	0	0	0	0	0	0	0	0	0	0	0	0	0	0	0	0	0	0	0	0
NAALAD2	0.133414	0.0563379	0.277707	0.0875029	0.0702712	0.140714	0.144386	0.25707	0.0553676	0.268503	0.286231	0.172209	0.195338	0.0669726	0.706195	0.0882931	0.123952	0.112774	0.0329856	0.107474	0.114944	2.03358	0.0195135	3.56245	0.910205	0.130973	0.281279	0.216223	0.0638863	0.156578	0.085381	0.254999	0.109127
Y_RNA	0	0	0	0	0	0	0	0	0	0	0	0	0	0	0	0	0	0	0	0	0	0	0	0	0	0	0	0	0	0	0	0	0
PDCD5	25.6505	11.3007	12.1192	27.6381	25.1378	22.6025	28.4807	22.1619	16.41	20.7313	8.74014	26.3539	16.8171	18.3431	9.45669	19.4873	19.9089	59.0642	25.2168	11.9276	23.249	11.3272	24.449	9.69775	25.6365	22.7509	9.16221	18.8996	7.8458	11.743	31.379	9.7715	16.2985
AC087465.1	0	0	0	0	0	0	0	0.0776672	0	0	0	0	0	0	0.380166	0	0	0	0	0	0	4.21473	0	5.3105	0	0	0	0	0	0.123626	0	0	0.104228
AL031432.1	0	0	0	0	0	0	0.0733455	0	0	0	0	0	0	0	0	0	0	0	0	0	0	0.351228	0	0.10682	0	0.0551728	0	0	0	0.0360577	0	0	0
CR383656.4	0	0	0	0	0	0	0	0	0.0157752	0	0	0	0	0	0	0	0	0	0	0	0	0	0	0	0.0207031	0	0	0	0	0	0	0	0
RNA5SP409	0	0	0	0	0	0	0	0	0	0	0	0	0	0	0	0	0	0	0	0	0	0	0	0	0	0	0	0	0	0	0	0	0
ENTPD7	2.87952	2.00873	5.66491	1.64024	3.7195	3.46314	3.37786	9.66773	1.96532	1.68027	2.90293	3.69477	2.44276	2.74549	7.06132	7.54405	3.33682	4.02656	5.80691	4.0766	2.87049	11.2812	2.54359	8.968	6.1371	3.49775	2.71001	5.05354	6.12501	3.491	3.83748	4.51086	4.1198
MTF2	3.4979	2.58491	4.88804	3.30317	3.5914	4.88799	2.75781	10.3821	2.66873	2.68161	3.29846	3.20993	2.79942	3.94641	6.33259	5.73656	3.49982	5.65888	9.24269	4.95436	5.47787	15.0952	3.891	17.0757	5.9719	4.98432	3.66829	7.99087	3.70852	3.49068	6.30682	4.8701	7.83489
AC009509.3	0.0733837	0	0	0	0	0	0	0.0606002	0.0673209	0	0	0	0	0	0.296626	0	0.163631	0.108554	0	0.0506703	0	4.85455	0	2.71473	0	0	0	0	0	0	0.0481089	0	0
RNU6-21P	0	0	0	0	0	0	0	0	0	0	0	0	0	0	0	0	0	0	0	0	0	0	0	0	0	0.216566	0	0	0	0	0	0	0
BX088651.4	0.00893465	0.00396157	0.0422223	0	0.0208056	0.087953	0.0238892	0	0.0245895	0.00487241	0.0259705	0	0	0.07535	0.0270863	0.00620859	0.0298837	0.0925172	0	0.0370155	0.0663191	0.228795	0.0392042	0.139169	0.0215139	0.242598	0.0205496	0.0105769	0	0.129187	0.00585738	0.00587901	0.00990143
EMC4	16.893	27.9423	14.9881	19.2246	19.717	19.797	17.6167	15.2646	18.6404	14.161	10.417	13.8704	7.90998	22.6839	15.6662	16.5901	22.7229	19.4777	12.634	13.3271	11.234	7.3223	28.7111	8.04926	15.1869	19.6128	11.8676	15.4467	13.6051	13.7416	21.5295	11.7243	12.8796
TRAJ42	0.349128	0	0	0	0	0.572805	0	0	0	0	0	0.772544	0	0	4.58647	0	0	0	0	0	0	1.49006	0	28.5502	0	0	0	0	0	0.229458	0.228882	0.459454	0
GBX1	0.0157072	0	0.0185568	0	0.0182882	0	0	1.10254	0.0144095	0.0171315	0	0.0347566	0.0419959	0.0220777	0.0158726	0	0.0175119	0.0697055	0	0	0	0.0670373	0	0.061165	0.0378216	0	0	0	1.36892	0	0	0.0103354	0.0174068
C8B	0.0168871	0.235861	0.418966	0.290741	2.5069	0.40174	0.135457	0.355607	0	0.0184184	0.184073	0	2.11079	0.0474723	0.0597274	0.08801	0.442444	0	0.0164399	0.0349809	0.0626739	0.0360366	0	0.0164399	1.34187	0.0169825	0.0194201	0.0249889	0.614576	0.294117	0.354268	1.02784	2.04923
LILRB5	2.64675	1.18083	0.457787	0.488475	0.133819	0.242444	0.377546	1.39385	2.20817	0.257873	4.39552	1.59133	0.346803	0.21232	0.524306	2.43933	0.113494	0.208878	0.33034	4.50536	0.539289	0.385415	0.216135	1.02299	0.664198	0.359956	0.253016	2.14585	1.11646	1.88197	0.219586	0.687118	0.804248
AC217774.2	0	0	0	0	0	0	0	0	0	0	0	0	0.165021	0	0	0	0	0	0	0	0	0	0	0	0	0	0	0	0	0	0	0	0
MRPS10P1	0	0	0	0	0	0	0	0	0	0	0.257608	0	0	0	0.716467	0	0	0	0.115037	0	0.164459	2.26947	0	3.10601	0	0.178251	0	0	0	0	0	0	0
AC008738.2	0.228143	0	0.4043	0.235673	0	0.0935771	0.0762503	0.188401	0	0.342142	0.414468	0.0631038	0.152495	0	0.288183	0.0396336	0	0	0.0370169	0	0	0.121713	0	0.444203	0.0686686	0.0573579	0.983861	0	0	0.2624	0	0.112589	0.0632074
CDKN2B	10.6979	2.76948	14.9397	2.56526	0.449571	4.86306	6.2172	4.92358	13.5855	5.62959	9.87835	1.25648	4.78988	0.925826	12.1934	10.7759	13.4148	2.07473	5.679	9.69215	4.86811	5.92535	3.63769	15.9646	3.99246	7.44058	14.4378	5.30366	3.33904	16.3646	9.433	7.67813	5.49353
AL133320.2	0.22533	0.0781904	0.0578717	0	0	0.626871	0	0.00809033	0.0269627	0.213706	1.1818	0.0108393	0.0130969	0.454423	1.05932	0.00680781	0	0.0144923	0.0381501	0.0135293	0	0.0418128	0.0085976	1.08728	0.0707707	0.00985229	0.31546	0.0115977	0	0.553743	0	0.174053	0.0434282
SMAD2	1.67721	2.0481	4.12916	2.03082	2.0074	1.87227	3.42307	3.75379	1.93798	3.55389	2.41088	1.90542	2.74022	1.13553	5.65705	2.53173	3.10688	1.50718	3.4383	2.10661	2.7696	17.1735	2.8598	13.1549	2.67382	2.19517	3.16824	1.78147	0.659629	1.54291	2.71709	3.62727	2.12061
AC093801.2	0	0	0	0	0	0	0	0	0	0	0	0	0	0	0	0	0	0	0	0	0	0	0	0.0427281	0	0	0	0	0	0	0	0	0
RPL7P38	0.0623612	0	0	0.0858926	0	0	0	0.0514979	0.0572091	0	0.0453167	0.172489	0	0.0438267	0.031509	0.0433341	0.10429	0.0922489	0.0202366	0	0.0867914	0.0665384	0.0273634	0.0607098	0	0.0313567	0.107572	0.0369119	0	0.0409858	0.0408828	0.205169	0
EIF2S2P6	0.0503661	0	0.0297517	0	0	0	0	0.0831845	0	0	0.1098	0.0278622	0	0	0.15269	0	0	0	0.0326882	0.069554	0.140194	2.20333	0	2.84387	0	0.0759757	0	0	0.0241182	0.0662043	0.0165095	0.0165705	0.027908
OR6V1	0	0	0	0	0	0	0	0	0	0	0	0	0	0	0.0679528	0	0	0	0	0	0	0.239163	0	0.0436426	0	0	0	0	0	0	0	0	0.0248402
OR11H6	0	0	0	0.0811005	0	0	0	0	0	0.0535176	0	0	0	0	0	0	0	0	0	0	0	0.0837681	0	0	0	0	0	0	0	0	0	0	0
IGFBP5	67.3962	31.9178	30.0203	20.278	67.4759	49.8298	17.6166	35.5491	57.1587	61.236	41.9782	32.1108	5.6329	30.9953	36.5001	75.8667	10.6277	24.2179	39.5367	56.6203	29.2352	32.8754	318.444	32.1685	36.032	14.187	30.0773	111.906	63.8133	35.103	10.4397	43.4736	37.9112
PTPN20	0.884675	0.063487	0.16312	0.00704334	0.00595401	0.134239	0.273459	0.0717896	0.97578	0.0167323	0.274987	0.05092	0.00683622	1.68912	0.196368	0.0355348	0.0171039	1.78524	0.00331887	0.0423715	0.047447	1.50593	0.00448769	0.945879	0.960446	0.102852	0.0352845	0.375328	0.0048975	0.0638572	0.087164	1.3493	0.532704
RNU6-876P	0	0	0.261758	0	0	0	0	0.182966	0.609772	0	0	0	0	0	0.671687	0.307922	0	0	0	0	0.205573	13.7114	0	10.7847	0.800254	0	0	0	0.424387	0	0	0	0
LINC00508	0	0	0	0	0	0	0	0	0	0	0	0	0	0	0	0	0	0	0	0	0	0.506927	0	0	0	0	0	0	0	0	0	0	0
AL031710.2	0.159574	0.0141508	0.188524	0.087915	0.260113	0.104723	0	0.184486	0.204946	0.0870217	0.185535	0.600273	0.127994	0.0897173	0.258007	0.133063	0.0711635	0.236052	0.165704	0.154257	0.384952	2.92852	4.08912	4.909	0.153696	0.160475	0.0367018	0.982307	0	0	0.104614	0.021	0.0707362
COL6A5	0.634593	0.221689	0.550932	0.132432	0.260283	0.930734	1.03476	0.520077	0	0.161236	0.684732	0.231376	0.0160672	0.0979815	2.56268	0.698206	0.0053599	0.0142232	0.393138	0.683822	0.30332	0.759174	0	2.50392	0.324131	0.21756	0.259845	0.359968	0.315391	0.636671	0.11031	3.81659	0.346302
AP000484.1	0	0	0.043487	0	0	0	0	0.0303969	0	0	0.0267484	0	0	0	0.0185984	0	0	0	0	0.0127081	0	1.33534	0	0	0	0	0	0.0108937	0	0.0483841	0	0	0
HEMK1	2.24197	0.873629	1.29913	2.32168	1.65323	1.15994	0.891247	1.60946	1.16767	2.00667	2.38949	1.85971	2.30257	1.23716	2.14451	0.938874	2.00891	0.805429	0.738311	1.33591	2.98159	5.10578	2.3433	3.84784	1.19966	2.72106	1.27275	1.24839	0.548721	2.28898	1.68365	2.54456	1.63797
AC127526.1	0.102411	0.0227042	0	0	0	0.0840114	0.0684558	0	0	0.0837729	0.14884	0	0	0	0.0517448	0	0	0	0	0	0	1.74833	0	2.39278	0.246597	0.0514946	0	0	0	0.0673077	0.0335693	0.0336933	0.0567462
RNU6-914P	0	0	0	0	0	0	0	0	0	0	0	0	0	0	0	0	0	0	0	0	0	0	0	0	0	0	0	0	0	0	0	0	0
LINC02304	0	0	0	0	0	0	0	0	0	0	0	0	0	0	0	0	0	0	0	0	0	0	0	0	0	0	0	0	0	0	0	0	0
BX276092.3	0	0	0	0	0	0	0	0	0	0	0	0	0	0	0	0	0	0	0	0	0	0.213791	0	0	0	0	0	0	0	0	0	0	0
AC002128.2	0.894853	0.0826608	0.969098	0.564904	0.39071	0.0611734	0.249232	1.10845	0	0.752329	0.325136	0.371271	0.897204	0.104815	1.3941	0.699552	0.207848	0.275776	0.0241988	0.411922	1.24541	10.4232	0.458093	6.75146	0.852913	0.749922	0.514537	0.640016	0.035709	0.759662	1.05108	0.294407	0.45452
AC091173.1	0.0167582	0	0	0	0	0	0	0.00691944	0.00768682	0	0	0	0.0224029	0.0235549	0	0.104806	0	0.0247898	0	0.323995	0.0155488	0	0	0.0163144	0	0.716244	0	0.0247981	0.0320991	0	0.00549316	0.0220538	0
AC022400.1	2.48548	0.275511	1.28467	0.784518	0.482315	0.254866	0.41535	0.812451	0.285017	1.69428	0.827818	0.572898	1.66134	0.36391	0.837219	0.647675	0.808225	0.382988	0.235245	0.429047	1.6335	3.31496	0.681625	2.72212	1.9326	1.5622	0.595476	1.37922	0.247957	0.884832	0.135786	0.715509	0.975524
HMGB1P13	0	0	0	0	0	0	0	0	0	0	0	0	0.0479813	0	0	0	0	0.0530934	0	0	0	0.0765917	0	0	0	0	0	0	0	0	0	0	0
AC025244.2	0	0	0	0	0	0	0	0	0	0.0595542	0	0	0	0	0.0551781	0	0	0.0807724	0	0	0	0.116521	0	0.106314	0	0	0	0	0	0	0	0	0
OR11K2P	0	0	0	0	0	0	0	0	0	0	0	0	0	0	0	0	0	0	0	0	0	0	0	0	0	0	0	0	0	0	0	0	0
GON4L	5.89588	1.32417	5.38679	3.69168	4.09819	1.93022	4.2654	7.55605	2.4041	6.02518	4.41035	3.80268	9.04789	2.07043	7.32003	4.24818	4.24839	1.64918	4.76	6.45886	11.9413	9.37664	4.81417	11.4833	5.49881	5.52835	4.59912	5.47176	6.2625	3.85977	3.34894	5.73309	12.9951
DSCR10	0	0	0	0	0	0	0	0	0	0	0	0	0	0	0	0	0	0	0	0	0	0	0.0235134	0	1.35485	0.0269449	0	0	0.179624	0	0	0	0.148464
AC058791.1	0.115284	0.0191686	0.144712	0.277875	0.385905	0.130036	0.192652	0.0357007	0.04627	0.102162	0.0314156	0.0956621	0.0770582	0	4.68179	0.0600824	0.43379	0.106585	0.060792	0.104478	0.0668531	26.431	0.0885246	45.2153	0.104098	0.239117	0.00828601	0.0426484	0.0207018	0.0236777	0.0708546	0.0379286	0.0558944
AC138853.1	0	0	0	0	0	0	0	0	0	0	0	0	0	0	0	0	0	0	0	0	0.33771	0.0597471	0	0	0	0	0	0	0	0	0	0.0368456	0
AL158066.1	0	0	0	0	0	0	0	0	0	0	0	0	0	0	0	0	0	0	0	0	0	0	0	0	0	0	0	0	0	0	0	0	0
MEI1	3.49504	1.11395	0.550211	0.570836	0.582045	4.36725	0.302739	0.64569	0.133269	0.291256	1.03702	0.841447	0.239898	1.17709	0.708097	0.908522	0.290579	1.97197	0.65443	2.94431	0.543113	3.81121	1.46609	0.85686	4.11528	1.25466	1.31683	1.30244	1.05574	0.850863	0.397753	0.553849	0.468764
AL162574.1	0.0485105	0	0.0573112	0	0	0.0795898	0.0324264	0	0	0.0132273	0.0352516	0	0	0	0	0	0	0	0.0472258	0.0167479	0.0225049	0.20704	0	0.0944517	0	0	0	0	0.0696889	0	0	0.0478799	0.0268798
AC005070.3	0.679256	0.0579188	0.370379	0.0479778	0.283903	0.114301	0.174632	0.15102	0.223691	0.650617	0.329068	0.221603	0.197909	0.0244807	1.76003	0.254158	0.174762	0.141703	0.1526	0.216469	0.743358	9.49616	0.343904	19.5159	0.283083	0.324031	0.200292	0.309273	0.266886	0.246108	0.279744	0.853792	0.308823
TUBGCP6	8.56488	2.03434	4.09989	9.80724	3.66022	4.29727	6.21791	6.17701	1.2289	7.95074	11.5201	7.13857	8.50926	2.09349	9.70291	4.5085	6.83931	2.60665	2.61209	5.78977	7.12932	12.7774	7.79249	8.48978	9.90764	6.90145	6.32053	4.79288	2.2358	9.15863	7.11203	4.14494	6.65212
KIDINS220	8.52085	4.71385	14.2157	5.55016	6.35011	4.72138	8.35869	28.0138	7.18359	12.1407	8.39189	8.27253	7.19372	3.05409	22.1316	11.1919	5.81166	2.93739	6.46261	8.1706	10.6223	25.1006	3.48339	26.5698	11.3377	10.545	14.5669	8.46127	7.53527	8.32509	9.26655	18.8068	11.2563
SLC22A18AS	3.02578	3.46296	0.962423	0.979547	0.436608	3.09739	1.12364	0.234919	0.272835	1.14236	1.72895	1.95997	1.07174	9.28746	1.79016	2.30026	1.11006	4.80111	0.553883	0.392852	3.16735	0.634654	2.65535	1.00706	1.77475	11.6643	1.38293	4.43151	1.42415	5.80444	8.23974	5.55599	0.745152
DYRK4	1.84562	1.75544	1.32371	3.72083	1.3654	3.50504	0.991318	0.655503	2.99671	1.38949	3.75529	2.68167	2.96075	2.07533	1.73632	1.73648	0.874058	0.792472	1.60912	2.21267	2.6823	0.662224	2.15861	1.5964	3.47661	3.44599	0.991728	1.4946	1.67685	1.36328	2.75612	2.05054	1.49508
HSP90AA2P	0.146901	0.311717	0.285121	0.0578093	0.146605	0.0688618	0.140278	0.164636	0.288781	0.211721	0.3355	0.174139	0.57512	0.339218	0.265086	0.539565	0.128684	0.263871	4.33799	0.246337	0.574407	0.358265	0.1105	0.0612904	0.202128	0.316565	0.253403	0.192535	0.110542	0.262059	0.19949	0.1588	0.348849
CXXC1P1	0.00731972	0	0.00864766	0	0	0	0	0	0	0	0	0.00809846	0	0	0	0	0	0	0	0	0	0	0	0.0285035	0	0	0	0	0	0	0	0.00963276	0
ADM	1.67859	7.92391	2.84448	2.69732	3.83973	2.1281	1.37138	6.60886	19.2255	0.776702	4.09064	2.99211	0.34	61.7373	0.736764	9.62603	1.89981	10.3838	39.0212	18.3749	5.02633	1.37493	13.109	0.610739	1.81681	0.869612	1.10167	9.7249	3.56435	2.17301	10.8989	1.69582	3.34464
RPL32P21	0	0	0.0675505	0	0	0	0	0	0.0524535	0	0	0	0	0	0	0	0	0	0.0371088	0.0789602	0	0	0.0501775	0	0	0.0575002	0.0657535	0	0.0547596	0	0	0	0
FAM71E2	0	0	0	0	0	0	0	0	0	0	0	0.00778679	0	0	0	0.0244532	0	0.0104111	0	0.0097193	0	0	0.0061764	0	0	0	0	0	0	0	0	0	0.0389978
AC011337.1	0.382073	0.0246413	0.0246212	0.0861127	0.0647062	0.0227948	0.0185741	0.00573665	0.0764743	0.128804	0.21202	0.161403	0.0835804	0.00976423	0.161459	0.0965448	0.00774495	0.0308284	0.0405769	0.12951	0.154691	0.667089	0.018289	1.055	0.317818	0.181636	0.0878762	0.0822367	0.232856	0.0958785	0.0546501	0.114275	0.0307938
ZNF90P2	0.0214349	0.00950407	0	0	0	0	0	0	0	0	0	0	0	0	0	0	0	0	0	0.0148005	0	0.0457413	0	0	0	0	0	0	0	0	0	0	0
SNORA5B	0	0	0	0	0	0	0	0	0	0	0	0	0	0	0	0	0	0	0	0	0	0	0	0	0	0	0	0	0	0	0	0	0
RPSAP39	0	0.0462826	0	0.0359426	0.091151	0.0428144	0	0.0215498	0.0239397	0.0284619	0.0379264	0	0.139543	0.183397	0.0791115	0.0725344	0	0.0386025	0.0677456	0.0180187	0.1937	0.0556873	0.0687029	0	0.031418	0.026243	0	0.0463385	0.0249922	0.0514527	0.085539	0.017171	0.0289193
SPICE1	3.02358	1.17466	4.28517	1.05112	3.71975	1.39966	1.1599	3.26606	1.48006	1.90522	2.45021	2.35003	2.92485	5.2736	4.51276	2.45997	1.032	1.49376	3.113	3.58041	3.24692	13.3627	3.7153	13.7063	2.44198	1.99889	2.10895	2.64672	3.1653	1.97575	2.82682	2.21673	2.40533
GPR174	2.7292	0.194917	0.584274	0.100914	0.0213265	2.13368	0.146924	0.393275	0.0504104	0.16981	1.17132	1.66177	0.048973	0.283202	4.62742	3.56387	0.0408426	0.162572	0.166429	3.08598	1.0027	3.67421	0.208967	13.4451	3.61662	2.39462	0.821501	0.628823	0.0877112	0.541725	0.180122	2.37433	0.263883
RNU6-313P	0	0	0.486122	0	0	0	0	0	0	0	0	0.455249	0	0	0.62371	0.285928	0	0	0.400576	0	0.381779	4.82938	0	4.40634	0	0.413796	0	0	0	0	0	0	0
PSG7	0.00773107	0	0	0	0	0	0	0	0.00354618	0	0	0	0	0	0	0	0	0	0	0	0	0.00824893	0	0	0.00930788	0	0	0	0	0	0.00506834	0	0
UPK3BL1	0.652469	0.00761317	0	0	0.779674	0.169024	0.482047	0.0141792	0	0.00936359	1.29764	0	0.0459076	0.0241341	0	0.524982	0	0	0.323167	0.0237116	0.637247	0.0366407	0.16575	0	0.0413444	0.0172672	0.0789826	1.18909	0.0328884	0	0.371464	0.0225961	0.0190281
RN7SL801P	0.0762996	0	0	0.10509	0	0	0	0	0	0	0	0	0.306	0	1.38786	0	0	0	0.0495193	0	0	9.93207	0.0669588	12.776	0	0	0	0	0	0	0	0.0502052	0.0845556
AMIGO2	13.9035	20.8986	28.2619	1.10712	1.74292	12.3564	1.63526	21.6692	2.15342	7.91247	5.16388	6.97926	18.7736	23.8898	15.8511	77.2953	5.48738	54.8081	3.70469	9.80932	23.6062	6.50073	3.41967	11.6017	38.9273	27.4369	18.5611	32.6183	25.7666	14.1298	46.7544	16.5609	3.7116
AL645634.2	0	0	0	0	0	0	0	0	0	0	0	0	0	0	0	0	0	0	0	0	0	0.358919	0	0	0	0	0.0644736	0	0	0	0	0	0
LINC01381	0	0	0	0	0	0	0	0	0	0	0	0	0	0	0	0	0	0	0.0641838	0.0341427	0	0	0	0	0	0.0497266	0	0	0	0	0	0	0
LINC02146	0	0	0	0	0	0	0	0	0.04153	0	0	0	0	0	0	0	0	0	0	0	0	0	0	0	0.109006	0	0	0	0	0	0	0	0
TRMT2A	14.1115	5.1484	4.28641	12.6773	12.1992	9.52998	5.14585	10.9859	5.73408	6.22431	9.71798	11.4765	7.24434	7.4534	6.27518	7.15548	13.0298	49.8947	5.234	7.4795	8.69103	3.92085	15.2873	2.26417	10.3394	7.70081	5.4562	16.5918	11.6772	10.9101	10.1051	4.45333	9.05963
MRPS5	9.54416	4.71689	6.8837	11.9505	8.99218	5.93606	7.68409	7.53605	7.40911	15.029	7.43148	6.11642	8.58698	5.06619	5.11172	6.64405	11.8796	7.78717	7.59649	11.0443	10.405	5.40093	12.7728	5.84261	8.41471	12.0157	6.06168	8.46066	7.87937	7.04582	8.06908	8.08082	9.61535
Y_RNA	0	0	0	0	0	0	0	0	0	0	0	0	0	0	0	0	0	0	0	0	0	0	0	0	0	0.234067	0	0	0	0	0	0	0
MIR4719	0	0	0	0	0	0	0	0	0	0	0	0	0	0	0	0	0	0	0	0	0	0	0	0	0	0	0	0	0	0	0	0	0
OR5A1	0	0	0	0	0	0	0	0	0	0	0	0	0	0	0	0	0	0	0	0	0	0	0	0.085375	0	0	0	0	0	0	0	0	0
AC008555.1	0.117009	0.118585	0.780052	0.0690692	0.0486558	0.383948	0.111734	0.11043	0.145679	0.186871	0.473729	0.101717	0.513959	0.105728	0.456075	0.226502	0.0372724	0.989074	0.938406	0.190441	0.155093	2.01539	0.00733462	1.2042	0.211311	0.176505	0.374845	0.212722	0.040022	0.45592	0.591755	0.544445	0.101884
AC034228.1	0	0	0	0	0	0	0	0	0	0	0	0	0	0	0	0	0	0	0	0	0	0	0	0	0	0	0	0	0	0	0	0	0
CTPS1	11.1584	2.13054	4.48564	3.37013	6.00725	4.54741	4.85595	14.4159	8.40597	2.75843	3.39059	10.936	5.48178	6.62939	9.88618	8.06461	4.90095	8.24379	17.3369	6.83376	5.29598	5.6806	8.70763	8.69035	6.27779	5.05283	3.12434	7.8208	7.13518	2.81424	3.31606	4.87448	9.25216
LYN	24.5774	14.5828	17.9402	13.7366	16.1059	23.6366	12.6607	3.97183	4.23117	5.48756	16.666	50.0028	12.0875	10.1851	17.7133	27.9543	23.418	8.37683	12.9528	23.867	23.7751	22.0936	10.8023	17.9023	20.2829	18.8378	10.6038	20.8609	39.2731	20.4062	31.3969	20.9448	23.521
VN1R78P	0	0	0	0	0	0.0670304	0	0	0	0	0	0	0	0	0.0825715	0	0	0	0	0	0	1.13339	0.0358538	0.875018	0	0	0	0	0	0	0	0	0
MTND1P29	0	0	0	0	0	0	0	0	0	0	0	0	0	0	0	0	0	0	0	0	0	0	0	0	0.0494512	0	0	0	0	0	0	0	0
Y_RNA	0	0	0	0	0	0	0	0	0	0	0	0	0	0	0	0	0	0	0	0	0	0	0.204258	0	0	0	0	0	0	0	0	0	0
LINC02410	0	0	0.0692693	0.0807565	0	0	0.0783845	0	0	0	0.255641	0	0.156763	0	0.1185	0	0	0	0	0	0.163203	0.375358	0	0.913273	0	0.17689	0.134853	0	0	0	0.0768763	0	0.129953
IL7R	10.0269	3.85578	6.53618	1.05267	3.16544	29.7076	5.80519	7.558	2.27085	1.18194	7.72016	10.1934	3.0804	2.87002	27.4849	15.9565	0.606216	3.89233	7.1566	26.675	2.5966	7.86263	3.8174	37.4982	24.7344	13.0088	7.661	10.4543	3.63432	3.20878	6.49616	15.0144	6.87275
NIPAL4	0.536635	0.0267076	0.084101	0.0226264	0.057381	0.332412	0	0.0768735	0.311455	0.0059724	0.0875426	0.0787598	0.0512424	0.0692708	0.121738	1.01216	0.0183151	0.153905	0.415807	1.00953	0.0304843	0.292133	0.067277	0.575733	0.0857052	0.0936155	0.0440805	0.187989	0.152086	0.194341	0.122056	0.0720626	0.0182052
RPS29P33	0	0	0	0	0	0	0	0	0	0	0	0	0	0	0	0	0	0	0	0	0	0	0	0	0	0	0	0	0	0	0	0	0
AC090386.1	0	0	0	0	0	0	0	0	0	0	0	0	0	0	0	0	0	0	0	0	0	0	0.0249649	0	0	0	0	0	0	0	0	0.0187185	0
RNU6-929P	0	0	0	0	0	0	0	0	0	0	0	0	0	0	0	0	0	0	0	0	0	0.45955	0	0	0	0	0	0	0	0	0	0	0
MIR4736	0	0	0	0	0	0	0	0	0	0	0	0	0	0	0.990858	0	0	0	0	0	0	10.4621	0	2.86369	0	0	0	0	0	0.644436	0	0	0
AQP2	0.0160575	0.0783175	0.0695589	0.0663498	0	0	0.250448	0.00884017	0	0	0.077791	0	0.0071554	0.0300933	0.118995	0.00371939	0.00596748	0	0.0764242	0.00739163	0	0.376927	0.00469722	0.729505	0.0257767	0	0.523202	0.00316817	0.0153785	0.742261	0.00350899	0.0281756	0.0355899
MIR4698	0.288031	0	0	0	0	0	0	0	0	0	0	0	0	0	2.03745	0	0	0	0	0.198881	0	7.37578	0	2.80403	0	0.289657	0	0	0	0	0	0.379049	0
U47924.2	0.609145	0.633316	0.421867	1.88052	1.00272	1.13726	0.67395	0.398956	0.443201	0.652925	1.06847	1.55706	0.842407	0.472386	0.33962	0.437884	1.12408	0.714656	0.627094	0.246562	0.838034	0.313768	1.16131	1.30872	0.935696	2.49258	0.507267	0.634081	0.241402	1.38051	0.509507	0.663423	0.488834
ACER2	0.998713	15.2203	1.03393	0.453795	0.743246	0.557448	0.564347	0.799229	0.462824	0.595169	6.95817	0.89992	0.357866	9.31986	4.09935	1.04457	0.137748	0.472147	0.92883	1.39341	2.49333	5.55875	1.80711	4.16972	1.48751	1.10789	1.71685	1.22495	1.67631	4.41199	1.01248	1.86307	1.02691
BBOX1-AS1	0.878143	0.0155745	0.0829964	0.0725701	2.22892	1.44074	4.13239	0.232054	0.145007	5.83282	0	0.0388627	10.6124	0.0740578	0.621174	0.122042	2.80005	1.50685	0.558526	0.109142	0.0325909	0	6.56584	0.752302	3.31975	0	0.0605915	1.07074	1.51382	0.369372	0.126653	0.0693383	1.3235
AC138207.1	0.549637	0.0749863	0.0999003	0.0582336	0.0492271	0.0693672	0.0565231	0.349146	0	0.0461135	0.368686	0.233889	0.282606	0.0594274	0	0.264418	0.0471376	0	0.10976	0.262742	0.431515	0.541342	0.0371038	0.493922	0.203612	0.29763	0.145864	0.175179	0.242952	0.222301	0.24946	0.166921	0.281128
AC092754.1	0	0	0	0.0662574	0	0	0.0643113	0.0397254	0.044131	0	0	0	0.128618	0.0676158	0.145836	0.0668558	0	0	0.187326	0	0.178535	0	0.0422162	0.280989	0	0	0.0553208	0	0	0	0.0315369	0	0.0533106
H2AC14	0.357248	0.0264002	0	0	0.13865	0.293063	0.0795998	0.147507	0.163866	0	0	0.0658758	0	0.16738	33.8748	0.248247	0	0.176155	0.231858	0.123337	0.165734	3.93883	0.731529	2.89823	0	0.179632	0.068472	0.140971	0.684283	0.0391324	0.0780682	0.0783564	0
AC105345.1	0.252689	0.11204	0.145231	0.55498	0.254452	0.067229	0.136952	0.197391	0.0877127	0.0968329	0.31762	0.128452	0.283024	0.153588	0.269153	0.166099	0.0837552	0.161641	0.0842151	0.198056	0.171088	0.714115	0.113874	0.505291	0.13978	0.233512	0.117807	0.287008	0.170057	0.251357	0.246248	0.20222	0.158936
RPL7P56	0	0.0142495	0	0	0.0374181	0.0527268	0	0.026539	0.0589645	0	0.0934142	0	0	0.0451715	0.0324758	0	0	0	0.041715	0	0.0596363	0.54864	0	0.0625726	0.0386919	0.0323188	0	0	0	0.0422433	0	0	0
AC006450.3	0.0107374	0	0	0.0443672	0.0125018	0	0	0	0	0	0	0	0	0	0.0108505	0	0	0	0	0	0	0	0.329802	0	0	0	0	0	0	0	0	0	0.0118992
RNA5SP334	0.195275	0	0	0	0	0	0	0	0	0	0.283805	0	0	0	0	0	0.217712	0	0	0.269669	0	0	0	0	0	0	0	0	0	0	0.128019	0	0
HTR7P1	0.470148	0.354383	0.808477	0.266216	1.61788	0.79707	0.712338	1.13886	1.73001	0.341853	0.736439	0.838046	0.928799	0.198249	1.06106	1.01277	0.297028	0.3091	0.657728	0.728615	1.33774	1.79476	0.293398	1.53583	0.735849	0.509576	0.714881	1.06366	0.670399	0.621425	0.633563	0.807768	0.729428
RD3	0.0108028	0.00478991	0.0446694	0.0223188	0	0.0177239	0.0577686	0.0490654	0.00495517	0.0088368	0	0.0418325	0	0.00759211	0.00545831	0.00375339	0.00602204	0	0.00701117	0.0559441	0.0300698	0.16137	0	0.0105168	0.195092	0.00543192	0.0434812	0.0127885	0	0.0816497	0	0.0106624	0.0119718
NRBP1	34.1681	21.0108	19.0545	13.9301	21.7137	24.546	18.3247	35.8716	35.7959	11.0615	19.186	23.7334	23.3993	19.8558	13.0954	29.2085	25.3767	26.4552	17.8117	27.4828	25.203	11.0081	13.3874	8.97459	20.8443	15.2585	13.043	30.3671	24.0435	18.9608	25.2148	21.4868	31.6262
RNA5SP389	0	0	0	0	0	0	0	0	0	0	0	0	0	0	0	0	0	0	0.130042	0	0	1.71033	0	0	0	0	0	0	0.191897	0	0	0	0
SPATA31A7	0	0	0	0	0	0	0	0	0	0	0	0	0	0	0	0	0	0	0	0	0	0	0	0	0	0	0	0	0	0	0	0	0
NCOA4P3	0.0368287	0.027216	0	0	0.0142934	0	0	0.0202754	0	0.0200841	0.0356835	0	0	0.0345103	0.521032	0.0426531	0.0136867	0.0181598	0.0239022	0.0254297	0.0113903	1.59802	0.0430933	0.95609	0	0.0123455	0.0141176	0.0217991	0	0.0161366	0.00804805	0.0484666	0.0136046
AC009908.1	0.111857	0	0	0	0.195355	0	0	0	0	0	0.081284	0	0	0	0	0	0	0	0.0362981	0	0.0518923	0.596746	0.245407	0.326684	0	0	0.0643171	0	0	0.0367579	0	0	0.06198
[truncated: 54,465 more rows]
