# Supplementary material for: GPR65 is a novel immune biomarker and regulates the immune microenvironment in lung adenocarcinoma
Source: Front Immunol. 2025 May 30;16:1572757. doi: 10.3389/fimmu.2025.1572757 (PMC12162609; doi:10.3389/fimmu.2025.1572757)
Supplement: Supplementary file 26 [file DataSheet4.zip]

Archive with 1 entries (1 files):
- Code.txt
