# Supplementary material for: GPR65 is a novel immune biomarker and regulates the immune microenvironment in lung adenocarcinoma
Source: Front Immunol. 2025 May 30;16:1572757. doi: 10.3389/fimmu.2025.1572757 (PMC12162609; doi:10.3389/fimmu.2025.1572757)
Supplement: Supplementary file 26 [file DataSheet4.zip › Code.txt]

#############################--------------------------------------------###########################################
library(ggplot2)
library(ggpubr)
gene="MS4A1"              
expFile="symbol.txt"     
rt=read.table(expFile, header=T, sep="\t", check.names=F)
rt=as.matrix(rt)
rownames(rt)=rt[,1]
exp=rt[,2:ncol(rt)]
dimnames=list(rownames(exp),colnames(exp))
data=matrix(as.numeric(as.matrix(exp)), nrow=nrow(exp), dimnames=dimnames)
data=avereps(data)
data=t(data[gene,,drop=F])
group=sapply(strsplit(rownames(data),"\\-"), "[", 4)
group=sapply(strsplit(group,""), "[", 1)
group=gsub("2", "1", group)
conNum=length(group[group==1])       
treatNum=length(group[group==0])     
Type=c(rep(1,conNum), rep(2,treatNum))
exp=cbind(data, Type)
exp=as.data.frame(exp)
colnames(exp)=c("gene", "Type")
exp$Type=ifelse(exp$Type==1, "Normal", "Tumor")
exp$gene=log2(exp$gene+1)
outTab=exp
colnames(outTab)=c(gene, "Type")
outTab=cbind(ID=row.names(outTab), outTab)
write.table(outTab, file="geneExp.txt", sep="\t", quote=F, row.names=F)
group=levels(factor(exp$Type))
exp$Type=factor(exp$Type, levels=group)
comp=combn(group,2)
my_comparisons=list()
for(i in 1:ncol(comp)){my_comparisons[[i]]<-comp[,i]}
My_Theme <- theme(
  panel.background = element_blank(), 
  title = element_text(size = 20),
  text = element_text(size = 18))
boxplot= ggplot(data = exp, aes(x = Type,y=gene)) + 
  geom_boxplot(alpha=0.8, 
               notch = TRUE, 
               notchwidth = 0.5, 
               aes(y=gene, fill=Type)) +
  geom_signif(comparisons = list(c("Normal","Tumor")),
              map_signif_level=T,vjust=-0.5,color="black",
              textsize=6,test=wilcox.test,step_increase=1.0)+
  coord_cartesian(ylim = c(0,8)) +        #可调整
  My_Theme+
  scale_fill_manual(values=c("#feb24c","#2171b5"))+
  theme(axis.line = element_line())
boxplot
pdf(file=paste0(gene,".diff.pdf"), width=5, height=4.5)
print(boxplot)
dev.off()
#############################--------------------------------------------###########################################
library(ggplot2)          
inputFile="KEGG.txt"      
outFile="bubble.pdf"       
rt = read.table(inputFile, header=T, sep="\t", check.names=F)      
labels=rt[order(rt$Ratio),"Term"]
rt$Term = factor(rt$Term,levels=labels)
p = ggplot(rt,aes(Ratio, Term)) + 
  geom_point(aes(size=Count, color=FDR))
p1 = p + 
  scale_colour_gradient(low="red",high="blue") + 
  labs(color="FDR",size="Count",x="Gene ratio",y="Term")+
  theme(axis.text.x=element_text(color="black", size=10),axis.text.y=element_text(color="black", size=10)) + 
  theme_bw()
ggsave(outFile, width=7, height=5)   
#############################--------------------------------------------###########################################
library(dplyr)
library(survival)
library(rms)
library(pec)
riskFile="risk.all.txt"    
cliFile="clinical.txt"      
risk=read.table(riskFile, header=T, sep="\t", check.names=F, row.names=1)
risk=risk[,c("futime", "fustat", "riskScore")]
cli=read.table(cliFile, header=T, sep="\t", check.names=F, row.names=1)
samSample=intersect(row.names(risk), row.names(cli))
risk1=risk[samSample,,drop=F]
cli=cli[samSample,,drop=F]
rt=cbind(risk1, cli)
bioCol=rainbow(ncol(rt)-1, s=0.9, v=0.9)
riskScore=cph(Surv(futime,fustat)~riskScore, data=rt, surv=TRUE)
Age=cph(Surv(futime,fustat)~Age, data=rt, surv=TRUE)
Gender=cph(Surv(futime,fustat)~Gender, data=rt, surv=TRUE)
Anatomic=cph(Surv(futime,fustat)~Anatomic, data=rt, surv=TRUE)
Stage=cph(Surv(futime,fustat)~Stage, data=rt, surv=TRUE)
c_index  <- cindex(list("Risk score"=riskScore, 
                        "Age"=Age,
                        "Gender"=Gender,
                        "Anatomic"=Anatomic,
                        "Stage"=Stage),
                   formula=Surv(futime,fustat)~ .,
                   data=rt,
                   eval.times=seq(0,10,1),
                   splitMethod="bootcv",
                   B=1000
)
pdf(file="C-index.pdf", width=5.5, height=5)
plot(c_index, 
     xlim=c(0,10), ylim=c(0.4,0.8), 
     col=bioCol, xlab="Time (years)",
     legend.x=6, legend.y=0.82, legend.cex=1)
dev.off()
#############################--------------------------------------------###########################################
library("org.Hs.eg.db")        
rt=read.table("intersectGenes.txt",sep="\t",check.names=F,header=T)     
genes=as.vector(rt[,1])
entrezIDs <- mget(genes, org.Hs.egSYMBOL2EG, ifnotfound=NA)       
entrezIDs <- as.character(entrezIDs)
out=cbind(rt,entrezID=entrezIDs)
write.table(out,file="id.txt",sep="\t",quote=F,row.names=F)
pvalueFilter=0.05         
qvalueFilter=0.05         
setwd("D:\\desk\\单基因肺腺癌\\9、GO")         
rt=read.table("id.txt",sep="\t",header=T,check.names=F)      
rt=rt[is.na(rt[,"entrezID"])==F,]                            
gene=rt$entrezID
geneFC=2^rt$logFC
names(geneFC)=gene
colorSel="qvalue"
if(qvalueFilter>0.05){
  colorSel="pvalue"
}
kk=enrichGO(gene = gene,OrgDb = org.Hs.eg.db, pvalueCutoff =1, qvalueCutoff = 1, ont="all", readable =T)
GO=as.data.frame(kk)
GO=GO[(GO$pvalue<pvalueFilter & GO$qvalue<qvalueFilter),]
write.table(GO,file="GO.txt",sep="\t",quote=F,row.names = F)
showNum=10
if(nrow(GO)<30){
  showNum=nrow(GO)
}
pdf(file="barplot.pdf",width = 9,height = 7)
bar=barplot(kk, drop = TRUE, showCategory =showNum,split="ONTOLOGY",color = colorSel) + facet_grid(ONTOLOGY~., scale='free')
print(bar)
dev.off()
library("clusterProfiler")
library("org.Hs.eg.db")
library("enrichplot")
library("ggplot2")
pvalueFilter=0.05       
qvalueFilter=0.05        
setwd("E:\\desk\\单基因肺腺癌\\16.KEGG")        
rt=read.table("id.txt",sep="\t",header=T,check.names=F)       
rt=rt[is.na(rt[,"entrezID"])==F,]                             
gene=rt$entrezID
geneFC=2^rt$logFC
names(geneFC)=gene
colorSel="qvalue"
if(qvalueFilter>0.05){
  colorSel="pvalue"
}
kk <- enrichKEGG(gene = gene, organism = "hsa", pvalueCutoff =1, qvalueCutoff =1)
KEGG=as.data.frame(kk)
KEGG$geneID=as.character(sapply(KEGG$geneID,function(x)paste(rt$Gene[match(strsplit(x,"/")[[1]],as.character(rt$entrezID))],collapse="/")))
KEGG=KEGG[(KEGG$pvalue<pvalueFilter & KEGG$qvalue<qvalueFilter),]
write.table(KEGG,file="KEGG.txt",sep="\t",quote=F,row.names = F)
showNum=30
if(nrow(KEGG)<showNum){
  showNum=nrow(KEGG)
}
pdf(file="barplot.pdf",width = 10,height = 7)
barplot(kk, drop = TRUE, showCategory = showNum, color = colorSel)
dev.off()
#############################--------------------------------------------###########################################
library(limma)
library(WGCNA)
expFile="TCGA.TPM.txt"      
immFile="CIBERSORT-Results.txt"      
rt=read.table(expFile, header=T, sep="\t", check.names=F)
rt=as.matrix(rt)
rownames(rt)=rt[,1]
exp=rt[,2:ncol(rt)]
dimnames=list(rownames(exp),colnames(exp))
data=matrix(as.numeric(as.matrix(exp)), nrow=nrow(exp), dimnames=dimnames)
data=avereps(data)
group=sapply(strsplit(colnames(data),"\\-"), "[", 4)
group=sapply(strsplit(group,""), "[", 1)
group=gsub("2", "1", group)
data=data[,group==0,drop=F]
data=log2(data+1)
data=data[rowMeans(data)>0.2,]
data=data[apply(data,1,sd)>0.2,]     
datExpr0=t(data)
gsg = goodSamplesGenes(datExpr0, verbose = 3)
if (!gsg$allOK){
  if (sum(!gsg$goodGenes)>0)
    printFlush(paste("Removing genes:", paste(names(datExpr0)[!gsg$goodGenes], collapse = ", ")))
  if (sum(!gsg$goodSamples)>0)
    printFlush(paste("Removing samples:", paste(rownames(datExpr0)[!gsg$goodSamples], collapse = ", ")))
  datExpr0 = datExpr0[gsg$goodSamples, gsg$goodGenes]
}
sampleTree = hclust(dist(datExpr0), method = "average")
pdf(file = "1_sample_cluster.pdf", width = 12, height = 9)
par(cex = 0.6)
par(mar = c(0,4,2,0))
plot(sampleTree, main = "Sample clustering to detect outliers", sub="", xlab="", cex.lab = 1.5, cex.axis = 1.5, cex.main = 2)
abline(h = 10000, col = "red")
dev.off()
clust = cutreeStatic(sampleTree, cutHeight = 10000, minSize = 10)
table(clust)
keepSamples = (clust==1)
datExpr0 = datExpr0[keepSamples, ]ͼ
enableWGCNAThreads()   
powers = c(1:20)       
sft = pickSoftThreshold(datExpr0, powerVector = powers, verbose = 5)
pdf(file="2_scale_independence.pdf",width=9,height=5)
par(mfrow = c(1,2))
cex1 = 0.9
plot(sft$fitIndices[,1], -sign(sft$fitIndices[,3])*sft$fitIndices[,2],
     xlab="Soft Threshold (power)",ylab="Scale Free Topology Model Fit,signed R^2",type="n",
     main = paste("Scale independence"));
text(sft$fitIndices[,1], -sign(sft$fitIndices[,3])*sft$fitIndices[,2],
     labels=powers,cex=cex1,col="red");
abline(h=0.90,col="red") 
plot(sft$fitIndices[,1], sft$fitIndices[,5],
     xlab="Soft Threshold (power)",ylab="Mean Connectivity", type="n",
     main = paste("Mean connectivity"))
text(sft$fitIndices[,1], sft$fitIndices[,5], labels=powers, cex=cex1,col="red")
dev.off()
sft ֵ
softPower =sft$powerEstimate 
adjacency = adjacency(datExpr0, power = softPower)
softPower
TOM = TOMsimilarity(adjacency)
dissTOM = 1-TOM
geneTree = hclust(as.dist(dissTOM), method = "average");
pdf(file="3_gene_clustering.pdf",width=12,height=9)
plot(geneTree, xlab="", sub="", main = "Gene clustering on TOM-based dissimilarity",
     labels = FALSE, hang = 0.04)
dev.off()
minModuleSize=60      
dynamicMods = cutreeDynamic(dendro = geneTree, distM = dissTOM,
                            deepSplit = 2, pamRespectsDendro = FALSE,
                            minClusterSize = minModuleSize);
table(dynamicMods)
dynamicColors = labels2colors(dynamicMods)
table(dynamicColors)
pdf(file="4_Dynamic_Tree.pdf",width=8,height=6)
plotDendroAndColors(geneTree, dynamicColors, "Dynamic Tree Cut",
                    dendroLabels = FALSE, hang = 0.03,
                    addGuide = TRUE, guideHang = 0.05,
                    main = "Gene dendrogram and module colors")
dev.off()
MEList = moduleEigengenes(datExpr0, colors = dynamicColors)
MEs = MEList$eigengenes
MEDiss = 1-cor(MEs);
METree = hclust(as.dist(MEDiss), method = "average")
pdf(file="5_Clustering_module.pdf",width=7,height=7)
plot(METree, main = "Clustering of module eigengenes",
     xlab = "", sub = "")
MEDissThres = 0.25    
abline(h=MEDissThres, col = "red")
dev.off()
merge = mergeCloseModules(datExpr0, dynamicColors, cutHeight = MEDissThres, verbose = 3)
mergedColors = merge$colors
mergedMEs = merge$newMEs
pdf(file="6_merged_dynamic.pdf", width = 9, height = 6)
plotDendroAndColors(geneTree, mergedColors,"Dynamic Tree Cut",
                    dendroLabels = FALSE, hang = 0.03,
                    addGuide = TRUE, guideHang = 0.05,
                    main = "Gene dendrogram and module colors")
dev.off()
moduleColors = mergedColors
table(moduleColors)
colorOrder = c("grey", standardColors(50))
moduleLabels = match(moduleColors, colorOrder)-1
MEs = mergedMEs
immune=read.table(immFile, header=T, sep="\t", check.names=F, row.names=1)
immune=immune[immune[,"P-value"]<0.05,]
cli=as.matrix(immune[,1:(ncol(immune)-3)])
sameSample=intersect(row.names(cli), row.names(MEs))
MEs=MEs[sameSample,,drop=F]
datTraits=cli[sameSample,,drop=F]
nGenes = ncol(datExpr0)
nSamples = nrow(datExpr0)
moduleTraitCor = cor(MEs, datTraits, use = "p")
moduleTraitPvalue = corPvalueStudent(moduleTraitCor, nSamples)
pdf(file="7_Module_trait.pdf", width=10, height=8)
textMatrix = paste(signif(moduleTraitCor, 2), "\n(",
                   signif(moduleTraitPvalue, 1), ")", sep = "")
dim(textMatrix) = dim(moduleTraitCor)
par(mar = c(9, 9, 3, 3))
labeledHeatmap(Matrix = moduleTraitCor,
               xLabels = colnames(datTraits),
               yLabels = names(MEs),
               ySymbols = names(MEs),
               colorLabels = FALSE,
               colors = blueWhiteRed(50),
               textMatrix = textMatrix,
               setStdMargins = FALSE,
               cex.text = 0.5,
               zlim = c(-1,1),
               main = paste("Module-trait relationships"))
dev.off()
probes = colnames(datExpr0)
geneInfo0 = data.frame(probes= probes,
                       moduleColor = moduleColors)
geneOrder =order(geneInfo0$moduleColor)
geneInfo = geneInfo0[geneOrder, ]
write.table(geneInfo, file = "module_all.txt",sep="\t",row.names=F,quote=F)
for (mod in 1:nrow(table(moduleColors))){  
  modules = names(table(moduleColors))[mod]
  probes = colnames(datExpr0)
  inModule = (moduleColors == modules)
  modGenes = probes[inModule]
  write.table(modGenes, file =paste0("module_",modules,".txt"),sep="\t",row.names=F,col.names=F,quote=F)
}
